# Supplementary material for: Transcriptional heterogeneity of stemness phenotypes in the ovarian epithelium
Source: Commun Biol. 2021 May 5;4:527. doi: 10.1038/s42003-021-02045-w (PMC8100130; doi:10.1038/s42003-021-02045-w)
Supplement: Supplementary file 3 — Supplementary Data 1 [file 42003_2021_2045_MOESM3_ESM.csv]

	ens_gene	ext_gene	pval	qval	b	se_b	mean_obs	var_obs	tech_var	sigma_sq	smooth_sigma_sq	final_sigma_sq
3	ENSMUSG00000064370	mt-Cytb	0.311644767934286	0.40007319502933	-0.0888979982480835	0.0878632472079527	11.2749022186834	0.0116347964796658	1.14406181565726e-05	0.0115684846967321	0.0107325173425127	0.0115684846967321
5	ENSMUSG00000064368	mt-Nd6	0.0487124970520973	0.083064265629637	-0.153649481746759	0.0779511549336242	9.5233470966853	0.0143741080388972	7.34691959924524e-05	0.00904110463723638	0.00748558074050251	0.00904110463723638
6	ENSMUSG00000064367	mt-Nd5	0.187372537612329	0.262173012706718	-0.103852176140832	0.0787718637649589	10.6923640255579	0.00725616884877126	2.1628766164315e-05	0.00500410436135494	0.00928588101534355	0.00928588101534355
10	ENSMUSG00000064363	mt-Nd4	0.334204340353831	0.423750410509356	-0.0921987691729247	0.0954754899071451	10.9360417414026	0.013488866918712	3.7971190664819e-05	0.0136353825688492	0.00983734694050041	0.0136353825688492
11	ENSMUSG00000065947	mt-Nd4l	0.421378426061932	0.51256863091668	-0.0698517638269553	0.0868768327021651	8.99963807375528	0.0105208815453532	0.00012996454847142	0.0111914115420686	0.00703513829289813	0.0111914115420686
13	ENSMUSG00000064360	mt-Nd3	0.0309191714822696	0.0557741375345089	-0.399058220234246	0.184910853014878	8.03112979284304	0.0888046672161844	0.00562891301816895	0.0456591223258657	0.00664475784931208	0.0456591223258657
15	ENSMUSG00000064358	mt-Co3	0.622492780684601	0.698062020000749	0.0420656868807786	0.0854437012490459	11.3447690442821	0.00295617785863486	1.34196473919634e-05	0.00301823192111965	0.0109375194773124	0.0109375194773124
16	ENSMUSG00000064357	mt-Atp6	0.377784664935631	0.468941346478203	-0.0727657382893217	0.0825021962261934	11.0787503438264	0.00665320959525894	1.481915201039e-05	0.00631612309126705	0.0101950994212076	0.0101950994212076
17	ENSMUSG00000064356	mt-Atp8	0.401095694234156	0.492516544866291	-0.0585169584126294	0.0696907578444566	9.17355070189274	0.00548939144929028	0.000120951828582722	0.00545669957483055	0.0071642507648193	0.0071642507648193
19	ENSMUSG00000064354	mt-Co2	0.00161046350446209	0.00393615758607896	0.270966263591662	0.0859118065134544	11.3792409795162	0.0257072521834613	2.98415688534098e-05	0.00457070515866323	0.0110414161787544	0.0110414161787544
22	ENSMUSG00000064351	mt-Co1	3.78612976148351e-06	1.44747704599676e-05	0.469498491003458	0.101561717430353	12.470083231462	0.078417403034897	4.51778532697474e-06	0.0153564236128474	0.0154676558857773	0.0154676558857773
28	ENSMUSG00000064345	mt-Nd2	0.309452983984074	0.397569318938292	-0.0784008770055943	0.0771380872950789	10.5000360277961	0.00538042400293757	2.61228209799712e-05	0.00439439561447468	0.00889930394633486	0.00889930394633486
32	ENSMUSG00000064341	mt-Nd1	0.0071760743956577	0.0152054421880836	-0.218265135472724	0.0811828868066448	10.9487294122627	0.0197298046174487	1.79183089635011e-05	0.00677946145175019	0.00986807335642726	0.00986807335642726
50	ENSMUSG00000056468	5730596B20Rik	0.159731432601458	0.230076578232704	0.635910419122835	0.452291287233682	1.9241178674014	0.234982099395386	0.166343224300919	-0.0242588729875537	0.140507888460333	0.140507888460333
56	ENSMUSG00000039616	Mocos	4.38708313682397e-07	1.91697302052909e-06	-0.747776168998451	0.14803504204813	6.4736979116842	0.194048008085629	0.00141228133370591	0.0314592791775816	0.00787624240010658	0.0314592791775816
83	ENSMUSG00000024091	Vapa	0.073977527749965	0.119255281768075	0.121565162090479	0.0680369407196989	8.21166889405372	0.00620575340707953	0.000265552266502188	0.00194985625456552	0.00667798568724154	0.00667798568724154
86	ENSMUSG00000024056	Ndc80	1.03406429050984e-75	1.59698303865613e-73	-3.59037913077563	0.194991922390394	4.63002642141888	3.8881692081803	0.035817341346154	-0.0096641946367116	0.0212154333500985	0.0212154333500985
91	ENSMUSG00000054321	Taf4b	0.213472694739512	0.291942272134305	0.196369573139356	0.157844091239953	5.28378130056177	0.0414660113437198	0.00527889035479011	0.0320932453542598	0.0135081371921486	0.0320932453542598
155	ENSMUSG00000052031	Tagap1	0.212831226019645	0.29127995541099	-0.186289867000302	0.149532170473561	6.5992859055225	0.0372430183719377	0.0013122251608119	0.0322275798489891	0.00759958654982417	0.0322275798489891
191	ENSMUSG00000023892	Zfp51	0.0397259169545754	0.0696271952675889	0.172230939046672	0.0837459796741363	6.13268512745254	0.0156383156068173	0.00167732682225173	0.00674675654943294	0.00884275684511956	0.00884275684511956
200	ENSMUSG00000049916	2610318N02Rik	1.72668424943888e-08	8.81840188845361e-08	-3.81594538991025	0.676901896807762	1.88988191542301	4.91826717911553	0.0503468160255482	0.636947450827371	0.143273384999094	0.636947450827371
220	ENSMUSG00000073761	4933427I04Rik	0.42632819588164	0.517626880037769	-0.480470252271502	0.603992394287545	1.65994549154174	0.199174947238992	0.384304993355617	-0.221905683051067	0.162905225180185	0.162905225180185
240	ENSMUSG00000095193	Gm20939	0.147374298953955	0.214802532077403	0.252349680237027	0.174170170485643	5.03148550642465	0.0555064062791164	0.0071727530209846	0.0383301194095122	0.0159640841685395	0.0383301194095122
275	ENSMUSG00000022761	Lztr1	0.0581192610020725	0.0967631851338267	-0.211660499354613	0.111706143612459	7.00301709083337	0.028413965121034	0.00115307765933674	0.0175643161218143	0.00697987089450585	0.0175643161218143
283	ENSMUSG00000024941	Scyl1	0.994122870487619	0.995331285646235	-0.000503746593596649	0.0683884869559584	7.95606886599312	0.00183987223612215	0.000379488112396793	0.0019202570225194	0.00663598960979115	0.00663598960979115
284	ENSMUSG00000054843	Atrnl1	1.90211377401126e-13	1.64053163545613e-12	-0.998340200928888	0.135727003488856	8.14323477996815	0.321111130408496	0.000345776499461863	0.0272869527146341	0.00666335722132452	0.0272869527146341
291	ENSMUSG00000037815	Ctnna1	3.76301693060508e-17	4.43485604238083e-16	-0.868252664684418	0.103117197557212	9.78486207017807	0.23891859463794	5.96926646310655e-05	0.0158900419834486	0.00778418251049874	0.0158900419834486
301	ENSMUSG00000054648	Zfp869	0.0363191512082216	0.0643407498880504	0.174185740564875	0.0832096337865809	6.25176969868965	0.0138729722929999	0.00192180060041787	0.00404166268478162	0.00846396413192748	0.00846396413192748
302	ENSMUSG00000038002	Cramp1l	0.749746832158282	0.804759529564017	-0.0234493448272211	0.0735150931590263	6.87921654497122	0.00143937496687898	0.000971444651127721	0.000621572142661224	0.00713525873214275	0.00713525873214275
349	ENSMUSG00000024588	Fech	3.89250088742269e-12	2.92499838605822e-11	-0.634615939658157	0.091429643499946	7.62945970009745	0.130852472913094	0.000556571708890377	0.0119824978569004	0.00663251131113855	0.0119824978569004
376	ENSMUSG00000040828	Catsperd	0.0304290483424448	0.055023913980374	1.38988559179243	0.642139594437959	1.79034972376808	1.07434649797559	0.22250241861409	0.396012469503329	0.15154244304094	0.396012469503329
381	ENSMUSG00000036904	Fzd8	0.855624444855453	0.888914085567989	0.0170271716551657	0.0935832226845996	5.79677015378716	0.00913869394298836	0.00291878685148823	0.00839585886178166	0.0102179425005648	0.0102179425005648
401	ENSMUSG00000024423	Impact	4.85760290277144e-09	2.63292718582496e-08	-0.421166447345333	0.0719699275087371	8.34293782210214	0.0594299574695819	0.000285454140173915	0.00748405155824539	0.00671309370651853	0.00748405155824539
413	ENSMUSG00000025050	Pcgf6	2.51849427502451e-16	2.77408589312879e-15	-0.745259034826579	0.0909473754072218	5.88438000346937	0.174425902229085	0.00258812296449741	0.0071651189503676	0.00981901467569578	0.00981901467569578
418	ENSMUSG00000024260	Sap130	0.00916338883095294	0.0189611852209641	0.188152400613285	0.0722025341205126	7.02360597986042	0.0122606550455661	0.000863352667545286	0.00118696894320895	0.00695645623259038	0.00695645623259038
427	ENSMUSG00000073639	Rab18	0.634424896526289	0.708388576283986	-0.0325161770912137	0.0683819696839715	8.64038054372817	0.00239546865700958	0.000186271994949261	0.00241157566157746	0.00682786867184015	0.00682786867184015
442	ENSMUSG00000024486	Hbegf	0.0194817143085942	0.0371445339942409	-0.216433770017804	0.0926441913684209	6.39001303192262	0.0243526084744062	0.00179123400726889	0.011083185284194	0.00808282564376516	0.011083185284194
443	ENSMUSG00000079808	AC168977.1	0.992820394103504	0.994362977975988	-0.0049414197277676	0.549142858139366	1.94673510225079	0.128366495191506	0.313634094197091	-0.153185131818555	0.138702723771116	0.138702723771116
446	ENSMUSG00000042705	Commd10	8.1071450136717e-09	4.30966410802067e-08	-0.601479641771698	0.104310991541037	6.69172845443783	0.121590267387271	0.00128439079507104	0.0150367836393403	0.00742551692561411	0.0150367836393403
449	ENSMUSG00000044201	Cdc25c	2.48612111230094e-39	1.07775531026239e-37	-3.41604924686811	0.260343685259003	3.93980992473663	3.55009833055693	0.0659435138170292	-0.00434277200643069	0.035724737864329	0.035724737864329
452	ENSMUSG00000069743	Zfp820	0.00233049903176876	0.00549753041288842	-0.422536162604578	0.138785686674345	4.75257953737116	0.059778995908961	0.0094628295277874	-0.00169038790731191	0.0194293707107169	0.0194293707107169
455	ENSMUSG00000022779	Top3b	0.00655648365083285	0.0140228543865043	-0.217055002737249	0.0798416171396532	6.35409188830455	0.0175765129360168	0.00138536485538776	0.00291794848465808	0.0081766608858247	0.0081766608858247
457	ENSMUSG00000015575	Atp6v0e	6.15324706892713e-19	8.51802437384815e-18	-0.624743724937416	0.0702809525099043	9.09419670055804	0.119618864636769	0.000306201198814926	0.0028531089038916	0.0071029172297342	0.0071029172297342
467	ENSMUSG00000055839	Elob	6.29808444344167e-07	2.68859264497317e-06	-0.340263430212296	0.068300684549685	8.04688633323318	0.0372059762663898	0.000350502840142755	0.00273976676540599	0.0066469724247906	0.0066469724247906
479	ENSMUSG00000073460	Pnldc1	0.749773599208672	0.804759529564017	-0.245498612273881	0.769737956916879	1.85225746619701	0.729076697370805	0.222764666783036	0.665980116694821	0.146358845713305	0.665980116694821
480	ENSMUSG00000035521	Gnptg	0.0486008987128048	0.0828988638191491	-0.307314350336841	0.155832891784995	6.98560533269358	0.0574733011713749	0.00143505041507241	0.0349907848280384	0.00700030039116542	0.0349907848280384
482	ENSMUSG00000024580	Grpel2	0.0513857326738112	0.0869884531424897	0.274188210607916	0.14073604827593	6.54569592084956	0.0463217147921011	0.00140322881429114	0.0283067241121961	0.00771167870217308	0.0283067241121961
489	ENSMUSG00000022844	Pdia5	0.20268992699976	0.279985172617017	-0.160270806806578	0.125808647923197	4.98576828241994	0.0174280396777768	0.00726526318211194	0.00488726209719726	0.0164764606562823	0.0164764606562823
492	ENSMUSG00000052713	Zfp608	1.31034322779189e-06	5.33566292096749e-06	0.447783553594491	0.092552091123244	7.44554057959438	0.0704321007464559	0.000665285778861822	0.0121835485780661	0.00666976394984093	0.0121835485780661
501	ENSMUSG00000054640	Slc8a1	0.131217912769502	0.194465891115618	-0.219380851021513	0.145351122084795	4.64940200735907	0.028507283356152	0.0107682777154969	0.00681784230659708	0.0209221453214668	0.0209221453214668
517	ENSMUSG00000012017	Scarf2	3.52665800413361e-11	2.38858983870648e-10	-1.64148421282506	0.247856771138196	6.59098439508218	0.882060701085032	0.00233662686798316	0.0898128416305946	0.00761638503409805	0.0898128416305946
518	ENSMUSG00000060166	Zdhhc8	0.85889510499595	0.891610336554401	0.0154055826202497	0.0866549157483958	5.88481612322109	0.00256078826137054	0.00144650684568821	0.00166547899007404	0.00981710478935416	0.00981710478935416
523	ENSMUSG00000056124	B4galt6	2.35232169677979e-10	1.45922684001913e-09	-0.634711277741546	0.100169444994744	7.8923324517048	0.132898223080358	0.000403469087322973	0.0146474074785095	0.00663084387008367	0.0146474074785095
525	ENSMUSG00000024346	Pfdn1	2.5017801247008e-24	5.02593389279323e-23	-0.726332654254111	0.0713672714382259	7.1929360663151	0.161477855241214	0.00083933034685271	0.00317331696623297	0.0068006008019534	0.0068006008019534
529	ENSMUSG00000095677	Dynlt1f	0.0154281477398444	0.030268323195836	-0.179873711745242	0.0742614022194577	7.08571424767258	0.0132255575646248	0.00138019635201059	0.00301879353739163	0.00689193743738954	0.00689193743738954
532	ENSMUSG00000024142	Mlst8	3.03198374282311e-06	1.17645095449085e-05	0.3964469790569	0.0849169946402691	6.15642334764352	0.0494164314072658	0.00205340887767751	0.000778302680151219	0.00876293509042573	0.00876293509042573
536	ENSMUSG00000001473	Tubb6	0.00316450424937811	0.00726493341611643	-0.3283343362875	0.111251154730442	8.14533135661992	0.0471932142302334	0.000258839929446748	0.0183063892138384	0.0066637683418174	0.0183063892138384
542	ENSMUSG00000072612	Gm10382	0.212104861084091	0.290473551674925	0.333926492695964	0.267612515029724	4.94637078030489	0.11939182059791	0.00841955338145279	0.099005133919349	0.0169352108499847	0.099005133919349
545	ENSMUSG00000023066	Rttn	0.0016501462708185	0.00402452189688354	0.371106822700461	0.117927960828685	5.08709934770801	0.0438783735868028	0.00549122423467021	-0.00228835994672854	0.0153692816831475	0.0153692816831475
546	ENSMUSG00000024622	Hmgxb3	0.294862851704354	0.382403484899296	0.0747564797089325	0.0713656542883765	7.22165219983125	0.00713682835635372	0.000859472452442976	0.00596586377107213	0.00678011246556914	0.00678011246556914
551	ENSMUSG00000024487	Yipf5	0.00164017712825874	0.00400218336135023	-0.215229018414344	0.0683556272981404	7.74612191410186	0.0148843564943124	0.000381787376787509	0.00085233435325219	0.00662695029819591	0.00662695029819591
552	ENSMUSG00000053226	Dand5	1.50142037261044e-06	6.08530848669285e-06	0.889411541870067	0.18486862097185	4.76377029536571	0.278327555667548	0.00988759926442026	0.0413770112656301	0.0192744172255334	0.0413770112656301
557	ENSMUSG00000043498	9330132A10Rik	4.45384796302413e-06	1.68666027841113e-05	-1.84151488203749	0.401289351077783	3.75662243089849	1.21059289017578	0.0479612508356725	0.19358846409697	0.0411802818671373	0.19358846409697
560	ENSMUSG00000062284	Gm6030	0.584412567714181	0.664302746985391	-0.237936327120783	0.435023312110995	2.06452049358044	0.112806279410218	0.154290319514993	-0.0345126061636194	0.129577603605037	0.129577603605037
566	ENSMUSG00000096255	Dynlt1	0.0114494034984617	0.0231486235194591	0.315534749774098	0.124782649458757	5.76054980439604	0.0485535050216376	0.00599712708504691	0.0173589373238737	0.0103926621164116	0.0173589373238737
569	ENSMUSG00000022742	Cpox	0.0173801216309794	0.0336349932516512	0.853761479430032	0.358939567664933	7.61022131750548	0.373277735010154	0.000446497836546374	0.192809922016687	0.00663458565271501	0.192809922016687
573	ENSMUSG00000022760	Thap7	0.407149300052873	0.49802640948022	0.0829169275307155	0.100029991836106	5.64214158175163	0.00344279466668244	0.00399729582116364	-0.00227200881448583	0.0110117030789336	0.0110117030789336
574	ENSMUSG00000002658	Gtf2f1	0.962970936692823	0.971489324129545	-0.00321277937363344	0.069202574470812	7.52971325659031	0.00391641995382087	0.000535839761993345	0.00435581444854401	0.00664765470808907	0.00664765470808907
575	ENSMUSG00000033618	Map3k13	0.917618091335585	0.937343655928165	0.0305619651635667	0.295471530741017	3.09604167858099	0.0570778911133643	0.0636695181038528	0.00732758314485514	0.0672856201138065	0.0672856201138065
576	ENSMUSG00000023932	Cdc5l	5.94331550829758e-06	2.20344075333883e-05	-0.315004056636472	0.0695619519874087	7.49819153964974	0.0322761430244672	0.000603438661194897	0.00253140673285158	0.00665485908525292	0.00665485908525292
578	ENSMUSG00000024376	Epb41l4a	8.82913360764461e-17	1.01159764193925e-15	-0.610803231486656	0.0734177430649957	6.87819820069194	0.118124527324725	0.000948605098383178	0.00680183370957164	0.0071366423967534	0.0071366423967534
579	ENSMUSG00000024477	Pggt1b	4.08540268490455e-06	1.55587413836103e-05	-0.359811985336983	0.078101322185754	6.58901186511851	0.0416083305924816	0.00152931844391039	0.00193184549963895	0.00762040634683404	0.00762040634683404
585	ENSMUSG00000024451	Arap3	1.03688540111585e-20	1.60972386983702e-19	3.16314399344821	0.338949174368644	3.26831612367586	3.1305310243568	0.112833854045486	0.0482749551677096	0.0594959601622925	0.0594959601622925
614	ENSMUSG00000024530	Prelid3a	5.29455806577211e-05	0.000168811006200295	-2.00427175743678	0.49583335410378	2.01482678020562	1.30417765143734	0.235404514148048	-0.111596928973388	0.133371558414659	0.133371558414659
619	ENSMUSG00000014503	Pkd2l2	0.495673863361865	0.583428127834472	-0.0733751459851645	0.107696777823314	5.39852831807443	0.00329700780185574	0.00480890907571743	-0.00270661634152667	0.0125889848545688	0.0125889848545688
628	ENSMUSG00000056214	Pard6g	0.0476389386253684	0.0814738638037227	-0.320768106751833	0.161957049521455	4.33632748066737	0.0558191158438445	0.0130233374127151	0.0181659905261573	0.0263217914218276	0.0263217914218276
636	ENSMUSG00000052928	Ctif	0.0265376278901606	0.0488329243017899	-0.275686599953425	0.124280988153681	6.53252153079279	0.0413358472379104	0.00148642981935949	0.0216822162053236	0.00774059801537242	0.0216822162053236
641	ENSMUSG00000041215	Yeats2	5.60218707802258e-22	9.55788557177938e-21	-0.728132813327702	0.0755592337402046	6.72030659830289	0.164211011500236	0.0011875874544133	0.00525965422918943	0.00737620925069701	0.00737620925069701
651	ENSMUSG00000022849	Hspbap1	4.28406106830393e-05	0.000138197322451423	-0.555320970318979	0.135722185624724	4.8502976729097	0.100976463120164	0.0095089615752308	0.00106859979646942	0.0181218059308973	0.0181218059308973
663	ENSMUSG00000025171	Ubtd1	0.653670801684733	0.724855894224222	-0.0428121823188943	0.0954205188238889	6.93338054223878	0.011475955381616	0.000952224049927784	0.0127053890690024	0.00706426339894745	0.0127053890690024
670	ENSMUSG00000041168	Lonp1	1.40468921947973e-05	4.91989661422314e-05	0.995781402593306	0.229277527275636	8.77982540882527	0.360556001941564	0.000160631075542574	0.0786916456949025	0.006899115762368	0.0786916456949025
674	ENSMUSG00000024036	Slc37a1	0.905559584833167	0.927902854705684	-0.0218632534215432	0.184280372676831	4.10772848311703	0.0311150870021054	0.0195798514665427	0.0191347565922736	0.0313590321643246	0.0313590321643246
682	ENSMUSG00000024127	Prepl	0.625671782904954	0.700673000479556	0.0344437061029093	0.0706062724681266	7.33090091579493	0.00256764908142674	0.00076187436771215	0.00200279865028247	0.00671599420005285	0.00671599420005285
685	ENSMUSG00000040247	Tbc1d10c	0.0028994332160615	0.006704147982116	-0.959812096742553	0.322278873040471	2.37383291399209	0.317349542551331	0.0480708597445246	0.00315134554963919	0.10772464826783	0.10772464826783
688	ENSMUSG00000024087	Cyp1b1	0.961260807324681	0.970424399386881	0.00923545062141624	0.190141471028289	3.9507229503482	0.0135645625293686	0.0188077091896173	-0.00188399110847414	0.0354229593175852	0.0354229593175852
689	ENSMUSG00000022751	Nit2	0.00623192195959054	0.0134274778335837	-0.281298683737465	0.102839318505259	5.54899762389072	0.026608646833984	0.00430402213885994	-0.000716569648541117	0.0115598660070792	0.0115598660070792
697	ENSMUSG00000064105	Cnnm2	2.42233268299721e-22	4.22511815977842e-21	-0.812948091262625	0.0836168003168841	6.25920923007612	0.205726908240978	0.00204567103935593	0.00728123960403739	0.00844198290349458	0.00844198290349458
711	ENSMUSG00000023020	Cox14	0.0590979197085089	0.0982491318230941	-0.140362022809614	0.0743653968279022	6.87189121452486	0.0102949714428315	0.00115006458082465	0.00433058818001251	0.0071452537872324	0.0071452537872324
713	ENSMUSG00000006818	Sod2	0.4438160266889	0.534569535436642	-0.0532571086211413	0.069547570084183	7.46633206868457	0.00267857129160438	0.000591862471454097	0.00169273178604491	0.00666343428546742	0.00666343428546742
718	ENSMUSG00000026187	Xrcc5	8.89191751555497e-06	3.21540412403946e-05	-0.460458610680373	0.103648507771933	6.81497207834481	0.0764982554409275	0.00129352054128507	0.0148209992037375	0.00722636661432411	0.0148209992037375
723	ENSMUSG00000024349	Tmem173	0.773451559519183	0.823615084495541	0.0487200429874049	0.169247286919631	7.65148872297294	0.0350856657321957	0.000606611832940098	0.0423603543615437	0.00663059562156946	0.0423603543615437
732	ENSMUSG00000045903	Npas4	0.0201428171494736	0.0382525178760209	-1.11425218083294	0.479521132331777	3.22285805260041	0.648395996370591	0.0648328789318952	0.280077895597229	0.0614854587440173	0.280077895597229
749	ENSMUSG00000023912	Slc25a27	0.548200595224302	0.6316150159151	-0.101067497677677	0.168317158532066	4.24437204435942	0.0161480512144321	0.0142679483510795	0.00208662600940039	0.0282280504333832	0.0282280504333832
765	ENSMUSG00000024833	Pola2	2.15879113351106e-17	2.59369832621029e-16	-0.741195511636117	0.0873545151333394	6.07867431975639	0.169746062627531	0.00241296324807	0.00375557011027292	0.00903325372320123	0.00903325372320123
776	ENSMUSG00000069833	Ahnak	1.17096077160895e-06	4.79974133256131e-06	0.345916180664267	0.0711690062104327	9.40672294522721	0.0372890803011509	0.000228620934662193	0.00151097792476852	0.00736892023280872	0.00736892023280872
790	ENSMUSG00000032796	Lama1	5.241894194303e-32	1.60903360920779e-30	-0.824542360769426	0.0700238907761061	9.25661212404893	0.209273538287827	0.000122108958951987	0.00651852463712566	0.00723290896018408	0.00723290896018408
793	ENSMUSG00000050612	Txndc2	0.00593009944452053	0.0128312396912524	1.41655839005515	0.514808568532556	1.54822946602263	0.790634047055221	0.224409674610506	0.0113937570451544	0.173132118741304	0.173132118741304
801	ENSMUSG00000024891	Slc29a2	0.000498580715830613	0.0013410663448666	-0.59549794642683	0.171045500086853	4.20951473240339	0.109524089539827	0.0148926568037566	-0.0109692214534365	0.0289921878461857	0.0289921878461857
805	ENSMUSG00000046229	Scand1	0.035652687612063	0.0633721072457075	-0.248176235492143	0.118130417372354	7.95130406809437	0.0352231877691952	0.000375810425829378	0.0205563828370206	0.00663553207683076	0.0205563828370206
810	ENSMUSG00000061654	Spry3	5.95527164839094e-08	2.87037898111327e-07	-0.620826706909523	0.114540735570437	5.28214220087128	0.131371236129657	0.00513871929415859	0.0145406508633667	0.0135221336961022	0.0145406508633667
818	ENSMUSG00000025888	Casp1	0.550135550957804	0.633155540948642	0.104804415692829	0.175388142877725	4.74186747537074	0.0402083904591314	0.00954217526068796	0.0365993257324581	0.0195789658906608	0.0365993257324581
832	ENSMUSG00000046139	Patl1	0.773592834001781	0.82370636001942	0.0201080365022925	0.0698975944362894	7.3475671410496	0.00254236189075401	0.00062049930370872	0.0024058281352422	0.00670801125826128	0.00670801125826128
858	ENSMUSG00000024232	Bambi	3.96923769745251e-09	2.17311366700262e-08	1.46849876425829	0.249512562373976	4.3941102328504	0.721654408727355	0.0154908313988789	0.0778939467747619	0.0252027791448324	0.0778939467747619
859	ENSMUSG00000055216	9430025C20Rik	0.690944279633914	0.757446836594195	-0.216929029774078	0.545631925740079	1.57127319416284	0.154685294344875	0.275586648757867	-0.0998768573112944	0.170984648822373	0.170984648822373
863	ENSMUSG00000024286	Ccny	0.617252365458247	0.693076610896999	0.0375773101904132	0.075192482349525	7.99591251898558	0.0072083075546044	0.00028941286289445	0.008191451239931	0.00664027790473959	0.008191451239931
869	ENSMUSG00000041199	Rpusd1	1.66987004184817e-12	1.30784433388489e-11	-0.651111192816811	0.0922306551235422	5.89118962245147	0.13130154813056	0.00297046772684998	0.0021767979071014	0.0097892728899267	0.0097892728899267
880	ENSMUSG00000024899	Papss2	0.44676159571718	0.537375257026036	-0.318858370782184	0.419095544648902	2.08766585878251	0.124180726002951	0.135623587606606	-0.0185241778346185	0.127838025710234	0.127838025710234
890	ENSMUSG00000025423	Pias2	0.0572380049341852	0.0954782472045713	0.135002766750212	0.0709984511041879	7.91582814943346	0.00875131982646644	0.000928674150137824	0.00317582049661558	0.00663249593865282	0.00663249593865282
899	ENSMUSG00000024875	Yif1a	0.00675695760370818	0.0144100479621084	-0.193969131296895	0.0716125580246527	7.09488564254353	0.0129337564072651	0.000809377120183531	0.00124880942787082	0.00688316058006785	0.00688316058006785
902	ENSMUSG00000071654	Uqcc3	0.162974083639584	0.234005908289619	-0.145137391420629	0.104030813623793	6.42679100391145	0.0193063509363895	0.00210076768084239	0.0141328475940001	0.00799007942866069	0.0141328475940001
908	ENSMUSG00000051341	Zfp52	3.34667198643471e-23	6.28868933724728e-22	0.880313788084543	0.0887252143692903	7.40664821530066	0.24193230604538	0.000781581461181927	0.0110266640361329	0.00668323466799012	0.0110266640361329
913	ENSMUSG00000005899	Smpd4	0.00172205541161591	0.00418338416067794	-0.273325551023142	0.0872018543064432	5.99986158517537	0.0261108729581602	0.00207080750406455	0.00255271237784675	0.00933543758765866	0.00933543758765866
918	ENSMUSG00000040852	Plekhh2	0.0747123174035519	0.120243684088695	-0.431651447043119	0.242197873522363	8.23124124390416	0.126288663446831	0.000282294311936389	0.0877074205961951	0.0066826300563592	0.0877074205961951
919	ENSMUSG00000054072	Iigp1	0.00913941407514499	0.0189167880885243	2.28054832861701	0.874847694363631	2.19957924955745	2.47870038974738	0.22493148843265	0.923106244067391	0.119668922426778	0.923106244067391
922	ENSMUSG00000095690	Rab11b-ps2	0.638039518740124	0.711692614351627	0.764122752930187	1.62426682574913	1.3571987349539	3.34105633993867	2.6220599279307	1.33530415391303	0.191715627240314	1.33530415391303
923	ENSMUSG00000024644	Cndp2	0.00237160238180155	0.00558692958368797	-0.362232924987285	0.119184587304206	8.19231955524224	0.0564097666045017	0.000301329936658353	0.0210061188396527	0.00667359607474136	0.0210061188396527
935	ENSMUSG00000024878	Cbwd1	0.832230279073492	0.870819826208173	0.0183511827182537	0.0866267326915906	6.10092579108172	0.00044640463081085	0.00230305782892522	-0.0018713392555962	0.00895322839630521	0.00895322839630521
937	ENSMUSG00000024049	Myom1	0.0006408825102087	0.00168679639558924	2.11737540510326	0.620259084534202	1.71681776980836	1.8066491801775	0.246661991919065	0.330420006001744	0.157874693808131	0.330420006001744
941	ENSMUSG00000071847	Apcdd1	4.22006334768396e-08	2.06614052623064e-07	1.49295828733827	0.272368750449176	3.70974309473419	0.757699017785101	0.0360979706406597	0.0751791336912088	0.0426973976167358	0.0751791336912088
942	ENSMUSG00000024661	Fth1	0.00116417650499354	0.0029185121513416	0.289619553869369	0.0891819069914247	11.6491466523836	0.0320933613690796	8.68017870357759e-06	0.00865321428883607	0.0119214386232371	0.0119214386232371
944	ENSMUSG00000008482	Rnf151	0.039153471081237	0.0687843063158399	-1.00557888571682	0.48753677932297	2.05090023403381	0.588587202050979	0.210729841696191	0.145808325092731	0.130609424829735	0.145808325092731
949	ENSMUSG00000062526	Mppe1	0.345354475761511	0.435576279271814	0.0863143557010989	0.0914697389523894	6.0677694613871	0.0122751061728506	0.00230788195192806	0.0102421877640993	0.00907329244745719	0.0102421877640993
953	ENSMUSG00000069890	1700024J04Rik	0.605356242310004	0.682095428521668	-0.204017550446338	0.394836966608239	2.21531454171037	0.0316421395145619	0.115292303441216	-0.0913483143818099	0.118552041859378	0.118552041859378
970	ENSMUSG00000097386	9130213A22Rik	2.16643110383979e-10	1.35126241251698e-09	2.35394342035378	0.370754990199928	3.09255059957701	1.73615285133284	0.138738487279842	-0.0464410329488573	0.0674504068573809	0.0674504068573809
981	ENSMUSG00000025208	Mrpl43	4.02566526754968e-05	0.00013062926954846	-0.296753070620932	0.07227300246608	6.99585598393013	0.02761669428292	0.000846858900149477	0.000650614607393851	0.00698822142804353	0.00698822142804353
992	ENSMUSG00000036223	Ska1	1.83178084999718e-35	6.7725643097402e-34	-3.54008054815728	0.284837119250333	3.91320143630087	3.77401142978436	0.0852269656085036	-0.0672765361686304	0.0364713111457392	0.0364713111457392
994	ENSMUSG00000024740	Ddb1	5.85504191489137e-25	1.22781968076633e-23	-0.757180656542775	0.0733858756510928	9.96959225170826	0.176731090801523	5.02063027893236e-05	0.00586770220815996	0.00802802381482717	0.00802802381482717
1002	ENSMUSG00000052299	Ltn1	0.275114009605497	0.360863514678501	-0.0788082234631692	0.0722109496148058	7.06412067126536	0.0032715770695102	0.000908279508994877	0.000852165795860035	0.00691335235741316	0.00691335235741316
1045	ENSMUSG00000024966	Stip1	7.42637923429199e-06	2.71659261109334e-05	-0.305153251614253	0.0680980406148167	8.5403433627061	0.0304710667606416	0.000172310006550091	0.00299708333022019	0.00678370469681574	0.00678370469681574
1053	ENSMUSG00000039840	Epg5	0.375271537055893	0.466524887505506	0.149889259400813	0.169052691415121	6.48548090639678	0.0410346119947527	0.000701935136449793	0.0421662835755944	0.00784837193245728	0.0421662835755944
1072	ENSMUSG00000024527	Afg3l2	0.724565123703455	0.785035059220341	0.0459212426234846	0.130323224158956	7.99349294488695	0.021013599463448	0.000322243439975702	0.0251539706928024	0.00663999390081409	0.0251539706928024
1084	ENSMUSG00000061613	U2af1	1.97832537016442e-05	6.75821473227137e-05	-0.326782698204834	0.0765779133249263	7.38600150023127	0.0390730917248489	0.000602037353574385	0.0081942278602255	0.00669128470118804	0.0081942278602255
1109	ENSMUSG00000025014	Dntt	5.30059421224263e-21	8.36918102137479e-20	4.99013917522578	0.530693907033581	2.18445958644067	7.80840992399199	0.0803550160120247	0.342099018431826	0.120749402982417	0.342099018431826
1111	ENSMUSG00000025025	Mxi1	4.38485553741607e-28	1.07989814281945e-26	1.01199218127271	0.0921032113205135	7.19581406114383	0.317418054329792	0.000725439338604667	0.0119990629647221	0.00679847516254134	0.0119990629647221
1113	ENSMUSG00000075033	Nxpe3	0.00011360136786264	0.000343464849999958	-0.81197888741371	0.210382378948907	4.39956661090757	0.250905808528323	0.014970586077434	0.051420531980868	0.0251001725335634	0.051420531980868
1128	ENSMUSG00000024614	Tmx3	4.11211573104021e-07	1.80053832924992e-06	0.344954739780498	0.0681231537591863	8.0665151657125	0.0366324592574259	0.000311232600063543	0.000856676785332097	0.00664991351708306	0.00664991351708306
1156	ENSMUSG00000024844	Banf1	1.18228651332667e-14	1.13306915621081e-13	-0.535330724599811	0.0693619036612225	7.5171557157558	0.0898484436443601	0.00056623411310375	0.00427720117963711	0.00665037640615932	0.00665037640615932
1159	ENSMUSG00000023938	Aars2	0.0473180838044441	0.0809996432842269	0.188126893580327	0.0948487009563409	5.73281798387973	0.0187759163616728	0.0029636431507519	0.00723435426827033	0.0105307709589062	0.0105307709589062
1161	ENSMUSG00000057863	Rpl36	0.97624324835496	0.981805887946726	-0.00203631255556562	0.0683806553263179	8.6889168170351	0.00480453300642243	0.000162496899879992	0.00584161439483915	0.00685137413440504	0.00685137413440504
1168	ENSMUSG00000046747	Gm9812	0.194128776933041	0.269995614147211	0.650251928297843	0.500786429084438	2.36384843741708	0.427792728142691	0.220418610275767	0.155761961056947	0.108384219152381	0.155761961056947
1174	ENSMUSG00000024131	Slc3a1	0.0864793560227149	0.136094144187748	0.511796922618818	0.298551136895088	2.97141127835776	0.168802482411778	0.0603664571727157	0.0524106120912222	0.0733327148393087	0.0733327148393087
1180	ENSMUSG00000072898	Gm10434	0.134052475756664	0.198072753195964	-0.47579494825073	0.317554204971859	3.32884142732907	0.0838280517079151	0.0943393166320718	-0.0744470642900209	0.0569216930108924	0.0569216930108924
1184	ENSMUSG00000024660	Incenp	6.47609093591497e-45	3.76527545944609e-43	-1.42833839293931	0.101572283040815	6.58825564340596	0.624425483841881	0.00168101158795131	0.013794381435234	0.00762195107625779	0.013794381435234
1188	ENSMUSG00000024778	Fas	0.165932788155839	0.237211408465767	-0.14664991098297	0.105854490085887	5.44511602597023	0.0198980666030057	0.00271398181500115	0.0140937777920137	0.0122492559632478	0.0140937777920137
1190	ENSMUSG00000062376	Borcs7	0.732221208700758	0.791016587015261	-0.0786741442352906	0.22992550179403	5.4733292613387	0.0652957699416303	0.00453695772810944	0.0747616468347453	0.0120529926565311	0.0747616468347453
1197	ENSMUSG00000075525	Gm10849	0.0622527369981653	0.102756521791895	2.07600408803509	1.11344260324033	2.55593339076445	2.78064320891426	0.309598995471904	1.55003265059401	0.0962060267230799	1.55003265059401
1200	ENSMUSG00000044026	Slc35g1	0.698433437489751	0.763472251288288	-0.161015993651895	0.41559375711358	5.97251080622885	0.215039650205649	0.00226802054811391	0.256809235879558	0.00944625749285402	0.256809235879558
1201	ENSMUSG00000041130	Zfp598	0.000163785396796921	0.000481993309430557	0.260379380110544	0.0690811924167591	7.58893963411006	0.0250111877375064	0.00052098241188242	0.00531896916496883	0.00663733430669952	0.00663733430669952
1209	ENSMUSG00000000673	Haao	0.00152286848606008	0.00374056464120721	1.21837088664822	0.384308966604313	2.49064749200135	0.48694225365912	0.12131441149001	-0.0692969509531	0.100225661228702	0.100225661228702
1215	ENSMUSG00000071662	Polr2g	2.2015102822711e-16	2.43760951792019e-15	-0.577086248271647	0.0702858188489434	7.32926998290599	0.100749468402407	0.000693344749979908	0.000357789023936639	0.00671679974691982	0.00671679974691982
1225	ENSMUSG00000006435	Neurl1a	2.96280100707893e-14	2.73855908547084e-13	1.45077239383826	0.190892743383058	6.307484376848	0.67515020898853	0.00192356965375823	0.0527364895607069	0.00830363850040193	0.0527364895607069
1231	ENSMUSG00000057506	Bloc1s2	1.27924915283968e-11	9.09211310642431e-11	-0.57038947488446	0.0842404812850175	6.23952268223319	0.103311842218827	0.00214413600070236	0.0049916093757181	0.00850055202999472	0.00850055202999472
1233	ENSMUSG00000079598	Clec2l	1.37752222259483e-05	4.83388034844757e-05	-1.25092672870566	0.287740437196645	3.27465982596241	0.568798775214809	0.055961863741839	0.0682299750553355	0.0592221373717045	0.0682299750553355
1239	ENSMUSG00000063897	CAAA01118383.1	0.0265823770297995	0.0488970622634998	-0.364530039820997	0.16438071067374	5.8463959638095	0.0722898666294937	0.00311616057008933	0.0374153664923165	0.00998812801148697	0.0374153664923165
1243	ENSMUSG00000072437	Nanos1	0.014575164618946	0.0287623307121648	-1.03357008937241	0.423114569288593	4.48201054163572	0.535311265386711	0.016060105661787	0.25247880245462	0.0236124559950124	0.25247880245462
1251	ENSMUSG00000024292	Cyp4f14	0.659692482225726	0.730113522057227	0.220853550813426	0.501554854554427	3.52827816537581	0.316501613824604	0.0350487617653025	0.342287146425366	0.0490489868365303	0.342287146425366
1256	ENSMUSG00000024404	Riok3	0.00058841138818345	0.00156032681831655	0.346395400128574	0.100787143773619	8.05246847569591	0.0481865899891236	0.000346031990562146	0.0148910405345042	0.00664778823372428	0.0148910405345042
1257	ENSMUSG00000090625	Gm20721	0.74484111162581	0.800682592877338	-0.0643818023111256	0.197824419414443	4.59093876739603	0.0159232158064828	0.0368821319636782	-0.0185324933813855	0.0218196194113138	0.0218196194113138
1260	ENSMUSG00000035885	Cox8a	3.77338900495528e-15	3.7825737246428e-14	-0.539587404240416	0.0686302808431145	8.83577656774037	0.0887724244647202	0.000134229823956995	0.00164833820135202	0.00693094334895016	0.00693094334895016
1262	ENSMUSG00000035364	4930524J08Rik	0.160486879684141	0.23096277210222	-0.448724136478213	0.319732537245005	3.05352764819503	0.18308067964519	0.0437447312563686	0.109598611803325	0.0693106544419659	0.109598611803325
1263	ENSMUSG00000025016	Tm9sf3	0.0816311266232998	0.129620122450149	-0.122275620879	0.0702209091711504	9.36699029911452	0.00914725147903759	6.50687700685502e-05	0.0057622477807241	0.00733139535716588	0.00733139535716588
1276	ENSMUSG00000045316	Fahd1	0.0138618274881036	0.0274937062660367	-0.262269097353551	0.106577746857683	6.03507784127941	0.034266103178306	0.00214897301459316	0.0148892511732973	0.00919668372728383	0.0148892511732973
1286	ENSMUSG00000066878	Gm10184	6.65327601932087e-15	6.4938426769224e-14	-1.4741686243131	0.189216693561198	7.75372810139701	0.69491548841943	0.000855824732852492	0.0528486109504958	0.00662688261604707	0.0528486109504958
1310	ENSMUSG00000052673	Gm9887	0.04692963980313	0.0804089725784359	-0.401512774542795	0.202076487840106	3.86935469358961	0.0847216746185217	0.0235171937418748	0.0219302089858826	0.0377351666648139	0.0377351666648139
1323	ENSMUSG00000025076	Casp7	1.41396806549534e-17	1.72539016782172e-16	-1.43408490735394	0.168044082617356	5.74871567150376	0.650866432893354	0.00527870908587552	0.0370795114681876	0.0104511216889808	0.0370795114681876
1328	ENSMUSG00000092097	Gm5819	0.000499449283369844	0.00134315891080016	1.19750449066119	0.344006533622989	2.7783941192439	0.498185849249383	0.0941155668243163	-0.00913963219522658	0.0833951759386407	0.0833951759386407
1339	ENSMUSG00000024642	Tle4	0.0956680495128291	0.14871383634511	0.201512446002865	0.120939312841823	6.99597545366354	0.0297337606370004	0.000817300690763132	0.0211221753952155	0.00698808152709272	0.0211221753952155
1350	ENSMUSG00000034265	Zdhhc14	3.93983179795579e-05	0.000128096373325642	-1.12120668736042	0.272734643151504	3.26943837865961	0.387114477801263	0.052128827972241	-0.039649894138814	0.059447450390226	0.059447450390226
1414	ENSMUSG00000063576	Klhdc3	0.904305786224262	0.92687435786802	0.0114971709233446	0.0956313261821566	7.27450336412979	0.0110140761386019	0.000776866944186346	0.0129411588768507	0.00674645555363921	0.0129411588768507
1463	ENSMUSG00000006464	Bbs1	0.834415617589011	0.872617834699421	0.0248452185694844	0.118852880498868	5.15805897049813	0.0122810751681365	0.00653411526649382	0.00858574686151469	0.0146548955378236	0.0146548955378236
1482	ENSMUSG00000002847	Pla1a	6.09106430405458e-22	1.03325079372898e-20	5.35453830741138	0.556143042342652	2.33001208285398	8.97247824591613	0.0680327200124386	0.395909905306772	0.110641584140319	0.395909905306772
1485	ENSMUSG00000073179	Gm10478	0.00393058435854106	0.00883621587562241	-1.35552078763507	0.470066364429191	2.23661059271339	0.601245212995411	0.21439084567849	-0.151873056575777	0.117052734773025	0.117052734773025
1514	ENSMUSG00000056917	Sipa1	2.3449177116176e-15	2.3763328771321e-14	-0.564102228382168	0.0712107295942802	7.29687581633804	0.0968334924004015	0.000872731811203304	0.000839887164651326	0.00673372020282124	0.00673372020282124
1515	ENSMUSG00000024842	Cabp4	0.180451820814691	0.254478764977584	0.570491376856745	0.425941623383058	1.89373810323135	0.158758094609531	0.129179504347121	-0.0527795402356718	0.142959895448172	0.142959895448172
1543	ENSMUSG00000006134	Crkl	0.68820692508149	0.754909431137775	0.0310591251266701	0.0773982821857339	6.57954114992134	0.0026038921021813	0.00134586620549578	0.00154724795211797	0.00763987492245795	0.00763987492245795
1573	ENSMUSG00000073568	Arl14epl	0.00358622245649736	0.00812986760550916	-1.28733071493217	0.442011749653546	2.49312070917818	0.606337827806254	0.192990407604434	-0.0565257614495271	0.10007117264325	0.10007117264325
1575	ENSMUSG00000057409	Zfp53	0.000607953776172138	0.00160726153450929	0.4915311245854	0.143385430212892	7.25429914991194	0.0971521118476597	0.000676994036589556	0.0301620783594145	0.00675871843948673	0.0301620783594145
1583	ENSMUSG00000024870	Rab1b	0.0065227174233628	0.0139611619539375	-0.401435984999379	0.147571709712449	8.08838636658687	0.0744781464246727	0.000315019545248034	0.0323510947159351	0.00665342931109754	0.0323510947159351
1588	ENSMUSG00000036501	Fam13b	0.0329348771333236	0.0589582816202192	-0.150245240011526	0.0704425483296239	7.23850286928168	0.00757726667104179	0.000674406355425459	0.000332064928581621	0.00676882256733163	0.00676882256733163
1641	ENSMUSG00000024538	Ppic	6.77282786677158e-45	3.92241976377951e-43	-1.06768614763064	0.0759426307593348	7.6193041891092	0.348906852752686	0.000573616353874581	0.00807730839609841	0.00663355868750241	0.00807730839609841
1648	ENSMUSG00000042211	Fbxo38	0.126669526728143	0.188570999660149	0.104805735796269	0.0686185222974151	7.76801536435041	0.00530207936663498	0.000435916978493736	0.00207259138387587	0.00662683542492756	0.00662683542492756
1663	ENSMUSG00000058704	Memo1	2.02491391370962e-27	4.76529741026331e-26	-0.766814618815757	0.0706832439648034	7.24018070254543	0.180302299141929	0.000726453971085519	0.0041496725952438	0.00676772749499635	0.00676772749499635
1691	ENSMUSG00000063388	BC023105	0.111964007765474	0.169523935777258	1.41151588837986	0.888065843086689	1.42050817948401	1.54410626093336	0.196734868574003	0.986256543911904	0.185400289766845	0.986256543911904
1716	ENSMUSG00000025738	Fbxl16	0.00421501249623827	0.00941566600410255	-0.360963783791469	0.126140304457802	4.89724450416465	0.0581118424452339	0.00633722319173523	0.0174420099114118	0.0175298414213251	0.0175298414213251
1720	ENSMUSG00000095742	CAAA01147332.1	1.05012148477278e-16	1.19762316409547e-15	0.571254421605252	0.0688343222217324	7.64811163435883	0.102838436242358	0.000476387617530415	0.00569730235908476	0.0066308582560575	0.0066308582560575
1723	ENSMUSG00000022771	Ppil2	0.050128623050018	0.0851227769258466	-0.162641992656576	0.0830286976326031	6.78395070965863	0.01620824288927	0.00104944466408976	0.00929120228175959	0.00727330497220521	0.00929120228175959
1726	ENSMUSG00000024754	Tmem2	7.41531066887051e-10	4.37656831117334e-09	-0.447411690385661	0.0726675930038698	7.60925247088957	0.0663898610956971	0.000507298212312141	0.00741357039715197	0.00663470029027218	0.00741357039715197
1755	ENSMUSG00000071650	Ganab	0.321140458913905	0.409814808388497	0.0682314758833164	0.0687736189268679	8.88017787479384	0.00517082984511331	0.000137169771597247	0.00458054217183848	0.00695754621884981	0.00695754621884981
1769	ENSMUSG00000024668	Sdhaf2	2.2397153963156e-06	8.85730073773675e-06	-0.420004114269075	0.0887864786353167	7.23332273516236	0.0623806833470363	0.000786843488797982	0.0110377146938913	0.00677223654234212	0.0110377146938913
1775	ENSMUSG00000097405	D630044L22Rik	0.508732316382542	0.595465642816266	0.37340040152504	0.565062225752917	1.73813747148984	0.198022182658017	0.322924052620193	-0.127681771744819	0.156018925839068	0.156018925839068
1780	ENSMUSG00000036880	Acaa2	0.000184546230450085	0.000537963510155911	-0.543631525211231	0.145383913275551	8.34834464780334	0.114024349248222	0.000245885423404222	0.031458837935565	0.0067147405035038	0.031458837935565
1816	ENSMUSG00000051439	Cd14	5.93702950789259e-13	4.86580428325128e-12	1.35468643814155	0.188100720169995	6.06053483728935	0.593010860819555	0.00320478985986476	0.0498680315328414	0.00910016019348633	0.0498680315328414
1827	ENSMUSG00000003527	Dgcr14	0.26344655463632	0.348177805227143	-0.110421554570482	0.0987421334954344	5.66066678020202	0.00636630701095883	0.00371547886427197	-0.000329939993234166	0.0109095345265733	0.0109095345265733
1838	ENSMUSG00000096528	G430049J08Rik	0.287776483369358	0.374753987038568	0.519396683950083	0.488608459585327	2.28995068411622	0.16746650000184	0.24474850262383	-0.136580220858409	0.113358837543689	0.113358837543689
1858	ENSMUSG00000096910	Zfp955b	0.0269687390475302	0.0495094756214318	0.287900693199829	0.130155786657476	4.92259403107681	0.0332614006985608	0.00819093541849199	0.00230326202535573	0.0172198577821475	0.0172198577821475
1869	ENSMUSG00000072963	Gm10447	0.823924181852698	0.864630515299271	0.125132216435838	0.562390388222275	1.59284004055162	0.033900696700762	0.305431627006422	-0.268927532976774	0.16899279614078	0.16899279614078
1870	ENSMUSG00000062078	Qk	2.90612633997288e-07	1.29582643959212e-06	-0.351294281866833	0.0684859563427952	8.46621450617792	0.040753085509956	0.000280845986242589	0.00438263372407717	0.00675464333803828	0.00675464333803828
1911	ENSMUSG00000022871	Fetub	2.20053463392539e-05	7.46912236322753e-05	3.78160358698007	0.891150538644141	1.96941303186287	5.24313684574906	0.196045021159269	0.995178902629345	0.136909998902671	0.995178902629345
1919	ENSMUSG00000090942	F830016B08Rik	0.0142450984152234	0.0281672218063621	1.07184843378067	0.437306619005353	2.34719993793572	0.574142214330497	0.163516716573468	0.123338901965372	0.109490624737956	0.123338901965372
1926	ENSMUSG00000033960	Jcad	8.98012316960041e-69	1.14775263890083e-66	4.99163655933101	0.284803691978708	5.71225986371617	7.57226643369263	0.0168897052081262	0.104780009238928	0.0106357338638208	0.104780009238928
1933	ENSMUSG00000116045	Hgs	0.103396284192554	0.158578030495905	0.123258721146475	0.0756835359387041	7.49812713670062	0.00828044300543044	0.00193712133282678	0.00271616529696198	0.00665487508545089	0.00665487508545089
1944	ENSMUSG00000022773	Ypel1	0.41944087559905	0.510560789953326	-0.190021512092512	0.235352337219444	4.11982152044559	0.0773013196789631	0.0201603737313538	0.0629257102206282	0.0310670648566779	0.0629257102206282
1946	ENSMUSG00000054589	Gm9949	0.0029713947595889	0.00685557091591427	-1.71748190359871	0.578144015060752	0.966165189827783	1.1155898338988	0.267026901820187	0.0213063571074281	0.234348851405664	0.234348851405664
1950	ENSMUSG00000023909	Paqr4	0.00430266231156104	0.00959123010542836	-0.696047771433974	0.243793137734336	4.97682022229341	0.216666862843084	0.00819186826207174	0.0809607727474577	0.0165792478712321	0.0809607727474577
1954	ENSMUSG00000039615	Stub1	0.737334709120439	0.795092326526993	-0.02282878084314	0.0680673951462837	8.02396020722886	0.0013604048289591	0.000305962192225898	0.00119911138092895	0.0066437932307746	0.0066437932307746
1955	ENSMUSG00000031862	Atp13a1	3.078252563012e-06	1.19284298220638e-05	-0.321704457291732	0.0689534909449041	7.64819752475756	0.0323245895055081	0.000501024431382529	0.00109455325998977	0.00663085143885092	0.00663085143885092
1962	ENSMUSG00000073647	Gm10557	0.128191871534808	0.190639572374493	0.155856554703991	0.102451545918742	5.79784719840986	0.0118292529373166	0.0055316382542826	0.000145703300788912	0.0102128406374277	0.0102128406374277
1971	ENSMUSG00000025732	Mcrip2	0.00418436086526992	0.00935706398016469	0.589152372785464	0.205715504663828	5.81559440281083	0.154912798138535	0.00310159384006207	0.0603767094485779	0.0101295202092603	0.0603767094485779
1972	ENSMUSG00000023809	Rps6ka2	0.0428022471217665	0.0742379639479774	0.342779188938591	0.16922064597216	5.27507706745252	0.0696120241387019	0.00589988347000138	0.0370535570648514	0.0135827479984734	0.0370535570648514
1980	ENSMUSG00000091896	Ube2d2a	0.00539071953935048	0.0117689306273612	-0.190159160464494	0.068335994287725	8.50690634708562	0.0115525719541041	0.000234498932893258	0.000646026144026625	0.00677021324004471	0.00677021324004471
1981	ENSMUSG00000022808	Snx4	0.149490637183613	0.217416930241735	-0.102119816847172	0.0708509546311469	7.23173636478504	0.00409968016858901	0.000756494592301511	0.000457434246097275	0.00677329206591575	0.00677329206591575
1983	ENSMUSG00000035376	Hacd2	0.000302373679841637	0.000849373281040566	-0.365668209209598	0.101201801594803	6.92398945631397	0.0524041373432066	0.000887519282487057	0.0144751876865637	0.00707621820316991	0.0144751876865637
1988	ENSMUSG00000039954	Stk32a	4.65244132354041e-06	1.75380358664658e-05	2.48496470554196	0.542583000975504	1.46411968841738	2.20579045187388	0.191344562724871	0.250249906696504	0.181140875222197	0.250249906696504
1991	ENSMUSG00000022752	Tomm70a	6.54699064626787e-06	2.41396874711682e-05	-0.315339406569387	0.0699524915770004	7.32176741040707	0.033869594586735	0.000619464640741453	0.00442792559185336	0.00672056197600401	0.00672056197600401
1998	ENSMUSG00000078963	Hsbp1l1	0.0215394189471047	0.0405760294918471	1.84401362755028	0.80230554546102	1.75215811189123	1.79254890351035	0.1629141103341	0.802627172082156	0.154807351416816	0.802627172082156
2007	ENSMUSG00000024824	Rad9a	0.000728620914722239	0.00189884578689962	-0.388182473330511	0.114895265772563	5.64853571904586	0.0610467962966352	0.00176351266609343	0.0180378704793285	0.0109761983163023	0.0180378704793285
2009	ENSMUSG00000047787	Flrt1	1.8852397046498e-10	1.18234195690093e-09	-1.24083980496958	0.194781791505624	6.40286255591361	0.50743296204165	0.0022728287547824	0.054637090698428	0.00805005330605547	0.054637090698428
2010	ENSMUSG00000022748	Cmss1	0.182787152748684	0.256994056581506	-0.216456201045149	0.162477539990877	4.36769525501767	0.0457347272930537	0.0137304600621786	0.0258679664400521	0.0257069366303698	0.0258679664400521
2016	ENSMUSG00000071658	Gng3	0.487785826985499	0.576202109065972	0.483952513507373	0.697503967544441	2.24136116457362	0.654077152287316	0.157704686027072	0.572062991083283	0.116720197713605	0.572062991083283
2022	ENSMUSG00000071636	Rimbp3	0.799670475097739	0.845341494745033	-0.111428753249698	0.439087265639115	1.97192915333699	0.161516399667467	0.152484282790531	0.0447550791497596	0.13671215747912	0.13671215747912
2030	ENSMUSG00000024726	Carnmt1	0.00177348435197144	0.00429986574036445	-0.272757142429463	0.0872611661589072	6.27939934041893	0.0277415863742038	0.00303853182200762	0.00373977911589006	0.00838323485711099	0.00838323485711099
2044	ENSMUSG00000033022	Cdo1	0.455786147422967	0.545971190247468	-0.227337365755864	0.304822083673223	2.92028206921562	0.103188886677633	0.063465979439176	0.0461392747070589	0.0759087746031524	0.0759087746031524
2047	ENSMUSG00000090408	Gm17402	0.0563045058199957	0.0941222914970409	0.946234443265772	0.495755573992324	2.16279152666917	0.314696658134694	0.246350007067287	-0.188739042507352	0.1223103766494	0.1223103766494
2049	ENSMUSG00000003955	Fam162a	7.79426203184819e-27	1.79159269587878e-25	1.09304378922207	0.101918390013692	7.45569762807695	0.370888247414662	0.000602070222160809	0.0149789671123138	0.00666659779561852	0.0149789671123138
2052	ENSMUSG00000024812	Tjp2	6.61922263140015e-28	1.60353912962645e-26	-1.13308874763799	0.103475128253526	8.07142891891457	0.398015555607648	0.000372375622286407	0.015688277628339	0.0066506814667004	0.015688277628339
2060	ENSMUSG00000055958	Gm9987	6.53250820841992e-10	3.88180227246628e-09	-2.97035367502776	0.480872059196987	2.33312236531178	2.80816044798317	0.236424255069398	-0.0348490531220316	0.110432650905129	0.110432650905129
2061	ENSMUSG00000062901	Klhl24	6.97505366825155e-10	4.12658203054659e-09	-0.754541792658625	0.122358397325531	7.88522238260924	0.188765887935834	0.000482484015264299	0.0219748820788445	0.00663040016607848	0.0219748820788445
2065	ENSMUSG00000054957	Gm9959	0.0342418870571301	0.0611209026618121	-1.24598360475383	0.588502141745707	1.40547244143317	0.618672153998442	0.332616237079663	-0.141454223324865	0.186885919179263	0.186885919179263
2066	ENSMUSG00000012443	Kif11	1.30074043345935e-171	1.28565184443123e-168	-3.25159304904987	0.11643727699007	5.36972282860006	3.17906098752266	0.00752785190872429	0.00147687375856537	0.0128086073005692	0.0128086073005692
2082	ENSMUSG00000003200	Sh3gl1	1.29459406581666e-38	5.49961364464121e-37	-0.894461136165841	0.0688275979025231	7.78036886188842	0.241373041883195	0.000478978554963982	0.00121455225737245	0.00662687879458312	0.00662687879458312
2087	ENSMUSG00000033306	Lpp	1.33583224349361e-58	1.20030599042644e-56	-1.1126769026443	0.0689391720966356	8.11447873311407	0.376748471369439	0.000470960479917188	0.00619592010258703	0.00665795369413712	0.00665795369413712
2092	ENSMUSG00000058881	Zfp516	0.0815438485793723	0.129495404781252	-0.120539406968384	0.0692040221877059	7.69719512587928	0.00926107113971844	0.000555703524728394	0.00557197966281093	0.00662809150570634	0.00662809150570634
2097	ENSMUSG00000023982	Guca1a	0.571625330875466	0.653172805823481	-0.279977681754575	0.494958052992188	2.33163993628121	0.317496419750381	0.0524437104193012	0.315031500913426	0.110532196773406	0.315031500913426
2101	ENSMUSG00000039183	Nubp2	2.90643982211951e-08	1.45132704903545e-07	-0.549986380789038	0.0991505759850596	6.81623649611117	0.102542509777829	0.00118471051404387	0.0135615445632098	0.00722449569436963	0.0135615445632098
2103	ENSMUSG00000025220	Mgea5	0.0004778172442618	0.00129060274429321	-0.237487810918866	0.067991714892298	8.27829911169924	0.0176023306157579	0.000239669579149595	0.000613071064909596	0.00669464036184371	0.00669464036184371
2107	ENSMUSG00000061130	Ppm1b	0.0217568413723006	0.0409348896174782	0.159451339147587	0.0694902326381467	7.36319479203032	0.00959376476913639	0.000542407502880845	0.00191552487505484	0.00670093114527479	0.00670093114527479
2118	ENSMUSG00000045730	Adrb2	0.0206677095912558	0.0391472350440147	-0.690412063356895	0.298363005661604	4.15574012508765	0.249825224945529	0.0181814900388432	0.115349234682297	0.0302171208199528	0.115349234682297
2119	ENSMUSG00000035283	Adrb1	0.607076828091414	0.683670418023799	-0.17823118478367	0.346584333128774	2.57195075487837	0.0639820047669531	0.0849428017579663	-0.0168776790102964	0.0952382481975092	0.0952382481975092
2132	ENSMUSG00000042256	Ptchd4	8.57489726924654e-27	1.9649370465819e-25	-3.1680464520187	0.295640671738451	3.64548413987163	3.11583958478764	0.0653716534879772	0.0657334566909662	0.0448589617487222	0.0657334566909662
2135	ENSMUSG00000025094	Slc18a2	0.00925702598052949	0.0191308429310469	-0.306846816018808	0.117908571352647	5.12781524157202	0.0384005966484158	0.00590031103763471	0.00679232158505504	0.0149533357599986	0.0149533357599986
2141	ENSMUSG00000039770	Ypel5	0.930841752853384	0.947079554419038	0.00598734422627037	0.0689898843453102	7.56640085341623	0.00242329106784185	0.000498619930120016	0.00251705079560078	0.00664078628284891	0.00664078628284891
2144	ENSMUSG00000052241	A930035D04Rik	0.00724232790507411	0.0153348691117722	0.593084305049493	0.220847605887168	3.66690072640106	0.117176439400292	0.0290325514203816	-0.0144678745060324	0.0441279461187594	0.0441279461187594
2155	ENSMUSG00000024245	Tmem178	9.70951698210543e-15	9.37195955577442e-14	-0.710382879996944	0.0917451291683836	7.79782975854418	0.161493753329173	0.000504936881184625	0.0121208162080005	0.00662707337697745	0.0121208162080005
2157	ENSMUSG00000052387	Trpm3	0.0848037135290734	0.133854983155759	0.621089965622827	0.360371959079103	4.13335937595806	0.271567362287823	0.0207395996496227	0.174062323686143	0.0307436976030637	0.174062323686143
2160	ENSMUSG00000024251	Thada	0.0742605504142591	0.119607487283194	-0.137913675707822	0.0772623588880043	6.61782904019786	0.00704755284321411	0.00139142308743237	0.000285449736369605	0.00756278506397579	0.00756278506397579
2162	ENSMUSG00000067150	Xpo5	1.02339443537779e-15	1.07456415714668e-14	-0.56506621700372	0.0704218336050842	7.31390238841684	0.0967756226008647	0.000714245448744483	0.000517846702751277	0.00672460652370877	0.00672460652370877
2187	ENSMUSG00000049670	Morn4	0.0260309512435311	0.0480317216100301	-0.519477550778189	0.233394414982187	5.44146969404099	0.146324621262604	0.0052785769026046	0.0764308525147115	0.0122751461270114	0.0764308525147115
2198	ENSMUSG00000067928	Zfp760	0.530963380083137	0.616304945832035	-0.0836265796141647	0.133474483668106	6.09460741972166	0.0234765467939505	0.00251704808969827	0.0242061085960031	0.0089757269365405	0.0242061085960031
2210	ENSMUSG00000024425	Ndfip1	8.14045210605536e-05	0.000251700402344894	-0.361774854244038	0.0918157376140555	9.00448899534473	0.049380469157324	0.00012575360087502	0.0125194409095446	0.00703847712652821	0.0125194409095446
2212	ENSMUSG00000054951	9130008F23Rik	0.801945962337163	0.847384422892935	-0.030641994120914	0.122162659440283	5.10392105605556	0.0181901379749386	0.00648361424948035	0.0159019587928034	0.0151954505074726	0.0159019587928034
2214	ENSMUSG00000035372	1810055G02Rik	0.136524954801804	0.201204669969338	0.120027194363967	0.080616991239796	6.3992487070426	0.00760973931626306	0.00168941945369478	0.00242030692155195	0.00805922946114125	0.00805922946114125
2234	ENSMUSG00000024594	Prrc1	0.000139488785253416	0.000415857778034817	0.266028264111561	0.0698406844629825	7.48332771140315	0.0240360808996024	0.000657887936611026	0.00284807419806277	0.00665869387277581	0.00665869387277581
2243	ENSMUSG00000025203	Scd2	0.709749693080693	0.77327667178236	-0.0744680302028783	0.200079459132559	10.7158777805473	0.0497017942168218	2.0596523640179e-05	0.0600270884265261	0.00933599719600963	0.0600270884265261
2245	ENSMUSG00000025212	Sfxn3	0.00592576461156236	0.012825603814748	0.337265541094902	0.122559070707717	8.22726797161826	0.0521492845382978	0.000260359145704652	0.022270729573404	0.00668167059063172	0.022270729573404
2252	ENSMUSG00000074746	Pdzd8	4.07699287125018e-10	2.4651507467029e-09	-0.427671114065425	0.0684158716835498	7.87704090671343	0.0557764652696109	0.000391175355340809	0.000740938054437817	0.00662992189198911	0.00662992189198911
2260	ENSMUSG00000062619	2310039H08Rik	1.0211521893576e-06	4.21715943159212e-06	-0.433319866668337	0.0886584717344765	5.95085111791012	0.0639348525789231	0.00225493498314554	0.00725134067195897	0.00953555193229391	0.00953555193229391
2271	ENSMUSG00000033863	Klf9	3.51285357622477e-47	2.22570799662856e-45	-1.22895763993413	0.0851860808140178	8.10237085779557	0.461809066263082	0.00040420218176204	0.0104808003649165	0.00665580948536377	0.0104808003649165
2277	ENSMUSG00000023980	Taf8	0.186750646513177	0.261599119917268	0.124539206751599	0.0943298221264236	5.83743680890917	0.0136263421524883	0.00331832673038896	0.00789834570335199	0.0100288462832151	0.0100288462832151
2282	ENSMUSG00000116275	Zc3h11a	0.115323831511091	0.173776921026877	0.245278839684759	0.155761461940537	7.59657576665486	0.0219217457370917	0.0297561574937581	-0.0249146162713067	0.00663629204502182	0.00663629204502182
2288	ENSMUSG00000050503	Fbxl22	6.79025181512633e-10	4.02367199884344e-09	0.862796128308665	0.139816911606517	5.23595587931535	0.246783670232748	0.00673798451808709	0.0225851686386898	0.0139267840423456	0.0225851686386898
2292	ENSMUSG00000090728	Gm17420	0.89006125377545	0.915923083645297	-0.0676365860507772	0.48931636113311	2.26025315080261	0.179476802376819	0.243741089362175	-0.0211106018058776	0.115404662546648	0.115404662546648
2294	ENSMUSG00000024942	Capn1	1.45320748360674e-05	5.07544267419402e-05	-0.615647692611032	0.141996170800482	7.10964839813898	0.137902119451585	0.000937972466825707	0.0293063963161736	0.00686942467138873	0.0293063963161736
2302	ENSMUSG00000021676	Iqgap2	0.57323293263845	0.654448003857739	-0.200325818011755	0.355631150359483	2.55570841646169	0.133924708033616	0.0934906015505563	0.0588663709806847	0.0962196711084571	0.0962196711084571
2311	ENSMUSG00000024781	Lipa	0.0702317844958769	0.11396042868949	-0.168557868956945	0.093104656666064	7.31538698637778	0.0189256990676788	0.000789101670443758	0.0122136139689147	0.00672383514553981	0.0122136139689147
2315	ENSMUSG00000024789	Jak2	8.45220838713624e-07	3.52893386504314e-06	0.354959220899306	0.0720784196349047	7.53062367665733	0.0440331728429117	0.000456977978007207	0.00733596988759092	0.00664746488705257	0.00733596988759092
2317	ENSMUSG00000094030	Gm21833	0.215532137120259	0.29427014135233	0.680106032053276	0.549138578122343	1.92497755091053	0.194309647477498	0.311890809076126	-0.242457830292472	0.140438957897218	0.140438957897218
2333	ENSMUSG00000036278	Macrod1	1.25493142002539e-33	4.17166215993195e-32	1.90430675023133	0.157565215981523	5.04320950831584	1.11770741643775	0.00794311159337023	0.0292970843375857	0.0158361079602372	0.0292970843375857
2355	ENSMUSG00000002372	Ranbp3	0.0047545385410897	0.0104990748302347	-0.199238054209243	0.0705714554898666	7.38487463645265	0.0144602881045944	0.000778752957072193	0.002410681331764	0.00669174253786513	0.00669174253786513
2360	ENSMUSG00000039982	Dtx4	1.86049767725268e-40	8.53985714023165e-39	-0.92968868469411	0.0698157257298116	7.42820292721151	0.261282037243728	0.000635851920293414	0.0018463007162689	0.006675501418477	0.006675501418477
2394	ENSMUSG00000025024	Smndc1	0.000401150729024125	0.00109711505414346	-0.253218049996972	0.0715441522930452	7.07959718178711	0.0231127388455961	0.000779952272958537	0.00406620346743593	0.00689789631803712	0.00689789631803712
2401	ENSMUSG00000047044	D030056L22Rik	0.000243766997344103	0.000694750000504359	-0.295779580185173	0.0806219896551691	6.36947251259202	0.0333483229159929	0.00161378533010973	0.00726453329443774	0.00813607249382757	0.00813607249382757
2402	ENSMUSG00000034484	Snx2	1.23457460621649e-15	1.28088195323763e-14	-0.545492939543286	0.0681784748631309	8.19545211180819	0.0934217743610356	0.000298163513679015	0.00489309927827633	0.00667429313831484	0.00667429313831484
2415	ENSMUSG00000092124	B930094E09Rik	0.765431852265163	0.817188207797459	-0.0985493873414711	0.330308604097175	2.89552639499836	0.0829677501226253	0.0864777513560639	0.0135899431427004	0.0771779095548721	0.0771779095548721
2420	ENSMUSG00000024957	Kcnk4	0.374662478774033	0.466002173683206	-0.379746271063531	0.427751193830516	2.54425831551293	0.262827469704115	0.0876121156855914	0.186844510049556	0.0969159864146993	0.186844510049556
2425	ENSMUSG00000060096	Amd-ps3	0.952301041952639	0.962690252828981	-0.0963386940956924	1.61054547758609	2.50247497902401	3.11541242564163	1.17644231764317	2.71434278541634	0.0994884464809642	2.71434278541634
2428	ENSMUSG00000024066	Xdh	1.63010904497785e-17	1.97612401478672e-16	-0.85731958703781	0.100653702353162	9.0635718886745	0.232656463652482	0.000122457698157634	0.0150742939979407	0.00708034015001273	0.0150742939979407
2431	ENSMUSG00000024081	Cebpz	0.373123247193942	0.464447862808798	-0.0615230166230865	0.06907744353936	7.57172136995291	0.00352931797485969	0.000517619770698887	0.0024746221074743	0.00663992003820131	0.00663992003820131
2432	ENSMUSG00000013662	Atad1	0.0839081275525394	0.132682679240086	-0.117679998647765	0.0680842416919579	8.05051927701034	0.00436266273987845	0.000305694443050836	-4.55842988543656e-05	0.00664750150710256	0.00664750150710256
2433	ENSMUSG00000079722	Ttll2	7.11082139741391e-05	0.000221994184118885	3.32515478529447	0.837033476103805	1.34837036218586	4.15774635199213	0.137835681206433	0.913101878971196	0.192608845313495	0.913101878971196
2440	ENSMUSG00000025228	Actr1a	5.27044735301881e-07	2.27547036854563e-06	-0.341689012862249	0.0681171530408392	8.29732242959927	0.0371554389418066	0.000260084475617108	0.00240244613509937	0.00669983533196656	0.00669983533196656
2442	ENSMUSG00000071037	Camkmt	0.000356140573110156	0.000986942081669379	0.716705901841174	0.200723233631504	3.9078817122646	0.182354018572802	0.0238123138033541	0.0115049532624096	0.0366224109758771	0.0366224109758771
2453	ENSMUSG00000022759	Lrrc74b	0.152864299552712	0.221558772594721	1.12495142823539	0.786961618415177	1.31373308378596	1.12282502139701	0.239001636970164	0.689961246317788	0.196143273109191	0.689961246317788
2458	ENSMUSG00000024970	AI846148	0.397338855527139	0.488753494735366	-0.066746739063017	0.0788611087548338	6.50175356354953	0.00446824061404379	0.00151827440823729	0.00239635366848756	0.00781033730282528	0.00781033730282528
2461	ENSMUSG00000025092	Hspa12a	0.000260860460648814	0.000739628454691016	-1.17479532694348	0.321742300438621	8.12438363636799	0.538264947532312	0.000308466508669511	0.154968695328634	0.0066597654441599	0.154968695328634
2479	ENSMUSG00000024556	Me2	0.000621359953883701	0.00163977975725877	-0.614355626218348	0.179525118719907	8.40132975363092	0.151904972541517	0.000248462538116261	0.0480954398389787	0.00673172759530507	0.0480954398389787
2482	ENSMUSG00000024758	Rtn3	0.00870175371729944	0.0180917403747976	-0.186844371575716	0.0712180272235254	9.51163844265687	0.0119150256409956	0.000134588501196996	0.00166763635397586	0.00747342260121921	0.00747342260121921
2505	ENSMUSG00000066475	Gm10268	0.397796397350694	0.489194541068463	0.52228922203316	0.617681978648559	1.45394768405063	0.176239219861588	0.390168772595724	-0.27216450956324	0.182127767525075	0.182127767525075
2514	ENSMUSG00000071659	Hnrnpul2	0.135042387664462	0.199316917821136	-0.1028506013738	0.0688189480060141	8.93134943405241	0.00382379385505463	0.000114371027828448	0.000698528964882935	0.00698970037915326	0.00698970037915326
2543	ENSMUSG00000014769	Psmb1	3.5344566659064e-06	1.35756099815358e-05	-0.316133367078212	0.0681757826134495	8.4782657596331	0.0329916551934885	0.000212748242137488	0.00354920608214546	0.00675915776029699	0.00675915776029699
2544	ENSMUSG00000022867	Usp25	0.00891535621527493	0.0184917559104178	-0.189255878079671	0.0723653542870207	7.1276479907792	0.0116026633848234	0.00100179681679332	6.9862143845777e-05	0.00685331993483571	0.00685331993483571
2550	ENSMUSG00000024246	Thumpd2	4.38583536969068e-13	3.64690943303612e-12	-0.797612348857993	0.110120489602722	5.8329722831242	0.205407464391641	0.0029096550564643	0.0152801282890506	0.0100492602623597	0.0152801282890506
2554	ENSMUSG00000026181	Ppm1f	1.30021443832757e-06	5.30315798147032e-06	-0.367027676608871	0.0758365340446104	6.71660178478179	0.0440211844830718	0.00124428098017565	0.0032662063498248	0.00738248886367337	0.00738248886367337
2561	ENSMUSG00000037071	Scd1	4.70383040908732e-14	4.25497191245446e-13	-1.65385618001712	0.219347641893729	9.42605682179491	0.878308144859451	0.000103848554260223	0.0720662334522489	0.00738758371125929	0.0720662334522489
2567	ENSMUSG00000042660	Wdr55	0.000867189282237227	0.00222400074354768	-0.27850274065036	0.0836242199219501	6.2464997964948	0.0245988851397574	0.00200986914632039	-0.00034767892778399	0.00847964609001161	0.00847964609001161
2570	ENSMUSG00000054304	D130007C19Rik	0.502647090762003	0.589716369995842	-0.217580592043133	0.324587010348368	2.67340641772214	0.0405794052997213	0.0687615061684354	-0.0357902423064738	0.0892735847619015	0.0892735847619015
2575	ENSMUSG00000024989	Cep55	7.05214719553108e-134	2.90430928669288e-131	-3.43151266080857	0.139358440165399	5.21469510328967	3.55548681537092	0.0150113862092426	0.0136174550208537	0.0141197760587569	0.0141197760587569
2586	ENSMUSG00000045094	Arhgef37	0.610030797103869	0.686475643101477	0.0761169815971537	0.149240351985364	4.49239849003831	0.0136623692220458	0.00997583409049338	0.00492945435426584	0.0234331899005796	0.0234331899005796
2600	ENSMUSG00000024248	Cox7a2l	0.0961311464678138	0.149318007075098	-0.138185634788045	0.0830489258285255	8.13420707666405	0.0140051297960589	0.000285852722062375	0.0100598333998455	0.00666161362274967	0.0100598333998455
2605	ENSMUSG00000024078	Ttc27	0.0583899297757312	0.0971701760977652	-0.164132269520995	0.0867158850181429	6.29911656098914	0.0171053942268095	0.00170260157948535	0.00957686549223432	0.00832710230193891	0.00957686549223432
2629	ENSMUSG00000024902	Mrpl11	4.98208461083147e-15	4.9210117548426e-14	-0.66638627006482	0.0851354737415927	6.5304509860417	0.141918856946317	0.00162125984320292	0.00925081349060519	0.00774519372985964	0.00925081349060519
2632	ENSMUSG00000090673	Gm340	0.0329674907115408	0.0590095396944711	-0.244975570695077	0.114878305020921	5.24842106018756	0.0209951331928895	0.0059799254486407	-0.00224089529654588	0.013815611998079	0.013815611998079
2634	ENSMUSG00000024241	Sos1	0.0349580867040396	0.0622494106983055	0.215344698574202	0.102115065343577	7.80272276587639	0.0264249856453519	0.000462456934440023	0.0151787729207444	0.00662715593041981	0.0151787729207444
2645	ENSMUSG00000024803	Ankrd1	0.000135043931260822	0.000403255050326879	-1.7872061308529	0.468213702120443	4.32162020898786	1.22130061127145	0.0246180548235626	0.304218051456434	0.0266161969345025	0.304218051456434
2649	ENSMUSG00000072693	Gm10401	0.844518515699554	0.880629596374222	-0.219746535193771	1.12048638327673	3.34361050876063	0.284920203457283	1.82692804894306	-1.48888599702008	0.0563065537198005	0.0563065537198005
2676	ENSMUSG00000024887	Asah2	2.09307551128607e-07	9.51024748094617e-07	0.660976089517326	0.127334221272094	7.19596603198957	0.15052362196245	0.000827273386018781	0.0234937324744371	0.00679836337165242	0.0234937324744371
2696	ENSMUSG00000050299	Gm9843	1.50029127923374e-05	5.22757191678483e-05	0.301961538449152	0.0697588959390402	8.89903935277082	0.029201800053984	0.000330244581719495	0.00197921647229303	0.00696921076223127	0.00696921076223127
2705	ENSMUSG00000040560	Wdr7	0.000423502273307412	0.00115419939412788	-0.408795844657807	0.115970853308182	7.50875353426713	0.0662732993632801	0.00057928562771065	0.019594572597831	0.00665230655126597	0.019594572597831
2728	ENSMUSG00000024683	Mrpl16	6.16117594782979e-06	2.27908170165979e-05	-0.371346083675115	0.0821420112041682	6.75278097866848	0.0494661461638519	0.00125867023326648	0.00886229477373206	0.00732255235108737	0.00886229477373206
2736	ENSMUSG00000057858	Fam204a	0.0115038623125944	0.0232460491544943	0.230191874678038	0.0910926291556216	6.49003838677095	0.0258539302541171	0.00165325070649642	0.010793549923229	0.00783766606290186	0.010793549923229
2760	ENSMUSG00000057440	Mpp7	8.35689112351484e-12	6.05272436723161e-11	-0.540057312983846	0.0790448308193172	6.47778215630528	0.0915596603039984	0.00150557761068396	0.00357078477906474	0.00786655030819776	0.00786655030819776
2762	ENSMUSG00000048720	Tbc1d12	0.0775564938732756	0.124000062349313	0.143480559252849	0.0812901087017742	6.72173447561876	0.0141056993923489	0.00109874551208705	0.00881337714703235	0.0073737978181604	0.00881337714703235
2776	ENSMUSG00000039148	Sart1	0.3022579801962	0.390389129226314	-0.0712749077495038	0.0690913898167433	7.61433721916062	0.0016329314830741	0.000526320594818037	-0.000390198418987938	0.00663410962539574	0.00663410962539574
2782	ENSMUSG00000002768	Mea1	0.321571242682126	0.410163904630865	0.0720164283820463	0.0726532938538279	6.99839783512675	0.00646510626548679	0.000932502463671935	0.0052039931343467	0.00698524919804408	0.00698524919804408
2788	ENSMUSG00000034321	Exosc1	5.01350805497027e-06	1.88177899805036e-05	-0.390056891700153	0.0854596727759147	6.17019653119399	0.0518772744712565	0.00223737770680214	0.00555507334622476	0.00871765579964747	0.00871765579964747
2831	ENSMUSG00000067038	Rps12-ps3	6.85532703243179e-07	2.90391653093811e-06	-0.39754815444981	0.080063381988106	9.32458072220808	0.0551055346943824	9.73869504508461e-05	0.00951783075260921	0.00729256144747146	0.00951783075260921
2866	ENSMUSG00000025200	Cwf19l1	0.0134878118533565	0.026838048387849	-0.224296533819065	0.0907854335109673	5.9160186172038	0.0197717962085854	0.00268076367270625	0.00316813093180786	0.00968222873395516	0.00968222873395516
2886	ENSMUSG00000025019	Lcor	0.369156325632412	0.460766779614699	0.102394839145657	0.114018473253456	5.34126512747321	0.0187456656167583	0.00478188739026366	0.0147184309743098	0.0130328384631593	0.0147184309743098
2913	ENSMUSG00000025209	Twnk	4.12508744461207e-05	0.000133359237797249	0.578688496010303	0.141131159366252	6.61978697146329	0.124365717597275	0.00165997673318573	0.0282170294829079	0.00755895657919389	0.0282170294829079
2922	ENSMUSG00000054237	Fra10ac1	0.349398121471727	0.439743340317473	-0.0924747777808004	0.0988234558124127	5.63701398070304	0.0107868099941073	0.00360875198831984	0.00666791630721122	0.011040361139742	0.011040361139742
2937	ENSMUSG00000047810	Ccdc88b	0.00668048092667305	0.01427364320779	-0.46710336205165	0.17221251940511	4.65091352523666	0.101044247459812	0.0105459894083575	0.0339397383514253	0.0208994382785758	0.0339397383514253
2943	ENSMUSG00000094856	Gm21962	0.594017925402952	0.671880888948644	0.797389693931565	1.49597722697345	1.30632735717967	2.87628653354427	0.893197897015767	2.46372389841897	0.196905188889314	2.46372389841897
2998	ENSMUSG00000074635	3110070M22Rik	0.993756755284598	0.995099125614578	0.0027550368390957	0.35208918229016	2.61787298779999	0.0404291614481113	0.0934469030419886	-0.0429132975673438	0.0925032853866416	0.0925032853866416
2999	ENSMUSG00000024570	Rbfa	0.0010182143934305	0.00258007974653915	-0.247632463217071	0.0753725804092865	6.73681560650639	0.0191799887599152	0.0011729147089258	-0.000193617573639396	0.00734862410740574	0.00734862410740574
3020	ENSMUSG00000058927	Gm10053	1.68393285492593e-18	2.24716368201007e-17	-0.676207723579984	0.0770460881333907	7.66416752643753	0.144300385264757	0.000748367429589982	0.00815578211539732	0.00662970757220545	0.00815578211539732
3037	ENSMUSG00000090551	A730015C16Rik	0.879326852454147	0.907104085338518	-0.086740258598752	0.57132637458294	2.28654647818353	0.265428729481587	0.376028758358181	-0.0470642986793653	0.113591981082947	0.113591981082947
3066	ENSMUSG00000024193	Phf1	7.91253433903833e-31	2.27788804098218e-29	0.849261886601454	0.0735671672182519	6.96029890957306	0.217277006331724	0.00108741674311539	4.16841588412806e-05	0.00703077539566196	0.00703077539566196
3079	ENSMUSG00000002379	Ndufa11	3.12295392622427e-05	0.000103442615974533	-0.301234400924646	0.0723371679527633	6.99759247150918	0.0292112718295192	0.000862808857182685	0.00162296931705523	0.00698618994395675	0.00698618994395675
3086	ENSMUSG00000024287	Thoc1	0.00597289034082533	0.0129162882428641	-0.267396575661807	0.0972610803078751	7.1206837228421	0.032801939893884	0.000792569149264558	0.0133970074647178	0.00685946815438136	0.0133970074647178
3091	ENSMUSG00000078197	Gm17374	0.451450074017256	0.541915536991324	0.273848995595804	0.363677413580661	2.6172120727573	0.0730190887693901	0.105849659373246	-0.04269827555732	0.0925422323498322	0.0925422323498322
3105	ENSMUSG00000044857	Lemd2	0.00449743799974521	0.0099774077187225	0.194644438760923	0.0685130036111417	7.96240487371951	0.0147348911617387	0.000404431203552926	0.00380676117091237	0.00663661629217754	0.00663661629217754
3115	ENSMUSG00000044424	Gm9493	0.767915817689235	0.819250191628453	-0.362455276282256	1.22823648885475	1.02645017293064	1.84968999525655	0.215001894013353	2.04784541481801	0.22735470123077	2.04784541481801
3132	ENSMUSG00000050668	Gpatch11	0.806879175868925	0.85120184014748	-0.0171313601569692	0.0700800796757439	7.29226456396827	0.000540865300089337	0.000630552547172587	-6.45272348713332e-05	0.00673627380386532	0.00673627380386532
3196	ENSMUSG00000023963	Cyp39a1	1.05115018708221e-06	4.33742072743694e-06	-0.665977127709417	0.136420046120659	5.99404269541988	0.155390175169901	0.00248755131604749	0.0254280921592968	0.00935884102162592	0.0254280921592968
3222	ENSMUSG00000056481	Cd248	0.00151622828920517	0.00372610651678367	-1.88680216898983	0.594913069571804	6.05533403846701	1.49271259988823	0.00470076527236908	0.526181575248651	0.00911962701898496	0.526181575248651
3235	ENSMUSG00000024212	Mllt1	2.39856288046842e-07	1.08121292994299e-06	-0.375794009238701	0.0727514028415192	7.05416824355371	0.0440771876756025	0.00101556706348693	0.00112299101362997	0.00692358285962659	0.00692358285962659
3237	ENSMUSG00000047656	Trpt1	9.70710389262436e-06	3.48806404052469e-05	0.510647837906868	0.115437243311654	5.22423899039341	0.0883767992301321	0.00595602117004946	0.00672952248300593	0.0140326145450415	0.0140326145450415
3285	ENSMUSG00000024940	Ltbp3	0.0153597047782314	0.0301539966951878	-0.220805105128848	0.0910993030632618	9.35063489942082	0.0245853679576228	9.24388001770528e-05	0.012356185727741	0.00731627065957266	0.012356185727741
3293	ENSMUSG00000024987	Cyp26a1	0.136163130839376	0.200737700755184	-1.09972506069546	0.737955392068069	1.26301429598832	1.0163123555553	0.160353558263469	0.656513682760038	0.201405593897058	0.656513682760038
3306	ENSMUSG00000040446	Rprd1a	0.476173824179281	0.565322959423608	0.0488346955447702	0.068542816106708	7.83281947295927	0.00229696406713979	0.000419242564419434	0.0015576522111486	0.00662793389533756	0.00662793389533756
3315	ENSMUSG00000001227	Sema6b	2.11068434280887e-41	9.99776551644866e-40	2.81128545099981	0.208585046501605	4.03871134313147	2.40702071556711	0.0321792966322161	0.0128493902004733	0.0330822858038989	0.0330822858038989
3330	ENSMUSG00000095041	AC149090.1	8.06063625411174e-18	1.00679859396344e-16	0.624903227993054	0.0726739377910925	8.69047185047668	0.123489014787718	0.000202995728613988	0.00771925612248139	0.0068521498988101	0.00771925612248139
3331	ENSMUSG00000024259	Slc25a46	2.09157915246215e-12	1.61761880617652e-11	-0.493950253961476	0.0702808092106311	7.49606366447715	0.073338835894506	0.000753697667131795	-0.000575222819726391	0.0066553905478199	0.0066553905478199
3369	ENSMUSG00000041915	Ammecr1l	1.94624434164022e-06	7.75718990058522e-06	-0.330862217192698	0.0695245358041387	7.61473323101389	0.0369814509468766	0.000616426859516582	0.00455920928695388	0.00663406475865485	0.00663406475865485
3390	ENSMUSG00000024067	Dpy30	4.52274552734365e-06	1.71056696909176e-05	-0.356532294480024	0.0777472037537824	6.59383957243072	0.0420301129050732	0.00145635690022467	0.00341305535342059	0.00761058463707356	0.00761058463707356
3430	ENSMUSG00000038555	Reep2	0.697880220290369	0.7629237683251	0.180030726948851	0.463777344631812	1.88399309239777	0.132080508126255	0.178881038533206	-0.0259345518675366	0.143753099557396	0.143753099557396
3436	ENSMUSG00000071648	Rom1	0.0272043415082793	0.0498740654385742	0.401611998357957	0.181842285920837	4.10624155058997	0.0758139007580581	0.0182047901481634	0.0160780118400072	0.0313951352752098	0.0313951352752098
3457	ENSMUSG00000024072	Yipf4	0.256080019264277	0.339896362185512	0.0972088003075327	0.0855933491299453	7.98382790854933	0.0116263309555059	0.000414037512472334	0.0105752946104487	0.00663888989871694	0.0105752946104487
3467	ENSMUSG00000012114	Med15	0.240923858227407	0.322930758708935	-0.0874697644888486	0.0745895805961663	6.87777515578175	0.0083567293129327	0.00120819054558804	0.00636861120817762	0.00713721775467996	0.00713721775467996
3469	ENSMUSG00000024687	Osbp	0.194029012901787	0.269907500964712	0.121269847805669	0.0933741292469835	8.09987004456167	0.0148743864112021	0.000325806036437275	0.0127522859825113	0.00665537626438989	0.0127522859825113
3474	ENSMUSG00000024665	Fads2	0.00180793618593189	0.00437099369697698	-0.674670742164578	0.216234139658527	8.3067653707764	0.192662826884506	0.000275182966164532	0.0698606217646308	0.00670248698400033	0.0698606217646308
3505	ENSMUSG00000003779	Kif20a	1.34267826687652e-217	2.84379256924448e-214	-3.24575413847714	0.103085020998499	6.27635184765641	3.16690929480896	0.00754776359651438	0.000493882124126891	0.00839201873487702	0.00839201873487702
3520	ENSMUSG00000007338	Mrpl49	1.07258136366189e-07	5.01959952577373e-07	-0.397012537851038	0.0747109997938502	6.84507496544455	0.0523038136594743	0.00118990988212909	0.00508274898811835	0.00718269035316593	0.00718269035316593
3539	ENSMUSG00000056629	Fkbp2	0.0166357158472562	0.0323888539923073	-0.224023328789906	0.0935511468543545	7.16396869858006	0.025558116045951	0.000804394555672389	0.0123233310609751	0.00682291393460796	0.0123233310609751
3552	ENSMUSG00000097078	Gm26566	0.552767494462363	0.635592591352489	0.167643645015842	0.282409872940079	3.49732036295122	0.0541561818535819	0.069423476403347	-0.012267395979194	0.0502095280977	0.0502095280977
3559	ENSMUSG00000079614	Seh1l	0.000342679789965241	0.000952917205656212	0.245024363994108	0.068429250624035	8.02332627147517	0.0193924176166134	0.000380134277466363	0.00134653563678137	0.00664370923398413	0.00664370923398413
3560	ENSMUSG00000063358	Mapk1	0.00553806726981689	0.0120692908043959	-0.191321640682141	0.0689709030858567	7.90174663850728	0.0117454550337663	0.000504006665182672	0.000451323304535499	0.00663147154353529	0.00663147154353529
3563	ENSMUSG00000071362	Gm10330	8.29846407811411e-06	3.01403793292797e-05	-1.14379072871737	0.256608619095356	3.33026864020813	0.423679533796655	0.0419099496891201	-0.00290699410573182	0.0568620254019179	0.0568620254019179
3581	ENSMUSG00000035049	Rrp12	1.62750038251314e-05	5.6376917455934e-05	-0.583554067820714	0.135373878520115	6.2874823345259	0.124151909403725	0.00175919592619103	0.0257299345521771	0.00836007819816464	0.0257299345521771
3591	ENSMUSG00000033417	Cacul1	7.73472352633878e-19	1.06278972197867e-17	-0.605532079560511	0.0683153429769657	7.90876578077976	0.113726784269061	0.000368509782560587	0.00428905828743779	0.00663196934653009	0.00663196934653009
3598	ENSMUSG00000023845	Lnpep	1.12649237652336e-23	2.18890903988667e-22	0.693992843885208	0.0691925117272402	7.52684807526489	0.14961189211874	0.000533146842810156	0.00587194304415942	0.00664825867587624	0.00664825867587624
3607	ENSMUSG00000055692	Tmem191c	0.404468045643214	0.495713254914962	-0.278245719200057	0.333760789476501	4.10988504840422	0.15690172158632	0.0186535609288221	0.148440835959144	0.0313067494825865	0.148440835959144
3655	ENSMUSG00000023947	Nfkbie	2.51884094465059e-05	8.47207627816283e-05	0.583032758048221	0.138385533396563	4.84439991311305	0.121083412464161	0.010528009451285	0.0133535572699228	0.0181978243288918	0.0181978243288918
3660	ENSMUSG00000041429	Nthl1	0.019623251379786	0.0373771065809287	0.263549826205039	0.112943088966505	5.26081630639643	0.0346112767717852	0.00542770642720096	0.0117894479527653	0.013706505590743	0.013706505590743
3664	ENSMUSG00000041720	Pi4ka	3.60275358122505e-08	1.77988752400009e-07	0.378618772147978	0.0687236439580488	7.74156303937057	0.0449893045916063	0.000457403828426527	0.00202216142751486	0.00662700502988245	0.00662700502988245
3672	ENSMUSG00000039901	9130011E15Rik	0.00221441451233133	0.00524874653234602	-0.263204231244328	0.0860184271650089	6.1614768300081	0.0238112673314568	0.00235251960744948	0.00143288930252752	0.00874623511046343	0.00874623511046343
3675	ENSMUSG00000040888	Gfer	0.00670964545718425	0.0143235714252288	-0.233701431804342	0.0862073684479845	6.16856814491517	0.0186713252893404	0.00242459518105958	0.000433426720341379	0.00872297038103024	0.00872297038103024
3685	ENSMUSG00000058360	Gm10040	0.660828204517438	0.731097601684615	0.138437479726679	0.31551264144523	3.25941069057767	0.0961608674115393	0.0894404022481252	0.0235738310938957	0.059881938119494	0.059881938119494
3686	ENSMUSG00000054178	Gm9938	0.00343732818381378	0.00783214952982694	-0.424653539133829	0.145148235307149	5.01347333038351	0.0793808007450012	0.00670502500213143	0.0248969903170378	0.0161634132131926	0.0248969903170378
3714	ENSMUSG00000074213	Gm10642	0.631023437706935	0.705404767621144	0.141973154992951	0.295600753683058	3.16559221006335	0.0469835021677629	0.0670102509426841	-0.0158395145099752	0.064059457424304	0.064059457424304
3749	ENSMUSG00000063611	Gm10134	0.5889795673337	0.668057217108349	-0.287203707789926	0.53154829391371	1.8908361526344	0.160088402587932	0.280619620379848	-0.111441355808039	0.143195762764016	0.143195762764016
3758	ENSMUSG00000079242	C730034F03Rik	0.614596422771943	0.69046045040667	0.10946990099029	0.217407828227722	3.74718344812335	0.0291855222172526	0.0294175276096958	0.00257050295331076	0.0414817180523465	0.0414817180523465
3761	ENSMUSG00000039414	Heatr5b	0.948249675313412	0.959510625593547	-0.00444114153089272	0.0684253078030092	7.97767871104004	0.00490138989858408	0.000384821281628645	0.00573451968981479	0.00663821284027619	0.00663821284027619
3766	ENSMUSG00000014763	Fam120b	0.0567532395379993	0.0947655737572225	0.134608326596621	0.0706528818891982	7.23279929179038	0.00938310771460247	0.000715160273747243	0.00421894877357706	0.00677258430512624	0.00677258430512624
3775	ENSMUSG00000090353	Gm17555	0.231849905148591	0.313125123694862	0.513431249995225	0.429431402875976	2.49662111033765	0.232419792324042	0.176764173570728	0.014906198657453	0.0998528210933151	0.0998528210933151
3826	ENSMUSG00000024885	Aldh3b1	0.0408469820822094	0.0712802914725562	0.278616391624455	0.136237411729675	6.93153604286138	0.0455608869303109	0.00103753900185142	0.0268034095303502	0.00706660011744981	0.0268034095303502
3868	ENSMUSG00000048799	Cep120	2.67169501039908e-07	1.19705500828579e-06	0.362940389628701	0.0705389677352481	7.28299390070352	0.0454886130901358	0.00066564053612324	0.00679797841760833	0.00674151931945786	0.00679797841760833
3876	ENSMUSG00000024854	Pold4	3.47169573157837e-12	2.62207646033524e-11	1.05322603700437	0.151387079232139	6.35163499526946	0.360287182817304	0.00100953562207751	0.0333675360155795	0.00818320298286639	0.0333675360155795
3889	ENSMUSG00000040385	Ppp1ca	3.42202673605926e-10	2.08927512633883e-09	-0.602732652089639	0.0960018836338647	8.23393120562015	0.120045628962003	0.000173533339945439	0.0136510091519297	0.00668328444515808	0.0136510091519297
3948	ENSMUSG00000022766	Serpind1	6.53298082982641e-11	4.30862872700206e-10	-3.24708503353773	0.497179993408743	1.71773916579179	3.37542569785122	0.212987764357112	0.0524589023226453	0.157794154411765	0.157794154411765
3989	ENSMUSG00000024713	Pcsk5	0.331438507534528	0.420999598415602	0.269266660773692	0.277245663472637	7.18114945042541	0.113989549878524	0.00094607158625338	0.114351665285321	0.00680947703018766	0.114351665285321
4006	ENSMUSG00000022855	Senp2	0.30608006302405	0.394295161560046	0.0829239178144719	0.0810213834214105	6.57038741839296	0.00994027032953341	0.00130590348290195	0.00854079337437687	0.00765894789009278	0.00854079337437687
4021	ENSMUSG00000024197	Plin3	3.72690662566999e-10	2.26455400131899e-09	-0.426402376271349	0.0680604217927022	8.54037549012979	0.0549376478200415	0.000164613558028151	0.000325326283329728	0.00678371796387266	0.00678371796387266
4029	ENSMUSG00000051412	Vamp7	8.90399998424968e-07	3.70504360837737e-06	-0.603885884446082	0.122880085496139	7.65053579967025	0.127522866923813	0.00044892076553746	0.0222003523517702	0.00663066860766783	0.0222003523517702
4041	ENSMUSG00000095567	Noc2l	2.71583008373604e-06	1.06071909434854e-05	0.358557064152995	0.076431545326842	6.66178721565583	0.0444239573351545	0.00128328987700045	0.00603546869668689	0.0074793818045732	0.0074793818045732
4045	ENSMUSG00000041840	Haus1	1.35864287540634e-16	1.5318052677395e-15	-0.985350775727846	0.119171880382629	4.8614698222196	0.293497619220901	0.0033240880120794	-0.000545620696253446	0.0179788175988179	0.0179788175988179
4052	ENSMUSG00000071649	B3gat3	0.742050418729866	0.798493214406226	0.0245752762486269	0.0746652801728905	6.83557938607257	0.00306656136742733	0.00116608150778325	0.00244064112548952	0.00719627458716111	0.00719627458716111
4054	ENSMUSG00000095547	Gm10719	0.00336982157315346	0.00769222088430688	2.27902236979247	0.777340520134587	1.66502518394382	2.09020840360275	0.743936286899416	-0.078904393151418	0.16245113946525	0.16245113946525
4055	ENSMUSG00000024069	Slc30a6	0.0202974047872662	0.0385115591727679	-0.189844739019457	0.0818012676210609	6.32172494606774	0.0132093888645229	0.00177298693203604	0.00122336479860547	0.0082641841445826	0.0082641841445826
4059	ENSMUSG00000052085	Dock8	5.44302619872624e-14	4.9056721229371e-13	-0.513691878247701	0.0683025662450002	7.95834975004901	0.0833956896242768	0.000361648029765782	0.00492820933396171	0.00663621280371318	0.00663621280371318
4084	ENSMUSG00000024853	Sf3b2	0.000118085906239164	0.000356058907037188	-0.331209172344071	0.0860268773531236	8.67152205401293	0.0417906031060085	0.000188759727139469	0.0109121757135546	0.00684279255739376	0.0109121757135546
4114	ENSMUSG00000071652	Ints5	0.102439311979794	0.157401309919414	-0.118441648633296	0.0725238281001178	6.99605048999511	0.00676727745233081	0.000901564794829737	0.00229687297146881	0.00698799366861341	0.00698799366861341
4122	ENSMUSG00000024806	Mlana	0.117801580090809	0.176881327367463	-0.722990656879027	0.46225011812522	1.81158152712023	0.230055300165446	0.170763145589437	-0.0792123291080172	0.149749611970733	0.149749611970733
4154	ENSMUSG00000073995	Gm10604	0.129869386908874	0.192756385054656	0.551657375977707	0.364222322820393	2.59246470961944	0.0981751706428815	0.104977584813844	-0.0963808191867205	0.0940092658471796	0.0940092658471796
4155	ENSMUSG00000032889	Gm6685	0.0246523147205576	0.045795666964915	-0.392669619187159	0.174767785529501	4.29913320444876	0.0641360359431715	0.0187416892576517	0.0036073194840921	0.0270739790306768	0.0270739790306768
4173	ENSMUSG00000094915	AC168977.2	0.133005514876954	0.196750803151467	-1.33047361025883	0.885592172275544	1.47861566748801	1.47217620299341	0.415341841923138	0.761068401470437	0.179741348922915	0.761068401470437
4176	ENSMUSG00000073640	Rpl27-ps3	4.70124417693548e-06	1.77039995344794e-05	-0.315682753722971	0.0689610513221229	8.82582160870025	0.0309540205230104	0.000208297042402715	0.00111337823706662	0.00692514285677599	0.00692514285677599
4185	ENSMUSG00000074215	Gm10643	0.66509450495796	0.734885313050136	-0.107405449329949	0.248112425267361	3.29880650572705	0.00891996799066298	0.0341512245603638	-0.0273272385266982	0.058188438797714	0.058188438797714
4188	ENSMUSG00000097025	Gm26558	0.155710035788635	0.224983626410905	-0.571602603191034	0.402636708938499	2.67789542728418	0.292558444054221	0.105656569994532	0.137517909082706	0.0890161881244389	0.137517909082706
4194	ENSMUSG00000095332	Gm9821	0.000391098615089775	0.00107298816937842	1.19529165011738	0.337079916414443	2.71742305624308	0.520690486363316	0.0836611205575766	0.031431189081446	0.086773184517375	0.086773184517375
4624	ENSMUSG00000079190	AC133103.1	0.528516637423204	0.614138072453673	0.14684973651006	0.232994224554294	3.55338547960856	0.0659109459516188	0.0333051301396152	0.0409967353825057	0.0481243328738703	0.0481243328738703
4709	ENSMUSG00000003208	Ccdc94	0.348252650664782	0.438525038114154	-0.0975161639333417	0.1039635724833	5.47425209103681	0.0114917215469339	0.00416594451077035	0.00663268158729426	0.0120466920944653	0.0120466920944653
4753	ENSMUSG00000007603	Dus3l	0.251141025829373	0.334478696455828	-0.182450655234207	0.158986984834793	6.46892532551127	0.0403187060948475	0.0014468475461311	0.0364684444741569	0.00788761101196498	0.0364684444741569
4773	ENSMUSG00000025226	Fbxl15	0.141174716852294	0.206919578038606	0.265930555358759	0.180729260739717	5.25500221402201	0.0604113969070554	0.00546769625564002	0.0435269022756471	0.0137575042540816	0.0435269022756471
4776	ENSMUSG00000062783	Csprs	0.694498835338336	0.760309042210684	0.098302094508659	0.250287200486437	5.33756668202336	0.0780714098082426	0.00478708179728055	0.0891784422937262	0.0130625144867669	0.0891784422937262
4789	ENSMUSG00000094441	Zfp955a	0.00053372661808485	0.00142646288525172	0.344288569278837	0.099412485419855	5.66557570286594	0.0446097988056963	0.0039414496877255	0.00737031671836899	0.0108828136983038	0.0108828136983038
4816	ENSMUSG00000024271	Elp2	0.00292209163293043	0.00675127482465741	-0.215579077586254	0.0724436605943794	7.78302941728741	0.0202400023602584	0.000393927550633634	0.00747819838983681	0.00662689835853204	0.00747819838983681
4822	ENSMUSG00000025035	Arl3	0.691632962343691	0.757976934259066	0.0806139281471827	0.203242061322208	6.5625916974167	0.0515183842119958	0.0015900732369495	0.0603709299988005	0.00767539237583299	0.0603709299988005
4826	ENSMUSG00000024352	Spata24	0.833405661476152	0.871803593949441	-0.0551381946464189	0.262143756292749	3.20687355949184	0.0570426706024279	0.0408826504017024	0.0292806051605074	0.0621963730432059	0.0621963730432059
4840	ENSMUSG00000071528	Usmg5	5.27910389411273e-20	7.83463406747901e-19	-0.626373005129541	0.0683950915673543	7.79437864837731	0.118467206285528	0.000389810293829195	0.000565519479952317	0.00662702253193096	0.00662702253193096
4846	ENSMUSG00000048138	Dmrt2	2.83252214528425e-12	2.16246000648734e-11	-1.29328523634122	0.185130779921791	5.28849024702314	0.542904097570787	0.00605384013726423	0.0453562683744115	0.0134680646967527	0.0453562683744115
4856	ENSMUSG00000024101	Washc1	2.37132574038401e-12	1.82920267569892e-11	-0.509262053658397	0.0726407091369061	7.0646037362314	0.0809561592009677	0.00100214730449023	0.00293761196058162	0.00691286163137866	0.00691286163137866
4859	ENSMUSG00000055271	9330161L09Rik	0.671942872083936	0.740906219062653	0.195714236228385	0.462153661513564	1.94960052242042	0.217803822665722	0.181903755275502	0.0759869997082282	0.138475255000089	0.138475255000089
4891	ENSMUSG00000053617	Sh3pxd2a	0.00721928274999744	0.0152904408644946	-0.182545313395571	0.0679477024629881	7.98789634746664	0.0115329206570854	0.000285986719088863	0.00163411731126027	0.00663934868590928	0.00663934868590928
4901	ENSMUSG00000050623	Catsperz	0.0764453866761726	0.122571553200795	-0.713554076314509	0.402752465149217	2.24860270398735	0.218767089176211	0.127099686267455	-0.0445756072315848	0.116214636008202	0.116214636008202
4902	ENSMUSG00000043445	Pgp	0.00052490580985303	0.00140651609197199	0.333593199468614	0.0961997469160998	7.18233607201361	0.0444905963875779	0.000796345944895775	0.0130852410151867	0.00680857091111419	0.0130852410151867
4908	ENSMUSG00000023971	Rrp36	0.0252181496312194	0.0467413784763669	-0.228367071463158	0.102038661723234	6.16519402205821	0.0281397219821201	0.00187210598175066	0.0137457267476523	0.008734015422726	0.0137457267476523
4921	ENSMUSG00000024975	Pdcd4	0.147324722396876	0.214751384746445	0.242592258483982	0.167415147522565	7.01364157198542	0.0512886991069111	0.00119603586970025	0.040845711560303	0.00696765902053336	0.040845711560303
4922	ENSMUSG00000049124	Gm8186	5.78624563147121e-78	9.86056065887266e-76	-1.44826902388689	0.0774820166335341	6.9960989233971	0.632354981975727	0.00201725738924753	0.00187028299905056	0.00698793696315134	0.00698793696315134
4934	ENSMUSG00000057561	Eif1a	2.38566623624053e-26	5.37536285995472e-25	-0.731803116091296	0.0689029725049286	8.27870372140621	0.161344237938672	0.000426680616587499	0.000427691536403421	0.00669474881343493	0.00669474881343493
4944	ENSMUSG00000071655	Ubxn1	0.699606912544117	0.764247869538689	0.0310870667834616	0.0805675115041552	8.18530090480277	0.00807927040832646	0.000274810747571381	0.00946187511738688	0.00667205330789677	0.00946187511738688
4945	ENSMUSG00000042680	Garem1	0.806417429634033	0.850990060661544	-0.047226098697002	0.192719964069095	7.26520084788768	0.0452382727803938	0.000790852443819787	0.0549206243823702	0.0067520106244914	0.0549206243823702
4976	ENSMUSG00000023886	Smoc2	0.0233348645670416	0.0435721287243021	1.75955242821854	0.775848519201304	5.56549374637719	1.65113653399115	0.00592136167966116	0.896990025440623	0.0114583281725564	0.896990025440623
4977	ENSMUSG00000024097	Srsf7	1.8459064333995e-10	1.15865405510504e-09	-0.511812922607293	0.0803014799554653	7.76642974152509	0.0863237335439908	0.000487092344517879	0.00918539918003912	0.0066268355128078	0.00918539918003912
4985	ENSMUSG00000040414	Slc25a28	1.41463068025396e-07	6.54597829757965e-07	0.39453384955728	0.074958864626428	6.7612198159396	0.0489272053815072	0.00111924071654062	0.00166840659291079	0.00730900636258411	0.00730900636258411
4991	ENSMUSG00000024926	Kat5	0.724917370635565	0.785185924681684	0.0328640152034021	0.0933916657614852	6.7010101039934	0.0107904169290328	0.00122634356847264	0.0118566612820848	0.00740928209630055	0.0118566612820848
4999	ENSMUSG00000049562	Ap5b1	0.329012222689808	0.418347788473335	-0.0933038586858514	0.0955878905964022	5.77632045955827	0.00874677545061213	0.00338974301777069	0.00427912252836862	0.0103158242252339	0.0103158242252339
5011	ENSMUSG00000044390	Tigd3	0.764386306804981	0.81655383704568	0.128267089769448	0.42794809082736	3.11426219184489	0.224703216026716	0.045816393531632	0.228892959132541	0.0664299650337662	0.228892959132541
5019	ENSMUSG00000031600	Vps37a	5.95537219228307e-07	2.55629264976227e-06	0.343215403606033	0.0687440138728925	7.77200780638725	0.0410099313137636	0.000362408324956404	0.00672620084007826	0.00662684090008166	0.00672620084007826
5025	ENSMUSG00000040694	Apobec2	0.000150844361967256	0.000447194263252656	1.92282819989915	0.507386009299009	1.19550844497723	1.41810916081707	0.107161626190534	0.278999217458027	0.20857209766972	0.278999217458027
5026	ENSMUSG00000032624	Eml4	0.0883508063755941	0.138597931999213	-0.125027444602677	0.0733659339839601	6.87834103824333	0.00714734904839942	0.000937392199053708	0.0021348458974925	0.00713644820495449	0.00713644820495449
5032	ENSMUSG00000024491	Rbm27	0.125457784790243	0.186994784085668	0.108665494129184	0.0709183490780276	7.27397318081024	0.00430242409168437	0.00079735033752717	0.000152608671700868	0.00674676801640229	0.00674676801640229
5043	ENSMUSG00000024790	Sac3d1	0.76137507028261	0.814440605484125	-0.0294885093060346	0.0971053058450298	5.64919203099973	0.00844699986712418	0.0031715921755695	0.00706106809042634	0.0109725684593157	0.0109725684593157
5055	ENSMUSG00000017831	Rab5a	0.00564934980603262	0.0122865278310459	0.188217377920917	0.068010665828412	8.00999320912549	0.0137096291421267	0.000296184694904323	0.00355618372596933	0.00664199130473156	0.00664199130473156
5060	ENSMUSG00000071497	Nutf2-ps1	2.88981969074662e-06	1.12423161204433e-05	-0.549447152229486	0.117440893186823	6.59693861355008	0.106490949691024	0.0130842291604299	0.00681989304344073	0.00760431592834806	0.00760431592834806
5085	ENSMUSG00000061062	Gm10093	8.28839700214265e-05	0.000255901236888311	-0.631271573659889	0.160387934228663	5.41690043438529	0.150420287248674	0.010776571602863	0.0278098625663437	0.0124527317843114	0.0278098625663437
5089	ENSMUSG00000024664	Fads3	1.62559932430235e-27	3.84388127306325e-26	-0.861229802650259	0.0792396958478115	6.7987711440518	0.230049747169565	0.0011304197784869	0.00828797431859361	0.00725062899060849	0.00828797431859361
5113	ENSMUSG00000023806	Rsph3b	1.70528380119525e-05	5.89061920701788e-05	0.591331722568822	0.137507805031396	5.60163509154043	0.117913483986924	0.0171198464738698	-0.0008554437837941	0.011242748192959	0.011242748192959
5127	ENSMUSG00000074629	4930518I15Rik	0.472496442863356	0.561902002237275	0.247139700324102	0.344002994265637	2.65830647072016	0.0712623831180795	0.0873636683442701	-0.0211899512502785	0.0901434217513154	0.0901434217513154
5129	ENSMUSG00000041057	Wdr43	0.000199450205090751	0.00057732306534078	-0.259220634357707	0.0696883645268309	7.35447543307605	0.0252959240850259	0.000579868624577066	0.00584178500290142	0.00670483360105962	0.00670483360105962
5151	ENSMUSG00000097129	4930507D05Rik	0.524613864590665	0.610608035517444	-0.40764046557596	0.640692864881741	1.44591835513732	0.542436041284943	0.328883680260851	0.286847340404708	0.182909596684877	0.286847340404708
5175	ENSMUSG00000002274	Metrn	2.26026970647783e-05	7.65260531359679e-05	-0.469040978640043	0.110688254675762	5.40350020261161	0.0718350639688391	0.00582601512453725	0.00146802497015839	0.0125518194602122	0.0125518194602122
5248	ENSMUSG00000024082	Ndufaf7	0.038726813506365	0.0681338242607533	-0.167168467069639	0.0808718754615298	6.37752933294586	0.0129549741046166	0.0016953317865323	0.00401889970083401	0.00811505857446547	0.00811505857446547
5273	ENSMUSG00000024317	Rnf138	1.25552549017294e-09	7.24578470895446e-09	-0.473413761023016	0.0779540205909933	6.65468493697715	0.0745283719293483	0.00136237521894316	0.00775286877050835	0.00749250206243837	0.00775286877050835
5287	ENSMUSG00000062202	Btbd9	0.824092217636881	0.864684445766766	0.0213863101248885	0.0962113211750034	6.77193782323941	0.0112451542649151	0.00115438960809108	0.0127305378752684	0.00729203126547484	0.0127305378752684
5293	ENSMUSG00000023972	Ptk7	3.18476305031719e-08	1.58128924929681e-07	-0.667755136961778	0.120730342488037	8.60316984851795	0.151260055598387	0.000215066513932227	0.021648656881986	0.00681077141898257	0.021648656881986
5298	ENSMUSG00000073542	Cep76	1.57504570845864e-05	5.46748482172975e-05	-0.428962538800849	0.0993446545629826	6.49231184175161	0.0670458903766267	0.001520839320405	0.0132832012649525	0.00783234072553163	0.0132832012649525
5301	ENSMUSG00000024194	Cuta	2.91208631926714e-12	2.21749315713686e-11	-0.507922306061277	0.0727484071431409	6.96966701268172	0.0802321592611689	0.000919112987193096	0.00262668521629195	0.0070193831256032	0.0070193831256032
5337	ENSMUSG00000024256	Adcyap1	3.67314085425514e-16	3.99545020580973e-15	5.6505060531741	0.69340902526985	2.48832965633345	10.155444888678	0.080360445311037	0.640863669177488	0.100370603262866	0.640863669177488
5358	ENSMUSG00000003665	Has1	6.87877478455167e-05	0.000215486691115756	1.85301792990575	0.465530897131294	2.15631882261505	1.12478870021483	0.202298976340442	-0.0839413942789766	0.122779547935359	0.122779547935359
5364	ENSMUSG00000095186	Gm10718	0.187667996345077	0.262462570871815	0.903032165895717	0.685408617898405	2.3140379978159	0.415708231365183	0.59295822221764	-0.379123092752028	0.111719238016463	0.111719238016463
5365	ENSMUSG00000071552	Tigit	0.143967132730053	0.21037420755527	-0.44544913199377	0.304856578166377	2.87815834157472	0.0915996404446224	0.0613287448475212	-0.0212385427394942	0.0780775550294474	0.0780775550294474
5384	ENSMUSG00000078349	AW011738	0.0015263647799665	0.00374728998638571	1.41034185854696	0.4449556153117	2.30971180429707	0.632374795460464	0.18496582826429	-0.140396393177344	0.11201242113183	0.11201242113183
5388	ENSMUSG00000066620	Gm4883	2.38102606492321e-07	1.07363419825278e-06	2.53742874516522	0.491100086780492	0.921457301730899	2.21246471359191	0.122130086456532	0.228996566736843	0.239638856397178	0.239638856397178
5390	ENSMUSG00000079311	Gm3222	0.0716553667095851	0.115953117969473	0.561688775381104	0.311823848362035	2.94997747581617	0.126816525186377	0.0714452210457461	-0.0312349197086971	0.0744059475652177	0.0744059475652177
5393	ENSMUSG00000015605	Srf	2.82559455549329e-13	2.39384370741391e-12	-0.716362890759482	0.0980988840809185	7.69747624705334	0.16550080664669	0.000430994222644692	0.0140040923642375	0.00662808146278544	0.0140040923642375
5395	ENSMUSG00000091586	Cyp4f17	0.389966275708602	0.481201831348792	0.153292940588632	0.178314260641643	6.11834485198502	0.0452047883481037	0.00206507639759384	0.0456288869246696	0.00889210487025717	0.0456288869246696
5397	ENSMUSG00000092074	Dynlt1a	7.67534242451072e-12	5.58090371681196e-11	-0.776689147265299	0.113476698257384	5.65061523463649	0.189463772822842	0.00835073521798156	0.00226171900568593	0.0109647063531146	0.0109647063531146
5398	ENSMUSG00000038910	Plcl2	3.71762958040332e-40	1.69072319506318e-38	-0.927504621682556	0.0699236901753322	7.41131797734994	0.260147180153156	0.00065248181350541	0.00193218466200243	0.00668150185809837	0.00668150185809837
5405	ENSMUSG00000045027	Prss22	0.983007568604498	0.986734611518638	-0.0127558106281605	0.598907519652316	1.91034158613658	0.375811372793992	0.396419417900263	0.073283781577934	0.141615907743871	0.141615907743871
5442	ENSMUSG00000096433	Zfp994	0.000725491826324088	0.00189135604309494	-0.267438640271225	0.0791294795168659	6.53291843891033	0.0256404679394407	0.00165249316113956	0.00357680689686586	0.00773971863177559	0.00773971863177559
5456	ENSMUSG00000058625	Gm17383	0.959598542447704	0.969010215933092	0.0392361080666166	0.77453890358698	2.17399575033167	0.079924737139256	0.778364396584418	-0.679035777226429	0.121501373170163	0.121501373170163
5461	ENSMUSG00000096847	Tmem151b	0.0580671006888563	0.0966872006753126	-1.11660032332923	0.589175611948331	1.67308807283589	0.490457142813635	0.358959544372952	-0.213436721628008	0.161732308199084	0.161732308199084
5468	ENSMUSG00000059409	Ppp2r5d	1.24512217895636e-06	5.08825287354109e-06	-0.338196839872598	0.0697554878217962	7.30192331119076	0.0383216328673057	0.000567775162851338	0.00444285248385195	0.00673096695903379	0.00673096695903379
5483	ENSMUSG00000031861	Lpar2	8.56525607799363e-18	1.06444666062308e-16	-1.41408093262632	0.164585850697396	6.59108033622542	0.632393667904941	0.00152022661924087	0.0391125267554374	0.00761618973611044	0.0391125267554374
5491	ENSMUSG00000036103	Colec12	0.00440295926400988	0.00978831519691264	1.0070010855941	0.353612968090456	8.82045318322078	0.454265913358401	0.000165645671607512	0.187397551131005	0.0069220396267046	0.187397551131005
5505	ENSMUSG00000024096	Ralbp1	0.0219175587929635	0.0411797904783268	-0.175805871914587	0.0767110421311102	7.65693910606411	0.0163338121617035	0.000591725269208851	0.0082351507080526	0.00663019501981535	0.0082351507080526
5521	ENSMUSG00000024524	Gnal	0.0153316054344505	0.0301068055855844	0.271658760858886	0.112049656692434	5.28633684262414	0.0331956636475278	0.00534632383737978	0.00847382484026035	0.0134863645099585	0.0134863645099585
5537	ENSMUSG00000060450	Rnf14	0.000168764370600905	0.000495367364587017	-0.258751429049647	0.0687858229859119	7.86205152335364	0.0227536394202489	0.000468098959131592	0.00286683705296662	0.00662913520664221	0.00662913520664221
5544	ENSMUSG00000035868	Zfp983	7.65388674363534e-07	3.22101972356337e-06	0.658245293808241	0.133140446260192	4.83054142072778	0.135586896947227	0.00821165766361566	-0.00121061153734308	0.0183779099819288	0.0183779099819288
5558	ENSMUSG00000049202	4930515G13Rik	6.17514762683375e-07	2.6422146815422e-06	-2.2539136035338	0.452079517867348	2.69189293720594	1.569737669713	0.218346753196008	-0.161222115627782	0.0882170825167529	0.0882170825167529
5564	ENSMUSG00000033610	Pank1	2.09342162884392e-08	1.05928563376246e-07	0.666488742643779	0.118928815048726	6.56617604724257	0.150235048879939	0.0014133802401296	0.0198027143332114	0.00766780832902816	0.0198027143332114
5585	ENSMUSG00000024033	Rsph1	0.000151729735108862	0.00044972911889724	-1.7973948427748	0.474469348474213	3.71779796066128	1.23933386141989	0.0448461917366168	0.292835552225699	0.0424331514527353	0.292835552225699
5630	ENSMUSG00000024937	Ehbp1l1	2.07541417698352e-05	7.06870907143527e-05	0.838834190221881	0.197065829333471	7.31442857309576	0.257694768914626	0.00106328329050582	0.0571891283458271	0.00672433270120226	0.0571891283458271
5636	ENSMUSG00000084957	Bbip1	0.0642893068080741	0.105682809927543	-0.149000807457839	0.0805336537838627	6.36135912148469	0.00840164889508187	0.00157109911024632	0.000605496774948002	0.00815740497742226	0.00815740497742226
5650	ENSMUSG00000024535	Snx24	0.00391047216078439	0.00879633746863744	-0.434051256819568	0.150435666886567	6.77865605297794	0.0836772159099211	0.000772818061964313	0.0331735167454449	0.00728151991590464	0.0331735167454449
5681	ENSMUSG00000022983	Scaf4	0.773802564353566	0.823870507655725	-0.0223876612817137	0.0778959829391836	6.53786088901781	0.00275154750091696	0.00137286558198501	0.00187861602753706	0.00772881065510737	0.00772881065510737
5686	ENSMUSG00000024841	Eif1ad	0.00126909481533274	0.00316175428199011	-0.426674945821616	0.132389408528287	6.69132116763116	0.075647799406127	0.00142853781493146	0.0248618954207731	0.00742623426264931	0.0248618954207731
5693	ENSMUSG00000047953	Gp5	0.439336317087015	0.530596304751718	0.414688394154874	0.536248099552377	1.99813153447881	0.396664368402268	0.213297947650391	0.218045088759914	0.134664419647965	0.218045088759914
5694	ENSMUSG00000024991	Eif3a	1.4861462958831e-06	6.02629730143424e-06	-0.337673423173418	0.0701573110877157	9.30927937201322	0.0393565327123326	0.000104216300604494	0.00633269682069161	0.00727885614798329	0.00727885614798329
5713	ENSMUSG00000005836	Gata6	0.109526201530793	0.1663424978381	-0.492675849957309	0.307859610106409	8.48881974333591	0.18655189538119	0.000208502450805107	0.1419578068515	0.0067631780976082	0.1419578068515
5715	ENSMUSG00000038299	Wdr36	0.00547069346265504	0.0119294751106521	0.19627598478718	0.0706555630302852	7.51520289131169	0.0175479289658052	0.000642517908355368	0.00684579497233455	0.00665081714461672	0.00684579497233455
5719	ENSMUSG00000041062	Mslnl	0.0156320631977464	0.0306238066820544	-1.17590279988452	0.486433961042193	1.95574162453956	0.50474038690833	0.216938318860042	-0.104543108265721	0.137988678822755	0.137988678822755
5744	ENSMUSG00000025049	Taf5	0.991607504309199	0.993626670148082	-0.00112591153141529	0.107039776410138	5.48144209660006	0.0105088270692136	0.00518841529048049	0.00794714316724531	0.0119978553104182	0.0119978553104182
5745	ENSMUSG00000049760	2410015M20Rik	5.46410154740819e-06	2.04005967116278e-05	-0.335686989800344	0.0738401476416952	7.44799732910823	0.0403485674208615	0.000525552392040778	0.00765299871358024	0.00666898505084419	0.00765299871358024
5749	ENSMUSG00000050240	Hic2	2.96213798634494e-05	9.84678425684981e-05	0.782954473673146	0.187473036380665	4.09160167450319	0.203567533638732	0.0209662252205042	0.00361155138611271	0.0317529838341751	0.0317529838341751
5776	ENSMUSG00000047379	B4gat1	0.398483203909305	0.489795388920524	0.0585015716380135	0.0692872995015011	7.50093819312968	0.00380868765184768	0.000546913160649685	0.00293053369761544	0.00665418164766639	0.00665418164766639
5783	ENSMUSG00000094219	Calhm3	4.540582483547e-08	2.21370193689799e-07	2.84003960018069	0.519352618690899	1.4517028793372	2.74342005022766	0.160779209389749	0.243811504421893	0.182346097049457	0.243811504421893
5785	ENSMUSG00000024560	Cxxc1	0.000442680075647427	0.0012024871384296	0.243689944039887	0.0693633382381013	7.42500150990781	0.018721037491457	0.00054030153965292	0.000591699514856965	0.00667660749764695	0.00667660749764695
5796	ENSMUSG00000024597	Slc12a2	0.841249491098774	0.878150035558011	0.0209498512235205	0.104594723683849	7.13906780749227	0.0132597363468872	0.000666669415416739	0.0157434149183342	0.00684346202494213	0.0157434149183342
5798	ENSMUSG00000001700	Gramd3	0.0138900472724963	0.0275349432894811	-0.292780927900317	0.119012070060608	5.12046328241852	0.0372161505319908	0.00621857550095624	0.00815636076071833	0.0150272337292104	0.0150272337292104
5803	ENSMUSG00000024910	Ctsw	0.312946890578052	0.401501436458134	-0.399419027153369	0.395833625251829	2.24208002358588	0.0944272322220755	0.118356449511239	-0.0601482439531986	0.116669938808769	0.116669938808769
5805	ENSMUSG00000007670	Khsrp	0.00408392353694929	0.0091490254395301	-0.194762143405753	0.0678234315197279	8.05599778444493	0.0130728378074078	0.000251714323820373	0.00186472324643833	0.00664831247084645	0.00664831247084645
5812	ENSMUSG00000000127	Fer	0.095628604419355	0.1486932028444	-0.190489884074087	0.114310439837955	6.77019925933993	0.0265661707675037	0.00104460305456696	0.0185557119293532	0.00729476752232561	0.0185557119293532
5837	ENSMUSG00000047189	Gm9818	0.000219787358027059	0.000631138363375786	-2.01930532339825	0.546479708727602	2.69221755557771	1.27602674819688	0.359761494945756	-0.293825805613853	0.0881986131307509	0.0881986131307509
5861	ENSMUSG00000024383	Map3k2	0.000132469674703696	0.000395966813942942	0.264648387397569	0.0692466671934247	7.65098320080292	0.0243714143313273	0.000562017145342216	0.00363771241176649	0.00663063423075316	0.00663063423075316
5869	ENSMUSG00000041491	Cep78	3.22598707873879e-05	0.000106545966650437	-0.519800372732999	0.125045272080927	5.02461699757493	0.0879290810535832	0.00741477503527784	0.00117441597168963	0.0160397050694118	0.0160397050694118
5888	ENSMUSG00000068606	Gm4841	1.19668771982334e-06	4.90113042378478e-06	2.05195347604486	0.42254431880121	2.64907668164949	1.34676009911529	0.177137387046584	-0.072629663597196	0.0906781649801836	0.0906781649801836
5900	ENSMUSG00000071202	Ccdc78	0.221840196072129	0.301909560029868	-0.561667447596969	0.45976152860655	2.37163521280846	0.233560607759685	0.209201421735443	-0.035552032669623	0.107869573044504	0.107869573044504
5901	ENSMUSG00000091636	Akain1	0.0216138681227816	0.0407020460800661	0.824476083549664	0.358922612338573	4.90553923160742	0.358518773681154	0.0080317473178989	0.18520641515402	0.0174276684420944	0.18520641515402
5913	ENSMUSG00000022982	Sod1	0.703374083239821	0.767435648277867	0.0258548602185747	0.067901554707658	8.27358744988129	0.00121339571070754	0.000222547726566067	0.00104351923797257	0.00669338397100955	0.00669338397100955
5916	ENSMUSG00000024253	Dync2li1	1.53113515082467e-11	1.07841376466159e-10	-1.31227181318842	0.194557120055125	5.97435088487829	0.56204016106362	0.00312305520866923	0.0536556542375472	0.00943873557242539	0.0536556542375472
5920	ENSMUSG00000059305	Vpreb1	0.092603058159539	0.144412847404368	-0.969643897119254	0.576543175194236	1.49575255702957	0.513620503564615	0.320505805416189	-0.0310586586681509	0.178097243878388	0.178097243878388
5923	ENSMUSG00000041238	Rbbp8	1.36568721264927e-15	1.41000547456393e-14	-0.628942712219275	0.0787308213763451	6.69775922173737	0.126108931257634	0.00148805051948552	0.00780976283240543	0.00741494386828029	0.00780976283240543
5929	ENSMUSG00000038965	Ube2l3	9.41086737858661e-08	4.43670655228876e-07	-0.365833095416358	0.0685369873114902	7.88605428449014	0.0457424379359326	0.000415527212071242	0.00657482506962679	0.00663045073253182	0.00663045073253182
5933	ENSMUSG00000025047	Pdcd11	0.155464187161819	0.224759828265346	-0.0981624277036656	0.0691044753151145	7.57384937484532	0.00585671971928322	0.000523560220611034	0.00318389109873911	0.00663958254225486	0.00663958254225486
5936	ENSMUSG00000024357	Sil1	2.65535878960785e-30	7.38618187893545e-29	0.785457193470823	0.068662092140346	7.67902857016789	0.188538811390926	0.000442864901671733	0.0038770232963372	0.00662885944396232	0.00662885944396232
5940	ENSMUSG00000035765	Dym	0.00356143260148492	0.00808232048823135	-0.209866224875896	0.0720051241009539	7.09016735959145	0.015891426056374	0.000889454435403403	0.00245839100619162	0.00688765240978725	0.00688765240978725
5947	ENSMUSG00000023915	Tnfrsf21	4.48338056736857e-51	3.16526668056221e-49	-1.44405012298547	0.0960605828304893	5.84728135998581	0.632407205642391	0.00385733164453535	0.00467139127306771	0.0099841217160646	0.0099841217160646
5952	ENSMUSG00000022840	Adcy5	0.31731155989145	0.406082105045373	0.477396469126702	0.477397506928394	1.91493568126156	0.208226760636909	0.200616878361835	-0.0257986983411899	0.141245691070334	0.141245691070334
5953	ENSMUSG00000075289	Carns1	0.321686295872768	0.410163904630865	0.262468152723391	0.264852210764115	2.89153589155646	0.10286942487017	0.0278361040341474	0.0749171028558039	0.0773839362858114	0.0773839362858114
5959	ENSMUSG00000037104	Socs5	0.0375137543802893	0.0662354319926366	-0.314462408893723	0.151174515982029	7.89989740024026	0.0570904631210536	0.000379966289144462	0.0339006351344565	0.00663134463403996	0.0339006351344565
5960	ENSMUSG00000023905	Tnfrsf12a	0.72672369013494	0.786625204785035	0.10510164274981	0.300731149546702	8.36153605063135	0.11184097576183	0.000188191409978792	0.135470645051543	0.00671882548242631	0.135470645051543
5978	ENSMUSG00000074925	Ptar1	0.00257451472552284	0.00602046613889615	-0.363607391008738	0.120621745168765	5.08726425409254	0.0458913069498428	0.00645684414909254	0.00132841398964328	0.0153675639622453	0.0153675639622453
5987	ENSMUSG00000022765	Snap29	0.0443954762756113	0.0766605324088298	-0.150515957118338	0.0748709876486752	6.77502776626445	0.0105698462600779	0.00112131269046965	0.00359535012940926	0.00728718449676245	0.00728718449676245
5999	ENSMUSG00000062591	Tubb4a	0.0983794746248062	0.152140825157753	0.487286937406055	0.294832029595572	2.98850401986165	0.122328481124287	0.057905181565327	0.00596221007756699	0.0724837069478398	0.0724837069478398
6009	ENSMUSG00000073563	Csnk1g3	0.00172082296797235	0.00418107527419831	0.216303912456672	0.0690050316621696	7.63317133824042	0.015634325356162	0.000510386899163556	0.00148725134201511	0.00663215469288198	0.00663215469288198
6026	ENSMUSG00000034616	Ssh3	0.170755761803346	0.242865015780546	0.284816664505591	0.207928850521148	3.76048796934544	0.0468009225288108	0.0237941911936902	0.00428676232478948	0.0410574191248789	0.0410574191248789
6030	ENSMUSG00000073471	Rsph3a	1.57019904459508e-08	8.10012910061469e-08	-0.460168834610653	0.0813923480510112	6.85411778208454	0.0705783559351646	0.00276715637613272	0.00604752991272585	0.0071699151057527	0.0071699151057527
6046	ENSMUSG00000073448	Gm10509	0.102613205721046	0.157635829242589	0.772336620278932	0.473154236113122	1.97254066336478	0.237950027443198	0.1991482900312	-0.125399701361158	0.136664106696488	0.136664106696488
6056	ENSMUSG00000002625	Akap8l	4.47190891544076e-09	2.43572819913022e-08	0.415194438641366	0.0707832145775196	7.15596223270575	0.0530231772357653	0.000686014367595876	0.000948048972590619	0.0068293808312949	0.0068293808312949
6064	ENSMUSG00000094472	Gm21897	4.37859453313531e-07	1.91382790531439e-06	1.05601072517743	0.209040021352416	4.33925226039714	0.38698487213935	0.0234880423073895	0.0420585534831385	0.0262637122286585	0.0420585534831385
6074	ENSMUSG00000092086	Gm6793	0.850104099813713	0.885087316280766	-0.0755216109092724	0.399615681338657	2.87566084560964	0.0507178574048355	0.161331486570268	-0.100072982457098	0.0782075525873703	0.0782075525873703
6077	ENSMUSG00000024544	Ldlrad4	0.154397079435371	0.223500400284009	-0.157493487904734	0.110586107178221	6.08660702408815	0.0221164041407192	0.00247248399415086	0.0158714466570987	0.00900446957170595	0.0158714466570987
6082	ENSMUSG00000003546	Klc4	3.32067607592239e-14	3.05981003739126e-13	0.538488412423083	0.0709923260089344	7.16548672656492	0.090460392252699	0.000738162917135662	0.00359866353101279	0.00682170261110257	0.00682170261110257
6090	ENSMUSG00000069622	Gm10273	0.379688774043587	0.470881994062046	1.55330060273279	1.76818879135264	1.21911058654712	4.47561275097316	1.13591032407915	3.55382707871853	0.20604519524674	3.55382707871853
6091	ENSMUSG00000025218	Poll	0.849943295989113	0.885078219143473	-0.0215551698173076	0.113933512799948	5.63526913797805	0.015716402010479	0.00347160511580989	0.0159996628925939	0.0110501511194859	0.0159996628925939
6102	ENSMUSG00000036748	Cuedc2	5.28921538651573e-20	7.84179073204823e-19	-0.673246209117174	0.0735149411585219	7.6323942662738	0.142463473315442	0.000485583661725231	0.00762108619858617	0.00663222820501992	0.00762108619858617
6103	ENSMUSG00000046201	Scaf8	0.41834399764408	0.509309255138047	0.0564375069566821	0.0697364088567774	7.42538694548431	0.00476694006432667	0.000618276527274752	0.00414595148132649	0.00667647355308468	0.00667647355308468
6106	ENSMUSG00000033207	Mamdc2	6.87343258582554e-07	2.90992323008137e-06	2.3649700862926	0.476337326365266	1.9046942310984	1.71236352295272	0.198273887601432	-0.155225799807593	0.142071985131783	0.142071985131783
6124	ENSMUSG00000025066	Sfr1	0.128328133997443	0.19077438229681	0.118808646914567	0.0781261702623738	7.93032463434895	0.0115590865503397	0.000460657761694522	0.00869488995810361	0.00663365775138394	0.00869488995810361
6140	ENSMUSG00000063888	Rpl7l1	5.91924919787647e-09	3.18659363136226e-08	-0.398965957303178	0.0685623580405894	7.84017386909955	0.0481721696443775	0.000423000670389733	0.000102023227517153	0.00662819473973923	0.00662819473973923
6141	ENSMUSG00000034300	Fam53c	0.0752985791701891	0.121042690532064	0.213076126315879	0.119797127999441	7.41214201126056	0.0308420529340315	0.000652788118732322	0.0208742396966395	0.00668119940684083	0.0208742396966395
6143	ENSMUSG00000040771	Oard1	0.668848577523157	0.738317996452857	-0.0677338769039122	0.158357062902956	5.17219657840972	0.031468714669631	0.00310539964358734	0.0345100394132886	0.0145184332740734	0.0345100394132886
6146	ENSMUSG00000053846	Lipg	4.44764323729304e-34	1.53350601479318e-32	1.60307407179176	0.131714888669901	7.46478459473238	0.791772518172096	0.000736624460363491	0.0252865933856233	0.00666388508788594	0.0252865933856233
6169	ENSMUSG00000023908	Pkmyt1	2.34618108394105e-14	2.18632814270962e-13	-1.85563183001603	0.243199700423942	4.97008210687778	1.10398615971414	0.00991312702176203	0.0788060144076808	0.0166571931401391	0.0788060144076808
6175	ENSMUSG00000024764	Naa40	1.44240637672906e-25	3.14487013843897e-24	-0.772168367898523	0.0738811736235313	6.84177145170268	0.18171157831703	0.00100024524449151	0.00254773200814523	0.00718739647949406	0.00718739647949406
6181	ENSMUSG00000004054	Map3k11	0.0352302301254512	0.0626813142733637	-0.149581769898971	0.0710365269741202	7.19839954330682	0.00688355225089827	0.00077270281870227	-0.000558777212370164	0.00679657942811509	0.00679657942811509
6183	ENSMUSG00000024525	Impa2	3.83383971855496e-27	8.95126104996785e-26	-1.26920885821273	0.117627194477208	5.19947338235454	0.486606064931537	0.00649365512760929	-0.00232024612531176	0.0142605801932592	0.0142605801932592
6191	ENSMUSG00000024135	Srbd1	9.41302317222036e-05	0.000287747384641936	-0.318346461270115	0.0815176809568006	6.46034665706737	0.0383774995912507	0.00172037422017638	0.00824732424268571	0.00790816436638112	0.00824732424268571
6206	ENSMUSG00000053560	Ier2	1.42215894200913e-05	4.97638151386059e-05	0.581541938946223	0.133983123115965	7.05989274866429	0.122999080761889	0.000714718058458078	0.0262124978614038	0.00691767033760426	0.0262124978614038
6223	ENSMUSG00000023959	Clic5	0.338151124762091	0.42805913385611	0.247181087726496	0.258065039186863	5.69343459737496	0.0982466243795167	0.00385843476249082	0.0960379119132846	0.010733870151063	0.0960379119132846
6225	ENSMUSG00000024206	Rfx2	0.0316919055605375	0.0569884795147103	0.253227729891155	0.117874906538122	5.18909999991333	0.0314296823078997	0.00648393877457056	0.00875655791561864	0.0143578016124861	0.0143578016124861
6282	ENSMUSG00000071661	Zbtb3	0.276838353688722	0.362836406629154	0.288727334294437	0.265508810829133	4.84987339663678	0.109602956424112	0.00974569265187354	0.0959967002899766	0.0181272622306968	0.0959967002899766
6312	ENSMUSG00000026736	4930426L09Rik	8.34189014538228e-05	0.000257284924683665	-1.27654790872409	0.324461442509808	2.83327472300555	0.515026801491476	0.0774747210619518	-0.0447816804230445	0.0804381204513666	0.0804381204513666
6335	ENSMUSG00000036568	Bicral	2.16327741449289e-06	8.56872854589143e-06	0.572902550391988	0.120928267027596	6.82166907415336	0.116013574593251	0.00149052313655407	0.0204449455128924	0.00721649409384316	0.0204449455128924
6341	ENSMUSG00000024873	Cnih2	0.452831123024156	0.543045719482014	-0.20341257032615	0.270962601622625	3.27385906955556	0.0621643067054603	0.05087444725087	0.0113146834684462	0.0592566499662818	0.0592566499662818
6343	ENSMUSG00000005823	Gpr108	3.90095628152865e-13	3.25650776069503e-12	0.502688639574642	0.0692508386632934	7.62092665176145	0.0784768404755306	0.000560133724532011	0.0027749662358536	0.00663338425882222	0.00663338425882222
6344	ENSMUSG00000025026	Add3	3.64931360026736e-23	6.84869916931188e-22	-1.38492138328298	0.139705390580536	7.57105951778197	0.59882328675104	0.000811718648940823	0.0284646755869493	0.00664002604811991	0.0284646755869493
6386	ENSMUSG00000043391	2510009E07Rik	0.0156762410844797	0.0306941297303878	1.12720154365906	0.466486020140815	2.17083866304915	0.502985696495848	0.204684880054996	-0.0524215044454522	0.121728930425229	0.121728930425229
6393	ENSMUSG00000024273	2700062C07Rik	0.0834045775574646	0.131969718982601	-0.216920605449027	0.12529604209276	5.05206682311556	0.0308870621480989	0.00780830401234015	0.0131550677721439	0.0157403432338259	0.0157403432338259
6394	ENSMUSG00000047658	Gal3st3	0.477863937541597	0.566830205455774	0.36106503327829	0.508726925597473	1.70629638209662	0.305075476389675	0.229408093652864	0.103048267488134	0.15879653358892	0.15879653358892
6406	ENSMUSG00000024601	Isoc1	2.52365783103592e-10	1.56159227892064e-09	-0.875940302878622	0.138476994089649	7.60534560071355	0.253192477732653	0.000481852266170117	0.0282819645719868	0.00663517261865226	0.0282819645719868
6427	ENSMUSG00000004843	Chmp2b	0.102254698859975	0.157199104655536	-0.116597362878957	0.0713561517509799	7.07855314595963	0.00919852402859007	0.000738628787294057	0.00566142186207059	0.00689892180176926	0.00689892180176926
6433	ENSMUSG00000052779	4833418N17Rik	3.46993843037272e-11	2.35339923004144e-10	-2.78786800929161	0.42080339099205	2.7722356583803	2.49726955310933	0.181881327377242	0.0251276000475885	0.0837319134283701	0.0837319134283701
6446	ENSMUSG00000036533	Cdc42ep3	0.0225582173265327	0.0422816852191117	-0.431055592219914	0.188990263578524	8.10751241467381	0.0986034607481943	0.00041066523618685	0.0531653143550334	0.00665671054725657	0.0531653143550334
6459	ENSMUSG00000051065	Mb21d2	0.82430963296779	0.864790165467058	-0.0643350548570243	0.289790417196641	6.37641260769354	0.102015882863841	0.00217137769614286	0.123796351152362	0.00811796124315459	0.123796351152362
6468	ENSMUSG00000039193	Nlrc4	0.917688937258522	0.93735144221804	0.0424701383234787	0.410953814624836	2.32811450219529	0.0197339174930242	0.142555359480853	-0.118564354858029	0.110769197151202	0.110769197151202
6475	ENSMUSG00000045664	Cdc42ep2	3.38867614538814e-32	1.0445013000317e-30	-1.71133217033983	0.14488219410526	4.72157248105683	0.892792362872259	0.011620474451536	0.00612330517377419	0.0198658008015953	0.0198658008015953
6481	ENSMUSG00000049882	Vcpkmt	0.683279265598952	0.750392473464449	-0.048005695359367	0.11766321414191	6.16139787004579	0.017304922390727	0.00232956872385163	0.018437379219456	0.00874649526859396	0.018437379219456
6482	ENSMUSG00000095098	Ccdc85b	0.900671356786537	0.924043563470846	0.0170909926075471	0.136932461705452	6.58206833538645	0.0225882294909514	0.00148177700105514	0.0266439716020174	0.00763465369418989	0.0266439716020174
6486	ENSMUSG00000050945	Zfp438	6.99894738415364e-07	2.95715001189689e-06	0.618474729954238	0.124657479871666	5.44933588260062	0.133400682223136	0.00381428936753145	0.0194949415644006	0.012219445716257	0.0194949415644006
6488	ENSMUSG00000006850	Tmco6	9.52437637235813e-09	5.01628433735637e-08	0.542592824496632	0.0945450295767717	5.75700708988057	0.0954461086075075	0.00299805417866802	0.00590696663250379	0.0104100897478409	0.0104100897478409
6493	ENSMUSG00000015126	Tsr3	0.0663614450680501	0.108583465906513	-0.153083603526394	0.0833800322849317	6.27578969832545	0.0121640406157567	0.00203470243196348	0.0043823772119978	0.00839364224379089	0.00839364224379089
6508	ENSMUSG00000115956	Hoxd4	1.10116115552424e-07	5.1452301581476e-07	-0.973565806199437	0.183373848119733	5.29206263230706	0.324700275509314	0.0244225944718309	0.0260163577895274	0.0134378004430713	0.0260163577895274
6514	ENSMUSG00000038274	Fau	0.562940764792238	0.645138732226151	-0.0471760466475223	0.08155187285131	7.85633153341663	0.00864852337185399	0.00187152203462961	0.00810453991370475	0.00662886552827954	0.00810453991370475
6530	ENSMUSG00000024960	Plcb3	8.29450860469133e-16	8.75262523652339e-15	0.707458839695981	0.087885521217172	7.5535463544746	0.159418040766733	0.000516500342621833	0.0110692969167991	0.00664301296423361	0.0110692969167991
6534	ENSMUSG00000036225	Kctd1	1.57160174166873e-05	5.45808559896478e-05	-0.323580015582831	0.0749304303866857	6.99437240613823	0.0326006900824418	0.00143189370272224	5.49589686109468e-05	0.0069899603941787	0.0069899603941787
6553	ENSMUSG00000058281	Gm10038	0.583589330453579	0.663468707407773	0.306590169107144	0.559318637060809	1.80694452720029	0.0890515967076757	0.319116191106212	-0.243050769644048	0.150139815539128	0.150139815539128
6564	ENSMUSG00000056612	Ppp1r14b	0.0134824038853334	0.026834490536173	-0.300384675983905	0.121575530011132	8.08246923540483	0.0448060174667717	0.000269038860205705	0.0219018753860257	0.00665245326956055	0.0219018753860257
6584	ENSMUSG00000022833	Ccdc14	0.0011384718782035	0.0028589065152854	-0.541510140203821	0.166420696826398	4.23849234440007	0.110357323656469	0.0131884545466685	0.0147957380450822	0.0283553179516075	0.0283553179516075
6585	ENSMUSG00000094487	Gm21958	0.0412257842452514	0.0718567454996587	1.13832551202987	0.557660448212991	1.8551872759872	0.761917702002756	0.203151748855222	0.263326014396449	0.146116831247554	0.263326014396449
6597	ENSMUSG00000079800	AC125149.3	0.102857642214457	0.157864120442188	0.407770976488353	0.249989121451303	3.39287234321026	0.0710730440396627	0.0394499725844837	-0.0129626060097545	0.054291868681508	0.054291868681508
6599	ENSMUSG00000024759	Atl3	0.602568369221501	0.679367197116196	-0.0376836357425018	0.0723696304257094	8.67916013654579	0.00671085301037659	0.000198613741928233	0.00765743137000241	0.00684653901684291	0.00765743137000241
6625	ENSMUSG00000024897	Apba1	0.578083951361201	0.658674505293665	-0.0756380434121458	0.135994238735756	4.73769656961935	0.0194293068417312	0.00810409995908533	0.014037115988872	0.0196375494948916	0.0196375494948916
6642	ENSMUSG00000057411	Fam173a	0.0709467997483772	0.11495707683819	0.159084637253578	0.0880956178298524	6.9164659325382	0.0169053820000193	0.000967961255005505	0.0106732955662296	0.0070859001907303	0.0106732955662296
6650	ENSMUSG00000036299	BC031181	0.00044228808078372	0.00120180206612563	-0.448544880063863	0.127664217665186	7.5502885390587	0.0799155357959278	0.000537754757844639	0.0239094739502512	0.0066436077367813	0.0239094739502512
6678	ENSMUSG00000047466	8030462N17Rik	0.112788568212935	0.17054597779959	0.159377158258055	0.100503769603058	6.05508342499295	0.0197415328176336	0.00118409322465345	0.0139674183319834	0.00912056831607441	0.0139674183319834
6708	ENSMUSG00000005370	Msh6	4.51473636584675e-12	3.3703666344433e-11	-0.481311590980937	0.0695531620478281	7.513782497102	0.0716151685064891	0.000605322825731139	0.00204081995265501	0.00665114070054601	0.00665114070054601
6717	ENSMUSG00000071645	Tut1	0.00784814095092856	0.0164904390218916	0.202122193777416	0.0760276854265719	6.67866397077595	0.0163285734239495	0.0012215770873361	0.00386912173607702	0.00744873633964656	0.00744873633964656
6724	ENSMUSG00000054723	Vmac	0.864288116167431	0.895140454788566	0.0394046528301987	0.230546903494142	6.01588088729342	0.0642480676522855	0.00279031692155072	0.0769374951445552	0.00927157443650767	0.0769374951445552
6735	ENSMUSG00000074922	Fam122a	0.318299474497388	0.406854729623094	-0.0904673627522567	0.090652428132728	5.96856123498214	0.00450399920234045	0.00286435815906346	-0.000303488052393509	0.00946243593047566	0.00946243593047566
6752	ENSMUSG00000024045	Akap8	0.737701792399193	0.795314628716582	-0.0262427130796919	0.0783602419576659	7.53259876955385	0.00757499702053162	0.000528023368629195	0.00868246791086672	0.00664705654007068	0.00868246791086672
6755	ENSMUSG00000024026	Glo1	0.0905399972610365	0.141627558492522	-0.14933032081683	0.0882276946051348	7.44181519846812	0.0160308147289814	0.000539322966009307	0.0111368661769961	0.0066709611003495	0.0111368661769961
6768	ENSMUSG00000053799	Exoc6	1.40701242058973e-10	8.90327193668946e-10	-0.49115869926248	0.0765625287151574	6.69147355079147	0.0757334690733506	0.00136676537712469	0.00283624551660955	0.00742596582776425	0.00742596582776425
6776	ENSMUSG00000034445	Cyb561a3	0.751939152660357	0.806266715653609	-0.0366702829051445	0.116014554135603	6.81739383041004	0.0165546650200426	0.00104521529004687	0.0191438498668774	0.00722278606624407	0.0191438498668774
6777	ENSMUSG00000048027	Rgmb	1.31290233630684e-18	1.76955363982593e-17	0.9097907028198	0.103330993964569	7.36581892936992	0.261128490057651	0.000842638409285627	0.0151733030612732	0.00669978012662662	0.0151733030612732
6793	ENSMUSG00000025178	Pi4k2a	3.61594236254115e-07	1.59174469914e-06	0.357684442259855	0.0702976942296476	7.29578931776642	0.0392730862983926	0.000678330144686632	0.000436217640274903	0.00673431857632092	0.00673431857632092
6799	ENSMUSG00000041774	Ydjc	0.50068102263219	0.58820101755506	0.203528231095285	0.302231380230271	2.91709889563423	0.109093441067805	0.0609446106316868	0.0598882878832784	0.0760711001621554	0.0760711001621554
6805	ENSMUSG00000024855	Pacs1	0.404342700649357	0.49560060183758	0.0763565880237944	0.0915666860116175	6.36015931860929	0.0118104481449708	0.00152474055980194	0.0110519464209233	0.00816057436296846	0.0110519464209233
6809	ENSMUSG00000075229	Ccdc58	0.148586429399522	0.216335304161575	-0.157694765464772	0.109165887303231	5.50963116735513	0.0129403174152279	0.00606517789111318	0.000784854232300793	0.0118106085349393	0.0118106085349393
6814	ENSMUSG00000025225	Nfkb2	5.80296253411302e-13	4.76382738265557e-12	0.498278500430056	0.0691570008096199	7.51674749936264	0.0769996341330217	0.000523567995740859	0.00262042567397664	0.00665046814573179	0.00665046814573179
6830	ENSMUSG00000001383	Zmat2	6.98549680644918e-05	0.000218311500110488	-0.400710860189607	0.100762662213336	7.6584784417293	0.0603544949577509	0.000410221885399134	0.0148194492590793	0.00663008704618519	0.0148194492590793
6835	ENSMUSG00000022951	Rcan1	0.028967560173939	0.0527543357251959	-0.22224559285569	0.101764170777725	5.49104765182189	0.0208719506638915	0.00360061746656471	0.00396690703438324	0.0119333022145523	0.0119333022145523
6844	ENSMUSG00000071256	Zfp213	0.413387609854863	0.504185974309657	0.114471000942794	0.139949214066061	5.49846768690354	0.0274340220383035	0.0046590910974325	0.0247195826791298	0.0118839696224219	0.0247195826791298
6845	ENSMUSG00000048832	Vps37c	9.28424449651556e-06	3.34829017040476e-05	0.327683290878062	0.0739156613550468	6.89849372551773	0.0331477822615892	0.00108587323387344	8.2727422859357e-05	0.0071094142564575	0.0071094142564575
6851	ENSMUSG00000067929	Gm10226	0.167499595014493	0.239035382756424	0.537640480599656	0.389514734683856	2.33007442622105	0.112197795643721	0.116945199438683	-0.0850944372763181	0.110637393365069	0.110637393365069
6856	ENSMUSG00000078240	Gm3550	0.886330361670575	0.913248588652995	0.0497351558285665	0.347922075176929	2.57882563186263	0.102812178220322	0.0867495869437955	0.0408380411846231	0.094825068649335	0.094825068649335
6858	ENSMUSG00000033016	Nfatc1	7.69333814308465e-05	0.000238915051633416	1.4178874630025	0.358617709910026	2.68285186698188	0.671229184227911	0.104177369294909	-0.0190427106623973	0.0887326234967585	0.0887326234967585
6864	ENSMUSG00000097411	B430218F22Rik	0.855800974013652	0.889016354201219	0.173852610759624	0.956695948024271	2.22012825679788	0.279097454250315	1.25468879606811	-0.917151252105688	0.118211909380982	0.118211909380982
6868	ENSMUSG00000022856	Tmem41a	2.30442879327283e-13	1.96692350541526e-12	-0.904698097612094	0.123426867369467	5.01014733761792	0.261260087559494	0.0066507068651735	0.012994909650591	0.0162005805177864	0.0162005805177864
6879	ENSMUSG00000025034	Trim8	0.00058193283888223	0.00154508171011245	-0.233863845273776	0.0679856861117587	8.21565408900521	0.018050578092436	0.000254165597003761	0.00179944522120269	0.00667891467712612	0.00667891467712612
6882	ENSMUSG00000034681	Rnps1	0.00830040989066082	0.0173399854923119	-0.185369518274977	0.0702263852071498	7.39342739065357	0.0147346905929965	0.000709302014398875	0.00482336436228549	0.00668831575449561	0.00668831575449561
6885	ENSMUSG00000025202	Scd3	0.269811493032366	0.355007560853555	0.554087666836896	0.502119880548431	2.28486228716948	0.211418609327119	0.264479104898928	-0.115335771692812	0.113707456764028	0.113707456764028
6888	ENSMUSG00000067017	Gm3608	2.21913619171715e-11	1.53599034446305e-10	-0.470624512901968	0.0703387708171906	7.79610786613835	0.0685407854674135	0.000794266774770966	0.00182392800541573	0.00662704724533893	0.00662704724533893
6893	ENSMUSG00000071042	Rasgrp3	0.971782612609857	0.978280376922814	0.0424312398977689	1.19955019205084	1.5741906887877	1.72724491893482	0.161187188721971	1.99719380615183	0.170714182633014	1.99719380615183
6896	ENSMUSG00000041360	Pum3	0.00108163418327614	0.00272679959211905	-0.224740786900046	0.068762046091165	7.67913857896872	0.0175151283566085	0.000463474547658759	0.00248977791193293	0.00662885392630649	0.00662885392630649
6900	ENSMUSG00000035179	Ppp1r32	0.000565979470938384	0.0015070423197077	1.48288375721775	0.430143734604416	2.33848540868093	0.881711630129391	0.155244383309315	0.122291065319837	0.110073071688429	0.122291065319837
6906	ENSMUSG00000046962	Zbtb21	0.967835729551311	0.975401572043215	0.00319610415139554	0.0792628352964902	6.4510206666962	0.00212947494162835	0.00149321143881959	0.00116480158256092	0.00793068415003821	0.00793068415003821
6914	ENSMUSG00000095562	Gm21887	0.179392729635535	0.253399067223365	0.182823819330562	0.136168717634716	4.81491855322701	0.0207682899631297	0.00922949704806527	0.00419665956286675	0.0185833824453593	0.0185833824453593
6919	ENSMUSG00000024529	Lox	1.31919660257257e-11	9.3491438000674e-11	-1.36473112868546	0.201688868008777	8.58764259379705	0.607561395455322	0.000211137736395516	0.0608064614815976	0.00680387239852451	0.0608064614815976
6920	ENSMUSG00000025078	Nhlrc2	0.118893075602899	0.178411815676981	0.125587182283565	0.0805336882617171	6.40460324802391	0.00730239981885035	0.00168286773012656	0.00153057941071405	0.00804564468742658	0.00804564468742658
6923	ENSMUSG00000034509	Mad2l1bp	0.0891927137242777	0.139755989608554	0.162359697154223	0.0955241570870241	5.7494887285759	0.0089085012509097	0.00324001541177126	-0.0019896405706384	0.0104472814690084	0.0104472814690084
6941	ENSMUSG00000023953	Polh	8.17600722288018e-12	5.93040523906172e-11	-0.634062242862179	0.0927611503386845	5.79309873307704	0.129643434057883	0.00267157320391723	0.0086196214346556	0.0102353733143168	0.0102353733143168
6950	ENSMUSG00000044730	9930104L06Rik	0.0592798888048041	0.0985185104158755	0.347628730525966	0.184309714925295	4.02865213719598	0.0529085307958068	0.0176134648994735	0.00320504823762439	0.0333416416242919	0.0333416416242919
6956	ENSMUSG00000002477	Snrpd1	6.00511427536243e-16	6.3959643855261e-15	-0.760464523729682	0.0940096966398159	7.11340578191939	0.184097275230196	0.000729674179730179	0.0125270604137351	0.00686600493678295	0.0125270604137351
6960	ENSMUSG00000041362	Shtn1	8.67459613741071e-23	1.57609757761337e-21	-0.673884762797381	0.068579693520855	7.83390360760184	0.140471863561154	0.000426790945260503	0.00486778593225202	0.00662797059986109	0.00662797059986109
6978	ENSMUSG00000055945	Prr18	9.23318781218101e-05	0.00028289159434469	1.05800535194027	0.270596079306237	3.19779268488278	0.343457801419555	0.0472304948882602	-0.037673989889164	0.0626028623156008	0.0626028623156008
6990	ENSMUSG00000024900	Cpt1a	6.47411482337783e-07	2.75582045281079e-06	-0.583141563618653	0.117178833961112	8.43154453332432	0.118493279920065	0.000256076169015665	0.020340242523713	0.00674210782226606	0.020340242523713
6992	ENSMUSG00000071604	Fam189a2	4.02125972540056e-05	0.000130514878915912	-0.643205566214481	0.1566404435465	5.77362129559552	0.15355749438812	0.00413933029568029	0.032665012535986	0.0103288901481314	0.032665012535986
6997	ENSMUSG00000044957	Pp2d1	0.140698957777768	0.206351048374042	0.457916758002262	0.310832801238899	2.87503945500568	0.115316065417734	0.0666856241342061	-0.00117345133427621	0.0782399213548248	0.0782399213548248
6998	ENSMUSG00000024583	Txnl1	0.0454730555845794	0.0782206198047307	-0.136148276377306	0.068065560754631	8.17684989683565	0.00660737900796716	0.000279150240801068	0.00102894108396642	0.00667023060046249	0.00667023060046249
7009	ENSMUSG00000074735	Gm21994	0.716317475744516	0.778373123379375	-0.0594790630615202	0.163680670379157	4.34651715009933	0.0232183881079729	0.0140669249375542	0.0136294005939083	0.0261201178461012	0.0261201178461012
7011	ENSMUSG00000038128	Camk4	0.000321115037510567	0.000896244643473581	0.60191129077815	0.167307161218625	4.26038175506933	0.122786029174614	0.0141026945732497	0.00351839115768544	0.0278848347193027	0.0278848347193027
7014	ENSMUSG00000035678	Tnfsf9	9.55347532870831e-14	8.46621788544109e-13	0.712092714016655	0.0956222739645982	5.77561183672479	0.157741988677604	0.00339617779945288	0.00362779553919942	0.0103192511177881	0.0103192511177881
7015	ENSMUSG00000056185	Snx32	0.00309764276100137	0.00711804891112931	0.312532524835265	0.105661045076906	5.74725156721846	0.0427000814600648	0.00295947437440744	0.0137869102957087	0.0104584030100991	0.0137869102957087
7019	ENSMUSG00000095315	Gm10130	0.695135863189561	0.760765062940019	0.17150146174578	0.437621048084735	2.02689190881094	0.108437700094384	0.154825295564428	-0.0303079522143007	0.132442977025745	0.132442977025745
7020	ENSMUSG00000036097	Slf2	1.60406764149919e-07	7.3719488074603e-07	-0.360211640106309	0.0687401177261081	7.66839192857025	0.0398883663261876	0.000458360106099971	0.000744938176105595	0.00662944557139882	0.00662944557139882
7046	ENSMUSG00000024350	Dnajc18	0.497239361220352	0.585038550071657	0.0487487489071625	0.0718118584037698	7.01576413354452	0.00389142176200927	0.000770162136096788	0.00320294987140955	0.00696525237500784	0.00696525237500784
7054	ENSMUSG00000043346	Gm6741	0.0602259322566796	0.0999115667044345	-0.889621687405821	0.473420609381391	5.55695764985161	0.308613236943662	0.324679992841723	-0.235698476675687	0.0115106172388493	0.0115106172388493
7074	ENSMUSG00000048406	B330016D10Rik	1.55159728651211e-11	1.09172361446975e-10	1.39871222707042	0.207432043547163	3.86179772651184	0.627143814363873	0.0265848252120614	0.0236964824341741	0.037957253823167	0.037957253823167
7081	ENSMUSG00000003228	Grk5	2.07790895552713e-41	9.8740635175145e-40	1.10914467201676	0.0822866178941161	6.78209749274562	0.37718587602029	0.00127204081149827	0.00888459041518013	0.00727617345182055	0.00888459041518013
7084	ENSMUSG00000040605	Bace2	4.81817825770488e-12	3.58605978156288e-11	4.15172128511457	0.600755597549153	1.38271346199734	5.60412563436597	0.0246029908300837	0.516757941149877	0.189151489466595	0.516757941149877
7088	ENSMUSG00000080268	Brms1	0.000168670811790778	0.000495190783289124	-0.289819341195769	0.0770419979026871	6.58942173208022	0.0322908964259312	0.0012836343395805	0.00758176724365238	0.00761956982167597	0.00761956982167597
7097	ENSMUSG00000024242	Map4k3	2.25227369328136e-11	1.55819924295798e-10	-0.600858508419664	0.0898324545029447	8.07409486990244	0.117993128000519	0.000318568962840605	0.0117862358601948	0.00665110343350292	0.0117862358601948
7122	ENSMUSG00000002504	Slc9a3r2	8.58476287394774e-06	3.11040308820013e-05	-0.757836660604496	0.17029820398971	6.39094942404822	0.207096695185397	0.00179514926925404	0.0417070681539273	0.00808042365916943	0.0417070681539273
7126	ENSMUSG00000024174	Pot1b	0.0108823504694638	0.0221016065835986	0.357417972223803	0.14035908381939	4.44274362903725	0.0428307620606416	0.0052444979651886	0.000388602034897579	0.024306510650739	0.024306510650739
7140	ENSMUSG00000075014	Gm10800	0.0287228921305147	0.0523344720077438	1.06375131240424	0.486337670742555	3.27181992914344	0.623299252372478	0.0530453932014214	0.30174110177352	0.0593446043178856	0.30174110177352
7144	ENSMUSG00000071656	Lrrn4cl	0.000299120222484106	0.000841030991570142	-0.905927659943613	0.250528883809308	3.40452522715958	0.277843004573424	0.0403234249229393	-0.000784016100250071	0.0538236575111671	0.0538236575111671
7149	ENSMUSG00000052005	Gm9864	5.32477150929936e-05	0.000169664866530996	-0.54702925050661	0.135373307407682	5.23925135733528	0.111763419103141	0.00629821140898497	0.0211906871287572	0.0138972511695089	0.0211906871287572
7151	ENSMUSG00000035783	Acta2	2.73097488745573e-13	2.31765504759122e-12	-4.56234285232893	0.624376595673814	8.32622432495051	6.71230705052933	0.00158805109540456	0.583181148742427	0.00670810418681166	0.583181148742427
7154	ENSMUSG00000068466	Gm5518	0.523594380351013	0.609697672771571	0.544343005066011	0.853450223304776	1.20772456230532	0.962945532540054	0.498579755065394	0.593986170423064	0.207261341360189	0.593986170423064
7161	ENSMUSG00000049164	Zfp518a	0.584605952952287	0.66442068673596	0.0760631377089484	0.139139217169719	6.92373399630682	0.0249673463809617	0.000942647615282808	0.0280969350166203	0.00707654541740635	0.0280969350166203
7164	ENSMUSG00000096968	Gm26620	0.00209003110924535	0.00498180084014013	-1.11602994785925	0.362685171365159	2.99675719604972	0.412544644551741	0.12523483506847	-0.0766250960733098	0.0720759652237921	0.0720759652237921
7181	ENSMUSG00000034108	Ccs	2.94175618952267e-15	2.9710134377291e-14	-0.594061702226422	0.0752610143405146	6.84383138543677	0.110567456556089	0.00131187095513055	0.0045564599704229	0.00718445946421417	0.00718445946421417
7210	ENSMUSG00000025086	Trub1	0.000625621751486595	0.00165043916148403	-0.401314326446419	0.117334579012356	5.53070528769024	0.0648368407017503	0.00564977515485345	0.0150013299931567	0.0116748673576419	0.0150013299931567
7216	ENSMUSG00000058064	Gm10036	0.60207229261601	0.679151263904925	-0.187828149782836	0.3602223771237	2.66989556078278	0.140713287782742	0.105164965710539	0.0574968638238235	0.0894752757604348	0.0894752757604348
7221	ENSMUSG00000074807	Gm10762	6.66434511473731e-05	0.000209333857354016	-0.747106474570138	0.187340439069776	4.45325078308692	0.209566153436413	0.0137114786951537	0.0389331814711308	0.0241182301170509	0.0389331814711308
7225	ENSMUSG00000062456	Rpl9-ps6	0.56431302425482	0.646561429490105	0.383558565021347	0.66538381897692	2.61430606458275	0.308188189605764	0.571389816670098	-0.241323519463356	0.092713623164368	0.092713623164368
7243	ENSMUSG00000083282	Ctsf	0.00109199186869361	0.00275104017761281	-1.07658398980466	0.32966547436483	3.39367564152646	0.478125116116942	0.0426753332120384	0.120343654270245	0.0542594895025171	0.120343654270245
7261	ENSMUSG00000024999	Noc3l	0.944461597312913	0.957180097187863	-0.00531107086925085	0.0762390745443244	6.63853192321491	0.00636557060911581	0.00119574868137361	0.00675063677735458	0.00752284604968898	0.00752284604968898
7276	ENSMUSG00000024645	Timm21	0.0292190456766253	0.0531470459086795	-0.181391971437583	0.083187538959574	6.20081602897369	0.0150923343598252	0.00176064520200393	0.00476613000952293	0.00861960475522202	0.00861960475522202
7284	ENSMUSG00000034371	Tkfc	2.563333745211e-12	1.9691184511139e-11	-1.14934088926998	0.164196313873089	7.74499801038831	0.428647859311781	0.000560640633824915	0.0398800036004398	0.0066269628053587	0.0398800036004398
7298	ENSMUSG00000074811	Hps6	4.36644145761629e-05	0.000140640584511447	0.328960623610196	0.080485920426603	6.44185986994809	0.0356324664970955	0.00176398754511496	0.0021959361190008	0.00795298753526124	0.00795298753526124
7320	ENSMUSG00000050121	Opalin	1.29126211678198e-15	1.3359561858625e-14	3.45026562205048	0.431529909265696	1.03198563046529	3.60248236784036	0.0526066822399764	-0.0136285459533024	0.226720411646313	0.226720411646313
7322	ENSMUSG00000040658	Dnph1	8.29426522417103e-42	4.03182872831343e-40	-1.73840243439549	0.128327221298993	5.06490864382428	0.926374358045236	0.00786514072483339	0.0168366728646475	0.015602898642291	0.0168366728646475
7343	ENSMUSG00000096463	Gm21750	0.359642621352313	0.45049522678011	0.409039996783981	0.446527654050931	2.54403163052036	0.157808467754927	0.202150609618005	-0.0676326695377357	0.0969298091303367	0.0969298091303367
7373	ENSMUSG00000116417	CT025619.2	3.54857361877791e-09	1.95362615937621e-08	1.23163381362077	0.208611133860153	6.68759826615419	0.507298881460714	0.00166822821156393	0.0636096795440642	0.0074328106367972	0.0636096795440642
7382	ENSMUSG00000044645	Gm7334	0.921056174909749	0.939690259373241	0.0114371380765042	0.115406115396072	6.42439081316457	0.0160215282031882	0.00737787785580384	0.0125999793504135	0.00799603492411507	0.0125999793504135
7388	ENSMUSG00000039481	Nrtn	0.00367218733435955	0.0083082327818121	0.588010769433442	0.202411304882847	3.85897037317547	0.133197313917314	0.0234148353718505	0.0134230576611511	0.0380406691447146	0.0380406691447146
7395	ENSMUSG00000025036	Sfxn2	5.02054039686411e-08	2.43488818854783e-07	-1.12958937050659	0.207241994640141	4.30657689984391	0.434330736999353	0.0173185472660801	0.0471053192475561	0.0269214144306013	0.0471053192475561
7400	ENSMUSG00000024234	Mtpap	0.0532410565520671	0.0897657724740795	-0.145150045913301	0.0750920887434469	6.74042761130834	0.0112320566832573	0.00111555853029725	0.005023811388037	0.00734267415748331	0.00734267415748331
7402	ENSMUSG00000071073	Lrrc73	0.138564355009025	0.203704028494181	0.342278763793695	0.231088553351397	3.57126532984831	0.0450110866403013	0.0326279994542631	-0.0202971732079392	0.0474748797807989	0.0474748797807989
7403	ENSMUSG00000059326	Csf2ra	0.0136890130667614	0.0271982454741094	0.39884791940452	0.161783289229024	6.6079302285963	0.0791324980525092	0.00147730701678472	0.0377834419938585	0.0075823077410254	0.0377834419938585
7411	ENSMUSG00000002365	Snx9	5.77402267162831e-08	2.78936657313657e-07	0.461678342737663	0.0850916196860048	8.30753717317798	0.0726327681348436	0.000280621300050329	0.0105802543111312	0.00670270585447894	0.0105802543111312
7415	ENSMUSG00000045506	A930002H24Rik	0.466856225897993	0.556131319714257	0.226541545509566	0.311352939854548	2.87892791876413	0.024156105763507	0.0673734501013675	-0.0564237198376825	0.0780375296327373	0.0780375296327373
7416	ENSMUSG00000074650	Gm10735	0.790718640379428	0.838285688322994	0.097244403330228	0.366437962881401	2.55538360750482	0.10932587578742	0.105175798119694	0.0279353688724366	0.0962393728413134	0.0962393728413134
7459	ENSMUSG00000035692	Isg15	0.119282704283607	0.178887858963055	0.30903193816111	0.198378253526178	3.97636749936063	0.0399432546105635	0.0243070508128799	-0.0101907596010301	0.0347238463952647	0.0347238463952647
7461	ENSMUSG00000074178	Gm10638	0.5068325390445	0.593546542170123	0.199704966988671	0.300861174096205	2.89713094872951	0.0675888018437632	0.0586809878877671	0.0108492367269573	0.0770951812300537	0.0770951812300537
7473	ENSMUSG00000048826	Dact2	0.000226804466731644	0.000649401897211925	1.90452094188354	0.516533177683633	1.95756894313017	1.1034875741953	0.262365645577699	-0.243206184610936	0.137844139894228	0.137844139894228
7480	ENSMUSG00000091191	Gm17334	0.110714172036082	0.167837250982306	-1.47947872092827	0.927577901212899	1.668752659844	1.6891381010861	0.0823440543604852	1.2082570898673	0.162118529557712	1.2082570898673
7488	ENSMUSG00000078984	Gm11027	0.0324908505379631	0.0582618952680021	-0.45980610740021	0.215031563712352	4.1125579348079	0.118872231337799	0.0381157805758127	0.0311913874454868	0.0312420795130565	0.0312420795130565
7506	ENSMUSG00000079414	Gm11110	0.731382899579243	0.790451106689314	0.097610438435853	0.284340994222365	4.84498665858247	0.0998781005019273	0.00911958225906472	0.11215511923398	0.0181902449679062	0.11215511923398
7507	ENSMUSG00000038781	Stap2	2.92203993918742e-14	2.70932858901768e-13	1.79824183888252	0.236557004669058	3.69736642336886	1.01581946572861	0.0408324990666911	0.016314191428729	0.0431063256203042	0.0431063256203042
7513	ENSMUSG00000024528	Srfbp1	0.0222753015427075	0.0417936751040473	-0.189217630144568	0.0827853873148738	6.28427349707838	0.0144239178997996	0.00191088387174544	0.00269277166893193	0.00836924665756506	0.00836924665756506
7564	ENSMUSG00000053536	Cstf2t	0.0173273803378223	0.0335548250899365	-0.250363926424458	0.105208792922243	7.40733986474926	0.0320872968261875	0.000554833802172292	0.0160485013600608	0.00668297599287787	0.0160485013600608
7569	ENSMUSG00000024521	Pmaip1	2.3139828829327e-20	3.51867797152412e-19	-1.48853522279355	0.160979094409614	5.09366900400553	0.695818255453442	0.00743146002343742	0.0314399432319718	0.0153010588132525	0.0314399432319718
7578	ENSMUSG00000054945	Gm9958	0.00511950690537303	0.0112282886617307	0.707711324341351	0.252806735286136	3.68498713582728	0.226950090067538	0.0270265451643466	0.0688403229447052	0.0435188642814354	0.0688403229447052
7600	ENSMUSG00000073492	Gm10521	0.104027568602632	0.159428647105915	-0.989686643182928	0.608800462498665	3.00181793710404	0.738609499274714	0.27256242145843	0.283394583249452	0.0718266556559319	0.283394583249452
7608	ENSMUSG00000011752	Pgam1	8.30232708026718e-14	7.37509294739612e-13	0.548719792562663	0.0735013574339286	9.96268337600803	0.0948084846573248	8.52868828743698e-05	0.00551528990752686	0.00801838743407082	0.00801838743407082
7617	ENSMUSG00000002844	Adprh	1.48929333228563e-78	2.59767799346668e-76	1.38829286422182	0.0739872654514588	6.94967820553813	0.580181594981568	0.00116732045017871	0.00130076945831724	0.00704385272329824	0.00704385272329824
7673	ENSMUSG00000024800	Rpp30	0.0048255629470317	0.0106432306237269	-0.271516870686241	0.096335415694855	5.76431139412644	0.0313542703145496	0.00354654313114612	0.00800076561182279	0.0103742253445047	0.0103742253445047
7685	ENSMUSG00000002660	Clpp	4.51987868198053e-07	1.97151283727694e-06	-0.360596183086525	0.0714667795837349	7.15052511388998	0.0396501328432405	0.000827403138792126	-2.58398059554737e-05	0.0068338477373131	0.0068338477373131
7688	ENSMUSG00000024912	Fosl1	2.07961738501869e-06	8.26384544365774e-06	1.10227546920822	0.232276609031296	3.54874877341832	0.402883983559614	0.0326346563779272	0.0153411193147675	0.048293978276689	0.048293978276689
7696	ENSMUSG00000024666	Tmem138	8.05373784980959e-08	3.82217405125727e-07	-0.479086422972734	0.0892831744822798	6.13124054505995	0.0784229224978024	0.00271902329952837	0.00923820456892145	0.00884768891931153	0.00923820456892145
7706	ENSMUSG00000035342	Lzts2	0.0548306803986112	0.0919696422208179	-0.148514356165544	0.0773425449467157	8.42614455936581	0.0137951973067814	0.000235743612577749	0.00873706027567435	0.00674021554811807	0.00873706027567435
7709	ENSMUSG00000044646	Zbtb7c	1.10324556903227e-45	6.70357328134114e-44	-2.38911548923668	0.168402104323222	5.21402581395049	1.74639296876178	0.00856944109045789	0.033969462020276	0.0141259208534408	0.033969462020276
7712	ENSMUSG00000024301	Kifc5b	5.06816289668467e-36	1.94664723073178e-34	-1.91656332982057	0.152948822075874	5.05818493223095	1.13003650977315	0.0118133059928635	0.0232767072687325	0.015674655400618	0.0232767072687325
7718	ENSMUSG00000046805	Mpeg1	0.812878410343773	0.85582116149199	0.131574987929762	0.555838689852599	6.31549357481579	0.37594157219908	0.00186275186233507	0.461572221843246	0.00828137542941231	0.461572221843246
7720	ENSMUSG00000055660	Mettl4	0.000275816887986719	0.000778017728556144	0.385855953586182	0.106091411228099	5.45586626337089	0.0580304458543784	0.00470944908583441	0.0119968018879253	0.0121736322187199	0.0121736322187199
7723	ENSMUSG00000043683	Fem1a	0.0376649859947977	0.0664628757865831	-0.14520544224714	0.06986129368342	7.37839633616302	0.0105628348737869	0.000626488293738707	0.00467032262667465	0.00669441223894289	0.00669441223894289
7760	ENSMUSG00000056515	Rab31	0.639296543008287	0.712808193324875	-0.0843446394968643	0.179961116053296	8.69258836581417	0.0409974094129344	0.00016058580718248	0.0484184191295394	0.00685320804288461	0.0484184191295394
7762	ENSMUSG00000096100	AC133103.7	0.889914780365385	0.915859817693822	0.106464179051126	0.769182922252696	3.1406262235328	0.0953375882149171	0.822258536541601	-0.70733703430584	0.0652050152861949	0.0652050152861949
7766	ENSMUSG00000001910	Nacc1	0.000653640151776034	0.00171763007625514	-0.232364020287965	0.0681755145216846	8.27790361224206	0.0189768460388755	0.000277316732633178	0.00319635159431654	0.00669453443781147	0.00669453443781147
7772	ENSMUSG00000067889	Sptbn2	0.729571825273357	0.788959291138059	0.114661126361993	0.331682768695535	2.73940313971311	0.0417156745967789	0.0794761458777045	-0.0322617428437065	0.0855440426965992	0.0855440426965992
7775	ENSMUSG00000046668	Cxxc5	0.0108505118898875	0.0220490253946645	0.336844830620819	0.132226857734131	8.13176744605262	0.0550200622622812	0.000364430637334256	0.0258614822220289	0.00666114985691022	0.0258614822220289
7785	ENSMUSG00000033717	Adra2a	0.606787277886923	0.683396245970185	0.232994387889715	0.452710948612897	2.62339786606863	0.262222559029217	0.0763470047889413	0.231073799702042	0.0921781820222084	0.231073799702042
7788	ENSMUSG00000063904	Dpp3	3.17123402819278e-35	1.15237048289182e-33	-0.859442961281128	0.0693967594520398	7.69202845918061	0.223296235918491	0.00059558207813778	0.00153388643409843	0.00662828325552863	0.00662828325552863
7792	ENSMUSG00000024165	Jpt2	1.85028312271412e-19	2.63772092089996e-18	-1.18303601761165	0.13113085746099	6.7158914373492	0.440506627824073	0.00175139291878922	0.0240415597488925	0.00738369667268113	0.0240415597488925
7794	ENSMUSG00000096006	Gm21596	0.00128799198686312	0.00320398812034105	-0.387456255450274	0.12037879963517	5.97099440903053	0.0624259714481892	0.00886579537812658	0.0128707877242801	0.00945246365024518	0.0128707877242801
7798	ENSMUSG00000097221	1810049J17Rik	0.133262013377988	0.19706190009396	0.389581576459936	0.259485475981143	4.60810790376804	0.0961227255572147	0.0794468979716769	-0.0162086677940367	0.0215521703960633	0.0215521703960633
7802	ENSMUSG00000096808	AC132444.6	0.0149751597268171	0.029484955924275	1.07095680324499	0.440183289860121	2.73039983295123	0.438148286105998	0.204596036645598	-0.0870163569193763	0.0860459563625203	0.0860459563625203
7805	ENSMUSG00000091900	Gm4353	1.97971502652069e-23	3.76298140810202e-22	-1.18572670609188	0.118881074625211	5.77918903359528	0.426649838813071	0.0108970886895162	-0.00481522325049298	0.0103019761665512	0.0103019761665512
7806	ENSMUSG00000045104	Gm5514	1.99208677540435e-09	1.12598850675352e-08	-1.61596566879905	0.269397163269813	4.6610972550293	0.870493310714537	0.0183914551084529	0.0904707922582809	0.0207471028554475	0.0904707922582809
7823	ENSMUSG00000024896	Minpp1	0.553071792712472	0.635824077175369	0.0418899891318462	0.0706213295190938	7.20805440506859	0.00262501169450814	0.000691442791416689	0.00193178263066867	0.00678961548314995	0.00678961548314995
7831	ENSMUSG00000072082	Ccnf	0.379697439566421	0.470881994062046	-0.30819673524013	0.35083996079174	6.23630204558513	0.176201981989822	0.00220215778272297	0.182430859349802	0.00851025801322778	0.182430859349802
7833	ENSMUSG00000010663	Fads1	0.166335506062057	0.237695442204922	-0.225772938891467	0.163121902297159	9.61074202477208	0.0472225319915597	6.38440797376924e-05	0.0398492884338282	0.00757954492460685	0.0398492884338282
7836	ENSMUSG00000061665	Cd2ap	9.13664892463672e-10	5.35414849631083e-09	-0.656978941778854	0.107282792529146	9.29556902736535	0.14329791606968	8.21932671615209e-05	0.017182203092116	0.00726671271187177	0.017182203092116
7843	ENSMUSG00000023988	Bysl	0.0438620134143564	0.075863067065008	-0.370315997467504	0.183742530973522	6.74298579714272	0.0816537626203724	0.00103790304944483	0.0496040734833888	0.0073384784443191	0.0496040734833888
7844	ENSMUSG00000094054	AC133103.2	0.370456126064481	0.461932928934566	0.597718998569534	0.667380661437076	1.7686191520758	0.400747777390109	0.514701610300854	-0.14774238903233	0.15339381058943	0.15339381058943
7845	ENSMUSG00000067931	Zfp948	2.93557447963321e-50	2.02431754581591e-48	1.16589666313579	0.0782075166077041	7.30594158805505	0.415134207518083	0.000849428149988319	0.00832519533092815	0.00672880626558169	0.00832519533092815
7848	ENSMUSG00000049090	Zadh2	0.530406924283998	0.615948387204085	-0.0772903282890631	0.12319442329731	7.30360225419458	0.0200043775719774	0.000653380108665963	0.0221119187886692	0.00673006081595137	0.0221119187886692
7849	ENSMUSG00000024074	Crim1	2.25765368025529e-28	5.62554175856553e-27	-0.812358694948669	0.0735342163095116	9.10327004716191	0.204466731939515	0.000136003622036339	0.00797491783034473	0.00710972238428515	0.00797491783034473
7850	ENSMUSG00000034820	Cpsf7	0.997769937740913	0.998308617691104	0.000204331570408228	0.0731068347459047	7.58463412071476	0.00641354366929515	0.00045946909646383	0.00755744483338369	0.00663795005037179	0.00755744483338369
7852	ENSMUSG00000024976	Shoc2	0.325866427202102	0.415024108727632	0.0675780824890269	0.0687835894651287	7.6728613809242	0.00417950490128861	0.000467586733959437	0.00304424543031608	0.0066291865356016	0.0066291865356016
7853	ENSMUSG00000024610	Cd74	0.000133099008001865	0.000397767767110593	1.43816848018002	0.376419586132684	3.2610556299269	0.790528619004154	0.0584736394721381	0.154063917764314	0.0598105046196901	0.154063917764314
7856	ENSMUSG00000024958	Gpr137	0.215939832463393	0.294718213762521	0.101636329267057	0.082137221523596	6.47617771269602	0.0111948108196044	0.00165518658872481	0.0084645981506996	0.00787035369584385	0.0084645981506996
7857	ENSMUSG00000033478	Fam160b1	0.522754291186788	0.608921678279016	-0.0523567459221942	0.0819219120107108	7.54176470270889	0.00887580825405733	0.00046941564468811	0.00959738385654785	0.00664522301140859	0.00959738385654785
7858	ENSMUSG00000014426	Map3k4	0.466674871242043	0.556004632034276	0.0519676849796864	0.0713940004342641	7.11271546110107	0.00364269289297487	0.000779024028293218	0.00276160198211978	0.00686663091871834	0.00686663091871834
7860	ENSMUSG00000059734	Ndufs8	4.22119226625698e-08	2.06614052623064e-07	-0.40707244104289	0.0742651486523476	7.20349836291073	0.0563307664422114	0.000806898633806978	0.00746606982272596	0.00679287913056827	0.00746606982272596
7861	ENSMUSG00000072214	Sept5	3.57242760499939e-05	0.000116971757225532	1.03283826791748	0.249868691695492	3.36468898536958	0.35551649365438	0.038214040365365	0.00614849382457068	0.0554375042690603	0.0554375042690603
7862	ENSMUSG00000024785	Rcl1	5.80268289533612e-10	3.46199503445688e-09	-0.500718810219922	0.0808171586326742	6.41951465215318	0.076480575868768	0.00178894488325614	-0.000207972637816394	0.00800817481093211	0.00800817481093211
7863	ENSMUSG00000053774	Ubxn7	0.108286261276139	0.16471243558839	0.155625491602409	0.0969059395157001	7.15196719397006	0.0185347014270524	0.000847358123617357	0.0132387835465134	0.00683265702147235	0.0132387835465134
7864	ENSMUSG00000047368	Abhd17b	0.00208214664316377	0.00496540230521893	0.63221283175216	0.205380075652527	7.53431951440121	0.170525089959671	0.000552374214200799	0.0627190889983558	0.00664670462612268	0.0627190889983558
7865	ENSMUSG00000002835	Chaf1a	8.88603815111713e-99	2.27145520049073e-96	-2.29659457594309	0.108870395897301	5.88373927172416	1.59652730959877	0.00419611962675406	0.0135830250274987	0.00982182188312757	0.0135830250274987
7868	ENSMUSG00000071855	Ccdc112	0.608954741350407	0.685472856674598	0.0724986379731133	0.141719013615027	4.6836194517805	0.0144601417643047	0.00971219244801371	0.00639196506688354	0.0204142257820106	0.0204142257820106
7869	ENSMUSG00000074219	Gm10644	1.30712984258768e-07	6.06747246280681e-07	2.27251905621141	0.430577191707794	2.73749227904907	1.76604734255198	0.192444688546369	0.0784859168271085	0.085650388482086	0.085650388482086
7871	ENSMUSG00000023921	Mut	0.000153622029229796	0.000454701578231376	0.261700898643577	0.0691390262839368	7.47681143101005	0.022657154795855	0.000509841404110189	0.0021288419591373	0.00666046602912616	0.00666046602912616
7872	ENSMUSG00000024963	Dnajc4	5.47330168677986e-06	2.0424659151321e-05	0.436167648938268	0.0959500805050651	5.89015497834964	0.0600262886137926	0.00401584598645922	-0.000323816961844759	0.0097937809369335	0.0097937809369335
7873	ENSMUSG00000094724	Rnaset2b	0.32833923367448	0.417671169322853	-1.17816977897283	1.20533252375996	4.05191093505746	2.15981699982574	1.82370877457728	0.355530964673061	0.0327451472538393	0.355530964673061
7874	ENSMUSG00000033597	Caskin1	0.440524709046768	0.531641785618834	-0.193831134316215	0.251302033595267	3.37622855029692	0.0819533503911422	0.0397629023377293	0.0485898449148326	0.0549661657959457	0.0549661657959457
7875	ENSMUSG00000049436	Upk1b	3.0412008571586e-16	3.33250878848732e-15	-4.28730813977237	0.524654325434471	7.33502413025906	5.84461791904403	0.0047707605688986	0.408122481226751	0.00671397714029336	0.408122481226751
7877	ENSMUSG00000024965	Fermt3	7.70613990438321e-07	3.23933173298513e-06	1.12293177726621	0.227191510255154	3.60730481588564	0.417581030603286	0.0312353996828245	0.0178749724234402	0.0461885738152019	0.0461885738152019
7879	ENSMUSG00000044982	Sft2d3	0.0170448366328385	0.0330681428838607	0.306727857807162	0.128567223836492	5.38844953410573	0.0480600308805187	0.00423490621726716	0.0205593903502668	0.0126649932889006	0.0205593903502668
7886	ENSMUSG00000030816	Rnf40	0.000908041345940632	0.00232128178592629	-0.263570825898221	0.0794469506046133	7.14741303491388	0.0217991777585948	0.00263129485667367	-0.00143341525768109	0.00683643208388413	0.00683643208388413
7887	ENSMUSG00000016984	Etaa1	0.000357898253342696	0.00099144530751613	-0.377032525371055	0.10563123841642	5.92305608431766	0.0560356077915658	0.00252893452233263	0.0142080032717472	0.00965227479161555	0.0142080032717472
7891	ENSMUSG00000030400	Ercc2	0.741984604513359	0.798493214406226	0.0395308744987514	0.120072023385781	5.22019502089953	0.0121615597054816	0.00755649451878029	0.00705944634858287	0.014069441681153	0.014069441681153
7892	ENSMUSG00000063760	Rnf217	1.27545658397374e-18	1.72378480528666e-17	0.718806107263915	0.0816095226368706	6.98134217853296	0.162996802973993	0.000933185746270824	0.00905698553125603	0.00700536824201296	0.00905698553125603
7893	ENSMUSG00000064068	Mtx1	0.000218285386388706	0.000627311327505128	-0.290377169251944	0.0785470427141756	6.72157604824462	0.0314775782713597	0.0018803917455724	0.00584699343508771	0.00737406513314139	0.00737406513314139
7896	ENSMUSG00000028173	Wls	0.180553690691242	0.254505516085602	0.125075114423456	0.0934057070290699	9.33692226868779	0.0151626866011327	0.000118862598548273	0.0129680765598524	0.00730373351065102	0.0129680765598524
7897	ENSMUSG00000039831	Arhgap29	1.30977667911234e-08	6.81359615597179e-08	-0.86736556795129	0.152576682382164	7.00540757696296	0.253632481348336	0.000945364534888518	0.033974101475233	0.00697709976361239	0.033974101475233
7908	ENSMUSG00000043252	Tmem64	2.63492489786203e-23	4.98283119077837e-22	-0.703073526944994	0.0706916795829617	8.99023865257513	0.154290491561974	0.0001052267082043	0.00739074363518589	0.007028710947589	0.00739074363518589
7912	ENSMUSG00000020495	Smg8	0.190364238408038	0.265707041860061	-0.0974041667315938	0.0743825819701698	6.68247872275258	0.00827549945467633	0.000857241260760211	0.00592929367133175	0.00744191149006334	0.00744191149006334
7917	ENSMUSG00000037408	Cnnm4	0.0517185814284841	0.0875019614582569	0.604479158222016	0.310711309584305	5.82518237881348	0.225468337301752	0.00205111249568904	0.142761164359701	0.0100850791276957	0.142761164359701
7922	ENSMUSG00000058486	Wdr91	1.28768457687965e-19	1.85893004253337e-18	1.11046187246718	0.122548388622739	4.80101916559252	0.378019116114906	0.00375877621793	0.00634303009945587	0.0187683851131147	0.0187683851131147
7923	ENSMUSG00000079225	Gm9531	5.42946359816875e-07	2.34071611824513e-06	-0.554637491875635	0.110695495910018	6.3262105879817	0.106991015595946	0.0083430835044666	0.0100371557176807	0.00825187853483742	0.0100371557176807
7927	ENSMUSG00000019891	Dcbld1	1.95664226853834e-05	6.69494075083071e-05	-0.508016233463883	0.118979434611191	5.09243503483356	0.085125988712554	0.00592031844169653	0.0037069824004346	0.0153138403489014	0.0153138403489014
7935	ENSMUSG00000074238	Ap1ar	3.33764588634014e-06	1.28730327551714e-05	-0.382056329611947	0.0821826895551554	6.25368398742183	0.0486460305795204	0.00167270110236223	0.00439719749833132	0.00845829059141635	0.00845829059141635
7939	ENSMUSG00000006471	Ndor1	0.317596258760751	0.406306163809379	-0.114308297748251	0.114375812832713	5.11624902900485	0.00942815138700722	0.00455290741252589	0.00233238672094486	0.0150698324291899	0.0150698324291899
7940	ENSMUSG00000028270	Gbp2	6.94663269679506e-07	2.93672017002234e-06	-1.81511613418012	0.365740699891598	6.40185799867564	1.14891348563693	0.00205715170242812	0.198592237633365	0.0080526008615937	0.198592237633365
7942	ENSMUSG00000039232	Stx11	1.07605255297641e-36	4.19830398695479e-35	1.48714938121502	0.117532815340549	6.01167113928036	0.679981581639956	0.0114326981209551	0.00918929816091363	0.00928824590185838	0.00928824590185838
7945	ENSMUSG00000079555	Haus3	0.000359914793661876	0.00099572620467083	-0.54591092588917	0.153008134906548	4.28571072068708	0.0929657695441514	0.00776556196368954	-0.00331537716043911	0.0273516720576813	0.0273516720576813
7949	ENSMUSG00000024505	Dtwd2	0.76525382757516	0.817115826260664	-0.0470557139300675	0.157593711219794	4.4564348944676	0.013134991516474	0.0131921220120094	0.00239627730353251	0.0240615447120322	0.0240615447120322
7951	ENSMUSG00000020493	Prr11	1.35895036688688e-135	6.10539337559543e-133	-2.40449066561215	0.0970208042275738	5.94707250048038	1.74576825204835	0.00449646150048441	0.0096230931789634	0.00955127567211308	0.0096230931789634
7953	ENSMUSG00000045102	Poln	0.00292940482178386	0.00676606260909294	0.86503570687355	0.290763385920314	3.41110338130561	0.322298251839752	0.0732542571828734	0.0490110173044832	0.0535607627048951	0.0535607627048951
7954	ENSMUSG00000054874	Pcnx3	0.150373224589279	0.218464814087276	0.131101811738908	0.0911559568498108	5.83548687906981	0.0110068641929356	0.00242636056615687	0.00488683778455338	0.01003775213765	0.01003775213765
7956	ENSMUSG00000083261	Gm7816	0.209964468032327	0.288181188950868	-0.672787984065035	0.536657702005023	2.34362906890059	0.245270766551969	0.322273220645464	-0.185426139268862	0.109729013036503	0.109729013036503
7959	ENSMUSG00000046688	Tifa	0.0120643160913044	0.0242628256063048	0.885961131068839	0.352936358026432	3.26377560056456	0.268856731667869	0.127153584727271	-0.0854303423042265	0.0596925244981709	0.0596925244981709
7961	ENSMUSG00000014504	Srp19	3.1605090924376e-07	1.40040967736042e-06	-0.372336536058622	0.0728127799308999	7.00648143731331	0.0442998362255921	0.000976692336065729	0.00241016691437458	0.00697585904583275	0.00697585904583275
7965	ENSMUSG00000039713	Plekhg5	0.00017652004308021	0.000516190563847572	-0.553640579433467	0.147619915551882	6.86390442630724	0.118105334719681	0.00302511736975566	0.0296623418315615	0.00715626315182729	0.0296623418315615
7966	ENSMUSG00000001918	Slc1a5	7.2214983392199e-09	3.85406531235689e-08	-0.833593907828743	0.144078546746602	5.09653050325414	0.233373994109893	0.00676346454784454	0.0243744769010745	0.0152714772962544	0.0243744769010745
7967	ENSMUSG00000042389	Tsen2	0.736033742785939	0.793940697798555	0.0625766290086364	0.185626563338286	3.94656526255746	0.0345312106364771	0.0161482011720718	0.0255473741867429	0.0355376303531021	0.0355376303531021
7976	ENSMUSG00000020185	E2f7	1.83586323192152e-07	8.3981821278829e-07	-1.33873473394081	0.256697013154219	3.46001624861488	0.601884904584686	0.0472020367149497	0.033075086068567	0.0516379981284962	0.0516379981284962
7980	ENSMUSG00000020492	Ska2	3.83203166439367e-17	4.50902392510322e-16	-1.37688594354281	0.163565908842057	4.96829074320138	0.600849038300121	0.00561716080186724	0.0345135490011247	0.0166779940631993	0.0345135490011247
7983	ENSMUSG00000038518	Jarid2	0.508814060579758	0.595490784824399	-0.10451096773538	0.158185667172013	4.48962495138095	0.0201469391844048	0.0140531810670733	0.00703453952206295	0.0234808768809089	0.0234808768809089
7984	ENSMUSG00000020273	Papolg	0.361136263030036	0.452139064871983	0.0834269210012447	0.0913564714547707	5.71121668032022	0.00254970628639558	0.0018778866535745	-0.00130077297598562	0.010641120661425	0.010641120661425
7985	ENSMUSG00000059775	Rps26-ps1	0.211439296725237	0.289883393124502	-0.866074460548222	0.693071632331334	1.78151038982766	0.274603416375009	0.568228918193707	-0.506256511930155	0.152293513119924	0.152293513119924
7991	ENSMUSG00000050493	Fam167b	0.795370359410425	0.8418762724794	-0.215596780988212	0.831318048213853	0.981164201479058	0.843252228335052	0.183441294596188	0.853193251332947	0.232593856153233	0.853193251332947
7995	ENSMUSG00000043289	Mei4	0.000390173314091687	0.00107084590054116	0.762023750909357	0.214857770387241	4.14546268814157	0.229600692879921	0.0236951321930832	0.0455506600505816	0.0304576942223734	0.0455506600505816
8001	ENSMUSG00000083083	Gm15382	1.59490178997186e-10	1.00535773546441e-09	2.99847517213276	0.468804058893445	0.806090405506433	2.74440436323552	0.075962934964371	-0.0170274901311807	0.253702933488083	0.253702933488083
8002	ENSMUSG00000020644	Id2	0.825563010955258	0.865309098651301	0.105911114190477	0.480549868528643	4.10983877441838	0.280478960604196	0.0202081776204859	0.326184086593858	0.0313078703408939	0.326184086593858
8003	ENSMUSG00000040350	Trim7	0.0181886076483713	0.0349713781603882	0.537056845032286	0.227397257959888	4.9353704690957	0.134020470807915	0.0604980986659565	-0.00113378070457581	0.0170661707255571	0.0170661707255571
8004	ENSMUSG00000043323	Fbrsl1	0.477339366813135	0.566377504598284	-0.0585707373441161	0.0824256936627662	6.93098578254083	0.00499547130294706	0.0031236941782548	0.00183419572304145	0.00706729828542747	0.00706729828542747
8006	ENSMUSG00000029311	Hsd17b11	0.0819712022571873	0.130104383327808	0.23144174401804	0.133061326745117	7.13844355154869	0.0373159642724384	0.000955901320698734	0.0256020736920574	0.00684399376929227	0.0256020736920574
8010	ENSMUSG00000027162	Lin7c	0.000376568561739389	0.00103696238788042	-0.244245359666227	0.0686857518872848	7.97807792001893	0.0203480834146689	0.000438342571109471	0.0026258383027951	0.006638256197373	0.006638256197373
8011	ENSMUSG00000032172	Olfm2	0.734299247274673	0.792495668619301	-0.155359278549841	0.457730421941345	2.22794879497033	0.25866151863418	0.153053293588156	0.161222415167747	0.117660853507103	0.161222415167747
8012	ENSMUSG00000021198	Unc79	0.121069402764345	0.181237375341699	0.865715207833964	0.558417672616632	1.72652708513667	0.369693715333649	0.310717914629836	-0.1296493283659	0.157027531006029	0.157027531006029
8018	ENSMUSG00000044465	Fam160a2	0.26452975083694	0.349360242820994	0.114445821720554	0.102573123800476	5.57713652978945	0.00688032642312153	0.00439400145036665	-0.000705285712449591	0.0113878671389151	0.0113878671389151
8020	ENSMUSG00000021238	Aldh6a1	0.000190435567244895	0.0005537159678315	0.36622000033063	0.0981460586993785	7.48296846297119	0.0517943051985168	0.000891695922702928	0.0135572773346298	0.00665879011697071	0.0135572773346298
8026	ENSMUSG00000006019	Dhx34	0.00694215406148709	0.0147646501385178	0.232382179013783	0.0860800203302691	6.55701367758138	0.0233377446507046	0.00342738121603246	0.00549424567615004	0.00768727363405686	0.00768727363405686
8044	ENSMUSG00000028798	Eif3i	1.22260277988455e-09	7.06678706220985e-09	-0.481995540761339	0.0793114414577082	6.81047933513451	0.0772442760894634	0.000736961610561683	0.00869849550858754	0.00723304074171924	0.00869849550858754
8049	ENSMUSG00000041488	Stx3	3.72230622846538e-21	5.93407657454061e-20	-0.813983003527232	0.0862256031134044	5.87111425095121	0.202125864710347	0.00127483487277073	0.00291937225345775	0.00987744707563478	0.00987744707563478
8050	ENSMUSG00000078154	Gm12184	0.835519792204288	0.873337312409812	0.100643304608462	0.484730013705059	3.88509367795445	0.284994545852562	0.16746663929269	0.18497813998707	0.037276657830562	0.18497813998707
8051	ENSMUSG00000021242	Npc2	3.46293847233236e-11	2.34972658081463e-10	-0.468077963423694	0.0706489424695508	9.4639152095856	0.0682793315426722	6.20065694408813e-05	0.00312579041782248	0.00742490303865798	0.00742490303865798
8056	ENSMUSG00000061904	Slc25a3	2.26367006010936e-07	1.02445580925462e-06	-0.367121683101996	0.070923996131095	9.46600109065941	0.0408535202400187	0.000118330661676337	0.000406695811981651	0.00742698917912904	0.00742698917912904
8059	ENSMUSG00000044937	Ttc41	0.560552963055855	0.643080338962005	-0.111506682498116	0.191585533872026	4.31979611133828	0.0226189912169175	0.0284045393990149	-0.0047934529685189	0.0266529857845289	0.0266529857845289
8062	ENSMUSG00000024070	Prkd3	6.9350280885479e-05	0.00021696291715723	0.434726802990854	0.10926891527612	8.02411474751686	0.0710238529863393	0.000334787951409499	0.0175747558170204	0.00664381373932427	0.0175747558170204
8071	ENSMUSG00000003380	Rabac1	1.78604446232357e-17	2.15986094603664e-16	0.578348221799666	0.0679855658446721	7.79294186915523	0.104567040219157	0.000306052581238695	0.00497024807064378	0.00662700316359168	0.00662700316359168
8073	ENSMUSG00000028578	Caap1	7.48533002836091e-08	3.56726142720922e-07	-0.58733686780044	0.109188403080478	5.3872895312628	0.110190300761087	0.00520936211088609	0.00316679023636192	0.0126737989400114	0.0126737989400114
8081	ENSMUSG00000029310	Nudt9	7.43082205754424e-05	0.000231351045411909	0.311647371838888	0.0786580637980464	6.3869864495643	0.0307184584797464	0.00119003226879031	0.000786509190610256	0.00809060423189599	0.00809060423189599
8082	ENSMUSG00000038331	Satb2	0.0214204691835215	0.0403840127307846	0.39091422205372	0.169926495674334	5.41578650891088	0.0567909402358303	0.0308516121478581	-0.0171681602295197	0.012460908750381	0.012460908750381
8083	ENSMUSG00000029675	Eln	0.00938859326826183	0.0193461131056636	-0.918281326365971	0.353515502082165	2.74860065216388	0.34168090127249	0.102426288246215	0.00845961546223045	0.0850335270723922	0.0850335270723922
8086	ENSMUSG00000003038	Hmgn2	8.63165077643387e-15	8.35877559839377e-14	-0.998646985012712	0.128725709424466	5.76762711844326	0.319073110122692	0.00316675893676231	0.0216887034634859	0.0103580311657518	0.0216887034634859
8091	ENSMUSG00000057265	Bbof1	0.101974157003888	0.156865413129242	0.362488641097707	0.2216571444707	4.01064727411632	0.0983776721113438	0.0343164470743397	0.0393813874680172	0.0338111310586997	0.0393813874680172
8094	ENSMUSG00000022021	Diaph3	4.31856827815809e-43	2.2309091739363e-41	-2.65589733774526	0.192988759608331	4.80010368489665	2.14719603144244	0.037086348949698	0.00173718961247358	0.0187806430530453	0.0187806430530453
8101	ENSMUSG00000072572	Slc39a2	0.741542385282145	0.798218519177289	0.148478387421919	0.450191640378589	2.05803137170243	0.0807777039817247	0.173940328023193	-0.0812353848703171	0.130068441576954	0.130068441576954
8102	ENSMUSG00000014329	Bicc1	6.96855414987245e-07	2.945147771551e-06	-1.66988686867708	0.336518900893358	7.7017272282439	0.972450611044214	0.000639635720738347	0.169227820266972	0.00662793450512433	0.169227820266972
8113	ENSMUSG00000028289	Epha7	6.97211873606085e-14	6.24206717275593e-13	-0.877925182558578	0.117238104976722	5.8724099616343	0.232741405186407	0.0107454492485521	-0.00885092757948544	0.00987171063924738	0.00987171063924738
8117	ENSMUSG00000026605	Cenpf	1.57321433894552e-38	6.60750022357118e-37	-3.35280060279166	0.258290101123242	4.36304323609338	3.44933852261856	0.0742736560683145	0.0219225414248536	0.0257970084390672	0.0257970084390672
8118	ENSMUSG00000025001	Hells	3.00912437361118e-10	1.84887185922749e-09	-0.994954379766777	0.157971697068863	5.04474001861506	0.326926333834907	0.0102566796316657	0.027175905980559	0.0158195037014196	0.027175905980559
8120	ENSMUSG00000042215	Bag2	0.00199960967538154	0.00478937205932256	0.288132623131823	0.0932380448666867	5.69937884473462	0.0255031105863513	0.00233733039706857	-0.00159109535643907	0.0107026691187749	0.0107026691187749
8123	ENSMUSG00000045763	Basp1	2.82165595525707e-07	1.26081588886803e-06	-0.497999129607455	0.0969816015670655	8.08184060940516	0.0856874571779502	0.000154814419063792	0.0139533321447058	0.00665235066096682	0.0139533321447058
8124	ENSMUSG00000098134	Rnf113a2	0.0047119823906833	0.0104190679976541	-0.216341492589178	0.0765514860101343	6.58355365778918	0.0173361929997011	0.00115860111352468	0.0029602746052092	0.007631593902015	0.007631593902015
8129	ENSMUSG00000020171	Yeats4	6.37997542045237e-05	0.000200997695672815	-0.351446409877814	0.0878990164193708	6.44319339324059	0.0463258582097923	0.00178090301084924	0.00980845262039	0.00794972945793688	0.00980845262039
8130	ENSMUSG00000019907	Ppp1r12a	0.308489483646854	0.39672864335641	0.0725987791357537	0.0712873295926531	7.55271142570228	0.00226955870122676	0.000979660828090844	-0.000119180976058135	0.00664316421258649	0.00664316421258649
8132	ENSMUSG00000028444	Cntfr	0.0249623383808999	0.046319352795397	0.921206747526236	0.410888889063862	1.64969061202395	0.393239452283531	0.0894197161615766	0.0838963973098867	0.163824802572626	0.163824802572626
8133	ENSMUSG00000054027	Nt5dc3	0.000781466313086408	0.0020248199157321	0.569967317634336	0.169669628404836	6.64990011440532	0.132004162315027	0.00285449438180601	0.0403271798227468	0.00750141706765222	0.0403271798227468
8134	ENSMUSG00000036636	Clcn7	0.00164230349380216	0.00400605324105147	-0.526465699047305	0.167222904121062	6.11157239574126	0.116706039277228	0.00183395750062021	0.0401112919934025	0.00891571362114871	0.0401112919934025
8150	ENSMUSG00000021241	Isca2	0.630545778244165	0.705172490627441	0.0426465873309319	0.0886699380688129	6.18751688848954	0.00171315519474478	0.00313177901414159	-0.00167235929982616	0.0086617578615491	0.0086617578615491
8151	ENSMUSG00000034311	Kif4	1.0919891096383e-20	1.69349691835747e-19	-2.10927774364794	0.226154315127499	3.80717565528323	1.39600688946693	0.0371184903438917	0.0394953965465568	0.0396001710322905	0.0396001710322905
8164	ENSMUSG00000049858	Suox	0.0248295447319569	0.0460960218126713	-0.29409418815484	0.131055423021255	5.35955438717254	0.0465580461358724	0.00543995978557755	0.0203233260693426	0.0128878960772508	0.0203233260693426
8166	ENSMUSG00000026634	Angel2	0.378097084097719	0.469250574990187	-0.0972682310829394	0.11035552465915	7.0464985549248	0.0174523428207568	0.00293277681769764	0.0153347359164967	0.00693162444803909	0.0153347359164967
8169	ENSMUSG00000032038	St3gal4	0.228561039061671	0.309493649203429	0.128994913524508	0.107132061995017	6.07496769684772	0.0187646407633238	0.00132216707635977	0.0158937509845966	0.00904680165565022	0.0158937509845966
8170	ENSMUSG00000115018	AL732309.1	0.451603502042617	0.5420119421423	-0.193622793213195	0.257222483479613	4.68739688451004	0.0624649977215985	0.0788861710713622	-0.0148635936887439	0.0203589379397678	0.0203589379397678
8171	ENSMUSG00000078201	Tmem203	0.963662864694721	0.972055084498838	-0.00396127959973865	0.0869510166588646	6.06476683976239	0.0035237210274844	0.00225630519752924	0.00214246168580096	0.009084413749486	0.009084413749486
8172	ENSMUSG00000071660	Ttc9c	0.0264296764372522	0.0486886658621646	-0.176308869682449	0.0794241581866481	6.40206540420674	0.00971229117000066	0.00141022067413901	-0.000926663284901562	0.00805207468134753	0.00805207468134753
8190	ENSMUSG00000096446	Gm8104	0.465142387086513	0.554669108899271	-0.361410349756012	0.494807848167508	1.96483251042456	0.169232931892745	0.229981503260926	-0.0674218787365298	0.137270706651313	0.137270706651313
8193	ENSMUSG00000055435	Maf	1.38465071595388e-14	1.32103162900464e-13	-1.72685534315158	0.224331997911061	8.28667138018969	0.954998627195464	0.00045515723826127	0.075032110691891	0.0066969025277503	0.075032110691891
8195	ENSMUSG00000071893	Vmn1r4	0.0172188101756531	0.033375092125014	1.27525531326909	0.535371248524903	1.40257556993968	0.689235016524017	0.242760396724711	0.00892983117241505	0.187173163895959	0.187173163895959
8196	ENSMUSG00000031299	Pdha1	1.10845182494891e-11	7.94676342199833e-11	-0.950402619443735	0.139936575435071	6.94015882728084	0.294478235887047	0.000301436426201318	0.0290719312905416	0.00705572327010127	0.0290719312905416
8201	ENSMUSG00000030880	Polr3e	0.0435273238456929	0.0753369254420083	0.156990135821437	0.077771239427096	6.56845153871075	0.00932543777918417	0.00140953440364444	0.00100504929087323	0.0076630141193956	0.0076630141193956
8203	ENSMUSG00000090389	Cdv3-ps	0.58839679356755	0.667528974909947	-0.331821340166852	0.61316594879405	1.77055761976205	0.0687884659091999	0.410730738492703	-0.3660346817775	0.15322798264806	0.15322798264806
8206	ENSMUSG00000099034	2810039B14Rik	0.00492779575752101	0.0108477356942846	0.787255027656881	0.279990925528233	3.67414792165341	0.276892277561244	0.0737093966798784	0.0399920208075379	0.0438829808873563	0.0438829808873563
8212	ENSMUSG00000001576	Ergic1	0.170342378882017	0.242323556832161	-0.0981059655111473	0.0715525072712939	6.97018861817116	0.00576088322472856	0.000660889255564281	0.00293092209951849	0.00701875268964857	0.00701875268964857
8222	ENSMUSG00000039166	Akap7	0.401384730404865	0.492667440432365	0.0975566078814149	0.116256357959064	5.34878022706346	0.0180867467856788	0.00730039355672127	0.0117390555223787	0.0129729175921378	0.0129729175921378
8235	ENSMUSG00000018548	Trim37	2.45072099284109e-06	9.625003825129e-06	-0.626755166718662	0.133007272716481	6.29476349711019	0.139075733217132	0.00342964793036312	0.0231067539628515	0.00833939208578942	0.0231067539628515
8236	ENSMUSG00000000711	Rab5b	2.10414557424228e-06	8.34565604165757e-06	0.339790506096917	0.0716380690600345	8.19008149405213	0.0407956919364605	0.000183747193315049	0.00751427221466036	0.00667310126898749	0.00751427221466036
8239	ENSMUSG00000114473	AC116797.1	0.281449291294185	0.367741887082717	-1.19563750385513	1.11008406299045	2.0878800198113	1.90760866447394	0.443241703700089	1.40518823665799	0.127822010644585	1.40518823665799
8242	ENSMUSG00000114619	AC166095.1	0.0806938334747058	0.128241695261656	-0.386200341514052	0.221106086826077	3.3910098509597	0.0662970098447313	0.0189648522866991	0.00797489609962614	0.0543670001606122	0.0543670001606122
8246	ENSMUSG00000094151	Gm7233	0.560647599891024	0.643107258490083	0.254219687509119	0.436893764908802	2.31618951515951	0.136621486160649	0.174740600710801	-0.0281991115789527	0.111573642013481	0.111573642013481
8247	ENSMUSG00000055723	Rras2	1.17441257092631e-32	3.72047879840886e-31	-1.24515976229899	0.104629636164843	8.30758119753994	0.478263683011323	0.000417700838309043	0.016003340307672	0.00670271834882959	0.016003340307672
8249	ENSMUSG00000114867	AC116797.2	0.340279785380647	0.430202788270953	0.604372653057702	0.63377168625125	1.03731094118668	0.233117063744222	0.376388373372094	-0.221966907603318	0.226111452068535	0.226111452068535
8251	ENSMUSG00000015668	Pdzd11	0.000318967565308929	0.000890754025856127	-0.270616015426986	0.0751839067308027	6.8587748543643	0.0242783854762619	0.00131553343783361	0.00157006298040216	0.00716339630912546	0.00716339630912546
8252	ENSMUSG00000028015	Ctso	4.60984281714069e-12	3.43963410200945e-11	0.905906932904812	0.130966300426342	4.57657431450753	0.263810644009044	0.00368239621879063	0.0183306446356374	0.0220458615522537	0.0220458615522537
8254	ENSMUSG00000041268	Dmxl2	0.371945220798967	0.463294373825651	-0.120473768235535	0.134933876694577	5.63646749615212	0.0262027599456535	0.00421233121427466	0.0230983954054661	0.0110434252723443	0.0230983954054661
8255	ENSMUSG00000108162	Gm20589	0.985505082454411	0.98897376150461	-0.00941517915449241	0.518237708347189	1.94218781032701	0.0686759752866331	0.263791209856365	-0.177979482847515	0.139064273673054	0.139064273673054
8258	ENSMUSG00000078235	Fam43b	2.96086508572405e-101	7.98141559289906e-99	5.95676969288438	0.27883759291708	2.28523766588224	10.6643730499431	0.0029438932111662	0.0213579789430232	0.11368171162452	0.11368171162452
8261	ENSMUSG00000031303	Map3k15	0.000217846846094847	0.00062617241958166	1.32439292919507	0.358198887037898	2.77443858927045	0.664784444607334	0.108848318800443	0.0643760003705083	0.0836113452123403	0.0836113452123403
8262	ENSMUSG00000035033	Tbr1	0.405232036849105	0.496362374283281	0.479017132518834	0.575524916227653	1.1065023516476	0.12317658838883	0.278533464290296	-0.210609258771721	0.218309929507974	0.218309929507974
8267	ENSMUSG00000020642	Rnf144a	0.000956179584788464	0.00243412062569948	0.720517176814722	0.218132787788154	3.22796242191209	0.174001393403012	0.0101131892992813	0.0127091766725867	0.0612596803630663	0.0612596803630663
8278	ENSMUSG00000026546	Cfap45	0.0315345992768986	0.0567393166115654	0.663134894735887	0.308397439974324	2.94557446271816	0.176875974322272	0.068035881793646	-0.0118463721219468	0.0746275896804295	0.0746275896804295
8284	ENSMUSG00000038042	Ptpdc1	0.0469624676194308	0.0804559215305848	0.305889063748384	0.153973185503926	4.40110348308656	0.0345061988622239	0.0104902467166578	-0.00244554288420155	0.0250713660646817	0.0250713660646817
8286	ENSMUSG00000025199	Chuk	0.582700162962758	0.662623461764582	-0.0701445587135457	0.127664407814728	5.89148261182675	0.0210339189623578	0.00175183134769008	0.0226954701863378	0.00978799701013255	0.0226954701863378
8288	ENSMUSG00000112381	Gm8170	0.104327674368002	0.159772967687222	0.69328084245546	0.426837782200081	2.19302432089441	0.313748558434955	0.153149268113799	0.0587970574864877	0.120136470356427	0.120136470356427
8291	ENSMUSG00000061371	Zfp873	0.536184557559657	0.620937615654339	-0.114198690872849	0.184610402882954	5.34044102782581	0.0448096033222495	0.00614452234001714	0.0449769789388927	0.0130394402870497	0.0449769789388927
8292	ENSMUSG00000115701	Vmn1r6	0.056143293358121	0.093895145778624	0.680877279017177	0.356494861945107	2.90297119423586	0.248119696271249	0.113838263266375	0.0224636561669984	0.0767946166235158	0.0767946166235158
8293	ENSMUSG00000067873	Htatsf1	0.0693119826789307	0.112689928193642	-0.127658209168511	0.0702816343068951	7.32215008140755	0.00678053975535373	0.000688894357350303	0.00167554844880014	0.0067203678239219	0.0067203678239219
8294	ENSMUSG00000028649	Macf1	0.0113975525280996	0.0230595133435597	-0.185684804106747	0.0733854378676139	9.41495458743216	0.0110273871628742	0.000701299778064546	0.0001533667469678	0.00737683395846758	0.00737683395846758
8298	ENSMUSG00000001017	Chtop	0.0317304762347569	0.057043293398388	-0.147219165173767	0.0685445015020443	8.1552972575858	0.00822663454065623	0.000381768523622738	0.00177396867927501	0.00666575450562289	0.00666575450562289
8299	ENSMUSG00000025358	Cdk2	3.16112555270762e-05	0.000104613498759918	-0.438474426533846	0.105363573705559	6.80251749287096	0.0709997260140634	0.00204921321706242	0.0146030107789477	0.00724497021464123	0.0146030107789477
8301	ENSMUSG00000018559	Ctdnep1	4.94263121187862e-07	2.14392774567912e-06	-0.35950462849648	0.0714930359603969	6.7841914751062	0.0402017446309366	0.000393948437414214	0.00139189063485974	0.00727293284883768	0.00727293284883768
8303	ENSMUSG00000073968	Trim68	0.115822610317665	0.174404430283333	0.201940088550669	0.128415530974237	4.75637277973484	0.0144499050564733	0.00535912731417244	-0.00258917075502543	0.0193766955789203	0.0193766955789203
8304	ENSMUSG00000098428	Gm2260	0.299736442556498	0.387672729420103	1.88463040127763	1.81738928071674	3.9288596255428	5.02903408202289	1.44210807019133	3.51224762630484	0.0360301244941195	3.51224762630484
8314	ENSMUSG00000028645	Slc2a1	8.52104340540317e-79	1.50396416105366e-76	1.76236803950168	0.0937749402473379	6.00285516748744	0.942334819299171	0.00137788554152429	0.0118127235860634	0.00932343292498442	0.0118127235860634
8316	ENSMUSG00000033557	Fam20b	4.62959962387317e-11	3.09811213647133e-10	0.462463499458194	0.0702577377304508	7.84500873987201	0.0657670351111356	0.000775843191165172	0.00123076757358429	0.00662838137533605	0.00662838137533605
8328	ENSMUSG00000069895	Atxn1l	0.0873085638230017	0.137238843006767	-0.2544314620134	0.148810415230642	7.31599549992079	0.0459940582760221	0.00930429149452871	0.0239125180271452	0.0067235200389098	0.0239125180271452
8331	ENSMUSG00000040429	Mterf1a	0.930509154563098	0.947079554419038	-0.0111289453041798	0.127619287314891	5.20087632322921	0.0195811750207878	0.00790518574894764	0.0165248379931934	0.0142475104323446	0.0165248379931934
8333	ENSMUSG00000034573	Ptpn13	0.0301486590038466	0.0546034715845383	-0.146562585600898	0.0675985586998882	8.01562751086101	0.0104228771274214	0.000211641780207994	0.00476173281731101	0.00664270592724536	0.00664270592724536
8338	ENSMUSG00000026492	Tfb2m	0.26430561023964	0.349149515958493	-0.118602410217582	0.106248640279607	5.68174688701178	0.0168637652350851	0.00613735480442881	0.00966740234839548	0.0107958055374693	0.0107958055374693
8339	ENSMUSG00000035351	Nup37	1.28770009603597e-10	8.18321544098984e-10	-0.778435287943909	0.121089072838598	5.43672754548321	0.199383525527988	0.00319878654303527	0.0187950587983318	0.0123090006686528	0.0187950587983318
8346	ENSMUSG00000050199	Lgr4	0.011950374575285	0.0240401972120998	0.190855117199121	0.075928801797989	6.60369546064651	0.0125954058181447	0.00105702897773349	0.00102759988453837	0.00759074543598395	0.00759074543598395
8347	ENSMUSG00000032040	Dcps	0.00401571665328751	0.00900983884710058	-0.402145063196592	0.139782974292305	6.75105640949741	0.0719633314384208	0.00118089987852124	0.0281280199744834	0.00732534044291945	0.0281280199744834
8352	ENSMUSG00000015536	Mocs2	8.29404252382395e-14	7.37215074689532e-13	-0.566053232440911	0.0758218474393698	6.8802370775737	0.100301045623011	0.00148955485543515	0.00373065393952799	0.00713387396824344	0.00713387396824344
8353	ENSMUSG00000066438	Plekhd1	0.575444342470835	0.656373120593368	0.355707994584878	0.635134490964549	0.721143441810662	0.225511906329219	0.34064598505886	-0.106204168676685	0.264447747360335	0.264447747360335
8354	ENSMUSG00000018921	Pelp1	1.71897733874434e-06	6.90104468568199e-06	-0.395677899098989	0.0827097438493759	6.4804357173182	0.0551773820237721	0.00164128539010708	0.00862006720133698	0.00786027132389248	0.00862006720133698
8363	ENSMUSG00000049598	Vsig8	0.0525667322983473	0.088774846002426	0.481905115393496	0.248601627922741	3.37797023097767	0.139053031514255	0.0378088555971315	0.0489202312047799	0.0548952985116241	0.0548952985116241
8365	ENSMUSG00000042197	Zfp451	0.211537053615434	0.289950394143022	-0.130648345665895	0.104573046736808	5.23645512422666	0.012492291398645	0.0024809797253325	0.00673351318851052	0.0139223034303956	0.0139223034303956
8368	ENSMUSG00000035919	Bbs9	2.94014767237026e-08	1.46696915392821e-07	-0.747956958366718	0.134889418080803	4.70123763494908	0.183980430570876	0.0071350429581583	0.0130506409169907	0.0201576897071082	0.0201576897071082
8372	ENSMUSG00000018565	Elp5	4.37786869054612e-06	1.66000719197025e-05	-0.424252454598397	0.0923776818918023	6.20018057190698	0.0642374069038727	0.0021059457282772	0.0106945084392773	0.00862160402628223	0.0106945084392773
8374	ENSMUSG00000107810	Gm18609	0.452200181448806	0.542508487632302	0.403858337925383	0.53722279425547	1.65415112092887	0.328724872659785	0.269488149072949	0.0802548578348377	0.163424346928534	0.163424346928534
8381	ENSMUSG00000027855	Sycp1	0.00269002296728497	0.0062688274933931	0.881934361497475	0.293869934631826	3.21914321463103	0.242996314248326	0.067889155205255	-0.0558218441410828	0.0616501525155152	0.0616501525155152
8385	ENSMUSG00000019837	Gtf3c6	0.0983446913634758	0.152118768299937	-0.205823974878295	0.124520529198122	5.81877314033288	0.0313154872205462	0.00434111792133148	0.018916925366339	0.0101147426661885	0.018916925366339
8387	ENSMUSG00000071516	Hist1h2ai	0.00129446314063417	0.00321792597636523	-2.40505281107081	0.747559827458935	0.944937990810561	2.02107016737048	0.601419033962879	-0.244185958764623	0.236849509482771	0.236849509482771
8390	ENSMUSG00000001674	Ddx18	0.0013093096919001	0.00325047312326036	-0.283073173157617	0.088076919377671	5.72306356879592	0.0268180882377545	0.00105602311627329	0.00241767917034935	0.0105802924743178	0.0105802924743178
8394	ENSMUSG00000030774	Pak1	5.24105583873566e-05	0.000167170066477881	0.372024543096428	0.0919803518259323	6.37193879169719	0.0432728884994252	0.0045609556081678	-0.00237069273367649	0.00812962207486562	0.00812962207486562
8396	ENSMUSG00000026941	Mamdc4	0.607694916635768	0.684210573666608	0.159918582931874	0.311509530004762	4.10860623131035	0.124118010690626	0.0887866360568789	0.0567706448688023	0.0313377411566715	0.0567706448688023
8397	ENSMUSG00000035476	Tab3	0.73728450657011	0.795092326526993	0.0633727112177657	0.188917642889528	3.66111622117374	0.0320994719750431	0.00921047156318957	0.0294078307079555	0.0443243421292135	0.0443243421292135
8401	ENSMUSG00000114544	AC166344.1	0.442247815376061	0.533200464403146	-0.163428591471697	0.21268604816756	4.07381135622164	0.0576611470024503	0.0356593280695906	0.0264012664920637	0.03219370455811	0.03219370455811
8402	ENSMUSG00000090634	Gm8126	0.00557450031879139	0.0121397681736782	-1.08033062954446	0.389755918601081	3.66726703620707	0.532425892041069	0.0731106623667302	0.154753851760129	0.0441155352029525	0.154753851760129
8404	ENSMUSG00000020901	Pik3r5	0.765371038044549	0.817182126605825	0.185008992291193	0.619930227905598	1.77560265239893	0.471444683133885	0.0922248625313491	0.484245368675281	0.152797023742092	0.484245368675281
8405	ENSMUSG00000032411	Tfdp2	3.3194921191912e-21	5.30903885211745e-20	0.73453508637102	0.0777109208527619	7.14142679101265	0.166724092057508	0.0022170207940711	0.0038599218615328	0.00684146003560523	0.00684146003560523
8407	ENSMUSG00000025357	Dgka	4.64414275237708e-31	1.35806825338743e-29	1.12914507422039	0.0974260687483706	7.24021893925369	0.393880786236963	0.000782119871326836	0.0134556384363165	0.00676770259989508	0.0134556384363165
8411	ENSMUSG00000031023	Akip1	0.804074402889515	0.849149305309491	0.042051606241206	0.169509920253844	5.90779413089383	0.0350108369535971	0.00176832292680515	0.0413320966698916	0.0097174481890781	0.0413320966698916
8415	ENSMUSG00000097979	Gm4691	0.491520536322855	0.579892775337018	0.367481806416133	0.534214073097971	2.05245821734701	0.115026412975261	0.297585922627862	-0.20444398567636	0.130491091216024	0.130491091216024
8418	ENSMUSG00000029128	Rab28	0.359604551362546	0.45049522678011	0.144151087079196	0.157349762934887	7.06468838330005	0.0359445982466326	0.00169447968526735	0.0354439421582306	0.00691277569726659	0.0354439421582306
8421	ENSMUSG00000032184	Lysmd2	4.1509603868136e-06	1.57800355627945e-05	-0.963662830904602	0.209324595432439	4.05594467623065	0.331173959003666	0.0212227357016357	0.0445024436777954	0.0326428378205428	0.0445024436777954
8423	ENSMUSG00000042216	Sgsm1	0.0423059909998963	0.0734976122058194	0.234266134754728	0.115373759471627	5.14725409974336	0.0235331874488292	0.00520616284836972	0.00363008825282161	0.0147604937135555	0.0147604937135555
8434	ENSMUSG00000105207	Gm42927	0.289728909511741	0.376899255279554	0.226546786101831	0.213982482896535	5.90373008447171	0.0703432374717996	0.0166147774754096	0.0520679770044389	0.00973493776830273	0.0520679770044389
8442	ENSMUSG00000008489	Elavl2	9.23130414818394e-13	7.39801704329595e-12	-2.34933737066682	0.328969404639348	4.15632157991082	1.78568086739002	0.0375429972319261	0.124788306551225	0.030203572662912	0.124788306551225
8443	ENSMUSG00000029804	Herc3	0.000161344104848291	0.000475203570866447	0.624493798869815	0.165519754781363	4.31730344604085	0.1295753072438	0.0143918270444863	0.00133011770019368	0.0267033567898375	0.0267033567898375
8444	ENSMUSG00000026000	Lancl1	0.0127886751624418	0.0255946136552865	0.21856515817194	0.0877912569034618	6.74868369028934	0.0170072449317971	0.00423176971871545	-0.000886736691491169	0.00732918746431899	0.00732918746431899
8449	ENSMUSG00000028461	Ccdc107	0.514401752064813	0.600891930043565	0.0516530679859211	0.0792226060926719	6.58241745050022	0.00553041950143503	0.00178039805657901	0.00413211153308019	0.00763393391759297	0.00763393391759297
8452	ENSMUSG00000035745	Grin3b	0.654493608973619	0.725497065525161	-0.108008105887499	0.241343595638202	3.30645562299834	0.0477684935621119	0.0295062698874331	0.02582969046368	0.0578638268459306	0.0578638268459306
8453	ENSMUSG00000000934	Top1mt	0.00166684025215917	0.00406323143349423	0.965442030909472	0.307079339416833	3.43449224472855	0.392780759349997	0.0153717652601826	0.126074815784835	0.0526343008219883	0.126074815784835
8454	ENSMUSG00000046442	Ppm1e	2.49902785925797e-11	1.72168155396648e-10	-0.650136503803146	0.0974217268405057	6.52617628357101	0.138192433505917	0.0016928298879257	0.0125436594029535	0.00775472565386383	0.0125436594029535
8459	ENSMUSG00000025359	Pmel	0.00038050621566017	0.00104702768251256	1.25605077165462	0.35349374178417	1.95584217834837	0.502539487400626	0.0494560160094685	-0.0129054846240028	0.137980722211391	0.137980722211391
8460	ENSMUSG00000037263	Aldh3b3	0.023970793919309	0.0446583300637943	0.729753388096331	0.323243421220419	2.94900715275536	0.17061846085413	0.0822747058698675	-0.0687041325914826	0.0744547581735543	0.0744547581735543
8461	ENSMUSG00000026833	Olfm1	4.42027002209654e-301	1.63837308369008e-297	6.38720571207458	0.17221855498967	5.7630725801292	12.2612002300221	0.03410855650185	-0.00625707210850953	0.0103802895222451	0.0103802895222451
8462	ENSMUSG00000030249	Abcc9	0.0482085166825666	0.0823148069026525	1.03244701400265	0.522618862333627	1.88779814071394	0.647540621337171	0.244510611825424	0.165185101074917	0.143442997502394	0.165185101074917
8465	ENSMUSG00000091541	Vmn1r9	0.0183514873542459	0.0352662542467985	1.02088285494702	0.432861981969277	2.1425266719904	0.499407601903193	0.15727054622821	0.0761632798289892	0.123783696923346	0.123783696923346
8479	ENSMUSG00000036504	Phpt1	0.0644083891172618	0.105822512118429	-0.31385977124771	0.169714258299403	5.94929152239653	0.0641159021664391	0.0024863806687097	0.0407180135364649	0.00954203641608441	0.0407180135364649
8480	ENSMUSG00000036975	Tmem177	0.694822121623412	0.760590134021611	0.0374005021956964	0.0953317324139921	5.78989176798758	0.00252809527801636	0.00338155933613442	-0.000745989325298059	0.0102506494714451	0.0102506494714451
8482	ENSMUSG00000026596	Abl2	0.0024278020980606	0.00571239526568996	0.283298788176854	0.093430186463289	6.6602724132107	0.0345525007058203	0.00183996480963049	0.0112538348042169	0.00748216892010965	0.0112538348042169
8484	ENSMUSG00000033294	Noc4l	0.745289595477465	0.801106615134409	-0.0333879543016716	0.102777511691383	5.49030001413534	0.00589539537912951	0.00390652681099314	0.00304468410324981	0.0119382985532154	0.0119382985532154
8492	ENSMUSG00000013858	Tmem259	0.00343880488546325	0.00783400756482455	0.199881193091569	0.068323291957149	8.1787601944878	0.0124391028513421	0.00033146905762617	0.00023522524966062	0.00667063927816657	0.00667063927816657
8497	ENSMUSG00000040576	Tmem270	7.44304976968383e-12	5.41731251278019e-11	3.48999303362302	0.509571365308363	1.05184933625156	3.96561098403184	0.0343400263676052	0.355154438145739	0.224455185867593	0.355154438145739
8498	ENSMUSG00000027531	Impa1	0.0978934703352966	0.151547310346779	0.126912437757512	0.076677164767844	6.72377576018282	0.00850632716617016	0.00144872247530852	0.00314414891082116	0.00737035891994412	0.00737035891994412
8499	ENSMUSG00000003528	Slc25a1	0.243984330351485	0.326472173446851	0.0930074331231186	0.0798288385060999	6.4362449027663	0.00528490852463556	0.00159221595211342	0.0017700262226242	0.00796674923373604	0.00796674923373604
8505	ENSMUSG00000057981	Vmn1r12	0.0101712077796023	0.0208083795419323	0.853860310455827	0.332247338327118	2.96096838889037	0.235072923884782	0.0917280187403851	-0.0712909000488026	0.0738544219977969	0.0738544219977969
8507	ENSMUSG00000030754	Copb1	0.590807515205442	0.669490862865793	-0.0364345423289632	0.067764241174035	8.31043255949835	0.000748004299184214	0.000184458747110866	0.000252743173849016	0.0067035298257283	0.0067035298257283
8508	ENSMUSG00000083316	Gm15185	0.708622041109034	0.772275094198951	0.233322243682668	0.624344773653429	1.72250573340431	0.286772022657546	0.427331600312766	-0.089281298014751	0.157377994269761	0.157377994269761
8514	ENSMUSG00000115483	AC166344.3	0.0225695875512081	0.0422976494797386	-0.415782607461414	0.182309387653073	4.77231178118782	0.0917466083919496	0.0118654115380627	0.037989657701595	0.0191570579472542	0.037989657701595
8516	ENSMUSG00000041241	Mul1	0.78129874987916	0.830480016182136	0.0325953849428533	0.117407139861098	6.78519503219262	0.0168600615243077	0.0128545619905479	0.00782209274499711	0.00727138310784653	0.00782209274499711
8521	ENSMUSG00000090713	Gm8127	0.526893883402356	0.612732662587131	0.728761897321991	1.1517290482362	1.70833339718004	1.75110393155777	0.946584955450778	1.04313474537581	0.158617748069347	1.04313474537581
8523	ENSMUSG00000042997	Nhlrc3	0.427805151808401	0.519080054072456	0.125468406018783	0.158229291210341	6.82183833363101	0.0347665065889807	0.00126394188601548	0.0362908210093749	0.00721624574842464	0.0362908210093749
8524	ENSMUSG00000001525	Tubb5	4.26637225964118e-06	1.6193864598423e-05	-0.337103979357873	0.0733159048470979	8.5973168454392	0.0405419941539324	8.83194963291863e-05	0.00797451335899389	0.00680815460817145	0.00797451335899389
8525	ENSMUSG00000021660	Btf3	4.54225855876149e-08	2.21379110428001e-07	-0.380470551075228	0.0695767556514325	9.07629865084463	0.0460997241327873	0.000171738144128949	0.00316872693354789	0.00708964924633976	0.00708964924633976
8526	ENSMUSG00000027160	Ccdc34	2.14538459690259e-15	2.18158244401082e-14	-0.982490970069143	0.12385424917952	6.0676634884051	0.307994401928008	0.00214636731738232	0.0208634452423515	0.00907368424121773	0.0208634452423515
8539	ENSMUSG00000003235	Eif2b5	0.0841026314152021	0.13290403041588	-0.144198973337231	0.0834792909957374	6.31778800476551	0.0146005536036345	0.00139795813552208	0.00905522990220444	0.00827503235330877	0.00905522990220444
8541	ENSMUSG00000032477	Cdc25a	4.00345834685793e-12	3.00685275838478e-11	-0.826514420025004	0.119144782426803	4.7808428937945	0.214457727091795	0.00225259157431067	0.00964728484945852	0.0190406271949847	0.0190406271949847
8542	ENSMUSG00000027710	Acad9	0.0408862392720653	0.0713320055833891	-0.230338521701826	0.112652502667162	5.50325990253764	0.0222157171672723	0.00718352769604283	0.000690180795629553	0.0118523518397196	0.0118523518397196
8547	ENSMUSG00000115797	AC122320.1	0.560794005130455	0.643175672628152	-0.340099466234341	0.584702366078392	1.97873723362268	0.444952522357069	0.228508526566239	0.284306758780267	0.136177901455424	0.284306758780267
8561	ENSMUSG00000006958	Chrd	1.72990432481543e-68	2.17352216268759e-66	1.48894274217171	0.0851346932277993	6.30571955762433	0.670239797244532	0.00256330429245026	0.00388000871353634	0.00830856969403699	0.00830856969403699
8562	ENSMUSG00000048930	Tada3	0.913295547375167	0.933828950716153	-0.00850547875262368	0.0781159965356027	6.70739213059661	0.00130687167912022	0.00175492027103803	-0.000148459360441974	0.00739824310108742	0.00739824310108742
8571	ENSMUSG00000022479	Vdr	0.0863258593872078	0.135910288974699	-0.93767383647244	0.546714914448648	3.01001889553737	0.622446304298195	0.0199720174067	0.428373779114189	0.0714238025896637	0.428373779114189
8574	ENSMUSG00000056600	Olfr90	0.000161775686099156	0.00047636272534381	0.810871801383063	0.214956510623213	3.81329450494204	0.250112414647064	0.0298966319067993	0.0361764820477006	0.0394128202821621	0.0394128202821621
8581	ENSMUSG00000083933	Gm15515	0.816713109883669	0.858643353221903	0.0820043422556384	0.353810784529684	2.60321255836118	0.00948406045046398	0.0944030627025886	-0.0850697541953012	0.0933700441716769	0.0933700441716769
8583	ENSMUSG00000048379	Socs4	0.0150765154868146	0.0296569482031994	-0.20691701094385	0.0851322612817276	5.99426151597431	0.0147024584265736	0.00151329359681247	0.000809285904678104	0.00935795926959803	0.00935795926959803
8588	ENSMUSG00000007646	Rad51c	0.0261052869260563	0.0481449165276415	-0.867593233211541	0.389992308451043	5.11230960179296	0.408328206275505	0.0112932210904153	0.216847779886045	0.0151098110878458	0.216847779886045
8590	ENSMUSG00000019861	Gopc	0.000676904690017404	0.00177373434680064	-0.245129482077951	0.0721230713881957	7.25778324059835	0.0238882489024345	0.00104605483717098	0.00628108267194555	0.00675655130252919	0.00675655130252919
8591	ENSMUSG00000075296	Aldh3b2	0.18726588517711	0.262102455034052	0.209243333622369	0.158672672597453	4.3946052870401	0.02754935509702	0.0125720774039143	0.00544607671783487	0.0251934481399135	0.0251934481399135
8598	ENSMUSG00000001138	Cnnm3	0.980752575956151	0.984871152203054	0.00443294968271398	0.183746096332014	5.09993518962032	0.0405210488135711	0.00758272977328381	0.0430612121025967	0.0152363860858243	0.0430612121025967
8599	ENSMUSG00000078348	Sf3b5	7.84733278274999e-16	8.29847045913347e-15	-0.588492705040802	0.0730451848861878	6.94428135157857	0.107152564211002	0.000952833543546237	0.00311649776286675	0.00705056500903979	0.00705056500903979
8600	ENSMUSG00000032842	Abcc10	0.524504731369519	0.610528943023043	-0.0599135323603218	0.0941419575190671	5.94695924245089	0.00675714368699422	0.00374231459674373	0.00335800325203985	0.00955174765153903	0.00955174765153903
8601	ENSMUSG00000006333	Rps9	0.337066051013838	0.4269407323649	-0.0683041389223909	0.0711517404608184	9.55523000769878	0.00537474171675166	7.46550372658288e-05	0.00489422633595031	0.00751920021863967	0.00751920021863967
8608	ENSMUSG00000050014	Apol10b	0.000110444103553339	0.000334787217191128	-1.77965963027563	0.46028601496295	5.92669319348845	1.2043923785744	0.00436425700515796	0.313430566350552	0.00963685880951803	0.313430566350552
8616	ENSMUSG00000020594	Pum2	0.635932490499786	0.709644370325894	0.0340444157827281	0.0719156858214506	7.89976195645313	0.00215617001489281	0.00112646339246987	0.00113411578390084	0.00663133540828452	0.00663133540828452
8619	ENSMUSG00000021840	Mapk1ip1l	0.000306262633520667	0.000859320553477934	-0.255506323402914	0.07077846480346	7.1623328543454	0.0204478091438222	0.000690162081480957	0.000388293861219015	0.00682422453842099	0.00682422453842099
8620	ENSMUSG00000060288	Ppih	0.0476894043635718	0.0815411266398702	-0.293794880620602	0.148371832384663	4.60264161054371	0.0364561179722525	0.011384331002143	0.00181752950859532	0.0216369699656306	0.0216369699656306
8622	ENSMUSG00000092035	Peg10	3.7828819984375e-73	5.39278927969561e-71	-2.01048756359769	0.111134680156083	7.69063572285142	1.22743917357436	0.000709971129544806	0.0178164045705473	0.0066283377301373	0.0178164045705473
8631	ENSMUSG00000030353	Tead4	1.65378597853199e-05	5.72072583241141e-05	-0.829237876379245	0.19252631373873	4.46685107171852	0.250770294464776	0.0116798782408622	0.0439196939818737	0.023877311891423	0.0439196939818737
8633	ENSMUSG00000040681	Hmgn1	4.51296318838207e-24	8.95067724085673e-23	-0.939515937833165	0.0928392972371828	6.88586793469354	0.267669181896299	0.00580243566257949	-0.0022247823331537	0.00712626700466147	0.00712626700466147
8638	ENSMUSG00000031754	Nudt21	3.32878958928166e-06	1.284221557395e-05	-0.413119590579354	0.0888541144822884	6.55874311450738	0.0606744032286536	0.00193422684808802	0.00990835364255941	0.00768357960247382	0.00990835364255941
8640	ENSMUSG00000042364	Snx18	2.64049796292067e-08	1.32346256924482e-07	-0.506147823343091	0.0909725497644268	5.87308206817187	0.0860115588352157	0.00254526965218644	0.00889957173872775	0.00986873756377523	0.00986873756377523
8642	ENSMUSG00000043557	Mdga1	0.596737796019248	0.674177746230387	0.28629390110418	0.54109854198144	2.97149577363709	0.375934417904163	0.0786946552923756	0.360486792909284	0.0733285028683042	0.360486792909284
8643	ENSMUSG00000063021	Hist1h2ak	1.68276426598381e-06	6.77032917434897e-06	-2.57390240777409	0.537550148183853	2.0568767474756	2.02258961477276	0.303284321453775	-0.259412404767302	0.130155921264948	0.130155921264948
8650	ENSMUSG00000033991	Ttc37	0.00439033566040695	0.0097631793162132	0.494727521156198	0.173670076153103	5.7300666631942	0.109620150478037	0.00366006599248231	0.0415818770340545	0.010544688168905	0.0415818770340545
8651	ENSMUSG00000039242	B3galnt2	8.55787695795233e-06	3.10217808749636e-05	0.380184216446564	0.0854206371059574	6.14031809376238	0.047116406254321	0.00212818804125709	0.00256480536348622	0.00881683982412441	0.00881683982412441
8652	ENSMUSG00000033739	Fkbpl	0.428099441474048	0.519352124972934	-0.0961237130343761	0.121299694988238	5.00540912501895	0.0110289252484618	0.00581670018140673	0.00450454330135239	0.0162537238249527	0.0162537238249527
8656	ENSMUSG00000071657	Bscl2	7.45500004305289e-16	7.90048825148693e-15	-0.784157562403103	0.0972559083583463	6.46250481773812	0.195821378854921	0.00287916494448704	0.0113089026214236	0.00790297923850819	0.0113089026214236
8664	ENSMUSG00000042244	Pglyrp3	3.21704257309341e-05	0.000106345313687141	2.54976865687341	0.613289006915348	2.09218096439573	2.40174414827607	0.220858911220223	0.343326197784597	0.1275006975857	0.343326197784597
8677	ENSMUSG00000028614	Ndc1	3.46156766034173e-10	2.10937945467433e-09	-1.24314480181783	0.198061641058257	4.74691942141358	0.510696795876437	0.0169644576048999	0.041878162883135	0.0195082599773403	0.041878162883135
8678	ENSMUSG00000058773	Hist1h1b	0.176157952396307	0.249471563876936	-1.08012688522026	0.798508930293777	1.07398878523818	1.11514204056338	0.198063243001237	0.758361524637131	0.221950426207755	0.758361524637131
8680	ENSMUSG00000029131	Dnajb6	0.601702524145881	0.678855613955318	0.0357077318364812	0.0684116762655164	7.34514028833977	0.00211196071202628	0.000311090469006128	0.00185071962868672	0.0067091457051806	0.0067091457051806
8682	ENSMUSG00000061607	Mdc1	0.106289997180052	0.162286034141345	-0.197019869185137	0.121986507277209	4.99029730188417	0.0239558657180729	0.00589631308463678	0.0094922082428063	0.016424748851902	0.016424748851902
8683	ENSMUSG00000029504	Ddx51	0.377594926521878	0.468771492940872	0.115266695254782	0.130638039372574	5.04451454377104	0.00868666076444125	0.00977749763834673	-0.00390157582090473	0.0158219483583186	0.0158219483583186
8686	ENSMUSG00000112550	Gm6627	0.904589395104715	0.92710095201317	-0.0316151295940938	0.263754207384402	3.31502887749205	0.0242133399748879	0.0468477991335136	-0.0169559428221229	0.0575016237359473	0.0575016237359473
8687	ENSMUSG00000022847	Thpo	1.57290581660645e-13	1.36613366356223e-12	1.77771947348999	0.240855890114629	3.65414923957742	0.974066384276426	0.0424554254881893	-0.00997989255223156	0.0445619142161759	0.0445619142161759
8688	ENSMUSG00000046598	Bdh1	1.64987961390845e-33	5.43580336795704e-32	-2.17439933184605	0.180248778739811	5.02264717891255	1.44228726723812	0.0326729527139481	-0.00281853904100272	0.0160614806418421	0.0160614806418421
8690	ENSMUSG00000028577	Plaa	1.88265550631369e-08	9.58525087108748e-08	-0.451325227441324	0.0802719529873002	6.35200505042419	0.0647746095645366	0.00148316308129095	0.00309967602751895	0.00818221657330205	0.00818221657330205
8692	ENSMUSG00000036854	Hspb6	2.19410164102047e-07	9.95394640035573e-07	0.526078110613512	0.101518468593219	5.92121505554266	0.09539465289862	0.00510031487825872	0.0103586843200098	0.00966009480542019	0.0103586843200098
8693	ENSMUSG00000021661	Ankra2	0.107926445619979	0.164257112139535	-0.204699855543483	0.127333893134823	7.0781959296942	0.0320273136669016	0.00103205631128056	0.0232888242000254	0.00689927323764003	0.0232888242000254
8697	ENSMUSG00000040557	Mettl27	0.0910674567420873	0.142357312307613	0.302682496572265	0.179123949895746	6.52282497274309	0.0659874754308713	0.00289163446201374	0.0452364496773668	0.00776224015272932	0.0452364496773668
8701	ENSMUSG00000024871	Doc2g	0.00020284407035936	0.000586116972743688	0.780267585446687	0.210006332828391	3.91717614490401	0.216906419784644	0.0297951736899579	0.0130312867037957	0.0363588160520853	0.0363588160520853
8702	ENSMUSG00000051256	Jagn1	0.000779803515645424	0.00202121799352431	-0.263153896583454	0.0783227411474507	6.9021474610829	0.0281363341231368	0.00109654433093994	0.0081051333403359	0.00710458916885335	0.0081051333403359
8704	ENSMUSG00000020423	Btg2	0.00627268066577477	0.0134945649362294	0.38087241246928	0.139351587484169	7.4903132213081	0.0668217762952804	0.000498025729846944	0.0286302716716902	0.00665685596467029	0.0286302716716902
8707	ENSMUSG00000092490	Gm20482	2.55294599439826e-05	8.57498353261184e-05	1.43393965578413	0.340597796852392	3.62714700906598	0.756063111993933	0.069351429207687	0.104658859623368	0.0454933252694852	0.104658859623368
8711	ENSMUSG00000036845	Lin37	0.000867147553896641	0.00222400074354768	0.349906273140729	0.105063675002803	5.89691940586644	0.0391317648904779	0.00679318622905046	-0.00379138010966626	0.00976437747859157	0.00976437747859157
8714	ENSMUSG00000064259	Vmn1r13	0.976894332238335	0.982194179422593	-0.00522943060925396	0.180557373264076	4.10411875968475	0.0285939324636802	0.0174546929803793	0.0182774674950349	0.0314467545796551	0.0314467545796551
8721	ENSMUSG00000073418	C4b	0.357300419317897	0.448015562991131	0.332364473663975	0.361061152916557	2.29579061295619	0.0524348217994215	0.0825880332363889	-0.0584693097448362	0.112959700981761	0.112959700981761
8727	ENSMUSG00000049555	Tmie	0.00690424679928274	0.0146945683385251	1.38111236648578	0.51125273993427	0.0581984445833275	0.710392731700162	0.0315454916528251	0.1411436596499	0.360523554482623	0.360523554482623
8728	ENSMUSG00000044224	Dnajc21	0.381261213011638	0.472623640811918	0.0671760149282622	0.0767221858613214	6.56993997613144	0.00679313241014897	0.00116955399787208	0.00562963014669838	0.00765988670713663	0.00765988670713663
8736	ENSMUSG00000033712	Ccar2	0.91677357683952	0.936868283031619	0.0111068795938204	0.106287221826341	6.45438216674598	0.0135933770605679	0.00148774415448519	0.0154577161308576	0.00792254563912666	0.0154577161308576
8742	ENSMUSG00000037257	Aagab	0.191775977930422	0.267350319585937	-0.176157307776149	0.134950942415256	4.72237228925064	0.0105446696383218	0.0074632230814145	-0.00591915993961503	0.0198544122067342	0.0198544122067342
8744	ENSMUSG00000035459	Stab2	0.240207543495864	0.322291134829836	0.485823387418311	0.41365393199353	2.24940592887426	0.113003739949751	0.140505703915333	-0.0877601653891202	0.116158659265229	0.116158659265229
8745	ENSMUSG00000072680	Tmem254c	0.01223779708029	0.0245883696317089	-0.55236678488561	0.220487030814562	4.86980386587186	0.149870156422366	0.04999732835988	0.0229244677762522	0.0178730155814443	0.0229244677762522
8746	ENSMUSG00000024869	Nudt8	0.00330881982794327	0.00757045721745169	0.593769412346999	0.202135029659799	3.98602195058423	0.133902570668982	0.0268235764812012	0.00834384371543848	0.0344642788421503	0.0344642788421503
8748	ENSMUSG00000031447	Lamp1	2.68595318429404e-10	1.65786602457716e-09	-0.444052513916521	0.0703070947286901	9.40216271264563	0.0609841859844132	5.00745478695987e-05	0.00223666976430393	0.0073645568059139	0.0073645568059139
8749	ENSMUSG00000110949	Nudt8	0.346954801936774	0.437076378070746	-0.116953822903634	0.12435117842875	5.12077843915874	0.00849117695673917	0.00817076830361104	-0.00268612086710236	0.0150240550613171	0.0150240550613171
8750	ENSMUSG00000044037	Als2cl	1.15938378014292e-15	1.20709437671341e-14	3.25965309435877	0.407014605609684	3.44992106729088	3.38639455568433	0.0792338476631335	0.169257486106276	0.0520302145271611	0.169257486106276
8751	ENSMUSG00000027010	Slc25a12	5.20606803063546e-05	0.000166168276904632	-0.328124084600516	0.0810948244858102	6.30731634922831	0.0338536661237584	0.0015604482401206	0.000382103828980388	0.00830410759745595	0.00830410759745595
8753	ENSMUSG00000029135	Fosl2	0.661557236540905	0.731794940606987	-0.0297453775658573	0.0679484038214653	8.32019846030536	0.00243123677047085	0.000219135712600084	0.0024881149430377	0.00670634266022729	0.00670634266022729
8754	ENSMUSG00000045410	Akr1e1	0.346006421340917	0.436178148354768	-0.19592106861133	0.207903859974773	6.02058412346603	0.063384337528634	0.0195578533611878	0.0452781691274275	0.0092530552372499	0.0452781691274275
8755	ENSMUSG00000075232	Amd1	0.590768633934294	0.669490862865793	0.0386374704002693	0.0718539198680043	6.93721128932456	0.00488067674695994	0.00068505079702884	0.00485597484207165	0.00705942790356752	0.00705942790356752
8757	ENSMUSG00000020257	Wdr82	0.000216897487971482	0.000623806431942811	-0.321133394764976	0.0868285633246704	5.83944043019294	0.0392581721869477	0.00128908755975374	0.00911113121145197	0.0100197115537857	0.0100197115537857
8760	ENSMUSG00000022400	Rbx1	1.30475819488435e-06	5.31730208833296e-06	-0.413869165254586	0.0855273383989409	7.02935146276424	0.0601642165208863	0.00135495563963347	0.00961743278077696	0.0069501061438501	0.00961743278077696
8761	ENSMUSG00000083610	Oaz2-ps	0.356913419824619	0.4475681605616	-0.531850914804378	0.577306623053921	2.12162512777914	0.484799143099782	0.202327005514835	0.297597400018048	0.125316992475373	0.297597400018048
8762	ENSMUSG00000028164	Manba	0.437896270100925	0.529245137402488	0.0598325473379219	0.0771285888105682	6.30250591679556	0.00393814318407128	0.000605655778568137	0.00297454805616662	0.00831757303929642	0.00831757303929642
8766	ENSMUSG00000036864	Proser3	0.100341700741841	0.154723458678995	0.227167267385563	0.13824693374151	5.52029512869285	0.0200684226365507	0.0169268443968909	-0.0111931788654866	0.0117414776365032	0.0117414776365032
8769	ENSMUSG00000096372	Gm8138	0.021700878366403	0.0408451469671565	-1.78643809156792	0.778213477192656	1.35046816781937	1.35497437567029	0.716028006228752	-0.21907043226769	0.192396317897676	0.192396317897676
8770	ENSMUSG00000004626	Stxbp2	4.23846481692136e-09	2.31623587820406e-08	-0.436559779661955	0.0743130129239469	7.15647271970602	0.0601649536974352	0.00145467126064213	0.00228235540421626	0.00682896457410992	0.00682896457410992
8772	ENSMUSG00000030530	Furin	0.00105617866810744	0.00266852503976839	0.609161088863397	0.185996687324236	8.2196321207091	0.15283689089028	0.000795905256344811	0.0510962462870397	0.00667985049176524	0.0510962462870397
8773	ENSMUSG00000032030	Cul5	0.132008996163966	0.195521016696001	-0.119730305677049	0.0794902310242247	6.34646837936029	0.0070094489911929	0.00128103135897553	0.00210502509344593	0.0081970138834514	0.0081970138834514
8777	ENSMUSG00000114986	AC170810.1	0.894001189307121	0.918748765956773	-0.0919065864905707	0.689766613413913	1.82461904379232	0.127219487476584	0.565010441236647	-0.409153639631048	0.1486565302341	0.1486565302341
8778	ENSMUSG00000109147	4930431P19Rik	0.200152266653205	0.276995940016841	0.320863986235848	0.250456256049365	3.06357831621669	0.0529613600046541	0.0252641645412453	0.0023298988408878	0.068828339750152	0.068828339750152
8779	ENSMUSG00000031021	Tmem9b	0.00027817898125568	0.000784083949828274	-0.254654850467218	0.070059899207334	7.38579813552789	0.0216023123700948	0.000671217031476287	0.0020132636062122	0.00669136718393641	0.00669136718393641
8780	ENSMUSG00000038515	Grtp1	0.203247401323202	0.280572250653426	-0.122657790808233	0.0964022585352546	5.88950051867346	0.00614281148535124	0.00414345868935856	-0.00210679444990302	0.00979663448668854	0.00979663448668854
8783	ENSMUSG00000037251	Pomk	0.131537657977652	0.194900791242921	0.124308316637084	0.0824289677736343	6.27007407741941	0.010773591502205	0.00178159581056958	0.00589068447275683	0.00841020628177069	0.00841020628177069
8784	ENSMUSG00000056832	Ttc26	0.0480064620648314	0.0820170323315499	-0.468043809846912	0.236707203619779	3.20751059264975	0.0839891316908213	0.02187752194949	0.000959514688032074	0.0621679284187532	0.0621679284187532
8792	ENSMUSG00000030374	Strn4	0.592308781918087	0.67070724820267	-0.0429883953336038	0.080278118269293	6.42682593464759	0.00779973046818406	0.00167687155543035	0.00737979072979053	0.00798999285385754	0.00798999285385754
8793	ENSMUSG00000022089	Bin3	0.682768814538484	0.75005412302516	-0.055125988494338	0.134885341239065	4.49015384386302	0.00530550763384033	0.00381930947742789	0.00167299708706831	0.0234717734443405	0.0234717734443405
8794	ENSMUSG00000021133	Susd6	0.0139317322122581	0.0276065038464232	0.235709614114383	0.0958551492668186	7.570647315864	0.0276935582249424	0.000420213943087558	0.0133621005183585	0.00664009232145913	0.0133621005183585
8796	ENSMUSG00000091477	Gm5799	0.381393209238499	0.472747740169717	-0.286468719693078	0.327268593690031	3.05700323167009	0.0577446609567484	0.0915134809069087	-0.0501067774719447	0.0691436177168677	0.0691436177168677
8798	ENSMUSG00000063317	Usp31	0.16559616478213	0.236890075169805	-0.108722057291313	0.0784151039089265	6.58984842238047	0.00997105317354127	0.00160469329293569	0.00642644102087006	0.00761869948863592	0.00761869948863592
8802	ENSMUSG00000049504	Proser1	2.38935872901813e-06	9.39894733786757e-06	-0.423651213293186	0.0898070250761029	5.7842548377892	0.0561086057365082	0.0018203369541941	0.00101028876964551	0.0102776156753356	0.0102776156753356
8814	ENSMUSG00000091694	Apol11b	0.0001668899533098	0.000490448057040851	-1.97335393615659	0.52420232555608	3.23739082572763	1.49798342094549	0.11805568259965	0.294126434577954	0.0608442213011214	0.294126434577954
8816	ENSMUSG00000098369	Gm2274	0.0644099790473967	0.105822512118429	3.37280536014921	1.82379719472612	2.80225127661081	7.40422824822443	2.1810301664967	2.80832414473962	0.0821000774497607	2.80832414473962
8820	ENSMUSG00000016028	Celsr1	4.7260450273259e-07	2.05599599692294e-06	0.577445955477394	0.114638265045374	5.67201531398147	0.101869359513092	0.00886491746316772	-0.0065696548832536	0.0108479802557524	0.0108479802557524
8821	ENSMUSG00000109929	Gm45268	0.0543019208220168	0.0913410798850943	0.655517987444812	0.340631401772322	2.62386897326619	0.197415587135363	0.0818941284676743	0.00373641850264322	0.0921504993423917	0.0921504993423917
8826	ENSMUSG00000020196	Cabin1	0.248262370081892	0.331361660147808	-0.133066818360832	0.115251254026903	5.00890811369661	0.00749888102150461	0.00370981991381363	-0.000976260442685793	0.0162144574183469	0.0162144574183469
8830	ENSMUSG00000051517	Arhgef39	5.25810969759071e-15	5.17984946023122e-14	-1.85094940098809	0.236676785770231	3.5553890651336	1.06020584505633	0.0359726684145913	0.00452950602401225	0.0480511829692004	0.0480511829692004
8833	ENSMUSG00000031594	Fgl1	0.0346545929801032	0.0617906188241743	-0.787398255854131	0.372755566961647	2.54314613050907	0.212489955244944	0.1114362503197	-0.078322311259317	0.0969838187316483	0.0969838187316483
8834	ENSMUSG00000020641	Rsad2	0.0670153451890183	0.109399857715524	1.17550358438148	0.641800682376511	2.11062999365451	0.908832342146861	0.204305555241302	0.41355661860713	0.126129180050045	0.41355661860713
8835	ENSMUSG00000072676	Tmem254a	0.3793557794985	0.470615746535417	0.482608359649328	0.548990093563208	2.35254066975888	0.431541396037673	0.16660186835395	0.28548331589186	0.109134794483447	0.28548331589186
8839	ENSMUSG00000053318	Slamf8	0.493152709658855	0.581245096860019	0.343107351983614	0.500665149015651	1.65957535895478	0.0934034987641249	0.213060038176908	-0.140451660341205	0.162938348981388	0.162938348981388
8840	ENSMUSG00000029918	Mrps33	2.17965467126236e-06	8.62898802567044e-06	-0.40183811540791	0.084847373050753	6.51935116464135	0.0504300485018131	0.00302854694683237	-0.000543687942533459	0.00777006812358811	0.00777006812358811
8841	ENSMUSG00000032109	Nlrx1	0.00430238399029413	0.00959123010542836	0.320713153207542	0.112330082126882	6.1060916671516	0.0459987348128558	0.00642629583643035	0.0125007751895176	0.0089349640966438	0.0125007751895176
8844	ENSMUSG00000061755	Bod1l	4.3936440474429e-13	3.65135463270114e-12	-0.494273848126664	0.0682430387891165	7.67569490491042	0.0751155938958917	0.000356636607883296	0.00192286690875406	0.006629031906876	0.006629031906876
8846	ENSMUSG00000020392	Cdkn2aipnl	0.472187612794608	0.561693654614075	0.060141797862426	0.0836552674576773	6.13324775138034	0.00892351254851875	0.00165646737191395	0.00814153486993764	0.00884083828820934	0.00884083828820934
8847	ENSMUSG00000021867	Tmem254b	0.0265117417758927	0.0487913460240051	-0.465200274157772	0.209678840470914	4.65300710463754	0.0795024325334316	0.0450797958079413	-0.0268559907948267	0.0208680284038991	0.0208680284038991
8855	ENSMUSG00000013846	St3gal1	2.76251133385646e-08	1.38274790802687e-07	-0.461389560943096	0.0830455975549367	7.96958967516837	0.0721399836120865	0.00136335212729736	0.00898150478258739	0.00663735218514405	0.00898150478258739
8856	ENSMUSG00000028331	Trmo	0.540701544537083	0.624483866223978	-0.121377734260779	0.198409881965119	5.00819853518624	0.0516595438259788	0.00805483305261416	0.0509948888395043	0.0162224103677756	0.0509948888395043
8859	ENSMUSG00000023992	Trem2	2.35336676142573e-17	2.80926051569227e-16	1.09252224393166	0.128913115146248	4.88058154709512	0.373574569855724	0.00719060546402953	0.0121757867985757	0.0177372814210352	0.0177372814210352
8860	ENSMUSG00000034595	Ppp1r18	0.000211011002961312	0.0006081625583818	0.266997068248961	0.0720551233862411	8.14539121903517	0.0276165593035102	0.000860098327064986	0.00692781288224465	0.00666378011459801	0.00692781288224465
8861	ENSMUSG00000020390	Ube2b	0.159923564501616	0.230219124895713	-0.0987372060714532	0.0702591554894298	7.19723231494328	0.00457783679108972	0.00060708974993428	0.00145931779037914	0.00679743364519752	0.00679743364519752
8865	ENSMUSG00000028271	Gtf2b	1.0276660582859e-06	4.24287857982366e-06	-0.339992545597701	0.0695812675085549	7.7948388900889	0.0401191321665389	0.000635300222257625	0.00616551583766453	0.00662702895988799	0.00662702895988799
8868	ENSMUSG00000032280	Tle3	0.588421433501828	0.667528974909947	0.293473739924607	0.542340022149483	2.72803608704235	0.378797290357723	0.10549480658511	0.335704242852543	0.0861780875833706	0.335704242852543
8872	ENSMUSG00000026450	Chit1	7.14940232017736e-06	2.61785721904049e-05	2.76143121249203	0.615128859283231	1.4564202925754	2.74171091862526	0.216295387349842	0.351279882934791	0.181887506946994	0.351279882934791
8876	ENSMUSG00000026737	Pip4k2a	0.000462688635719809	0.00125385152863862	-0.329901231397196	0.0942177616043387	5.49099187435671	0.0359015995993154	0.00138180509915579	0.00268213597096868	0.0119336748034422	0.0119336748034422
8878	ENSMUSG00000038025	Phf2	0.586668415452006	0.666356081168425	0.0373799304670339	0.0687547850799048	7.77276306543473	0.00304856116307573	0.000463987853924469	0.00282274139927487	0.00662684285315137	0.00662684285315137
8879	ENSMUSG00000052369	Tmem106c	0.00106516889310509	0.00268803302283847	0.290900326778967	0.0888863327003637	5.89061352827468	0.0278871960275412	0.00205938770041094	0.00106598228897416	0.00979178251096869	0.00979178251096869
8886	ENSMUSG00000003352	Cacnb3	1.14097729126697e-28	2.89164603766224e-27	-0.78700221647398	0.0708470401363179	8.03284129078339	0.188000644801905	0.000883962544334165	0.00185216018243744	0.00664499209978139	0.00664499209978139
8893	ENSMUSG00000082214	Gm15009	0.102793598254339	0.157847528505316	-0.745833589502991	0.45715754621916	2.02737675063987	0.25317961781632	0.181083771296794	-0.0732096527379867	0.132405761800892	0.132405761800892
8899	ENSMUSG00000071568	Gm5874	0.105930700550454	0.161826745632255	-0.816724920982513	0.505162382377688	1.89292815583362	0.490784917062457	0.239757850736436	0.123583446883927	0.143025698117816	0.143025698117816
8902	ENSMUSG00000036087	Slain2	0.482691428329229	0.5711910095166	-0.0521592789967454	0.0743030488489554	7.70608169570449	0.00125693636521926	0.00165362108747033	-0.00110267202549389	0.00662779351490506	0.00662779351490506
8904	ENSMUSG00000096192	Gm18856	0.399851290175314	0.4913140417818	0.395480655413573	0.469755115159073	1.98018394298518	0.14550391717907	0.194940230451168	-0.0717121897797122	0.136064571876003	0.136064571876003
8909	ENSMUSG00000044155	Lsm8	0.00206915258007431	0.00493918147676408	-0.234314572208392	0.0760731265779305	6.77137364039423	0.0207163618988674	0.00138776239903227	0.00391894544360158	0.00729291848198048	0.00729291848198048
8910	ENSMUSG00000039233	Tbce	0.0122755737029477	0.0246575878227751	0.24579098958751	0.0981545630636806	6.12359275349194	0.0296851450689888	0.00310848162690333	0.0113429957484297	0.00887394521569941	0.0113429957484297
8911	ENSMUSG00000068011	Mkrn2os	0.022227041389869	0.0417136855248352	1.16089291441833	0.507723787878256	1.35671791311491	0.501337154565827	0.19491097196509	-0.0736166632878133	0.191764195201077	0.191764195201077
8919	ENSMUSG00000028795	Ccdc28b	0.0883320917765047	0.138597903765315	0.399450855556075	0.234383434852487	3.59635520716909	0.0974787697624493	0.0358272221012467	0.0261858703501344	0.0465761696986283	0.0465761696986283
8920	ENSMUSG00000005804	Bloc1s6	0.332602534313378	0.422152655913889	0.0969737556986764	0.100087986162756	5.88884073215576	0.00859972641091278	0.00522689462375847	0.00199629740451742	0.0097995128374157	0.0097995128374157
8921	ENSMUSG00000024122	Pdpk1	0.233136878845654	0.314483428784066	0.0959592693833722	0.0804813236940741	6.30587244782686	0.00570086920336919	0.00140772306894239	0.00226529541754755	0.00830814212638312	0.00830814212638312
8923	ENSMUSG00000032402	Smad3	0.00680651266564239	0.0145094689835822	0.324813016137161	0.120027035619935	4.68224149456176	0.0353852836146909	0.00117530110223925	0.00349249262157925	0.0204344328173245	0.0204344328173245
8924	ENSMUSG00000026775	Yme1l1	0.588418715528344	0.667528974909947	-0.0403991494400927	0.0746571599020739	6.71788776282834	0.00425075223880977	0.000980231883885086	0.00372117418632099	0.00738030540308067	0.00738030540308067
8925	ENSMUSG00000059791	Nrm	0.463956896315654	0.553656225432702	-0.174405757735768	0.238146391897919	3.22146565874983	0.0478994350353378	0.0235234040325148	0.0249443766373873	0.0615471519284809	0.0615471519284809
8929	ENSMUSG00000015994	Fnta	0.478793237556777	0.567523867925869	-0.0836272511092172	0.118076756504156	6.92580009182956	0.0188285996502753	0.00093311576518358	0.0199800648746291	0.00707390206689438	0.0199800648746291
8937	ENSMUSG00000027827	Kcnab1	3.20476143346328e-09	1.77026054443094e-08	-1.29333513180723	0.218441087276868	7.67926869268088	0.559074539282889	0.00433446676421838	0.067240296151832	0.00662884741453142	0.067240296151832
8939	ENSMUSG00000033565	Rbfox2	0.0369319627714562	0.0653248962120747	-0.168465636561963	0.0807401840960354	6.64195895746998	0.0163369740041022	0.000749238771415952	0.00902922722037657	0.00751634911238176	0.00902922722037657
8942	ENSMUSG00000019082	Slc25a22	1.27816026823566e-09	7.36208396925479e-09	-0.7000308109591	0.115324079600547	5.1451507552468	0.153586259505509	0.00516828298013265	0.00304836529223311	0.0147811820234372	0.0147811820234372
8944	ENSMUSG00000098113	Gm2445	0.824040711833018	0.864684445766766	-0.127231561231097	0.572210622969034	1.84619828214208	0.301484506647915	0.344277194426683	0.0265079875682222	0.146860301131233	0.146860301131233
8947	ENSMUSG00000044477	Zfand3	0.0513803919012298	0.0869884531424897	-0.136459230742545	0.0700405485664009	8.72034892453549	0.0064621248680037	0.000491187837948214	0.000603547626488844	0.00686732982727533	0.00686732982727533
8948	ENSMUSG00000034209	Rasl10a	4.65324775926468e-10	2.79421025835797e-09	2.60450511357435	0.418033551470869	2.34647206163331	2.24473652617689	0.115115063948187	0.147013011284835	0.109539186161846	0.147013011284835
8951	ENSMUSG00000002020	Ltbp2	0.0880026942297254	0.138183429850658	-0.763007099743524	0.447241596201988	8.62098364378489	0.414684004725669	0.00080834480271823	0.299229223257234	0.0068188568298913	0.299229223257234
8954	ENSMUSG00000025745	Hadha	0.421894889292353	0.513084540123733	0.0661456972754545	0.0823590527401354	7.2423176916502	0.00945219226231978	0.00141157298332057	0.00876294736905804	0.00676634030102044	0.00876294736905804
8955	ENSMUSG00000038949	Cnst	0.00330082511119117	0.00755333123916042	-0.272936553680537	0.0928912040667368	5.66583033958588	0.0314193761572846	0.00206173209573764	0.00927710222523975	0.0108814315937146	0.0108814315937146
8958	ENSMUSG00000000197	Nalcn	0.167741953828215	0.239290119066402	0.782368988519873	0.567141279754315	2.08678749475201	0.341738197303037	0.354570121095095	-0.156935337290401	0.127903725706949	0.127903725706949
8959	ENSMUSG00000047428	Dlk2	9.18433690649659e-07	3.81099857194846e-06	-2.47801929501352	0.504857362322902	2.30611340243196	2.12986836274727	0.270064720329113	0.0895533731827489	0.112256714108344	0.112256714108344
8962	ENSMUSG00000037568	Vash2	0.928007389081205	0.944961370227881	0.0474082659424504	0.524705521949387	1.74158931805223	0.0601483100334883	0.257253837894749	-0.182911279232765	0.155719989251519	0.155719989251519
8963	ENSMUSG00000031422	Morf4l2	0.024053346924361	0.0448008695352482	-0.156964442880937	0.0695679242380641	8.09502429691329	0.00972163064949119	0.000604997899686716	0.00230785178883111	0.00665454622450283	0.00665454622450283
8965	ENSMUSG00000034201	Gas2l1	1.6240981549661e-09	9.25754680720008e-09	0.683255384505128	0.113280519070805	8.06452289541819	0.155450347337717	0.000705879009072817	0.0185428349923536	0.00664960577225911	0.0185428349923536
8972	ENSMUSG00000028797	Tmem234	1.58216747219757e-05	5.48963607367215e-05	-0.366111473732972	0.0848083621481724	6.28586811118885	0.0488422333079852	0.00168269400097785	0.00910599343440549	0.00836468644125905	0.00910599343440549
8975	ENSMUSG00000029613	Eif2ak1	9.5683927657955e-06	3.44155728155468e-05	-0.333515732038684	0.0753417753793747	6.43227563427124	0.0352606116919175	0.000538054727795338	0.00182543106811455	0.00797651994817889	0.00797651994817889
8979	ENSMUSG00000035582	Gdpd4	9.02884754852475e-05	0.000277146363880803	2.05635583978427	0.525209072517722	0.943458439629312	1.38141727464784	0.176742306010193	-0.0356954651309633	0.237024548772195	0.237024548772195
8981	ENSMUSG00000037148	Arhgap10	0.367622302534534	0.459326500705967	-0.146999663649178	0.163163254009347	7.00735554500776	0.0384293672845939	0.00079319753290278	0.0391401736554753	0.00697485122212152	0.0391401736554753
8985	ENSMUSG00000038481	Cdk19	0.67744701560526	0.745422996390351	-0.0570146950770804	0.137071221577449	6.65094496897587	0.023521426378101	0.00109130584606553	0.0270914738310359	0.00749946506953458	0.0270914738310359
8987	ENSMUSG00000071866	Ppia	1.38847286950443e-13	1.20948876399957e-12	-0.583955757843681	0.0789403754655686	10.682758067353	0.109022724841022	8.17834863169235e-05	0.00831999989541682	0.00926559083165049	0.00926559083165049
8988	ENSMUSG00000060216	Arrb2	6.42997706806696e-16	6.8386542332253e-15	0.829474476893632	0.102646521888088	5.77792108215923	0.217131940168185	0.00549637027847587	0.00790808950001832	0.0103080924051067	0.0103080924051067
8997	ENSMUSG00000022560	Slc52a2	0.382485308742493	0.473665819196141	0.105273965268485	0.120543694159382	6.45399274271913	0.0207617209709139	0.00199051585970683	0.0198056574426789	0.00792348723079291	0.0198056574426789
8999	ENSMUSG00000029610	Aimp2	9.73599353811698e-06	3.49675000475103e-05	-0.578348590591631	0.130760671177169	6.21561081116607	0.120864151423842	0.00190931204648447	0.0237382176435712	0.0085734723091702	0.0237382176435712
9000	ENSMUSG00000032187	Smarca4	2.78600538534547e-12	2.12804306250035e-11	-0.478864984661001	0.06852561321281	8.441102143739	0.0740262871324574	0.000298142772857641	0.00624283856732195	0.00674549672642982	0.00674549672642982
9002	ENSMUSG00000040260	Daam2	0.650055664417591	0.721710744395327	0.0878187686642042	0.193567773844293	3.9671968966383	0.0472758205241517	0.0204281663295806	0.0357745582769725	0.0349722399385945	0.0357745582769725
9003	ENSMUSG00000070473	Cldn3	0.00315851575694139	0.00725343163141466	1.72577093805473	0.584635664466355	1.41903514347111	1.05742721967705	0.327152844579996	-0.12222581897154	0.185545445669028	0.185545445669028
9013	ENSMUSG00000039067	Psmd7	2.84440981558387e-05	9.48520466168387e-05	-0.284131409176502	0.0678834292730355	7.96688172025721	0.0249529304311498	0.000275168281262025	0.000641998127440996	0.0066370716735388	0.0066370716735388
9015	ENSMUSG00000028011	Tdo2	3.42443902976934e-05	0.000112424121026041	1.97729051195685	0.477233738438932	0.928133176316652	1.34054422881328	0.102784743454638	0.106766379308994	0.23884331820196	0.23884331820196
9026	ENSMUSG00000030751	Psma1	3.29821320425235e-13	2.77679210484073e-12	-0.493389607776355	0.067758167392906	8.01470139278245	0.0750209456570328	0.000244166548694428	0.0022445261244572	0.00664258732397318	0.00664258732397318
9028	ENSMUSG00000020486	Sept4	4.08237966211618e-05	0.000132064937531168	-1.91267139531951	0.466190573880885	3.35798338348985	1.19253217523579	0.270287639186792	-0.151489370069606	0.0557128375762906	0.0557128375762906
9029	ENSMUSG00000029607	Ankrd61	0.031765481039963	0.0570923774879975	0.784651941539978	0.365404887426513	2.60963121409474	0.23480568582392	0.107291271057504	-0.0446636647885261	0.0929898265752696	0.0929898265752696
9030	ENSMUSG00000044576	Garem2	0.00080432242117952	0.00207939478514773	-1.93383813421116	0.57704067076671	1.06111571612851	1.36956247386876	0.276059632511068	0.0334947363263979	0.223404271067274	0.223404271067274
9033	ENSMUSG00000045690	Wdr89	0.174388630700201	0.247404120063005	-0.212037695059114	0.156112491811145	4.83366334289994	0.0427333273571764	0.00726679606737269	0.0292898690818547	0.018337163075445	0.0292898690818547
9034	ENSMUSG00000030330	Ing4	0.0788096708856256	0.125691929921502	-0.136708544728948	0.0777798357093201	7.25475288539033	0.0128664112721347	0.000836783544272055	0.00823777072018119	0.00675843496242564	0.00823777072018119
9039	ENSMUSG00000114982	Vmn1r14	0.184015668371009	0.258353816218615	-0.395030572898625	0.297352646645846	2.99570541480525	0.114229853771775	0.060500047038606	0.0237688376043819	0.072127847662328	0.072127847662328
9040	ENSMUSG00000001415	Smg5	0.000190073200013738	0.000552770746058	-0.339577087130566	0.0909941252740728	5.94949510849638	0.0436144340108484	0.00287870673286824	0.00839711149166243	0.00954118951872224	0.00954118951872224
9042	ENSMUSG00000045268	Zfp691	0.378195269914667	0.469333144032381	-0.189594507482132	0.215148454840183	4.76088631576938	0.0260688743857058	0.050119065564069	-0.0310127515572086	0.0193142208661083	0.0193142208661083
9054	ENSMUSG00000005803	Sqor	8.37481971885765e-15	8.12598672459316e-14	1.14495628657739	0.147512151822299	5.91280230187717	0.419389271374219	0.00154924982796095	0.0310905025749065	0.00969597426071755	0.0310905025749065
9064	ENSMUSG00000028133	Rwdd3	0.00265586741693246	0.00619897517686409	0.487440025228222	0.162210023239401	4.29743558508224	0.0789480107363706	0.0123592212055783	-0.00277337460804863	0.0271089162534122	0.0271089162534122
9066	ENSMUSG00000037235	Mxd4	0.110970536169785	0.168174299218362	-0.334657379981425	0.209968456290156	7.51264367635801	0.0865027717570548	0.000723772778889498	0.0654063561764171	0.00665140193515439	0.0654063561764171
9070	ENSMUSG00000030494	Rhpn2	1.92713737416931e-41	9.1870542474065e-40	-1.06333099668828	0.0788552257213077	6.44084160735028	0.346663618503699	0.00133740568857506	0.00798981424676252	0.00795547800347591	0.00798981424676252
9072	ENSMUSG00000018567	Gabarap	3.23797156749265e-10	1.98208779767324e-09	-0.432252894597358	0.0687541656134833	8.78264607206698	0.0592397281038157	0.00019002754914749	0.0037936707476997	0.00690067538466194	0.00690067538466194
9077	ENSMUSG00000020580	Rock2	0.000378985627458491	0.00104303711020969	0.241535864551905	0.0679559454371759	8.03134941312658	0.0209246309136479	0.000282227957758784	0.00399622048498729	0.00664478782263186	0.00664478782263186
9079	ENSMUSG00000019791	Hint3	0.00405457815824099	0.00908877771002131	0.326125452996246	0.113478988656803	5.22399921936828	0.0403309201658675	0.00528142754789689	0.00524804349993478	0.0140347937519595	0.0140347937519595
9081	ENSMUSG00000020097	Sgpl1	8.46669795503344e-07	3.53398828494723e-06	-0.342953539846654	0.0696452696466277	7.03107161902443	0.0387784670209265	0.000327474939093714	0.0040391849020583	0.00694822043713352	0.00694822043713352
9083	ENSMUSG00000091216	Gm17208	0.74961371199429	0.804759529564017	-0.182161632398846	0.570773434004069	1.64993101509528	0.2330683363067	0.324870268333705	-0.0459784205696598	0.163803201113491	0.163803201113491
9084	ENSMUSG00000049235	Gm7324	0.0302002793633117	0.05468360305819	-0.404084224765516	0.186432693786333	4.27124771812476	0.0792629973009491	0.0244810828548204	0.0133661410072355	0.0276546411138227	0.0276546411138227
9085	ENSMUSG00000043088	Il17re	2.23509733256696e-07	1.01307101964652e-06	-1.80589029359226	0.348719049232316	2.89928798674181	1.0380586586144	0.1054233927009	-0.0308149766169174	0.0769840702453347	0.0769840702453347
9088	ENSMUSG00000033276	Stk36	0.0439567002875679	0.0759913757536709	-0.657238311995297	0.326253252875489	4.90569716935949	0.257318081640534	0.0390576068637127	0.120604170654044	0.0174257300042317	0.120604170654044
9089	ENSMUSG00000048707	Tprn	0.796946541776653	0.842942814324083	-0.0519859090651511	0.20204329091705	3.45469309276778	0.00617077964567562	0.00938772437655904	-0.00268770034746329	0.0518445127303287	0.0518445127303287
9090	ENSMUSG00000044783	Hjurp	4.6374934045309e-15	4.60210690867303e-14	-0.658249693255684	0.0839992874214347	7.14028075845071	0.132304824310784	0.00374138925790097	-0.000845105871121575	0.00684243117306222	0.00684243117306222
9092	ENSMUSG00000048920	Fkrp	0.553881905446088	0.636577762026643	-0.0630910471732562	0.106581134502323	6.45442246184963	0.0148255899481881	0.00093558963912214	0.0161037177085812	0.0079224482277654	0.0161037177085812
9094	ENSMUSG00000035829	Ppp1r26	0.0550773635638517	0.0923207453021668	0.496021467610806	0.258578119581086	2.86238271631185	0.0886622716399099	0.0213926016424611	-0.00282874821661587	0.0789013642466742	0.0789013642466742
9098	ENSMUSG00000029505	Ep400	0.0013350794872523	0.00331056840240887	0.291209445955129	0.0907666588305591	6.06432333820743	0.0272569948236777	0.00327181954347117	-0.00100167904393415	0.0090860599894235	0.0090860599894235
9099	ENSMUSG00000072770	Acrbp	0.0613397932790613	0.101441581166242	0.432771648584704	0.231300280260806	3.48886481795586	0.0783980461384693	0.0297192941519863	-0.00195597391092102	0.0505304353211045	0.0505304353211045
9103	ENSMUSG00000060198	Gm11353	0.813516153419311	0.856314553822841	0.265957457253341	1.12745234393153	1.43359412555392	1.54659855612465	0.599322373140093	1.30740080861497	0.184114481445775	1.30740080861497
9105	ENSMUSG00000106819	Gm43498	0.00113273249783152	0.00284738759119196	1.83197259293954	0.562766395062334	1.93292310328099	1.18052869111695	0.335255966401909	-0.118141445486328	0.139803056715273	0.139803056715273
9107	ENSMUSG00000029419	Gm996	0.080282554081245	0.127670186292882	-0.388976767376656	0.222393296527269	3.6099768907029	0.10026201588298	0.0280937552073646	0.0404951675618128	0.0460944123030344	0.0460944123030344
9108	ENSMUSG00000001833	Sept7	0.0130187701101032	0.0259919587466187	0.169437537207714	0.0682320214603823	8.61570195309322	0.0105055298133533	0.000166972609641905	0.00219903502641888	0.00681644051921319	0.00681644051921319
9112	ENSMUSG00000044080	S100a1	0.0969566043621564	0.150411072122353	0.31483585085026	0.18968408948589	7.10805253640778	0.0729125484590916	0.000714384393439138	0.0532556963126974	0.00687088644142178	0.0532556963126974
9120	ENSMUSG00000040907	Atp1a3	6.00585441906829e-115	2.07076273528155e-112	1.79113645816565	0.0785993600281644	9.38282435760234	0.969864374807266	0.000391415319190729	0.00887537377606478	0.00734621635304247	0.00887537377606478
9122	ENSMUSG00000039195	1110008P14Rik	2.99608513847562e-08	1.49310784077444e-07	-0.712273555061427	0.128530597378821	7.33954260849068	0.172024222527021	0.00211320566095532	0.0226669660328797	0.00671179861092597	0.0226669660328797
9124	ENSMUSG00000039697	Ncoa7	1.40725510056288e-16	1.58420380569061e-15	0.815404711679999	0.0986680275906064	5.80640545267353	0.209943273588903	0.00443058299737883	0.00866669255252202	0.0101724865055522	0.0101724865055522
9126	ENSMUSG00000079429	Mroh2a	1.41874764432249e-07	6.56298052253517e-07	-0.873676465659977	0.166009689389049	4.74367408517755	0.235746094661354	0.0217851762501281	-0.0133440204164755	0.019553649206445	0.019553649206445
9129	ENSMUSG00000038936	Sccpdh	0.642683903770333	0.715777610974982	-0.0581241694093888	0.125281232846845	6.22028807274002	0.0198479904852099	0.00188885058713933	0.0216542303682989	0.00855905128669957	0.0216542303682989
9130	ENSMUSG00000030493	Faap24	9.40025624090229e-05	0.000287475658060267	-0.498015725585041	0.127514141244133	5.31602379693136	0.0803254975019994	0.0111519506592524	-0.00375245238050106	0.0132378336665906	0.0132378336665906
9134	ENSMUSG00000030978	Rrm1	1.78468845085972e-134	7.55994027784179e-132	-1.91028744364779	0.0774044618473121	6.61923407835312	1.09737832634794	0.00142713947730068	0.00184647444822986	0.00756003659350731	0.00756003659350731
9135	ENSMUSG00000071716	Apol7e	0.0901336373550934	0.141021666043332	0.501437156842292	0.295886688199468	2.59081043034621	0.11301183839846	0.0372154602335915	0.00975962941620262	0.0941079381468826	0.0941079381468826
9136	ENSMUSG00000085793	Lin52	0.857700508824249	0.890619676693396	0.0286028442108481	0.159523209194785	4.30965796202163	0.00586589725787505	0.011312917381988	-0.00428734182100054	0.0268585640257169	0.0268585640257169
9141	ENSMUSG00000040795	Iqcc	0.144048906586306	0.210452216106481	0.303630336002556	0.207840984649333	3.73983666796774	0.0602048590131327	0.0230790701256442	0.0176052357878869	0.041717742224362	0.041717742224362
9144	ENSMUSG00000024921	Smarca2	0.0115555474787574	0.0233377669145971	0.452667134827883	0.179243302131152	6.95622760983046	0.100026054116641	0.00149343753810721	0.046698804500212	0.00703576788508939	0.046698804500212
9145	ENSMUSG00000026825	Dnm1	0.74299196794319	0.799216347437114	0.0887026260495775	0.270522432207565	4.01514725104784	0.0500717797600094	0.0760804243893254	-0.0164412581398479	0.0336931551019198	0.0336931551019198
9146	ENSMUSG00000001521	Tulp3	1.32658980061557e-09	7.62917780602265e-09	-0.475346351733118	0.0783864004436437	6.69224574378808	0.0693278747102883	0.00179203521457866	0.000135000383537917	0.00742460644718824	0.00742460644718824
9147	ENSMUSG00000028358	Zfp618	0.486549664020145	0.574970932469526	-0.10183783859621	0.146359305166108	6.42870562374693	0.0288165390614312	0.0176202792123234	0.0145112901007354	0.00798533820688046	0.0145112901007354
9149	ENSMUSG00000000441	Raf1	0.200762593959939	0.277723459578994	-0.109009495802166	0.0852048112058287	6.0241645005296	0.0089120750767075	0.00165075755684361	0.00503318497339998	0.00923903222208775	0.00923903222208775
9162	ENSMUSG00000029307	Dmp1	0.132103186125649	0.195640978673346	0.85719490136519	0.569239540875091	1.57775754372553	0.443928083377211	0.315666532893301	-0.0363000907692168	0.170383949450226	0.170383949450226
9166	ENSMUSG00000067567	Hdac8	0.538116628428606	0.622583370375295	-0.0692498905940705	0.112480096668862	5.32568654919702	0.00910330664775755	0.00581898206001771	0.0037618209944451	0.013158676159937	0.013158676159937
9168	ENSMUSG00000034263	Ints14	0.222294366180238	0.302444367531266	0.0925984306845526	0.0758723727753371	6.92603563051098	0.00507519449323318	0.00156132426077606	0.00156724284379967	0.0070736011650635	0.0070736011650635
9176	ENSMUSG00000042312	S100a13	0.00155946771531854	0.00381970400583391	0.448487746625476	0.141774701508847	6.12831954331478	0.0844624568474664	0.00222046380169074	0.0279296351801932	0.00885768833698267	0.0279296351801932
9180	ENSMUSG00000031959	Wdr59	0.00709527634461157	0.0150665378237197	0.218205341906014	0.0810467530751939	6.42375919044083	0.0191843913773265	0.00185525993392903	0.00427014007410897	0.00799760434211814	0.00799760434211814
9187	ENSMUSG00000035873	Pawr	1.06275999875655e-43	5.68825983449984e-42	-1.92342272956748	0.138745952930705	7.2924867450683	1.13296702633063	0.000753030996991442	0.0281226281849828	0.00673614992289625	0.0281226281849828
9188	ENSMUSG00000038346	Zfp384	0.651153855089645	0.722767616647382	-0.0344706104084746	0.0762354575677384	7.49902429030381	0.000689723615026111	0.0020631148099386	-0.00164654390938075	0.00665465267590507	0.00665465267590507
9191	ENSMUSG00000021171	Esyt2	5.99830173319674e-12	4.40687916235752e-11	-0.482917135392784	0.0701946086515687	8.21119268531239	0.0758754275972878	0.00032978542680244	0.00706113919881788	0.00667787524757222	0.00706113919881788
9192	ENSMUSG00000025757	Hspa4l	6.95495159427531e-18	8.76075720787814e-17	1.59522407620243	0.185154361813795	6.22280528062998	0.804560521227177	0.000947043165242918	0.0504761633827677	0.00855132222779876	0.0504761633827677
9194	ENSMUSG00000026896	Ifih1	0.000545348556719177	0.00145445902175185	-0.462275473428089	0.133704838658891	5.69837027228753	0.0855619646569091	0.00578182171208451	0.0210336541091156	0.0107079490384192	0.0210336541091156
9196	ENSMUSG00000026831	1700007K13Rik	0.00159403635588255	0.00389729271311257	-1.27185000704287	0.402867182185102	2.14926875196852	0.629513449032569	0.120160870014268	0.060130026120837	0.123292079708379	0.123292079708379
9197	ENSMUSG00000021054	Sgpp1	0.575537310051942	0.656428660576205	-0.0382122085599281	0.0682464264640169	8.50484113512365	0.00510489279900766	0.000216961455394902	0.00561658971222925	0.0067694006322678	0.0067694006322678
9199	ENSMUSG00000046447	Camk2n1	1.21860364338914e-20	1.8839434428454e-19	0.749711265196811	0.0804836076276026	6.56734498679852	0.176393227665006	0.00159422209348846	0.00812219455164236	0.00766534352300862	0.00812219455164236
9203	ENSMUSG00000015461	Atf6b	0.184295908567994	0.258722766824078	0.131936572421462	0.0993765065265073	5.23248733507971	0.00888096650673492	0.000855556880637495	0.00371792907440984	0.0139579781934819	0.0139579781934819
9209	ENSMUSG00000041126	H2afv	0.00216442786729882	0.00514094962521184	-0.287870809358502	0.0938701843297714	7.09626399557987	0.0354348146715417	0.00233127475741897	0.0108861425017389	0.00688185773207239	0.0108861425017389
9223	ENSMUSG00000021400	Wrnip1	0.99975689558538	0.99975689558538	2.77049633522839e-05	0.0909294971420311	5.57635573016749	0.00992180837087261	0.000930866573645582	0.0114713936021084	0.0113925618578017	0.0114713936021084
9226	ENSMUSG00000022019	Tdrd3	0.649127391699258	0.720842087434139	0.0504331376777338	0.110848207993789	5.31535606858174	0.00759958154080161	0.00518765273242136	0.00335801117757258	0.0132433350907301	0.0132433350907301
9227	ENSMUSG00000031309	Rps6ka3	1.57556161167284e-08	8.11367712909395e-08	0.468285924961757	0.082836640270006	6.07105223193952	0.0735421551838664	0.00123168192787609	0.00846162173297384	0.00906118152895749	0.00906118152895749
9228	ENSMUSG00000022272	Myo10	3.10365500514128e-45	1.86294692737752e-43	-1.59320971396449	0.11287963610907	5.87454881010082	0.776785332498982	0.00053783878297709	0.0185748795891969	0.00986225533829277	0.0185748795891969
9234	ENSMUSG00000021239	Vsx2	0.0325179690393925	0.0583034718802798	0.958630446762328	0.448380364200476	2.06711394764581	0.294318957671354	0.17218560873935	-0.148901536697561	0.129381817761477	0.129381817761477
9235	ENSMUSG00000049561	Olfr95	0.540174918184764	0.624065560430711	0.205514187776894	0.335506799872605	2.7528758589272	0.121468045733002	0.0840502273747538	0.0519462992748997	0.0847969917663802	0.0847969917663802
9236	ENSMUSG00000059908	Mug1	0.0644467018779161	0.105849642051543	0.993751941121813	0.537431359981485	0.675198596503135	0.492552512734952	0.162848966842533	0.0825130788948926	0.27039973319479	0.27039973319479
9247	ENSMUSG00000055296	Tmem245	1.61689431154734e-08	8.3063323156621e-08	-0.513900774747069	0.0909772286197763	6.66298024295585	0.0891604292384933	0.00081017872815485	0.0116051054628477	0.00747719099523406	0.0116051054628477
9253	ENSMUSG00000049556	Lingo1	1.66566539573226e-08	8.53617530491754e-08	2.84123226311914	0.503446539846425	5.03206474057493	2.61467719428147	0.364229898958649	-0.123108695977727	0.0159577287663579	0.0159577287663579
9254	ENSMUSG00000004098	Col5a3	0.00101101437888433	0.00256402654487498	0.907068133430372	0.275918994675918	3.00995780247193	0.297665360297454	0.0427701390807709	0.0207718367842243	0.0714267983536833	0.0714267983536833
9255	ENSMUSG00000052485	Tmem171	0.0474984516828415	0.0812708649336189	0.95065560674202	0.479686139895522	1.58611260556471	0.343683465968704	0.175535925980687	-0.0848363745060705	0.169612263231113	0.169612263231113
9259	ENSMUSG00000082465	Rps6-ps3	0.577603193043373	0.658278494892847	0.341596547696032	0.613401374448689	1.67359067325848	0.331263486796706	0.402704291146554	-0.0323830081748649	0.161687578116758	0.161687578116758
9262	ENSMUSG00000051154	Commd3	1.85305659123517e-11	1.2922585616958e-10	-0.470408245656248	0.0700308659325655	7.14851876680052	0.07022814651826	0.000520971725840691	0.00428274232896397	0.00683551154905674	0.00683551154905674
9266	ENSMUSG00000020124	Usp15	4.37332739123246e-14	3.97784980996395e-13	-0.538964261761322	0.0713918508455353	7.34144437445622	0.0889500594751195	0.000934302929127109	0.00132234311879962	0.00671089162159963	0.00671089162159963
9268	ENSMUSG00000026544	Dusp23	0.878105915129405	0.906096763481943	-0.024924764658568	0.162513163033452	4.36863920693798	0.0265033314071736	0.013927085178093	0.0189691126208924	0.0256887070606131	0.0256887070606131
9270	ENSMUSG00000054146	Krt15	8.76856713204853e-07	3.65278944365697e-06	-2.44215867990461	0.496632656146912	2.57949757958163	2.08521449953188	0.164756367229271	0.205209625498035	0.0947847555095812	0.205209625498035
9273	ENSMUSG00000007867	Ift43	6.01553720066155e-12	4.41516606618852e-11	-0.599697508322812	0.0871744449740213	6.29896110745033	0.117010391074411	0.00232885649832093	0.00907021928647209	0.00832754019561392	0.00907021928647209
9274	ENSMUSG00000037816	Fbxw17	0.0329153055367647	0.0589303610539879	0.456518435992562	0.214014934584961	4.71322848458369	0.117485595390815	0.0148415946409738	0.053861993697134	0.0199850271181745	0.053861993697134
9288	ENSMUSG00000060882	Kcnd2	0.91902530203784	0.938199347794052	0.0350314310272441	0.344588707236002	2.52580024270887	0.0511456434305094	0.080065791216555	-0.0165939373633496	0.0980462745153141	0.0980462745153141
9290	ENSMUSG00000020988	L2hgdh	0.737614732537532	0.795278599709218	-0.0551687006386066	0.164675941478677	3.93039086695501	0.00180121170180709	0.00468998360207663	-0.00357981354862483	0.0359872649507564	0.0359872649507564
9296	ENSMUSG00000020056	Washc3	4.28161759237323e-13	3.5642483113153e-12	-0.563720732996576	0.0777937792368679	6.49722690574414	0.0974270642679654	0.00125694625910851	0.00135898477202467	0.00782086187282329	0.00782086187282329
9297	ENSMUSG00000037224	Zfyve28	0.909626236602878	0.930590572997121	-0.0541053477995903	0.476657109343137	1.44445932456474	0.192334313082067	0.157751067281226	0.0815690533236643	0.183051932549807	0.183051932549807
9299	ENSMUSG00000079109	Pms2	0.0221364838858881	0.0415542555193944	-0.470827657372493	0.20577971684496	4.80016912152106	0.117317955121811	0.024943755595011	0.038574182202177	0.0187797665826897	0.038574182202177
9300	ENSMUSG00000025002	Cyp2c55	1.71057834879703e-08	8.74820096559669e-08	-0.908605106392778	0.161129262762874	4.53272953530785	0.278824138991117	0.0124025758537497	0.026541383124011	0.0227541327000714	0.026541383124011
9303	ENSMUSG00000074457	S100a16	6.34873768866975e-32	1.93675689243246e-30	2.85685812033746	0.242950927462638	5.08751632811751	2.51932167970737	0.0124062524727792	0.0761314772596549	0.015364938795811	0.0761314772596549
9304	ENSMUSG00000034951	Cog7	0.740774875264125	0.797705031700403	-0.0234747246867892	0.0709576227401323	7.33617660449015	0.00386812239303058	0.000839058009218442	0.00378944646989957	0.00671341832817798	0.00671341832817798
9313	ENSMUSG00000000439	Mkrn2	0.307106088204869	0.39537642095566	0.142913339689763	0.139930967054519	5.03370888315915	0.0109778358692293	0.0134313057087379	-0.00736809437018172	0.0159397076024812	0.0159397076024812
9319	ENSMUSG00000038323	1700066M21Rik	0.00255170366043823	0.00597471880519478	-0.545301040246522	0.180734306008059	3.81376337351468	0.0924643157878622	0.00959883529319406	-0.0055258997435931	0.0393984987591281	0.0393984987591281
9321	ENSMUSG00000079426	Arpc4	4.02947830329864e-09	2.20528037374329e-08	-0.549113847785606	0.0933394249668663	8.04238362515367	0.100912503252748	0.00047080156692371	0.0125975708127942	0.00664632628588278	0.0125975708127942
9322	ENSMUSG00000023068	Nus1	0.653131794034778	0.724420736018525	0.0303662060088328	0.0675681884802626	7.94812198393691	0.00463247329848642	0.000212957052251086	0.00523184464559275	0.00663523308950535	0.00663523308950535
9323	ENSMUSG00000021750	Fam107a	0.000122376079818116	0.000367810925276306	-1.26684800115499	0.329795245999451	3.21875510789817	0.61198904254972	0.0830760775654857	0.0800712788602715	0.061667377197918	0.0800712788602715
9326	ENSMUSG00000059089	Fcgr4	8.93508641102008e-08	4.22556909504892e-07	-1.2380970933911	0.231543441825453	4.13412677844516	0.5242001623419	0.0223183738933179	0.0581001742852478	0.0307254770847472	0.0581001742852478
9329	ENSMUSG00000042195	Slc35f2	0.00109901673369316	0.00276638745224701	0.370331221714175	0.113463847844162	6.88837310194986	0.0565924178540182	0.000969384686858248	0.0183416824645465	0.00712290082426605	0.0183416824645465
9333	ENSMUSG00000032666	1700025G04Rik	0.849919543811083	0.885078219143473	0.015718955109845	0.0830719009152336	6.89281990671827	0.00560003715122066	0.00323445809665521	0.00367293126121577	0.00711695298585037	0.00711695298585037
9335	ENSMUSG00000030671	Pde3b	0.0639770329974645	0.105220658572439	-0.270671574763627	0.146124141811976	4.64430748405021	0.0331262141164634	0.0110295343951277	0.00290457023106834	0.020998862835302	0.020998862835302
9337	ENSMUSG00000038902	Pogz	0.018787138614872	0.0359543200082732	0.206764592125767	0.0879951210870496	6.11913254345185	0.014474983544999	0.0027253402900689	-0.000663459567670652	0.00888937171261787	0.00888937171261787
9339	ENSMUSG00000032425	Zfp949	0.382593396738665	0.473720536165646	0.121553070991955	0.139215661627778	5.29071279440343	0.0276897452512244	0.00435744567657404	0.0247140549871158	0.0134492220889089	0.0247140549871158
9345	ENSMUSG00000022685	Parn	1.09411441743805e-10	7.01918665207117e-10	-0.593737510028278	0.0920046830603115	6.59618141135573	0.115915103290408	0.00131090441777159	0.011386388139771	0.00760584499128708	0.011386388139771
9347	ENSMUSG00000035772	Mrps2	1.46756905561192e-14	1.39654549541094e-13	-0.559808188520957	0.0727937872035091	7.03453899890091	0.0966944790973018	0.00100396226579344	0.00234468363016552	0.0069444409173512	0.0069444409173512
9349	ENSMUSG00000054894	Atp5s	0.902823836957368	0.925680247325524	-0.0183580267035933	0.15035863220476	4.74561560401401	0.0122547296866889	0.0143850959842848	0.000806934694907623	0.0195264814334445	0.0195264814334445
9354	ENSMUSG00000032952	Ap4b1	0.178873575511496	0.252737980609305	-0.122334028237972	0.0910066745654528	6.23718862748526	0.0117935223826712	0.0039157396250551	0.00521405792893558	0.00850758259813827	0.00850758259813827
9364	ENSMUSG00000044006	Cilp2	0.233433469185031	0.314749197695604	0.47222548350508	0.396308311825741	2.17848616684433	0.0954317885424095	0.114412164004611	-0.0787462685534511	0.121178253028642	0.121178253028642
9365	ENSMUSG00000082852	Gm12021	0.033247686732479	0.0594751693407015	1.21366877604611	0.570043907788485	1.36053073251248	0.620241518343326	0.296045772398589	-0.0731158362004083	0.191379312811562	0.191379312811562
9366	ENSMUSG00000069670	Nkain2	5.8945750574605e-06	2.1875586934145e-05	0.904856478694237	0.199741573672991	3.83683516771188	0.291615595941923	0.0211452049243374	0.0363373223649653	0.0386998394557071	0.0386998394557071
9368	ENSMUSG00000085042	Abhd11os	0.00208643629104745	0.00497403191044693	0.759887584206638	0.24690557176214	3.39114577329926	0.211215944635127	0.0370820276575466	0.0104019753995867	0.0543615143932374	0.0543615143932374
9369	ENSMUSG00000030276	Ttll3	0.524304994942291	0.610344366756784	0.0882249990266795	0.138560938466382	4.99840368692342	0.0210267367018707	0.0124659844844109	0.010898567472956	0.0163327160186158	0.0163327160186158
9387	ENSMUSG00000019943	Atp2b1	0.593076643723794	0.671217887011372	-0.0417207362999131	0.0780727375264879	6.93308810263029	0.00699575937491572	0.00207839500572251	0.00601357177389462	0.0070646335115973	0.0070646335115973
9390	ENSMUSG00000066595	Flvcr1	0.057228261795294	0.0954727365114245	-0.187015507461449	0.0983482913914876	6.37705463528273	0.0220993037128689	0.00258663137608207	0.0119219482533554	0.00811629205043687	0.0119219482533554
9406	ENSMUSG00000019359	Gdpd2	0.000685619775145763	0.00179561893416553	2.1837002444716	0.643160302063938	2.98091733757408	1.92695023629277	0.280929004518571	0.339553756707894	0.0728597866743163	0.339553756707894
9407	ENSMUSG00000038872	Zfhx3	0.145686259902941	0.212634818795137	-0.230726660015057	0.15858171589624	3.9918914856895	0.025263263781559	0.00341480373762712	0.00820122912368276	0.0343074371872666	0.0343074371872666
9411	ENSMUSG00000037416	Dmxl1	0.0203851315019961	0.0386681115210586	0.289550847681959	0.124850382122131	6.88584098561297	0.0348989483573639	0.0162551235974984	-0.00407132317329646	0.00712630327656486	0.00712630327656486
9412	ENSMUSG00000041762	Gpr155	0.000113782700279341	0.000343852897338262	-0.802685584344219	0.20799550641973	4.62700249003792	0.2005841206969	0.0436316186211919	-0.0345155229928236	0.0212615774150081	0.0212615774150081
9413	ENSMUSG00000040532	Abhd11	0.692895119995514	0.759097247399209	-0.029238655174971	0.0740351769844821	7.077318159646	0.00521983427443853	0.00132167311338806	0.0048825326209948	0.00690013803329731	0.00690013803329731
9414	ENSMUSG00000061244	Exoc5	0.0021215231525143	0.00504874835620818	-0.293589404036103	0.0955486004380007	5.46338031590137	0.0268818366719428	0.00157291061875155	-0.000293641589675916	0.0121213919497395	0.0121213919497395
9419	ENSMUSG00000025880	Smad7	0.00147732186709806	0.00363591865896346	-0.385837814405485	0.121366925700917	5.6864757107762	0.0623371624924707	0.00338260549255977	0.0187122904885782	0.0107706519978627	0.0187122904885782
9430	ENSMUSG00000042082	Arsb	3.02449923560164e-29	7.9365001180584e-28	-1.04735860950059	0.0932939956875949	6.89458189057398	0.339532540626131	0.00110198376621335	0.0119536706808221	0.00711460584737229	0.0119536706808221
9432	ENSMUSG00000028514	Usp24	0.281609013819075	0.367885737851934	-0.0778732769060551	0.0723250853395082	6.95674387992359	0.00809637574006676	0.000733167995352591	0.00711320895869812	0.00703513339614259	0.00711320895869812
9433	ENSMUSG00000047654	Tssk6	0.0978195031361122	0.151480254177564	0.853890823645072	0.515784734698066	1.62887158961868	0.251608880718599	0.233347304955788	-0.192259781072011	0.165703533865543	0.165703533865543
9434	ENSMUSG00000048967	Yjefn3	0.000146857914020208	0.000436395899269376	0.422457930054075	0.111280807620198	5.39872726090933	0.0599251707003	0.00598763366036345	0.00199231621542127	0.0125874935565418	0.0125874935565418
9438	ENSMUSG00000048668	Rhno1	8.46083580075839e-09	4.48802689023413e-08	-0.503010262722567	0.0873431726573503	6.13350891148762	0.0789515756770407	0.00260329654047768	0.00120392640423914	0.00883994817429988	0.00883994817429988
9441	ENSMUSG00000095887	Gm10096	0.134691507042313	0.198888227658718	-0.714219203917446	0.477465608205297	2.22248113104515	0.426600809795967	0.196992921629783	0.144967188898499	0.11804591979066	0.144967188898499
9444	ENSMUSG00000056270	Prr9	0.501508581113415	0.588844405578194	0.318530209764942	0.473920073444821	2.10146588871103	0.299958731576602	0.173252243655286	0.16364811036563	0.126809078378881	0.16364811036563
9445	ENSMUSG00000036199	Ndufa13	3.20753012111406e-06	1.24066896884e-05	-0.425588354768605	0.0913855783575262	7.35028763310304	0.0643592230324816	0.000971938368921766	0.0115550475286876	0.00670675078834143	0.0115550475286876
9455	ENSMUSG00000031731	Ap1g1	0.307331869214306	0.395564050088663	-0.0830136658075773	0.0813192505471364	6.30793361522866	0.00335499820285516	0.0016168460286944	-7.32404167999904e-06	0.00830238473562752	0.00830238473562752
9467	ENSMUSG00000004591	Pkn2	0.0443672646626543	0.0766207415129311	-0.145051601733551	0.072143284695217	7.47734626752577	0.00726092390728901	0.00114666182669036	3.95053703702809e-05	0.00666031846323234	0.00666031846323234
9468	ENSMUSG00000024472	Dcp2	0.0790933606660408	0.126076568673769	-0.197720893821675	0.11259917959187	6.85177418011709	0.0214081596818195	0.0118446517861284	0.000255465871030239	0.00717321108101474	0.00717321108101474
9469	ENSMUSG00000091382	Vmn1r18	0.0157527708331523	0.0308358305218268	0.610830441119045	0.252974420566965	3.11637519859435	0.151324187726757	0.0296628715870758	0.019574677647237	0.0663312146047115	0.0663312146047115
9470	ENSMUSG00000049357	4933408B17Rik	0.000816102857484783	0.00210719975009916	0.954658697314075	0.28520476302605	3.06688177244803	0.276350296838027	0.0533423408691352	-0.0496694304556285	0.0686702944099824	0.0686702944099824
9479	ENSMUSG00000067285	Gm16223	0.0634791937618908	0.10452493632983	0.968985912533752	0.522133515448119	1.88034154518333	0.293995103470996	0.264883953897126	-0.249490211566706	0.14405115803419	0.14405115803419
9482	ENSMUSG00000018736	Ndel1	0.787705167613438	0.836030983967129	-0.0195338911493953	0.0725380185306513	7.36892883488339	0.00182435245722234	0.00119421621132772	0.000943134521411534	0.00669842998720194	0.00669842998720194
9483	ENSMUSG00000068246	Apol9b	1.34268728848838e-46	8.36415199123053e-45	-1.97155178656893	0.137544241356106	4.94551688601358	1.1852464419747	0.0114322959743031	0.0124945888229024	0.0169453315210371	0.0169453315210371
9486	ENSMUSG00000045302	Preb	0.876165563400683	0.904472263123418	-0.0114295702936032	0.0733455335306493	7.13475014397354	0.00626655256075325	0.00122219427576421	0.00656200827126612	0.0068471566575792	0.0068471566575792
9488	ENSMUSG00000028644	Ermap	0.0655386762440613	0.107355697049437	1.01529129590589	0.551319563831208	0.845848624825635	0.59000372275528	0.207141784729638	0.143806712886115	0.248788107464913	0.248788107464913
9491	ENSMUSG00000056692	D17Wsu92e	1.17759387617983e-14	1.12930186340506e-13	0.53346668886741	0.0691158430987192	8.98098627799744	0.0902608032960587	0.000143061280170129	0.00596292729071807	0.00702243837070002	0.00702243837070002
9496	ENSMUSG00000031066	Usp11	8.81035903808365e-07	3.66813768881292e-06	1.95030975356872	0.396686328888125	3.28539554373235	1.32994449269167	0.135753984118699	0.100286081171407	0.0587608709535856	0.100286081171407
9505	ENSMUSG00000062121	Olfr149	0.0449509187150454	0.0774572664887567	-0.570952134641093	0.284748043285182	2.87482560021952	0.117968430959973	0.0433711087245361	-0.0181554475437776	0.0782510635075739	0.0782510635075739
9506	ENSMUSG00000027706	Sec62	0.867966422415765	0.897883769099646	-0.0119214810828694	0.0717115607268222	6.74056912960146	0.00202147733715754	0.000371380257199128	0.00210217077254434	0.00734244165561594	0.00734244165561594
9514	ENSMUSG00000070509	Rgma	0.304674734718864	0.392894460897789	-0.249562016970108	0.243128790928102	6.11130613145918	0.0896182908680492	0.00414869783801081	0.0845187156292301	0.00891664584245791	0.0845187156292301
9525	ENSMUSG00000036291	Ap5m1	0.104504969919769	0.159961871157391	-0.19672276510721	0.121179843525604	5.2414233418324	0.0193461485685054	0.00814898930347792	0.0015212540403692	0.0138778424118567	0.0138778424118567
9528	ENSMUSG00000082895	Rpsa-ps9	0.233574457105431	0.314901782399302	-0.558898544239624	0.4691888852655	2.02782616762339	0.160626128561697	0.197836042484132	-0.114191225314449	0.132371272600892	0.132371272600892
9532	ENSMUSG00000031093	Dock11	5.11876008114737e-22	8.75325685848799e-21	-0.740775411024091	0.0767973537891577	6.93272601452495	0.170332769709154	0.00178165836053752	0.00535372518418943	0.00706509196298807	0.00706509196298807
9535	ENSMUSG00000023999	Kif6	0.0968920285280291	0.150342356353381	-0.934722423658674	0.563047986088122	0.952471726360022	0.60196557718554	0.239574825356133	0.185242392641912	0.235959726600702	0.235959726600702
9536	ENSMUSG00000064246	Chil1	4.54119829364612e-05	0.000146078988721192	0.86021892878252	0.210937989609018	3.75246775115374	0.23869385052509	0.0254295401533213	-0.00455345403536333	0.0413127130371201	0.0413127130371201
9537	ENSMUSG00000112149	Gm47611	0.0613486087033324	0.101444844148517	0.628796557195689	0.336079695641323	3.12334584540106	0.189493331214389	0.103418190402057	-0.0148209427620029	0.0660061523314893	0.0660061523314893
9539	ENSMUSG00000041423	Paqr6	0.0146607877555689	0.0289197497690346	1.32836665354576	0.544267198726764	1.74787438623683	0.729372268002244	0.289163394435494	-0.0391572967773249	0.155176780979323	0.155176780979323
9541	ENSMUSG00000042348	Arl15	0.564599838011305	0.646790078686107	-0.0526466929373203	0.0913969065793802	6.01533015416563	0.00474820319370163	0.00325634148440998	0.0016395346537534	0.00927375031400996	0.00927375031400996
9542	ENSMUSG00000092312	Zfp419	6.68041196587669e-06	2.45827222154599e-05	2.15429115407897	0.478346058744891	4.6584255880715	1.66686905526299	0.0150006642633566	0.328221763611799	0.0207869577825213	0.328221763611799
9552	ENSMUSG00000014980	Tsen15	0.00291292611922874	0.00673324643649599	-0.456893981920386	0.153485956817514	4.9577718643227	0.0908951599427448	0.00468999064917898	0.0306469177611027	0.016800805687104	0.0306469177611027
9563	ENSMUSG00000031592	Pcm1	0.00052140166193354	0.00139813728338337	-0.24323305776122	0.0701058089207733	7.89315989787608	0.0235757593852641	0.000741339463762906	0.00654248962236487	0.00663089720289105	0.00663089720289105
9565	ENSMUSG00000015087	Rabl6	0.133245624479695	0.197057319554709	-0.121371815163817	0.0808377377389751	6.2563545920738	0.00788651328599533	0.0013517139941883	0.00298225854474623	0.00845039576994468	0.00845039576994468
9567	ENSMUSG00000041161	Otud3	0.3751108722905	0.466403370729533	-0.166815605013105	0.188079789978368	5.12570095909725	0.0507970427007349	0.00672270902650376	0.0463383020709569	0.0149745330994511	0.0463383020709569
9569	ENSMUSG00000021892	Sh3bp5	1.37815003012638e-05	4.83409957179488e-05	-0.587331010935051	0.135102052192556	6.69980412905918	0.125390392329764	0.00230427833835274	0.0250745684216073	0.0074113793735113	0.0250745684216073
9576	ENSMUSG00000028599	Tnfrsf1b	0.926022722326234	0.943705606065136	-0.00900560417519521	0.0969908825775499	6.49495098100653	0.0113130078357747	0.00108146976673253	0.0130293771880256	0.00782617137939277	0.0130293771880256
9577	ENSMUSG00000032555	Topbp1	9.62104070895591e-33	3.06097745817554e-31	-1.15094272712598	0.0965777220782171	5.78246775601679	0.406827645429129	0.00370468893342953	0.00807893243141335	0.0102861956692965	0.0102861956692965
9580	ENSMUSG00000025077	Dclre1a	0.0647683461778072	0.106317039463261	-0.211201794819922	0.114357620471672	5.8319580815985	0.017096102737983	0.00956258879721062	-0.00491978467541536	0.0100539092427038	0.0100539092427038
9594	ENSMUSG00000059498	Fcgr3	0.052223543445118	0.0882857759540843	-0.884576159045535	0.45566493492333	2.27254060772317	0.294648635773235	0.196890877666534	-0.122008200881897	0.11455492171149	0.11455492171149
9603	ENSMUSG00000105053	Gm43064	0.444526230807965	0.535207560334489	1.01617472905163	1.32907593439291	2.44296364556962	2.42951473124781	0.603956681937115	2.04570757713647	0.103238680227125	2.04570757713647
9605	ENSMUSG00000044165	Bcl2l15	0.0023057956440629	0.00544705644022891	1.26989103721414	0.416668284557535	2.67616140614674	0.673321485503386	0.171303138114918	0.0656150013655174	0.0891155509192607	0.0891155509192607
9606	ENSMUSG00000038393	Txnip	0.0713501938640948	0.115497103857306	0.810808084721131	0.449639049173144	6.85724681716797	0.43983325452434	0.00058784180324778	0.302675070008746	0.00716553070082162	0.302675070008746
9617	ENSMUSG00000007279	Scube2	3.22023948284253e-05	0.000106410929150968	-1.43324434795996	0.34475323555038	2.8172015296212	0.750613224948283	0.0969861285505262	0.0709593922751403	0.0812960615831578	0.0812960615831578
9620	ENSMUSG00000036292	Gramd1c	0.00221378371173849	0.00524809039178684	-0.681849424634539	0.22283068638356	4.052118907641	0.179417454204678	0.0417404080432093	0.00818692050971929	0.0327398641480436	0.0327398641480436
9623	ENSMUSG00000040296	Ddx58	0.575294602377152	0.656252810251878	-0.0441175792314642	0.0787432848375323	6.57631261496058	0.00367452982018128	0.00165418428585494	0.00220909269040492	0.00764657307465218	0.00764657307465218
9626	ENSMUSG00000020253	Ppm1m	0.000152672464176045	0.000452161796618867	-0.403718223528096	0.106615304666499	5.95016947866599	0.0625367090295607	0.00190852738120963	0.0151417074024858	0.00953838512495542	0.0151417074024858
9629	ENSMUSG00000026923	Notch1	0.0401100023897265	0.0702090785631742	0.781486464102214	0.380727385187543	1.73867121005054	0.269041852459846	0.0614573374850666	0.0458245679991232	0.155972675262549	0.155972675262549
9635	ENSMUSG00000062611	Rps3a2	0.428498343887629	0.519750997830155	0.381299098964874	0.481581806795777	2.93642397243923	0.109148778656905	0.272792070154336	-0.190876972909989	0.0750894848006917	0.0750894848006917
9637	ENSMUSG00000026436	Elk4	0.240410622010271	0.322505237235277	0.128805161505303	0.109718427269587	6.55653647385824	0.0180299122693345	0.0103689053594486	0.0059469463658163	0.00768829456431901	0.00768829456431901
9640	ENSMUSG00000029313	Aff1	2.43332706255047e-05	8.19734311051425e-05	0.300046976150828	0.0710860785086694	7.06883330805331	0.0327482214692481	0.000671257914556029	0.00650344846053291	0.00690858792205503	0.00690858792205503
9641	ENSMUSG00000021893	Capn7	0.0896771041184069	0.140381453453648	-0.132734533758513	0.0782123999397543	7.06162325189692	0.0082748447681345	0.00225987128081119	0.00147676350982351	0.00691589797569293	0.00691589797569293
9644	ENSMUSG00000039782	Cpeb2	6.54790579999316e-05	0.00020593816586911	0.777681032382215	0.194802933738731	4.46513546436711	0.22697415602998	0.0110491148201545	0.0458731596696699	0.023907529771619	0.0458731596696699
9648	ENSMUSG00000047180	Neurl3	3.72760087223568e-13	3.1205765404724e-12	1.35353841432502	0.186306899819456	4.07154311267863	0.579224701831253	0.0198150307700433	0.0171910068739618	0.0322503606104617	0.0322503606104617
9650	ENSMUSG00000029304	Spp1	2.02909865456718e-24	4.10414961154338e-23	4.19826871971415	0.411685610960445	10.0191494471216	5.49102012360534	0.000177826845718345	0.254049736562094	0.00809835678458984	0.254049736562094
9661	ENSMUSG00000033629	Hacd3	0.58820504512031	0.667436705874309	-0.0369174451934157	0.0681839440600182	8.51663071015265	0.00140144444530363	0.000199503524572095	0.00104121537220411	0.00677407181679745	0.00677407181679745
9666	ENSMUSG00000115253	Vmn1r20	0.197199613513131	0.273676071323194	-0.626970180053269	0.486185040548621	1.61050354445128	0.206450208046938	0.187189515771184	-0.0765361082160223	0.167374324708712	0.167374324708712
9668	ENSMUSG00000026435	Slc45a3	2.05929811587396e-30	5.77148466274998e-29	1.73423346438201	0.151309537582117	4.71062660642252	0.928911829358867	0.0143195042948167	0.0189831415353564	0.0200223599501545	0.0200223599501545
9686	ENSMUSG00000043822	Adamtsl5	6.25108565501345e-07	2.67162282851627e-06	-0.521222638217106	0.104593996923142	6.82185983868776	0.0946297966078299	0.0048457643863517	0.0115640919021858	0.00721621419931999	0.0115640919021858
9688	ENSMUSG00000022247	Brix1	0.113959623736126	0.172018466861311	-0.205392693887131	0.129942471093356	5.24999372916324	0.0329179025632809	0.00522287221753261	0.020104696473239	0.0138016894324856	0.020104696473239
9690	ENSMUSG00000028125	Abca4	0.238820059840472	0.320632636710571	0.666608181667436	0.565909569753917	2.05308241842489	0.517614309726665	0.167936919094953	0.312443542613641	0.130443703466705	0.312443542613641
9695	ENSMUSG00000026864	Hspa5	0.116208257104206	0.174931832655799	0.166115673804115	0.105746232377261	8.90790803977614	0.0216970439194014	9.37763489059865e-05	0.0166796221440726	0.00697477086190561	0.0166796221440726
9696	ENSMUSG00000021884	Hacl1	0.00123496491702165	0.00308398010102121	0.670938373557317	0.207677192939157	3.87195474790791	0.14276254987319	0.0270356784742699	-0.0173918540496846	0.0376590462263619	0.0376590462263619
9697	ENSMUSG00000059149	Mfsd4a	0.0467969409017183	0.0802001440074992	0.172190857119862	0.0866093085877605	6.38130818639222	0.0123966898193014	0.00314649854158193	0.00123072950416755	0.00810525995949297	0.00810525995949297
9698	ENSMUSG00000022335	Zfat	0.102342917048562	0.157277474351551	0.184118313364642	0.112707112980008	5.19441931817008	0.0153364577689059	0.00474652054312898	0.00171171917441316	0.0143078194313035	0.0143078194313035
9699	ENSMUSG00000029798	Herc6	0.403878727433287	0.495154718674101	-0.104815807426698	0.125570915063345	4.99105603299954	0.0184548935132074	0.00723597573915993	0.0117127585949079	0.0164161063256088	0.0164161063256088
9702	ENSMUSG00000026939	Tmem141	0.367734403832723	0.459427847916402	0.134630276936259	0.149468744648334	4.6231200582942	0.00925168258900773	0.0121903897058971	-0.00742277827011263	0.021320968734226	0.021320968734226
9703	ENSMUSG00000030057	Cnbp	0.356370342366117	0.447038386997212	0.0626170333377567	0.067892012009543	8.31951498320312	0.00643231700132364	0.000207843831363202	0.00636221759628322	0.00670614411069269	0.00670614411069269
9708	ENSMUSG00000027200	Sema6d	3.88567193317206e-144	2.05746328861461e-141	1.86881119594704	0.073104645150277	7.21128909283447	1.05108705729204	0.00122911099029888	0.00295897833837141	0.00678732272352301	0.00678732272352301
9712	ENSMUSG00000037070	Rbmxl1	6.84887299549973e-25	1.42214833377141e-23	-0.714834947629771	0.0693830539153019	7.60690140597601	0.154590924845473	0.000586029663718922	0.00103175051080246	0.0066349825922016	0.0066349825922016
9714	ENSMUSG00000068893	Sprr2a2	0.118572331806077	0.17798454908949	1.28024852558739	0.820254572451653	3.8270236317982	1.29909196253402	0.127679745879036	0.88154659956273	0.038995500969317	0.88154659956273
9715	ENSMUSG00000012117	Dhdds	0.136772314811148	0.201429059242086	0.136951875310697	0.0920425747105771	6.34474550490904	0.00806695706718456	0.00450611780730498	-0.0014558525299931	0.00820163553172328	0.00820163553172328
9720	ENSMUSG00000037826	Ppm1k	0.0144740972117123	0.0285933331460155	0.774701416494663	0.31681541669796	4.09298084184772	0.300495095324655	0.0230380803726589	0.127519932013594	0.0317190868668577	0.127519932013594
9721	ENSMUSG00000046879	Irgm1	2.51046966026878e-09	1.40241986372061e-08	-1.24657961308151	0.209130517008194	7.42607187398155	0.518670907298071	0.000788471582587148	0.0648148881335844	0.00667623605625492	0.0648148881335844
9733	ENSMUSG00000026940	Ccdc183	0.0560337560424255	0.0937436771705034	-0.743937905354193	0.389338710934762	2.30119020750792	0.266510257554614	0.114785365318154	0.0108111039915701	0.11259158243036	0.11259158243036
9735	ENSMUSG00000019087	Atp6ap1	0.4769530431318	0.56602143740271	0.0478810566768387	0.0673232103884093	7.79100471054408	0.00326605504680815	0.000171643260960149	0.00305120220186586	0.00662697872454288	0.00662697872454288
9736	ENSMUSG00000031684	Slc10a7	0.0452164202491359	0.0778876085295328	-0.27364462643065	0.136642248883292	6.40873860566719	0.0448697394881714	0.0181182135423255	0.00988844272750001	0.00803520034862741	0.00988844272750001
9738	ENSMUSG00000045639	Zfp629	0.406027196428994	0.4971720527136	-0.113712141252604	0.136853330339325	4.64376587235881	0.00739423389229074	0.0070862154641083	-0.00269234224933942	0.0210070355733384	0.0210070355733384
9739	ENSMUSG00000007908	Hmgcll1	3.768079499703e-16	4.09271404121588e-15	3.64869061445505	0.447923381532707	1.81170490594617	4.23464538687214	0.099809509960933	0.20114352362461	0.149739239914221	0.20114352362461
9743	ENSMUSG00000079014	Serpina3i	0.520314761622785	0.606508896597171	-0.300984282618113	0.468195484702468	1.98399619600274	0.154689454628334	0.193044248962643	-0.0336542575709033	0.135766268881025	0.135766268881025
9744	ENSMUSG00000044551	9930012K11Rik	2.17556907697336e-05	7.38945867931432e-05	-0.954246979897803	0.224736746441255	3.86846599630954	0.333784115834424	0.0286752643357442	0.0470846434657571	0.0377612187332383	0.0470846434657571
9746	ENSMUSG00000018572	Phf23	0.320791929042519	0.409513339089907	0.0694699997714613	0.0699715698329745	7.47205774708237	0.00323051048895083	0.000682236565155284	0.00154612122044069	0.00666179431218095	0.00666179431218095
9755	ENSMUSG00000005483	Dnajb1	0.805165565404802	0.849938388942086	0.0239176668458145	0.0969631890515261	7.31887393350377	0.0114538484734546	0.000734075347864908	0.0133687146986981	0.00672203790630963	0.0133687146986981
9759	ENSMUSG00000001707	Eef1e1	0.46731532133104	0.556544056073098	-0.0807707618619428	0.111123757705697	5.97664965530669	0.0167753622234889	0.00457523956028847	0.0139474947296633	0.00942935233986903	0.0139474947296633
9762	ENSMUSG00000027828	Ssr3	5.18221954039728e-07	2.2393350890682e-06	-0.338044979241942	0.0673471435264076	8.38323764305815	0.0377384636248993	7.77029991331114e-05	0.00424247353548424	0.0067257536126167	0.0067257536126167
9765	ENSMUSG00000026893	Gca	7.15710989480146e-19	9.85248944292724e-18	-0.896146979651127	0.101003631514897	6.78969258244883	0.251690523751166	0.00803813610677282	0.00542024015549647	0.00726446426202271	0.00726446426202271
9768	ENSMUSG00000003420	Fcgrt	0.0605994999181018	0.100407709631848	-0.410501018105619	0.218769784441119	5.98125844905082	0.107985588061021	0.00221996850925715	0.0695703593673635	0.00941058553098475	0.0695703593673635
9769	ENSMUSG00000042333	Tnfrsf14	0.788181149885627	0.836416414587667	0.14720463710014	0.547894683201708	2.49080676345088	0.366727062211974	0.0864794002462872	0.363803475574762	0.100215707111839	0.363803475574762
9773	ENSMUSG00000019433	Gipc1	7.59188932341678e-05	0.000236018769362502	-0.358742280648247	0.0906617511118374	5.61399305140983	0.0411211372464573	0.00115821733821366	0.00198219524809347	0.0111711123337835	0.0111711123337835
9774	ENSMUSG00000005357	Slc1a6	2.69007344498411e-18	3.52947158365791e-17	-5.75941029302559	0.660194790360765	2.84158823040636	10.4742706704861	0.0404816270767454	0.613304114752497	0.0799969871761911	0.613304114752497
9775	ENSMUSG00000094483	Purb	1.01677920774415e-25	2.23329904207625e-24	-0.722901396494652	0.0689488950412022	8.91561530580284	0.158471841092796	0.000151283072055917	0.00196860739871965	0.00697964211904816	0.00697964211904816
9777	ENSMUSG00000044734	Serpinb1a	1.88413062881543e-68	2.34740510107711e-66	3.7931177581327	0.216943079382885	5.61822557545446	4.37279985774904	0.0250777436901986	0.0455187058479947	0.011146812733036	0.0455187058479947
9780	ENSMUSG00000058163	Gm5431	0.40749514285559	0.498352139567515	-0.287166960904222	0.346690336051233	2.67461056605703	0.0512837159918729	0.0910867975426651	-0.0579064763409365	0.0892044861243104	0.0892044861243104
9784	ENSMUSG00000028333	Anp32b	0.0260282092409866	0.0480317216100301	-0.15531318775309	0.0697788849435863	8.79451264580421	0.013079567227772	0.000122009441237959	0.00718162973471741	0.00690728878912134	0.00718162973471741
9791	ENSMUSG00000059742	Kcnh7	6.31444604283867e-12	4.62996919046123e-11	-1.22460567954322	0.178192661107687	3.86521043862827	0.470723465299841	0.0097721329751347	0.0162600472611012	0.0378568037338238	0.0378568037338238
9798	ENSMUSG00000036368	Rmdn2	4.51698038287034e-14	4.09999574434003e-13	2.15359987990904	0.285427616875004	5.40949572119863	1.4891604421932	0.00487060785316965	0.117332778859247	0.0125072911865486	0.117332778859247
9801	ENSMUSG00000003233	Dvl3	0.0194301784162603	0.0370558046307532	-0.201743062079786	0.0863192592280844	6.12378916021725	0.0205849517362087	0.00230325393021543	0.0081653370785475	0.00887326784031243	0.00887326784031243
9803	ENSMUSG00000019539	Rcn3	0.307819714159953	0.396040380269472	-0.233723055777822	0.229183479203949	6.20732554770129	0.079418020608669	0.00213506432714054	0.0766525363828999	0.00859920949753232	0.0766525363828999
9806	ENSMUSG00000080994	Gm13464	0.890944861579253	0.916411025237547	-0.051980324579729	0.37911757425878	2.54766827527427	0.100783507684137	0.118886972587465	0.00607917921392702	0.0967082300803276	0.0967082300803276
9810	ENSMUSG00000054932	Afp	0.00393354859732293	0.00884036791606786	-0.928421888357186	0.321983876340876	2.27486884381271	0.273471644278976	0.0411159912117022	-0.0225141369057532	0.114394433723542	0.114394433723542
9812	ENSMUSG00000035161	Ints6	0.0491093915880615	0.083621894990766	0.336808991170535	0.171174030201254	5.80553661049971	0.069192747298402	0.0282974851977175	0.0156533377252922	0.0101765683631556	0.0156533377252922
9815	ENSMUSG00000074194	Zfp791	1.42431364620069e-06	5.78386034471964e-06	-0.817650016490222	0.169581628906653	4.23205187609804	0.217058725003043	0.0146414150968314	0.00597516010705068	0.0284954781971194	0.0284954781971194
9816	ENSMUSG00000028879	Stx12	0.0645416209995298	0.10599181135789	0.147056748491646	0.0795580851983686	6.58011092966684	0.0101184077416443	0.0018555373097255	0.00268283963847909	0.00763869607092082	0.00763869607092082
9817	ENSMUSG00000037447	Arid5a	4.27338039790636e-45	2.50765278489573e-43	1.24191935954295	0.088131456551922	6.73607449904448	0.468381746466626	0.00430088178157782	0.00278991544886554	0.00734984866936714	0.00734984866936714
9824	ENSMUSG00000043421	Hilpda	1.8538942146659e-16	2.06350117317092e-15	1.62120521034296	0.196959201846517	5.82061619658693	0.835043412843373	0.00298130269058383	0.0552080880974419	0.0101061945141203	0.0552080880974419
9827	ENSMUSG00000030768	Disp1	3.23948563748299e-13	2.7304499182105e-12	-0.898959088820368	0.123414759505255	6.94700837883023	0.260715676448312	0.00350875074590856	0.0193380535497013	0.00704716758821042	0.0193380535497013
9845	ENSMUSG00000044824	Olfr545	0.00255095475736977	0.00597471880519478	-1.78399407856361	0.591268675191216	1.34470547427957	1.37430883721986	0.193849026691121	0.330548942702443	0.192980552412335	0.330548942702443
9846	ENSMUSG00000020638	Cmpk2	0.643876762663051	0.716783066769965	-0.404595574180811	0.875207587215089	1.78816892991426	0.968295258456638	0.366071876455931	0.782910604622355	0.15172748744592	0.782910604622355
9849	ENSMUSG00000027018	Hat1	9.23850839031174e-12	6.66521291458695e-11	-0.640195326393746	0.0938992851766256	7.25005419960335	0.133535507688935	0.000849156972200534	0.0123764566628214	0.00676138871097619	0.0123764566628214
9850	ENSMUSG00000079652	Fam71f2	2.29025953598054e-06	9.03549438010842e-06	2.37694296366688	0.502954073031797	2.16198231874888	1.93285921434378	0.257075240129705	0.0403020831029643	0.122368959239207	0.122368959239207
9856	ENSMUSG00000042190	Cmklr1	0.0491701076965504	0.083706053129987	1.07058179167895	0.544239922830826	1.90842477265915	0.643365931198383	0.302525053484618	0.0718778457604177	0.141770586919737	0.141770586919737
9865	ENSMUSG00000033327	Tnxb	4.05384634559057e-08	1.99014324237502e-07	1.82719798969789	0.332914526665776	5.70300772907318	1.13459424654492	0.0041818462748531	0.162066276822793	0.0106837188457039	0.162066276822793
9866	ENSMUSG00000023805	Synj2	5.47328383676998e-07	2.35823615704597e-06	0.366281116547292	0.0731255883108529	7.22170550512851	0.043393820810551	0.0012409515914884	0.00269062829452633	0.00678007590722413	0.00678007590722413
9867	ENSMUSG00000060938	Rpl26	0.00831082887485125	0.0173593052829733	0.187842451664095	0.0711747102585962	9.56211564103266	0.0131513818213898	7.21991720596493e-05	0.00313523311198542	0.00752655989853303	0.00752655989853303
9871	ENSMUSG00000030872	Gga2	3.15149094423193e-58	2.79784459516063e-56	-1.17937308598696	0.0733125652938631	7.64779413811573	0.419087894538874	0.00143121482642117	0.000833324865768793	0.00663088351852925	0.00663088351852925
9873	ENSMUSG00000026491	Ahctf1	0.561654929545416	0.643963806777537	-0.0530827194896459	0.0914611980989648	6.16795132576562	0.00324763529904488	0.00382273994307973	-0.000819861484929594	0.0087249861934674	0.0087249861934674
9875	ENSMUSG00000003360	Ddx23	0.40222147968011	0.493430005721255	-0.0617061407125093	0.0736648686059842	6.88016998612982	0.00191606379559224	0.0010058043528106	-3.85925339322424e-05	0.00713396494729477	0.00713396494729477
9880	ENSMUSG00000000194	Gpr107	0.751399682651723	0.805921413223934	-0.0308144028767714	0.0972694331638772	5.57379467537851	0.00973178570172486	0.0027840224907488	0.00902463685216279	0.0114079914512842	0.0114079914512842
9889	ENSMUSG00000021747	4930452B06Rik	0.000911225322432123	0.00232847753022728	-1.84444066858899	0.556125259400002	1.02024053055979	1.27069213158855	0.235845134201244	0.0767845128050688	0.228067822012834	0.228067822012834
9896	ENSMUSG00000006673	Qrich1	0.00715600236762099	0.0151737544482764	-0.226531796120405	0.0842283474651271	6.59373483945208	0.0239082938161085	0.00107954933524948	0.00956207243980979	0.0076107969820833	0.00956207243980979
9898	ENSMUSG00000033186	Mzt1	0.197248469128193	0.273705636672355	-0.119413297381269	0.0926093332121484	5.6115916143501	0.0107357579443978	0.0016797805067492	0.00639259107694783	0.0111849523902489	0.0111849523902489
9902	ENSMUSG00000021900	Btd	4.36003213623393e-05	0.000140495188984578	0.484119753475764	0.118438413142617	5.3466011353333	0.0789502301602177	0.00805124652911944	0.00274706528161432	0.0129902400324925	0.0129902400324925
9909	ENSMUSG00000029916	Agk	0.0108769614032099	0.0220997436979567	0.329659434970032	0.129449436606331	5.79121771539416	0.052711190884664	0.00373089723432736	0.0214048377222173	0.0102443276852516	0.0214048377222173
9915	ENSMUSG00000027997	Casp6	9.83185622700761e-05	0.000299624050198592	-0.362582507441441	0.0930962845620833	6.54137782573339	0.0498401242498738	0.00506442315923463	0.00793595413966197	0.00772109641861682	0.00793595413966197
9920	ENSMUSG00000056313	Tcim	4.10626069288451e-24	8.16078029929031e-23	3.33878144235127	0.329624394327309	3.25576307440095	3.45045344342248	0.102937797534324	0.0298309368228112	0.0600405644691442	0.0600405644691442
9921	ENSMUSG00000001119	Col6a1	0.172679472116178	0.245318690455582	-0.219074985463865	0.160654028044814	6.62159468191193	0.045369814849226	0.000872457879762178	0.0378421172107738	0.00755543143835531	0.0378421172107738
9922	ENSMUSG00000024217	Snrpc	3.86647948132186e-13	3.23318808742684e-12	-0.527063110601685	0.072596677976469	8.58053237504129	0.0886593622670273	0.00110465720795811	0.0055462246669053	0.0068007592718706	0.0068007592718706
9947	ENSMUSG00000020114	Cand1	0.083533403592868	0.132159453811531	-0.15561167297	0.0899207487808337	6.3500123970204	0.00967889698144971	0.00394107906691524	-0.00092308012679896	0.00818753252504347	0.00818753252504347
9948	ENSMUSG00000038602	Slc35f1	9.52188845075771e-09	5.01628433735637e-08	-2.22016108320767	0.386852843174858	2.93587545531031	1.55453714509926	0.149365456406467	-0.0546122383035919	0.07511722700224	0.07511722700224
9952	ENSMUSG00000030528	Blm	0.00129806065911886	0.00322524674578451	-0.978361902081484	0.304178402973825	4.03042405439511	0.398187004436197	0.0125572867398105	0.12622946451375	0.0332958036044183	0.12622946451375
9957	ENSMUSG00000022070	Bora	3.80430625625577e-05	0.000124125538193768	-0.962463805517969	0.233661358458173	3.25234813010966	0.293394546206886	0.0217070932970264	-0.00234012688796721	0.0601893523577515	0.0601893523577515
9961	ENSMUSG00000053334	Ficd	0.0146663305682439	0.0289268347751476	0.214507088321039	0.0878941841014966	6.06444659766431	0.0193534833168232	0.00250247902985871	0.00443439101368162	0.00908560236844297	0.00908560236844297
9966	ENSMUSG00000025525	Apool	8.55771389699327e-11	5.58190348600186e-10	-0.584219689391672	0.0900121221442354	6.04148025436311	0.1080278726379	0.00298115999484028	0.00406143875019684	0.00917211320452285	0.00917211320452285
9971	ENSMUSG00000019978	Epb41l2	0.0105277496700875	0.0214637536590645	-0.29454641905785	0.115147362485629	7.23895629617002	0.0419379759988169	0.000793141750973922	0.0190952308801215	0.00676852611365184	0.0190952308801215
9972	ENSMUSG00000007207	Stx1a	1.12137899560945e-06	4.61052828311306e-06	0.884777077046884	0.181714641337626	5.66629469242753	0.274473395872043	0.00793208229719555	0.0415982340174973	0.0108789122050774	0.0415982340174973
9976	ENSMUSG00000070953	Rabepk	0.0672184023643064	0.109634767156568	0.22108612745042	0.120798167293069	5.71650927381847	0.0321743593909439	0.0090271391481299	0.0128611566839164	0.0106138519613925	0.0128611566839164
9978	ENSMUSG00000018923	Med11	8.25685208113694e-07	3.45223037097959e-06	0.472794857986096	0.0959172278320406	5.78284792463483	0.0718578049496226	0.00351580270942541	0.00248083682581781	0.01028436918305	0.01028436918305
9984	ENSMUSG00000016308	Ube2a	1.41863371439538e-09	8.13642686639301e-09	-0.502974845187128	0.0830903168963804	6.46768916537892	0.0785423300674012	0.00246543788574637	0.000843589114374949	0.00789056325716502	0.00789056325716502
9985	ENSMUSG00000024563	Smad2	2.36673272163348e-05	7.98752090392397e-05	-0.323134542682909	0.0764427066982431	6.69370242027403	0.0321330616431819	0.00134318494170497	-0.000332832640812025	0.00742204616932547	0.00742204616932547
9990	ENSMUSG00000036180	Gatad2a	0.00437139295752847	0.00972840508581473	0.202708635388173	0.0711248747553833	8.00763337456225	0.0128947363105841	0.000946424786703573	-0.000237050971324395	0.00664169692674986	0.00664169692674986
9994	ENSMUSG00000018974	Sart3	0.0401179984949573	0.0702095201880385	-0.233003754673287	0.113520162625142	5.20264912484902	0.0191555070488988	0.00509921909136796	-0.00151386641468777	0.0142310218922902	0.0142310218922902
9998	ENSMUSG00000026385	Dbi	1.61178918662922e-16	1.8048630272632e-15	-0.562195746460627	0.0681621468526133	7.6810485782405	0.09684056241825	0.000340357507651601	0.00218632401325336	0.00662875988768423	0.00662875988768423
9999	ENSMUSG00000079610	Ankrd39	0.0637861212466076	0.104960381087925	-0.279255075566325	0.150649682373755	4.82975680883873	0.0280897080550557	0.0156548232057577	-0.0097864620980206	0.018388166993212	0.018388166993212
10005	ENSMUSG00000032393	Dpp8	0.247424375289004	0.330448949467145	-0.0805661871375644	0.0696560923348595	7.96233999843616	0.00591144954153941	0.000641347029311263	0.00431387345640603	0.00663660976973244	0.00663660976973244
10008	ENSMUSG00000029507	Pus1	0.761959529562504	0.814654358209684	0.0257979883894804	0.0851675712356001	6.77274995077127	0.0089038790896883	0.00138462996965225	0.00949564281560428	0.00729075536600481	0.00949564281560428
10011	ENSMUSG00000052921	Arhgef15	0.794418185977843	0.841108621388809	-0.0801771967646718	0.307690165927443	2.67061314775578	0.074938030864789	0.0525758325500981	0.0386860624504979	0.0894340247625878	0.0894340247625878
10013	ENSMUSG00000109510	Gm42417	0.63254846806939	0.706689526495097	-0.611563837771905	1.27903976095996	0.58602923709601	2.0753343504409	0.931856885677527	1.52205717949724	0.282238139882085	1.52205717949724
10015	ENSMUSG00000025612	Bach1	0.00507828339140371	0.011149212136969	0.240845582315453	0.0859540958399202	5.91356744963023	0.0262677062662509	0.0010700680696406	0.0100120918178467	0.00969270106114994	0.0100120918178467
10020	ENSMUSG00000024793	Tnfrsf25	0.0112895997144917	0.022862942954112	-1.40540720349422	0.554706574582434	3.30379543072716	0.961790082952005	0.0984034936306378	0.363145582196829	0.0579765644384711	0.363145582196829
10025	ENSMUSG00000022283	Pabpc1	2.74241962730918e-06	1.07082205410814e-05	-0.399606098763711	0.0852179442294893	8.84241109533376	0.0566200278731855	0.000149758377954839	0.0107433886500957	0.00693484236607309	0.0107433886500957
10027	ENSMUSG00000067653	Ankrd23	0.863039159644741	0.894534296762648	-0.0280075844544341	0.162356460699738	4.65283031559753	0.00772150550480193	0.018668751588433	-0.00931102900254507	0.0208706789079856	0.0208706789079856
10028	ENSMUSG00000028750	Pla2g2c	0.824614396773604	0.864865099502366	0.110049415690285	0.496581553691858	1.63591350261434	0.299545149528555	0.127648132822536	0.242241726377993	0.165066283787814	0.242241726377993
10030	ENSMUSG00000025236	Adpgk	0.635183665106608	0.709075598137985	-0.0372994060570359	0.0786171683129333	6.98109224559943	0.00783416469191507	0.000905239291487509	0.00836574943882862	0.00700566616837303	0.00836574943882862
10031	ENSMUSG00000090125	Pou3f1	1.1351060916071e-06	4.66308753509749e-06	-2.16069549631744	0.44398081423841	2.40494564064021	1.53549618343567	0.189990134753135	-0.0213467908859666	0.105688310364567	0.105688310364567
10032	ENSMUSG00000035949	Fbxw2	0.900372016909639	0.923864317440813	-0.00895805409077211	0.0715548617198806	7.44057659853992	0.00329557432457083	0.00100878393144097	0.00308059144936252	0.00667136342218587	0.00667136342218587
10037	ENSMUSG00000016206	H2-M3	8.70905160803569e-08	4.12393481765369e-07	0.642277937897747	0.120011894668089	5.10222217895516	0.126745549609638	0.00639140321090577	-0.00265482226517685	0.015212879081831	0.015212879081831
10038	ENSMUSG00000048490	Nrip1	0.00084588419472839	0.00217613726722941	0.74860999768962	0.22431426078038	5.20359994744511	0.228505343699594	0.0108384825205917	0.0646368488635805	0.0142221907823552	0.0646368488635805
10041	ENSMUSG00000039742	Fam71f1	0.894907999833257	0.919275688043225	-0.0569673573007646	0.431255761525447	2.90812320727835	0.224151422158022	0.0649375190808847	0.214034778692455	0.0765301862119932	0.214034778692455
10042	ENSMUSG00000079427	Mthfsl	0.124674447336732	0.185920675539568	0.315488336509421	0.20547023467859	4.55156811490062	0.0805214879486944	0.0168515076336231	0.046475518374689	0.0224460570007318	0.046475518374689
10048	ENSMUSG00000026649	Cfap126	0.452532853329899	0.542782260852739	-0.315448425042836	0.419926532264001	2.0070065740623	0.102457371103673	0.130531440290704	-0.0397751172343647	0.1339759984582	0.1339759984582
10049	ENSMUSG00000023852	Chd1	0.349972915323645	0.440130498141348	-0.0681788016424863	0.0729464481624167	7.16131078086302	0.00632554811104865	0.00115673026862341	0.00500707399766051	0.00682504618064482	0.00682504618064482
10052	ENSMUSG00000028132	Tmem56	0.0027490765910996	0.00639237916242827	-1.07766031349681	0.359881565161223	2.39084156268971	0.503823214517283	0.0477679312735511	0.146504180140786	0.10660787964621	0.146504180140786
10053	ENSMUSG00000020160	Meis1	0.0697925641509101	0.113409092075997	-0.346533841182972	0.19111152055528	5.90920598674175	0.0798540468722488	0.00598754149459493	0.0487978784388317	0.00971138571280013	0.0487978784388317
10056	ENSMUSG00000039795	Zfand1	0.00066228145042946	0.00173818105577397	-0.322550677382166	0.0947358961110368	5.744889450577	0.0419815498582615	0.00248636325886941	0.0109759717590723	0.0104701732489051	0.0109759717590723
10057	ENSMUSG00000001518	Itfg2	0.0391964337022103	0.0688375178949265	-0.267124019227023	0.129538622355966	5.09321395177612	0.0388717574346572	0.00986461150543208	0.0119668696698899	0.0153057705173902	0.0153057705173902
10070	ENSMUSG00000026739	Bmi1	0.271844020288127	0.357238029143039	-0.126318053464585	0.114957297104978	6.07932871336242	0.0206450913785431	0.00234033179646807	0.0174824384400553	0.00903086840424145	0.0174824384400553
10073	ENSMUSG00000067529	Olfr1423	0.388860991436837	0.480077696647727	0.339023409687142	0.393442485167006	2.08821159338662	0.220237448656036	0.0846164782981673	0.147579005403417	0.127797218335623	0.147579005403417
10074	ENSMUSG00000042650	Alkbh5	0.000877129346502926	0.00224716082447769	0.225524217137174	0.0677813075027073	8.10937903495445	0.0173523048171136	0.000234417339332461	0.00238302398880871	0.00665704113083239	0.00665704113083239
10075	ENSMUSG00000078921	Tgtp2	5.01119014138751e-07	2.17175986659489e-06	-1.91711023200075	0.381447377522949	5.67100835289085	1.27719601467555	0.0529040649382653	0.165349087790437	0.0108534108472339	0.165349087790437
10080	ENSMUSG00000006423	C330007P06Rik	4.57957235661846e-14	4.15016746694531e-13	-0.599580612855242	0.0794843832771489	7.10719014638992	0.115430394015498	0.000670247336741113	0.00880640344068195	0.00687167868729603	0.00880640344068195
10081	ENSMUSG00000023140	Reg2	0.0202101054441132	0.0383606482287059	0.793542551860413	0.341687169477595	2.93703144857116	0.207153756737565	0.100066414871735	-0.077265387054704	0.0750587678066818	0.0750587678066818
10082	ENSMUSG00000036611	Eepd1	0.866918553441779	0.897050144704621	0.0303573076926197	0.181157797901597	5.11949140524987	0.0396582471277706	0.0039917926903447	0.0452354289204893	0.0150370422161359	0.0452354289204893
10083	ENSMUSG00000034462	Pkd2	0.0399986799550073	0.0700472984895982	0.321256965451449	0.156423617042717	8.06891978141913	0.0603238289177945	0.000337673222108456	0.0363648487309816	0.00665028773712153	0.0363648487309816
10084	ENSMUSG00000029110	Rnf4	3.26906987776214e-05	0.000107800778486881	-0.30513957513105	0.0734592051952366	6.6925436326241	0.0288022280819216	0.000670299802188751	0.000416175183529382	0.00742408243968506	0.00742408243968506
10085	ENSMUSG00000025235	Bbs4	8.93653065541825e-06	3.22917386052232e-05	0.583327866390153	0.131338012767548	5.07291078101005	0.122781028229461	0.00781822898637532	0.0180562814102176	0.0155180881141212	0.0180562814102176
10086	ENSMUSG00000018920	Cxcl16	5.03371643528263e-26	1.12225383262406e-24	1.71345554600624	0.16239969353461	5.50251523872683	0.912427364994023	0.00635995953760125	0.0332005311526018	0.0118572524807461	0.0332005311526018
10087	ENSMUSG00000047511	Olfr1396	0.648518788102622	0.720352223404785	0.230060644373845	0.504717213447404	1.33754164124199	0.222253182135888	0.188400519494157	0.069567995642063	0.193708678831011	0.193708678831011
10089	ENSMUSG00000069893	9930111J21Rik1	1.85349887767778e-09	1.0508594401702e-08	-1.13194511412005	0.188338861282482	4.53091160418433	0.401809025250675	0.030423123162619	-0.00864924461687083	0.0227841668411542	0.0227841668411542
10090	ENSMUSG00000023072	Cep89	0.000313688887646438	0.000878328885410025	-0.541207571639254	0.150180039750546	4.46630490468277	0.103416879284328	0.00994414009297991	0.00948734566255869	0.0238869264162336	0.0238869264162336
10098	ENSMUSG00000040829	Zmynd15	1.22024996222358e-29	3.27150559492346e-28	1.70549207371891	0.150843378007725	6.31199955269667	0.899915433681951	0.00720471239764534	0.0269258746355268	0.00829106445638838	0.0269258746355268
10099	ENSMUSG00000078920	Ifi47	9.27267184480988e-11	6.01122137171628e-10	-1.56884076659708	0.242166455640033	7.03087490197426	0.80875191596578	0.00156623222049439	0.0864006561353897	0.00694843572669493	0.0864006561353897
10100	ENSMUSG00000028790	Khdrbs1	1.00880161840082e-11	7.26043339534494e-11	-0.587396129679893	0.086315256587573	7.69810615853784	0.112450652172609	0.000341378503903298	0.0108341067757645	0.00662805910563891	0.0108341067757645
10101	ENSMUSG00000028163	Nfkb1	0.391651860854653	0.482879874347699	-0.0842690469202631	0.0983732588421519	7.55129106254518	0.0137431393469249	0.000788117629286219	0.0137278294535513	0.00664342338503247	0.0137278294535513
10105	ENSMUSG00000063844	Olfr1276	0.221038874290689	0.30087425176586	0.589562978948608	0.4817594913822	2.1114202913491	0.148026465921257	0.222067638208441	-0.167378745611905	0.126070673096813	0.126070673096813
10106	ENSMUSG00000074965	Olfr1277	0.0141700218683359	0.0280337262102947	1.28830501335665	0.525211926892457	1.4184569722527	0.643802302639741	0.228168909306465	-0.0458147087967414	0.185602442918667	0.185602442918667
10108	ENSMUSG00000062210	Tnfaip8	0.719008721470623	0.780553804241302	-0.0875571696902758	0.243360423729599	6.04404519012537	0.0733690323946717	0.00123716647834915	0.087599277278426	0.00916232588706137	0.087599277278426
10111	ENSMUSG00000068647	Olfr1278	0.171610993096863	0.243870850537151	0.399826905660668	0.29247516480458	2.98738211180246	0.0834042270836402	0.0557733381940825	-0.0114661372733515	0.0725392448471165	0.0725392448471165
10112	ENSMUSG00000040328	Olfr56	2.1135378376445e-06	8.37618604141067e-06	-0.802041266929955	0.169126607202522	4.15458866483107	0.203763932521607	0.0126617438158325	0.000816849139198694	0.030243970079922	0.030243970079922
10114	ENSMUSG00000025352	Gdf11	1.72581814415897e-12	1.34952425133443e-11	1.05117683172385	0.148997103033382	7.15701190817433	0.358131983520704	0.000823100155073052	0.0324771049134375	0.0068285254966574	0.0324771049134375
10120	ENSMUSG00000009863	Sdhb	1.77366303296938e-07	8.12367257547236e-07	-0.386085772047973	0.0739398693598969	6.84466986011324	0.047941852109284	0.00101739009434915	0.00301159127555137	0.00718326632708878	0.00718326632708878
10121	ENSMUSG00000109449	Olfr1280	0.860838452342343	0.892752580751789	-0.0482955358509247	0.275491281501509	3.18434825144038	0.0530395943275448	0.050635022478764	0.0147897983869942	0.0632081467962514	0.0632081467962514
10122	ENSMUSG00000031697	Orc6	4.77022773117699e-31	1.38945768845638e-29	-1.02035417603322	0.0880566938712499	6.01835129341883	0.319161946580284	0.00236913887115032	0.00616230264853894	0.00926183313215221	0.00926183313215221
10133	ENSMUSG00000021596	Mctp1	4.33121777168518e-17	5.06424563746092e-16	3.6909398356585	0.439211151927345	2.01355974904866	4.31839878430805	0.151266590057119	0.138093063908898	0.133469352758104	0.138093063908898
10135	ENSMUSG00000041143	Tmco4	0.0571754624708874	0.0954061234207514	0.245217247975082	0.128928231454014	5.38003661374202	0.0203874766956011	0.0122046068856655	-0.00926957303034164	0.0127291264131242	0.0127291264131242
10136	ENSMUSG00000041911	Dlx1	0.538185184050908	0.622591568253649	-0.306795925223838	0.498401611337758	1.41573619045903	0.128535500424292	0.186735411412458	-0.0613624382823245	0.185870837863652	0.185870837863652
10140	ENSMUSG00000106416	Gm5857	0.464964670669925	0.554635626949257	0.329071725488225	0.450353616840862	2.09114788341166	0.186253135167664	0.176649748272355	0.0155585954938011	0.127577822030114	0.127577822030114
10144	ENSMUSG00000055030	Sprr2e	9.59716431418634e-13	7.67876730286707e-12	4.59036193089763	0.643253443269472	1.60203378488887	6.81795678772389	0.0147413835627981	0.60592110485425	0.168148948546347	0.60592110485425
10148	ENSMUSG00000040151	Hs2st1	3.94023141634512e-08	1.93630340809931e-07	-0.43694891870646	0.0795391164136354	6.64652183460206	0.0648690725154573	0.000401439924875507	0.00908826663491726	0.00750774850336137	0.00908826663491726
10149	ENSMUSG00000069892	9930111J21Rik2	1.29402838316602e-23	2.4915928323142e-22	-0.942393676606873	0.0940870954565057	6.31756786612933	0.277054610350315	0.00157782893909068	0.0117007433580717	0.00827564027249155	0.0117007433580717
10159	ENSMUSG00000108931	Olfr1284	0.882461074543689	0.910058274896952	-0.138647965919915	0.937760418617132	1.15394805372257	1.06104050080609	0.448080003553315	0.871011900534153	0.21307778641764	0.871011900534153
10160	ENSMUSG00000039512	Uhrf1bp1	0.319277347656465	0.407963971072545	-0.188485674579431	0.189253283010736	4.77220363898342	0.0536382210129089	0.00342477123354815	0.0503004364619643	0.0191585388878594	0.0503004364619643
10161	ENSMUSG00000001517	Foxm1	9.37209209928595e-50	6.34477796639331e-48	-2.57314840996585	0.173509569390546	4.99421091932334	2.02245450671704	0.014750242131582	0.0304081138735572	0.01638023303057	0.0304081138735572
10163	ENSMUSG00000078153	Psme2b	0.000587974618402257	0.00155944752995203	-1.63164405843134	0.474715083803499	3.56695014754883	0.850454279802412	0.290400681907775	-0.225681207185118	0.0476309342780703	0.0476309342780703
10174	ENSMUSG00000078922	Tgtp1	1.22616910280465e-17	1.50365451763289e-16	-1.73331459677368	0.202716348658909	5.31753178680541	0.950626549032934	0.0149579779041274	0.0466828991162734	0.0132254242554908	0.0466828991162734
10176	ENSMUSG00000041921	Metap1d	0.0215172660969139	0.0405407278120277	-0.378720708944165	0.164748353028493	5.17502624093413	0.0755992364056724	0.00879651698705524	0.0319165127513464	0.0144913518298942	0.0319165127513464
10177	ENSMUSG00000071856	Mcc	1.36165199411323e-18	1.83359241278136e-17	-0.897269003752292	0.10195618601436	5.58077534987435	0.254001576168302	0.00320493680143976	0.0123876589984523	0.0113660454536764	0.0123876589984523
10178	ENSMUSG00000019787	Trdn	0.000488580733792836	0.00131703599258411	2.16759105176638	0.621631280145152	4.46217371095443	1.87324582845519	0.0201977454938385	0.559440427188513	0.0239598138326415	0.559440427188513
10188	ENSMUSG00000090877	Hspa1b	3.629447025733e-24	7.24228554556089e-23	1.19795501830103	0.118128567441243	7.21450686127014	0.447274097896647	0.000913381201308537	0.0200181564672719	0.00678506193037678	0.0200181564672719
10191	ENSMUSG00000041483	Zfp281	0.818308088688819	0.860015291904759	-0.0317693775662899	0.138295109769265	7.93450927632689	0.0232534328685967	0.000371786743980625	0.0283165193351591	0.00663401338182047	0.0283165193351591
10195	ENSMUSG00000039285	Azi2	0.490865797433883	0.579332615248746	0.0517514267838661	0.075118292300936	7.04451390844692	0.00504387629528463	0.00153040890979403	0.00377010764399951	0.00693372784751927	0.00693372784751927
10197	ENSMUSG00000091971	Hspa1a	2.29988916579112e-26	5.19788975183218e-25	1.24796112571928	0.117464069392593	5.90929727861037	0.483779460509883	0.00447596788090862	0.0162207435164931	0.0097109939448598	0.0162207435164931
10200	ENSMUSG00000048852	Gm12185	0.00134072984976306	0.00332346777338022	-1.20553416156161	0.375893548191186	3.97873329946816	0.60554893589373	0.109125428813542	0.102818510544097	0.0346600569950472	0.102818510544097
10202	ENSMUSG00000047022	Mipol1	1.95589561492238e-12	1.52221041400731e-11	0.623257014040301	0.0885611103097221	6.03041205170787	0.118748120218545	0.00254988877037902	0.000216771921389927	0.00921471661855713	0.00921471661855713
10204	ENSMUSG00000081648	Gm13423	0.0417149313815934	0.0726410115883843	0.837944400037293	0.411492723091111	2.4135957823706	0.276785728331943	0.148862161584038	-0.0661865577518067	0.105127230151368	0.105127230151368
10216	ENSMUSG00000084153	Gm12186	0.17313606426329	0.245920223104766	0.823335811564252	0.604418058895514	1.22500926994116	0.641749985484075	0.325323791118542	0.22265799375999	0.205417252000475	0.22265799375999
10218	ENSMUSG00000061118	Dnajc30	0.831758788068873	0.870387901744009	-0.0174106064260343	0.0819529360709737	6.40156481878979	0.00116337717877213	0.00202108076989233	-0.000680532752473052	0.00805334482608733	0.00805334482608733
10224	ENSMUSG00000042349	Ikbke	0.231532701256178	0.312774836339325	0.141849884402078	0.1185619470226	5.03497297948916	0.0112964684430729	0.00515953226794222	0.00141553214656788	0.0159258706547426	0.0159258706547426
10226	ENSMUSG00000028788	Ptp4a2	0.012861383199266	0.0257192969129104	0.180005527039402	0.0723615677081941	6.90760180719608	0.0136253681832204	0.000756865811671901	0.00412409825557881	0.00709742891010943	0.00709742891010943
10229	ENSMUSG00000005378	Bud23	0.693525639611323	0.759451298683615	-0.039206815372319	0.0994907354554799	5.91717257927603	0.0123392400412584	0.00417293436525424	0.0106746752969542	0.00967730563048935	0.0106746752969542
10230	ENSMUSG00000030814	Bcl7c	0.528920998558812	0.614559774657755	0.119460026833702	0.189723293725423	5.4455323567162	0.0474751232217604	0.00398691710644564	0.0500054751665891	0.0122463076469778	0.0500054751665891
10231	ENSMUSG00000054855	Rnd1	4.36353455798144e-16	4.71185457805046e-15	-2.1343230510186	0.262588260043913	6.17239892203072	1.44934357900827	0.00238662000442827	0.101042271464906	0.00871048419696962	0.101042271464906
10232	ENSMUSG00000022090	Pdlim2	0.622989573826243	0.698503297540671	-0.164310452847499	0.334223985561698	5.15047170203608	0.14214618450418	0.00800943999446879	0.15954906879265	0.0147289289151226	0.15954906879265
10233	ENSMUSG00000004328	Hif3a	0.0500449683049737	0.0850099335574634	1.10801531622157	0.565435267781179	0.821124045385749	0.459943551160703	0.227739538347483	-0.113196827264698	0.251836024728677	0.251836024728677
10234	ENSMUSG00000032892	Rangrf	3.47633250009565e-06	1.33766170896491e-05	-0.714217670836017	0.153910939807963	4.29849563246947	0.178917043519772	0.00844577198770875	0.0239104519115975	0.0270870941011467	0.0270870941011467
10237	ENSMUSG00000039205	Ciz1	0.598909658895075	0.676219221900722	0.048799617739853	0.0927803846039885	6.17385863945637	0.00139675508038983	0.0042065583690928	-0.00335364052793907	0.00870574128180323	0.00870574128180323
10239	ENSMUSG00000031696	Vps35	1.47725340249296e-18	1.97669304561017e-17	-0.64483548149227	0.0733485528459759	6.46114947551056	0.125483278887837	0.000163780909410451	0.00076051837862247	0.00790623439748794	0.00790623439748794
10243	ENSMUSG00000001520	Nrip2	0.442006285489432	0.532995948651185	-0.225985660907421	0.293942257547722	2.74122066610592	0.119003316607431	0.0336693842638245	0.0959336918945525	0.0854429813283344	0.0959336918945525
10249	ENSMUSG00000064030	Pym1	0.331522047116446	0.421069636815594	-0.0866806424010367	0.0892646139282221	6.11578418691841	0.0118158656898223	0.00215445561774702	0.00979780133188479	0.00890100823423751	0.00979780133188479
10250	ENSMUSG00000039361	Picalm	0.0128856081302669	0.0257642651570245	-0.170272142403261	0.0684672066965497	8.63318174721967	0.00976200091067057	0.00020713883816507	0.00112313637069957	0.00682449875107701	0.00682449875107701
10268	ENSMUSG00000025825	Iscu	0.0144177234271455	0.0284857632637073	-0.301152080486882	0.123085815688264	7.25198472146964	0.0453879143028474	0.000923192159174745	0.0218019848762933	0.00676017024440413	0.0218019848762933
10270	ENSMUSG00000041685	Fcho2	0.443881228067839	0.534573126410421	0.0665910889565672	0.0869726355093424	6.92501111385106	0.0104073991314561	0.00212206111920043	0.00922429787196097	0.00707491065305221	0.00922429787196097
10280	ENSMUSG00000018740	Slc25a35	0.849228900854417	0.88467310877372	-0.0438086393071346	0.230447604352036	3.94805581748526	0.0643030770852936	0.0352461085361882	0.0444130389912006	0.0354964774580672	0.0444130389912006
10285	ENSMUSG00000029206	Nsun7	0.436473723452611	0.527827032945221	0.190799311351373	0.245192386365657	3.48617985817241	0.0705539302760655	0.0395462711129029	0.0349945002776193	0.0506326883846258	0.0506326883846258
10286	ENSMUSG00000030966	Trim21	0.00356517513177158	0.00808957552856526	-0.448183550806232	0.153789122502573	4.33952568226203	0.0819218462556002	0.00921835066818773	0.017858271446332	0.0262582906319795	0.0262582906319795
10287	ENSMUSG00000064138	Fam172a	0.030286171324555	0.0548257357823996	-0.226277010911146	0.104451895244531	5.76130022929716	0.0284526238042742	0.00150201905242798	0.0148632785778337	0.0103889785008795	0.0148632785778337
10299	ENSMUSG00000075324	Fign	0.919449308985805	0.93832434932018	0.0272928622075148	0.269885865933166	4.01870031572157	0.0876295268548379	0.0324602182416176	0.0767973527041248	0.0336003041369055	0.0767973527041248
10303	ENSMUSG00000091811	Inafm1	2.1328970810701e-14	1.99007754083986e-13	0.907539767420939	0.118751375276676	5.69993720669986	0.264010795791258	0.00393300722459463	0.0172198264705583	0.0106997485235875	0.0172198264705583
10304	ENSMUSG00000041570	Camsap2	0.321224742043202	0.409887083701911	-0.0678628868576459	0.0684140159140307	7.95665095897259	0.00556043433353734	0.000384670047196384	0.00483885858998006	0.00663604631303148	0.00663604631303148
10317	ENSMUSG00000046203	Sprr2g	3.16942968120445e-10	1.94334013455489e-09	4.75356275341134	0.755702596841366	3.21689108888741	7.46421135303321	0.244395246051212	0.612234376257964	0.0617501531265222	0.612234376257964
10323	ENSMUSG00000095990	Zfp97	0.531474183262163	0.616752993193865	-0.072171786355341	0.115335120193888	5.89768169803185	0.0175252579638828	0.00700716682417992	0.0129461181010281	0.00976107424379434	0.0129461181010281
10324	ENSMUSG00000041375	Ccdc9	0.113554817466405	0.171547149353671	0.156176324514693	0.0986949093461874	5.84451837444685	0.0171885512681858	0.00461439336365803	0.00772465409447943	0.0099966343326202	0.0099966343326202
10325	ENSMUSG00000028576	Ift74	2.15345425942585e-08	1.08743572378228e-07	-0.642036535756016	0.114665798191366	5.38951388517575	0.13003966576159	0.00706544370832392	0.000905046026569249	0.0126569242039708	0.0126569242039708
10329	ENSMUSG00000096696	Zfp960	0.0187746604452223	0.03594724477387	-0.274415488232252	0.116773779057404	5.95114840163007	0.0389544966249404	0.00579028294113164	0.0146638902718896	0.00953431673982297	0.0146638902718896
10330	ENSMUSG00000079104	Prps1l3	5.99817129533747e-08	2.88917763562941e-07	-0.407812006722846	0.0752579568909065	6.73582691132628	0.05196661083316	0.00114538205864416	0.00144639417256324	0.00735025805444616	0.00735025805444616
10332	ENSMUSG00000079012	Serpina3m	5.17851260361029e-17	6.02642290903659e-16	3.54755532374282	0.423206253336428	1.08063048131147	3.79143850679307	0.0474521940928023	-0.0275848512324791	0.221203105201783	0.221203105201783
10347	ENSMUSG00000106420	Gm9245	0.0607969002776161	0.100656040593628	1.03589397687776	0.552485733357667	1.61163737383152	0.557995290535587	0.290589899476939	0.00450058944318893	0.1672708288687	0.1672708288687
10350	ENSMUSG00000034640	Tiparp	0.00641614882453553	0.0137683923104015	0.267024188224721	0.0979646595432045	5.6259480451313	0.0329070645524205	0.00293595353699275	0.0114596582421312	0.0111027811678993	0.0114596582421312
10354	ENSMUSG00000033166	Dis3	3.92398563837194e-06	1.49632230129893e-05	-0.606294453697106	0.131364258890551	6.22843015810121	0.130985771591798	0.00563352379670428	0.0202513289740914	0.00853413148497253	0.0202513289740914
10355	ENSMUSG00000039316	Rftn1	1.66128095952209e-09	9.46221725158451e-09	-2.62535719670654	0.435536009032484	6.4295498037114	2.29538006128637	0.00452767609432509	0.28000974665159	0.00798325039469543	0.28000974665159
10359	ENSMUSG00000035900	Gramd4	0.670051865332248	0.739205964388415	0.0982519519924945	0.230596798122811	7.86114729724005	0.0667058937864914	0.000685586595527886	0.0790767383612105	0.00662909145387541	0.0790767383612105
10360	ENSMUSG00000054612	Mgmt	7.79398121048625e-08	3.70601556852691e-07	-0.512008742008914	0.095313581036116	6.50537554040173	0.0895475000439786	0.00184175324781468	0.0117852648470777	0.00780196442665926	0.0117852648470777
10361	ENSMUSG00000051506	Wdfy4	0.553331407115706	0.635994374904835	-0.650424435753994	1.09725256417933	1.59687688995835	1.57167141150551	0.69603473334065	1.10991005105653	0.168621887695878	1.10991005105653
10364	ENSMUSG00000003354	Ccdc65	3.02795010314111e-11	2.06782073833119e-10	-2.07163567191481	0.311748941048097	2.90135553930363	1.32397799518523	0.0689034242705368	-0.023308814220227	0.076877679096378	0.076877679096378
10366	ENSMUSG00000112855	Gm47842	0.440757510635994	0.531815586566547	0.120961430727809	0.156906380567776	4.50797971111581	0.0191496618702578	0.0137617489412428	0.0046884530001848	0.0231676694530768	0.0231676694530768
10374	ENSMUSG00000018574	Acadvl	0.00123882213921708	0.00309152954654644	0.235178680919969	0.0728155253688375	6.67048802352443	0.0201538956684104	0.000489661195931275	0.00396182890486056	0.00746348990617845	0.00746348990617845
10376	ENSMUSG00000035024	Ncapd3	1.22287829963272e-12	9.70058516337869e-12	-0.586749631572678	0.082608656344729	6.60762923253995	0.111125975494413	0.0026533793906649	0.00715091617084912	0.00758290576395741	0.00758290576395741
10380	ENSMUSG00000042429	Adora1	3.23198393154557e-32	1.00036312670344e-30	2.95291134921734	0.249910684592277	3.92967824644346	2.65536186229345	0.0576758204683257	-0.00835553122771725	0.036007204941745	0.036007204941745
10384	ENSMUSG00000074580	4931440P22Rik	0.0254329654617438	0.0471177467533521	0.468274135678664	0.209540924834436	3.87633760825916	0.0678802118309323	0.0283300305320905	-0.0257100155480251	0.0375310682386158	0.0375310682386158
10397	ENSMUSG00000021764	Ndufs4	2.01883370136296e-20	3.08251580395544e-19	-0.668977007140192	0.0722332882705713	7.1225761483634	0.137805230385103	0.0009686847243694	0.00346401472616628	0.00685778717719979	0.00685778717719979
10401	ENSMUSG00000015846	Rxra	1.34452190888766e-08	6.98209520881558e-08	-0.545149806434237	0.0959718698872732	6.8298724162473	0.100209213208177	0.000553394256052448	0.0132625054584371	0.00720452363129171	0.0132625054584371
10411	ENSMUSG00000075284	Wipf1	0.197257839460685	0.273705636672355	0.115823900458271	0.0898275046997336	5.59391524296905	0.00780469224203778	0.000815445208956274	0.00390972912457799	0.0112880256919147	0.0112880256919147
10414	ENSMUSG00000060888	Olfr566	0.940190433347513	0.954090579384684	0.0375841965914119	0.500918818178188	1.05813166842031	0.234196073984703	0.152637199449925	0.13957817859342	0.223742294157624	0.223742294157624
10417	ENSMUSG00000025351	Cd63	0.0409647110969033	0.0714520949085515	-0.154698945086537	0.0756885995274433	10.307646651147	0.0102167024641762	4.12113595596739e-05	0.00375525536657783	0.00855193478807885	0.00855193478807885
10418	ENSMUSG00000039163	Cmc1	0.958390861186849	0.967922541413912	0.00428921004317975	0.0822113268972291	6.88467311045319	0.00811596192108218	0.00178097777725763	0.00835707562804698	0.00712787641042537	0.00835707562804698
10419	ENSMUSG00000067194	Eif1ax	9.39250227615033e-08	4.43058347903929e-07	-0.415306505369875	0.0778004178714231	8.30583382285391	0.0579229811031715	0.00237713428776411	0.00534678206524898	0.00670222324368795	0.00670222324368795
10423	ENSMUSG00000045055	Rpsa-ps2	0.217305599894714	0.296336720386224	-0.805819716909792	0.653160206814166	1.81270674514017	0.305791089314734	0.490272345390321	-0.351538014807119	0.149655038257966	0.149655038257966
10428	ENSMUSG00000028104	Polr3gl	1.42600575151081e-12	1.12577003577738e-11	0.753312987572508	0.106377575677111	5.41114921122701	0.171055978449974	0.00447921660025646	-0.00346441500482106	0.0124950663101528	0.0124950663101528
10429	ENSMUSG00000025353	Ormdl2	0.0928730378229695	0.144712102865302	-0.138630532085411	0.0824968955839454	6.44214146242999	0.00605235591571751	0.00225630745184228	-0.00189777171705191	0.00795229921964031	0.00795229921964031
10431	ENSMUSG00000031758	Cdyl2	2.0081238999631e-22	3.54012424980416e-21	1.13479276544029	0.116492015525125	5.28108484711789	0.393160324747532	0.00682440877013963	0.00171801447841931	0.0135311757515192	0.0135311757515192
10439	ENSMUSG00000007033	Hspa1l	0.754554626593623	0.808369599962212	0.0689689099693997	0.220602092601772	3.65499679949509	0.0598253530750465	0.0224584814378557	0.0505394434525653	0.0445329525763298	0.0505394434525653
10440	ENSMUSG00000031355	Arhgap6	0	0	2.97458366964731	0.0772576949979327	7.76912316685087	2.66160690404342	0.000738796267663936	0.00821433088692646	0.00662683612669618	0.00821433088692646
10442	ENSMUSG00000025969	Nrp2	0.00299739960441638	0.00691019227726284	0.447066063069625	0.150628500013438	9.44680983300463	0.0871871534441303	7.25836112735045e-05	0.0339608339131741	0.00740791383774667	0.0339608339131741
10443	ENSMUSG00000053411	Cbx7	7.2391956281601e-30	1.96932686941471e-28	1.21669180334024	0.107177564393794	5.51224497552171	0.457886119665861	0.00478578617946896	0.0124447592846097	0.0117935791651408	0.0124447592846097
10446	ENSMUSG00000022841	Ap2m1	0.000128743716038292	0.000385795974698254	-0.276468092760574	0.0722065713324216	6.96595366533386	0.0265772122142251	0.000796800413218362	0.00376173748656209	0.00702388300215778	0.00702388300215778
10450	ENSMUSG00000025355	Mmp19	2.2013916720062e-121	7.96044705589366e-119	2.05124492477341	0.0875542252003996	7.35087706314277	1.27148061324313	0.000946373024835555	0.0105522405008279	0.00670647925298723	0.0105522405008279
10458	ENSMUSG00000034022	Cpsf1	0.331006505499139	0.420522917783225	-0.0870807988160288	0.0895811396911845	6.0165212520034	0.00353809622825103	0.00276812450701232	-0.00118915379261259	0.00926904637554495	0.00926904637554495
10460	ENSMUSG00000022064	Pibf1	0.48841363051854	0.576851787307248	0.091714253705717	0.132375478400806	4.94074781518618	0.0127567037707792	0.00928290529938669	0.00350866028928853	0.0170019956233765	0.0170019956233765
10467	ENSMUSG00000056656	Apol8	0.654972892987305	0.725919721270074	0.245972709807038	0.550441367768508	0.944266422014564	0.228782722703345	0.217549601150008	0.0457403369904923	0.236928947876291	0.236928947876291
10470	ENSMUSG00000020453	Patz1	0.00498374866679545	0.0109627682097788	0.267037659214988	0.0950960939130396	6.35092728727595	0.0322446539247275	0.00240030375544803	0.0111645968608284	0.00818509046514203	0.0111645968608284
10471	ENSMUSG00000031342	Gpm6b	3.89781559431838e-07	1.7097341420522e-06	1.15049356859517	0.22674820788354	3.79067303536091	0.442104593727058	0.0370124773362284	0.0192549705555231	0.0401096473313674	0.0401096473313674
10472	ENSMUSG00000022248	Rad1	0.825436667966329	0.865299019958197	0.0260913845827129	0.118297200165355	5.19543888846085	0.00964387357006282	0.00669307126080932	0.00510648557072812	0.0142982700896338	0.0142982700896338
10473	ENSMUSG00000087610	Gm16253	0.0476390749571342	0.0814738638037227	0.959995546365219	0.484705737020408	2.03952155068788	0.558405016512913	0.150526125832644	0.201883351418101	0.131476077109129	0.201883351418101
10477	ENSMUSG00000019773	Fbxo5	1.54666876644346e-15	1.59131930126931e-14	-1.9482985806625	0.24435712005016	4.69359992442655	1.21041269036651	0.013552684683733	0.0760129184950798	0.0202684857719874	0.0760129184950798
10484	ENSMUSG00000034653	Ythdc2	0.0886952325216078	0.139049964826621	-0.230897541378566	0.135636908371897	5.3858454573463	0.0380709474796238	0.00384910166720267	0.0237469547018268	0.0126847776269273	0.0237469547018268
10485	ENSMUSG00000037916	Ndufv1	0.056935476054914	0.0950377581614675	-0.134064252684041	0.0704190784967975	7.06748060792853	0.00939606670722148	0.000528319659095764	0.00447680478203243	0.00690995026541143	0.00690995026541143
10493	ENSMUSG00000024169	Ift140	0.0447603611858082	0.0771927725667917	0.26247001448972	0.130783833305175	5.52392464750101	0.0271005938744452	0.0139384600397944	-0.00589665838657545	0.0117181565411995	0.0117181565411995
10496	ENSMUSG00000026388	3110009E18Rik	0.989782481808873	0.992258778504182	-0.00221579301846955	0.173026236376542	4.33507491181825	0.0174763257403114	0.0185604058540862	0.00328316016929039	0.0263467118578602	0.0263467118578602
10497	ENSMUSG00000037172	E330009J07Rik	0.705083378387127	0.768927265021519	0.0606900539929376	0.160357398899813	4.25816873105746	0.0237350036543253	0.010639753800934	0.0176477697718479	0.0279319892719364	0.0279319892719364
10498	ENSMUSG00000078427	Sarnp	0.00936104586232441	0.0193054480393409	-0.17935536252544	0.0690205498715909	7.53630446927999	0.0104006435888919	0.000499451343756846	0.000438223367371227	0.0066463031131083	0.0066463031131083
10499	ENSMUSG00000012705	Retn	0.478108655993592	0.566984397197328	-0.228327796915387	0.321884114367255	2.8527634837687	0.0579368224994395	0.076007269517975	-0.0231363349602631	0.0794068051050129	0.0794068051050129
10500	ENSMUSG00000037072	Selenof	4.57319252712052e-06	1.72788359854967e-05	-0.735119285837394	0.160384827683662	8.92803891014426	0.192988060864365	0.000310085372968263	0.0382748540537085	0.00698757137484853	0.0382748540537085
10501	ENSMUSG00000014547	Wdfy2	3.62413381912887e-42	1.79703705693661e-40	1.20305015287101	0.0884121494420002	5.95238525901701	0.437156658837653	0.00219588164226666	0.00150131553368783	0.00952918061116519	0.00952918061116519
10502	ENSMUSG00000026632	Tatdn3	0.161872591737222	0.23276295146712	-0.205358389374534	0.146810270260914	5.28519632456328	0.0360548312884015	0.0188338091387739	0.0104202044392894	0.01349607404235	0.01349607404235
10505	ENSMUSG00000052253	Zfp622	0.599287925695376	0.676543271633264	-0.0416781679241471	0.0793228049027831	7.17013510457413	0.00452553495008043	0.00262013849618207	0.00238537906085095	0.00681802257028541	0.00681802257028541
10506	ENSMUSG00000020661	Dnmt3a	2.02601430175395e-12	1.57018756078432e-11	-0.918963809459859	0.130670470944783	5.58501684852191	0.27383807130141	0.00256125620925322	0.0230509017561437	0.0113407283397767	0.0230509017561437
10509	ENSMUSG00000046259	Sprr2h	1.49813455667753e-14	1.42380403444237e-13	6.14147789709431	0.798871528450259	2.37759176798721	12.0811600909115	0.00229525042676863	0.954998328025912	0.107477107738337	0.954998328025912
10517	ENSMUSG00000108919	Olfr1295	0.835332657429006	0.873225317126707	0.103941322829632	0.500037143673269	0.532830804987351	0.247642676278633	0.0855715313689223	0.219930389507529	0.289484186210461	0.289484186210461
10520	ENSMUSG00000020400	Tnip1	0.000533452162167182	0.00142606594956557	0.646404098613411	0.186640150366661	7.66337662350355	0.167152932485933	0.000796765281565123	0.0514550533117697	0.00662975849128818	0.0514550533117697
10522	ENSMUSG00000025354	Dnajc14	0.315934554172857	0.404774084010264	-0.0716751609645354	0.0714716613494572	7.89834458820086	0.00767103666104939	0.000715026300577208	0.00694727126350003	0.00663123943302516	0.00694727126350003
10525	ENSMUSG00000094858	Olfr1297	0.000154669045577141	0.000457617894577268	1.85690846868976	0.490797600944689	1.35204832676565	1.19311772299362	0.169087079314926	0.0292691765177009	0.192236348324667	0.192236348324667
10536	ENSMUSG00000021091	Serpina3n	1.57438817994126e-71	2.16128510701936e-69	4.39178650357111	0.245572124550735	4.32787007588858	5.83567009108817	0.0639678942060986	-0.00230104020188589	0.0264906083284441	0.0264906083284441
10537	ENSMUSG00000030281	Il17rc	0.120126345287171	0.180025593371838	-0.199660011353675	0.128461217013083	5.02270042954157	0.0232487058870486	0.00869253495559136	0.0054193023530633	0.0160608914591321	0.0160608914591321
10539	ENSMUSG00000038797	Zscan2	0.0540469362003272	0.0909947622196288	0.393597915649925	0.204311469600837	4.78485976906546	0.0965676076937345	0.00729588004937911	0.0553188848663015	0.0189860774556356	0.0553188848663015
10541	ENSMUSG00000018401	Mtmr4	3.56502469033601e-18	4.63234496572496e-17	-0.700480963260291	0.0805903061514184	6.80619100925478	0.148746475764501	0.00250274636683725	-0.000572244119984087	0.00723944980153177	0.00723944980153177
10544	ENSMUSG00000031776	Arl2bp	1.33548532568669e-11	9.4555422343032e-11	-0.638953081483566	0.0944534532404636	5.902665199586	0.133184057896061	0.00121552649717567	0.012166655746397	0.00973953003009581	0.012166655746397
10547	ENSMUSG00000021432	Slc35b3	0.15954913929968	0.229881004786886	-0.199988350369048	0.142179609620272	6.25469682600731	0.0362566517551271	0.00255715560852602	0.0277654064791333	0.0084552936703558	0.0277654064791333
10551	ENSMUSG00000030089	Slc41a3	0.0737042855380591	0.118840645719115	0.254334205141642	0.142209709465026	4.61497665199862	0.0436740881308623	0.00852490311014906	0.0218104990890418	0.021446078580361	0.0218104990890418
10555	ENSMUSG00000023795	Pisd-ps2	0.676842704946811	0.745034519529395	0.0876356530375301	0.210270700167499	3.88399229399327	0.0553605231237104	0.0238972849049415	0.0424233661184537	0.0373085663980514	0.0424233661184537
10556	ENSMUSG00000079065	BC005561	1.10524263871991e-05	3.93902100039939e-05	0.668463046106498	0.152079376431841	5.53065536662128	0.16180661728607	0.00427336520790221	0.0304188398959441	0.0116751847453551	0.0304188398959441
10559	ENSMUSG00000043872	Zmym1	0.0210686170671273	0.0397864369681862	-0.322174913689438	0.139666003274437	5.39118336360242	0.0467039299254653	0.016615601024364	0.00284055825341869	0.0126442876816184	0.0126442876816184
10563	ENSMUSG00000097656	Gm26712	0.273878324545483	0.359497126136462	-0.471616108800091	0.431024468685541	2.8390510222805	0.199427039898085	0.198541710615635	-0.0326660685229308	0.0801314282928441	0.0801314282928441
10565	ENSMUSG00000043162	Pyurf	6.88079548586075e-13	5.58372599197436e-12	-0.602980064597953	0.0839596579914032	6.29220931430317	0.112421450111529	0.00222720617483211	0.00195524710112238	0.00834663008021798	0.00834663008021798
10566	ENSMUSG00000027534	Snx16	0.00022467447078332	0.000643800483926074	-0.349722440310548	0.0947879692005518	5.76115677169488	0.0419718219083154	0.00308745617957114	0.0035126517345365	0.010389682478176	0.010389682478176
10570	ENSMUSG00000017491	Rarb	0.237196717332503	0.318857424170069	-0.513331258009204	0.434282085838102	2.09989366533025	0.305373810230665	0.149800447781351	0.133100947338489	0.126925995414699	0.133100947338489
10573	ENSMUSG00000034614	Pik3ip1	0.107800087362084	0.164141326407545	-0.215716522921293	0.134138698855957	6.23341958165416	0.0355519141152989	0.00354059447421336	0.0234491913219405	0.00851897499104055	0.0234491913219405
10574	ENSMUSG00000009585	Apobec3	2.41010195650123e-06	9.47551620447817e-06	-0.442891109845157	0.0939205953059677	6.50522094443631	0.0694310544211149	0.00192988683784171	0.0113017304960993	0.00780232090210222	0.0113017304960993
10587	ENSMUSG00000047090	Tmem198b	2.12327346937833e-29	5.61134624902016e-28	1.00596397283896	0.0893581952486912	6.11110058141665	0.31218805949146	0.00305996488160944	0.00768879148898754	0.00891736570554538	0.00891736570554538
10591	ENSMUSG00000036078	Sigmar1	1.56122301099694e-05	5.42331123735723e-05	0.361085201049523	0.0835870842967498	6.82853162650075	0.0474989175185706	0.000489685728385309	0.00999051526346262	0.007206470977865	0.00999051526346262
10592	ENSMUSG00000037997	Parp11	0.313612823581483	0.40204269108682	0.11121537398534	0.110368824851253	5.4961079192956	0.0153496228490194	0.00637230747558398	0.00817639880667812	0.0118996087729858	0.0118996087729858
10593	ENSMUSG00000025758	Plk4	7.97684663118329e-39	3.39841172856102e-37	-1.87425369671576	0.143811969425359	4.77853982602812	1.06644783883095	0.0119508422106638	0.00379886145825881	0.0190719816143369	0.0190719816143369
10605	ENSMUSG00000037993	Dhx38	0.0757308765910207	0.121632106634002	-0.128464212181187	0.0723329485769045	6.91724684427288	0.00700722007643265	0.000763192311269303	0.00180718760502165	0.00708489086347435	0.00708489086347435
10606	ENSMUSG00000003355	Fkbp11	1.40987409055819e-21	2.31995485756001e-20	-1.24289276573077	0.130263852097889	5.28469442050885	0.466715396786706	0.0119526560596352	-0.00785182024096126	0.0135003506854357	0.0135003506854357
10611	ENSMUSG00000072774	Zfp951	0.437812914805168	0.529187532602432	-0.128215924491655	0.165249762564771	4.45097379275596	0.0226008765841658	0.0168023537965305	0.00528399569870792	0.0241588722450395	0.0241588722450395
10618	ENSMUSG00000054675	Tmem119	5.13581004238841e-25	1.08621283435736e-23	-4.01133023061749	0.388304324422194	1.53437779851871	4.92557734054148	0.0517377971743273	0.0711950463528797	0.174432575373137	0.174432575373137
10621	ENSMUSG00000051169	Rpusd3	0.334704055281202	0.424311442804541	-0.205314821631104	0.212831582672416	4.04432371893294	0.0236128828806991	0.0350074280087637	-0.0212991404009192	0.0329384958655047	0.0329384958655047
10623	ENSMUSG00000020888	Dvl2	3.20361539660402e-06	1.23947812813286e-05	-0.349480921956252	0.0750391571845853	6.61760991296974	0.0416475106583185	0.000883098452529389	0.00537494681609698	0.00756321421392997	0.00756321421392997
10626	ENSMUSG00000028977	Casz1	0.816415142163376	0.858390957925977	-0.0802607686252246	0.345715846016725	3.12617871060281	0.145355872718566	0.0563515948274392	0.122927574453151	0.0658743581757516	0.122927574453151
10633	ENSMUSG00000026116	Tmem131	3.23135332856135e-08	1.60388498323571e-07	0.484973958495831	0.0877238562519157	5.65830364095595	0.0743193402250432	0.000620762512261266	0.004078510111874	0.0109224499212989	0.0109224499212989
10634	ENSMUSG00000048163	Selplg	0.777023911915743	0.826883538944524	-0.143965933735744	0.508355184016086	0.430081958835655	0.290596375106481	0.0837621953083212	0.271710952296128	0.303875294365722	0.303875294365722
10635	ENSMUSG00000031352	Hccs	2.57248018746021e-09	1.43381922027387e-08	-0.50865209330609	0.0853903703954776	6.79423585502143	0.0863679040349321	0.0012956268237926	0.00964164621062268	0.00725751879111404	0.00964164621062268
10637	ENSMUSG00000027536	Chmp4c	8.00344019378495e-11	5.2411220986332e-10	-0.887381887269215	0.136509036318671	4.78137178218277	0.256247192087493	0.00891864061858825	0.0160978692957256	0.0190334348763899	0.0190334348763899
10638	ENSMUSG00000036073	Galt	0.460917823794651	0.5507832397501	0.0698895749221911	0.0947865565417422	6.05244659379502	0.0122467553660905	0.00297554162419445	0.0105011953273669	0.00913049031645233	0.0105011953273669
10639	ENSMUSG00000017485	Top2b	2.04381521783385e-10	1.27747067536276e-09	-0.635160217542276	0.0998991852397762	5.80311992237069	0.129101621921957	0.00478183107464362	0.00530950809717072	0.0101879397427131	0.0101879397427131
10640	ENSMUSG00000028820	Sfpq	8.35846117537576e-10	4.91171404621962e-09	-0.424596539350253	0.0691754437518569	7.21562622315754	0.0595513193998115	0.00039358290141565	0.00643973338776968	0.00678428012598382	0.00678428012598382
10642	ENSMUSG00000036890	Gtdc1	0.429815788425789	0.521050603368826	-0.136476185751675	0.172862558590707	4.44246218381618	0.0212167728685563	0.0205106163551263	-0.000974306248428109	0.0243115798886621	0.0243115798886621
10644	ENSMUSG00000024168	Tmem204	4.12911009472442e-20	6.18365517822063e-19	-3.8065945095462	0.414452285337646	2.92002759934956	4.42147841697021	0.181734303325217	-0.0886969421526674	0.0759217419071787	0.0759217419071787
10649	ENSMUSG00000031297	Slc7a3	0.211338578408057	0.289772104270587	0.284900238079843	0.227939672929396	3.58867197753673	0.064673863665316	0.0310849268543957	0.0193193481055176	0.0468498148883443	0.0468498148883443
10656	ENSMUSG00000051853	Arf3	0.0967080618025885	0.150119749166074	-0.146790628641139	0.0883734251137164	6.15932114943308	0.0158360813166538	0.000224658661399817	0.0114901347380947	0.00875334650720243	0.0114901347380947
10661	ENSMUSG00000015533	Itga2	0.153536616289124	0.222406826878608	1.10669968923181	0.775461278452343	1.7221797139663	1.08904349389846	0.366426750395977	0.535583541172436	0.157406432458765	0.535583541172436
10662	ENSMUSG00000032401	Lctl	0.000420844043530071	0.00114737657031571	-1.35530965793622	0.384304528488114	3.04794628751501	0.728287245408322	0.0521439653485066	0.169390990576201	0.069579445099439	0.169390990576201
10664	ENSMUSG00000026604	Ptpn14	8.76918769715002e-20	1.27964544092467e-18	-1.08982162407588	0.119718245169414	6.61817794241398	0.37351230156275	0.000586227726759396	0.0209124596129064	0.00756210203655581	0.0209124596129064
10665	ENSMUSG00000030527	Crtc3	0.00230244040075089	0.00543999703291358	0.418909847030208	0.137430207888097	4.89472730124943	0.0753101124298605	0.00126192158628955	0.0270686714739586	0.0175609909462501	0.0270686714739586
10669	ENSMUSG00000028643	Svbp	1.52664027378446e-08	7.88090832142352e-08	-0.742839978160671	0.131277620506188	4.94112374040151	0.172042659159754	0.00885320001487165	-0.000729088497834339	0.0169975204537785	0.0169975204537785
10675	ENSMUSG00000055022	Cntn1	0.179054179391856	0.252969055047042	-0.413677995259916	0.307871052949072	3.27391894558897	0.134960346316364	0.0829228090727209	0.0216040674118858	0.0592540687932341	0.0592540687932341
10677	ENSMUSG00000022550	Adck5	0.371892009450723	0.463294373825651	0.0923537001296798	0.103427131124891	6.04876528136551	0.0067795374855628	0.0069013590198045	-0.00162538938571707	0.00914439815928366	0.00914439815928366
10682	ENSMUSG00000018286	Psmb6	3.99955448071358e-05	0.000129895716825979	-0.280972933545127	0.0684047632059424	7.71204350308861	0.0283267550524029	0.000391201291435756	0.00541257150471039	0.00662761615245583	0.00662761615245583
10683	ENSMUSG00000028468	Rgp1	0.670453704699949	0.739429191838239	-0.0529099995306103	0.124340400640056	5.06236948088975	0.0081254410287954	0.00756085901093301	0.001546141756188	0.0156299438360614	0.0156299438360614
10685	ENSMUSG00000084088	Gm12941	0.924107835773657	0.942290734203347	0.0528905412318339	0.555219476053727	1.60413964705801	0.151763611476873	0.294446896555468	-0.1057914107163	0.167956103328595	0.167956103328595
10687	ENSMUSG00000114413	Gm48364	0.660175071214358	0.730429522822692	0.640378231347158	1.45649258542581	1.32445778798769	2.66867006543541	0.535950885323815	2.6461050917767	0.195043791412412	2.6461050917767
10696	ENSMUSG00000026389	Steap3	1.04792295420039e-15	1.09945727299909e-14	-1.13184365779102	0.141108076573922	7.92708546349604	0.408214806833794	0.000462042288339708	0.029405191623248	0.00663338870423007	0.029405191623248
10698	ENSMUSG00000090035	Galnt4	4.01446634409436e-23	7.51495934564936e-22	-1.03402851505962	0.104409074605632	5.87999017052882	0.333845996818928	0.00258766891865632	0.0137642133713504	0.00983827805353448	0.0137642133713504
10699	ENSMUSG00000025507	Pidd1	8.28040032121001e-07	3.46109994818888e-06	-1.06772765730787	0.216637381602479	4.88857185024371	0.398330811183135	0.0201855437947099	0.0502120888666569	0.0176374435658095	0.0502120888666569
10700	ENSMUSG00000019952	Poc1b	0.0151115316953584	0.0297218849715287	-0.460198023010435	0.189405672253259	4.35211927733053	0.106584076532865	0.0188921400686644	0.0349196229538991	0.0260100386051607	0.0349196229538991
10701	ENSMUSG00000032400	Zwilch	6.29520387258739e-19	8.69829381313893e-18	-2.20335052094992	0.247938055026971	4.04760166533139	1.53019399040776	0.0218846841340958	0.07032523456174	0.0328548163097802	0.07032523456174
10702	ENSMUSG00000041440	Gk5	2.93666908645713e-33	9.61127061276234e-32	1.37520421160786	0.114450065726635	5.31071135786467	0.583074568140998	0.00473584973709122	0.0149123765801554	0.0132817153998383	0.0149123765801554
10704	ENSMUSG00000004530	Coro1c	8.80583629581531e-10	5.16641586552267e-09	-0.49620135901302	0.0809506702690939	6.26866212886969	0.0817283498263284	0.00134193979710984	0.00848757672841351	0.0084143142485615	0.00848757672841351
10710	ENSMUSG00000007050	Lsm2	5.98536346485485e-10	3.56668001326118e-09	-0.755135943037766	0.121976807518961	5.85647166357361	0.188923097627281	0.00347819291240146	0.0188393194463749	0.00994272229206723	0.0188393194463749
10720	ENSMUSG00000023094	Msrb2	0.000403481841272538	0.00110308349229332	1.15714631782636	0.327081142274513	2.08890944490045	0.444197859680583	0.0327280600261962	0.0203989142523683	0.127745050421204	0.127745050421204
10722	ENSMUSG00000049872	Fam26e	2.04723318534919e-14	1.9149702969077e-13	-1.48177250268821	0.193755874948319	4.08538391123486	0.70374453180925	0.021521568452435	0.0347904401630479	0.0319062833496733	0.0347904401630479
10724	ENSMUSG00000031683	Lsm6	1.60893451384768e-10	1.01377233753955e-09	-0.705663702939708	0.110351839544087	7.0004535824807	0.16400141268289	0.00288654373119441	0.0153797490049516	0.00698285198270753	0.0153797490049516
10733	ENSMUSG00000041202	Pla2g2d	6.09233595842358e-10	3.6275089525939e-09	4.13057427029897	0.667511114526189	2.5295614902078	5.65317844635595	0.153475365284378	0.514881266739615	0.0978151700975509	0.514881266739615
10734	ENSMUSG00000073889	Il11ra1	0.0061599249837505	0.0132858667164802	0.334770181448734	0.122217047457772	6.89733896331075	0.0515457303433198	0.00412739994956423	0.0182781100843785	0.00711094402958813	0.0182781100843785
10742	ENSMUSG00000049940	Pgrmc2	2.83069380063255e-05	9.44158971612557e-05	0.283114719172416	0.0676227908103261	7.70957515748396	0.02628559851465	0.000231575367702876	0.00256769369608087	0.0066276873877628	0.0066276873877628
10752	ENSMUSG00000049097	Ankrd34a	5.98887245400109e-22	1.01941473022985e-20	-1.06164545590899	0.110246689458212	5.40409926134202	0.345425034028725	0.00568414270213306	0.00343799706419356	0.0125473561026102	0.0125473561026102
10754	ENSMUSG00000022307	Oxr1	0.112176514033627	0.169741681676112	0.178829655218084	0.112578688143609	6.83570079398691	0.024802766904589	0.00294621051804163	0.0160647310181625	0.00719609979527053	0.0160647310181625
10763	ENSMUSG00000042182	Bend6	0.0604666678537375	0.100221220525379	1.20252225888419	0.640533743295315	2.71013487131795	0.926158106493466	0.424238578112304	0.191186636337559	0.0871835948367907	0.191186636337559
10764	ENSMUSG00000050359	Sprr1a	1.09268993892502e-42	5.47304764679133e-41	6.36863991154795	0.465045455989846	5.92933995841449	12.4273930282526	0.0262697032593815	0.298131210945824	0.00962566787635466	0.298131210945824
10771	ENSMUSG00000029512	Ulk1	0.131598788251351	0.19495240154022	-0.139062372473019	0.0922270026114984	5.54478983845442	0.0131063343455566	0.00117263739786662	0.0079584017448948	0.0115860926181854	0.0115860926181854
10775	ENSMUSG00000008301	Phax	0.000388360588735013	0.00106745162932616	-0.397302125754182	0.111983297471078	6.7567814876598	0.0624030044336325	0.0023673507825893	0.0164430375861547	0.00731611073765458	0.0164430375861547
10778	ENSMUSG00000040331	Nsmce4a	0.787049294296529	0.835574138005037	0.0281041880896623	0.10403401124977	6.59845782865132	0.0132246442125144	0.000699261989083751	0.015535351255992	0.00760125314261437	0.015535351255992
10781	ENSMUSG00000021765	Fst	0.0126331438124035	0.0253140951699817	-2.73006878767015	1.09467798873694	3.4983589030037	3.67396655445342	0.132394251078771	1.66508559745896	0.0501702293803766	1.66508559745896
10785	ENSMUSG00000042350	Arel1	0.536538376535195	0.621171167461408	-0.0643350607218748	0.104092595285318	5.15114346002001	0.00573378304715473	0.00153055095015915	0.00408455284450149	0.0147223516396903	0.0147223516396903
10788	ENSMUSG00000025350	Rdh5	0.321424020046358	0.410070778866475	-0.140009034016568	0.14120421465685	4.7843355650625	0.0111986696491107	0.0109147589968539	-0.00426737053781024	0.0189931863584328	0.0189931863584328
10789	ENSMUSG00000072571	Tmem253	0.979903075532403	0.984218074510088	-0.00969867574837958	0.385014399484955	2.65687111727473	0.124950378724898	0.132127703003733	0.0240249962856622	0.0902264287124074	0.0902264287124074
10791	ENSMUSG00000062190	Lancl2	0.044823167649853	0.0772820425138645	-0.280426443181266	0.139772229641692	6.39792192710661	0.0470352284254006	0.00203969650202043	0.0272647177664945	0.00806260634986687	0.0272647177664945
10794	ENSMUSG00000027107	Chrna1	1.25483220282016e-22	2.26052761105853e-21	3.51132683562478	0.35869986332593	3.92315044655007	3.85322355431366	0.0545709720650516	0.13842741586001	0.0361903716484045	0.13842741586001
10795	ENSMUSG00000005107	Slc2a9	8.46867015645157e-05	0.000261102595354674	1.50580184106571	0.383084074742015	3.15422991462334	0.766045148447449	0.155551047683859	-0.0482843063333736	0.0645790647975596	0.0645790647975596
10796	ENSMUSG00000028467	Gba2	0.572345246966237	0.65364278474206	0.0743918608149444	0.131760079820187	5.79020929029947	0.0224931070477195	0.00758783403771604	0.018453243913617	0.0102491348674826	0.018453243913617
10800	ENSMUSG00000053977	Cd8a	0.947890661929506	0.959409267733947	0.0298699615074937	0.457035655238195	2.0867362629253	0.0682832677275907	0.185414826716423	-0.100395322532106	0.127907558522087	0.127907558522087
10801	ENSMUSG00000090247	Bloc1s1	2.04180876200294e-14	1.91110206473836e-13	-0.82768086420717	0.108222330894249	7.12164770345357	0.219571171377439	0.000807378215374309	0.0167607311409023	0.00685861092046075	0.0167607311409023
10804	ENSMUSG00000053644	Aldh7a1	8.97122522368764e-12	6.4786841289037e-11	-1.03294670587121	0.151411592933872	5.94730481536775	0.347604233720782	0.00208224657964921	0.0323059591325096	0.0095503076730858	0.0323059591325096
10808	ENSMUSG00000004562	Arhgef40	2.60111058934989e-14	2.41629483694871e-13	0.996440970716604	0.130822060580046	5.09352246144111	0.305883353656544	0.0103690413807203	-0.000350327356033705	0.0153025759208935	0.0153025759208935
10811	ENSMUSG00000049288	Lix1l	0.0434721216749069	0.0752501664859509	0.269474588084442	0.133459732008072	7.38796379290023	0.0431587661681836	0.000383629202476818	0.0263336208990228	0.00669049204244444	0.0263336208990228
10820	ENSMUSG00000031425	Plp1	0.777610185263249	0.827330362878574	0.105576675067314	0.373809105652198	3.07915105994783	0.171023827257676	0.0491912025962057	0.160408668606538	0.0680853973719698	0.160408668606538
10822	ENSMUSG00000037210	Fam193a	0.750763026019497	0.805471642214709	-0.0277773461978139	0.0874509578876315	6.32902676107925	0.0030978600577827	0.0032273227667821	0.000355659444773809	0.00824418228641433	0.00824418228641433
10823	ENSMUSG00000047517	Dmbt1	3.20456166843204e-09	1.77026054443094e-08	5.04612910533235	0.852277180766762	3.8265720672178	8.51067735573155	0.0601700768340586	1.02939451244955	0.0390091600764759	1.02939451244955
10826	ENSMUSG00000045327	6330549D23Rik	0.168975308656956	0.24065590068665	-0.247336020746739	0.179814858290205	4.7127559589518	0.0571525920619612	0.0262709177987557	0.0222291570941342	0.0199918016376746	0.0222291570941342
10830	ENSMUSG00000003531	Dgcr6	0.03311006059151	0.0592361238481631	-0.248447820232185	0.116601322902315	4.93259076578993	0.0217902526353563	0.00329434004170358	0.000796105985695263	0.0170994627121512	0.0170994627121512
10836	ENSMUSG00000040612	Ildr2	2.45561971066299e-20	3.7225989601523e-19	-1.1244849633813	0.121692149981094	7.04377299490115	0.397110705101616	0.000442071236096764	0.021771397814435	0.00693451547741201	0.021771397814435
10838	ENSMUSG00000046493	Olfr1352	0.699780827356998	0.764381532925282	0.269131152873064	0.697924653426114	1.22804904258227	0.606248059465988	0.36743750320906	0.363210729580881	0.205094211564823	0.363210729580881
10842	ENSMUSG00000073973	Olfr552	0.237957150933235	0.319705729020041	0.414304965164172	0.351073686511239	2.37958587120394	0.0777749595189561	0.077533144323703	-0.0446826714848902	0.107345955717184	0.107345955717184
10843	ENSMUSG00000037788	Vopp1	2.26307771636325e-07	1.02445580925462e-06	0.36344046917626	0.0702121622010623	7.43244158840024	0.0433777390814736	0.000720562085885336	0.00396824627780895	0.00667405949553708	0.00667405949553708
10849	ENSMUSG00000025747	Tyms	1.51586434818427e-08	7.83346281846636e-08	-1.86061975957099	0.328745451342801	5.46505185488499	1.1682600530461	0.00944500750727656	0.152665350160597	0.0121098391589418	0.152665350160597
10853	ENSMUSG00000021597	Slf1	0.000490798010922416	0.00132229171541627	-0.381070889211975	0.109323155503571	5.34342756280875	0.056785444814575	0.00491178409303062	0.0116143884483864	0.0130155444008562	0.0130155444008562
10855	ENSMUSG00000059811	Atl2	0.461330220110357	0.551187190213245	0.107117600265234	0.145410174371278	7.92142452272201	0.0288151966587974	0.000381226531126986	0.0313349516849011	0.00663293155698785	0.0313349516849011
10870	ENSMUSG00000046836	Brox	0.824294279823342	0.864790165467058	-0.0190681681315614	0.08588290718588	5.79926792739639	0.00707210786886022	0.000857691819362881	0.00784609487825231	0.0102061188006848	0.0102061188006848
10871	ENSMUSG00000028907	Utp11	0.00387601789977633	0.00872810470566279	0.220222002943863	0.0762520548742022	6.95453726543775	0.0150709647480434	0.00168371564527481	-0.00103165867794817	0.0070378481635327	0.0070378481635327
10872	ENSMUSG00000039887	Alg14	0.112895188680935	0.170654982400443	-0.176995224632904	0.11164684889357	5.23695603419986	0.0131767778235269	0.00477971807163348	-5.64868707943174e-05	0.0139178102301619	0.0139178102301619
10875	ENSMUSG00000029371	Cxcl5	0.0127631279151866	0.025550382726243	1.41190630643679	0.566959782038951	1.7131388634293	0.628963465196393	0.323968520059908	-0.285318970372909	0.158196571614574	0.158196571614574
10882	ENSMUSG00000034926	Dhcr24	0.00304442466809972	0.00700661908246606	-0.617856441456526	0.208508714937168	6.67195654286957	0.166695035720495	0.00149648903091355	0.06371733727621	0.00746082719407042	0.06371733727621
10883	ENSMUSG00000028601	Echdc2	7.44097083238018e-06	2.72058775735804e-05	-0.527857929061843	0.117807859034015	4.99493417140964	0.0929594310736837	0.00444601396813916	0.00726552739641922	0.0163720235071282	0.0163720235071282
10886	ENSMUSG00000037544	Dlgap5	1.4683239424781e-26	3.34398936577271e-25	-3.43328246222692	0.321890754349889	3.0859289468954	3.57349258353757	0.0876567819024071	-0.0410767270185474	0.0677637047015035	0.0677637047015035
10894	ENSMUSG00000020828	Pld2	0.00137297288931123	0.00339884722940863	0.363104006064423	0.11346030859743	5.17634419070889	0.0438367239456387	0.00483109780598109	0.000523112418554937	0.0144787646345548	0.0144787646345548
10896	ENSMUSG00000023800	Tiam2	0.0270185919840723	0.0495887156172142	0.332341729736775	0.150295925393058	5.36250791088607	0.0602419458250365	0.00632327090273983	0.0275600268818938	0.0128647707022603	0.0275600268818938
10897	ENSMUSG00000020536	Llgl1	0.114804291737872	0.173082004200294	-0.109502634334936	0.0694389853357034	7.60909400592896	0.00860249762751344	0.000597939892187959	0.00565862204484479	0.00663471913449009	0.00663471913449009
10898	ENSMUSG00000036820	Amdhd2	3.78601628927258e-20	5.67557912080438e-19	-0.871882348278387	0.0948319689692242	6.07394958547816	0.233853570581145	0.00443911955292027	0.00281078270872246	0.00905053395494959	0.00905053395494959
10900	ENSMUSG00000032263	Bckdhb	3.75615386532039e-06	1.43725064522778e-05	-0.498067537186383	0.107703365394817	5.36655510760635	0.0798094056282992	0.00456681364832482	0.00216821653745829	0.0128332087277294	0.0128332087277294
10901	ENSMUSG00000032816	Igdcc4	7.62863348665284e-24	1.49408348841632e-22	1.81855203958738	0.180621584735881	6.25950251882083	1.03128844445323	0.00305086517430553	0.0458853701344462	0.00844112007178676	0.0458853701344462
10902	ENSMUSG00000058076	Sdhc	2.27898183405907e-19	3.23331910734543e-18	-0.648972353663716	0.0721164973540786	8.41859753369382	0.131814630210282	0.00106358578990935	0.00576778354051035	0.00673759799602188	0.00673759799602188
10907	ENSMUSG00000035181	Heatr5a	2.0440962830557e-05	6.96684402128362e-05	0.417954629749964	0.0981109804093207	6.88884046794412	0.063956739131083	0.000717123183673465	0.0137215235316437	0.00712227405751957	0.0137215235316437
10908	ENSMUSG00000060034	Ctf2	0.546258804070694	0.629818261851785	0.199886417520972	0.331280208222067	2.80220891939822	0.0436304607150479	0.0825175008821878	-0.0429623924543909	0.0821023636572963	0.0821023636572963
10912	ENSMUSG00000096887	Gm20594	2.94377141775002e-06	1.14431974408919e-05	-0.524119363159503	0.112118180019676	8.96063114244836	0.0974949156007255	0.000132949844503927	0.0187227795918828	0.00700882745987845	0.0187227795918828
10918	ENSMUSG00000042340	Ctf1	0.00225071755601096	0.00532712938783819	-0.430105822402263	0.140788193099264	4.49821126071719	0.0626036396986896	0.00639830981994947	0.0024846078792902	0.0233336631542839	0.0233336631542839
10919	ENSMUSG00000028465	Tln1	0.485397389326102	0.573883707667367	-0.112205977213449	0.160834670112102	7.5585680791662	0.0348184037288099	0.000107871643688191	0.0386938150214147	0.00664212038652831	0.0386938150214147
10923	ENSMUSG00000026888	Grb14	1.80924120325244e-47	1.15619871031986e-45	-2.17088083757248	0.150000971149291	4.7626893604198	1.44081743289669	0.00665693944445356	0.0270934975741422	0.0192893253634892	0.0270934975741422
10927	ENSMUSG00000024370	Cdc23	0.000142184507276985	0.000423383712570513	-0.33585632856166	0.0882824864085994	5.98725777822379	0.0410706315939516	0.0023044495854389	0.00673403736890682	0.0093862465242879	0.0093862465242879
10928	ENSMUSG00000041193	Pla2g5	0.855532044406721	0.888914085567989	-0.0464876212831935	0.255335887028911	3.06273959629683	0.0382478488850366	0.0289261186576203	0.0180732803489615	0.0688685041496412	0.0688685041496412
10931	ENSMUSG00000030852	Tacc2	0.369937688081936	0.461480535423036	-0.186960366786915	0.20852379352421	8.45567219707141	0.062664860583602	0.000831625681727158	0.0643916330168638	0.0067507607198947	0.0643916330168638
10932	ENSMUSG00000026771	Spopl	0.957189012679431	0.96690633658004	-0.00509333419703667	0.0948808238820751	6.09416932322286	0.00435967617723318	0.00452626264184137	0.000913604309734096	0.00897729346897065	0.00897729346897065
10934	ENSMUSG00000060205	Olfr57	0.141855952835989	0.207780711000433	0.493293751998114	0.335821939845575	2.62594471559652	0.166934620671702	0.0771359632503896	0.0402802904290957	0.092028599672078	0.092028599672078
10940	ENSMUSG00000030282	Cmas	0.0908937183667933	0.142150872205282	0.145645237897165	0.0861448272283412	5.85159582131042	0.0103175021274247	0.00116675241123003	0.00377542450225483	0.00996464447607109	0.00996464447607109
10942	ENSMUSG00000015889	Lta4h	1.43572652315378e-11	1.01314047750014e-10	-0.536145322389002	0.0793789175751962	6.30568564051642	0.0876487460139249	0.00114285427816454	0.000623650719389996	0.00830866455495014	0.00830866455495014
10944	ENSMUSG00000025234	Arih1	0.19449421677301	0.270402406027442	0.0943968027050088	0.0727585438391428	6.76165697986483	0.00486992511053515	0.000632399562474595	0.00211347319034609	0.0073083089899141	0.0073083089899141
10948	ENSMUSG00000021243	Fcf1	0.0343596316761228	0.0613015522539347	-0.154263862270061	0.072909531194226	6.90930631622321	0.00765432413261271	0.00087849790180956	-0.000234594936972107	0.00709520170663316	0.00709520170663316
10953	ENSMUSG00000025722	Wdr73	0.164652173040235	0.235858272221693	-0.177242635833956	0.127549935476341	5.02590207324179	0.0145634425066499	0.00837795877935975	-0.00195426263006039	0.0160255202806683	0.0160255202806683
10957	ENSMUSG00000020911	Krt19	0.011568754695638	0.0233580766876657	-0.942756972546137	0.373364273036249	2.42045249987511	0.33848854425093	0.104417281163766	-0.0146031168317371	0.104684039406064	0.104684039406064
10968	ENSMUSG00000043614	Vps37d	0.0214042850483895	0.0403629138989893	0.320541103354793	0.139318680795943	4.71486349522252	0.0385197595003894	0.00915293723120909	0.000466787541811849	0.0199616049968739	0.0199616049968739
10970	ENSMUSG00000024095	Hnrnpll	4.69283105909642e-13	3.89127031779438e-12	-0.497186778631751	0.0687300207038991	7.74054015713044	0.0791491895931752	0.000458704850900097	0.00577977232323723	0.0066270187680375	0.0066270187680375
10987	ENSMUSG00000021891	Mettl6	0.000267436890807408	0.000756538703131202	-0.514049037247217	0.141030220240201	4.66023566493437	0.0822939738816974	0.00907433732455818	-0.00529927473298249	0.0207599472069411	0.0207599472069411
10991	ENSMUSG00000003135	Cnot11	0.0625030618377024	0.103077908209764	-0.138464565948837	0.0743350050804914	6.78877537790692	0.00808062609306027	0.00102266772488602	0.0018884513826644	0.007265871745589	0.007265871745589
10993	ENSMUSG00000053841	Txlna	0.0679530336134477	0.110674687065031	-0.221852226629968	0.121541676053052	5.62771644392839	0.0324923779595443	0.00353112317135274	0.0186274453553248	0.0110927530411942	0.0186274453553248
10998	ENSMUSG00000045545	Krt14	2.31551667899095e-09	1.29889709734089e-08	-2.92381578180592	0.489426111631154	1.18035589908209	2.85205512027688	0.140346452756293	0.218960425363293	0.210206508915126	0.218960425363293
10999	ENSMUSG00000074955	Olfr1305	0.0954982023784737	0.148521593251154	1.55594191245256	0.933332847043843	1.84790519881908	1.77161881452312	0.25615080042715	1.0505145046293	0.146718908931764	1.0505145046293
11002	ENSMUSG00000066269	Olfr575	0.0382669925485504	0.0674208474776956	0.692781025734959	0.334356461230735	2.61639731094592	0.262555032658425	0.0751011028294583	0.0731131068866791	0.092590261920652	0.092590261920652
11007	ENSMUSG00000037493	Cib2	0.014950373423003	0.0294478857937349	1.21933090357098	0.501044311190806	2.40117414110419	0.747284837852969	0.131888707311864	0.24467939535314	0.105933633048521	0.24467939535314
11011	ENSMUSG00000035203	Epn1	0.0132658840710516	0.0264390371336753	-0.169771183004574	0.0685514711208023	7.30825422566473	0.00944811696497781	0.000321381112972374	0.000680419626210128	0.00672757517626692	0.00672757517626692
11012	ENSMUSG00000094747	Olfr1307	0.000277552170888003	0.000782465960369942	0.743770190679827	0.204591151137891	3.93655970822395	0.216187275911885	0.0119267724012154	0.0508595362846759	0.0358151114321757	0.0508595362846759
11013	ENSMUSG00000031835	Mbtps1	0.560367729377543	0.64293545548301	0.0489591916123298	0.0840796481595791	6.6972730160913	0.00920236541456635	0.000356890394111514	0.0102471904578464	0.00741579290842582	0.0102471904578464
11017	ENSMUSG00000042901	Aida	0.151453651371596	0.21973303016296	0.169413349285226	0.118106167955233	6.06434921328087	0.0253491451656952	0.00301872250804081	0.0179048778555638	0.00908596391806363	0.0179048778555638
11018	ENSMUSG00000043510	Hscb	0.14268576055884	0.208769277217542	-0.278390907782757	0.189916117780008	5.22027405282314	0.066532207411988	0.00280471315130779	0.0512974845376369	0.0140687204809659	0.0512974845376369
11019	ENSMUSG00000109528	Olfr1309	0.23142951040062	0.312692419684644	0.510064921814867	0.42623170746673	2.58420799990963	0.195444813112488	0.178007692438485	-0.0312640102226276	0.0945025102365203	0.0945025102365203
11020	ENSMUSG00000030284	Creld1	0.711351491528031	0.774566481594784	0.0431307359802626	0.116556450672028	6.92708260747276	0.016860565547773	0.000875317582848878	0.0195027917070425	0.00707226474640247	0.0195027917070425
11024	ENSMUSG00000036622	Atp13a2	0.014521898713982	0.0286724823989208	-0.223502441848172	0.0914461653946386	6.07013984731435	0.0207446167355149	0.00347905923337333	0.00371920861898465	0.00906454251470207	0.00906454251470207
11029	ENSMUSG00000036114	Rpp25l	0.00024913282700222	0.000709224902675674	-0.338094399568106	0.0922960910656964	6.12469006255416	0.0445146290170041	0.00238554819500428	0.0103923044440067	0.00887016285702714	0.0103923044440067
11031	ENSMUSG00000028447	Dctn3	0.00741218812868416	0.0156542879196398	-0.208356437505746	0.0778107069684714	7.21370128877134	0.0153173888093636	0.00229613312045393	0.000570950997468454	0.00678562605794605	0.00678562605794605
11033	ENSMUSG00000003778	Brd8	0.382214281453199	0.473469742109619	-0.122074451526662	0.139701468434684	7.33983985343863	0.0278904518540287	0.00149932021904323	0.0277754302051672	0.00671165646221731	0.0277754302051672
11038	ENSMUSG00000108827	Olfr1310	0.0709205226044165	0.114939622664307	0.678407565712403	0.375643862439434	2.14605101551082	0.232812932853851	0.0881359374993096	0.0302914191120687	0.123526529583316	0.123526529583316
11051	ENSMUSG00000033883	D3Ertd254e	0.0464233660100202	0.0796888762839597	0.172954685599218	0.0868454160617791	6.34067771676064	0.0180245485303497	0.0027627598519372	0.00855042958447809	0.00821257991563118	0.00855042958447809
11058	ENSMUSG00000005373	Mlxipl	0.463742576648231	0.553489570229164	-0.413167927946286	0.563899267662134	5.60373976376376	0.432791181888898	0.0157764416055529	0.461197134499285	0.011230474979343	0.461197134499285
11063	ENSMUSG00000020899	Pfas	0.426201764383011	0.517515754196766	-0.13408638092072	0.168512039075215	5.55461916390828	0.0394693160404688	0.0126791737535997	0.0299152872163303	0.0115250362323306	0.0299152872163303
11067	ENSMUSG00000049128	Ivl	8.76815854489709e-19	1.20144841577305e-17	1.37296838062211	0.155141294657479	7.68067522775913	0.594395237826027	0.000590324084811339	0.0355129078771867	0.00662877800812563	0.0355129078771867
11072	ENSMUSG00000001665	Gstt3	0.0813944012102946	0.12928577162458	-0.367708615258808	0.211005175721727	3.66020503748053	0.0719401130152721	0.022429426947006	0.0167921046712529	0.0443553493250292	0.0443553493250292
11077	ENSMUSG00000021890	Eaf1	4.01956469235532e-05	0.000130488430323757	0.441693792606248	0.10756354352857	5.28716785889131	0.06842472820231	0.00387557644447638	0.0084953063983266	0.0134792974001575	0.0134792974001575
11078	ENSMUSG00000073888	Ccl27a	0.00523119614631588	0.0114510134453387	0.441507200206801	0.15810796220862	5.23437183983105	0.0884763356068492	0.00567185550791583	0.0318253360627276	0.0139410159635557	0.0318253360627276
11079	ENSMUSG00000024121	Atp6v0c	0.0666803122598314	0.108972917720928	-0.244339936000864	0.13324076082655	8.26175057328286	0.0392143217122371	0.000143329387223376	0.0264863211312333	0.00669028056178854	0.0264863211312333
11080	ENSMUSG00000039456	Morc3	0.815042394541519	0.857332385656887	-0.0235659373233671	0.100740973533225	5.33353851450466	0.000931591825709945	0.00212813893231106	-0.00117190667589692	0.0130949766903219	0.0130949766903219
11085	ENSMUSG00000056486	Chn1	0.24383696087006	0.326348446637145	0.24320542825734	0.208679450643644	4.99908935325349	0.0700011998452708	0.0131727023368407	0.0521479673445591	0.0163249624126058	0.0521479673445591
11086	ENSMUSG00000026404	Ddx59	0.151904000223953	0.220300176789624	-0.161681442911819	0.112839963874864	5.07713000099849	0.0118264902342567	0.00362565783790738	0.00135462158664564	0.0154736283330136	0.0154736283330136
11092	ENSMUSG00000030811	Fbxl19	0.000778729139405174	0.00201913924813241	-0.330053837079136	0.0982230980708416	6.83533520272195	0.0362572190295391	0.00727503926477506	-0.00280434124184896	0.0071966262271762	0.0071966262271762
11094	ENSMUSG00000027201	Myef2	6.1085948976157e-05	0.000192939982854815	-0.307669021697227	0.0767526953176908	8.13222592012234	0.0354672395598749	0.000411424886685379	0.00842503947111005	0.00666123677050789	0.00842503947111005
11097	ENSMUSG00000015659	Serac1	0.000631905175395908	0.00166523749207603	0.552469963052894	0.161657349228386	4.19867422460906	0.117719641968304	0.00996505686022923	0.0227258480717756	0.0292345909790932	0.0292345909790932
11098	ENSMUSG00000073962	Olfr576	0.103981235501687	0.159374113258349	-0.835220868731464	0.513712866505801	1.44640818726677	0.438192335897661	0.212989534288211	0.0731531732471621	0.182861829532199	0.182861829532199
11101	ENSMUSG00000037708	Spag6	0.00621589893337939	0.0133987958107419	1.50864812559398	0.551372309421937	1.55891412370126	0.746703824517202	0.283883207630509	-0.204010614555844	0.172133927765411	0.172133927765411
11102	ENSMUSG00000043556	Fbxl7	7.092112397663e-12	5.16696110111801e-11	-1.40459060204903	0.204876648063409	5.16801108428408	0.642231756915376	0.00478880398680586	0.0581728573957408	0.0145586322872066	0.0581728573957408
11104	ENSMUSG00000006567	Atp7b	0.0158798404385641	0.0310763614495976	1.87745122375876	0.778487389130107	1.47347512727491	1.78469806731951	0.154334699051781	0.754729223500135	0.180236722991256	0.754729223500135
11107	ENSMUSG00000041120	Nbl1	1.04088196556158e-25	2.28285739961775e-24	-1.39975626487136	0.133534174544932	7.27916864929559	0.609192931239659	0.000268575368359546	0.026478488288735	0.00674372752001032	0.026478488288735
11110	ENSMUSG00000020186	Csrp2	5.47337042210109e-09	2.95514165615698e-08	-1.25838365931861	0.215768488260349	4.09092041356062	0.489140644012736	0.0380643187653189	-0.0204620515144357	0.0317697420239157	0.0317697420239157
11113	ENSMUSG00000082100	Glns-ps1	0.193981628493058	0.269866906637711	-0.772503452511442	0.594741171170149	1.53309167567479	0.284902591639468	0.356021901500537	-0.223679256004489	0.174553689526723	0.174553689526723
11118	ENSMUSG00000001666	Ddt	0.161981049348606	0.23284186907528	-0.124128383218264	0.0887620521308383	6.10775341366818	0.0140767989342872	0.00209884660430984	0.00971920624340664	0.00892911363135212	0.00971920624340664
11119	ENSMUSG00000002812	Flii	0.16235853012353	0.233294007328112	0.109747618733056	0.078549205216511	6.31559188534766	0.00641452388527637	0.00097386313094218	0.00252758929406206	0.00828110332927615	0.00828110332927615
11120	ENSMUSG00000015597	Zfp318	1.37022866647217e-05	4.81056362991152e-05	0.544434334322577	0.125198235029253	5.0030386283533	0.104583834292102	0.00723150003840955	0.0123450136807421	0.0162803970432506	0.0162803970432506
11122	ENSMUSG00000024118	Tedc2	0.00886341939308294	0.018402052362673	0.616124325097389	0.235406552246442	5.85038034343452	0.180382249001682	0.00438673039285539	0.07873763686798	0.0099701240911461	0.07873763686798
11124	ENSMUSG00000041415	Dicer1	0.547518645463298	0.630927361855966	-0.0484504016723071	0.0805516360083937	6.72077093312185	0.00694064130494703	0.00235742456030255	0.00543808653755327	0.00737542453514057	0.00737542453514057
11127	ENSMUSG00000039952	Dag1	0.898479473414989	0.922433119094982	0.0182542321491917	0.143077999501109	10.068924651059	0.0246655418268942	0.000104419219569246	0.0306025516922897	0.00817116844118082	0.0306025516922897
11131	ENSMUSG00000038374	Rbm8a	4.89910058671054e-06	1.84163451568384e-05	-0.355586666904035	0.0778248592692428	8.09710245236447	0.0417530901712441	0.00243016240177174	0.00234549618231306	0.00665490067864444	0.00665490067864444
11138	ENSMUSG00000063804	Lin28b	0.00129782444329832	0.00322520033461966	-0.924387818436142	0.287392880435561	2.83581758869227	0.297985991511118	0.0435890003852012	0.00845867442627324	0.0803030012023716	0.0803030012023716
11150	ENSMUSG00000114147	AC134468.1	0.744604479220268	0.800486259801297	-0.209238653092045	0.642305406230189	4.74952072274445	0.208413341824736	0.599362391701404	-0.355263519650899	0.0194719606073872	0.0194719606073872
11160	ENSMUSG00000043850	Clrn1	0.444820584490365	0.535474990715667	0.303441795163987	0.397134424766334	1.91294046590925	0.163189473990834	0.0951672389413799	0.0742907574025344	0.14140638806035	0.14140638806035
11161	ENSMUSG00000045193	Cirbp	3.89193067740637e-08	1.91509340269588e-07	0.82681917427161	0.150448747928344	6.31013163336441	0.232250774986804	0.00249283180610314	0.0314594068237065	0.00829625899470379	0.0314594068237065
11162	ENSMUSG00000032042	Srpr	0.00238568078289332	0.00561786901003437	0.214413079835245	0.0705892165147811	6.89173437930722	0.0157634817961165	0.000355854506540139	0.0021086344369419	0.00711840172571584	0.00711840172571584
11168	ENSMUSG00000019774	Mtrf1l	0.427245480987048	0.518613189873422	-0.132350525424282	0.166706369090271	4.35644017747989	0.035885477653335	0.0157610000058892	0.0225270989682483	0.0259255202370031	0.0259255202370031
11169	ENSMUSG00000036473	Tbc1d24	0.17739195273151	0.251027306595148	0.17319633529525	0.128404977452023	6.3334648494396	0.028784497049257	0.0057482918408599	0.0189834655108219	0.00823209928130922	0.0189834655108219
11173	ENSMUSG00000085939	Cd63-ps	0.859456824768029	0.891881212571624	-0.0838192770810069	0.473379665759109	2.29546569087626	0.1218722769129	0.22315058104596	-0.0734448616087288	0.112981880885348	0.112981880885348
11174	ENSMUSG00000037062	Sh3glb1	0.720107224346198	0.781460233359444	-0.0249760925590267	0.0697041935940301	7.77853888250446	0.000843768110673768	0.000661144465079405	0.000159638723444001	0.00662686744181164	0.00662686744181164
11175	ENSMUSG00000013974	Mcemp1	1.51618174082655e-06	6.14010119898784e-06	-1.76938756325614	0.367925573018441	4.84432648451876	1.10166277743878	0.0194046261337621	0.18364921478766	0.0181987731103851	0.18364921478766
11176	ENSMUSG00000024507	Hsd17b4	3.86377889525799e-09	2.11772221445822e-08	-0.460932338425647	0.0782577997953625	6.15376293735091	0.0687951593617092	0.000414657262326302	0.00590730921235982	0.00877176758089025	0.00877176758089025
11177	ENSMUSG00000032041	Tirap	0.503352077587379	0.590403315056209	-0.064944616269486	0.0970445425823215	5.95657629360522	0.00714329897301851	0.00461465291415408	0.00273279460872233	0.00951181195336395	0.00951181195336395
11179	ENSMUSG00000029298	Gbp9	0.77267968329013	0.822995434247596	-0.110282177075249	0.381768923934388	5.11646292183966	0.178545661112562	0.0151054865844755	0.203515780338555	0.0150676661423478	0.203515780338555
11193	ENSMUSG00000028223	Decr1	0.000796372125120692	0.00206092042713203	-0.356361969498107	0.106248174446572	5.75991116118679	0.0516445654792457	0.000929384370935091	0.0160036274889088	0.0103957992102398	0.0160036274889088
11194	ENSMUSG00000060803	Gstp1	3.4802062014628e-17	4.11135754126594e-16	0.569586930641722	0.0675730287711505	7.72639204473015	0.0991493778543315	0.000221907751124018	0.00205383773259314	0.00662726357483608	0.00662726357483608
11195	ENSMUSG00000022364	Tbc1d31	0.0705808335547998	0.114439133670545	0.358695693669164	0.198375538539174	6.65513089113918	0.0858222053458896	0.00307841040827956	0.0559508710277814	0.00749167428979152	0.0559508710277814
11206	ENSMUSG00000109368	Gm45015	0.296231508322347	0.383842714769019	0.662328663475218	0.63408105134143	1.57616274874066	0.290603201668574	0.432556626492457	-0.233807346329566	0.170531543012921	0.170531543012921
11210	ENSMUSG00000066724	Gm10175	2.71135516705853e-06	1.05925037435599e-05	-0.356696422177499	0.0760294558632066	8.01940697803786	0.0451062750688948	0.000422422884555838	0.00824829435372708	0.00664319459494418	0.00824829435372708
11213	ENSMUSG00000031516	Dctn6	7.5083263652183e-22	1.26642146405832e-20	-1.1518547829456	0.119904138438921	7.61448560866258	0.41528323519613	0.00155668631592871	0.0200088173062411	0.00663409279423006	0.0200088173062411
11214	ENSMUSG00000028466	Creb3	0.0824107373676722	0.130659157083433	-0.177958512583416	0.102459522578208	7.16272641026713	0.0220983141806155	0.00169156555862907	0.0140553650918023	0.00682390872996766	0.0140553650918023
11219	ENSMUSG00000025609	Mkln1	0.121217946584525	0.181423104791255	0.112299590885343	0.0724662329760842	7.50880916709141	0.00394611822551267	0.00122473890223764	-0.00102129041272774	0.00665229348037854	0.00665229348037854
11222	ENSMUSG00000089665	Fcor	1.86108553293843e-22	3.30844773517328e-21	-3.46847613433475	0.355773936681676	4.55665270354152	3.7609881211613	0.0592809965999779	0.130581644432987	0.0223638886155563	0.130581644432987
11226	ENSMUSG00000042284	Itga1	0.596733973416195	0.674177746230387	-0.213325007728146	0.403182352040708	2.18610655177121	0.074872565946571	0.123202653916501	-0.046677281079117	0.120631359579116	0.120631359579116
11227	ENSMUSG00000079363	Gbp4	0.0435397501768793	0.0753496365264868	-0.416463594926167	0.206323833479346	4.01198916238138	0.103116006883584	0.0253537437117259	0.0385005426806937	0.0337759063181301	0.0385005426806937
11232	ENSMUSG00000021395	Spin1	0.0995858679411512	0.15371786341442	0.112009693283535	0.0680139031676665	8.5152413565364	0.008072296539499	0.00016531927139423	0.00522023713192745	0.00677351726475684	0.00677351726475684
11233	ENSMUSG00000022216	Psme1	0.0285314453295072	0.0520304069440682	-0.170412984571789	0.0778176796486014	6.4125338773241	0.0113015078144783	0.00105773605567297	0.00217892922092562	0.00802565084316555	0.00802565084316555
11239	ENSMUSG00000032193	Ldlr	0.000116443133892991	0.000351248403478633	0.870267738929356	0.225838491437665	8.32927251842321	0.288413410284173	0.000194417479753437	0.0763101188425071	0.00670900279962265	0.0763101188425071
11241	ENSMUSG00000035621	Midn	0.0367611691274964	0.0650383166449	0.151744825122678	0.0726605739960225	6.79457946312	0.00794990582804184	0.000662343238542063	0.000640104564693023	0.00725699528160514	0.00725699528160514
11242	ENSMUSG00000011267	Zfp296	0.748330266165371	0.803727451057821	-0.0966999452741153	0.301394455034876	2.65890204510357	0.0510474699211468	0.0461489303139717	0.0141538273064554	0.0901089959746829	0.0901089959746829
11244	ENSMUSG00000027854	Sike1	0.00384327640487557	0.00865963768673027	0.261848990601133	0.0905817802847986	7.07710656885711	0.0250916997534869	0.00540724162122077	0.000245547866075627	0.00690034675812453	0.00690034675812453
11247	ENSMUSG00000044709	Gemin7	4.23674765364219e-15	4.22137235973785e-14	-0.678170633190789	0.0864162821954216	6.52965036186898	0.146935950910892	0.00126081831242905	0.00994084243028905	0.0077469744862179	0.00994084243028905
11249	ENSMUSG00000048696	Mex3d	0.000655318101142055	0.00172112421036884	-0.248166356285217	0.0728268622808941	6.99645674544084	0.0196285591682645	0.000968109674649592	0.000472636638725738	0.00698751812987087	0.00698751812987087
11250	ENSMUSG00000032352	Lrrc1	4.20770018582494e-08	2.06157841887114e-07	-0.743603765149893	0.1356469614504	6.95519626105935	0.187964085644401	0.00166228290639582	0.0259378643196938	0.00703703662549312	0.0259378643196938
11251	ENSMUSG00000035891	Cerk	0.877192022679328	0.905405801186558	0.0109483199510446	0.0708492505307156	7.57733166843943	0.00307219625238978	0.000890383208962614	0.002904912465368	0.00663904124218354	0.00663904124218354
11252	ENSMUSG00000030960	Eef1akmt2	0.000398886196841904	0.00109152579445885	-0.529827347880433	0.149634097891857	5.05146473296123	0.111083541470896	0.00508700235634696	0.0284985425215179	0.0157468279792753	0.0284985425215179
11256	ENSMUSG00000003429	Rps11	0.00614552670851336	0.0132567407217255	-0.188155541225153	0.0686720615736793	8.89421178244958	0.0107526856811253	0.000107573576446582	5.73431398114957e-05	0.00696620448472223	0.00696620448472223
11258	ENSMUSG00000000078	Klf6	2.0492469671847e-15	2.09243357682371e-14	0.60970845543249	0.0768056508690057	6.54660822653621	0.11749518319331	0.00113896547632107	0.00632586328061372	0.00770969653179634	0.00770969653179634
11263	ENSMUSG00000038155	Gstp2	0.0017754762675252	0.00430328774600762	0.783768775857703	0.250771808702679	3.25921665677974	0.229296361123272	0.0344393816417794	0.0218210095087545	0.0598903684182398	0.0598903684182398
11270	ENSMUSG00000040236	Trappc5	0.00280368329290374	0.00650710840647948	-0.260717508091986	0.087240824312659	7.0630396351388	0.0295252394198109	0.00160422084519147	0.0098122212949369	0.00691445248854767	0.0098122212949369
11272	ENSMUSG00000028337	Coro2a	0.0921233921168642	0.143800948781283	-0.738620204069137	0.438532026838889	1.68567859703574	0.327859550734854	0.127850960012454	0.0773885512089395	0.160614547832682	0.160614547832682
11275	ENSMUSG00000102758	Naaladl2	0.632569587624203	0.706689526495097	0.17225455637919	0.360279806389901	2.83859522115311	0.164663336328831	0.0615035208577216	0.133198787480795	0.0801555977648564	0.133198787480795
11281	ENSMUSG00000040268	Plekha1	6.46362360324014e-06	2.38441611200891e-05	0.476769377341559	0.105699132020801	5.31795747229025	0.0770869069599098	0.00353653477410035	0.0075812092367898	0.0132219249908256	0.0132219249908256
11283	ENSMUSG00000033653	Vps8	0.319893460347332	0.408680779242528	0.110335724377042	0.110926201901849	6.01184676583968	0.018417738344186	0.00771162385658896	0.0107453095459658	0.00928754857445351	0.0107453095459658
11285	ENSMUSG00000042275	Pelo	0.102063259533788	0.156982815448892	-0.238430278321024	0.145834963066274	6.33761354447672	0.042576103029122	0.00172454838710195	0.0301772062917102	0.00822085437076191	0.0301772062917102
11286	ENSMUSG00000031365	Zfp275	0.757775831004992	0.811175774041878	-0.0240522589882696	0.0779897487056618	7.04529836260059	0.00269525758742855	0.00219070601028287	0.000961424288088398	0.00693289534447554	0.00693289534447554
11288	ENSMUSG00000029373	Pf4	3.49142767745699e-15	3.50703975243749e-14	3.28696618797732	0.417554005243888	0.950335913428713	3.24969994535644	0.0253152956706163	-0.0147453843148637	0.236211725272202	0.236211725272202
11290	ENSMUSG00000057036	Gm7536	0.40331692407887	0.494547739342762	0.0575613978269851	0.0688770719316901	8.9047555107451	0.00178820123557655	0.000143287666604979	0.000849470932942007	0.00697278889021985	0.00697278889021985
11294	ENSMUSG00000022521	Crebbp	0.551591863211588	0.634536077279252	0.0581731848948741	0.0977082395842827	5.60189483276239	0.00912002217651548	0.00307911822287455	0.00705186470746492	0.0112412319011148	0.0112412319011148
11296	ENSMUSG00000045009	Prrt3	0.779811002418604	0.829314821164782	-0.0837931602680846	0.29972657022603	2.95217369553176	0.0577778814299015	0.0604584836704721	0.00913088297651231	0.0742955416787168	0.0742955416787168
11299	ENSMUSG00000050471	Fam118b	1.54621923046388e-17	1.87903658285717e-16	-0.726108115759064	0.0851876091872842	6.08212028786658	0.159656454028835	0.00186467833613379	-6.48421428095514e-06	0.00902071480243441	0.00902071480243441
11302	ENSMUSG00000002222	Rmnd5a	0.0304369514736381	0.0550314929936779	-0.150412552752858	0.0694952560428367	7.47219219348655	0.0119843836117735	0.000582629587477362	0.00591387391762766	0.00666175633121179	0.00666175633121179
11305	ENSMUSG00000022091	Sorbs3	0.00147395027011041	0.00362822292954624	0.218422761583207	0.0686915003382979	7.5754297839988	0.0185913459804416	0.00043844813613482	0.00491004579780386	0.00663933519195474	0.00663933519195474
11306	ENSMUSG00000023147	Wrb	0.00711610527170037	0.0151021151958531	-0.499448437942492	0.185574643158151	4.95554514850982	0.116160160468888	0.00399567732454932	0.0476612449503632	0.016826950145745	0.0476612449503632
11319	ENSMUSG00000059447	Hadhb	0.0821632862306118	0.13035130184674	-0.268437441312383	0.15442795031012	6.73230149798625	0.0502351881738835	0.00108785809520056	0.0346841296602767	0.00735610287960661	0.0346841296602767
11330	ENSMUSG00000019756	Prl8a1	0.360933654542708	0.45199783446661	-0.139333853770063	0.152512877909291	4.44423028814316	0.0197952387355481	0.0106105106378422	0.00685331672918636	0.0242797562544193	0.0242797562544193
11334	ENSMUSG00000105096	Gbp10	0.323549700256657	0.412392353508012	-0.324639902806831	0.328852637310733	3.21961112412382	0.0561468402824461	0.100586694903835	-0.0699247944861878	0.0616293906955016	0.0616293906955016
11335	ENSMUSG00000038014	Fam120a	1.97315746807988e-14	1.85386772000965e-13	-0.529825678195239	0.0692368512358544	9.02958434144008	0.0852336610429829	0.000134624976571081	0.0011392328490168	0.00705598737701267	0.00705598737701267
11341	ENSMUSG00000028224	Nbn	0.00289145303932471	0.00668882552052242	-0.23127832895511	0.0776349741727873	6.52781271288299	0.0223631582089694	0.00128971416123941	0.00660560905837219	0.00775106966097462	0.00775106966097462
11342	ENSMUSG00000057969	Sema3b	0.00636290573587739	0.0136666822978018	-1.24904792220084	0.457783427668524	3.86117514846905	0.719515013563799	0.0254589402767727	0.288889559695141	0.0379756065676785	0.288889559695141
11343	ENSMUSG00000091383	Hist1h2al	0.000460031410417133	0.00124710654431238	0.683502297862863	0.195118543632979	3.98894446092979	0.18583811263849	0.0206488270263518	0.0364580420778302	0.034386094428457	0.0364580420778302
11347	ENSMUSG00000043463	Rab9b	9.59833522597481e-05	0.000293049666516274	1.39663828171073	0.358063956497577	2.78913657398803	0.739031303313205	0.107437763750659	0.0848769316633892	0.0828101732712613	0.0848769316633892
11348	ENSMUSG00000037211	Spry1	6.09226817087503e-06	2.25471712185205e-05	0.99152949428886	0.21921159933957	5.50254629147417	0.352603691755432	0.00421763442731026	0.0678629535002081	0.0118570480309194	0.0678629535002081
11350	ENSMUSG00000032643	Fhl3	1.99805472483034e-07	9.10641234255599e-07	1.0364370095256	0.199333268145241	6.31299896585993	0.369941004561669	0.00165641562325416	0.0579442120609397	0.00828828939150645	0.0579442120609397
11351	ENSMUSG00000046032	Snx12	7.96318991721052e-09	4.23769754890751e-08	-0.497348385615362	0.0862069809857993	6.76944234284846	0.0831245972870849	0.00196686923959633	0.00918059611643261	0.00729596088245523	0.00918059611643261
11353	ENSMUSG00000030878	Cdr2	1.4484885191008e-08	7.50621837965344e-08	-0.582348237074347	0.102751212849084	6.83339264607716	0.114408214857429	0.00102246885092553	0.0148142487620112	0.00719942780084769	0.0148142487620112
11355	ENSMUSG00000113898	Gm19144	0.232736133345735	0.314114329811913	0.709532498303454	0.594576844703188	1.55019240485572	0.575256858953261	0.259925750311104	0.270356686074694	0.17294841378695	0.270356686074694
11357	ENSMUSG00000051146	Camk2n2	1.6260270428047e-15	1.66949286264699e-14	0.888706553356887	0.111548776362202	5.32901945189164	0.244620636224995	0.00553312466755001	0.00406791887139008	0.0131315695943068	0.0131315695943068
11359	ENSMUSG00000029911	Ssbp1	6.90581953381986e-08	3.30382963563773e-07	-0.40011998813674	0.0741841564919214	6.93261421085666	0.0487903495566381	0.00118970004761984	-0.000237764941776425	0.00706523356400698	0.00706523356400698
11361	ENSMUSG00000028334	Nans	0.564460626135508	0.646680568973421	0.0426813343173579	0.0740701326223145	7.54023756986706	0.00412578992688352	0.0015840553134282	0.00289004598300984	0.00664552150660269	0.00664552150660269
11363	ENSMUSG00000035649	Zcchc7	1.21149126361542e-09	7.00529230669354e-09	0.552764349580956	0.0909344012560277	6.55256243312356	0.0990619640205791	0.0047067738013901	0.00454002141146215	0.00769682419629828	0.00769682419629828
11364	ENSMUSG00000060301	2610008E11Rik	0.101443250052647	0.15619458150177	-0.314471105201344	0.191996913065727	5.35450558202026	0.0739030003540885	0.00286583826875947	0.0524283836713933	0.0129276078151903	0.0524283836713933
11366	ENSMUSG00000104713	Gbp6	0.639686590932767	0.713082210313474	-0.186736906096374	0.398893676812308	3.22398139145788	0.201400600110544	0.103272937072636	0.135401311028628	0.0614357192274326	0.135401311028628
11368	ENSMUSG00000021067	Sav1	5.04305185360277e-06	1.89191009062537e-05	0.32419637739268	0.0710491292717513	7.32231192975792	0.0333684092115722	0.000851682373636711	0.00144509497287687	0.00672028578177432	0.00672028578177432
11369	ENSMUSG00000086583	Gm15500	3.91981010723547e-05	0.000127585301097416	0.302330494305508	0.0735211608599701	9.99498440175162	0.028043283392439	4.42472872277631e-05	0.000733459033190829	0.00806379435406864	0.00806379435406864
11375	ENSMUSG00000019689	Fmc1	0.117447041987434	0.176420450304529	0.182412455845434	0.116514319977027	5.69323377333492	0.0262729953259195	0.00394420063002023	0.0164191795095432	0.0107349277542441	0.0164191795095432
11377	ENSMUSG00000114083	Gm47860	0.0234472500216143	0.0437586528177423	1.11712743812703	0.492980651397387	1.2328762189639	0.558748907095174	0.159962883554636	0.0704831079332332	0.204582000423653	0.204582000423653
11378	ENSMUSG00000015127	Unkl	0.00103007590176618	0.00260746206583326	0.377890360998572	0.115133931161643	5.0115180970827	0.0533597124510807	0.00369848425261383	0.00945073446037511	0.0161852489044872	0.0161852489044872
11379	ENSMUSG00000063632	Sox11	0.0644479103466397	0.105849642051543	-1.69396860674235	0.916119944532637	1.98545762917073	1.86798979551316	0.0787760029101593	1.18013762624556	0.135652042301259	1.18013762624556
11382	ENSMUSG00000026121	Sema4c	5.93750839793328e-15	5.81820882404222e-14	0.763079084899122	0.097764619185577	6.32237913878429	0.186156411860546	0.00445116683678587	0.00988571430996546	0.00826238586934118	0.00988571430996546
11385	ENSMUSG00000034761	Map4k5	0.822891094255843	0.863913281648288	0.0231822878888229	0.103571856782615	7.74577721130449	0.0130337809624063	0.000594488057742314	0.0154962062183554	0.00662695406556193	0.0154962062183554
11394	ENSMUSG00000071653	1810009A15Rik	3.35792330271369e-12	2.54262364075757e-11	-0.52183181861059	0.0749557287955054	6.80688259018124	0.0855655356976376	0.00118912827272684	0.00365212375640725	0.0072384136461712	0.0072384136461712
11396	ENSMUSG00000029735	Tpk1	2.55917666957039e-05	8.59007319516654e-05	-0.674529073966966	0.160239082495066	5.82659736362568	0.167308717758652	0.013458332392837	0.0250565129454539	0.0100785538407154	0.0250565129454539
11397	ENSMUSG00000020659	Cbll1	0.706416394939583	0.770154384246949	-0.0331070375192863	0.0878932381283289	6.57323791811504	0.00356468131115765	0.00393485065102912	0.000109972512929142	0.00765298131199558	0.00765298131199558
11398	ENSMUSG00000040177	2310057M21Rik	0.0117087574224763	0.0236118114180676	-0.320713555349705	0.127226771941046	6.34168876139553	0.0476191726247344	0.0160701218202661	0.00488239974125877	0.00820985542754227	0.00820985542754227
11401	ENSMUSG00000042208	0610010F05Rik	0.0058659737897094	0.0127054678460528	-0.232119854003976	0.0842485062320078	7.05290719713137	0.0215259834080298	0.00372182061603888	0.00298079866043836	0.0069248955874481	0.0069248955874481
11402	ENSMUSG00000039853	Trim14	0.168909852338829	0.24060890380241	0.516377983760454	0.3753524115338	2.28969394399296	0.17603503534209	0.0979577406986106	0.0220937201868095	0.113376408567748	0.113376408567748
11406	ENSMUSG00000033009	Ogfod1	0.567745762557539	0.649891806337096	-0.060716930665547	0.106264670736053	5.25163196389446	0.00554701786693779	0.00315105934713816	0.00240025836049222	0.0137872110228243	0.0137872110228243
11411	ENSMUSG00000079362	Gm43302	0.000446837092206818	0.00121333456576159	-0.538763391212283	0.153460862288912	4.6868187610987	0.114768055776308	0.0149579649148712	0.0196523579140546	0.0203673894668133	0.0203673894668133
11413	ENSMUSG00000029184	Olfr109	0.492482823013179	0.58073254863544	-0.286700755823498	0.41770873911748	2.42568485584454	0.0781634792816627	0.157374118293861	-0.0904937654629443	0.104346767808812	0.104346767808812
11414	ENSMUSG00000074947	Olfr1312	0.295286498138508	0.38284692063538	0.655593964532686	0.626406666958274	1.86586403514004	0.599803408791233	0.127017059279961	0.461560909334699	0.145237393483776	0.461560909334699
11415	ENSMUSG00000059866	Tnip2	1.55746772395249e-22	2.78540608869958e-21	0.951971819326098	0.0974665278882589	5.93014595363173	0.277678527690413	0.00462732152058346	0.00262695879579211	0.00962226456730567	0.00962226456730567
11416	ENSMUSG00000016918	Sulf1	1.30926684410956e-05	4.60635743492366e-05	-1.92012220374219	0.440541455832519	4.74589230296437	1.33895291235957	0.0284386381033285	0.262676523357225	0.0195226128967734	0.262676523357225
11417	ENSMUSG00000039048	Foxred1	0.42397112450282	0.515271406826691	-0.104602815287816	0.130826984580072	5.69261776969908	0.0238213645630182	0.00384773097458558	0.021825818866886	0.0107381732541503	0.021825818866886
11419	ENSMUSG00000092473	Vmn1r180	0.415791105844743	0.50657563770681	0.420023961529409	0.516161712481409	1.85884135295759	0.249394313181977	0.253818965413995	-0.00823362203359487	0.145815404733616	0.145815404733616
11420	ENSMUSG00000059776	Rpl13-ps6	0.573753293206809	0.654847292154284	-0.215074284437718	0.38233221934939	2.85681395128322	0.0715557094469117	0.14007320373884	-0.067974922365099	0.0791936851901046	0.0791936851901046
11422	ENSMUSG00000005148	Klf5	0.107906609687636	0.164252915321241	0.325752512988619	0.202623495706419	5.68450679670348	0.0811019471302673	0.00311176427800044	0.0584726572404335	0.0107811093183959	0.0584726572404335
11427	ENSMUSG00000096740	Lbhd1	0.117234603400065	0.176172737685928	-0.398211318146671	0.254206557664602	3.38621933224395	0.0553523295392762	0.042370839305305	-0.0326450225937506	0.0545606216342246	0.0545606216342246
11429	ENSMUSG00000049295	Zfp219	0.155616662755489	0.224914470853273	-0.136886401327688	0.0964009685657821	5.72717208594774	0.00857024559516267	0.00338034714214293	0.000305752276143591	0.0105593729684884	0.0105593729684884
11430	ENSMUSG00000040298	Btbd16	0.909603579618093	0.930590572997121	-0.0547795332329544	0.482475066845085	1.27593741298946	0.254511764968507	0.14911839781616	0.167896009421516	0.200054887374594	0.200054887374594
11432	ENSMUSG00000113817	Gm21056	0.0195278925930737	0.037218220283444	1.17647236091895	0.503778399625448	1.25519502113648	0.572103206856707	0.178462865333662	0.0176334372348965	0.202226148560104	0.202226148560104
11436	ENSMUSG00000026238	Ptma	5.37047299222511e-13	4.42347958792941e-12	-0.838180587723924	0.116162613811269	9.46626842364615	0.226956512708124	3.50945256010559e-05	0.0202055347455978	0.00742725677254573	0.0202055347455978
11453	ENSMUSG00000081670	Gm15697	0.257865117437819	0.341898428826069	0.577714598612993	0.5105960022814	1.53196720060516	0.36617493251069	0.21640278380723	0.116158072787169	0.174659632511392	0.174659632511392
11454	ENSMUSG00000003378	Grik5	0.163997537681108	0.235147726659585	-0.209849379056934	0.15078073747692	5.60676295827445	0.0404928255200746	0.00102379036137643	0.0330784558297493	0.0112128981574275	0.0330784558297493
11458	ENSMUSG00000022092	Ppp3cc	3.48671338594278e-09	1.92099638275688e-08	0.734079434342473	0.124275562341831	5.70873892396159	0.180195083251824	0.00352544496473177	0.0196411781283357	0.0106539391980693	0.0196411781283357
11463	ENSMUSG00000031755	Bbs2	0.000152438043987309	0.000451557730300867	0.679772310221574	0.179498515996009	3.89764676117906	0.160182416330553	0.0114147212913373	0.0155294014678625	0.0369148545758171	0.0369148545758171
11465	ENSMUSG00000090544	Gm6576	0.0038098441774099	0.00859214325742002	-1.66188107241811	0.574351431451133	1.20473580517307	1.17718918478672	0.287237892922086	0.148555325988225	0.207581457292861	0.207581457292861
11469	ENSMUSG00000032412	Atp1b3	1.91144031420967e-15	1.95576356787251e-14	0.543110419576844	0.0683419089410383	7.17226401333061	0.0911996096972506	0.000189572992899644	0.00319659118381263	0.00681635178365811	0.00681635178365811
11470	ENSMUSG00000104361	Gm38080	0.00769287029612243	0.0162009689436674	0.943909522533748	0.354152818394018	2.47780911182815	0.300073884283237	0.0871058994954988	-0.0461254891651607	0.101030428669141	0.101030428669141
11472	ENSMUSG00000028407	Smim27	0.376141567747815	0.467332178281161	-0.240054194051555	0.271239116797746	3.84172147823485	0.105572595001988	0.0242823838130586	0.086073603908773	0.0385533939545211	0.086073603908773
11479	ENSMUSG00000071064	Zfp827	0.00367195762165284	0.0083082327818121	-0.239535502327653	0.0824548959500689	6.25429254702271	0.0229932662358144	0.00174172530179642	0.00548338616471129	0.00845648949740861	0.00845648949740861
11481	ENSMUSG00000071014	Ndufb6	9.52029505070837e-29	2.42522155363922e-27	-0.772974548035351	0.0694831862165693	7.3410583868247	0.180190383650543	0.000530794517789276	0.000648565578969414	0.0067110752324204	0.0067110752324204
11488	ENSMUSG00000029847	Slc23a4	0.48002209194286	0.568844020073922	0.340110384003822	0.481560612313282	1.37537689320117	0.222115959772504	0.157964779055586	0.0763020181698341	0.189886155941729	0.189886155941729
11494	ENSMUSG00000036815	Dpp10	0.128658887632585	0.191190036885714	0.657775736866738	0.432914737790843	1.08450761860519	0.196336595609131	0.0603550336969394	0.0228148658105071	0.220767721597832	0.220767721597832
11504	ENSMUSG00000022217	Emc9	4.43899701983033e-06	1.68146575922342e-05	0.654523358905216	0.142607238982477	4.5888454251931	0.132160817224473	0.00865278785963787	-0.00410207658625905	0.0218524490556701	0.0218524490556701
11507	ENSMUSG00000019996	Map7	0.0240655974425218	0.0448180564857215	0.324037366055775	0.143628466650207	4.69063058280634	0.0434541086435137	0.0106319725730593	0.00431058275619577	0.0203117320753753	0.0203117320753753
11509	ENSMUSG00000053931	Cnn3	1.29068499062748e-66	1.47197659008023e-64	-1.19902378591876	0.0695418820120863	9.19377349627205	0.43270193526666	7.35672525813782e-05	0.00168208713113285	0.00718054277809302	0.00718054277809302
11510	ENSMUSG00000036822	Topors	0.0686999378324656	0.111768383441691	-0.126425215227032	0.0694495980473576	7.61124709222301	0.00485852574076166	0.000600404648474439	-0.000520998114473095	0.00663446535493486	0.00663446535493486
11517	ENSMUSG00000078671	Chd2	6.7572297671767e-07	2.86563754371172e-06	0.519461706268609	0.104557026946981	5.42288325845923	0.0843427413905079	0.00398925859212802	0.000248994041196011	0.0124089992338594	0.0124089992338594
11518	ENSMUSG00000034903	Cobll1	1.35010299102269e-06	5.48851849325538e-06	-0.397260081100687	0.0822104612344404	6.51445860454702	0.0490167830236886	0.00235667937516499	-0.000266540109100602	0.00778116052940415	0.00778116052940415
11520	ENSMUSG00000051166	Eml5	0.00521809797244586	0.0114257156312926	0.58891328835054	0.210834264440152	4.84344881324075	0.157386962833178	0.0109430266872337	0.0557336039057963	0.0182101180724061	0.0557336039057963
11523	ENSMUSG00000020633	Dcdc2c	0.428450369168791	0.519735327548396	0.427917538955875	0.540404875825677	1.81319409952066	0.146939121746783	0.2884420544928	-0.173435684864092	0.149614090231448	0.149614090231448
11530	ENSMUSG00000069171	Nr2f1	0.228442711859005	0.309418202633072	-0.277139304593579	0.230109507514727	4.85020843937605	0.0865823207835875	0.00653942363383209	0.072886154539173	0.0181229533376585	0.072886154539173
11532	ENSMUSG00000048782	Insc	0.00153122351150221	0.00375596727738968	1.53076593914934	0.483089574087705	1.27093717099264	0.890673657143444	0.149486602690066	0.0851388335668322	0.200576702198295	0.200576702198295
11534	ENSMUSG00000070972	Dnajc25	6.54424556924346e-11	4.3141389421789e-10	-0.550971669083583	0.0843657957124987	6.51622407578007	0.0922567667651734	0.00289923249187526	-0.00141694158518911	0.00777714873742934	0.00777714873742934
11536	ENSMUSG00000049758	Olfr1318	0.791646647894365	0.838967103363808	0.13661530693596	0.517143420890114	1.91979237381185	0.326523903950678	0.213013358543165	0.18814261811173	0.140855092222026	0.18814261811173
11542	ENSMUSG00000035478	Mbd3	0.000242142444241101	0.000690518153167642	-0.430741647648635	0.117354535133286	7.64798409579042	0.0721880144053376	0.000412739879208771	0.0202453904953157	0.00663086839219809	0.0202453904953157
11548	ENSMUSG00000020485	Supt4a	1.96973022655769e-05	6.7304033968528e-05	-0.362431241487043	0.0849124228164043	7.05511520972412	0.0480590649000138	0.00116527478195089	0.00964990454087683	0.00692259952472119	0.00964990454087683
11560	ENSMUSG00000029207	Apbb2	0.00568679623174713	0.0123625279958773	0.574060044670724	0.207593050524693	6.62793325315593	0.150577330017584	0.00303615212621024	0.0616061598130112	0.00754314333953008	0.0616061598130112
11566	ENSMUSG00000032279	Idh3a	9.7940838146622e-17	1.11956119226046e-15	-0.602271366590929	0.0724994385974125	8.01967239899711	0.11512664202092	0.000563960985484208	0.00732029190992578	0.00664322919343203	0.00732029190992578
11569	ENSMUSG00000024238	Zeb1	1.57746754736131e-29	4.21397006435654e-28	1.16159125205067	0.102943099206649	6.25236813187696	0.417505009061319	0.00692898122114028	0.00896694129026456	0.00846218919711574	0.00896694129026456
11571	ENSMUSG00000030967	Zranb1	0.0512277169189715	0.0867506717350853	0.143981099474822	0.0738528499335079	6.7234605654821	0.00848510682763135	0.000810475894456219	0.00202194876284081	0.00737088927049564	0.00737088927049564
11574	ENSMUSG00000063362	Alg11	0.000313882470601475	0.000878704967737439	0.363210605346932	0.100792028848618	6.39212355427044	0.0516652341476907	0.00716113470010105	0.00794967904582987	0.00807741491902987	0.00807741491902987
11575	ENSMUSG00000029056	Pank4	1.95857298360023e-05	6.69845514529572e-05	0.445099125435822	0.104249367236088	5.4336108521412	0.0665792905142123	0.00397053097092141	0.00496112037294379	0.0123313648827656	0.0123313648827656
11576	ENSMUSG00000035183	Slc24a5	0.00634605249759295	0.0136357354100454	0.953440992705266	0.34932976525714	2.39310836696386	0.301394354503068	0.0765872366645254	-0.0407379409997412	0.106459690677387	0.106459690677387
11583	ENSMUSG00000054477	Kcnn2	0.019220005163393	0.0367116460387097	0.811221446632651	0.3464927885552	2.58165361418338	0.235166584173771	0.0854303882817873	-0.0382522463683625	0.0946554904993501	0.0946554904993501
11584	ENSMUSG00000043529	Olfr266	2.6760619008311e-23	5.05417754671617e-22	3.98352316254751	0.40059198961531	1.29861440071381	4.95310576653849	0.032362807412352	0.208348105803576	0.197701055615137	0.208348105803576
11589	ENSMUSG00000038607	Gng10	3.22415319771262e-09	1.77964613958628e-08	-0.884696700161799	0.149448114678354	6.56908432614675	0.26160816216025	0.00154285030067502	0.0319592581706966	0.007661683719552	0.0319592581706966
11597	ENSMUSG00000026239	Pde6d	3.63261413109655e-06	1.39201698391413e-05	0.370755540141002	0.080053175634495	6.41097829624386	0.0455963434630687	0.00158320559751818	0.0038648472768506	0.00802956079623277	0.00802956079623277
11598	ENSMUSG00000047446	Arl4a	3.72818840248088e-07	1.63823714449263e-06	0.584918103151017	0.115088409514691	5.21098638616263	0.108001249257822	0.00571413346807409	0.000988982831533806	0.0141538795388578	0.0141538795388578
11607	ENSMUSG00000050608	Minos1	5.09246987777289e-27	1.17970247512283e-25	-0.871653054426598	0.0809787276674625	6.68307260486957	0.232958745974902	0.00239547915858054	0.0038858105758411	0.00744085234338105	0.00744085234338105
[truncated: 13,020 more rows]
