# Supplementary material for: Transcriptional heterogeneity of stemness phenotypes in the ovarian epithelium
Source: Commun Biol. 2021 May 5;4:527. doi: 10.1038/s42003-021-02045-w (PMC8100130; doi:10.1038/s42003-021-02045-w)
Supplement: Supplementary file 4 — Supplementary Data 2 [file 42003_2021_2045_MOESM4_ESM.csv]

	pathway	pval	padj	log2err	ES	NES	size	leadingEdge
1	GO_2_OXOGLUTARATE_METABOLIC_PROCESS	0.702886247877759	0.893035269012516	0.0543434390269162	0.351883654202921	0.820045385301831	17	c("IDH1"	"ADHFE1"	"GOT1"	"GPT2"	"GHR")
2	GO_3_UTR_MEDIATED_MRNA_STABILIZATION	0.157894736842105	0.491083007167783	0.16440575583821	-0.573637213693378	-1.31136619961627	11	c("TARDBP"	"ELAVL1"	"ZFP36"	"RBM38"	"HNRNPC"	"HNRNPA0"	"MYD88"	"MAPKAPK2")
3	GO_4_HYDROXYPROLINE_METABOLIC_PROCESS	0.476190476190476	0.771020899752037	0.0770736734944102	0.491459088431848	1.02442890921027	11	c("ERO1L"	"EGLN3"	"EGLN1"	"HOGA1"	"ERO1LB"	"P4HA1")
4	GO_ACETYL_COA_METABOLIC_PROCESS	0.422222222222222	0.733705059096978	0.0797705918628453	0.444477485590335	1.0469187569981	18	c("ACSS2"	"TDO2"	"ACACB"	"PMVK"	"MVD"	"MVK"	"ACLY")
5	GO_ACIDIC_AMINO_ACID_TRANSPORT	0.388135593220339	0.707689832689833	0.0838361057159929	0.462945074293495	1.07108215478509	16	c("SLC13A3"	"SLC17A6"	"NTSR1"	"SLC7A11"	"SLC17A8"	"ARL6IP5")
6	GO_ACID_SECRETION	0.31404958677686	0.647824836708705	0.0943563635421779	0.414945067858031	1.11721799917382	34	c("NOS2"	"ACE"	"BDKRB2"	"SLC6A9"	"RAB3A"	"VAMP2"	"KISS1R"	"STX1A"	"PPFIA3"	"ABCB4"	"CACNA1A"	"NTRK2")
7	GO_ACTIN_CYTOSKELETON_REORGANIZATION	0.0555555555555556	0.277170613236187	0.323470511553299	-0.452537086432257	-1.44659190012552	45	c("ANTXR1"	"PARVA"	"EZR"	"RAP2A"	"S1PR1"	"ANXA1"	"CXADR"	"DTNBP1"	"NPHS2"	"EPS8"	"SHC1"	"PTK7"	"PRKCZ"	"SIPA1L1"	"FLNA"	"CDC42BPA")
8	GO_ACTIN_FILAMENT_BASED_MOVEMENT	0.133640552995392	0.451594746716698	0.148261500475107	0.413264677998005	1.25951413583374	65	c("TNNT2"	"TNNT3"	"MYH6"	"MYH7"	"SCN5A"	"TCAP"	"SCN2B"	"KCNH2"	"TNNT1"	"MYBPC3"	"SCN1B"	"KCNQ1"	"CACNB2"	"MYO7A"	"KCNJ2"	"TNNI3"	"VIL1"	"CACNA2D1"	"DES"	"FNBP1L"	"TNNC1"	"MYO1B")
9	GO_ACTIN_FILAMENT_BASED_PROCESS	0.44047619047619	0.743629367427444	0.161978948883402	-0.236995109786758	-1.00238561184822	347	c("ACTN3"	"KIF23"	"DIAPH3"	"EPB41L3"	"SLC9A3R1"	"RND1"	"RACGAP1"	"PAWR"	"FSCN1"	"MYH10"	"ANTXR1"	"ANKRD1"	"CNN1"	"CDC42EP2"	"NEBL"	"RHOD"	"EPB41L4B"	"PARVA"	"LLGL2"	"ANG"	"SPIRE2"	"MYLK3"	"EZR"	"ACTA1"	"F11R"	"FHOD3"	"RAP2A"	"PPARGC1B"	"CNN2"	"FGD3"	"TMSB10"	"SYNE2"	"S1PR1"	"CNN3"	"ACTG1"	"CASQ1"	"ANXA1"	"CXADR"	"GAS2L3"	"TPM1"	"CORO1B"	"MRAS"
FGD1	"CTNNA1"	"MYL6"	"PKP2"	"LMOD1"	"NPHS2"	"ACTN1"	"ARPC5"	"NPHP1"	"CORO2A"	"RAN"	"BCL2"	"SRF"	"EPS8"	"ACTN4"	"SHC1"	"KRT8"	"FMN1"	"PTK7")
10	GO_ACTIN_FILAMENT_BUNDLE_ORGANIZATION	0.311345646437995	0.644285075244536	0.125033367555272	-0.352485626935923	-1.10277601096112	40	c("PAWR"	"FSCN1"	"RHOD"	"SPIRE2"	"EZR"	"CORO1B"	"LCP1"	"ACTN1"	"SRF"	"EPS8"	"ACTN4"	"BAIAP2"	"SORBS1"	"LIMA1"	"SWAP70")
11	GO_ACTIN_FILAMENT_ORGANIZATION	0.793388429752066	0.943181818181818	0.0391956336118146	0.248350294445512	0.839024289552301	134	c("TNNT2"	"SPTA1"	"ADD2"	"CRHR2"	"CCL11"	"ARHGAP6"	"SORBS2"	"TCAP"	"ARRB1"	"RAC2"	"DPYSL3"	"MSRB2"	"AIF1")
12	GO_ACTIN_FILAMENT_POLYMERIZATION	0.547008547008547	0.813578236216673	0.0665892104103933	0.401574273858179	0.945864871134345	18	c("ARHGAP6"	"MSRB2"	"AIF1"	"VIL1"	"DIAPH1"	"WAS"	"TTC17"	"WASF1"	"JAK2")
13	GO_ACTIN_MEDIATED_CELL_CONTRACTION	0.089922480620155	0.361345646437995	0.184706471207739	0.467703125346213	1.34836707842699	48	c("TNNT2"	"TNNT3"	"MYH6"	"MYH7"	"SCN5A"	"TCAP"	"SCN2B"	"KCNH2"	"TNNT1"	"MYBPC3"	"SCN1B"	"KCNQ1"	"CACNB2"	"KCNJ2"	"TNNI3"	"VIL1"	"CACNA2D1"	"DES")
14	GO_ACTIN_MYOSIN_FILAMENT_SLIDING	0.196994991652755	0.536564520820301	0.125033367555272	0.508918786196985	1.26732020644416	23	c("TNNT2"	"TNNT3"	"MYH6"	"MYH7"	"TCAP"	"TNNT1"	"MYBPC3"	"TNNI3"	"DES"	"TNNC1"	"TTN")
15	GO_ACTIN_NUCLEATION	0.410071942446043	0.724420764835781	0.100633389423036	-0.399396428270202	-1.03013629405397	18	c("SPIRE2"	"ARPC5"	"FMN1"	"ARPC2"	"ARPC3"	"ARPC4")
16	GO_ACTIN_POLYMERIZATION_OR_DEPOLYMERIZATION	0.7166392092257	0.900483894884482	0.0520570030732099	0.307549025047535	0.813303672521922	30	c("ARHGAP6"	"MSRB2"	"AIF1"	"VIL1"	"DIAPH1"	"ABI2"	"GHRL"	"MICAL2"	"WAS"	"TTC17"	"WASF1"	"JAK2")
17	GO_ACTION_POTENTIAL	0.0645161290322581	0.30206782464847	0.219250346703755	0.476672213718141	1.39614549392381	53	c("CHRNA1"	"KCNMB2"	"SCN5A"	"CLCN1"	"SCN2B"	"CACNA1H"	"KCNH2"	"GRIK2"	"CACNA1E"	"SCN1B"	"KCNQ1"	"CACNB2"	"KCNJ2"	"CHRNB4"	"CNTNAP1"	"AKAP6"	"NALCN"	"P2RX4"	"CHRNB2"	"CACNA2D1"	"CACNA1A")
18	GO_ACTIVATION_OF_ADENYLATE_CYCLASE_ACTIVITY	0.0439932318104907	0.236616853532943	0.282013350011725	0.616271816730022	1.47643847739145	20	c("ADCYAP1"	"GIPR"	"ADORA2B"	"EDNRA"	"ADCY9")
19	GO_ACTIVATION_OF_ANAPHASE_PROMOTING_COMPLEX_ACTIVITY	1.88325504813494e-05	0.000558250603554285	0.575610261071129	-0.870251864680197	-2.02664999140748	12	c("CDC20"	"PLK1"	"UBE2C"	"FBXO5"	"MASTL")
20	GO_ACTIVATION_OF_CYSTEINE_TYPE_ENDOPEPTIDASE_ACTIVITY	0.653555219364599	0.871857573031158	0.0523759084097997	0.290403864266431	0.890856060878911	67	c("CYFIP2"	"CCK"	"CTSH"	"FAM162A"	"EGLN3")
21	GO_ACTIVATION_OF_CYSTEINE_TYPE_ENDOPEPTIDASE_ACTIVITY_INVOLVED_IN_APOPTOTIC_SIGNALING_PATHWAY	0.924078091106291	1	0.0530212512043078	-0.254922230179641	-0.569063331598601	10	c("TNFRSF10B"	"BAX"	"TRADD")
22	GO_ACTIVATION_OF_GTPASE_ACTIVITY	0.861971830985915	0.978101269811261	0.0687943095604775	-0.233580375382795	-0.789963999731267	61	c("ECT2"	"ARHGEF10"	"SYDE2"	"TBC1D10C"	"TBC1D2"	"TAX1BP3"	"CCR7"	"TIAM1")
23	GO_ACTIVATION_OF_IMMUNE_RESPONSE	0.0586766541822722	0.287510692860104	0.206587922696891	0.344394166544306	1.26144408135828	273	c("CYFIP2"	"TRDC"	"CD36"	"DMBT1"	"TNIP3"	"FFAR2"	"HAVCR2"	"MASP1"	"CD28"	"FYB"	"FYN"	"PGLYRP3"	"ICAM2"	"LCP2"	"CLU"	"PSMB8"	"TNFAIP3"	"C3AR1"	"SERPING1"	"CD46"	"PSMB9"	"COLEC11"	"PRKCB"	"BIRC3"	"NFAM1"	"CD14"	"RFTN2")
24	GO_ACTIVATION_OF_INNATE_IMMUNE_RESPONSE	0.11968085106383	0.425965771244772	0.14551614609036	0.350585584538742	1.21691309443394	158	c("CD36"	"DMBT1"	"TNIP3"	"FFAR2"	"HAVCR2"	"FYN"	"PGLYRP3"	"ICAM2"	"PSMB8"	"TNFAIP3"	"PSMB9"	"BIRC3"	"CD14"	"IKBKG"	"PAK3"	"COLEC12"	"TNIP2"	"RELB"	"NFKBIA")
25	GO_ACTIVATION_OF_JUN_KINASE_ACTIVITY	0.928452579034942	1	0.0406579344155557	0.253465788034699	0.646326081686704	26	c("MDFI"	"MAP2K7"	"ERN1"	"MAPK8IP3"	"WNT5A"	"MAP3K6")
26	GO_ACTIVATION_OF_MAPKKK_ACTIVITY	0.0629067245119306	0.299671520222589	0.266350657088526	-0.649823445132494	-1.45060199095775	10	c("GADD45G"	"GADD45B"	"MAP4K1")
27	GO_ACTIVATION_OF_MAPKK_ACTIVITY	0.665738161559889	0.87775019070506	0.0815265143256594	-0.278984725881716	-0.879342707196706	43	c("BMP4"	"MAP3K9"	"GADD45B")
28	GO_ACTIVATION_OF_MAPK_ACTIVITY	0.621233859397417	0.855743080310565	0.0522693317499306	0.279874499051083	0.912697124093442	99	c("ADORA2B"	"FPR1"	"CXCR4"	"TGFA"	"MDFI"	"MAP2K7"	"CD74"	"LRRK2"	"ARRB1"	"SHC2"	"IKBKG"	"PAK3"	"PDE6G"	"MAPK10"	"ERN1"	"MAPK8IP3"	"DUSP6")
29	GO_ACTIVATION_OF_NF_KAPPAB_INDUCING_KINASE_ACTIVITY	0.157142857142857	0.49075305309676	0.172324344900946	-0.547409366116126	-1.31874237535449	14	c("CARD10"	"TNFSF15"	"TRAF4"	"TNFRSF10B")
30	GO_ACTIVATION_OF_PHOSPHOLIPASE_C_ACTIVITY	0.0214664674675442	0.142797262296518	0.352487857583619	0.70246976408268	1.58230660493992	14	c("AGT"	"SELE"	"EDNRA"	"ARHGAP6")
31	GO_ACTIVATION_OF_PROTEIN_KINASE_ACTIVITY	0.283898305084746	0.618909151247309	0.170932335370056	-0.25845377319704	-1.0539658988536	207	c("ADCY1"	"BMP4"	"KIF14"	"ECT2"	"PDE6H"	"MAP3K9"	"THBS1"	"IQGAP3"	"TPX2"	"CLSPN"	"GADD45G"	"CDK1"	"GADD45B"	"TGFB3"	"GAS6"	"ANG"	"MAP2K6"	"MAP4K1"	"CARD10"	"TNFSF15")
32	GO_ACTIVATION_OF_PROTEIN_KINASE_A_ACTIVITY	0.316964285714286	0.650312987088762	0.112378519110475	-0.493138018701322	-1.1484240389775	12	ADCY1
33	GO_ACTIVATION_OF_PROTEIN_KINASE_B_ACTIVITY	0.786407766990291	0.938794836901328	0.065981614400873	-0.298933584735219	-0.749792378986539	16	c("GAS6"	"ANG")
34	GO_ACTIVIN_RECEPTOR_SIGNALING_PATHWAY	0.583756345177665	0.830688190690786	0.0629394692018967	0.402158084649376	0.921311926301237	15	c("INHBA"	"TGFBR1"	"ACVRL1"	"ACVR2B")
35	GO_ACTOMYOSIN_STRUCTURE_ORGANIZATION	0.00552683015812132	0.0577345072581781	0.407017918923954	-0.491359177119301	-1.63517989686673	56	c("KIF23"	"RACGAP1"	"MYH10"	"ANKRD1"	"CNN1"	"NEBL"	"EPB41L4B"	"MYLK3"	"ACTA1"	"F11R"	"FHOD3"	"CNN2"	"CNN3"	"ACTG1"	"CASQ1"	"TPM1"	"KRT19")
36	GO_ACUTE_INFLAMMATORY_RESPONSE	0.685154975530179	0.884516008273379	0.0536769600638126	0.30950139172978	0.850504910969338	37	c("BDKRB2"	"IL1RN"	"IL1A"	"PTGES"	"NUPR1"	"NPFF"	"FN1"	"HFE"	"KLKB1")
37	GO_ACUTE_PHASE_RESPONSE	0.536502546689304	0.80909617629226	0.0672065093710464	0.406587069441697	0.947528667605529	17	c("IL1RN"	"IL1A"	"FN1"	"HFE"	"F8"	"ORM2"	"HIF1A")
38	GO_ACYLGLYCEROL_HOMEOSTASIS	0.311336717428088	0.644285075244536	0.096240602328129	0.500670896378516	1.14699687906964	15	c("LIPC"	"ANGPTL4"	"RORA"	"XBP1"	"APOC4")
39	GO_ADAPTATION_OF_SIGNALING_PATHWAY	0.279513888888889	0.615523465703971	0.104343952581949	0.538455202821518	1.19518621303311	13	c("GIPR"	"ARRB1"	"GRK5"	"ARRB2")
40	GO_ADAPTIVE_IMMUNE_RESPONSE	0.056551724137931	0.279695147009377	0.222056046145248	0.394687953140372	1.32179872157346	117	c("TRDC"	"CTSH"	"HAVCR2"	"TNFSF18"	"FYN"	"ALCAM"	"CLU"	"TNFRSF13C"	"C3AR1"	"SERPING1"	"LAIR1"	"CD46"	"JAG1"	"RORC"	"TAP2"	"CD74"	"PRKCB"	"TRPM4"	"RORA"	"TAP1"	"RELB"	"JAK3"	"CD84"	"TGFB1"	"CD27"	"ERCC1"	"NLRP10")
41	GO_ADAPTIVE_IMMUNE_RESPONSE_BASED_ON_SOMATIC_RECOMBINATION_OF_IMMUNE_RECEPTORS_BUILT_FROM_IMMUNOGLOBULIN_SUPERFAMILY_DOMAINS	0.435975609756098	0.739643110198613	0.0721797965581253	0.323732728277611	1.00872300122001	73	c("TRDC"	"CTSH"	"CLU"	"C3AR1"	"SERPING1"	"CD46"	"JAG1"	"RORC"	"CD74"	"RORA"	"RELB"	"TGFB1"	"CD27"	"ERCC1")
42	GO_ADENYLATE_CYCLASE_ACTIVATING_G_PROTEIN_COUPLED_RECEPTOR_SIGNALING_PATHWAY	0.415282392026578	0.727182247641476	0.0791316651768349	0.401185404945859	1.03630872935671	27	c("ADCYAP1"	"ADORA2B"	"CALCRL"	"PTGIR"	"ADM2")
43	GO_ADENYLATE_CYCLASE_INHIBITING_G_PROTEIN_COUPLED_RECEPTOR_SIGNALING_PATHWAY	0.647254575707155	0.86784796517726	0.0572461135202884	0.341219009620279	0.870092753719886	26	c("CHRM3"	"ADORA1"	"INSL3"	"CHRM4"	"GNAI1"	"ADCY9"	"GABBR1"	"GPR37")
44	GO_ADENYLATE_CYCLASE_MODULATING_G_PROTEIN_COUPLED_RECEPTOR_SIGNALING_PATHWAY	0.0507692307692308	0.259822352535357	0.248911114434702	0.485318666086798	1.42567304222033	54	c("ADCYAP1"	"CHRM3"	"CRHR2"	"ADORA2B"	"FPR1"	"ADORA1"	"CALCRL"	"PTGIR"	"INSL3"	"GNAO1"	"ADM2"	"GRK5"	"CHRM4"	"GNAI1"	"ADCY9"	"GNAT2"	"PTGER4"	"RAPGEF2"	"PRKACB"	"GABBR1"	"GPR37")
45	GO_ADHERENS_JUNCTION_ASSEMBLY	0.389705882352941	0.707689832689833	0.105125131597001	-0.348827721515968	-1.03139714046942	32	c("ACTN3"	"THY1"	"RHOD"	"JUP"	"ACTN1"	"BCL2"	"VCL"	"TBCD"	"CTNNB1"	"TRIP6"	"FERMT2"	"SORBS1")
46	GO_ADHERENS_JUNCTION_ORGANIZATION	0.24929178470255	0.589979798154831	0.147331213699377	-0.349276948217595	-1.14053064945426	50	c("ACTN3"	"CDH3"	"THY1"	"RHOD"	"CDH24"	"ANG"	"CTNNA1"	"CDH11"	"PKP2"	"CADM1"	"JUP"	"ACTN1"	"BCL2"	"VCL"	"TBCD"	"CTNNB1"	"TRIP6"	"FERMT2"	"RAB8B"	"SORBS1")
47	GO_ADIPOSE_TISSUE_DEVELOPMENT	0.903703703703704	0.993073396638128	0.0601186142531851	-0.242561791229402	-0.679454830570481	25	c("BDH1"	"CSF1"	"PPARGC1A")
48	GO_ADP_METABOLIC_PROCESS	0.642740619902121	0.865774839142278	0.0566484183613995	0.320420036484608	0.88050917341614	37	c("HK1"	"ALDOC"	"PFKFB4"	"PFKL"	"ENO2"	"PFKP"	"GAPDHS"	"BPGM"	"ENO1"	"PGK1"	"AK4"	"TPI1"	"PGAM1"	"LDHA"	"ALDOA")
49	GO_ADRENAL_GLAND_DEVELOPMENT	0.754237288135593	0.919946328220467	0.051011413203915	0.340640573179227	0.788115176913464	16	c("CYP17A1"	"WNT4"	"NR5A1"	"INSR"	"THRA"	"FSTL3"	"NF1"	"MDK")
50	GO_ADRENERGIC_RECEPTOR_SIGNALING_PATHWAY	0.822125813449024	0.960712381422637	0.0584693210386381	-0.314981231184961	-0.703133142538536	10	c("ADRA1B"	"ADRB2")
51	GO_ADULT_BEHAVIOR	0.303571428571429	0.637444145091339	0.0902635484340068	0.346977066976311	1.09518506771562	78	c("NRXN3"	"NTSR1"	"HOXD9"	"ATP1A3"	"SEZ6L"	"HIPK2"	"CNP"	"GLRB"	"GBX1"	"LGI4"	"CHRNB4"	"UNC79"	"ARRB2"	"CHRNB2"	"MECP2"	"CACNA1A"	"CHD7"	"BBS2"	"ZFHX2"	"GIGYF2"	"BBS4")
52	GO_ADULT_LOCOMOTORY_BEHAVIOR	0.219325153374233	0.555924111689825	0.111918316325105	0.408685276510608	1.19522696202423	51	c("NTSR1"	"HOXD9"	"ATP1A3"	"SEZ6L"	"HIPK2"	"CNP"	"GLRB"	"GBX1"	"LGI4"	"ARRB2"	"MECP2"	"CACNA1A"	"CHD7"	"GIGYF2")
53	GO_AEROBIC_RESPIRATION	0.00738994834010111	0.0697848148800257	0.407017918923954	-0.501033644864689	-1.60949827466478	46	c("OGDHL"	"FXN"	"ME3"	"PDHA1"	"BLOC1S1"	"NNT"	"UQCR10"	"COX10"	"SDHD"	"SDHC"	"MDH2"	"IDH3A"	"IDH3B"	"UQCRB"	"COX19"	"DHTKD1"	"CS"	"SUCLG2"	"ACO2"	"SUCLG1"	"UQCRH"	"SDHB"	"UQCRC1"	"PDHB")
54	GO_AGING	0.767320261437909	0.925419307976756	0.0383205781976994	0.245709094190751	0.868886076691101	198	c("AGT"	"P2RY2"	"HMGA1"	"EDNRA"	"ERO1L"	"APOH"	"CYP1A1"	"CCL2"	"CLU"	"SERPINE1"	"SERPING1"	"NQO1"	"CP"	"PRELP"	"CAV1"	"LRRK2"	"IL10"	"GNAO1"	"HMGA2"	"CNP"	"CRYAB"	"JUN"	"HSD17B10"	"LONP1"	"TGFB1"	"CX3CL1"	"ALOX12"	"ERCC1"	"GNRH1"	"JUND"	"AMH"	"ARNTL"	"PPP1R15A"	"CDKN1A"	"NOX4"	"NTRK2")
55	GO_ALCOHOL_BIOSYNTHETIC_PROCESS	0.143928035982009	0.469979602473441	0.140406238523342	0.390962069112713	1.23356471444238	80	c("CYP11B1"	"LPIN3"	"IP6K3"	"SGMS2"	"CACNA1H"	"STAR"	"FDPS"	"LPIN2"	"SLC27A1"	"PHOSPHO1"	"INSIG2"	"IDI1"	"HSD17B7"	"MSMO1"	"TM7SF2"	"SQLE"	"FDFT1"	"PMVK"	"LSS"	"ISYNA1"	"LPIN1"	"GOT1"	"SGMS1"	"CEPT1"	"CHKA"	"DHCR7"	"MVD"	"HSD17B1"	"INSIG1"	"NSDHL"	"CYP27B1"	"PRKAA2"	"HMGCR"	"LCAT")
56	GO_ALCOHOL_CATABOLIC_PROCESS	0.818037974683544	0.958429561200924	0.0441523058441465	0.271296957455865	0.760810566905019	41	c("LIPC"	"NTSR1"	"GK5"	"ADH7"	"INPP1"	"ALDH2"	"TPI1"	"ALDH1B1"	"MTMR7"	"TRERF1"	"PNPLA8"	"CYP27B1")
57	GO_ALCOHOL_METABOLIC_PROCESS	0.0589711417816813	0.287510692860104	0.206587922696891	0.34864793862397	1.26634328334889	243	c("CELA3B"	"CYP11A1"	"CYP11B1"	"PLA2G2D"	"PLA2G3"	"LPIN3"	"IP6K3"	"NR0B2"	"LIPC"	"INPP5J"	"NTSR1"	"APOC1"	"VLDLR"	"CYP1A1"	"SGMS2"	"ACSS2"	"MBOAT2"	"CYP17A1"	"CACNA1H"	"STAR"	"GK5"	"FDPS"	"SLC5A3"	"APOBR"	"LPIN2"	"SLC27A1"	"PHOSPHO1"	"ADH7"	"ITPKB"	"PLA2G4B"	"INSIG2"	"IDI1"	"INPP1"	"HSD17B7"	"MSMO1"	"LEPR"	"TM7SF2"	"SQLE"	"FDFT1"	"LDLR"	"PMVK"	"SGPP2"
LPIN1	"GOT1"	"TPI1"	"SGMS1"	"CEPT1"	"ALDH1B1"	"CHKA"	"CUBN"	"MTMR7"	"DHCR7"	"PPARD"	"MVD"	"PNPLA6"	"HSD17B1"	"INSIG1"	"SREBF2"	"LIPE"	"TRERF1"	"NSDHL"	"PNPLA8"	"GALR2")
58	GO_ALDITOL_METABOLIC_PROCESS	0.200892857142857	0.541859552049379	0.14551614609036	-0.536189356599118	-1.24868236317278	12	c("MOGAT2"	"SORD"	"GK")
59	GO_ALDITOL_PHOSPHATE_METABOLIC_PROCESS	0.289782244556114	0.624577878375194	0.0999276973731092	0.459534048463067	1.16080946975579	25	c("PLA1A"	"PLA2G2D"	"LIPC"	"SLC27A1"	"SERINC3"	"PLA2G4B")
60	GO_ALPHA_AMINO_ACID_BIOSYNTHETIC_PROCESS	0.667638483965015	0.877943058339682	0.0838361057159929	-0.269032499002263	-0.894881908420328	55	c("PHGDH"	"MTHFD1"	"DHFR"	"AHCY"	"SEPHS2"	"SHMT1"	"APIP"	"GOT2"	"ENOPH1"	"PYCR2"	"ADI1"	"GLUL"	"PSPH"	"PADI3"	"CAD"	"ATIC"	"NOXRED1")
61	GO_ALPHA_AMINO_ACID_CATABOLIC_PROCESS	0.549382716049383	0.814528125613976	0.0614364107201271	0.313749267165601	0.93948982608047	60	c("NOS2"	"HDC"	"ALDH1L1"	"TDO2"	"NOS3"	"ALDH1L2"	"HAAO"	"GCAT"	"ASPA"	"MTHFS"	"GOT1"	"ASRGL1"	"HMGCL"	"HIBCH"	"GPT2")
62	GO_ALPHA_AMINO_ACID_METABOLIC_PROCESS	0.798140770252324	0.945247768467203	0.0372254009247509	0.243237351361171	0.843286772890915	162	c("NOS2"	"HDC"	"ERO1L"	"NMNAT2"	"ALDH1L1"	"TDO2"	"ADSSL1"	"GFPT2"	"PLOD1"	"PSAT1"	"NOS3"	"ALDH1L2"	"HAAO"	"MPST"	"GCAT"	"ASPA"	"MTHFD1L"	"EGLN3")
63	GO_ALPHA_BETA_T_CELL_ACTIVATION	0.629901960784314	0.85912830922629	0.0776798560117236	-0.304004332165472	-0.898865484437798	32	c("IL18R1"	"ZFPM1"	"ANXA1"	"LY9"	"IRF1"	"TCF7"	"LEF1"	"BCL2"	"SATB1"	"FOXP1"	"CEBPB"	"BCL3")
64	GO_ALPHA_BETA_T_CELL_DIFFERENTIATION	0.657568238213399	0.873597502061662	0.0760837160951725	-0.304223112372448	-0.874897972138009	29	c("IL18R1"	"ZFPM1"	"ANXA1"	"LY9"	"IRF1"	"TCF7"	"LEF1"	"BCL2"	"SATB1")
65	GO_ALPHA_LINOLENIC_ACID_METABOLIC_PROCESS	0.258134490238612	0.599233570460705	0.124434168630393	-0.541005025340481	-1.20768644584229	10	c("ABCD1"	"FADS2"	"HSD17B4"	"ACOX1"	"SCP2"	"FADS1"	"ELOVL5")
66	GO_ALTERNATIVE_MRNA_SPLICING_VIA_SPLICEOSOME	0.924078091106291	1	0.0530212512043078	-0.247837948480302	-0.553249077412264	10	c("HNRNPM"	"SFPQ"	"SRSF6"	"SRSF1")
67	GO_AMEBOIDAL_TYPE_CELL_MIGRATION	0.238429172510519	0.577722490716836	0.100990587455923	0.344061543669915	1.13972144817924	109	c("SCG2"	"FAT2"	"SOX18"	"PTP4A3"	"SEMA6B"	"EGR3"	"GREM1"	"ITGA4"	"SEMA3G"	"SEMA6D"	"TGFBR1"	"SEMA4G"	"SEMA7A"	"NOS3"	"NRP1"	"SEMA3A"	"SEMA5A"	"PLXND1"	"VEGFA"	"AMOT"	"TNS1"	"SEMA4C"	"ZEB2"	"SEMA4D"	"TWIST1"	"SEMA4B"	"PHACTR4"	"NRTN"	"WNT5A")
68	GO_AMIDE_BIOSYNTHETIC_PROCESS	0.153333333333333	0.48471012953918	0.30068212900741	-0.25380441244664	-1.09700070780691	434	c("EIF5A2"	"SOX11"	"FAM57B"	"ST3GAL2"	"DEGS1"	"BDH2"	"MTHFD1"	"DHFR"	"CHAC1"	"SPTLC2"	"SMPD2"	"NMRAL1"	"SLC25A4"	"PTRH1"	"SLC25A44"	"OPLAH"	"UCP2"	"SLC25A5"	"RPS27L"	"PPA1"	"SLC25A15"	"MRPL18"	"CERS1"	"MRPL23"	"SLC25A26"	"RPL27"	"MRPL28"	"MRPL34"	"MRRF"	"SLC25A22"	"N6AMT1"	"PARS2"	"MRPL36"	"PABPC4"	"MRPL20"	"MRPL42"	"MRPL11"	"RPSA"	"RARS"	"MRPS36"	"CDC123"	"MRPL3"
AIMP2	"SLC25A39"	"MRPS2"	"MRPL12"	"MRPS28"	"EIF4E2"	"LARS2"	"MRPL54"	"RARS2"	"QRSL1"	"MRPS14"	"MRPL19"	"COPS5"	"EIF2AK2"	"EIF4A1"	"MRPL4"	"PTCD3"	"RBM4"	"EFTUD2"	"EIF4EBP2"	"EIF3I"	"GFM1"	"MRPL21"	"MRPS17"	"CAD"	"NARS"	"MRPS18A"	"ST3GAL1"	"ATIC"	"MRPL51"	"MRPS15"	"GSPT1"	"MRPL47"	"RPL15"	"ABCF1"	"MRPS26"	"SPTLC1"	"MRPS21"	"CARS2"	"MRPL27"	"MRPL32"	"MRPL15"	"EIF1AD"	"FTSJ1"	"EIF4G1"	"GTF2H3"	"MRPL40"	"EIF1AX"	"TARS"	"RPL29"
MRPS33	"SLC25A25"	"PABPC1"	"EIF2S1"	"RPL7L1"	"MRPL49"	"SLC25A17"	"ATPIF1"	"GUF1"	"MRPS18C"	"MRPL37"	"MRPL22"	"EIF2B1"	"KARS"	"RPLP0"	"RPL28"	"RPS12"	"MRPL16"	"MRPL44"	"SLC25A3"	"YARS2"	"CNDP2"	"GBA"	"EIF4G2"	"MRPS7"	"EIF5A"	"RPLP1"	"MRPS35"	"HARS"	"CHCHD1"	"MRPL17"	"DENR"	"EIF3A"	"AIMP1"	"EEFSEC"	"SLC25A12"	"TSFM"	"MRTO4"	"EIF2AK4"	"AARS"	"DHX29"	"MRPL55"	"EIF3C"	"MRPS24"	"CERS4"	"MRPL43"	"EIF3L"	"EIF2S2"	"EIF4E"	"ASNSD1"
EIF2A	"SLC25A20"	"EIF3K"	"SMPD4"	"RPL5"	"AKT1"	"TRMT112"	"MRPS16"	"SSB"	"AURKAIP1"	"EIF3B"	"ST3GAL5")
69	GO_AMIDE_TRANSPORT	0.379204892966361	0.700465907822788	0.0795564677235957	0.352284721024614	1.04766004449792	57	c("CDH17"	"AQP3"	"IL1RN"	"SLC14A1"	"PTPRN"	"TAP2"	"FFAR1"	"AQP11"	"MAFA"	"TAP1"	"NPFF"	"EIF2AK3"	"VGF"	"ACVR2B"	"RAB11FIP5"	"SLC15A2")
70	GO_AMINE_BIOSYNTHETIC_PROCESS	0.475945017182131	0.771020899752037	0.0738052724171275	0.440647649813995	0.9925547296152	14	c("HDC"	"TPH1"	"OAZ3"	"SMOX")
71	GO_AMINE_CATABOLIC_PROCESS	0.745487364620939	0.917785819712671	0.0544555953940371	0.357965813971215	0.768336724450038	12	c("TDO2"	"HAAO"	"SMOX"	"SAT2"	"SAT1"	"DHPS"	"PAOX")
72	GO_AMINE_METABOLIC_PROCESS	0.305847076461769	0.640022929267115	0.0902635484340068	0.344203121818756	1.09124819774747	83	c("HDC"	"PLA2G2D"	"PLA2G3"	"LPIN3"	"LIPC"	"CYP1A1"	"SGMS2"	"TDO2"	"MBOAT2"	"TPH1"	"HAAO"	"LPIN2"	"SLC27A1"	"PHOSPHO1"	"PLA2G4B")
73	GO_AMINOGLYCAN_BIOSYNTHETIC_PROCESS	0.263868065967017	0.603183636023751	0.0988903007520636	0.355277912105888	1.11500701558877	76	c("BCAN"	"CHST15"	"SDC3"	"CHST1"	"HAS2"	"GPC1"	"HAS1"	"PRELP"	"HYAL1"	"GLCE"	"SDC1"	"CHST3"	"VCAN"	"HAS3")
74	GO_AMINOGLYCAN_CATABOLIC_PROCESS	0.201550387596899	0.541859552049379	0.118287526124085	0.419387252009349	1.2090745882931	48	c("BCAN"	"HPSE"	"SDC3"	"CHIT1"	"PGLYRP3"	"CD44"	"GPC1"	"PRELP"	"HYAL1"	"OVGP1"	"HGSNAT"	"SDC1"	"VCAN"	"TGFB1")
75	GO_AMINOGLYCAN_METABOLIC_PROCESS	0.130193905817175	0.445515440724475	0.142056643575821	0.370935032225361	1.23677150276312	114	c("BCAN"	"CHST15"	"HPSE"	"SDC3"	"NDNF"	"CHIT1"	"PGLYRP3"	"CHST1"	"CD44"	"HAS2"	"GPC1"	"HAS1"	"PRELP"	"HYAL1"	"SPOCK2"	"GLCE"	"OVGP1"	"HGSNAT"	"SDC1"	"CHST3"	"VCAN"	"HAS3"	"TGFB1")
76	GO_AMINO_ACID_ACTIVATION	0.531428571428571	0.807404965099131	0.0956031492204301	-0.295871289626935	-0.966994522505436	51	c("PPA1"	"PARS2"	"RARS"	"PPA2"	"SARS2"	"AIMP2"	"LARS2"	"RARS2"	"QRSL1"	"NARS"	"CARS2"	"TARS"	"KARS"	"YARS2"	"HARS"	"AIMP1"	"AARS"	"GARS"	"EARS2"	"VARS"	"WARS"	"MARS2"	"DALRD3"	"FARSA"	"QARS"	"WARS2"	"TARS2"	"LRRC47"	"FARSB"	"FARS2")
77	GO_AMINO_ACID_BETAINE_METABOLIC_PROCESS	0.0424107142857143	0.232649663639041	0.332263053752429	-0.640209210795079	-1.49092468998459	12	c("ALDH7A1"	"SHMT1"	"CPT1C"	"SLC22A5"	"CPT1A"	"ACADL"	"ALDH9A1")
78	GO_AMINO_ACID_BETAINE_TRANSPORT	0.682017543859649	0.883806598623359	0.0679922591544058	-0.361008243267684	-0.825284686389152	11	c("PRKAB2"	"PRKAG2"	"SLC22A5"	"CPT1A")
79	GO_AMINO_ACID_TRANSMEMBRANE_TRANSPORT	0.558587479935794	0.819130050082525	0.0625237414724762	0.332576468876334	0.924538543366164	40	c("SLC13A3"	"SLC17A6"	"SLC7A8"	"SLC6A9"	"SLC7A11"	"SLC7A5"	"SLC7A14"	"SLC1A4"	"SLC6A7"	"SLC25A2"	"SLC17A8")
80	GO_AMINO_ACID_TRANSPORT	0.489644970414201	0.78008921986581	0.0649407684612899	0.310876150160769	0.986569600477236	81	c("SLC13A3"	"SLC17A6"	"NTSR1"	"SLC7A8"	"SLC6A9"	"RAB3A"	"SLC7A11"	"SLC7A5"	"VAMP2"	"SLC7A14"	"SLC1A4"	"SERINC3"	"SLC6A7"	"STX1A"	"PPFIA3"	"SLC25A2"	"SLC17A8"	"CACNA1A"	"NTRK2"	"ARL6IP5"	"NFKBIE"	"STXBP1"	"SLC6A6"	"SLC3A1")
81	GO_AMINO_SUGAR_BIOSYNTHETIC_PROCESS	0.798245614035088	0.945247768467203	0.0603786357920401	-0.330271949893241	-0.75501983036069	11	c("UAP1L1"	"AMDHD2"	"RENBP")
82	GO_AMINO_SUGAR_CATABOLIC_PROCESS	0.72234273318872	0.904414310753293	0.0646484568421928	-0.362980638256383	-0.810282301258718	10	c("GNPDA1"	"NPL"	"AMDHD2"	"RENBP")
83	GO_AMINO_SUGAR_METABOLIC_PROCESS	0.773722627737226	0.930249662618084	0.0668966276500666	-0.271564577083655	-0.797265957767489	31	c("GNPDA1"	"ST3GAL2"	"UAP1L1"	"NPL"	"AMDHD2"	"RENBP")
84	GO_AMMONIUM_ION_METABOLIC_PROCESS	0.409859154929577	0.724420764835781	0.0713052987340038	0.311226126003623	1.03003273091669	107	c("HDC"	"SNCB"	"PLA2G2D"	"PLA2G3"	"LPIN3"	"LIPC"	"PDE1B"	"SGMS2"	"MBOAT2"	"TPH1"	"LPIN2"	"SLC27A1"	"PHOSPHO1"	"PLA2G4B")
85	GO_AMMONIUM_TRANSMEMBRANE_TRANSPORT	0.472222222222222	0.767563052824712	0.0747385227439092	0.456333368195477	1.01290385412987	13	c("RHBG"	"ACACB")
86	GO_AMMONIUM_TRANSPORT	0.255499153976311	0.597211284127937	0.108394255853397	0.444322479947098	1.17654837878914	31	c("ADCYAP1"	"RHBG"	"EDNRA"	"ACACB")
87	GO_AMP_METABOLIC_PROCESS	0.652582159624413	0.871573305642319	0.0736212741014394	-0.365416066439486	-0.86092533702372	13	c("ADK"	"APRT"	"AK2"	"ADSL"	"AMPD3"	"PRPS1"	"ADSS")
88	GO_ANAPHASE_PROMOTING_COMPLEX_DEPENDENT_CATABOLIC_PROCESS	8.9353859012739e-06	0.000293453501002269	0.593325476396405	-0.572193396934105	-1.99938072793723	75	c("CCNB1"	"AURKA"	"CDC20"	"PLK1"	"UBE2C"	"AURKB"	"BUB1B"	"MAD2L1"	"CDK1"	"PTTG1"	"SKP2"	"PSMB10"	"ANAPC1"	"PSMD6"	"PSMB2"	"UBE2S"	"PSMB3"	"PSMA7"	"UBB"	"PSMC3"	"PSME2"	"PSMD13"	"PSMB4"	"PSMC4"	"PSMA4"	"PSMA5"	"PSMA3"	"PSMA1"	"PSMD9"	"PSMC2"	"PSMB7"	"PSMA2"	"BUB3"	"PSMC5"	"PSMC6"	"ANAPC5"	"CDC27"	"PSMB5"	"PSMD1"	"PSMD14"	"UBE2D1"	"CDC23"
89	GO_ANATOMICAL_STRUCTURE_ARRANGEMENT	0.553819444444444	0.816373165097737	0.0667426134241917	0.425056458128826	0.943479821263151	13	c("PLXNA3"	"NRP1"	"HOXB1"	"SEMA3A"	"TFAP2A"	"EGR2")
90	GO_ANATOMICAL_STRUCTURE_FORMATION_INVOLVED_IN_MORPHOGENESIS	0.506637168141593	0.79151220827049	0.0496901392724606	0.253088469507936	0.991756879867443	679	c("OLFM1"	"COL15A1"	"WNT6"	"SCG2"	"TGFBI"	"HPSE"	"DLL4"	"PLA2G3"	"PAX8"	"TSPAN12"	"WNT3"	"KCNH1"	"NRXN3"	"SOX18"	"CLEC1B"	"MYH6"	"EDNRA"	"NDNF"	"TET1"	"VEGFC"	"CD34"	"PGF"	"INHBA"	"RAMP2"	"THSD7A"	"FGF1"	"CALCRL"	"EGR3"	"GREM1"	"ITGA4"	"COL18A1"	"CCL2"	"MMP19"	"GPC1"	"TCAP"	"SERPINE1"	"ITGB3"	"TGFBR1"	"PTGS2"	"CACNA1H"	"NOTCH4"	"HES7"
DUSP4	"WNT4"	"PDGFA"	"NRP1"	"SLC40A1"	"HMGA2"	"HOXB1"	"PLXNA2"	"ADM2"	"SNAI1"	"SEMA5A"	"HIF3A"	"ITGA2"	"ITGA5"	"RGS20"	"JUN"	"MTHFD1L"	"ANGPTL4"	"FGFR1"	"RASIP1"	"ANGPTL6"	"DYNC2H1"	"ITGB4"	"RIPPLY1"	"RORA"	"THBS3"	"TFAP2A"	"ADAM15"	"PLXND1"	"SDCCAG8"	"TBX5"	"TRIM15"	"LEPR"	"CX3CL1"	"VEGFA"	"ADIPOR2"	"CNTNAP1"	"ETS2"	"EIF2AK3"	"FN1"	"FMNL3"	"NEK1"	"AHI1"	"PLCD1"	"TRPS1"	"ERCC1"	"RHOB"	"DUSP2"	"NOTCH1"	"ACVR2B"
ALDH1A3	"CEP250"	"ZEB2"	"LHX5"	"EGR2"	"CACNA1A"	"FZD5"	"ELK3"	"FOXJ1"	"FNBP1L"	"CFLAR"	"BCL6"	"BBS2"	"VAV3"	"BMP7"	"TWIST1"	"DVL1"	"APOLD1"	"HIPK1"	"FLT1"	"COL12A1"	"GRHL2"	"FER1L5"	"PHACTR4"	"JUNB"	"SDK2"	"IFT172"	"ITGAV"	"TBX6"	"CNNM4"	"PRKACB"	"DLC1"	"ZC3H12A"	"WNT5A"	"BBS4"	"KLHL6"	"TTN"	"EGLN1"	"CELSR1"	"GLMN"	"ECM1"	"LAMB1"	"ANXA2")
91	GO_ANATOMICAL_STRUCTURE_HOMEOSTASIS	0.59915611814346	0.838718525512175	0.112378519110475	-0.237906463010561	-0.960090367085917	189	c("NELL2"	"PIF1"	"CDH3"	"GATA1"	"POLE"	"DNA2"	"RAD51"	"BARD1"	"PRIM1"	"LRRK1"	"FEN1"	"RDH12"	"CSF1"	"CTGF"	"ACTG1"	"CXADR"	"ILDR2"	"RPA1"	"RFC5"	"NHP2"	"RAD51C"	"POLE2"	"ACTB"	"SP100"	"RFC4"	"LPCAT1"	"PCNA"	"POLA2"	"BCL2"	"SMO"	"SRF"	"APEX1"	"RPA2"	"SPATA7"	"ADRB2"	"PINX1"	"POLA1"	"LIG1"	"RFC2"	"BAX"	"CTNNB1"	"RFC3")
92	GO_ANATOMICAL_STRUCTURE_MATURATION	0.395	0.710232962978163	0.105520936843198	-0.36885192176343	-1.04589141722619	27	c("FAT4"	"IGF1"	"MMP2"	"FGFR3"	"S1PR1"	"RECK"	"CDK5R1"	"PLXNB1")
93	GO_ANATOMICAL_STRUCTURE_REGRESSION	0.022583370857499	0.148122252822533	0.352487857583619	-0.678638356904703	-1.55140458422846	11	c("BMP4"	"GLI2"	"CD248"	"GLI1"	"LEF1"	"BMPR1A")
94	GO_ANDROGEN_BIOSYNTHETIC_PROCESS	0.0517560073937153	0.262226607938192	0.271288554688953	0.725763167760477	1.49717409086367	10	c("HSD3B1"	"CYP17A1"	"STAR"	"WNT4"	"HSD3B2")
95	GO_ANDROGEN_METABOLIC_PROCESS	0.102564102564103	0.391148812201444	0.181383128498408	0.585109702217779	1.3781627686716	18	c("HSD3B1"	"CYP17A1"	"STAR"	"ESR1"	"WNT4"	"HSD3B2")
96	GO_ANDROGEN_RECEPTOR_SIGNALING_PATHWAY	0.0437017994858612	0.235814083514133	0.352171384439073	-0.472016607083341	-1.44901209843753	37	c("BRCA1"	"CCNE1"	"PPARGC1A"	"PMEPA1"	"FHL2"	"FKBP4"	"RAN"	"DNAJA1"	"CTNNB1"	"TGFB1I1"	"CDK7")
97	GO_ANGIOGENESIS	0.0294117647058824	0.17953558405951	0.30068212900741	0.37139068865655	1.32889099781213	220	c("COL15A1"	"SCG2"	"TGFBI"	"HPSE"	"DLL4"	"TSPAN12"	"NRXN3"	"SOX18"	"EDNRA"	"NDNF"	"VEGFC"	"CD34"	"PGF"	"RAMP2"	"THSD7A"	"FGF1"	"CALCRL"	"EGR3"	"GREM1"	"COL18A1"	"CCL2"	"MMP19"	"SERPINE1"	"ITGB3"	"TGFBR1"	"PTGS2"	"NOTCH4"	"JAG1"	"CAV1"	"EPHA1"	"NOS3"	"ROBO4"	"ACVRL1"	"ANPEP"	"TNFAIP2"	"PDGFA"	"NRP1"	"ADM2"	"SEMA5A"	"HIF3A"	"ITGA5"	"JUN"
FMNL3	"PLCD1"	"RHOB"	"NOTCH1")
98	GO_ANGIOGENESIS_INVOLVED_IN_WOUND_HEALING	0.289930555555556	0.624602636201563	0.102080107662747	0.530728608771602	1.17803581940004	13	c("HPSE"	"NDNF"	"CD34"	"ITGB3"	"CX3CL1"	"ADIPOR2")
99	GO_ANION_HOMEOSTASIS	0.501216545012166	0.787239736850724	0.0897104652742981	-0.358989578073872	-0.954414144922302	20	c("ABCA1"	"SLC9A3R1")
100	GO_ANION_TRANSMEMBRANE_TRANSPORT	0.230769230769231	0.569131031043511	0.101713902282311	0.334868840954783	1.1360325096562	141	c("SLC13A3"	"SLC17A6"	"FXYD1"	"CLCA2"	"SLC37A2"	"CLCN1"	"SLC7A8"	"TTYH1"	"SLC23A2"	"SLC6A9"	"SLC16A3"	"SLC26A9"	"SLC4A11"	"SLC7A11"	"SLC7A5"	"BEST1"	"ACACB"	"SLC12A5"	"SLC7A14"	"SLC20A1"	"CLCN2"	"ABCC9"	"SLC1A4"	"SLC4A7"	"SLC6A7"	"GLRB"	"SLC23A1"	"SLC25A42"	"GABRR2"	"ABCC3"	"SLC25A2"	"ANO4"	"SLC12A3"	"CLIC3"	"SLC37A4"	"ANO1"	"SLC17A8")
101	GO_ANION_TRANSPORT	0.00356903232706072	0.0410393767582675	0.431707695803346	0.381060320870647	1.40728716489993	291	c("CD36"	"NOS2"	"SLCO4A1"	"SLC13A3"	"SLC16A2"	"SLC17A6"	"ACE"	"NTSR1"	"APOC1"	"PITPNC1"	"BDKRB2"	"SLC22A17"	"FXYD1"	"CLCA2"	"SLC37A2"	"ATP8B4"	"CLCN1"	"KCNN4"	"P2RY4"	"SLC7A8"	"TTYH1"	"SLC23A2"	"SLC2A1"	"SLC6A9"	"RAB3A"	"SLC16A3"	"ATP9A"	"SLC26A9"	"P2RY6"	"SLC4A11"	"SLC7A11"	"SLC17A9"	"SLC7A5"	"BEST1"	"VAMP2"	"ATP10B"	"ACACB"	"KISS1R"	"SLC12A5"	"MTTP"	"SLC7A14"	"SLC27A1"
SLC23A1	"SLC25A42"	"GABRR2"	"SLCO5A1"	"ACSL3"	"STX1A"	"LDLR"	"ABCC3"	"ENPP1"	"PPFIA3"	"SLC25A2"	"ANO4"	"SLC12A3"	"SLC16A9"	"ATP11B"	"CLIC3"	"ATP8B2"	"SLC37A4"	"ANO1"	"ABCB4"	"SLC17A8"	"ABCA13"	"CACNA1A"	"OSBPL8"	"NTRK2"	"PITPNM1")
102	GO_ANTERIOR_POSTERIOR_AXIS_SPECIFICATION	0.283544303797468	0.618909151247309	0.128788713061714	-0.393188399864585	-1.1329507837556	30	c("BMP4"	"AURKA"	"HEY2"	"PCSK6"	"HOXD8")
103	GO_ANTERIOR_POSTERIOR_PATTERN_SPECIFICATION	0.0842105263157895	0.349791676643839	0.294066672318865	-0.324272776985169	-1.24664128652805	130	c("FGF8"	"BMP4"	"AURKA"	"SFRP1"	"CRB2"	"LFNG"	"HEY2"	"GLI2"	"AXIN2"	"PCSK6"	"OTX1"	"HOXD8"	"CTNNBIP1"	"HOXC13"	"FOXF1"	"COBL"	"WT1"	"PALB2"	"LEF1"	"HOXC8"	"SMO"	"SRF"	"MSX1"	"HOXC9"	"HOXB9"	"HOXA10"	"BMPR1A"	"PBX3")
104	GO_ANTEROGRADE_AXONAL_TRANSPORT	0.0980392156862745	0.38021071919377	0.224966093540314	-0.547267533593535	-1.43556318960001	19	c("AP3S1"	"DTNBP1"	"BLOC1S1"	"RAB21"	"BLOC1S2"	"AP3M1"	"SNAPIN"	"AP3D1"	"SPAST"	"AP3S2"	"AP3B1"	"KIF3B"	"BLOC1S3")
105	GO_ANTIGEN_PROCESSING_AND_PRESENTATION	0.60546875	0.843751050173069	0.106729884364606	-0.241092162086309	-0.947649415587965	155	c("KIF11"	"CENPE"	"KIF2C"	"KIF23"	"RFTN1"	"RACGAP1"	"KIF15"	"AP1S2"	"DYNC2LI1"	"KIF18A"	"DCTN6"	"ERAP1"	"IFI30"	"CTSF"	"KIF22"	"PSMB10"	"AP2S1"	"PSMD6"	"PSMB2"	"AP2A2"	"PSMB3"	"PSMA7"	"PSMC3"	"PSME2"	"TAPBP"	"PSMD13"	"DYNLL1"	"PSMB4"	"PSMC4"	"CALR"	"RAB34"	"PSMA4"	"DYNLL2"	"PSMA5"	"RAB8B"	"PSMA3"	"KLC1"	"CLTA"	"PSMA1"	"PSMD9"	"PSMC2"	"PSMB7"
SEC13	"PSMD14"	"AP1S3"	"ACTR1A"	"DCTN5"	"PSMC1"	"PSME4"	"PSMD12"	"RAB27A"	"PSMD2"	"PSMB1"	"AP3B1"	"PSMA6"	"ATG5"	"DYNC1I2"	"AP1S1"	"PSME3"	"PSMD7"	"PSMB6"	"SEC24C"	"AP2M1"	"MARCH8")
106	GO_ANTIGEN_PROCESSING_AND_PRESENTATION_OF_EXOGENOUS_PEPTIDE_ANTIGEN_VIA_MHC_CLASS_I	0.730113636363636	0.909315804353972	0.0776798560117236	-0.263402854333338	-0.864067508483522	52	c("IFI30"	"PSMB10"	"PSMD6"	"PSMB2"	"PSMB3"	"PSMA7"	"PSMC3"	"PSME2"	"PSMD13"	"PSMB4"	"PSMC4"	"PSMA4"	"PSMA5"	"PSMA3"	"PSMA1"	"PSMD9"	"PSMC2"	"PSMB7"	"PSMA2"	"PSMC5"	"PSMC6"	"PSMB5"	"PSMD1"	"PSMD14"	"PSMC1"	"PSME4"	"PSMD12"	"PSMD2"	"PSMB1"	"PSMA6"	"PSME3"	"PSMD7"	"PSMB6"	"PSMD3"	"CYBA")
107	GO_ANTIGEN_PROCESSING_AND_PRESENTATION_OF_PEPTIDE_ANTIGEN	0.244755244755245	0.586368708086394	0.166933848713193	-0.282962864173579	-1.09089424884885	132	c("KIF11"	"CENPE"	"KIF2C"	"KIF23"	"RACGAP1"	"KIF15"	"AP1S2"	"DYNC2LI1"	"KIF18A"	"DCTN6"	"ERAP1"	"IFI30"	"CTSF"	"KIF22"	"PSMB10"	"AP2S1"	"PSMD6"	"PSMB2"	"AP2A2"	"PSMB3"	"PSMA7"	"PSMC3"	"PSME2"	"TAPBP"	"PSMD13"	"DYNLL1"	"PSMB4"	"PSMC4"	"CALR"	"PSMA4"	"DYNLL2"	"PSMA5"	"PSMA3"	"KLC1"	"CLTA"	"PSMA1"	"PSMD9"	"PSMC2"	"PSMB7"	"PSMA2"	"AP2A1"	"PDIA3"
108	GO_ANTIGEN_PROCESSING_AND_PRESENTATION_OF_PEPTIDE_ANTIGEN_VIA_MHC_CLASS_I	0.809451219512195	0.95328295168864	0.0429311093452583	0.259474681490042	0.80850052092599	73	c("CD36"	"ACE"	"PSMB8"	"PSMB9"	"TAP2"	"TAP1"	"HFE"	"ABCB4"	"LNPEP")
109	GO_ANTIGEN_PROCESSING_AND_PRESENTATION_OF_PEPTIDE_OR_POLYSACCHARIDE_ANTIGEN_VIA_MHC_CLASS_II	0.0032993193821807	0.0392062137892104	0.431707695803346	-0.461774000752663	-1.58084699783623	68	c("KIF11"	"CENPE"	"KIF2C"	"KIF23"	"RACGAP1"	"KIF15"	"AP1S2"	"DYNC2LI1"	"KIF18A"	"DCTN6"	"IFI30"	"CTSF"	"KIF22")
110	GO_ANTIGEN_RECEPTOR_MEDIATED_SIGNALING_PATHWAY	0.794979079497908	0.944335024175891	0.0396787203613389	0.249525708646735	0.838692925017747	130	c("TRDC"	"CD28"	"FYB"	"FYN"	"LCP2"	"PSMB8"	"PSMB9"	"PRKCB"	"NFAM1"	"RFTN2"	"IKBKG"	"PAK3")
111	GO_ANTIMICROBIAL_HUMORAL_RESPONSE	0.461805555555556	0.762366443874311	0.0758886900606117	0.457978254036503	1.01655493757916	13	c("DMBT1"	"HIST2H2BE")
112	GO_AORTA_DEVELOPMENT	0.0181954135946096	0.126042584308639	0.352487857583619	-0.522643981704835	-1.56332174061777	33	c("FGF8"	"LRP2"	"HEY2"	"SMAD6"	"MYH10"	"LOXL1"	"MYLK"	"LOX"	"LTBP1"	"PRICKLE1")
113	GO_AORTA_MORPHOGENESIS	0.337378640776699	0.667880960600881	0.11378726182188	-0.443153761449797	-1.11152888140217	16	c("FGF8"	"HEY2"	"MYLK")
114	GO_APICAL_JUNCTION_ASSEMBLY	0.72544080604534	0.907536719252263	0.0718276293603809	-0.279995428495288	-0.84273275007226	34	c("ECT2"	"F11R"	"PARD6B"	"CTNNA1"	"SRF"	"ACTN4"	"VCL"	"TBCD"	"PARD3"	"MPP7"	"DLG1"	"MARVELD3"	"PRKCI"	"RAB13")
115	GO_APICAL_PROTEIN_LOCALIZATION	0.804772234273319	0.950280716362571	0.059476028695732	-0.324390602907145	-0.72413769917019	10	c("SHROOM3"	"VANGL2"	"ARF4"	"RDX"	"GOPC"	"NAPA"	"SHROOM2")
116	GO_APOPTOTIC_CELL_CLEARANCE	0.475465313028765	0.771020899752037	0.0730744399126987	0.418221493345772	1.00195772074113	20	c("CD36"	"TYRO3"	"ITGAV"	"TGM2"	"LRP1")
117	GO_APOPTOTIC_DNA_FRAGMENTATION	0.765625	0.925094369921044	0.0632191170859458	-0.328683355127013	-0.765440610792294	12	c("HMGB2"	"DFFA"	"KPNB1"	"HMGB1")
118	GO_APOPTOTIC_MITOCHONDRIAL_CHANGES	0.756589147286822	0.920039812830139	0.046788296531803	0.284798140645225	0.821060232511767	48	c("CCK"	"CAMK2A"	"CLU"	"BNIP3"	"JUN")
119	GO_APOPTOTIC_NUCLEAR_CHANGES	0.382352941176471	0.703239797127554	0.106323255932708	-0.402771528795145	-1.05652892792773	19	c("TOP2A"	"HMGB2"	"TARDBP"	"DFFA"	"KPNB1"	"HMGB1"	"ACIN1")
120	GO_APOPTOTIC_PROCESS_INVOLVED_IN_DEVELOPMENT	0.278571428571429	0.615066375704674	0.12563992130984	-0.487267820627217	-1.17385774336829	14	c("CYR61"	"SLIT3"	"BAK1"	"LEF1"	"BCL2L11"	"BAX")
121	GO_APOPTOTIC_PROCESS_INVOLVED_IN_MORPHOGENESIS	0.433035714285714	0.738165808705857	0.0931454575337804	-0.454980036903178	-1.05956140435189	12	c("CYR61"	"BAK1"	"LEF1"	"BCL2L11"	"BAX")
122	GO_APOPTOTIC_SIGNALING_PATHWAY	0.958121827411167	1	0.0260437699289678	0.215590717619272	0.774853425481553	228	c("CCK"	"TNFRSF9"	"ADORA1"	"CD28"	"INHBA"	"ERO1L"	"SSTR3"	"CLU"	"IL1A"	"CASP4"	"BNIP3"	"CAV1"	"TNFRSF18"	"CD14"	"HIPK2"	"PDK1"	"CD40"	"NUPR1"	"DDIT4"	"JUN"	"WWOX"	"TGFB1"	"ERN1"	"CD27"	"BCL2L1"	"PPP1R13B"	"P2RX4"	"PPP1R15A"	"CDKN1A"	"STK25"	"BNIP3L"	"HIPK1"	"ARL6IP5"	"MAPK9"	"HIC1"	"ITGAV")
123	GO_APPENDAGE_DEVELOPMENT	0.203571428571429	0.545046082949309	0.186432558434075	-0.299628892316687	-1.12373122990472	114	c("FGF8"	"BMP4"	"AFF3"	"GLI2"	"FGF9"	"FGFR2"	"SOX11"	"MYCN"	"BBS7"	"LRP4"	"FRAS1"	"HOXC13"	"BAK1"	"RECK"	"RPGRIP1L"	"WNT9A"	"FZD6"	"B9D1"	"LEF1"	"BCL2L11"	"MSX1"	"SOX4"	"FMN1"	"HOXA10"	"BMPR1A"	"GJA5"	"BAX"	"CTNNB1"	"HDAC1")
124	GO_ARACHIDONIC_ACID_METABOLIC_PROCESS	0.0400667779632721	0.224634154669693	0.294066672318865	0.606470973045317	1.51024670263339	23	c("PTGDS"	"ALOX12B"	"TBXAS1"	"CYP1A1"	"PTGS2"	"PTGES"	"PLA2G4B"	"HPGDS"	"ALOX12"	"CYP2U1")
125	GO_ARGININE_METABOLIC_PROCESS	0.188539741219963	0.528155398925239	0.135740943810425	0.628189042146208	1.2958887965725	10	c("NOS2"	"NOS3")
126	GO_AROMATIC_AMINO_ACID_FAMILY_METABOLIC_PROCESS	0.441580756013746	0.744021847317607	0.0776798560117236	0.457634092708818	1.03081653412434	14	c("TDO2"	"TPH1"	"HAAO"	"ASRGL1")
127	GO_ARP2_3_COMPLEX_MEDIATED_ACTIN_NUCLEATION	0.530516431924883	0.806731349679244	0.0845557442441281	-0.398946988311675	-0.93992465551239	13	c("ARPC5"	"ARPC2"	"ARPC3"	"ARPC4"	"ACTR2"	"JMY"	"TRIM27"	"IQGAP2"	"ARPC5L")
128	GO_ARTERY_DEVELOPMENT	0.0242370702833027	0.156939327437272	0.352487857583619	-0.423829695424061	-1.41975191444379	58	c("FGF8"	"BMP4"	"LRP2"	"HEY2"	"SMAD6"	"MYH10"	"STRA6"	"LOXL1"	"MYLK"	"LOX"	"LTBP1"	"FOXF1"	"PRICKLE1")
129	GO_ARTERY_MORPHOGENESIS	0.28974358974359	0.624577878375194	0.128142916898415	-0.367455867683569	-1.12316942903109	36	c("FGF8"	"BMP4"	"HEY2"	"STRA6"	"MYLK")
130	GO_ASPARTATE_FAMILY_AMINO_ACID_BIOSYNTHETIC_PROCESS	0.766423357664234	0.925147590096044	0.0673623868166279	-0.2883488990859	-0.76660795958741	20	c("MTHFD1"	"APIP"	"GOT2"	"ENOPH1"	"ADI1")
131	GO_ASPARTATE_FAMILY_AMINO_ACID_CATABOLIC_PROCESS	0.67097966728281	0.879768886604794	0.0605092988656667	0.404832695972179	0.83512783572956	10	c("GCAT"	"ASPA"	"GOT1"	"ASRGL1")
132	GO_ASPARTATE_FAMILY_AMINO_ACID_METABOLIC_PROCESS	0.889937106918239	0.987585620311807	0.0400031517498194	0.249580956006349	0.705784506879017	42	c("NMNAT2"	"ADSSL1"	"PLOD1"	"GCAT"	"ASPA"	"GOT1"	"ASRGL1"	"NMNAT3"	"MTHFD2L"	"THNSL2"	"GNMT")
133	GO_ASSOCIATIVE_LEARNING	0.642405063291139	0.865774839142278	0.0552495663125249	0.311998929586668	0.874952984060679	41	c("NRGN"	"PDE1B"	"TNR"	"ATP1A3"	"CHRNB2"	"MECP2"	"TBR1"	"FOS"	"NF1"	"SHANK1"	"HMGCR"	"HIF1A"	"BTG2"	"ITGB1"	"RIC8A")
134	GO_ASTROCYTE_DEVELOPMENT	0.807511737089202	0.951792171394838	0.0630790410571939	-0.31399880922949	-0.739785563604147	13	c("GFAP"	"SMO")
135	GO_ASTROCYTE_DIFFERENTIATION	0.825795644891122	0.961115077195185	0.0463227785794633	0.300318799788342	0.75862258282265	25	c("S100B"	"SOX9"	"NOTCH1"	"MAP2K1"	"NF1"	"PAX6"	"MAPK3"	"CNTF"	"VIM"	"TLR4"	"LAMC3")
136	GO_ASYMMETRIC_CELL_DIVISION	0.608058608058608	0.845250984638077	0.0647943366000727	0.428771223720709	0.893758295158414	11	c("ZBTB16"	"ETV5"	"ING2")
137	GO_ASYMMETRIC_PROTEIN_LOCALIZATION	0.946735395189003	1	0.0412376090540065	0.239312594598058	0.539049391787414	14	c("DYNC2H1"	"DLG5"	"CELSR1")
138	GO_ATP_BIOSYNTHETIC_PROCESS	0.0073881026764848	0.0697848148800257	0.407017918923954	-0.599755299936819	-1.68001165244085	25	c("ATP5G1"	"ATP5O"	"ATP5F1"	"ATP5E"	"PRKAG2"	"ATP5L"	"ATP5G3"	"ATP5B"	"SLC25A13"	"ATP6V0A1"	"ATP5A1"	"ATP5J2"	"ATP5D"	"ATP5C1"	"ATP5J"	"ATP6V0A2"	"ATP5H"	"ATP5G2"	"TCIRG1")
139	GO_ATP_DEPENDENT_CHROMATIN_REMODELING	0.000990516101927413	0.0161489500189237	0.45505986738723	-0.523737727626044	-1.7431606207074	57	c("CENPA"	"CENPH"	"OIP5"	"CENPP"	"CENPK"	"MIS18BP1"	"CENPN"	"CENPI"	"CENPW"	"CENPM"	"CENPT"	"MIS18A"	"ACTB"	"ITGB3BP"	"RUVBL1"	"SMARCAD1"	"CENPL"	"NASP"	"HJURP")
140	GO_ATP_GENERATION_FROM_ADP	0.247078464106845	0.589661425342176	0.109684061970549	0.448808938949092	1.17745818927896	29	c("HK1"	"ALDOC"	"PFKFB4"	"PFKL"	"ENO2"	"PFKP"	"GAPDHS"	"BPGM"	"ENO1"	"PGK1"	"TPI1"	"PGAM1"	"LDHA"	"ALDOA")
141	GO_ATP_HYDROLYSIS_COUPLED_TRANSMEMBRANE_TRANSPORT	0.870860927152318	0.97966489217603	0.0433636987883266	0.281474249210948	0.70776174321471	24	c("ATP1B2"	"ATP1A3")
142	GO_ATRIAL_SEPTUM_DEVELOPMENT	0.231143552311436	0.569746391091632	0.141225119642531	-0.496815131905588	-1.22351952482577	15	c("HEY2"	"CYR61"	"ZFPM1"	"SMO"	"SOX4"	"GJA5")
143	GO_ATRIAL_SEPTUM_MORPHOGENESIS	0.0789473684210526	0.33776451437873	0.237793834423688	-0.625527677691268	-1.42999065239734	11	c("HEY2"	"CYR61"	"ZFPM1"	"SMO"	"SOX4"	"GJA5")
144	GO_ATRIOVENTRICULAR_VALVE_DEVELOPMENT	0.702749140893471	0.893035269012516	0.0549073703290958	0.358379866793112	0.807247314117119	14	c("OLFM1"	"TBX5"	"NOTCH1"	"TWIST1")
145	GO_ATRIOVENTRICULAR_VALVE_MORPHOGENESIS	0.689530685920578	0.885182109456535	0.0580983576873206	0.381580373526765	0.819022942602985	12	c("OLFM1"	"TBX5"	"NOTCH1"	"TWIST1")
146	GO_AUDITORY_RECEPTOR_CELL_DEVELOPMENT	0.734657039711191	0.91160979506253	0.0551351763385257	0.364180326825956	0.781675535768062	12	c("FGFR1"	"SLC4A7"	"MYO7A"	"WDPCP")
147	GO_AUDITORY_RECEPTOR_CELL_DIFFERENTIATION	0.482051282051282	0.775770440543063	0.0728938564822936	0.423466417107724	0.997429452337818	18	c("JAG1"	"FGFR1"	"SLC4A7"	"MYO7A"	"NOTCH1"	"WDPCP"	"HES1")
148	GO_AUTONOMIC_NERVOUS_SYSTEM_DEVELOPMENT	0.263772954924875	0.603183636023751	0.105520936843198	0.47445058052737	1.18148675971408	23	c("KIF26A"	"EDNRA"	"PLXNA3"	"NRP1"	"HOXB1"	"SEMA3A"	"TFAP2A"	"EGR2"	"PHACTR4"	"NRP2"	"NF1"	"SIX1")
149	GO_AUTOPHAGOSOME_ORGANIZATION	0.963210702341137	1	0.0391956336118146	0.224853088674488	0.599436659875401	33	c("ATG9B"	"WIPI1")
150	GO_AUTOPHAGY	1	1	0.0216519363667421	0.156837614621533	0.580820373336627	294	c("ADAMTS7"	"KCNK3"	"SNTG1"	"EPM2A"	"STK32A"	"ATG9B"	"MYOM1"	"BNIP3"	"TMEM74"	"LRRK2"	"WIPI1"	"PDK1"	"KCNQ1"	"PFKP"	"CHST3"	"SLC1A4"	"ITGB4"	"PINK1"	"FAM131B"	"VMP1"	"FANCF"	"NHLRC1"	"SLC37A4"	"STBD1"	"FNBP1L"	"ITPKC"	"MAP1A"	"SNX14"	"TNIK"	"CD93")
151	GO_AXIS_ELONGATION	0.57002457002457	0.824208637489861	0.083129129135339	-0.335951343683816	-0.908444930706981	22	c("BMP4"	"SFRP1"	"FGFR2")
152	GO_AXIS_SPECIFICATION	0.311239193083574	0.644285075244536	0.131457611642763	-0.318792564209372	-1.08295938381428	64	c("BMP4"	"AURKA"	"SFRP1"	"HEY2"	"SMAD6"	"AXIN2"	"MNS1"	"PCSK6"	"STIL"	"HOXD8")
153	GO_AXONAL_FASCICULATION	0.873626373626374	0.981263210690359	0.0478299633114229	0.309493041782994	0.645127186911076	11	c("NRP1"	"SEMA3A"	"SEMA5A"	"RTN4"	"MEGF8")
154	GO_AXONEME_ASSEMBLY	0.710169491525424	0.896797711981621	0.05378728077603	0.355957784822304	0.823553489065297	16	c("PLA2G3"	"BBS2"	"CCDC114")
155	GO_AXON_EXTENSION	0.469287469287469	0.767341967250422	0.0940503465727813	-0.349448020060475	-0.999378799786166	28	c("OGN"	"LHX2"	"SLIT3"	"RAPH1"	"PLXNB1"	"NDN"	"VCL"	"USP9X")
156	GO_AXON_REGENERATION	0.422750424448217	0.733785432549853	0.0793434960134973	0.449246161457507	1.04694332108801	17	c("TNC"	"RTN4RL1"	"JUN"	"CHST3")
157	GO_AXO_DENDRITIC_TRANSPORT	0.0645161290322581	0.30206782464847	0.282013350011725	-0.484311979896993	-1.39280531906227	29	c("AP3S1"	"WDR81"	"DTNBP1"	"BLOC1S1"	"APP"	"RAB21"	"BLOC1S2"	"AP3M1"	"SNAPIN"	"AP3D1"	"SPAST"	"AP3S2"	"AP3B1"	"KIF3B"	"BLOC1S3"	"KLC3")
158	GO_BARBED_END_ACTIN_FILAMENT_CAPPING	0.375451263537906	0.69757224991882	0.0891647117820678	0.513524042647886	1.10222642904707	12	c("ADD2"	"CAPG"	"VIL1")
159	GO_BASE_EXCISION_REPAIR	0.0494791666666667	0.254647571401729	0.332263053752429	-0.465227955181665	-1.4348621420419	38	c("NEIL3"	"POLE"	"DNA2"	"POLQ"	"UNG"	"RECQL4"	"RPA1"	"TDG"	"APEX1"	"RPA2"	"CCNO"	"MUTYH"	"LIG1"	"APEX2"	"RPA3"	"POLD1"	"MBD4"	"XRCC1"	"PRMT6")
160	GO_BASIC_AMINO_ACID_TRANSPORT	0.992606284658041	1	0.0424170054438747	0.201133909287257	0.414918379928572	10	c("SLC3A1"	"SLC11A1"	"SLC7A3"	"SLC7A2"	"CLN3")
161	GO_BEHAVIOR	0.0373134328358209	0.213721230734658	0.261663521711573	0.348954141157302	1.28627221930339	288	c("AGT"	"ADCYAP1"	"PTPN5"	"ETV1"	"CCK"	"NRXN3"	"KIRREL3"	"NTSR1"	"NRGN"	"EPM2A"	"VLDLR"	"FYN"	"PDE1B"	"HOXD9"	"TNR"	"CDH23"	"GPRC5B"	"ATP1A3"	"PTGS2"	"GRIK2"	"SEZ6L"	"STAR"	"S100B"	"FOXP2"	"LRRK2"	"GNAO1"	"HIPK2"	"PRKAR1B"	"SERPINE2"	"PRKAR2B"	"PLK2"	"SLC12A5"	"CNP"	"ADM2"	"FOSL1"	"ITGA5"	"JUN"	"SOBP"	"ETV5"	"PRKCG"	"CUX2"	"ABCA7"
EGR2	"CACNA1A"	"CHD7"	"BBS12"	"BBS2"	"NTRK2"	"DVL1"	"VWA1")
162	GO_BENZENE_CONTAINING_COMPOUND_METABOLIC_PROCESS	0.00103565878041711	0.0167281819574354	0.45505986738723	0.805370323966519	1.72864439154366	12	c("CYP4B1"	"GSTM3"	"GSTM1"	"TDO2"	"CYP17A1"	"STAR"	"HAAO"	"GSTM2")
163	GO_BETA_AMYLOID_METABOLIC_PROCESS	0.0494505494505494	0.254647571401729	0.276500599254472	0.696818314821343	1.45249287880278	11	c("BACE2"	"ACE"	"UNC13A"	"PSEN2")
164	GO_BETA_CATENIN_DESTRUCTION_COMPLEX_DISASSEMBLY	0.884550084889643	0.986869313482217	0.0438002031299891	0.283106251539499	0.659763454062534	17	c("CAV1"	"FZD5"	"DVL1")
165	GO_BETA_CATENIN_TCF_COMPLEX_ASSEMBLY	0.904411764705882	0.993084418186606	0.0597317976364411	-0.242316021577792	-0.716468435074823	32	c("AXIN2"	"TCF7"	"RUVBL1"	"LEF1"	"CTNNB1"	"HDAC1"	"LEO1"	"TERT"	"HIST1H4I"	"SMARCA4")
166	GO_BICARBONATE_TRANSPORT	0.435835351089588	0.739643110198613	0.09754492162472	-0.398061124824893	-1.01051798511738	17	c("CYB5R2"	"SLC4A4"	"SLC26A10"	"AQP1"	"CYB5R4")
167	GO_BICELLULAR_TIGHT_JUNCTION_ASSEMBLY	0.684385382059801	0.884516008273379	0.0545680646670941	0.321661562929681	0.830889363005457	27	c("CLDN1"	"RAMP2"	"CLDN3")
168	GO_BILE_ACID_AND_BILE_SALT_TRANSPORT	0.263157894736842	0.603183636023751	0.12384217120105	-0.520789706693145	-1.19055389392939	11	c("CEACAM1"	"SLC9A3R1")
169	GO_BILE_ACID_METABOLIC_PROCESS	0.957746478873239	1	0.0550211117163117	-0.240726585386816	-0.567155184702406	13	c("ACOX2"	"CYP39A1"	"HSD17B4")
170	GO_BINDING_OF_SPERM_TO_ZONA_PELLUCIDA	0.326495726495727	0.658031211626271	0.0940503465727813	0.476723341224493	1.12287039053026	18	c("FETUB"	"OVGP1"	"PCSK4"	"SPA17"	"ADAM21"	"B4GALT1")
171	GO_BIOLOGICAL_ADHESION	0.00217637439735173	0.0281448983680188	0.431707695803346	0.345272603519236	1.34656876132753	622	c("LY6D"	"COL15A1"	"CYFIP2"	"PTPRT"	"CD36"	"CCR1"	"TGFBI"	"BCAN"	"DPT"	"PCDH10"	"GLDN"	"HPSE"	"SELE"	"SPP1"	"DLL4"	"PLA2G2D"	"FAT2"	"COL6A3"	"CLSTN3"	"CLDN1"	"NRXN3"	"CDH5"	"TNFSF18"	"ITGAX"	"CDH17"	"SDC3"	"TNC"	"CCL11"	"ATP1B2"	"KIRREL3"	"ARHGAP6"	"CD28"	"PCDHB8"	"PCDHAC2"	"CD34"	"FYN"	"PCDHB6"	"SORBS2"	"TYRO3"	"ICAM2"	"ITGAD"	"WISP2"
CDH23	"ITGA10"	"TNFAIP6"	"HAS1"	"TTYH1"	"PCDHB4"	"TNXB"	"PCDHB7"	"ITGB3"	"PCDHB5"	"CD22"	"CLDN3"	"COL14A1"	"TMEM47"	"PCDHB12"	"CD9"	"PCDH1"	"RORC"	"SOX9"	"PEAK1"	"CDSN"	"SLC7A11"	"CD74"	"PCDHB9"	"AIRE"	"EPHA1"	"COL7A1"	"CLDN2"	"MYBPC3"	"PVR"	"WNT4"	"CDH19"	"RAC2"	"STAB1"	"SCN1B"	"RSAD2"	"PCDHB13"	"SEMA5A"	"FERMT3"	"ITGA2"	"RUNX2"	"EMILIN1"	"FOXN1"	"ITGA5"	"MPZL3"	"DSG2"	"PCDHA9"	"RHOH"	"ICAM5"	"TSPAN32"
HAS3	"RORA"	"LGALS4"	"THBS3"	"ADAM15"	"JAM2"	"NLGN2"	"FNDC3A"	"RELB"	"CD84"	"TGFB1"	"RGMB"	"COL5A3"	"CASK")
172	GO_BIOMINERAL_TISSUE_DEVELOPMENT	0.296875	0.631810897435897	0.127505315300183	-0.36550197710475	-1.12728597657955	38	c("TMEM119"	"COL1A1"	"AXIN2"	"GPNMB"	"FGFR2"	"IGF1"	"FGFR3")
173	GO_BIOTIN_METABOLIC_PROCESS	0.789473684210526	0.941169680952684	0.0609039347452418	-0.333044251402188	-0.761357463985557	11	c("VNN1"	"MCCC2")
174	GO_BLASTOCYST_DEVELOPMENT	0.0947075208913649	0.372706752473346	0.245041785430996	-0.425629551378044	-1.34932113522641	44	c("NEK2"	"LATS2"	"RAD51B"	"GINS1"	"ADA"	"NCAPG2"	"GINS4"	"PALB2"	"SRF"	"NASP"	"RBBP8"	"PSMC3"	"PSMC4"	"MED21"	"PRPF19"	"CAPN2")
175	GO_BLASTOCYST_FORMATION	0.890016920473773	0.987585620311807	0.0433636987883266	0.276731156126045	0.66298103483857	20	c("TET1"	"JUNB")
176	GO_BLASTOCYST_GROWTH	0.0642857142857143	0.30206782464847	0.276500599254472	-0.615363213458815	-1.48244731649385	14	c("RAD51B"	"GINS1"	"NCAPG2"	"GINS4"	"PALB2")
177	GO_BLASTODERM_SEGMENTATION	0.880952380952381	0.985231653726126	0.0474483193656297	0.306296753332923	0.638464637845445	11	c("NRP1"	"SEMA3A"	"TDRD5"	"FZD5"	"WNT5A")
178	GO_BLOOD_COAGULATION_FIBRIN_CLOT_FORMATION	0.367837338262477	0.69100181707282	0.0916795246008379	0.547568155140496	1.12957627401799	10	c("APOH"	"SERPING1"	"KLKB1"	"GP1BA"	"F8"	"PRCP"	"GP5")
179	GO_BLOOD_VESSEL_ENDOTHELIAL_CELL_MIGRATION	0.240270727580372	0.580089948398436	0.112378519110475	0.504671640692469	1.20907140086378	20	c("SOX18"	"EGR3"	"GREM1"	"NRP1"	"VEGFA"	"AMOT")
180	GO_BLOOD_VESSEL_MORPHOGENESIS	0.0669144981412639	0.309404822151533	0.191892240384838	0.340187601575679	1.24859211947602	276	c("COL15A1"	"SCG2"	"TGFBI"	"HPSE"	"DLL4"	"TSPAN12"	"NRXN3"	"SOX18"	"EDNRA"	"NDNF"	"VEGFC"	"CD34"	"PGF"	"RAMP2"	"THSD7A"	"FGF1"	"CALCRL"	"EGR3"	"GREM1"	"HAS2"	"COL18A1"	"CCL2"	"MMP19"	"CITED1"	"SERPINE1"	"ITGB3"	"TGFBR1"	"PTGS2"	"NOTCH4"	"JAG1"	"CAV1"	"EPHA1"	"NOS3"	"ROBO4"	"ACVRL1"	"ANPEP"	"TNFAIP2"	"PDGFA"	"NRP1"	"ADM2"	"SEMA5A"	"HIF3A"
CX3CL1	"VEGFA"	"ADIPOR2"	"AMOT"	"EIF2AK3"	"FN1"	"FMNL3"	"PLCD1"	"RHOB"	"NOTCH1")
181	GO_BLOOD_VESSEL_REMODELING	0.309484193011647	0.643056595857155	0.0956031492204301	0.444763445864039	1.13412629559074	26	c("AGT"	"DLL4"	"ACE"	"JAG1"	"NOS3"	"ACVRL1")
182	GO_BODY_FLUID_SECRETION	0.290824261275272	0.625053085085507	0.0952879846194844	0.398819626341446	1.1383027376826	44	c("CHRM3"	"KCNN4"	"ATP7B"	"PAM"	"CAV1"	"VAMP2"	"CSN3"	"CCND1"	"SLC29A1"	"VEGFA")
183	GO_BODY_MORPHOGENESIS	0.693602693602694	0.887414881248962	0.0545680646670941	0.320860114283786	0.8493689179659	32	c("CRISPLD1"	"WNT3"	"RRAS"	"TGFB1")
184	GO_BONE_CELL_DEVELOPMENT	0.115107913669065	0.414406645030978	0.204294756516886	-0.541934846874702	-1.39777603218958	18	c("ZFPM1"	"LRRK1"	"PTPN6"	"FLI1"	"SRF"	"FOXP1")
185	GO_BONE_DEVELOPMENT	0.00348891461874452	0.0404235919659105	0.431707695803346	-0.407510735907221	-1.52833238784061	114	c("FGF8"	"FGF18"	"SMAD9"	"BMP4"	"DHRS3"	"FAT4"	"COL1A1"	"AXIN2"	"SULF1"	"FGFR2"	"IGF1"	"TGFB3"	"SPNS2"	"ZFPM1"	"LRRK1"	"SULF2"	"FGFR3"	"LRRC17"	"SERPINH1"	"SPARC"	"PLXNB1"	"PTPN6"	"MMP14"	"ALPL"	"CHSY1"	"FLI1"	"SRF"	"MSX1"	"SRD5A1")
186	GO_BONE_GROWTH	0.220486111111111	0.558246864793246	0.119887845115423	0.570769951668051	1.26691389269267	13	c("STC1"	"MMP13"	"THBS3"	"LEPR")
187	GO_BONE_MATURATION	0.260303687635575	0.601316177710336	0.12384217120105	-0.540627801818211	-1.20684436912662	10	c("FAT4"	"IGF1"	"FGFR3"	"PLXNB1")
188	GO_BONE_MINERALIZATION	0.332506203473945	0.663413819431189	0.116234148779716	-0.407768085895287	-1.11660210976708	23	c("AXIN2"	"GPNMB"	"FGFR2"	"IGF1"	"FGFR3")
189	GO_BONE_MORPHOGENESIS	0.306122448979592	0.640022929267115	0.133554954557592	-0.326895395132964	-1.08735106775313	55	c("FGF18"	"BMP4"	"DHRS3"	"COL1A1"	"AXIN2"	"FGFR2"	"TGFB3"	"FGFR3"	"SERPINH1"	"MMP14"	"ALPL"	"CHSY1")
190	GO_BONE_REMODELING	0.937086092715232	1	0.0400031517498194	0.247159395496744	0.621477684367392	24	c("TPH1"	"RAC2"	"TGFB1"	"RASSF2"	"NOX4"	"PTK2B"	"EPHA2"	"CTSK"	"IL7"	"NOTCH2")
191	GO_BONE_RESORPTION	0.933333333333333	1	0.0568864160475701	-0.259242096812862	-0.624529939939588	14	c("LRRK1"	"ADRB2"	"CTNNB1")
192	GO_BRAIN_MORPHOGENESIS	0.00384651796651248	0.0436799863610186	0.431707695803346	-0.643909605768932	-1.73216299066996	21	c("FGF8"	"SFRP1"	"GDF7"	"OTX1"	"SPEF2"	"FZD6"	"SMO")
193	GO_BRANCHED_CHAIN_AMINO_ACID_METABOLIC_PROCESS	0.709243697478992	0.89657220471174	0.053457214108991	0.33856901182328	0.833579555465852	22	c("HSD17B10"	"PPM1K"	"HMGCL"	"HIBCH"	"GHR"	"ALDH6A1"	"DBT")
194	GO_BRANCHING_INVOLVED_IN_MAMMARY_GLAND_DUCT_MORPHOGENESIS	0.415959252971138	0.727600045772576	0.0802023444698144	0.453308313039292	1.05640994057786	17	c("CCL11"	"ESR1"	"WNT4"	"ETV4"	"TGFB1"	"WNT5A"	"BTRC"	"EPHA2")
195	GO_BRANCHING_INVOLVED_IN_SALIVARY_GLAND_MORPHOGENESIS	0.247619047619048	0.589661425342176	0.134273452883202	-0.493295595893977	-1.18837901970265	14	c("FGF8"	"FGFR2")
196	GO_BRANCHING_INVOLVED_IN_URETERIC_BUD_MORPHOGENESIS	0.34010152284264	0.670943583308837	0.0911073131586733	0.413706284284891	1.09547790183432	31	c("WNT6"	"PAX8"	"PGF"	"FGF1"	"GREM1"	"CITED1"	"SOX9"	"MYC"	"WNT4")
197	GO_BRANCHING_MORPHOGENESIS_OF_AN_EPITHELIAL_TUBE	0.21671388101983	0.552372343302917	0.107554375265169	0.349134597768781	1.14631569905043	102	c("WNT6"	"DLL4"	"CTSH"	"PAX8"	"EDNRA"	"TNC"	"CCL11"	"PGF"	"FGF1"	"GREM1"	"CITED1"	"NOTCH4"	"SOX9"	"MYC"	"ESR1"	"WNT4"	"NRP1"	"ETV4"	"RASIP1"	"SPRY1"	"PLXND1"	"TGFB1"	"VEGFA")
198	GO_BRANCH_ELONGATION_OF_AN_EPITHELIUM	0.424398625429553	0.7349695466942	0.0797705918628453	0.469934680934469	1.05852349460756	14	c("TNC"	"FGF1"	"SOX9"	"ESR1"	"SPRY1"	"TGFB1")
199	GO_BROWN_FAT_CELL_DIFFERENTIATION	0.169204737732657	0.507503040571338	0.137250779610133	0.534950019334552	1.28161108553962	20	c("MRAP"	"ERO1L"	"PTGS2"	"BNIP3"	"FABP4"	"RARRES2"	"RGS2")
200	GO_B_CELL_ACTIVATION	0.408955223880597	0.72359713062594	0.114750719227023	-0.289996625616074	-1.02932981265526	80	c("EXO1"	"LFNG"	"CMTM7"	"BLNK"	"CTPS"	"BAK1"	"ADA"	"VCAM1"	"PLCL2"	"LGALS1"	"LEF1"	"BCL2"	"NHEJ1"	"PIK3R1"	"PLCG2"	"MSH2"	"BAX"	"HSPD1"	"BST2"	"ATM"	"BCL3"	"MSH6"	"MALT1"	"SWAP70")
201	GO_B_CELL_ACTIVATION_INVOLVED_IN_IMMUNE_RESPONSE	0.187654320987654	0.528155398925239	0.159646701919906	-0.449542163253837	-1.25924034787099	25	c("EXO1"	"LFNG"	"ADA"	"PLCL2"	"LGALS1"	"PLCG2"	"MSH2"	"HSPD1"	"BCL3"	"MSH6"	"SWAP70")
202	GO_B_CELL_DIFFERENTIATION	0.613636363636364	0.850726320829542	0.0870515867946735	-0.276397051447642	-0.919827966229687	54	c("LFNG"	"CMTM7"	"BLNK"	"BAK1"	"ADA"	"VCAM1"	"PLCL2"	"LGALS1"	"BCL2"	"NHEJ1"	"PIK3R1"	"PLCG2"	"MSH2"	"BAX")
203	GO_B_CELL_HOMEOSTASIS	0.573849878934625	0.82638003070554	0.0819778796501272	-0.358909882903452	-0.911128641034359	17	c("SPNS2"	"BAK1"	"PKN1"	"BCL2"	"BCL2L11"	"BAX")
204	GO_B_CELL_MEDIATED_IMMUNITY	0.301346801346801	0.637169128368758	0.0978773277424561	0.422223477446532	1.11769422939672	32	c("TRDC"	"CLU"	"SERPING1"	"CD46"	"CD74"	"CD27"	"ERCC1")
205	GO_B_CELL_PROLIFERATION	0.495238095238095	0.783586545125007	0.0891647117820678	-0.399936840873726	-0.963472114603359	14	c("CTPS"	"PLCL2"	"LEF1"	"BCL2"	"BAX"	"HSPD1")
206	GO_B_CELL_RECEPTOR_SIGNALING_PATHWAY	0.821368948247079	0.960507538056206	0.0464154956843849	0.304496570720718	0.758263729564807	23	c("TRDC"	"PRKCB"	"NFAM1"	"VAV3"	"TEC"	"KLHL6")
207	GO_C21_STEROID_HORMONE_BIOSYNTHETIC_PROCESS	0.0129549749074171	0.0993940511804353	0.380730400722792	0.76554391927703	1.57923765254792	10	c("CYP11A1"	"CYP11B1"	"CACNA1H"	"STAR"	"FDXR")
208	GO_C21_STEROID_HORMONE_METABOLIC_PROCESS	0.012072265446753	0.0953458335024699	0.380730400722792	0.708092504330651	1.62218315151644	15	c("CYP11A1"	"CYP11B1"	"CYP17A1"	"CACNA1H"	"STAR"	"FDXR")
209	GO_CALCIUM_DEPENDENT_CELL_CELL_ADHESION_VIA_PLASMA_MEMBRANE_CELL_ADHESION_MOLECULES	0.000481096728028874	0.00903788709239428	0.49849310876659	0.766432610753959	1.80524931450159	18	c("CDH17"	"PCDHB6"	"PCDHB11"	"PCDHB10"	"CDH23"	"PCDHB4"	"PCDHB5"	"PCDHB9"	"PCDHB13"	"PCDHB3")
210	GO_CALCIUM_ION_IMPORT	0.818040435458787	0.958429561200924	0.0433636987883266	0.270611156104711	0.768045319561982	43	c("ERO1L"	"TRDN"	"CACNA1H"	"ITPR2"	"CCR5"	"CACNB2"	"SLC30A1"	"SLC8A3"	"CASK"	"RYR1"	"RASA3"	"ORAI1"	"RYR3"	"BBC3"	"TPCN1"	"ATP2B4")
211	GO_CALCIUM_ION_IMPORT_INTO_CYTOSOL	0.821368948247079	0.960507538056206	0.0464154956843849	0.289425121690976	0.75931192572961	29	c("ERO1L"	"TRDN"	"ITPR2"	"CCR5"	"RYR1"	"RASA3"	"RYR3"	"BBC3"	"TPCN1"	"ATP2B4"	"RYR2")
212	GO_CALCIUM_ION_REGULATED_EXOCYTOSIS	0.466772151898734	0.764469533573404	0.070619624712259	0.355772556792362	0.99770938517244	41	c("DOC2B"	"RPH3AL"	"RAB3A"	"STX11"	"UNC13A"	"VAMP2"	"CPLX2"	"STX1B"	"SEPT5"	"STX1A")
213	GO_CALCIUM_ION_REGULATED_EXOCYTOSIS_OF_NEUROTRANSMITTER	0.364963503649635	0.69028221059102	0.108820126769161	-0.441824333285563	-1.0880922572639	15	c("SYT10"	"SYTL2")
214	GO_CALCIUM_ION_TRANSMEMBRANE_TRANSPORT	0.22108345534407	0.558638328422501	0.108394255853397	0.358850170134775	1.14680519355013	89	c("CACNG1"	"TRPV3"	"SLC24A1"	"ERO1L"	"TRDN"	"CACNA1H"	"CACNG4"	"TRPV6"	"ITPR2"	"CACNA2D4"	"CACNA1E"	"PKD1L3"	"CCR5"	"TRPM4"	"CACNB2"	"SLC24A5"	"SLC8A3"	"RYR1"	"STIM2"	"CACNG2"	"CACNA2D1"	"CACNA1A"	"RASA3"	"TRPM3"	"ITGAV"	"ORAI1")
215	GO_CALCIUM_ION_TRANSPORT	0.0265734265734266	0.167320954907162	0.332263053752429	0.415398477469579	1.39339737280292	129	c("CCR1"	"CACNG1"	"CAMK2A"	"TRPV3"	"SLC24A1"	"RAMP2"	"FYN"	"ERO1L"	"CALCRL"	"TRDN"	"KCNN4"	"CDH23"	"CACNA1H"	"CACNG4"	"TRPV6"	"ITPR2"	"CAV1"	"PRKCB"	"CACNA2D4"	"CACNA1E"	"PKD1L3"	"CCR5"	"TRPM4"	"SRL"	"CACNB2"	"SLC30A1"	"SLC24A5"	"SLC8A3"	"CCL8"	"CASK"	"PSEN2"	"RYR1"	"STIM2"	"NALCN"	"CACNG2"	"CHRNB2"	"CACNA2D1"	"CACNA1A"	"RASA3"	"BSPRY"	"TRPM3"	"ITGAV"
216	GO_CALCIUM_MEDIATED_SIGNALING	0.218461538461538	0.554664007283173	0.112378519110475	0.39992706307403	1.17482650580149	54	c("SELE"	"MCTP1"	"CXCR4"	"LRRK2"	"NFATC1"	"KISS1R"	"CCR5"	"PLA2G4B"	"GSTM2"	"EIF2AK3"	"NUDT4"	"CAMKK2"	"NTRK2")
217	GO_CAMERA_TYPE_EYE_MORPHOGENESIS	0.704441041347626	0.893766913216207	0.0494904866135495	0.279011829622807	0.860484165249925	69	c("TSPAN12"	"JAG1"	"SOX9"	"HIPK2"	"ZEB1"	"GDF11"	"TFAP2A"	"VEGFA"	"AHI1"	"RING1"	"TDRD7"	"GNAT2"	"ALDH1A3"	"FZD5"	"BMP7"	"TWIST1"	"HIPK1"	"PHACTR4"	"SDK2"	"TSKU"	"WNT2B"	"WNT5A"	"CABP4"	"MAN2A1"	"ATP8A2"	"MEGF11"	"NF1"	"EPHA2"	"ROM1"	"HIF1A")
218	GO_CAMP_MEDIATED_SIGNALING	0.366834170854271	0.690997295218244	0.110564716336619	-0.387920525505228	-1.07345518549284	24	c("ADCY1"	"PDE2A"	"SLC9A3R1")
219	GO_CAMP_METABOLIC_PROCESS	0.629441624365482	0.858891177207001	0.0593487680335629	0.368637752853519	0.883167050247395	20	c("RAMP2"	"PDE1B"	"CALCRL"	"PDE8A")
220	GO_CANONICAL_WNT_SIGNALING_PATHWAY	0.319526627218935	0.651302466863034	0.131457611642763	-0.30893239072212	-1.07948374020911	75	c("FGF8"	"SFRP1"	"CDH3"	"GLI1"	"FZD7"	"FZD4"	"WNT9A"	"RYK"	"TCF7"	"LEF1"	"FZD2"	"SMO"	"TMEM64"	"SOX4"	"HOXB9"	"PTK7"	"CTNNB1"	"PPP1CA"	"TBL1XR1"	"PTPRU")
221	GO_CARBOHYDRATE_BIOSYNTHETIC_PROCESS	0.182492581602374	0.524517306198611	0.122107920287081	0.370466494541261	1.17997061534363	88	c("CHST15"	"EPM2A"	"HAS2"	"HAS1"	"SLC2A1"	"ATF3"	"ALDOC"	"NR1D1"	"GBE1"	"ENO2"	"GAPDHS"	"HAS3"	"BPGM"	"ENO1"	"NHLRC1"	"B3GNT2"	"PGK1"	"ISYNA1"	"GOT1"	"TPI1"	"PGM2"	"PGAM1"	"GYS1"	"CHST11"	"ST6GALNAC5"	"B4GALT1"	"ALDOA")
222	GO_CARBOHYDRATE_CATABOLIC_PROCESS	0.297904191616766	0.63311575173675	0.0916795246008379	0.349132062933325	1.10090284299871	79	c("MGAM"	"CHIT1"	"HK1"	"ALDOC"	"PYGM"	"PFKFB4"	"GK5"	"TKTL1"	"PFKL"	"ENO2"	"PFKP"	"GAPDHS"	"BPGM"	"ENO1"	"STBD1"	"PGK1"	"CTBS"	"TPI1"	"PGM2"	"PGAM1")
223	GO_CARBOHYDRATE_DERIVATIVE_BIOSYNTHETIC_PROCESS	0.831168831168831	0.962464188965329	0.119348440591015	-0.211920876553458	-0.915613191578384	419	c("ADCY1"	"OGN"	"LRP2"	"AK5"	"MUC16"	"LUM"	"DCTD"	"GXYLT2"	"THBS1"	"NPPB"	"RRM2"	"BGN"	"RRM1"	"TYMS"	"B4GALT4"	"DCN"	"TK1"	"IGF1"	"SLC2A4"	"NME4"	"ST3GAL2"	"CTPS"	"DCK"	"NME1"	"ATP5G1"	"UAP1L1"	"UCK2"	"SORD"	"GK"	"GNPTAB"	"ADK"	"B4GALT5"	"GALNT4"	"GMDS"	"ADA"	"AQP1"	"DTYMK"	"NME7"	"ATP5O"	"ALG8"	"VCP"	"HS6ST2"
224	GO_CARBOHYDRATE_DERIVATIVE_CATABOLIC_PROCESS	0.463040446304045	0.762821955026331	0.0647943366000727	0.296755331068212	0.998295339516787	131	c("BCAN"	"HPSE"	"SDC3"	"CELA1"	"CHIT1"	"PGLYRP3"	"UPP1"	"PDE1B"	"CD44"	"GPC1"	"APOBEC2"	"PDE8A"	"PRELP"	"HYAL1"	"FBXO2"	"NT5C3"	"OVGP1"	"HGSNAT"	"SDC1"	"VCAN")
225	GO_CARBOHYDRATE_DERIVATIVE_METABOLIC_PROCESS	0.753246753246753	0.919404125286478	0.184706471207739	-0.209657964591367	-0.954230128597826	747	c("ADCY1"	"OGN"	"LRP2"	"AK5"	"MKI67"	"HMMR"	"MUC16"	"LUM"	"DCTD"	"OGDHL"	"PDE2A"	"GXYLT2"	"THBS1"	"NPPB"	"RRM2"	"BGN"	"MBOAT1"	"SMPD3"	"SULF1"	"RRM1"	"TYMS"	"B4GALT4"	"DCN"	"TK1"	"PLA2G16"	"IGF1"	"FIGNL1"	"GNPDA1"	"PCSK6"	"UNG"	"SULF2"	"ENO3"	"NDUFA4"	"LCTL"	"SLC2A4"	"NME4"	"ST3GAL2"	"LPCAT4"	"ADAMTS9"	"CTPS"	"TALDO1"	"LYVE1"
NPL	"SMPD2"	"ITGB8"	"GM2A"	"ARSB"	"GALNT4"	"GMDS"	"ADA"	"PLA2G4E"	"ABHD12"	"AQP1"	"PDE4B"	"DTYMK"	"NME7"	"FUCA2"	"ERH"	"DNMT3A"	"COX5A"	"ATP5O"	"AHCY"	"ALG8"	"VCP"	"HS6ST2"	"PIGK"	"AMDHD2"	"RENBP"	"ATP5F1"	"MACROD2"	"NME2"	"TDG"	"UQCRFS1"	"NDUFA1"	"DUT"	"COX5B"	"MCCC2"	"NPR3"	"NDUFB8"	"GLTP"	"SHMT1"	"NDUFB6"	"CHSY1"	"APRT"	"NDUFB7"	"GUSB"	"HEXB"	"UQCR10"	"CHST12"	"MOCOS"	"APIP"	"DERA"
PRKAG2	"RNASEH2B"	"NT5C2"	"NDUFA5"	"GALNT10"	"NDUFS4"	"MAT2B"	"UQCRQ"	"ADSL"	"DSE"	"ATP5L"	"COX7B"	"SDHC"	"HSPA8"	"GMPPB"	"CYCS"	"MUTYH"	"B4GALT6"	"MSH2"	"GPD1L"	"CTNS"	"ATP5G3"	"ATP5B"	"COX7C"	"SLC25A13"	"NDUFA10"	"UQCR11"	"APOBEC1"	"BAX")
226	GO_CARBOHYDRATE_DERIVATIVE_TRANSPORT	0.733660130718954	0.911583695354389	0.0506004243853618	0.302077797551159	0.823238372197377	36	c("VLDLR"	"SLC37A2"	"SLC29A1"	"SLC25A42"	"SLC37A4")
227	GO_CARBOHYDRATE_HOMEOSTASIS	0.196605374823197	0.53606512890095	0.11378726182188	0.356302043484081	1.17891134791001	108	c("IGFBP5"	"CYP11B1"	"FFAR2"	"HK1"	"FOXA3"	"RPH3AL"	"PTPRN"	"GPRC5B"	"STAR"	"FFAR1"	"SLC29A1"	"OGT"	"LEPR"	"ADIPOR2"	"ERN1"	"FN1"	"VGF"	"SLC37A4"	"RAB11FIP5"	"NOX4"	"PTGER4"	"INSR"	"CRY2"	"FGF21"	"ERO1LB"	"XBP1"	"PRCP"	"GATA4"	"RAP1A"	"AACS"	"PRKAA2"	"CEBPA"	"HIF1A"	"CRY1"	"PAX6"	"MBD5"	"SIN3A")
228	GO_CARBOHYDRATE_METABOLIC_PROCESS	0.418713450292398	0.730212662682401	0.0611692626746689	0.265991287911484	1.0165656294684	445	c("MGAM"	"ADAMTS7"	"IGFBP5"	"CHST15"	"HPSE"	"MUC13"	"A4GALT"	"TET1"	"EPM2A"	"CHIT1"	"HK1"	"CHST1"	"HAS2"	"HAS1"	"SLC23A2"	"SLC2A1"	"GFPT2"	"ATF3"	"IDH1"	"OAS2"	"PGM2L1"	"ALDOC"	"PYGM"	"MUC2"	"B4GALNT1"	"PFKFB4"	"HYAL1"	"GK5"	"TKTL1"	"HHIPL1"	"NR1D1"	"GBE1"	"ST6GALNAC4"	"PDK1"	"SLC5A3"	"PFKL"	"UGT1A5"	"DPY19L1"	"OVGP1"	"ENO2"	"GALNT12"	"PFKP"
ALDH2	"EDEM3"	"SLC37A4"	"FUT11"	"MUC1"	"STBD1"	"SIAE"	"PGK1"	"ISYNA1"	"C1GALT1"	"MECP2"	"CACNA1A"	"ME1"	"CREM"	"MCFD2"	"GOT1"	"PIGV"	"SIRT3"	"GALNT11"	"CTBS"	"TPI1"	"HAGH"	"B4GALT3"	"TET2"	"ALDH1B1"	"EXTL1"	"MTMR7"	"INSR"	"PGM2"	"PGAM1"	"GYS1"	"PPARD"	"CHST11"	"FGGY"	"SLC3A1"	"MAN2A1"	"GHRL"	"ST8SIA1")
229	GO_CARBOHYDRATE_PHOSPHORYLATION	0.764006791171477	0.924492148554337	0.0504983044100709	0.335170955982784	0.781097366865423	17	c("HK1"	"PFKFB4")
230	GO_CARBOHYDRATE_TRANSMEMBRANE_TRANSPORT	0.283882783882784	0.618909151247309	0.106729884364606	0.568678193213448	1.18538937396435	11	c("SLC5A1"	"SLC2A1"	"SLC2A9"	"SLC2A10")
231	GO_CARBOHYDRATE_TRANSPORT	0.0849772382397572	0.351122978199719	0.188204146308491	0.45774124554171	1.35881686143513	56	c("EDNRA"	"SLC5A1"	"AQP3"	"HK1"	"SLC37A2"	"SLC23A2"	"SLC2A1"	"SLC45A3"	"SLC2A9"	"AQP11"	"SLC23A1"	"VIL1"	"SLC37A4")
232	GO_CARDIAC_ATRIUM_DEVELOPMENT	0.747913188647746	0.918542831901254	0.0507027937029348	0.32145283261072	0.800488567597491	23	c("DLL4"	"MYH6"	"TBX5"	"DAND5"	"NOTCH1"	"NPHP3"	"WNT5A")
233	GO_CARDIAC_CELL_DEVELOPMENT	0.267002518891688	0.606609028494541	0.132846300606183	-0.379650304797038	-1.14267488989651	34	c("CCNB1"	"HEY2"	"CDK1"	"BVES"	"MYH10"	"NEBL"	"MYLK3"	"FHOD3"	"NEXN"	"CXADR"	"FHL2")
234	GO_CARDIAC_CHAMBER_DEVELOPMENT	0.0611775075528822	0.293974023135692	0.321775918075361	-0.344144214629393	-1.28881595897161	108	c("FGF8"	"BMP4"	"LRP2"	"HEY2"	"DHRS3"	"SMAD6"	"CYR61"	"MYH10"	"FGFR2"	"STRA6"	"SOX11"	"PARVA"	"ZFPM1"	"LTBP1"	"TPM1"	"FOXF1"	"FHL2"	"ADAMTS1"	"PKP2"	"FZD2"	"SMO"	"SRF"	"NRG1"	"SOX4"	"PTK7")
235	GO_CARDIAC_CHAMBER_MORPHOGENESIS	0.323442136498516	0.656166901097547	0.130777137971974	-0.31069648931022	-1.08156893152477	74	c("FGF8"	"HEY2"	"DHRS3"	"CYR61"	"FGFR2"	"SOX11"	"PARVA"	"ZFPM1"	"TPM1"	"FOXF1"	"FHL2"	"ADAMTS1"	"PKP2"	"FZD2"	"SMO"	"SRF"	"NRG1"	"SOX4")
236	GO_CARDIAC_CONDUCTION	0.00314145792188377	0.0379385063846545	0.431707695803346	0.574610054652946	1.67181075084606	50	c("CACNG1"	"KCNK3"	"ATP1B2"	"KCNK1"	"SCN5A"	"ATP1A3"	"SCN2B"	"KCNH2"	"CACNG4"	"CAV1"	"CACNA2D4"	"SCN1B"	"KCNQ1"	"TRPM4"	"DSG2"	"CACNB2"	"KCNK6"	"KCNJ2"	"CACNG2"	"CACNA2D1")
237	GO_CARDIAC_EPITHELIAL_TO_MESENCHYMAL_TRANSITION	0.5	0.786526533425224	0.070619624712259	0.420837827366093	0.973661697639288	16	c("OLFM1"	"HAS2"	"TGFBR1"	"SNAI1"	"ADAM15"	"NOTCH1")
238	GO_CARDIAC_MUSCLE_CELL_ACTION_POTENTIAL	0.407345575959933	0.721588107977142	0.080419996876154	0.413553630927946	1.02983990203984	23	c("SCN5A"	"SCN2B"	"KCNH2"	"SCN1B"	"KCNQ1"	"CACNB2"	"KCNJ2"	"CACNA2D1")
239	GO_CARDIAC_MUSCLE_CELL_CONTRACTION	0.171717171717172	0.510395551083305	0.135740943810425	0.538677892756219	1.284566889383	19	c("SCN5A"	"SCN2B"	"KCNH2"	"SCN1B"	"KCNQ1"	"CACNB2"	"KCNJ2"	"CACNA2D1"	"NEDD4L"	"CAMK2D"	"RYR2")
240	GO_CARDIAC_MUSCLE_CELL_DIFFERENTIATION	0.349431818181818	0.679078863346105	0.122107920287081	-0.321678428667179	-1.07052088027409	54	c("CCNB1"	"HEY2"	"CDK1"	"BVES"	"MYH10"	"NEBL"	"MYLK3"	"FHOD3"	"NEXN"	"CXADR"	"FHL2"	"WT1")
241	GO_CARDIAC_MUSCLE_TISSUE_DEVELOPMENT	0.720797720797721	0.903967471275164	0.0451344222209097	0.263576266296426	0.863409485397439	100	c("AGT"	"TNNT2"	"DLL4"	"MYH6"	"SORBS2"	"MYH7"	"MYLK2"	"TCAP"	"MYBPC3"	"DSG2"	"TBX5"	"TNNI3"	"SGCG"	"VEGFA"	"TAZ"	"NOTCH1"	"SIK1"	"NOX4"	"SIN3B"	"TNNC1"	"WNT5A"	"TTN"	"EGLN1"	"AKAP13")
242	GO_CARDIAC_MUSCLE_TISSUE_MORPHOGENESIS	0.300653594771242	0.636587968520742	0.096240602328129	0.416929849296276	1.13623925107251	36	c("TNNT2"	"DLL4"	"MYH6"	"MYH7"	"MYLK2"	"TCAP"	"MYBPC3"	"TNNI3"	"NOTCH1"	"TNNC1"	"WNT5A"	"TTN"	"EGLN1")
243	GO_CARDIAC_MYOFIBRIL_ASSEMBLY	0.238611713665944	0.577858075801078	0.130105630751129	-0.548646736562663	-1.22474505090841	10	c("MYH10"	"NEBL"	"MYLK3"	"FHOD3")
244	GO_CARDIAC_RIGHT_VENTRICLE_MORPHOGENESIS	0.769736842105263	0.927381547693462	0.0621124188949471	-0.337581426040301	-0.771729694587314	11	HEY2
245	GO_CARDIAC_SEPTUM_DEVELOPMENT	0.000154688687976531	0.00336239103037242	0.518848077743792	-0.537201487406978	-1.85032300175064	70	c("FGF8"	"BMP4"	"LRP2"	"HEY2"	"DHRS3"	"SMAD6"	"CYR61"	"MYH10"	"FGFR2"	"STRA6"	"SOX11"	"PARVA"	"ZFPM1")
246	GO_CARDIAC_SEPTUM_MORPHOGENESIS	0.00448072118735891	0.0485854922097231	0.407017918923954	-0.543577763596783	-1.68511491210982	39	c("FGF8"	"HEY2"	"DHRS3"	"CYR61"	"FGFR2"	"SOX11"	"PARVA"	"ZFPM1")
247	GO_CARDIAC_VENTRICLE_DEVELOPMENT	0.690909090909091	0.88525338175043	0.0840745577910723	-0.253645118281062	-0.892646677310943	78	c("LRP2"	"HEY2"	"SMAD6"	"CYR61"	"FGFR2"	"STRA6"	"SOX11"	"ZFPM1"	"LTBP1"	"TPM1"	"FOXF1")
248	GO_CARDIAC_VENTRICLE_MORPHOGENESIS	0.295886075949367	0.630293950867411	0.0952879846194844	0.407718547873719	1.14338392311664	41	c("TNNT2"	"DLL4"	"MYH6"	"MYH7"	"JAG1"	"MYBPC3"	"TBX5"	"TNNI3"	"CPE"	"NOTCH1"	"TNNC1"	"GRHL2")
249	GO_CARDIOCYTE_DIFFERENTIATION	0.658499234303216	0.873597502061662	0.0525898950623616	0.289451621728974	0.892680921236947	69	c("AGT"	"SOX18"	"MYH6"	"SORBS2"	"GREM1"	"TCAP"	"JAG1")
250	GO_CARDIOLIPIN_METABOLIC_PROCESS	0.875451263537906	0.981851142497209	0.0470699590082662	0.299258806346001	0.64232818346504	12	c("SLC27A1"	"TAZ"	"MECP2"	"LCLAT1"	"PGS1")
251	GO_CARNITINE_METABOLIC_PROCESS	0.107456140350877	0.401093442928663	0.20207170902116	-0.606865929727955	-1.38732887083809	11	c("SHMT1"	"CPT1C"	"SLC22A5"	"CPT1A"	"ACADL"	"ALDH9A1")
252	GO_CARTILAGE_DEVELOPMENT	0.0429310189222816	0.233309644500256	0.321775918075361	-0.37119255166633	-1.34863191913305	93	c("FGF18"	"SMAD9"	"BMP4"	"LUM"	"COL1A1"	"GLI2"	"CYR61"	"AXIN2"	"SULF1"	"FGF9"	"TYMS"	"MYCN"	"SULF2"	"MGP"	"CTGF"	"FGFR3"	"EDN1"	"ITGB8"	"SERPINH1")
253	GO_CARTILAGE_DEVELOPMENT_INVOLVED_IN_ENDOCHONDRAL_BONE_MORPHOGENESIS	0.543402777777778	0.812740350377439	0.0676760401641789	0.433232176168208	0.961627116397662	13	c("STC1"	"MMP13"	"SOX9"	"THBS3")
254	GO_CATABOLIC_PROCESS	0.954451345755694	1	0.0133546284394486	0.212562416984391	0.854382817711503	1318	c("COL15A1"	"MGAM"	"PLA1A"	"NOS2"	"ADAMTS7"	"KCNK3"	"BCAN"	"HDC"	"HPSE"	"MMP3"	"BACE2"	"CTSH"	"PLA2G2D"	"CYP4B1"	"COL6A3"	"PLA2G3"	"LPIN3"	"SNTG1"	"SDC3"	"CELA1"	"LIPC"	"TST"	"ADORA1"	"ACE"	"NTSR1"	"GSTM3"	"GSTM1"	"CHIT1"	"HK1"	"PGLYRP3"	"STK32A"	"UPP1"	"PDE1B"	"ATG9B"	"CYP1A1"	"CD44"	"MMP12"	"ALDH1L1"	"HECTD2"	"COL18A1"	"CYP26B1"	"MYOM1"
BNIP3	"ALDOC"	"PYGM"	"PFKFB4"	"GDA"	"UBXN11"	"PSMB9"	"ABHD6"	"HYAL1"	"FBXO36"	"DENND3"	"NOS3"	"MMP10"	"ARRB1"	"GK5"	"COL7A1"	"BLVRB"	"FABP4"	"TKTL1"	"CECR2"	"WIPI1"	"MRC2"	"FBXO2"	"NR1D1"	"ANPEP"	"PDK1"	"ALDH1L2"	"HAAO"	"NAPEPLD"	"RNF144B"	"PFKL"	"MPST"	"GCAT"	"CNP"	"NT5C3"	"OVGP1"	"PAFAH1B3"	"LPIN2"	"HGSNAT"	"SDC1"	"FBXO32"	"ASPA"	"ENO2"	"AOX1"	"PNPLA1"	"PFKP"	"CHST3"	"GAPDHS"	"SLC1A4"	"VCAN"
EIF4A2	"ADAM15"	"GSTM2"	"FAM131B"	"INPP1"	"DNASE1L1"	"TGFB1"	"COL5A3"	"CTSO"	"FBXO4"	"UPP2"	"BPGM"	"ENO1"	"DNASE1L2"	"LDLR"	"FBXL22"	"ENPP1"	"FANCF"	"ERN1"	"USE1"	"UCHL3"	"MTHFS"	"ARRB2"	"NHLRC1")
255	GO_CATECHOLAMINE_METABOLIC_PROCESS	0.0871794871794872	0.355334249084249	0.197822021315103	0.598835871626894	1.41049327962437	18	c("HDC"	"SNCB"	"CRHR2"	"GCH1"	"GPR37")
256	GO_CATION_TRANSPORT	0.000236353786901436	0.00488214948961564	0.518848077743792	0.384009720217487	1.46757051954952	453	c("ADCYAP1"	"CCR1"	"CACNG1"	"RHBG"	"KCNK3"	"KCNG4"	"SCARA5"	"CAMK2A"	"SLC13A3"	"STEAP4"	"KCNH1"	"CHRNA1"	"TRPV3"	"TMEM63C"	"KCNJ16"	"KCNMB2"	"EDNRA"	"SLC24A1"	"SLC17A6"	"ATP1B2"	"KCNT1"	"CALHM3"	"SLC5A1"	"KCNN3"	"RAMP2"	"FYN"	"ERO1L"	"CALCRL"	"HCN3"	"SLC9A7"	"KCNK1"	"SLC39A12"	"TRDN"	"SCN5A"	"KCNN4"	"KCNAB3"	"CDH23"	"SLC7A8"	"ATP7B"	"TTYH1"	"SLC23A2"	"ATP1A3"
KCNK7	"SLC2A9"	"SLC4A11"	"PRKCB"	"CACNA2D4"	"ACACB"	"CACNA1E"	"PIEZO2"	"SLC30A4"	"SLC5A3"	"SLC40A1"	"SCN1B"	"PKD1L3"	"SLC12A5"	"KCNQ1"	"CCR5"	"TRPM4"	"SLC20A1"	"SLC41A1"	"ABCC9"	"SLC1A4"	"SRL"	"SLC4A7"	"SERINC3"	"CACNB2"	"SLC6A7"	"SLC30A1"	"SLC24A5"	"SLC23A1"	"SLC25A42"	"SLC8A3"	"CCL8"	"KCNK6"	"CASK"	"KCNJ2"	"CHRNB4"	"SLC25A2"	"HFE"	"PSEN2"	"SLC12A3"	"KCNN2"	"RYR1"	"SLC25A37"	"COX7A1"	"STIM2")
257	GO_CD4_POSITIVE_ALPHA_BETA_T_CELL_ACTIVATION	0.609715242881072	0.846775200411346	0.0603786357920401	0.351428842783333	0.887729494718817	25	c("PLA2G2D"	"RORC"	"RSAD2"	"RORA"	"RELB")
258	GO_CDP_DIACYLGLYCEROL_METABOLIC_PROCESS	0.889370932754881	0.987585620311807	0.0547939500773363	-0.279444100065748	-0.623803543798149	10	c("TAMM41"	"AGPAT5"	"AGPAT3"	"CDIPT")
259	GO_CELLULAR_ALDEHYDE_METABOLIC_PROCESS	0.964506172839506	1	0.0353910624222457	0.216885074603518	0.649439990281033	60	c("CYP11B1"	"CACNA1H"	"IDH1"	"ALDH1A3"	"TPI1"	"HAGH"	"PGM2"	"RELA"	"HOGA1"	"GNMT"	"AMT"	"DBT"	"GRHPR"	"RDH10"	"ESD")
260	GO_CELLULAR_AMIDE_METABOLIC_PROCESS	0.929824561403509	1	0.132846300606183	-0.197280821548422	-0.881815476260189	585	c("HAL"	"AMDHD1"	"EIF5A2"	"VNN1"	"DPEP1"	"CPZ"	"SMPD3"	"TYMS"	"SOX11"	"GAS6"	"SMPDL3B"	"PCSK6"	"FAM57B"	"ST3GAL2"	"DEGS1"	"BDH2"	"MTHFD1"	"ERAP1"	"DHFR"	"CHAC1"	"NEU3"	"SPTLC2"	"SMPD2"	"ITGB8"	"NMRAL1"	"GM2A"	"SLC25A4"	"PTRH1"	"GSTA4"	"SLC25A44"	"CORIN"	"OPLAH"	"UCP2"	"SLC25A5"	"RPS27L"	"PPA1"	"GSTO1"	"IDE"	"SLC25A15"	"MRPL18"	"MCCC2"	"GLRX2"
N6AMT1	"PARS2"	"MRPL36"	"PABPC4"	"MRPL20"	"MRPL42"	"MRPL11"	"XPNPEP1"	"AEBP1"	"RPSA"	"RARS"	"MRPS36"	"CDC123"	"MRPL3"	"PPA2"	"ETF1"	"HTRA2"	"SARS2"	"SLC46A1"	"CTNS"	"SLC25A13"	"TAPBP"	"RPS2"	"PTBP1"	"CPM"	"MRPS25"	"MRPL46"	"RPL41"	"SPCS1"	"GGCT"	"MRPS12"	"AIMP2"	"NLN"	"SLC25A39"	"GPX1"	"MRPS2"	"MRPL12"	"MRPS28"	"EIF4E2"	"LTA4H"	"LARS2"	"MME"	"MRPL54"	"RARS2"	"QRSL1"	"SPPL3"	"MRPS14"	"MRPL19"	"COPS5"	"MGST1"
PTCD3	"RBM4"	"EFTUD2"	"SPPL2B"	"EIF4EBP2"	"EIF3I"	"GFM1"	"SEC11C"	"MRPL21"	"MRPS17"	"CAD"	"NARS"	"MRPS18A"	"NSMAF"	"ST3GAL1"	"ATIC"	"MRPL51"	"GSR"	"MRPS15"	"GSPT1"	"RNPEP"	"NUDT12"	"COL4A3BP"	"MRPL47"	"RPL15"	"ABCF1"	"MRPS26"	"SPTLC1"	"MRPS21"	"CARS2"	"MRPL27"	"MRPL32"	"MRPL15"	"EIF1AD"	"FTSJ1"	"EIF4G1"	"GTF2H3"	"MRPL40"	"EIF1AX"	"PCCA"	"TARS"	"RPL29"	"SLC25A19"	"MRPL45"	"MRPS33"	"SLC25A25"	"PABPC1"	"EIF2S1"	"RPL7L1"	"MRPL49"
CLIC4	"ATPIF1"	"GUF1"	"MRPS18C"	"MRPL37"	"MRPL22"	"EIF2B1"	"KARS"	"RPLP0"	"RPL28"	"RPS12"	"ETHE1"	"NEU1"	"MRPL16"	"MRPL44"	"SLC25A3"	"YARS2"	"CNDP2"	"GBA"	"CLN6"	"EIF4G2"	"MRPS7"	"EIF5A"	"RPLP1"	"MRPS35"	"HARS"	"CHCHD1")
261	GO_CELLULAR_AMINO_ACID_BIOSYNTHETIC_PROCESS	0.92022792022792	1	0.066132620475844	-0.219632542654703	-0.741981825321699	63	c("PHGDH"	"MTHFD1"	"DHFR"	"AHCY"	"SEPHS2"	"SHMT1"	"APIP"	"GOT2"	"ENOPH1"	"PYCR2"	"ADI1"	"GLUL"	"PSPH"	"PADI3"	"CAD"	"ATIC"	"NOXRED1")
262	GO_CELLULAR_AMINO_ACID_CATABOLIC_PROCESS	0.581325301204819	0.829037800687285	0.057609110864425	0.297453818761214	0.931986655851579	75	c("NOS2"	"HDC"	"ALDH1L1"	"TDO2"	"NOS3"	"ALDH1L2"	"HAAO"	"GCAT"	"ASPA"	"HSD17B10"	"PCYOX1L"	"MTHFS"	"PPM1K"	"GOT1"	"ASRGL1"	"HMGCL"	"HIBCH"	"GPT2")
263	GO_CELLULAR_AMINO_ACID_METABOLIC_PROCESS	0.99250936329588	1	0.0232248320654428	0.195045232237782	0.709509919065114	253	c("NOS2"	"HDC"	"ERO1L"	"NMNAT2"	"ALDH1L1"	"TDO2"	"SLC7A8"	"ADSSL1"	"GFPT2"	"TPH1"	"PLOD1"	"PSAT1"	"SLC7A5"	"NOS3"	"ALDH1L2"	"HAAO"	"MPST"	"GCAT"	"ASPA"	"MTHFD1L"	"EGLN3"	"HSD17B10"	"PCYOX1L"	"GGT5"	"CARS"	"MTHFS"	"PPM1K"	"MECP2"	"CACNA1A"	"GCH1"	"NOX4"	"GAMT"	"GOT1"	"ASRGL1"	"HMGCL"	"HIBCH"	"GPT2"	"SDSL"	"EGLN1"	"GGH"	"UPB1"	"HOGA1"
264	GO_CELLULAR_CARBOHYDRATE_BIOSYNTHETIC_PROCESS	0.0293637846655791	0.17953558405951	0.341793380897475	0.549823545933204	1.51090637547453	37	c("EPM2A"	"HAS2"	"HAS1"	"SLC2A1"	"NR1D1"	"GBE1"	"HAS3"	"NHLRC1"	"B3GNT2"	"ISYNA1"	"GOT1"	"PGM2"	"GYS1"	"B4GALT1")
265	GO_CELLULAR_CARBOHYDRATE_CATABOLIC_PROCESS	0.340567612687813	0.671572851801238	0.0902635484340068	0.440764250290809	1.09760035554188	23	c("MGAM"	"PYGM"	"GK5"	"STBD1"	"TPI1"	"PGM2"	"PHKA1")
266	GO_CELLULAR_CARBOHYDRATE_METABOLIC_PROCESS	0.17887323943662	0.522094845286553	0.119887845115423	0.35707736434297	1.18178180432848	107	c("MGAM"	"EPM2A"	"HK1"	"HAS2"	"HAS1"	"SLC2A1"	"IDH1"	"PYGM"	"PFKFB4"	"GK5"	"NR1D1"	"GBE1"	"SLC5A3"	"HAS3"	"STK40"	"INPP1"	"NHLRC1"	"B3GNT2"	"STBD1"	"ISYNA1"	"MECP2"	"GOT1"	"TPI1"	"MTMR7"	"PGM2"	"GYS1")
267	GO_CELLULAR_CATABOLIC_PROCESS	0.980392156862745	1	0.199915231309662	-0.193932169833282	-0.905685120809664	1024	c("HAL"	"AMDHD1"	"OGN"	"CCNB1"	"AURKA"	"GTSE1"	"CDC20"	"PLK1"	"UBE2C"	"KIF14"	"AURKB"	"LUM"	"BUB1B"	"PDE2A"	"BDH1"	"DPEP1"	"MAD2L1"	"DNA2"	"TINAGL1"	"BGN"	"SMPD3"	"CHEK2"	"USP2"	"UHRF1"	"RNF213"	"CDK1"	"MGLL"	"DCN"	"MAOA"	"DTL"	"HMGB2"	"SMPDL3B"	"USP44"	"ACOX2"	"PMAIP1"	"KLHDC8A"	"FEN1"	"UNG"	"FBXL7"	"ADAMTS9"	"PTTG1"	"SKP2"
ETFB	"PLA2G4E"	"ABHD12"	"UBQLN2"	"PDE4B"	"USP12"	"PSMB10"	"RNF128"	"LIN28B"	"AHCY"	"UBA7"	"VCP"	"CHMP4C"	"DUOX1"	"AMDHD2"	"RENBP"	"LPL"	"XDH"	"PXDN"	"ANAPC1"	"GSTO1"	"USP29"	"IDE"	"RANBP1"	"SEC61B"	"TDG"	"DTD1"	"DUT"	"MCCC2"	"USP1"	"SHMT1"	"HMOX1"	"CPT1C"	"OXCT1"	"DDB1"	"LSM2"	"HEXB"	"PSMD6"	"PSMB2"	"DERA"	"GOT2"	"ENPP4"	"RPL27"	"VPS36"	"PYGB"	"ABCD1"	"ACSF3"	"LSM7"	"GLA"	"LSM6"
CYP39A1	"XPNPEP1"	"UBE2S"	"CD2AP"	"RPSA"	"UBR5"	"PLCG2"	"MUTYH"	"USP9X"	"FAH"	"PSMB3"	"GCDH"	"NEDD8"	"ZMPSTE24"	"ETF1"	"HTRA2"	"PSMA7"	"UBB"	"PPP1R8"	"PSMC3"	"PSME2"	"GLUL"	"CAPN1"	"RPS2"	"EPHX1"	"RBCK1"	"PSMD13"	"APOBEC1"	"DIS3"	"CTNNB1"	"LSM5"	"RPL41"	"TGFB1I1"	"PSMB4"	"PARN"	"POP1"	"PSMC4"	"UBXN8"	"CPT1A"	"MAGOHB"	"POLR2G"	"PSMA4"	"CDC34"	"PSMA5"	"GPX1"	"CLPX"	"ITPA"	"TBL1XR1"	"NUDT19"	"ZFP36"
NCBP2	"SDF2L1"	"USP15"	"SAMHD1"	"LTA4H"	"ADH5"	"PRPF19"	"EXOSC9"	"ATM"	"PSMA3"	"SNF8"	"MCEE"	"NEDD4"	"CAPN2"	"UBE2W"	"BLVRA"	"UBE2A"	"FABP5"	"BCKDHB"	"USP48"	"ACADL"	"EIF4A1"	"ALDH5A1"	"PSMA1"	"CYLD"	"PSMD9"	"CUL4B"	"RNF41"	"NUDT15"	"PSMC2"	"USP49"	"AMPD3"	"UBE2N"	"NUDT5"	"PSMB7"	"CHFR"	"PSMA2"	"ECI2"	"BUB3"	"SRD5A3"	"HSD17B4"	"CNOT6"	"MBD4"	"GDE1"	"GSPT1"	"USP45"	"RNPEP"	"NUDT12"	"DIS3L2"	"UBE2I"
PLA2G4C	"PSMC5"	"EXOSC2"	"PNPT1")
268	GO_CELLULAR_CHEMICAL_HOMEOSTASIS	6.94911282590492e-06	0.000233255147428353	0.610526878385931	0.440960097041127	1.64384418965909	334	c("AGT"	"ADCYAP1"	"CD52"	"CD36"	"CCR1"	"KCNK3"	"SCARA5"	"P2RY2"	"GIPR"	"LCN2"	"EDNRA"	"SLC24A1"	"CCL11"	"STC1"	"ATP1B2"	"BDKRB2"	"SLC22A17"	"CXCR4"	"AQP3"	"HK1"	"ERO1L"	"CCL7"	"SLC39A12"	"TRDN"	"FOXA3"	"CCL2"	"CDH23"	"P2RY4"	"PTPRN"	"ATP7B"	"C3AR1"	"ATP1A3"	"GRIK2"	"SLC39A14"	"CP"	"ITPR2"	"STAR"	"PYGM"	"CAV1"	"SLC26A9"	"SLC4A11"	"HPX"
ALAS2	"SLC4A7"	"SLC30A1"	"C1QTNF1"	"SLC29A1"	"SLC24A5"	"JAK3"	"SLC8A3"	"TGFB1"	"OGT"	"NPFF"	"CCL8"	"KCNJ2"	"TNNI3"	"ENPP1"	"ERN1"	"FN1"	"HFE"	"DLG4"	"RYR1"	"STIM2")
269	GO_CELLULAR_COMPONENT_ASSEMBLY_INVOLVED_IN_MORPHOGENESIS	0.0175906138362991	0.122784636334412	0.352487857583619	-0.34194269350853	-1.35706952408639	167	c("NFASC"	"EPB41L3"	"EHD3"	"MYH10"	"RSPH1"	"ANKRD1"	"NEBL"	"DZIP1L"	"MYLK3"	"ACTA1"	"FHOD3"	"TRIM59"	"DYNC2LI1"	"BBS7"	"ACTG1"	"DZIP1"	"CASQ1"	"TMEM17"	"SPEF2"	"TPM1"	"RPGRIP1L"	"KRT19"	"CCDC39"	"B9D1"	"LMOD1"	"ATP6V0D1"	"BBS9"	"SRF"	"KRT8"	"CCNO"	"STK36"	"IFT74"	"IFT57"	"RAB3IP"	"WDR35"	"RAB23"	"CEP41"	"ATP6V1D"	"BBS5"	"RAB8A"	"WDR1"	"CEP89"
IFT122	"LDB3"	"CEP164"	"TRAF3IP1"	"TTC8"	"VANGL2"	"MKKS"	"WDR19"	"AGFG1"	"ACTR2"	"ANK2"	"SSX2IP")
270	GO_CELLULAR_COMPONENT_DISASSEMBLY	0.548387096774194	0.814225014745002	0.150169802128406	-0.228937629132206	-0.983950950246234	404	c("DNAJC6"	"AKAP5"	"CCNB1"	"CCNB2"	"PLK1"	"KIF14"	"KIF18B"	"KIF2C"	"KRT15"	"TOP2A"	"LAMA3"	"CHAF1B"	"CLSPN"	"CDK1"	"STMN1"	"DCN"	"HMGB2"	"FAM134B"	"CASP7"	"MMP2"	"MYLK"	"NUP35"	"KIF18A"	"PPARGC1A"	"IPPK"	"NUP210"	"RFWD3"	"LCP1"	"ELN"	"ATG12"	"NME2"	"BLOC1S1"	"MMP14"	"MRPL18"	"TIMP2"	"NUP37"	"SNRPD1"	"FZD2"	"MRPL23"	"FBN1"	"BOC"	"ATG3"
TARDBP	"HSPA8"	"MRPL3"	"ETF1"	"VRK1"	"CAPN1"	"LAMC1"	"CTNNB1"	"LARP1B"	"MRPS25"	"PPP1CA"	"MRPL46"	"MRPS12"	"NUP43"	"MRPS2"	"MRPL12"	"NEK6"	"MRPS28"	"DFFA"	"COX8A"	"BANF1"	"MMP16"	"MRPL54"	"KLC1"	"MRPS14"	"CAPN2"	"MRPL19"	"CFL1"	"LAMB3"	"NID1"	"MRPL4"	"PTCD3"	"MRPL21"	"MRPS17"	"SMARCA4"	"SNRPB"	"MRPS18A"	"AAAS"	"MRPL51"	"MRPS15"	"GSPT1"	"MRPL47"	"MRPS26"	"HTRA1"	"MRPS21"	"CHMP1A"	"MRPL27"	"KIF5B"	"MRPL32"	"SET"
MRPL40	"KPNB1"	"MRPL45"	"SMARCD2"	"MRPS33"	"FIS1"	"EIF2S1"	"SMARCE1"	"MRPL49"	"BCAP31"	"ATG4B"	"ATPIF1"	"MRPS18C"	"MRPL37"	"MRPL22"	"HMGB1"	"MRPL16"	"CDC37"	"ROCK1"	"MRPL44"	"CHMP1B"	"CASP6"	"CFL2"	"CTDNEP1"	"NUP85"	"MRPS7"	"NUP205"	"MRPS35"	"SPAST"	"CHCHD1"	"DVL2"	"EXOC8"	"MRPL17"	"NDUFB9"	"NUP153"	"ZCCHC17"	"DENR"	"CAPN10"	"ACIN1"	"VTA1")
271	GO_CELLULAR_COMPONENT_DISASSEMBLY_INVOLVED_IN_EXECUTION_PHASE_OF_APOPTOSIS	0.0911392405063291	0.364636838660291	0.237793834423688	-0.436485567880341	-1.32975985582264	35	c("TOP2A"	"CLSPN"	"HMGB2"	"CASP7"	"SATB1"	"TARDBP"	"DFFA"	"KPNB1"	"BCAP31"	"HMGB1"	"ROCK1"	"CASP6"	"CAPN10"	"ACIN1")
272	GO_CELLULAR_COMPONENT_MAINTENANCE	0.157384987893462	0.49075305309676	0.173747838999571	-0.527376110513682	-1.33879701221706	17	c("KIFC3"	"PLEKHA7"	"CSF1R"	"ITGA3"	"PKP2")
273	GO_CELLULAR_COMPONENT_MORPHOGENESIS	0.0471133091543389	0.248351335207341	0.321775918075361	-0.253809151486016	-1.14170771957158	628	c("ADCY1"	"FGF8"	"OGN"	"BMP4"	"AURKA"	"SFRP1"	"KIF14"	"LUM"	"NTN4"	"ECT2"	"FAM83D"	"HEY2"	"NFASC"	"EPB41L3"	"GDF7"	"GATA1"	"KIF26B"	"EHD3"	"ANK3"	"KIF20B"	"SLC9A3R1"	"GLI2"	"LHX2"	"TFCP2L1"	"STMN1"	"NR4A3"	"BVES"	"ID1"	"MYH10"	"ANTXR1"	"CXCL12"	"RSPH1"	"ANKRD1"	"FGFR2"	"LATS2"	"NEBL"	"DZIP1L"	"ARX"	"PARVA"	"ZFPM1"	"MAP2"	"APBB1"
BBS7	"SEMA3B"	"FLRT1"	"LRP4"	"CSF1R"	"BRSK1"	"ACTG1"	"DZIP1"	"SLIT3"	"CASQ1"	"FZD4"	"TMEM17"	"EPHA4"	"SPEF2"	"TPM1"	"SHROOM3"	"COBL"	"RPGRIP1L"	"EFNA3"	"FLRT3"	"PSMB10"	"KRT19"	"VDR"	"MERTK"	"MET"	"NFIB"	"EFNA5"	"PALLD"	"WT1"	"RAPH1"	"CDK5R1"	"PLXNB1"	"S100A6"	"EVL"	"EPHA7"	"DTNBP1"	"CDH11"	"LOXL2"	"CCDC39"	"PTPN6"	"ERBB2"	"B9D1"	"RYK"	"LMOD1"	"MAP6"	"CIB1"	"LEF1"	"ATP6V0D1"	"BBS9"	"ACTN1"
MSX1	"NDUFS6"	"NDN"	"NRG1"	"TTC21B"	"VCL"	"KRT8"	"FMN1"	"TIAM1"	"CCNO"	"STK36"	"PRKCZ"	"IFT74"	"IFT57"	"RAB3IP"	"USP9X"	"TOP2B"	"TGFB2"	"WDR35"	"UBB"	"RAB23"	"CEP41"	"HRAS"	"BAX"	"LAMC1"	"CTNNB1"	"DYNLL1"	"IFT43"	"PDPN"	"RERE"	"ATP6V1D")
274	GO_CELLULAR_COPPER_ION_HOMEOSTASIS	0.570175438596491	0.824208637489861	0.0770736734944102	-0.401401340368508	-0.917625526507925	11	c("SCO2"	"PRNP"	"ATOX1"	"APP")
275	GO_CELLULAR_DEFENSE_RESPONSE	0.445561139028476	0.746143286744311	0.0758886900606117	0.397971094542756	1.00529790290705	25	c("ADORA2B"	"CCR9"	"CCR5"	"FOSL1"	"RELA"	"PTK2B"	"NCF1"	"MNDA"	"ITGB1")
276	GO_CELLULAR_EXTRAVASATION	0.215254237288136	0.550675527481686	0.119887845115423	0.535151537391966	1.23814096668183	16	c("SELE"	"ITGA4"	"CCL2"	"CX3CL1")
277	GO_CELLULAR_GLUCOSE_HOMEOSTASIS	0.712749615975422	0.897820639328864	0.0490939668192139	0.289598009556403	0.848215911176552	53	c("HK1"	"FOXA3"	"PTPRN"	"STAR"	"SLC29A1"	"OGT"	"ERN1"	"FN1"	"RAB11FIP5"	"NOX4"	"PTGER4"	"FGF21"	"XBP1"	"GATA4"	"RAP1A"	"AACS"	"HIF1A"	"SIN3A"	"PIK3CA"	"EP300"	"PPP3CA"	"FOXO1")
278	GO_CELLULAR_HOMEOSTASIS	5.75984246438666e-06	0.000194768006295742	0.610526878385931	0.415924338305913	1.58132404845084	420	c("AGT"	"ADCYAP1"	"CD52"	"CD36"	"CCR1"	"NOS2"	"KCNK3"	"SCARA5"	"P2RY2"	"GIPR"	"LCN2"	"CHRNA1"	"EDNRA"	"SLC24A1"	"CCL11"	"STC1"	"ATP1B2"	"BDKRB2"	"SLC22A17"	"CXCR4"	"AQP3"	"HK1"	"ERO1L"	"TYRO3"	"CCL7"	"SLC39A12"	"TRDN"	"FOXA3"	"CCL2"	"KCNN4"	"CDH23"	"P2RY4"	"PTPRN"	"ATP7B"	"C3AR1"	"ATP1A3"	"GRIK2"	"SLC39A14"	"CP"	"ITPR2"	"STAR"	"PYGM"
CIB2	"HAAO"	"SLC12A5"	"CCR5"	"CCL28"	"TRPM4"	"ALAS2"	"SLC4A7"	"PDIA2"	"SLC30A1"	"C1QTNF1"	"SLC29A1"	"SLC24A5"	"MTM1"	"JAK3"	"SLC8A3"	"TGFB1"	"OGT"	"NPFF"	"CCL8"	"KCNJ2"	"TNNI3"	"ENPP1"	"SH3BGRL3"	"ERN1"	"FN1"	"HFE"	"DLG4"	"RYR1"	"STIM2")
279	GO_CELLULAR_HORMONE_METABOLIC_PROCESS	0.012911047930973	0.0992237942843294	0.380730400722792	0.516711427702072	1.5428220405607	59	c("CYP11A1"	"HSD3B1"	"CYP11B1"	"CYP1A1"	"CYP26B1"	"RBP1"	"SULT1E1"	"CYP17A1"	"CACNA1H"	"STAR"	"CRABP2"	"ESR1"	"WNT4"	"ADH7"	"HSD17B7"	"HSD3B2"	"FDXR"	"ALDH1A3")
280	GO_CELLULAR_IRON_ION_HOMEOSTASIS	0.0336700336700337	0.19884049638254	0.323470511553299	0.562514682046717	1.48906786964295	32	c("SCARA5"	"LCN2"	"SLC22A17"	"CP"	"HPX"	"MYC"	"CYBRD1"	"SLC40A1"	"ALAS2"	"HFE")
281	GO_CELLULAR_KETONE_METABOLIC_PROCESS	0.0424528301886792	0.232649663639041	0.276500599254472	0.510477166166277	1.44356717259508	42	c("CYP11A1"	"CYP11B1"	"TDO2"	"CYP17A1"	"CACNA1H"	"STAR")
282	GO_CELLULAR_LIPID_CATABOLIC_PROCESS	0.675675675675676	0.881144726122132	0.0913924325943768	-0.245500136764104	-0.914985555643855	105	c("SMPD3"	"MGLL"	"SMPDL3B"	"ACOX2"	"BDH2"	"NEU3"	"CYP26A1"	"GM2A"	"EHHADH"	"ETFB"	"PLA2G4E"	"ABHD12"	"LPL"	"CPT1C"	"HEXB"	"ABCD1"	"GLA"	"PLCG2"	"GCDH"	"CPT1A"	"NUDT19"	"FAAH"	"MCEE"	"FABP5"	"ACADL"	"ECI2"	"SRD5A3"	"HSD17B4"	"GDE1"	"PLA2G4C"	"PCCA"	"SESN2"	"ACAD11"	"SLC25A17"	"NEU1"	"HADH"	"ABHD2"	"ACOX1"	"GBA"	"DECR1"	"SGPL1"	"ACADS")
283	GO_CELLULAR_LIPID_METABOLIC_PROCESS	0.658100558659218	0.873597502061662	0.0381628909049257	0.242245376757088	0.944281430833744	618	c("PLA1A"	"BTC"	"RLBP1"	"PLA2G2D"	"PLA2G3"	"HAO2"	"ACSBG1"	"LPIN3"	"AGMO"	"IP6K3"	"SDC3"	"PTGDS"	"LIPC"	"A4GALT"	"INPP5J"	"ALOX12B"	"APOC1"	"CD28"	"FYN"	"FGF1"	"APOH"	"TBXAS1"	"CYP1A1"	"SGMS2"	"ACSS2"	"CYP26B1"	"RBP1"	"GPC1"	"MBOAT2"	"TNXB"	"PTGS2"	"PGAP1"	"LIPG"	"STAR"	"PAM"	"CAV1"	"B4GALNT1"	"ABHD6"	"CRABP2"	"CD74"	"LRP8"	"FABP4"
PHOSPHO1	"FGF17"	"SH3YL1"	"SERINC3"	"ADH7"	"GGT5"	"PLA2G4B"	"INSIG2"	"AGPAT4"	"IDI1"	"MTM1"	"INPP1"	"MSMO1"	"ACSL3"	"HPGDS"	"FDFT1"	"ADIPOR2"	"NRG4"	"ALOX12"	"PMVK"	"SGPP2")
284	GO_CELLULAR_MACROMOLECULAR_COMPLEX_ASSEMBLY	5.49718669581979e-08	3.43762428307087e-06	0.719512826338911	-0.362171575412848	-1.60725391450147	541	c("CENPF"	"UBE2C"	"CENPE"	"CENPA"	"ANLN"	"CENPH"	"HEY2"	"OIP5"	"CENPP"	"CHAF1A"	"CENPK"	"MIS18BP1"	"FBXO5"	"CENPN"	"ASF1B"	"CHAF1B"	"CENPI"	"RAD51"	"MAP7D3"	"RAD51B"	"HMGB2"	"CENPW"	"ANG"	"CDC45"	"SNRPG"	"SOX12"	"NOL3"	"H2AFY2"	"PCDHGA3"	"TSPYL4"	"MCM2"	"H2AFX"	"CASQ1"	"RPA1"	"MID1IP1"	"HIST1H1B"	"COBL"	"HELLS"	"HIP1"	"CENPM"	"UNC13B"	"SCO2"
ITGB3BP	"AP2S1"	"GTF2H1"	"C1QBP"	"RUVBL1"	"NDUFB8"	"HIST1H3D"	"NDUFB6"	"SNRPD1"	"NDUFB7"	"DDB1"	"UQCR10"	"COX10"	"SNRPE"	"MPV17L2"	"FKBP4"	"CENPL"	"NDUFS5"	"RBMXL1"	"NDUFS6"	"RPA2"	"NRG1"	"USP39"	"SNRPF"	"NASP"	"ADRB2"	"NDUFA5"	"PDE4DIP"	"GEMIN7"	"LSM4"	"MRPL20"	"NDUFS4"	"MRPL11"	"HJURP"	"UBE2S"	"RPSA"	"NAP1L2"	"TOMM20"	"CDC123"	"HAT1"	"TBCD"	"UBB"	"KIF13A"	"NDUFA10"	"PSMD13"	"LIMD1"	"KAT6B"	"VAMP7"	"ATP6V0A1"	"CDK7"
BLOC1S2	"SNRPD3"	"SMAD1"	"NDUFA9"	"PRPF31"	"SWI5"	"UVRAG"	"ARPC4"	"CHD1L"	"UQCRB"	"PRPF19"	"SNRPC"	"NDUFAB1"	"WDR77"	"RAD51D"	"SRSF10"	"HIST1H4I"	"POMP"	"ARL6"	"PSMG4"	"CCT2"	"TAF11"	"SRPK2"	"PSMD9"	"NPM1"	"FASTKD2"	"CUL4B"	"COX19"	"RPA3"	"EIF3I"	"HIST1H2BH"	"SNRPB"	"NAP1L1"	"NDUFS1"	"TXNL4B"	"H3F3A"	"TAF2"	"TSR1"	"ASF1A"	"DDX39B"	"GEMIN8"	"CENPV"	"GTF2H5"	"ATP6V0A2"	"NDUFB2"	"LUC7L"	"BICD1"	"SF3A1"	"H2AFY"	"NDE1"
GTF2H3	"ECSIT"	"NDUFC2"	"RBX1"	"NDUFA3"	"NDUFS8"	"TNPO2"	"KPNB1"	"SMN1"	"VAMP3"	"NDUFV2"	"COBLL1"	"TUBGCP2"	"MKKS"	"NDUFA12"	"NDUFA2"	"ZNHIT6"	"RBBP7"	"CSNK2B"	"DDX1"	"NDUFC1"	"NDUFA8"	"CELF1"	"ATPAF2"	"PSMG2"	"VMA21"	"RBBP4"	"NDUFAF4"	"GEMIN5"	"VBP1"	"TCIRG1"	"NUFIP1"	"MRPS7"	"NUP205"	"EXOC8"	"NDUFB9"	"DAXX"	"NUP153"	"HIRA"	"DENR"	"COG4"	"EIF3A"	"RPF2"	"NDUFV3")
285	GO_CELLULAR_MACROMOLECULE_LOCALIZATION	0.0639904095261971	0.30206782464847	0.287805130535564	-0.237268114114465	-1.10152579699265	1037	c("AKAP5"	"BMP4"	"FBLN5"	"ID4"	"AURKA"	"PLK1"	"AURKB"	"BUB1B"	"CENPA"	"AKAP12"	"FAM83D"	"DPP6"	"RAMP1"	"HEY2"	"RFTN1"	"NFASC"	"PDE2A"	"EPB41L3"	"RRAGB"	"EHD3"	"ANK3"	"SYTL2"	"KIF20B"	"COL1A1"	"RAB27B"	"SLC9A3R1"	"AXIN2"	"TSPAN33"	"CNTNAP2"	"FGF9"	"CDK1"	"ID1"	"LATS2"	"SH3BP4"	"RHOD"	"TGFB3"	"GAS6"	"STIL"	"PMAIP1"	"TMEM150A"	"EZR"	"F11R"
DZIP1	"RANBP17"	"GNPTAB"	"ESCO2"	"RTP4"	"HIST1H1B"	"RAB40B"	"PALM"	"CORO1B"	"SPAG5"	"KPNA2"	"MRAS"	"AP3S1"	"TBC1D10C"	"LAMTOR1"	"RNF128"	"RAB36"	"PRICKLE1"	"VCP"	"DBN1"	"SNX31"	"TBC1D2"	"PIGK"	"CTNNA1"	"PLEKHF1"	"RANBP1"	"SEC61B"	"PKP2"	"STX3"	"ARL6IP1"	"AP2S1"	"TONSL"	"EZH2"	"CACNB3"	"NSF"	"PACS2"	"JUP"	"LTBP2"	"BBS9"	"PAM16"	"MIPEP"	"POLA2"	"TIMM10"	"MYO1C"	"NUTF2"	"RAN"	"SEC61G"	"RPL27"	"VPS36"	"PEX26"
TIMM13	"NRAS"	"BCL2L11"	"MSX1"	"MTX2"	"TTC21B"	"SPATA7"	"VPS29"	"VCL"	"ASNA1"	"FAM83H"	"GOLGA7"	"PINX1"	"SEC61A1"	"TIAM1"	"PIK3R1"	"RPSA"	"TOMM20"	"AP2A2"	"HSPA8"	"PRKCZ"	"VPS35"	"DNAJC27"	"IFT74"	"IFT57"	"DNAJA1"	"ARL2BP"	"RAB3IP"	"TGFB2"	"WDR35"	"KIF13A"	"RAB23"	"ZW10"	"TOMM22"	"RPS2"	"BAX"	"CTNNB1"	"RAB21"	"VAMP7"	"UBL4A"	"DYNLL1"	"RPL41"	"PHB2"	"IFT43"	"NUBP1"	"SPCS1"	"RERE"	"ATP6V1D"	"RRAGC"	"MTCH2"
XPO5	"SSR2"	"SPTBN4"	"NOP58"	"VPS26A"	"DHX9"	"MRAP2"	"TERT"	"PTPRU"	"AP1G2"	"PARD3"	"STX8"	"KLHL21"	"SNX2"	"CCDC14"	"TIMM23"	"OBSL1"	"FERMT2"	"RAB8B"	"ZDHHC3"	"PRPF19"	"ATM"	"DLG1"	"BCL3"	"RAB7B"	"STXBP4"	"SNF8"	"RABGEF1"	"CLTA"	"NEDD4"	"DNAJC19"	"SNX10"	"IFT81"	"NACC2"	"SNX18"	"TOMM5"	"FLNA"	"ARL6"	"WRB"	"PEX19"	"RSG1"	"TIMM8B"	"YBX1"	"RAB5C"	"SYNGAP1"	"NPM1"	"IFT46"	"STX17"	"MOAP1"	"TOMM40"
CNTLN	"EYA1"	"YWHAQ"	"TWF1"	"VPS41"	"AP3M1"	"RPL15"	"RAB13"	"BID"	"AP2A1"	"LAMP1"	"PDIA3"	"COPZ1"	"MARCH5"	"EXOSC2"	"TWF2"	"BICD1"	"GABARAP"	"H2AFY"	"STX18"	"NUP50"	"HSPA4"	"SUPT7L"	"NDUFA13"	"ITGB1BP1"	"CRIPT"	"TIMM17A"	"RAB11FIP3"	"C2CD3"	"SNAPIN")
286	GO_CELLULAR_METABOLIC_COMPOUND_SALVAGE	0.138957816377171	0.46108839180134	0.188204146308491	-0.44407140415992	-1.27707973254953	29	c("TK1"	"DCK"	"UCK2"	"PDXK"	"ADK"	"ADA"	"APRT"	"GMPR"	"APIP"	"ENOPH1"	"ADI1")
287	GO_CELLULAR_MODIFIED_AMINO_ACID_BIOSYNTHETIC_PROCESS	0.912621359223301	0.998111285302915	0.0401660980049421	0.237073755392801	0.657400680473586	38	c("CHAC2"	"PLOD1"	"MTHFD1L"	"SLC27A1"	"GGT5"	"MTHFS"	"GCH1"	"GAMT"	"HAGH"	"MTHFD2L"	"CKM"	"GSS"	"GCLC")
288	GO_CELLULAR_MODIFIED_AMINO_ACID_CATABOLIC_PROCESS	0.637362637362637	0.863627319548958	0.0625237414724762	0.416633253885638	0.868457130746449	11	c("ALDH1L1"	"ALDH1L2"	"PCYOX1L"	"MTHFS"	"HOGA1")
289	GO_CELLULAR_MODIFIED_AMINO_ACID_METABOLIC_PROCESS	0.0736278447121821	0.327063106796116	0.190023305279108	0.373985207745934	1.28720415127406	152	c("GSTA2"	"PLA1A"	"GSTA1"	"SLCO4A1"	"PLA2G2D"	"LIPC"	"GSTM3"	"GSTM1"	"ERO1L"	"ALDH1L1"	"TDO2"	"IDH1"	"CHAC2"	"PLOD1"	"ALDH1L2"	"MPST"	"MTHFD1L"	"EGLN3"	"SLC27A1"	"SERINC3"	"PCYOX1L"	"GGT5"	"PLA2G4B"	"GSTM2")
290	GO_CELLULAR_MONOVALENT_INORGANIC_CATION_HOMEOSTASIS	0.368501529051988	0.69100181707282	0.0810802057550866	0.355040928553307	1.05585673407832	57	c("AGT"	"ATP1B2"	"ATP1A3"	"SLC26A9"	"SLC4A11"	"LRRK2"	"SLC4A7"	"KCNJ2")
291	GO_CELLULAR_PIGMENTATION	0.194871794871795	0.532890896906548	0.159646701919906	-0.392246425540857	-1.19894450615657	36	c("RAB27B"	"BBS7"	"MREG"	"SHROOM3"	"DTNBP1"	"BLOC1S1"	"BCL2"	"KIF13A"	"BBS5"	"BLOC1S2"	"ARL6"	"VPS33A"	"SNAPIN"	"AP3D1"	"MKKS")
292	GO_CELLULAR_PROCESS_INVOLVED_IN_REPRODUCTION_IN_MULTICELLULAR_ORGANISM	0.646575342465753	0.86784796517726	0.0483117581055019	0.267479091461496	0.909187762312849	142	c("SERPINA5"	"PLA2G3"	"INHBA"	"PAQR8"	"TGFBR1"	"ZBTB16"	"IL1A"	"ZMYND15"	"PABPC1L"	"INSL3"	"CD9"	"GDF9"	"SPAG6"	"CHD5"	"ARRB1"	"WNT4"	"PCSK4"	"FOSL1"	"ETV5"	"GAPDHS"	"FNDC3A"	"TGFB1"	"TDRD5"	"SYCP1"	"SIX5"	"TSSK6"	"NPM2"	"BCL2L1"	"ARRB2"	"ERCC1")
293	GO_CELLULAR_PROTEIN_COMPLEX_ASSEMBLY	0.103448275862069	0.392227059227861	0.315324831550005	-0.288128884647578	-1.1925513156495	255	c("CENPF"	"UBE2C"	"CENPE"	"CENPA"	"ANLN"	"CENPH"	"FBXO5"	"MAP7D3"	"CENPW"	"ANG"	"CASQ1"	"MID1IP1"	"COBL"	"HIP1"	"UNC13B"	"SCO2"	"EFNA5"	"CENPT"	"TMEM70"	"CCDC39"	"CENPJ"	"NDUFA1"	"AP2S1"	"NDUFB8"	"NDUFB6"	"NDUFB7"	"UQCR10"	"COX10"	"FKBP4"	"NDUFS5"	"NDUFS6"	"NRG1"	"ADRB2"	"NDUFA5"	"PDE4DIP"	"NDUFS4"	"UBE2S"	"TOMM20"	"TBCD"	"KIF13A"	"NDUFA10"	"PSMD13"
NDUFAB1	"POMP"	"ARL6"	"PSMG4"	"CCT2"	"PSMD9"	"COX19"	"NDUFS1"	"ATP6V0A2"	"NDUFB2"	"NDE1"	"NDUFB10"	"HSPA4"	"NDUFA13"	"ECSIT"	"NDUFC2"	"NDUFA3"	"NDUFS8"	"TNPO2"	"KPNB1"	"VAMP3"	"NDUFV2"	"COBLL1"	"TUBGCP2"	"MKKS"	"NDUFA12"	"NDUFA2"	"CSNK2B"	"NDUFC1"	"NDUFA8"	"ATPAF2"	"PSMG2"	"VMA21"	"NDUFAF4"	"VBP1"	"TCIRG1"	"NUP205"	"EXOC8"	"NDUFB9"	"NUP153"	"COG4"	"NDUFV3")
294	GO_CELLULAR_PROTEIN_COMPLEX_DISASSEMBLY	1.18622510927999e-07	6.52423810103995e-06	0.704975715167238	-0.557584763734743	-2.09369950406802	113	c("DNAJC6"	"AKAP5"	"KIF14"	"KIF18B"	"KIF2C"	"STMN1"	"KIF18A"	"MRPL18"	"MRPL23"	"MRPL28"	"MRPL34"	"MRRF"	"NRG1"	"N6AMT1"	"MRPL36"	"MRPL20"	"MRPL42"	"MRPL11"	"MRPS36"	"HSPA8"	"MRPL3"	"ETF1"	"MRPS25"	"MRPL46"	"MRPS12"	"MRPL12"	"MRPS28"	"MRPL54"	"MRPS14"	"MRPL19"	"CFL1"	"MRPL4"	"PTCD3"	"MRPL21"	"MRPS17"	"MRPS18A"	"MRPL51"	"MRPS15"	"GSPT1"	"MRPL47"	"MRPS26"	"MRPS21"
MRPL22	"MRPL16"	"MRPL44"	"CFL2"	"MRPS7"	"MRPS35"	"CHCHD1"	"MRPL17")
295	GO_CELLULAR_PROTEIN_COMPLEX_LOCALIZATION	0.247549019607843	0.589661425342176	0.136490437780413	-0.458417368915398	-1.20249614656843	19	c("EZR"	"EXOC3L4"	"RAN"	"KLHL21"	"DLG1"	"NACC2"	"SMAD7"	"EXOC8"	"WASL"	"RCC2")
296	GO_CELLULAR_RESPIRATION	2.64159692408418e-06	9.64711196675541e-05	0.627256739718528	-0.499059032874322	-1.91134150621728	126	c("OGDHL"	"NR4A3"	"NDUFA4"	"FXN"	"PPARGC1A"	"ETFB"	"ME3"	"SCO2"	"PDHA1"	"COX5A"	"BLOC1S1"	"NNT"	"UQCRFS1"	"NDUFA1"	"COX5B"	"NDUFB8"	"NDUFB6"	"NDUFB7"	"UQCR10"	"COX10"	"SDHD"	"NDUFS5"	"NDUFS6"	"NDUFA5"	"NDUFS4"	"UQCRQ"	"COX7B"	"SDHC"	"CYCS"	"MDH2"	"COX7C"	"SLC25A13"	"NDUFA10"	"UQCR11"	"BAX"	"FASTKD5"	"IDH3A"	"NDUFA9"	"IDH3B"	"COX8A"	"UQCRB"	"CYC1"
TBRG4	"NDUFB10"	"NDUFA13"	"SDHAF2"	"COX6C"	"NDUFC2"	"NDUFA3"	"NDUFS8"	"SLC25A25"	"SUCLG1"	"NDUFV2"	"UQCRH"	"NDUFA12"	"NDUFA2"	"SDHB"	"NDUFC1"	"NDUFA8"	"UQCRC1"	"PDHB")
297	GO_CELLULAR_RESPONSE_TO_ABIOTIC_STIMULUS	0.169491525423729	0.507696071889319	0.224966093540314	-0.277988756541969	-1.12464311778131	196	c("BMP4"	"SFRP1"	"AURKB"	"ECT2"	"PDE2A"	"RAD51AP1"	"COL1A1"	"HVCN1"	"RAD51"	"ANKRD1"	"IGF1"	"FIGNL1"	"AVPR1A"	"MYLK"	"CNN2"	"SLC2A4"	"H2AFX"	"BAK1"	"PALM"	"PBK"	"CHEK1"	"IRF1"	"BLM"	"AQP1"	"STK39"	"CDC25A"	"SCN2A"	"RRH"	"HUS1"	"TNFRSF10B"	"PCNA"	"DDB1"	"CERS1")
298	GO_CELLULAR_RESPONSE_TO_ACID_CHEMICAL	0.13588850174216	0.455712059149342	0.227987202850442	-0.305644528668778	-1.16893754956576	123	c("ID3"	"CCNB1"	"SFRP1"	"ABCA1"	"RRAGB"	"COL1A1"	"COL5A2"	"SH3BP4"	"AVPR1A"	"MMP2"	"GNG2"	"SOCS1"	"FZD7"	"NME1"	"EDN1"	"PPARGC1A"	"FZD4"	"AQP1"	"LAMTOR1"	"ADAMTS1"	"DNMT3A"	"SERPINF1"	"WNT9A"	"PDK3"	"SHMT1")
299	GO_CELLULAR_RESPONSE_TO_ALCOHOL	0.191616766467066	0.529497904916559	0.175204047558551	-0.326620765151363	-1.15244111293595	79	c("CCNA2"	"SFRP1"	"ABCA1"	"BRCA1"	"PAWR"	"RAD51"	"IGF1"	"KLF9"	"PPARGC1A"	"PIM1"	"NPAS4"	"BLM"	"AQP1"	"VDR"	"ADAMTS1"	"DNMT3A"	"SERPINF1"	"CTNNA1"	"H2AFZ"	"JUP"	"SMO"	"SRD5A1"	"UGT1A1")
300	GO_CELLULAR_RESPONSE_TO_ALKALOID	0.187347931873479	0.528155398925239	0.158514105424824	-0.48094065809717	-1.27863479886796	20	c("CCNA2"	"DDC"	"RAD51"	"PPARGC1A"	"BLM"	"HTR1B")
301	GO_CELLULAR_RESPONSE_TO_AMINO_ACID_STARVATION	0.933774834437086	1	0.0401660980049421	0.251901084671147	0.633400573247156	24	c("RNF152"	"ATF3"	"EIF2AK3"	"CDKN1A"	"DAP"	"DEPDC5"	"NPRL2"	"SLC38A2"	"SEH1L"	"WDR59")
302	GO_CELLULAR_RESPONSE_TO_AMINO_ACID_STIMULUS	0.0792349726775956	0.338677575162195	0.266350657088526	-0.437312478354375	-1.37333319538162	42	c("RRAGB"	"COL1A1"	"COL5A2"	"SH3BP4"	"MMP2"	"SOCS1"	"LAMTOR1"	"DNMT3A"	"COL4A1"	"RRAGC"	"SLC38A9"	"CEBPB")
303	GO_CELLULAR_RESPONSE_TO_ANTIBIOTIC	0.32129963898917	0.653054838995939	0.0982123351217438	0.538030301183336	1.15482658715369	12	c("CYP17A1"	"STAR"	"PPP1R15A")
304	GO_CELLULAR_RESPONSE_TO_ARSENIC_CONTAINING_SUBSTANCE	0.969047619047619	1	0.0551351763385257	-0.235575426465055	-0.567515495169241	14	c("GSTO1"	"MKNK2"	"HMOX1"	"PPIF")
305	GO_CELLULAR_RESPONSE_TO_BIOTIC_STIMULUS	0.000615829230875738	0.0110033187962879	0.477270815362862	0.482693540663071	1.60939669698607	114	c("CD36"	"NOS2"	"MRC1"	"TNIP3"	"P2RY2"	"HAVCR2"	"VLDLR"	"CCL2"	"SERPINE1"	"TNFAIP3"	"CYP17A1"	"CXCL16"	"STAR"	"NOS3"	"IL10"	"CD14"	"NR1D1"	"CD40"	"CCR5"	"TREM2"	"TNIP2"	"TGFB1"	"OGT"	"NFKBIA"	"EIF2AK3"	"FN1"	"TXNIP"	"TLR2"	"FZD5"	"MAPK9"	"ZC3H12A"	"WNT5A"	"CSF3"	"GSTP1"	"SBNO2"	"RELA"	"PPARD"	"CLEC7A")
306	GO_CELLULAR_RESPONSE_TO_CALCIUM_ION	0.625316455696203	0.856346527304709	0.0797705918628453	-0.294430646175734	-0.896987397566702	35	c("ADCY1"	"ECT2"	"DPEP1"	"EDN1")
307	GO_CELLULAR_RESPONSE_TO_CAMP	0.249163879598662	0.589979798154831	0.109250039480711	0.447568594615273	1.1931747302333	33	c("IGFBP5"	"STC1"	"HCN3"	"ITPR2"	"STAR"	"KCNQ1"	"SLC8A3"	"AKAP6"	"NOX4"	"RAPGEF2")
308	GO_CELLULAR_RESPONSE_TO_CARBOHYDRATE_STIMULUS	0.512307692307692	0.79543864901943	0.0646484568421928	0.329918424093521	0.969168993961229	54	c("CALCRL"	"PTPRN"	"MAP2K7"	"STAR"	"PRKCB"	"COLEC12"	"SLC29A1"	"OGT"	"ERN1"	"FN1"	"PPP1R15A"	"RAB11FIP5"	"NOX4"	"PTGER4"	"CLEC7A"	"FGF21"	"XBP1"	"GATA4"	"RAP1A"	"AACS"	"HIF1A"	"RPS6KA2"	"SIN3A"	"PIK3CA"	"EP300"	"PPP3CA")
309	GO_CELLULAR_RESPONSE_TO_CHOLESTEROL	0.77634011090573	0.930856148060164	0.0536769600638126	0.360702467682212	0.744091754877572	10	c("INHBA"	"LRP8"	"AACS"	"HMGCS1")
310	GO_CELLULAR_RESPONSE_TO_CORTICOSTEROID_STIMULUS	0.1488	0.477016853932584	0.142901149386948	0.454799167184065	1.26182478379465	39	c("ADCYAP1"	"CRHR2"	"STC1"	"SSTR3"	"CCL2"	"STAR"	"FBXO32"	"TGFB1")
311	GO_CELLULAR_RESPONSE_TO_CYTOKINE_STIMULUS	0.0721040189125296	0.322973519304629	0.179782316298324	0.318276184174505	1.2044922848741	392	c("CCR1"	"NOS2"	"ADAMTS7"	"MRC1"	"CXCL1"	"P2RY2"	"CAMK2A"	"TNFRSF9"	"TNFSF18"	"PLVAP"	"PF4"	"CCL11"	"CXCR4"	"VLDLR"	"IFITM1"	"CAMK2B"	"PDE1B"	"LTA"	"CCL7"	"CD44"	"ITGA4"	"HAS2"	"CCL2"	"MX1"	"RTN4RL1"	"PSMB8"	"PTPRN"	"TNFRSF13C"	"THPO"	"IL1A"	"OAS2"	"STAR"	"TNFRSF18"	"SOX9"	"PSMB9"	"HYAL1"	"IRF6"	"CD74"	"CXCL5"	"BIRC3"	"LRP8"	"CCR9"
TNFSF13	"LEPR"	"LIFR"	"IL10RB"	"CX3CL1"	"CCL17"	"ADIPOR2"	"CD27"	"FN1"	"IL20RB"	"AKAP6"	"IL2RG"	"SOCS2"	"GPR75")
312	GO_CELLULAR_RESPONSE_TO_DEXAMETHASONE_STIMULUS	0.611111111111111	0.847939885173928	0.0605092988656667	0.370729604829036	0.884066306936678	19	c("CCL2"	"STAR"	"FBXO32"	"TGFB1"	"ERRFI1"	"EP300"	"CASP9"	"FOXO1"	"ABCG2")
313	GO_CELLULAR_RESPONSE_TO_DNA_DAMAGE_STIMULUS	1e-10	1.01444444444444e-08	NA	-0.407994506234471	-1.83085129436803	603	c("EXO1"	"CCNB1"	"CCNA2"	"PIF1"	"CDC25C"	"AURKA"	"GTSE1"	"PLK1"	"EME1"	"TRIP13"	"FANCD2"	"FOXM1"	"CDCA5"	"RAD51AP1"	"RAD54L"	"TOP2A"	"MCM10"	"NEIL3"	"CHAF1A"	"POLE"	"BRCA1"	"DNA2"	"CHEK2"	"UBE2T"	"RAD54B"	"POLQ"	"UHRF1"	"CHAF1B"	"CLSPN"	"MASTL"	"CDK1"	"RAD51"	"BRIP1"	"BARD1"	"GEN1"	"DTL"	"RAD51B"	"HMGB2"	"FANCB"	"APBB1"	"MMS22L"	"MAP2K6"
ATAD5	"TOPBP1"	"GINS2"	"ESCO2"	"MCM8"	"EYA4"	"BAK1"	"RPA1"	"RFC5"	"NUAK1"	"KIF22"	"CHEK1"	"BLM"	"HMGN1"	"RFWD3"	"UBA7"	"VCP"	"CHCHD6"	"GINS4"	"RPS27L"	"RAD51C"	"AEN"	"RMI2"	"POLE2"	"MCM7"	"MACROD2"	"SP100"	"FANCL"	"CENPJ"	"TDG"	"GTF2H1"	"RFC4"	"TONSL"	"USP1"	"PALB2"	"CIB1"	"RUVBL1"	"HUS1"	"HMOX1"	"PCNA"	"DDB1"	"BOK"	"SMARCAD1"	"PHLDA3"	"BCL2"	"APEX1"	"BCL2L11"	"RPA2"	"FNIP2"	"NHEJ1"
DNAJA1	"MUTYH"	"TIPIN"	"POLH"	"MSH2"	"RBBP8"	"POLA1"	"HTRA2"	"UBB"	"ZMAT3"	"LIG1"	"CDC7"	"RFC2"	"BAX"	"RFC3"	"CDK7"	"POLR2J"	"POLR2G"	"ALKBH7"	"TDP2"	"BCCIP"	"FOXO4"	"APEX2"	"SWI5"	"UVRAG"	"NEK6"	"CHD1L"	"TRIAP1"	"WDR76"	"ACTL6A"	"PRPF19"	"ATM"	"BCL3"	"STXBP4"	"RAD51D"	"MRE11A"	"HIST1H4I"	"MGMT"	"UBE2W"	"COPS5"	"UBE2A"	"BOD1L"	"NPM1"	"MOAP1"	"CUL4B"	"RPA3"	"MSH6"	"RNF138"	"PCBP4"	"PMS2"
HELQ	"ASF1A"	"USP45"	"UBE2I"	"XRCC1"	"BID"	"GTF2H5"	"MRPS26"	"RBM14"	"PRMT1"	"MCRS1"	"INTS7"	"CDK2"	"SMC6"	"PRMT6"	"DTX3L")
314	GO_CELLULAR_RESPONSE_TO_DRUG	0.326704545454545	0.658031211626271	0.126875729929857	-0.327257201530453	-1.07353549936045	52	c("PDE2A"	"DPEP1"	"DDC"	"CHEK2"	"ANKRD1"	"GAS6"	"RAP2A"	"TFRC"	"NME1"	"EDN1"	"PDE4B"	"HTR1B"	"PRNP")
315	GO_CELLULAR_RESPONSE_TO_DSRNA	0.998307952622673	1	0.0380842053196415	0.181133877484509	0.479635353861825	31	c("CAV1"	"COLEC12")
316	GO_CELLULAR_RESPONSE_TO_ENDOGENOUS_STIMULUS	0.20937840785169	0.547292254024975	0.0937465422491719	0.276665350823224	1.08847715674049	713	c("AGT"	"ADCYAP1"	"CYP11A1"	"CD36"	"ADAMTS7"	"IGFBP5"	"CYP11B1"	"DLL4"	"CTSH"	"P2RY2"	"CAMK2A"	"PAX8"	"LMO2"	"CRHR2"	"CDH5"	"MYH6"	"NR0B2"	"TNC"	"STC1"	"LIPC"	"FOSB"	"PGF"	"VLDLR"	"INHBA"	"RAMP2"	"FYN"	"FGF1"	"PAQR8"	"HCN3"	"EGR3"	"CD44"	"SSTR3"	"HAS2"	"CCL2"	"CAV2"	"CITED1"	"P2RY4"	"HAS1"	"TBC1D4"	"ATP1A3"	"TGFBR1"	"CYP17A1"
LRRK2	"VAMP2"	"IL10"	"ACVRL1"	"PAQR6"	"HIPK2"	"ESR1"	"NR1D1"	"WNT4"	"PDGFA"	"CIB2"	"PRKAR1B"	"SH2B2"	"HDAC9"	"PRKAR2B"	"KLF2"	"KCNQ1"	"ZEB1"	"ITGA2"	"RUNX2"	"TREM2"	"FBXO32"	"AIF1"	"JUN"	"FGFR1"	"WWOX"	"SLC27A1"	"FGF17"	"RORA"	"GSTM2"	"JAK3"	"SLC8A3"	"TGFB1"	"OGT"	"RGMB"	"LEPR"	"RAP1GAP"	"ADIPOR2"	"ENPP1"	"NR1I3"	"BCL2L1"	"FN1"	"ARRB2"	"HFE"	"VIL1"	"IQGAP1"	"RYR1"	"AKAP6"	"MAGI2"	"ADCY9"
317	GO_CELLULAR_RESPONSE_TO_EPIDERMAL_GROWTH_FACTOR_STIMULUS	0.675544794188862	0.881144726122132	0.0734381410838857	-0.314528407155189	-0.846103958548646	21	c("COL1A1"	"ID1"	"MCM7")
318	GO_CELLULAR_RESPONSE_TO_EPINEPHRINE_STIMULUS	0.659889094269871	0.874318049912942	0.0613026075396207	0.414161097789727	0.854371360519464	10	c("STAR"	"KCNQ1"	"ATP2B4"	"RYR2")
319	GO_CELLULAR_RESPONSE_TO_ESTRADIOL_STIMULUS	0.174019607843137	0.511855354255104	0.165656695205483	-0.50564287742827	-1.32637559760411	19	c("CCNA2"	"SFRP1"	"PAWR"	"IGF1"	"PPARGC1A"	"H2AFZ"	"SRD5A1")
320	GO_CELLULAR_RESPONSE_TO_ESTROGEN_STIMULUS	0.12039312039312	0.428033173360276	0.20207170902116	-0.457056233443863	-1.30712519113677	28	c("CCNA2"	"SFRP1"	"PAWR"	"IGF1"	"PPARGC1A")
321	GO_CELLULAR_RESPONSE_TO_EXOGENOUS_DSRNA	0.146025878003697	0.472985620518578	0.156312403073186	0.652103491680243	1.34522182397055	10	c("CAV1"	"COLEC12"	"ZC3HAV1")
322	GO_CELLULAR_RESPONSE_TO_EXTERNAL_STIMULUS	0.621727748691099	0.855876365973859	0.0480220415968251	0.264436538222189	0.935933254967717	199	c("AGT"	"KIF26A"	"ADORA2B"	"EDNRA"	"TNC"	"VLDLR"	"UPP1"	"FOXA3"	"RNF152"	"PTGS2"	"SLC2A1"	"ATF3"	"BNIP3"	"CAV1"	"SOX9"	"LRRK2"	"WNT4"	"CD40"	"ITGA2"	"FOSL1"	"AIF1"	"JUN")
323	GO_CELLULAR_RESPONSE_TO_EXTRACELLULAR_STIMULUS	0.746537396121884	0.918088150133728	0.0422468188360053	0.256798532486361	0.868482118951318	139	c("KIF26A"	"ADORA2B"	"TNC"	"VLDLR"	"UPP1"	"FOXA3"	"RNF152"	"SLC2A1"	"ATF3"	"CAV1"	"LRRK2"	"WNT4"	"FOSL1"	"AIF1"	"JUN")
324	GO_CELLULAR_RESPONSE_TO_FATTY_ACID	0.177215189873418	0.518581629341123	0.166933848713193	-0.406747157109696	-1.23916133956286	35	c("ID3"	"CCNB1"	"SFRP1"	"GNG2"	"NME1"	"EDN1"	"PPARGC1A"	"ADAMTS1"	"PDK3")
325	GO_CELLULAR_RESPONSE_TO_FLUID_SHEAR_STRESS	0.0559322033898305	0.277533161385409	0.248911114434702	0.637236617295099	1.47432774871191	16	c("HAS2"	"MMP13"	"PTGS2"	"KLF2"	"MAPK7"	"SREBF2"	"XBP1"	"PTK2B"	"PKD2"	"NFE2L2")
326	GO_CELLULAR_RESPONSE_TO_GAMMA_RADIATION	0.899280575539568	0.992077290318543	0.0589694466690997	-0.252209012308723	-0.650505710308836	18	c("RAD51"	"H2AFX"	"ATM"	"XRCC5"	"GTF2H5"	"ELK1"	"KDM1A"	"YAP1"	"WRN"	"CYBA")
327	GO_CELLULAR_RESPONSE_TO_GLUCAGON_STIMULUS	0.356265356265356	0.682767150021558	0.11101149245045	-0.400507931789507	-1.08301218965966	22	c("ADCY1"	"GNG2"	"GNG10")
328	GO_CELLULAR_RESPONSE_TO_GLUCOSE_STARVATION	0.319467554076539	0.651302466863034	0.0937465422491719	0.439714029276624	1.12125051593206	26	c("VLDLR"	"UPP1"	"SLC2A1"	"EIF2AK3"	"ZC3H12A"	"XBP1"	"CPEB4"	"PRKAA2")
329	GO_CELLULAR_RESPONSE_TO_GONADOTROPIN_STIMULUS	0.513888888888889	0.796625905310438	0.0704500850658419	0.445993225751813	0.989952277796858	13	c("PAX8"	"INHBA"	"CYP17A1"	"STAR"	"NOTCH1")
330	GO_CELLULAR_RESPONSE_TO_GROWTH_HORMONE_STIMULUS	0.426116838487972	0.735190596791999	0.0795564677235957	0.468405850467539	1.0550798182113	14	c("STAR"	"JAK3"	"SOCS2"	"GHR"	"JAK2"	"MAPK3")
331	GO_CELLULAR_RESPONSE_TO_HEAT	0.464226289517471	0.763123158677441	0.0734381410838857	0.387964642105062	0.989291962868068	26	c("SCARA5"	"FGF1"	"IL1A"	"HSPA1A"	"HSPA1B"	"ANO1"	"CDKN1A")
332	GO_CELLULAR_RESPONSE_TO_HORMONE_STIMULUS	0.0650118203309693	0.302209138874974	0.190023305279108	0.324934310939542	1.22968946493016	392	c("AGT"	"ADCYAP1"	"CYP11A1"	"CYP11B1"	"CTSH"	"CAMK2A"	"PAX8"	"LMO2"	"CRHR2"	"NR0B2"	"TNC"	"STC1"	"LIPC"	"FOSB"	"PGF"	"VLDLR"	"INHBA"	"RAMP2"	"FYN"	"PAQR8"	"SSTR3"	"CCL2"	"CAV2"	"P2RY4"	"TBC1D4"	"ATP1A3"	"CYP17A1"	"CACNA1H"	"STAR"	"NR3C2"	"PLOD1"	"CAV1"	"RORC"	"P2RY6"	"VAMP2"	"IL10"	"PAQR6"	"ESR1"	"NR1D1"	"PRKAR1B"	"SH2B2"	"HDAC9"
ADCY9	"NOTCH1"	"SOCS2"	"CPEB2"	"JUND")
333	GO_CELLULAR_RESPONSE_TO_HYDROGEN_PEROXIDE	0.254957507082153	0.596556135228103	0.14551614609036	-0.348579058837233	-1.13825175806938	50	c("ECT2"	"CDK1"	"IL18RAP"	"ETS1"	"FXN"	"F3"	"ANXA1"	"AQP1"	"EZH2"	"APEX1"	"PPIF")
334	GO_CELLULAR_RESPONSE_TO_INORGANIC_SUBSTANCE	0.621813031161473	0.855876365973859	0.05163559644842	0.279047310310419	0.916197691752317	102	c("KCNK3"	"CYP11B1"	"MMP3"	"KCNH1"	"FOSB"	"SCN5A"	"CACNA1H"	"STAR"	"BNIP3"	"LRRK2"	"FABP4"	"SLC40A1"	"JUN"	"ITPKB"	"TFAP2A"	"EIF2AK3"	"FN1"	"HFE"	"IQGAP1")
335	GO_CELLULAR_RESPONSE_TO_INSULIN_STIMULUS	1	1	0.0725351864394589	-0.166839871286312	-0.629053211050239	118	c("IGF1"	"SLC2A4"	"ATP6V1B2"	"UCP2"	"AP3S1"	"BCAR1"	"IDE"	"APRT"	"ATP6V0D1"	"WDTC1"	"USF1"	"SRD5A1"	"SHC1"	"PIK3R1"	"ATP6V1F"	"PRKCZ"	"APOBEC1"	"ATP6V1D"	"ATP6V0A1"	"RAB8A"	"BAIAP2"	"GAB1"	"FOXO4"	"RXRA"	"SORBS1"	"STXBP4"	"EIF4EBP2"	"PRKCI"	"RAB13"	"ATP6V0A2"	"CDK2"	"RHOQ")
336	GO_CELLULAR_RESPONSE_TO_INTERFERON_BETA	0.119718309859155	0.425965771244772	0.197822021315103	-0.592845400437652	-1.39675201243312	13	c("STAT1"	"IRF1"	"HTRA2"	"DDX41"	"CDC34"	"PNPT1"	"NDUFA13")
337	GO_CELLULAR_RESPONSE_TO_INTERFERON_GAMMA	0.0134508805469229	0.101493007763146	0.380730400722792	0.496769154258573	1.50233924341275	62	c("NOS2"	"MRC1"	"CAMK2A"	"CCL11"	"CAMK2B"	"CCL7"	"CD44"	"CCL2"	"OAS2"	"STAR"	"IRF6"	"AIF1"	"CCL8"	"CX3CL1"	"CCL17")
338	GO_CELLULAR_RESPONSE_TO_INTERLEUKIN_1	0.0440060698027314	0.236616853532943	0.266350657088526	0.491847309696083	1.46006160505727	56	c("ADAMTS7"	"P2RY2"	"CCL11"	"VLDLR"	"CCL7"	"HAS2"	"CCL2"	"SOX9"	"PSMB9"	"HYAL1"	"KLF2"	"RORA"	"TNIP2"	"CCL8"	"CX3CL1"	"CCL17"	"FN1"	"EGR1"	"MAPK9"	"PTGER4"	"ZC3H12A"	"RPS6KA5"	"RELA")
339	GO_CELLULAR_RESPONSE_TO_INTERLEUKIN_4	0.756345177664975	0.920039812830139	0.0508054139066364	0.333895831019469	0.799933793781947	20	c("MRC1"	"JAK3"	"IL2RG")
340	GO_CELLULAR_RESPONSE_TO_INTERLEUKIN_6	0.964406779661017	1	0.03975964750879	0.247020952626745	0.571514308949711	16	c("CCL2"	"SBNO2"	"RELA")
341	GO_CELLULAR_RESPONSE_TO_IONIZING_RADIATION	0.128133704735376	0.440459610027855	0.208955027549354	-0.400574083339932	-1.26989085960914	44	c("SFRP1"	"ECT2"	"RAD51AP1"	"RAD51"	"FIGNL1"	"H2AFX"	"BLM")
342	GO_CELLULAR_RESPONSE_TO_KETONE	0.276967930029155	0.614661448995182	0.141225119642531	-0.330697979643004	-1.0999995919868	55	c("ADCY1"	"SFRP1"	"GAS6"	"GNG2"	"KLF9"	"NPAS4"	"AQP1"	"ADAMTS1"	"SERPINF1")
343	GO_CELLULAR_RESPONSE_TO_LEPTIN_STIMULUS	0.142543859649123	0.46847567984035	0.173747838999571	-0.583228195968686	-1.33329171225164	11	c("CCNA2"	"NR4A3")
344	GO_CELLULAR_RESPONSE_TO_LIGHT_STIMULUS	0.847953216374269	0.969905818937653	0.0714786287425507	-0.232129324741675	-0.8022198338363	71	c("AURKB"	"BAK1"	"PBK"	"CHEK1"	"AQP1"	"CDC25A"	"RRH"	"PCNA"	"DDB1"	"CERS1"	"PIK3R1"	"POLH"	"BAX"	"TRIAP1"	"MME"	"NEDD4"	"CUL4B"	"POLD1")
345	GO_CELLULAR_RESPONSE_TO_LIPID	0.0364520048602673	0.21063721795838	0.261663521711573	0.343679832667731	1.27769192373784	316	c("WNT6"	"ADCYAP1"	"CD36"	"NOS2"	"MRC1"	"TNIP3"	"P2RY2"	"FFAR2"	"WNT3"	"HAVCR2"	"CRHR2"	"NR0B2"	"TNC"	"STC1"	"VLDLR"	"INHBA"	"PAQR8"	"SSTR3"	"CYP26B1"	"CCL2"	"SERPINE1"	"P2RY4"	"TNFAIP3"	"ATP1A3"	"TESC"	"CYP17A1"	"CXCL16"	"STAR"	"NR3C2"	"RORC"	"SOX9"	"P2RY6"	"NOS3"	"LRP8"	"IL10"	"CD14"	"PAQR6"	"ESR1"	"NR1D1"	"CD40"	"CCR5"	"ITGA2"
346	GO_CELLULAR_RESPONSE_TO_LITHIUM_ION	0.765625	0.925094369921044	0.0632191170859458	-0.32860680925571	-0.765262350112007	12	c("SLC18A1"	"CTNNB1"	"CALR")
347	GO_CELLULAR_RESPONSE_TO_MECHANICAL_STIMULUS	0.70381679389313	0.893537876079242	0.0493910105981501	0.279870541479127	0.85115257578434	64	c("AGT"	"EDNRA"	"PTGS2"	"BNIP3"	"CAV1"	"SOX9"	"CD40"	"ITGA2")
348	GO_CELLULAR_RESPONSE_TO_NITRIC_OXIDE	0.49780701754386	0.785784590279294	0.0843144320642653	-0.424058853347458	-0.969421846514187	11	c("CCNA2"	"DPEP1"	"AQP1")
349	GO_CELLULAR_RESPONSE_TO_NITROGEN_COMPOUND	0.634615384615385	0.861242307141835	0.0431901998334182	0.249032636049879	0.935752624802802	361	c("AGT"	"CYP11A1"	"IGFBP5"	"CYP11B1"	"MMP3"	"CHRM3"	"P2RY2"	"CAMK2A"	"CRHR2"	"STC1"	"VLDLR"	"FYN"	"HCN3"	"SSTR3"	"CCL2"	"CAV2"	"TBC1D4"	"PTGS2"	"CASP4"	"ITPR2"	"STAR"	"CAV1"	"SOX9"	"LRRK2"	"VAMP2"	"CIB2"	"PRKAR1B"	"SH2B2"	"HDAC9"	"PRKAR2B"	"KLF2"	"KCNQ1"	"ZEB1"	"TREM2"	"AIF1"	"CHRM4")
350	GO_CELLULAR_RESPONSE_TO_NUTRIENT	0.00802295413626659	0.0735437462491104	0.380730400722792	-0.600596634127149	-1.70301095855861	27	c("SFRP1"	"COL1A1"	"PAWR"	"BRIP1"	"CCNE1"	"GAS6"	"PIM1"	"VDR"	"ADAMTS1"	"HMOX1"	"SRF"	"USF1")
351	GO_CELLULAR_RESPONSE_TO_ORGANIC_CYCLIC_COMPOUND	0.042805301879191	0.233185765366933	0.321775918075361	-0.271590076704917	-1.14953255835655	339	c("ADCY1"	"SMAD9"	"ID3"	"BMP4"	"CCNB1"	"CCNA2"	"SFRP1"	"ABCA1"	"PDE2A"	"IL18"	"COL1A1"	"BRCA1"	"HCN2"	"GLI2"	"AXIN2"	"CHEK2"	"PAWR"	"NR4A3"	"ID1"	"RAD51"	"ANKRD1"	"CCNE1"	"IGF1"	"EZR"	"PPARGC1B"	"GNG2"	"KLF9"	"EDN1"	"AHR"	"PPARGC1A"	"PMEPA1"	"PIM1"	"ANXA1"	"NPAS4"	"STAT1"	"FOXF1"	"BLM"	"FHL2"	"AQP1"	"PDE4B"	"VDR"	"ADAMTS1"
APP)
352	GO_CELLULAR_RESPONSE_TO_ORGANIC_SUBSTANCE	0.0383419689119171	0.21742992308435	0.234392647294686	0.286749333721327	1.15130539316174	1283	c("AGT"	"WNT6"	"ADCYAP1"	"CYP11A1"	"CD36"	"CCR1"	"NOS2"	"ADAMTS7"	"MRC1"	"IGFBP5"	"CYP11B1"	"TNIP3"	"DLL4"	"CTSH"	"CXCL1"	"P2RY2"	"FFAR2"	"CAMK2A"	"TNFRSF9"	"CREB3L3"	"PAX8"	"LMO2"	"WNT3"	"HAVCR2"	"CRHR2"	"CDH5"	"TNFSF18"	"PLVAP"	"PF4"	"MYH6"	"NR0B2"	"TNC"	"CCL11"	"STC1"	"LIPC"	"FOSB"	"PGF"	"CXCR4"	"VLDLR"	"INHBA"	"RAMP2"	"FYN"
HAS2	"CYP26B1"	"CCL2"	"MX1"	"CAV2"	"CLU"	"RTN4RL1"	"PSMB8"	"CITED1"	"SERPINE1"	"P2RY4"	"PTPRN"	"TNFAIP3"	"KDELR3"	"TNFRSF13C"	"MAP2K7"	"HAS1"	"TBC1D4"	"ATP1A3"	"TGFBR1"	"TESC"	"CYP17A1"	"THPO"	"PTGS2"	"CACNA1H"	"ATF3"	"CXCL16"	"IL1A"	"OAS2"	"CASP4"	"ITPR2"	"STAR"	"NR3C2"	"CD9"	"PLOD1"	"CAV1"	"GDF9"	"RORC"	"TNFRSF18"	"SOX9"	"P2RY6"	"CHRD"	"PSMB9"	"BAMBI"	"HYAL1"	"IRF6"	"CD74"	"LRRK2"	"CXCL5"	"VAMP2"
CD14	"PAQR6"	"WIPI1"	"HIPK2"	"ESR1"	"NR1D1"	"STC2"	"WNT4"	"PDGFA"	"CCR9"	"NRP1"	"CD40"	"CIB2"	"CCND1"	"PRKAR1B"	"SH2B2"	"HDAC9"	"PRKAR2B"	"DPYSL3"	"KLF2"	"RSAD2"	"KCNQ1"	"MX2"	"ZEB1"	"CCR5"	"PAK3"	"ITGA2"	"RUNX2"	"DDIT4"	"RGS20"	"TREM2"	"FBXO32"	"AIF1"	"JUN"	"CMKLR1"	"FGFR1"	"WWOX"	"SLC27A1"	"FGF17"	"COLEC12"	"CUX2"	"GNAI1"	"RORA"	"PLA2G4B"	"GSTM2"	"SLC29A1"	"TNIP2"	"JAK3"	"CNTFR"	"TGIF1"
LEPR	"LIFR"	"RAP1GAP"	"IL10RB"	"CX3CL1"	"VEGFA"	"CCL17"	"ADIPOR2"	"ENPP1"	"ALOX12"	"ERN1"	"NR1I3"	"CD27"	"EIF2AK3"	"BCL2L1"	"FN1"	"ARRB2"	"HFE"	"VIL1"	"IL20RB"	"IQGAP1"	"PARP16"	"RYR1"	"AKAP6"	"EDEM3"	"MAGI2"	"ADCY9"	"IL2RG"	"NOTCH1"	"ACVR2B"	"SOCS2"	"CPEB2")
353	GO_CELLULAR_RESPONSE_TO_OSMOTIC_STRESS	0.211678832116788	0.547796977671847	0.148261500475107	-0.507761488492883	-1.25047740140833	15	c("MYLK"	"SLC2A4"	"AQP1"	"STK39"	"SCN2A")
354	GO_CELLULAR_RESPONSE_TO_OXIDATIVE_STRESS	0.716911764705882	0.900578482631358	0.0928481214159878	-0.234423769815912	-0.910026366895539	143	c("BMP4"	"CCNA2"	"MELK"	"ECT2"	"DPEP1"	"CDK1"	"IL18RAP"	"ETS1"	"PPARGC1B"	"FXN"	"PPARGC1A"	"F3"	"ANXA1"	"TPM1"	"AQP1"	"EZH2"	"GLRX2"	"HMOX1"	"BCL2"	"APEX1"	"MPV17"	"PPIF"	"PYCR2"	"HTRA2")
355	GO_CELLULAR_RESPONSE_TO_OXYGEN_CONTAINING_COMPOUND	0.0646258503401361	0.302209138874974	0.186432558434075	0.307940577404625	1.19163642996999	560	c("AGT"	"WNT6"	"CYP11A1"	"CD36"	"NOS2"	"MRC1"	"IGFBP5"	"CYP11B1"	"TNIP3"	"MMP3"	"CHRM3"	"P2RY2"	"FFAR2"	"CAMK2A"	"WNT3"	"HAVCR2"	"CRHR2"	"TNC"	"STC1"	"VLDLR"	"INHBA"	"FYN"	"CCL7"	"CALCRL"	"HCN3"	"SSTR3"	"CYP26B1"	"CCL2"	"CAV2"	"SERPINE1"	"P2RY4"	"PTPRN"	"TNFAIP3"	"MAP2K7"	"TBC1D4"	"TESC"	"CYP17A1"	"PTGS2"	"CXCL16"	"NQO1"	"CASP4"	"ITPR2"
CD40	"CIB2"	"PRKAR1B"	"SH2B2"	"HDAC9"	"PRKAR2B"	"KLF2"	"KCNQ1"	"ZEB1"	"CCR5"	"ITGA2"	"TREM2"	"FBXO32"	"AIF1"	"CHRM4")
356	GO_CELLULAR_RESPONSE_TO_OXYGEN_LEVELS	0.203038674033149	0.544577877180568	0.110122263835536	0.347874977922901	1.16254469858038	115	c("KCNK3"	"NDNF"	"STC1"	"BDKRB2"	"VLDLR"	"ERO1L"	"PTGS2"	"BNIP3"	"S100B"	"CAV1"	"HIPK2"	"STC2"	"PDK1"	"HIF3A"	"FAM162A"	"EGLN3"	"PINK1"	"RORA"	"NDRG1"	"SLC29A1"	"SLC8A3"	"VEGFA"	"NOTCH1"	"CPEB2"	"PPP1R15A"	"BMP7"	"TWIST1"	"EGR1"	"BNIP3L")
357	GO_CELLULAR_RESPONSE_TO_OXYGEN_RADICAL	0.386446886446886	0.707066146945906	0.0883594442500905	0.53043185917381	1.10566625726193	11	c("NQO1"	"NOS3"	"ATP7A")
358	GO_CELLULAR_RESPONSE_TO_PEPTIDE	0.4	0.715236976106541	0.0687943095604775	0.292220438606141	1.03336130583888	198	c("AGT"	"CYP11A1"	"CYP11B1"	"CAMK2A"	"CRHR2"	"VLDLR"	"FYN"	"SSTR3"	"CCL2"	"CAV2"	"TBC1D4"	"CASP4"	"STAR"	"CAV1"	"VAMP2"	"PRKAR1B"	"SH2B2"	"HDAC9"	"PRKAR2B"	"KLF2")
359	GO_CELLULAR_RESPONSE_TO_PH	0.759927797833935	0.921399839870362	0.0535669384770951	0.350825564431159	0.7530109147519	12	c("HYAL1"	"PKD1L3"	"RAB11FIP5")
360	GO_CELLULAR_RESPONSE_TO_PROSTAGLANDIN_E_STIMULUS	0.554744525547445	0.81657967328085	0.0840745577910723	-0.377207434022764	-0.928958541713631	15	c("SFRP1"	"GNG2"	"ADAMTS1")
361	GO_CELLULAR_RESPONSE_TO_PROSTAGLANDIN_STIMULUS	0.654237288135593	0.871857573031158	0.057609110864425	0.375499731461992	0.868766261546946	16	c("TNC"	"P2RY4"	"P2RY6"	"FN1"	"PTGER4")
362	GO_CELLULAR_RESPONSE_TO_RADIATION	0.16140350877193	0.496669334007188	0.208955027549354	-0.309571811393521	-1.15826467227847	110	c("SFRP1"	"AURKB"	"ECT2"	"RAD51AP1"	"RAD51"	"FIGNL1"	"H2AFX"	"BAK1"	"PBK"	"CHEK1"	"BLM"	"AQP1"	"CDC25A"	"RRH"	"HUS1"	"PCNA"	"DDB1"	"CERS1"	"PIK3R1"	"POLH"	"BAX"	"SWI5"	"TRIAP1"	"MME"	"ATM"	"NEDD4"	"MGMT"	"CUL4B"	"POLD1"	"XRCC5"	"GTF2H5"	"INTS7")
363	GO_CELLULAR_RESPONSE_TO_REACTIVE_NITROGEN_SPECIES	0.391727493917275	0.708745031065908	0.104343952581949	-0.433774177794385	-1.06826693031873	15	c("CCNA2"	"DPEP1"	"PPARGC1A"	"AQP1")
364	GO_CELLULAR_RESPONSE_TO_REACTIVE_OXYGEN_SPECIES	0.206686930091185	0.546877838451424	0.169570644405628	-0.315176826065801	-1.12865605140946	84	c("CCNA2"	"ECT2"	"DPEP1"	"CDK1"	"IL18RAP"	"ETS1"	"PPARGC1B"	"FXN"	"F3"	"ANXA1"	"TPM1"	"AQP1"	"EZH2"	"GLRX2"	"APEX1"	"MPV17"	"PPIF")
365	GO_CELLULAR_RESPONSE_TO_RETINOIC_ACID	0.118780096308186	0.424604752503796	0.161978948883402	0.469281592276474	1.3045689047627	40	c("WNT6"	"WNT3"	"TNC"	"CYP26B1"	"CCL2"	"TESC"	"SOX9")
366	GO_CELLULAR_RESPONSE_TO_STARVATION	0.609077598828697	0.846147059845709	0.0541200569620232	0.291399269695283	0.931247143502136	89	c("VLDLR"	"UPP1"	"FOXA3"	"RNF152"	"SLC2A1"	"ATF3"	"CAV1"	"LRRK2"	"WNT4"	"JUN"	"EIF2AK3"	"HFE"	"PPP1R15A"	"CDKN1A"	"GAS2L1"	"WNT2B"	"ZC3H12A"	"RRAGD"	"SREBF2"	"XBP1"	"CPEB4"	"PPM1D"	"DAP"	"PRKAA2"	"DEPDC5"	"SREBF1")
367	GO_CELLULAR_RESPONSE_TO_STEROID_HORMONE_STIMULUS	0.751336898395722	0.919404125286478	0.0403295396423143	0.249022854103954	0.862441203956445	159	c("ADCYAP1"	"CRHR2"	"NR0B2"	"STC1"	"PAQR8"	"SSTR3"	"CCL2"	"ATP1A3"	"STAR"	"NR3C2"	"RORC"	"IL10"	"PAQR6"	"ESR1"	"NR1D1"	"ITGA2"	"FBXO32")
368	GO_CELLULAR_RESPONSE_TO_STEROL	0.548736462093863	0.814225014745002	0.069119845655101	0.444329746368419	0.953708003881846	12	c("INHBA"	"RORC"	"LRP8"	"RORA")
369	GO_CELLULAR_RESPONSE_TO_STRESS	0.0515149859733382	0.261745582147403	0.321775918075361	-0.235320966737243	-1.09794342212775	1239	c("IGF2BP1"	"EXO1"	"BMP4"	"CCNB1"	"CCNA2"	"PIF1"	"CDC25C"	"MKI67"	"AURKA"	"GTSE1"	"PLK1"	"SFRP1"	"MELK"	"EME1"	"TNFRSF19"	"ECT2"	"MAP3K9"	"TRIP13"	"FANCD2"	"FOXM1"	"THBS1"	"CDCA5"	"KRT15"	"RAD51AP1"	"RRAGB"	"RAD54L"	"TOP2A"	"MCM10"	"NEIL3"	"CHAF1A"	"POLE"	"BRCA1"	"DPEP1"	"DNA2"	"CHEK2"	"UBE2T"	"RAD54B"	"POLQ"	"UHRF1"	"CHAF1B"	"LGALS9"	"CLSPN"
ATP2A1	"GAS6"	"APBB1"	"MMS22L"	"MAP2K6"	"PLAGL1"	"PMAIP1"	"AVPR1A"	"ETS1"	"FEN1"	"UNG"	"CDC45"	"MYLK"	"FANCA"	"PPARGC1B"	"MAP4K1"	"RECQL4"	"SLC2A4"	"E2F7"	"TIMELESS"	"TFDP1"	"PTTG1"	"EDN1"	"FXN"	"PPARGC1A"	"F3"	"BRSK1"	"H2AFX"	"GFAP"	"ATAD5"	"TOPBP1"	"GINS2"	"ANXA1"	"IPPK"	"ITPR1"	"DHFR"	"CHAC1"	"ESCO2"	"MCM8"	"SLC39A5"	"EYA4"	"BAK1"	"RPA1"	"RFC5"	"SUV39H2"	"TPM1"	"NUAK1"	"KIF22"	"CHEK1"	"IRAK2"
DNMT3A	"STK39"	"UBA7"	"VCP"	"CHCHD6"	"GINS4"	"RPS27L"	"CTNNA1"	"RAD51C"	"AEN"	"RMI2"	"POLE2"	"MCM7"	"MACROD2"	"NME2"	"SP100"	"SEC61B"	"FANCL"	"BLOC1S1"	"CENPJ"	"TDG"	"GTF2H1"	"PDK3"	"SCN2A"	"PKN1"	"RFC4"	"TONSL"	"EZH2"	"USP1"	"PALB2"	"CIB1"	"RUVBL1"	"GLRX2"	"HUS1"	"TNFRSF10B"	"HMOX1"	"SNRPD1"	"ATP6V0D1"	"PCNA"	"DDB1"	"PTGIS"	"UFM1"	"BOK"	"SMARCAD1"	"PHLDA3"	"SEC61G"	"BCL2"	"DDX11"	"BOC"	"SRF"
SNRPF	"NHEJ1"	"PARP9"	"ADRB2"	"SOX4"	"COPS7B"	"SHC1"	"MPV17"	"UBE2F"	"ASNA1"	"TATDN2"	"LSM4"	"SEC61A1"	"CCNO"	"PIK3R1"	"UBR5"	"TARDBP"	"SPDYA"	"HSPA8"	"DNAJA1"	"PPIF"	"MUTYH"	"TIPIN"	"POLH"	"MSH2"	"PYCR2"	"RBBP8"	"POLA1"	"HTRA2"	"UBB"	"PSMC3"	"ZMAT3"	"GLUL"	"LIG1"	"MAPK8IP1"	"HRAS"	"CDC7"	"RFC2"	"BAX"	"LARP1B"	"PPP1CA"	"MAP4K3"	"RFC3"	"CCS"	"CDK7"	"PSMC4"	"RRAGC"	"UBXN8"	"POLR2J"	"CALR"
MAP1LC3B	"GPX1"	"BCCIP"	"MRPS2"	"TRIB1"	"FOXO4"	"APEX2"	"TERT"	"SWI5"	"UVRAG"	"NEK6"	"RXRA"	"ACAA2"	"SCAMP5"	"SDF2L1"	"COX8A"	"CHD1L"	"TRIAP1"	"SLC12A6"	"WDR76"	"TXN2"	"ACTL6A"	"PRPF19"	"CCM2"	"ATM"	"BCL3"	"STXBP4"	"RAD51D"	"MRE11A"	"NEDD4"	"HIST1H4I")
370	GO_CELLULAR_RESPONSE_TO_THYROID_HORMONE_STIMULUS	0.535791757049892	0.808825850176176	0.0797705918628453	-0.430145270759674	-0.960214025577089	10	c("BMP4"	"GATA1"	"KLF9"	"PPARGC1A")
371	GO_CELLULAR_RESPONSE_TO_TOPOLOGICALLY_INCORRECT_PROTEIN	0.486750348675035	0.778296870853041	0.0623861492893626	0.295949208269686	0.983734914403218	110	c("CREB3L3"	"ERO1L"	"CCL2"	"KDELR3"	"ATF3"	"WIPI1"	"STC2"	"CCND1"	"PLA2G4B"	"ERN1"	"EIF2AK3"	"PARP16"	"EDEM3"	"PPP2R5B"	"PPP1R15A")
372	GO_CELLULAR_RESPONSE_TO_TOXIC_SUBSTANCE	0.188552188552189	0.528155398925239	0.128788713061714	0.529704898885805	1.26316929542273	19	c("CYP17A1"	"STAR"	"PINK1"	"OGT"	"ABTB2"	"PPP1R15A")
373	GO_CELLULAR_RESPONSE_TO_UV	0.471590909090909	0.767563052824712	0.102449405629826	-0.295939792738568	-0.991344145625027	58	c("AURKB"	"BAK1"	"PBK"	"CHEK1"	"AQP1"	"CDC25A"	"PCNA"	"DDB1"	"CERS1"	"PIK3R1"	"POLH"	"BAX"	"TRIAP1"	"MME"	"NEDD4"	"CUL4B"	"POLD1")
374	GO_CELLULAR_RESPONSE_TO_VASCULAR_ENDOTHELIAL_GROWTH_FACTOR_STIMULUS	0.311148086522463	0.644285075244536	0.0952879846194844	0.443220343067745	1.13019145455479	26	c("DLL4"	"RAMP2"	"EGR3"	"NRP1"	"VEGFA"	"ERN1"	"FN1"	"NOTCH1"	"FLT1"	"FOXC1"	"XBP1"	"HSPB1"	"NRP2")
375	GO_CELLULAR_RESPONSE_TO_VIRUS	0.484412470023981	0.776182143088618	0.0908241419007155	-0.376510595256052	-0.971108407125585	18	c("GLI2"	"LGALS9")
376	GO_CELLULAR_RESPONSE_TO_VITAMIN	0.0167115177346367	0.117890834801388	0.352487857583619	-0.663840293908551	-1.6348567279902	15	c("SFRP1"	"COL1A1"	"PAWR"	"BRIP1"	"GAS6"	"PIM1"	"VDR"	"ADAMTS1")
377	GO_CELLULAR_SENESCENCE	0.438860971524288	0.742454604122201	0.0766746872490091	0.398986918045831	1.00786393157438	25	c("HMGA1"	"CAV1"	"HMGA2"	"ARNTL"	"CDKN1A"	"MAP2K1")
378	GO_CELLULAR_SODIUM_ION_HOMEOSTASIS	0.00652038994038181	0.0657076822910441	0.407017918923954	0.766459654749603	1.59765776348583	11	c("AGT"	"ATP1B2"	"ATP1A3")
379	GO_CELLULAR_TRANSITION_METAL_ION_HOMEOSTASIS	0.0758725341426404	0.33176064977122	0.199915231309662	0.46816461569363	1.3867464076214	55	c("SCARA5"	"LCN2"	"SLC22A17"	"SLC39A12"	"ATP7B"	"SLC39A14"	"CP"	"HPX"	"MYC"	"CYBRD1"	"SLC40A1"	"ALAS2"	"SLC30A1")
380	GO_CELL_ACTIVATION	0.085439229843562	0.351822308540072	0.165656695205483	0.320343610953287	1.2040052147026	357	c("LY6D"	"F2RL2"	"DLL4"	"PLA2G2D"	"PLA2G3"	"F2RL3"	"HAVCR2"	"CLEC1B"	"TNFSF18"	"PF4"	"CDH17"	"CD28"	"FYN"	"TYRO3"	"LCP2"	"ITGAL"	"ITGA4"	"CYP26B1"	"CLU"	"ITGB3"	"TGFBR1"	"ITPR2"	"CD9"	"RORC"	"SLC7A11"	"CD74"	"AIRE"	"VAMP2"	"PRKCB"	"NFAM1"	"ARRB1"	"IL10"	"CPLX2"	"WNT4"	"PDGFA"	"CD40"	"RAC2"	"HDAC9"	"RSAD2"	"DGKA"	"FERMT3"	"RUNX2"
FN1	"ARRB2"	"ERCC1"	"RHOB"	"P2RX4"	"GP1BA"	"CHRNB2"	"IL23A"	"TNFSF9"	"FZD5"	"CHD7"	"BCL6"	"LYPD1"	"VAV3"	"EGR1"	"APOLD1"	"CD93"	"IL17RA"	"PTGER4"	"KLF6"	"MILR1"	"CAMK4")
381	GO_CELL_ACTIVATION_INVOLVED_IN_IMMUNE_RESPONSE	0.744082840236686	0.917391910461434	0.0454059226590179	0.268133085589745	0.850923916126088	81	c("PLA2G3"	"HAVCR2"	"TNFSF18"	"CDH17"	"ITGAL"	"RORC"	"VAMP2"	"CPLX2")
382	GO_CELL_ADHESION_MEDIATED_BY_INTEGRIN	0.182212581344902	0.524517306198611	0.151148761385484	-0.568902657509858	-1.26996237797591	10	NPNT
383	GO_CELL_AGING	0.732928679817906	0.911170866930485	0.0472587336673259	0.278636510369227	0.82713976987824	56	c("HMGA1"	"SERPINE1"	"PRELP"	"CAV1"	"HMGA2"	"HSD17B10"	"ERCC1"	"ARNTL"	"CDKN1A"	"NOX4"	"MAP2K1"	"ZMIZ1"	"ATR")
384	GO_CELL_CELL_ADHESION	0.00435187382780437	0.04741361342226	0.407017918923954	0.365798494913359	1.37298985644023	353	c("CYFIP2"	"PTPRT"	"PCDH10"	"GLDN"	"SELE"	"DLL4"	"PLA2G2D"	"FAT2"	"CLSTN3"	"CLDN1"	"NRXN3"	"CDH5"	"TNFSF18"	"ITGAX"	"CDH17"	"KIRREL3"	"CD28"	"PCDHB8"	"PCDHAC2"	"CD34"	"FYN"	"PCDHB6"	"TYRO3"	"ICAM2"	"ITGAD"	"ITGAL"	"CD44"	"ITGA4"	"TNR"	"ALCAM"	"CYP26B1"	"PCDHB11"	"PCDHB10"	"CDH23"	"TTYH1"	"PCDHB4"	"TNXB"	"PCDHB7"	"ITGB3"	"PCDHB5"	"CLDN3"	"COL14A1"
CDH19	"RAC2"	"RSAD2"	"PCDHB13"	"FERMT3"	"RUNX2"	"FOXN1"	"ITGA5"	"DSG2"	"PCDHA9"	"RHOH"	"ICAM5"	"TSPAN32"	"PCDHB3"	"ITPKB"	"RORA"	"JAM2"	"NLGN2"	"FNDC3A"	"RELB"	"CD84"	"TGFB1")
385	GO_CELL_CELL_ADHESION_VIA_PLASMA_MEMBRANE_ADHESION_MOLECULES	0.0214899713467049	0.142797262296518	0.376039306993639	0.452880781074942	1.47760940947029	98	c("PTPRT"	"PCDH10"	"SELE"	"FAT2"	"CLSTN3"	"CLDN1"	"CDH5"	"CDH17"	"KIRREL3"	"PCDHB8"	"PCDHAC2"	"PCDHB6"	"ITGAL"	"ALCAM"	"PCDHB11"	"PCDHB10"	"CDH23"	"PCDHB4"	"PCDHB7"	"PCDHB5"	"CLDN3"	"PCDHB12"	"PCDH1"	"PCDHB9"	"CLDN2"	"PVR"	"CDH19"	"PCDHB13"	"ITGA5"	"DSG2"	"PCDHA9"	"PCDHB3")
386	GO_CELL_CELL_JUNCTION_ASSEMBLY	0.77845220030349	0.932046300513939	0.0445070537769277	0.270295643192494	0.802379687475522	56	c("CLDN1"	"CDH5"	"RAMP2"	"CLDN3"	"CD9"	"LSR")
387	GO_CELL_CELL_RECOGNITION	0.801996672212978	0.947738754504853	0.0473534245254193	0.303872139633049	0.774859955916008	26	c("FETUB"	"OVGP1"	"PCSK4"	"SPA17"	"ADAM21"	"KCNU1"	"B4GALT1"	"NCK2")
388	GO_CELL_CELL_SIGNALING	5.01285744533267e-06	0.00017205785141311	0.610526878385931	0.432837661330056	1.62702660567965	368	c("AGT"	"WNT6"	"ADCYAP1"	"CCR1"	"KCNK3"	"SNCB"	"CHRM3"	"DLG2"	"BSN"	"NPTX1"	"CLSTN3"	"CHRNA1"	"NRXN3"	"GRAP"	"TNFSF18"	"DOC2B"	"KCNMB2"	"TNC"	"ADORA1"	"GRIK1"	"NTSR1"	"CD34"	"PGF"	"INHBA"	"SYN1"	"IL1RN"	"GRIK4"	"PCDHB6"	"LTA"	"CCL7"	"WISP2"	"EGR3"	"GREM1"	"OMP"	"SSTR3"	"PTGIR"	"SCN5A"	"RPH3AL"	"MYLK2"	"PCDHB11"	"PCDHB10"	"PTPRN"
PCDHB9	"LRRK2"	"CXCL5"	"VAMP2"	"IL10"	"CPLX2"	"FFAR1"	"CACNA1E"	"PDGFA"	"NRP1"	"HMGA2"	"STAC3"	"STAB1"	"SCN1B"	"SLC12A5"	"PCDHB13"	"KCNQ1"	"CNP"	"CCR5"	"SEMA5A"	"STX1B"	"CHRM4"	"ETV5"	"FGFR1"	"TSPAN32"	"WISP1"	"SEPT5"	"FGF17"	"SLC1A4"	"PRKCG"	"PCDHB3"	"CACNB2"	"GLRB"	"MAFA"	"SLC29A1"	"TBX5"	"GABRR2"	"NPFF"	"CCL8"	"CASK"	"STX1A"	"CHRNB4"	"CX3CL1"	"CCL17"	"PPFIA3"	"EIF2AK3"	"ARRB2"	"DLG4"	"VGF"	"ACVR2B"
TNFSF9	"LHX5"	"CACNA1A"	"PLCB3")
389	GO_CELL_CELL_SIGNALING_INVOLVED_IN_CARDIAC_CONDUCTION	0.633574007220217	0.860650711572782	0.0621124188949471	0.40951077781887	0.878972676652412	12	c("SCN5A"	"SCN1B"	"KCNQ1"	"CACNB2")
390	GO_CELL_CHEMOTAXIS	0.0104966190840004	0.0868062792001123	0.380730400722792	0.460937946517326	1.46133974832253	83	c("CCR1"	"SCG2"	"CXCL1"	"FFAR2"	"PF4"	"CCL11"	"CXCR4"	"CCL7"	"EGR3"	"CCL2"	"CXCL16"	"CXCL5"	"IL10"	"NRP1"	"CCR5"	"SEMA5A"	"CCL28"	"TRPM4"	"CCL8"	"CX3CL1"	"VEGFA"	"CCL17"	"ARRB2")
391	GO_CELL_COMMUNICATION_BY_ELECTRICAL_COUPLING	0.416967509025271	0.728177765378868	0.0833634065110386	0.500760825074553	1.07483149802014	12	c("ATP1B2"	"ATP1A3"	"RYR2"	"ATP1B1")
392	GO_CELL_COMMUNICATION_INVOLVED_IN_CARDIAC_CONDUCTION	0.267226890756303	0.606609028494541	0.105125131597001	0.475772777973488	1.17138440588562	22	c("ATP1B2"	"SCN5A"	"ATP1A3"	"SCN1B"	"KCNQ1"	"DSG2"	"CACNB2")
393	GO_CELL_CYCLE	1e-10	1.01444444444444e-08	NA	-0.502816218652305	-2.34991048983029	1073	c("DDX4"	"EXO1"	"E2F8"	"CCNB1"	"CCNB2"	"BUB1"	"CCNA2"	"ID4"	"NDC80"	"SKA1"	"TTK"	"DLGAP5"	"CEP55"	"CDC25C"	"MKI67"	"AURKA"	"GTSE1"	"CDC20"	"PLK1"	"HMMR"	"CIT"	"CENPF"	"NUF2"	"UBE2C"	"KIF11"	"KIF20A"	"DUSP13"	"KIF14"	"NUSAP1"	"NEK2"	"KIF18B"	"CENPE"	"BIRC5"	"AURKB"	"BUB1B"	"GAS1"	"CDKN3"	"MELK"	"CENPA"	"KIF2C"	"KNTC1"	"ANLN"
PRC1	"THBS1"	"ESPL1"	"CKAP2"	"TRNP1"	"CDCA5"	"CENPP"	"RRAGB"	"CDCA2"	"RRM2"	"MYBL2"	"WDR62"	"RAD54L"	"TOP2A"	"ANK3"	"MCM10"	"IQGAP3"	"CHAF1A"	"ASPM"	"KIF20B"	"CHTF18"	"ZWILCH"	"SMC2"	"CENPK"	"POLE"	"BRCA1"	"SKA3"	"MAD2L1"	"MCM5"	"RACGAP1"	"DNA2"	"ARHGEF10"	"TPX2"	"SMPD3"	"CHEK2"	"ERCC6L"	"SPC25"	"MIS18BP1"	"NCAPH"	"FBXO5"	"CENPN"	"RAD54B"	"USP2"	"UHRF1"	"SEPT4"	"CHAF1B"	"RRM1"	"CLSPN"	"PHGDH"	"PLK4"
CENPI	"RAD51"	"MYH10"	"BRIP1"	"RSPH1"	"CDCA8"	"DBF4"	"BARD1"	"LATS2"	"CCNE1"	"SOX11"	"PMF1"	"KIF15"	"DTL"	"PRIM1"	"RAD51B"	"PSRC1"	"GAS6"	"CENPW"	"GPSM2"	"USP44"	"LLGL2"	"APBB1"	"MAP2K6"	"SPIRE2"	"STIL"	"PLAGL1"	"CKS1B"	"CDT1"	"SASS6"	"MAPRE2"	"GMNN"	"INCENP"	"CDC45"	"EZR"	"FBXL7"	"MND1"	"NCAPD2"	"FANCA"	"SKA2"	"PARD6B"	"E2F7"	"TIMELESS"	"TFDP1"	"PRKAB2"	"DSN1"	"NUP35"	"PTTG1"	"SKP2"	"MCM2"
GINS2	"STEAP3"	"DHFR"	"ESCO2"	"MCM8"	"SLC39A5"	"RPA1"	"SUV39H2"	"CDK4"	"LIN54"	"MCM3"	"GAS2L3"	"PBK"	"ORC6"	"KIF22"	"SPAG5"	"CHEK1"	"IRF1"	"ORC1"	"HELLS"	"SEPT6"	"HAUS1"	"BLM"	"CENPM"	"SYCE2"	"BORA"	"DTYMK"	"NCAPG2"	"LAMTOR1"	"NUP210"	"PSMB10"	"REEP4"	"TXNL4A"	"ERH"	"RFWD3"	"ANAPC13"	"DNMT3A"	"MCM4"	"PRNP"	"MAD1L1"	"CHMP4C"	"CENPT"	"WDR81"	"RPS27L"	"MIS18A"	"RAD51C"	"CDC25B"	"WNT9A"	"POLE2"	"PTPN6"
RANBP1	"CDC25A"	"CENPJ"	"ITGB3BP"	"EZH2"	"LIN9"	"CIB1"	"RUVBL1"	"NUP37"	"HUS1"	"MITD1"	"PCNA"	"STK10"	"PSMD6"	"PSMB2"	"POLA2"	"SMARCAD1"	"RAN"	"CENPL"	"PFDN1"	"KRT18"	"DDX11"	"EPS8"	"BCL2L11"	"RPA2"	"USP39"	"PRKAG2"	"NASP"	"SOX4"	"SMC4"	"CGRRF1"	"PARD3B"	"PINX1"	"CCNO"	"RCBTB1"	"HJURP"	"UBE2S"	"CD2AP"	"WDR6"	"CDC123"	"SPDYA"	"CDK5RAP2"	"USP9X"	"TIPIN"	"PSMB3"	"TOP2B"	"MSH2"	"RBBP8"	"TGFB2"	"POLA1"
KIF13A	"PSME2"	"CEP41"	"LIG1"	"ZW10"	"HRAS"	"CDC7"	"PSMD13"	"BAX"	"HAUS6"	"CTNNB1"	"PPP1CA"	"DYNLL1"	"PHB2"	"HAUS5"	"PSMB4"	"CDK7"	"KHDRBS1"	"NCAPD3"	"PSMC4"	"RRAGC"	"RBL1"	"CKS2"	"RAB8A"	"CCAR1"	"CALR"	"PSMA4"	"HSP90AA1"	"HAUS8"	"CDC34"	"PSMA5"	"NUP43")
394	GO_CELL_CYCLE_ARREST	0.144329896907216	0.470861268695204	0.219250346703755	-0.303498277965748	-1.16040797225369	121	c("GAS1"	"CDKN3"	"THBS1"	"RRAGB"	"KIF20B"	"BARD1"	"GAS6"	"APBB1"	"MAP2K6"	"PLAGL1"	"PRKAB2"	"GAS2L3"	"IRF1"	"LAMTOR1"	"PRNP"	"PRKAG2"	"CGRRF1"	"WDR6"	"CDC123"	"MSH2"	"TGFB2"	"DHCR24"	"HRAS"	"CDK7"	"KHDRBS1"	"RRAGC"	"CALR"	"FOXO4")
395	GO_CELL_CYCLE_CHECKPOINT	1e-10	1.01444444444444e-08	NA	-0.560051822428319	-2.22557854025978	164	c("CCNB1"	"BUB1"	"CCNA2"	"TTK"	"CDC25C"	"AURKA"	"GTSE1"	"PLK1"	"CENPF"	"BIRC5"	"AURKB"	"BUB1B"	"KNTC1"	"CDC6"	"TOP2A"	"ZWILCH"	"BRCA1"	"MAD2L1"	"DNA2"	"CHEK2"	"CLSPN"	"CDK1"	"BRIP1"	"SOX11"	"DTL"	"PLAGL1"	"CDT1"	"CDC45"	"E2F7"	"TFDP1"	"BRSK1"	"H2AFX"	"CHEK1"	"BLM"	"RFWD3"	"MAD1L1"	"RPS27L"	"WNT9A"	"CCNE2"	"CENPJ"	"HUS1"	"PCNA"
396	GO_CELL_CYCLE_G1_S_PHASE_TRANSITION	1.4743919002221e-08	1.06834905151014e-06	0.747739663149885	-0.594133696569033	-2.19200675964178	99	c("ID4"	"CDKN3"	"CDC6"	"CDCA5"	"RRM2"	"MCM10"	"IQGAP3"	"POLE"	"MCM5"	"FBXO5"	"TYMS"	"PKMYT1"	"CDK1"	"DBF4"	"LATS2"	"CCNE1"	"PRIM1"	"CDT1"	"CDC45"	"E2F7"	"SKP2"	"MCM2"	"DHFR"	"MCM8"	"RPA1"	"CDK4"	"MCM3"	"ORC6"	"ORC1"	"MCM4"	"POLE2"	"MCM7"	"CCNE2"	"MCM6"	"RANBP1"	"CDC25A"	"PCNA"	"POLA2"	"RPA2"	"SPDYA"	"RBBP8"	"POLA1"
397	GO_CELL_CYCLE_G2_M_PHASE_TRANSITION	5.78604473224212e-07	2.64132942026853e-05	0.659444398037935	-0.5134021222919	-1.96627396976435	126	c("CCNB1"	"CCNB2"	"CDC25C"	"AURKA"	"PLK1"	"HMMR"	"NEK2"	"BIRC5"	"MELK"	"FOXM1"	"TPX2"	"CHEK2"	"PLK4"	"MASTL"	"PKMYT1"	"CDK1"	"FBXL7"	"SKP2"	"CHEK1"	"HAUS1"	"BORA"	"CDC25B"	"CEP70"	"CDC25A"	"CENPJ"	"CDK5RAP2"	"UBB"	"TUBA4A"	"CEP41"	"HAUS6"	"DYNLL1"	"HAUS5"	"CDK7"	"KHDRBS1"	"RAB8A"	"HSP90AA1"	"HAUS8"	"HAUS3"	"FGFR1OP"	"ARPP19"	"NINL"	"CEP78")
398	GO_CELL_CYCLE_PHASE_TRANSITION	1e-10	1.01444444444444e-08	NA	-0.54949695544096	-2.26155356673052	230	c("CCNB1"	"CCNB2"	"ID4"	"CDC25C"	"AURKA"	"PLK1"	"HMMR"	"UBE2C"	"NEK2"	"BIRC5"	"BUB1B"	"CDKN3"	"MELK"	"CDC6"	"FOXM1"	"CDCA5"	"RRM2"	"MCM10"	"IQGAP3"	"POLE"	"MCM5"	"TPX2"	"CHEK2"	"FBXO5"	"PLK4"	"TYMS"	"MASTL"	"PKMYT1"	"CDK1"	"DBF4"	"LATS2"	"CCNE1"	"PRIM1"	"CDT1"	"CDC45"	"FBXL7"	"E2F7"	"TIMELESS"	"SKP2"	"MCM2"	"DHFR"	"MCM8"
CDC25A	"CENPJ"	"PCNA"	"POLA2"	"EPS8"	"RPA2"	"UBE2S"	"SPDYA"	"CDK5RAP2"	"TIPIN"	"RBBP8"	"POLA1"	"UBB"	"TUBA4A"	"CEP41"	"CDC7"	"HAUS6"	"DYNLL1"	"HAUS5"	"CDK7"	"KHDRBS1"	"RAB8A"	"HSP90AA1"	"HAUS8"	"CDC34")
399	GO_CELL_CYCLE_PROCESS	1e-10	1.01444444444444e-08	NA	-0.52334878283958	-2.41095174082556	888	c("DDX4"	"CCNB1"	"CCNB2"	"BUB1"	"CCNA2"	"ID4"	"NDC80"	"SKA1"	"TTK"	"DLGAP5"	"CEP55"	"CDC25C"	"MKI67"	"AURKA"	"GTSE1"	"CDC20"	"PLK1"	"HMMR"	"CIT"	"CENPF"	"NUF2"	"UBE2C"	"KIF11"	"KIF20A"	"DUSP13"	"KIF14"	"NUSAP1"	"NEK2"	"KIF18B"	"CENPE"	"BIRC5"	"AURKB"	"BUB1B"	"GAS1"	"CDKN3"	"MELK"	"CENPA"	"KIF2C"	"KNTC1"	"ANLN"	"NCAPG"	"CDCA3"
ESPL1	"CKAP2"	"CDCA5"	"CENPP"	"RRAGB"	"CDCA2"	"RRM2"	"MYBL2"	"WDR62"	"RAD54L"	"TOP2A"	"ANK3"	"MCM10"	"IQGAP3"	"ASPM"	"KIF20B"	"ZWILCH"	"SMC2"	"CENPK"	"POLE"	"BRCA1"	"SKA3"	"MAD2L1"	"MCM5"	"RACGAP1"	"DNA2"	"ARHGEF10"	"TPX2"	"CHEK2"	"ERCC6L"	"SPC25"	"MIS18BP1"	"NCAPH"	"FBXO5"	"CENPN"	"RAD54B"	"CLSPN"	"PHGDH"	"PLK4"	"TYMS"	"MASTL"	"PKMYT1"	"CDK1"	"STMN1"	"CENPI"	"RAD51"	"MYH10"	"BRIP1"	"CDCA8"	"DBF4"
DTL	"PRIM1"	"RAD51B"	"PSRC1"	"GAS6"	"CENPW"	"GPSM2"	"USP44"	"LLGL2"	"APBB1"	"MAP2K6"	"SPIRE2"	"STIL"	"PLAGL1"	"CDT1"	"SASS6"	"MAPRE2"	"INCENP"	"CDC45"	"EZR"	"FBXL7"	"NCAPD2"	"FANCA"	"SKA2"	"E2F7"	"TIMELESS"	"TFDP1"	"PRKAB2"	"DSN1"	"NUP35"	"PTTG1"	"SKP2"	"MCM2"	"KIF18A"	"GINS1"	"BRSK1"	"H2AFX"	"DSCC1"	"GINS2"	"DHFR"	"MCM8"	"SLC39A5"	"RPA1"	"CDK4"	"MCM3"	"GAS2L3"	"PBK"	"ORC6"	"KIF22"	"SPAG5"
CENPM	"SYCE2"	"BORA"	"NCAPG2"	"LAMTOR1"	"NUP210"	"PSMB10"	"REEP4"	"TXNL4A"	"RFWD3"	"ANAPC13"	"MCM4"	"PRNP"	"MAD1L1"	"CHMP4C"	"CENPT"	"WDR81"	"RPS27L"	"MIS18A"	"RAD51C"	"CDC25B"	"WNT9A"	"POLE2"	"ANAPC1"	"MCM7"	"CEP70"	"CCNE2"	"MCM6"	"CCNG1"	"RANBP1"	"CDC25A"	"CENPJ"	"ITGB3BP"	"EZH2"	"RUVBL1"	"NUP37"	"HUS1"	"MITD1"	"PCNA"	"PSMD6"	"PSMB2"	"POLA2"	"SMARCAD1"	"RAN"	"CENPL"	"DDX11"	"EPS8"	"BCL2L11"	"RPA2"	"PRKAG2"
CD2AP	"WDR6"	"CDC123"	"SPDYA"	"CDK5RAP2"	"USP9X"	"TIPIN"	"PSMB3"	"TOP2B"	"MSH2"	"RBBP8"	"TGFB2"	"POLA1"	"PSMA7"	"VRK1"	"UBB"	"TUBA4A"	"PSMC3"	"DHCR24"	"KIF13A"	"PSME2"	"CEP41"	"LIG1"	"ZW10"	"HRAS"	"CDC7"	"PSMD13"	"BAX"	"HAUS6"	"CTNNB1"	"DYNLL1"	"PHB2"	"HAUS5"	"PSMB4"	"CDK7"	"KHDRBS1"	"NCAPD3"	"PSMC4"	"RRAGC"	"CKS2"	"RAB8A"	"CALR"	"PSMA4"	"HSP90AA1"	"HAUS8"	"CDC34"	"PSMA5"	"NUP43")
400	GO_CELL_DEATH	0.0701078567033642	0.318450115274485	0.287805130535564	-0.242629082383228	-1.10751469009158	737	c("FGF8"	"BUB1"	"CASP14"	"BIRC5"	"BUB1B"	"MELK"	"TNFRSF19"	"MAP3K9"	"LCK"	"EPB41L3"	"THBS1"	"ESPL1"	"CKAP2"	"TOP2A"	"TRAIP"	"BRCA1"	"DPEP1"	"CYR61"	"TPX2"	"PEG10"	"CHEK2"	"IGFBP3"	"PAWR"	"SULF1"	"SEPT4"	"LGALS9"	"CLSPN"	"CD38"	"GADD45G"	"CDK1"	"FGFR2"	"GADD45B"	"HMGB2"	"ATP2A1"	"GAS6"	"APBB1"	"TNS4"	"GULP1"	"MAP2K6"	"PLAGL1"	"PMAIP1"	"RASSF5"
F3	"ITGB2"	"SLIT3"	"PIM1"	"ITPR1"	"STEAP3"	"AVEN"	"CHAC1"	"COL4A3"	"BAK1"	"PMP22"	"STAT1"	"SLC25A4"	"DPF1"	"XAF1"	"IRF1"	"TNFRSF4"	"HIP1"	"AQP1"	"UNC13B"	"HINT2"	"DNMT3A"	"EFNA5"	"TRAF4"	"VCP"	"PEG3"	"RPS27L"	"EPHA7"	"LGALS1"	"AEN"	"WNT9A"	"XDH"	"PTPN6"	"PLEKHF1"	"HSPE1"	"TMEM102"	"CADM1"	"ARL6IP1"	"ITGB3BP"	"SHB"	"SCN2A"	"PKN1"	"C1QBP"	"CIB1"	"GLRX2"	"MKNK2"	"TNFRSF10B"	"HMOX1"	"PACS2"	"LEF1"
SIVA1	"ATG3"	"NOD1"	"APP"	"BCL2L11"	"SATB1"	"DOCK1"	"EI24"	"FNIP2"	"KRT8"	"TIAM1"	"PIK3R1"	"TARDBP"	"CYCS"	"IFT57"	"PPIF"	"MSH2"	"TGFB2"	"HTRA2"	"DDX41"	"DHCR24"	"ZMAT3"	"HRAS"	"BAX"	"DYNLL1"	"FEM1B"	"RFK"	"GGCT"	"RRAGC"	"IL33"	"MTCH2"	"CCAR1"	"HSPD1"	"AIMP2"	"POLR2G"	"HSP90AA1"	"ALKBH7"	"BLOC1S2"	"STK4"	"CEBPB"	"GPX1"	"BAG3"	"FKBP8"	"CASP8AP2"	"NEK6"	"ZDHHC16"	"ACAA2"	"DFFA"	"EDA2R")
401	GO_CELL_DEATH_IN_RESPONSE_TO_OXIDATIVE_STRESS	0.580097087378641	0.828839813422064	0.0815265143256594	-0.362789779008999	-0.909958015309982	16	MELK
402	GO_CELL_DEVELOPMENT	0.388359788359788	0.707689832689833	0.059989249649033	0.257627028228309	1.02423818681799	922	c("OLFM1"	"EFHD1"	"AGT"	"ADCYAP1"	"ETV1"	"CCK"	"GLDN"	"SPTA1"	"NPTX1"	"KIF26A"	"PLA2G3"	"PAX8"	"WNT3"	"NRXN3"	"SOX18"	"CLEC1B"	"MYH6"	"EDNRA"	"TNC"	"STC1"	"KIRREL3"	"GSTM3"	"LINGO1"	"SEMA6B"	"CXCR4"	"VLDLR"	"INHBA"	"RAMP2"	"FYN"	"SORBS2"	"KIF5C"	"TYRO3"	"HOXD9"	"PAQR8"	"GREM1"	"LRTM2"	"ITGA4"	"SEMA3G"	"TNR"	"PLXNC1"	"ALCAM"	"HAS2"
MATN2	"PPP1R16B"	"ZBTB16"	"CLDN3"	"IL1A"	"ZMYND15"	"NOTCH4"	"TULP1"	"SEMA4G"	"PABPC1L"	"INSL3"	"RAB3A"	"PRELP"	"CD9"	"JAG1"	"S100B"	"LRFN1"	"LSR"	"GDF9"	"SOX9"	"SPAG6"	"SEMA7A"	"CHD5"	"PEAK1"	"IRF6"	"LRRK2"	"EPHA1"	"GNAO1"	"PLXNA3"	"ESR1"	"PRDM8"	"WNT4"	"NRP1"	"HMGA2"	"STAC3"	"SCN1B"	"DPYSL3"	"KLF2"	"SLC12A5"	"PLXNA2"	"CNP"	"SEMA3A"	"CRYAB"	"SNAI1"	"SEMA5A"	"FERMT3"	"PCSK4"	"PAK3"	"RUNX2"	"SDC1"
GAPDHS	"SLC4A7"	"DCLK1"	"TFAP2A"	"ADAM15"	"GBX1"	"NDRG1"	"PLXND1"	"NTNG2"	"FNDC3A"	"LGI4"	"TGFB1"	"MYO7A"	"SGCG"	"LIFR"	"CBFB"	"TDRD5"	"SYCP1"	"VEGFA"	"DNASE1L2"	"SIX5"	"CNTNAP1"	"TSSK6"	"NPM2"	"EIF2AK3"	"BCL2L1"	"RUNX1"	"FN1"	"MAPK8IP3"	"AHI1"	"DLG4"	"IQGAP1"	"TRPS1"	"ERCC1"	"RYR1"	"B3GNT2"	"INHBE"	"MAGI2"	"NOTCH1"	"GNAT2"	"INHA"	"JUND"	"SEMA4C"	"AMH"	"SDC4"	"CHRNB2"	"C1GALT1"	"MECP2"	"CLMN"	"CDKN1A"
FOXJ1	"TMEM106B"	"CFLAR"	"BCL6"	"BMP1"	"BBS2"	"NTRK2"	"PRMT2"	"SEMA4D"	"BMP7"	"TWIST1"	"DVL1")
403	GO_CELL_DIFFERENTIATION_INVOLVED_IN_EMBRYONIC_PLACENTA_DEVELOPMENT	0.281862745098039	0.617123947900503	0.126875729929857	-0.442425523235991	-1.16054718453084	19	c("E2F8"	"PLK4"	"E2F7"	"KRT19"	"LIF"	"KRT8"	"STK4")
404	GO_CELL_DIFFERENTIATION_INVOLVED_IN_KIDNEY_DEVELOPMENT	0.424317617866005	0.7349695466942	0.100633389423036	-0.367524035121778	-1.00640076357636	23	c("ACTA2"	"BMP4"	"STAT1"	"WT1"	"NPHS2")
405	GO_CELL_DIFFERENTIATION_IN_HINDBRAIN	0.598901098901099	0.838718525512175	0.0655321029282414	0.433498588187974	0.903612317474071	11	c("RORA"	"LHX5"	"CACNA1A"	"NRXN1"	"ATP7A"	"HERC1")
406	GO_CELL_DIFFERENTIATION_IN_SPINAL_CORD	0.750415973377704	0.918805469704823	0.0503964322442957	0.316664939260416	0.807481005569572	26	c("DLL4"	"DYNC2H1"	"GBX1"	"NOTCH1"	"LHX5"	"CACNA1A"	"IFT172"	"GIGYF2")
407	GO_CELL_DIVISION	1e-10	1.01444444444444e-08	NA	-0.614983824845912	-2.63954039950048	393	c("CCNB1"	"CCNB2"	"BUB1"	"CCNA2"	"NDC80"	"SKA1"	"CEP55"	"CDC25C"	"AURKA"	"CDC20"	"PLK1"	"CIT"	"CENPF"	"NUF2"	"UBE2C"	"KIF11"	"KIF20A"	"KIF14"	"NUSAP1"	"NEK2"	"KIF18B"	"CENPE"	"BIRC5"	"AURKB"	"BUB1B"	"KIF2C"	"KNTC1"	"ANLN"	"NCAPG"	"CDCA3"	"ECT2"	"FAM83D"	"KIF23"	"SPC24"	"KIFC1"	"CDC6"	"OIP5"	"NSL1"	"PRC1"	"ESPL1"	"CKAP2"	"CDCA5"
NCAPH	"FBXO5"	"SEPT4"	"MASTL"	"CDK1"	"STMN1"	"MYH10"	"CDCA8"	"FGFR2"	"LATS2"	"CCNE1"	"PMF1"	"PSRC1"	"CENPW"	"USP44"	"LLGL2"	"SPIRE2"	"CKS1B"	"MAPRE2"	"INCENP"	"FBXL7"	"NCAPD2"	"SKA2"	"PARD6B"	"TIMELESS"	"DSN1"	"PTTG1"	"FZD7"	"CDK4"	"SPAG5"	"HELLS"	"SEPT6"	"HAUS1"	"SYCE2"	"BORA"	"NCAPG2"	"BCAR1"	"REEP4"	"TXNL4A"	"ANAPC13"	"MAD1L1"	"CHMP4C"	"CENPT"	"MIS18A"	"CDC25B"	"ANAPC1"	"CCNE2"	"CCNG1"	"TUBA1B"	"CDC25A"
MITD1	"LEF1"	"RAN"	"USP39"	"SMC4"	"PARD3B"	"CCNO"	"PIK3CB"	"UBE2S"	"CD2AP"	"CDC123"	"USP9X"	"TIPIN"	"RBBP8"	"TGFB2"	"VRK1"	"TEAD3"	"KIF13A"	"LIG1"	"ZW10"	"CDC7"	"HAUS6"	"PPP1CA"	"HAUS5"	"CDK7"	"NCAPD3"	"CKS2")
408	GO_CELL_FATE_COMMITMENT	0.239583333333333	0.579289150776836	0.16823816568964	-0.284726650890613	-1.08880452563779	124	c("FGF8"	"BMP4"	"SFRP1"	"GAS1"	"HEY2"	"GDF7"	"GATA1"	"GLI2"	"FGFR2"	"LATS2"	"ARX"	"ZFPM1"	"SOX12"	"NANOG")
409	GO_CELL_FATE_COMMITMENT_INVOLVED_IN_FORMATION_OF_PRIMARY_GERM_LAYER	0.192214111922141	0.53006589785832	0.156312403073186	-0.516259292048896	-1.27140516286567	15	c("BMP4"	"NANOG"	"CTNNB1"	"LEO1"	"SMAD1"	"GATA6"	"EYA1")
410	GO_CELL_FATE_DETERMINATION	0.831932773109244	0.962464188965329	0.0461379160269737	0.303812702204661	0.748007196183769	22	c("CYP26B1"	"NOTCH4"	"JAG1"	"TRIM15"	"HOXA2"	"PAX6"	"HES1"	"NOTCH2"	"IFRD1"	"MCL1"	"GATA3"	"PTCH1")
411	GO_CELL_FATE_SPECIFICATION	0.91652754590985	0.999987630754891	0.0414044273760278	0.258661562129536	0.678603183114532	29	c("SOX18"	"SOX9"	"NRP1"	"NOTCH1"	"TBX6"	"SIX1"	"ITGB1"	"PAX6")
412	GO_CELL_GROWTH	0.48972602739726	0.78008921986581	0.111918316325105	-0.265988009990252	-0.992403649201753	107	c("OGN"	"AURKA"	"LHX2"	"TYMS"	"TGFB3"	"ACTA1"	"NDRG4"	"FLRT1"	"EDN1"	"SLIT3"	"COBL"	"LAMTOR1"	"FLRT3"	"EFNA5"	"RAPH1"	"PLXNB1"	"BDNF"	"BCL2"	"APP"	"NDN"	"LUZP4"	"VCL"	"SEC61A1"	"TIAM1"	"PDLIM5"	"PRKCZ"	"USP9X"	"TGFB2"	"NUBP1"	"RRAGC")
413	GO_CELL_JUNCTION_ASSEMBLY	0.208904109589041	0.547292254024975	0.179782316298324	-0.301858063120476	-1.12623513891739	107	c("ACTN3"	"KRT14"	"ECT2"	"THY1"	"NFASC"	"EPB41L3"	"LAMA3"	"FSCN1"	"RHOD"	"F11R"	"PARD6B"	"ACTG1"	"CTNNA1"	"ACTB"	"PKP2"	"JUP"	"ACTN1"	"BCL2"	"SRF"	"ACTN4"	"VCL"	"LIMS2"	"TBCD"	"GJA5"	"LAMC1"	"CTNNB1"	"TRIP6"	"PARD3"	"MPP7"	"FERMT2"	"SORBS1"	"DLG1"	"FLNA"	"LAMB3"	"MARVELD3"	"LIMS1")
414	GO_CELL_JUNCTION_ORGANIZATION	0.0243477887582816	0.157210262633034	0.352487857583619	-0.346928157371226	-1.346647170288	138	c("ACTN3"	"KRT14"	"ECT2"	"CDH3"	"THY1"	"NFASC"	"EPB41L3"	"KIFC3"	"PLEKHA7"	"LAMA3"	"FSCN1"	"RHOD"	"TGFB3"	"CDH24"	"ANG"	"F11R"	"PARD6B"	"CSF1R"	"ACTG1"	"CXADR"	"CTNNA1"	"CDH11"	"ACTB"	"PKP2"	"CADM1"	"JUP"	"ACTN1"	"BCL2"	"SRF"	"ACTN4"	"VCL"	"LIMS2"	"TGFB2"	"TBCD"	"GJA5"	"LAMC1"	"CTNNB1"	"TRIP6"	"NF2"	"PARD3"	"MPP7"	"FERMT2"
415	GO_CELL_KILLING	0.755892255892256	0.920039812830139	0.0506004243853618	0.332756639102579	0.793513464282789	19	c("CTSH"	"VAMP2"	"RAET1E"	"LYST"	"EMP2"	"ULBP1")
416	GO_CELL_MATRIX_ADHESION	0.0859872611464968	0.353313993819764	0.276500599254472	-0.339283023146417	-1.22591328346575	90	c("NID2"	"NPNT"	"ACTN3"	"FBLN5"	"THY1"	"MSLN"	"RHOD"	"BCAM"	"LYVE1"	"CTGF"	"MSLNL"	"ITGB2"	"DDR1"	"ITGB8"	"ITGA3"	"VCAM1"	"EPDR1"	"ACTN1"	"BCL2"	"SRF"	"BCL2L11"	"VCL"	"TIAM1")
417	GO_CELL_MATURATION	0.0203282353828083	0.137479102996326	0.352487857583619	-0.405471049757666	-1.4214471150267	77	c("CCNB1"	"NTN4"	"TRIP13"	"NFASC"	"BFSP2"	"HOXB13"	"RND1"	"TFCP2L1"	"FBXO5"	"CNTNAP2"	"SEPT4"	"TYMS"	"ANG")
418	GO_CELL_MIGRATION_INVOLVED_IN_HEART_DEVELOPMENT	0.501084598698482	0.787239736850724	0.0833634065110386	-0.444715990835484	-0.992740268989788	10	c("BVES"	"NDRG4"	"FLRT3"	"ENG"	"PITX2"	"FOLR1")
419	GO_CELL_MIGRATION_INVOLVED_IN_SPROUTING_ANGIOGENESIS	0.245487364620939	0.587644134137311	0.115240003147781	0.576877692952211	1.23820850961718	12	c("EGR3"	"GREM1"	"NRP1"	"VEGFA")
420	GO_CELL_MORPHOGENESIS_INVOLVED_IN_DIFFERENTIATION	0.270432692307692	0.610244804935549	0.0847985102819124	0.288632911314711	1.08509083409059	355	c("OLFM1"	"ETV1"	"CCK"	"SPTA1"	"NPTX1"	"KIF26A"	"PAX8"	"WNT3"	"NRXN3"	"CLEC1B"	"STC1"	"LINGO1"	"VLDLR"	"FYN"	"KIF5C"	"TYRO3"	"GREM1"	"LRTM2"	"ITGA4"	"TNR"	"PLXNC1"	"ALCAM"	"HAS2"	"COL18A1"	"GPC1"	"ARTN"	"CITED1"	"DACT2"	"LHX9"	"ITGB3"	"TGFBR1"	"MATN2"	"CLDN3"	"NOTCH4"	"RAB3A"	"PRELP"	"S100B"	"LRFN1"	"SOX9"	"SEMA7A"	"PEAK1"	"EPHA1"
421	GO_CELL_MORPHOGENESIS_INVOLVED_IN_NEURON_DIFFERENTIATION	0.213592233009709	0.549323123205251	0.213927855492356	-0.264488409169151	-1.08665470801707	245	c("ADCY1"	"FGF8"	"OGN"	"LUM"	"NTN4"	"NFASC"	"GDF7"	"KIF26B"	"ANK3"	"SLC9A3R1"	"GLI2"	"LHX2"	"STMN1"	"NR4A3"	"MYH10"	"CXCL12"	"FGFR2"	"ARX"	"MAP2"	"APBB1"	"EFNB1"	"EZR"	"PARD6B"	"LRFN4"	"EPHB3"	"SEMA3B"	"LRP4"	"CSF1R"	"BRSK1"	"SLIT3"	"EPHA4"	"COBL"	"EFNA3"	"FLRT3"	"NFIB"	"EFNA5"	"RAPH1"	"CDK5R1"	"PLXNB1"	"S100A6"	"EVL"	"EPHA7"
422	GO_CELL_MOTILITY	0.0688073394495413	0.314419924511668	0.181383128498408	0.311493854966045	1.19688909886142	526	c("CCR1"	"SCG2"	"CCK"	"SELE"	"CXCL1"	"FAT2"	"FFAR2"	"SOX18"	"ITGAX"	"PF4"	"SDC3"	"NDNF"	"CCL11"	"ATP1B2"	"KIRREL3"	"PTP4A3"	"VEGFC"	"SEMA6B"	"CD34"	"CXCR4"	"FYN"	"SORBS2"	"TYRO3"	"CCL7"	"EGR3"	"ITGAL"	"CD44"	"GREM1"	"MMP12"	"ITGA4"	"DOK2"	"SEMA3G"	"TNR"	"CCL2"	"ARTN"	"SLC7A8"	"SEMA6D"	"ITGB3"	"TGFBR1"	"MATN2"	"RASGEF1A"	"FMNL1"
BTG1	"NOS3"	"IL10"	"ACVRL1"	"NRP1"	"PLXNA2"	"SEMA3A"	"CCR5"	"SNAI1"	"SEMA5A"	"CCL28"	"ITGA2"	"FOXN1"	"TRPM4"	"DDIT4"	"ITGA5"	"SDC1"	"FGFR1"	"GAPDHS"	"VCAN"	"DCLK1"	"ITGB4"	"PROP1"	"JAM2"	"PHACTR1"	"PLXND1"	"SDCCAG8"	"TBX5"	"JAK3"	"CD84"	"TGFB1"	"CCL8"	"CX3CL1"	"VEGFA"	"CCL17"	"AMOT"	"CD47"	"FN1"	"FMNL3"	"ARRB2"	"VIL1"	"MITF"	"ESAM"	"NOTCH1"	"TNS1"	"NLRP10")
423	GO_CELL_PART_MORPHOGENESIS	0.204081632653061	0.545452372986665	0.261663521711573	-0.250058774784736	-1.07823589192457	432	c("ADCY1"	"FGF8"	"OGN"	"AURKA"	"LUM"	"NTN4"	"NFASC"	"EPB41L3"	"GDF7"	"KIF26B"	"EHD3"	"ANK3"	"KIF20B"	"GLI2"	"LHX2"	"STMN1"	"NR4A3"	"MYH10"	"CXCL12"	"RSPH1"	"FGFR2"	"DZIP1L"	"ARX"	"PARVA"	"MAP2"	"APBB1"	"EFNB1"	"EZR"	"NBL1"	"GPM6A"	"PARD6B"	"TRIM59"	"DYNC2LI1"	"LRFN4"	"EPHB3"	"BBS7"	"SEMA3B"	"FLRT1"	"LRP4"	"CSF1R"	"BRSK1"	"DZIP1"
EVL	"EPHA7"	"DTNBP1"	"CDH11"	"CCDC39"	"ERBB2"	"B9D1"	"RYK"	"MAP6"	"ATP6V0D1"	"BBS9"	"BDNF"	"BCL2"	"BOC"	"APP"	"NRAS"	"NDUFS6"	"NDN"	"TTC21B"	"VCL"	"FMN1"	"TIAM1"	"CCNO"	"STK36"	"PRKCZ"	"IFT74"	"IFT57"	"RAB3IP"	"USP9X"	"TOP2B"	"TGFB2"	"WDR35"	"UBB"	"RAB23"	"CEP41"	"HRAS"	"BAX"	"DYNLL1"	"IFT43"	"RERE"	"ATP6V1D"	"BBS5"	"RAB8A"	"PLEKHO1"	"BAIAP2")
424	GO_CELL_PROJECTION_ASSEMBLY	0.334745762711864	0.666569803584801	0.156312403073186	-0.255699875836966	-1.0351318606252	195	c("EHD3"	"SLC9A3R1"	"FSCN1"	"MYH10"	"RSPH1"	"RHOD"	"DZIP1L"	"ARHGEF26"	"EZR"	"MYLK"	"RAP2A"	"TRIM59"	"DYNC2LI1"	"FGD3"	"BBS7"	"S1PR1"	"DZIP1"	"TMEM17"	"PMP22"	"SPEF2"	"RPGRIP1L"	"FGD1"	"CCDC39"	"B9D1"	"ATP6V0D1"	"BBS9"	"VCL"	"CCNO"	"STK36"	"CD2AP"	"IFT74"	"IFT57"	"RAB3IP"	"WDR35"	"RAB23"	"CEP41"	"ATP6V1D"	"BBS5"	"RAB8A"	"CEP89"	"RAB8B"	"SNX10"
425	GO_CELL_PROJECTION_ORGANIZATION	0.551401869158878	0.815107059706718	0.183023938384487	-0.219281428529398	-0.987636041769044	636	c("ADCY1"	"FGF8"	"OGN"	"AURKA"	"LUM"	"NTN4"	"IGSF9"	"NFASC"	"EPB41L3"	"GDF7"	"FAT4"	"KIF26B"	"AK7"	"EHD3"	"ANK3"	"KIF20B"	"SLC9A3R1"	"GLI2"	"LHX2"	"CNTNAP2"	"FSCN1"	"PHGDH"	"STMN1"	"NR4A3"	"MNS1"	"MYH10"	"POC1A"	"CXCL12"	"RSPH1"	"FGFR2"	"RHOD"	"DZIP1L"	"ARX"	"PARVA"	"MAP2"	"APBB1"	"ARHGEF26"	"EFNB1"	"EZR"	"MYLK"	"NBL1"	"RAP2A"
GFAP	"DZIP1"	"SLIT3"	"DHFR"	"TMEM17"	"PMP22"	"EPHA4"	"SPEF2"	"TPM1"	"CORO1B"	"ITGA3"	"COBL"	"RPGRIP1L"	"EFNA3"	"FLRT3"	"NFIB"	"EFNA5"	"RAPH1"	"CDK5R1"	"PLXNB1"	"S100A6"	"EVL"	"EPHA7"	"DTNBP1"	"FGD1"	"CTNNA1"	"CDH11"	"CCDC39"	"ERBB2"	"B9D1"	"RYK"	"BLOC1S1"	"STX3"	"MAP6"	"ATP6V0D1"	"BBS9"	"NPHP1"	"BDNF"	"BCL2"	"BOC"	"SRF"	"APP"	"NRAS"	"NDN"	"TTC21B"	"VCL"	"SHC1"	"CCR7"	"FMN1"	"TIAM1"
TOP2B	"TGFB2"	"WDR35"	"SPRY3"	"UBB"	"RAB23"	"CEP41"	"HRAS"	"DYNLL1"	"IFT43"	"NUBP1"	"RERE"	"ATP6V1D"	"BBS5"	"RAB8A"	"PLEKHO1"	"BAIAP2"	"JAM3"	"BLOC1S2"	"CELSR2"	"CCDC78"	"SPTBN4"	"GDPD5"	"NUBP2"	"FARP1"	"PARD3"	"SNX2"	"RXRA")
426	GO_CELL_PROLIFERATION	5.91469452457134e-07	2.67332480244239e-05	0.659444398037935	-0.364677058999712	-1.5877287661356	469	c("FGF8"	"ATOH8"	"IGF2BP1"	"BMP4"	"E2F8"	"LRP2"	"BUB1"	"ID4"	"DLGAP5"	"CDC25C"	"MKI67"	"PLK1"	"CENPF"	"KIF14"	"AURKB"	"BUB1B"	"MELK"	"KIF2C"	"TACC3"	"FAM83D"	"FGF5"	"TRNP1"	"MCM10"	"ASPM"	"TRAIP"	"GLI2"	"CYR61"	"RACGAP1"	"TPX2"	"AXIN2"	"IGFBP3"	"UHRF1"	"RRM1"	"FSCN1"	"TCF19"	"TYMS"	"NR4A3"	"MYH10"	"FGFR2"	"SOX11"	"TK1"	"KIF15"
CTPS	"CSF1"	"CTGF"	"SKP2"	"FGFR3"	"CSF1R"	"LRRC17"	"GINS1"	"PDXK"	"PIM1"	"GRN"	"ADK"	"SLC39A5"	"COL4A3"	"BAK1"	"STAT1"	"HELLS"	"TNFRSF4"	"DTYMK"	"NCAPG2"	"BCAR1"	"PSMB10"	"PLCL2"	"ELN"	"MET"	"SERPINF1"	"CDK5R1"	"GINS4"	"DBN1"	"LOXL2"	"PTPN6"	"ERBB2"	"MCM7"	"FZD6"	"BMPER"	"RYK"	"MMP14"	"CDC25A"	"CADM1"	"NPR3"	"PALB2"	"HMOX1"	"LEF1"	"PCNA"	"BOK"	"PURB"	"BCL2"	"EPS8"	"SATB1"	"MSX1"
TEAD3	"GLUL"	"HRAS"	"APC2"	"BAX"	"CTNNB1"	"PDPN"	"SLC29A2"	"RERE"	"CDK7"	"KHDRBS1"	"CKS2"	"HSPD1"	"NF2"	"GAB1"	"CEBPB"	"SIPA1"	"SMAD1"	"GPX1")
427	GO_CELL_PROLIFERATION_IN_FOREBRAIN	0.000306414607526155	0.00610822132470261	0.49849310876659	-0.750656539407248	-1.93611782899876	18	c("FGF8"	"IGF2BP1"	"KIF14"	"RRM1"	"FGFR2"	"ARX")
428	GO_CELL_RECOGNITION	0.0627871362940276	0.299671520222589	0.222056046145248	0.452977739529153	1.36990436836347	62	c("TRDC"	"CD36"	"FETUB"	"CXCR4"	"TULP1"	"TUB"	"PVR"	"NRP1"	"SEMA3A"	"SEMA5A"	"OVGP1"	"PCSK4"	"VCAN"	"COLEC12")
429	GO_CELL_REDOX_HOMEOSTASIS	0.566153846153846	0.820810991063092	0.0598603117764473	0.317156691212142	0.931680103027567	54	c("NOS2"	"ERO1L"	"TXNDC2"	"NOS3"	"PDIA2"	"SH3BGRL3"	"TXNDC11"	"GLRX"	"TXNRD3"	"ERO1LB"	"SLC11A1"	"GCLC"	"NCF1")
430	GO_CELL_SEPARATION_AFTER_CYTOKINESIS	0.00412822115764626	0.0461758055362307	0.407017918923954	-0.672232417371988	-1.68610945437819	16	c("CEP55"	"KIF20A"	"CHMP4C"	"MITD1")
431	GO_CELL_SUBSTRATE_ADHERENS_JUNCTION_ASSEMBLY	0.307692307692308	0.641865042976439	0.121543282035469	-0.413931089343955	-1.13347842473953	23	c("ACTN3"	"THY1"	"RHOD"	"ACTN1"	"BCL2"	"TRIP6"	"FERMT2"	"SORBS1")
432	GO_CELL_SUBSTRATE_ADHESION	0.0137430818326232	0.102792969290425	0.380730400722792	-0.371363982902362	-1.41976820565743	125	c("NID2"	"NPNT"	"ACTN3"	"FBLN5"	"KIF14"	"THY1"	"MSLN"	"SMAD6"	"BVES"	"ID1"	"ANTXR1"	"RHOD"	"BCAM"	"GAS6"	"PARVA"	"FZD7"	"LYVE1"	"CTGF"	"EPHB3"	"MSLNL"	"ITGB2"	"DDR1"	"FZD4"	"ITGB8"	"ITGA3"	"VCAM1"	"MERTK")
433	GO_CELL_SUBSTRATE_JUNCTION_ASSEMBLY	0.2734375	0.612183515203531	0.133554954557592	-0.370646196605616	-1.14315184562275	38	c("ACTN3"	"KRT14"	"THY1"	"LAMA3"	"RHOD")
434	GO_CELL_SURFACE_RECEPTOR_SIGNALING_PATHWAY_INVOLVED_IN_CELL_CELL_SIGNALING	0.553719008264463	0.816373165097737	0.0643583367917361	0.350887812085686	0.94474717190029	34	c("CHRNA1"	"ADORA1"	"GRIK2"	"LRRK2"	"SLC29A1"	"NPFF"	"CHRNB4"	"CX3CL1"	"ARRB2"	"CHRNB2"	"MECP2")
435	GO_CELL_SURFACE_RECEPTOR_SIGNALING_PATHWAY_INVOLVED_IN_HEART_DEVELOPMENT	0.492779783393502	0.781755683510374	0.0745500777420554	0.467506820396769	1.00345520444193	12	c("DLL4"	"JAG1"	"SNAI1"	"NOTCH1"	"GALNT11"	"WNT5A")
436	GO_CELL_VOLUME_HOMEOSTASIS	0.219015280135823	0.555447085455574	0.118815039412263	0.528886404146116	1.23254049993124	17	c("AQP3"	"KCNN4"	"ANXA7"	"CLCN3"	"LRRC8A"	"AQP7"	"AQP5"	"SLC12A4")
437	GO_CENTRAL_NERVOUS_SYSTEM_DEVELOPMENT	0.0135654355458969	0.102020120703492	0.380730400722792	-0.266967939949329	-1.19495909229836	587	c("FGF8"	"IGF2BP1"	"AKAP5"	"SMAD9"	"ID3"	"BMP4"	"LRP2"	"ID4"	"CENPF"	"SFRP1"	"KIF14"	"HMX2"	"TACC3"	"DRP2"	"GDF7"	"TRNP1"	"FAT4"	"WDR62"	"TIMP4"	"ASPM"	"VNN1"	"BDH1"	"POU3F1"	"BRCA1"	"GLI2"	"LHX2"	"CNTNAP2"	"FGF9"	"SEPT4"	"RRM1"	"PHGDH"	"STMN1"	"NR4A3"	"ID1"	"MYH10"	"CXCL12"	"GABRA4"	"FGFR2"	"CCDC85C"	"SOX11"	"ANXA3"	"ARX"
ARNT2	"PPARGC1A"	"H2AFX"	"GFAP"	"SLIT3"	"DCLK2"	"PFKFB3"	"FZD4"	"BAK1"	"NAV2"	"EPHA4"	"SPEF2"	"ARSB"	"RPGRIP1L"	"AQP1"	"PSPN"	"NFIB"	"CDK5R1"	"SH3GL1"	"EPHA7"	"CDH11"	"ATP5F1"	"ERBB2"	"MACROD2"	"ACTB"	"FZD6"	"LIF"	"RYK"	"TIMP2"	"EZH2"	"LEF1"	"TRA2B"	"ATP6V0D1"	"OXCT1"	"GABRB1"	"BOK"	"AK2"	"RAN"	"MBP"	"BCL2"	"SMO"	"SRF"	"APP"	"BCL2L11"	"MSX1"	"ZC4H2"	"NDN"	"NRG1"	"TTC21B"	"SRD5A1"
BMPR1A	"CDK5RAP2"	"PBX3"	"TOP2B")
438	GO_CENTRAL_NERVOUS_SYSTEM_NEURON_AXONOGENESIS	0.390663390663391	0.707689832689833	0.105125131597001	-0.386730498441829	-1.04575667716309	22	c("GLI2"	"EPHB3"	"EPHA4"	"NFIB"	"CDH11")
439	GO_CENTRAL_NERVOUS_SYSTEM_NEURON_DEVELOPMENT	0.0700280112044818	0.318404254131932	0.287857117255149	-0.429878683859084	-1.39087866955426	48	c("FGF8"	"GLI2"	"FGFR2"	"ARX"	"MAP2"	"EPHB3"	"SLIT3"	"DCLK2"	"EPHA4"	"NFIB"	"CDH11")
440	GO_CENTRAL_NERVOUS_SYSTEM_NEURON_DIFFERENTIATION	0.198675496688742	0.538571046546381	0.181383128498408	-0.310234703487613	-1.13441427810786	97	c("FGF8"	"ID4"	"GDF7"	"GLI2"	"FGFR2"	"ARX"	"MAP2"	"EPHB3"	"CSF1R"	"SLIT3"	"DCLK2"	"EPHA4"	"NFIB"	"CDH11"	"RYK"	"LEF1"	"GABRB1"	"SMO"	"ZC4H2"	"SOX4"	"UQCRQ")
441	GO_CENTRAL_NERVOUS_SYSTEM_PROJECTION_NEURON_AXONOGENESIS	0.402877697841727	0.718475045509709	0.101713902282311	-0.403413786242791	-1.04049799476245	18	c("GLI2"	"EPHB3"	"EPHA4"	"NFIB"	"CDH11")
442	GO_CENTRIOLE_ASSEMBLY	0.0114800044608896	0.0924271964091021	0.380730400722792	-0.64710734589909	-1.64274673046825	17	c("WDR62"	"PLK4"	"SASS6"	"CENPJ"	"CDK5RAP2"	"CCDC78"	"CCP110"	"CDK2"	"C2CD3")
443	GO_CENTROMERE_COMPLEX_ASSEMBLY	4.20837308212293e-06	0.00015126947338497	0.610526878385931	-0.707310726154608	-2.12887016267093	34	c("CENPF"	"CENPE"	"CENPA"	"CENPH"	"OIP5"	"CENPP"	"CENPK"	"MIS18BP1"	"CENPN"	"CENPI"	"CENPW"	"HELLS"	"CENPM"	"CENPT"	"MIS18A"	"ITGB3BP"	"RUVBL1"	"CENPL")
444	GO_CENTROSOME_CYCLE	1.18149406691338e-05	0.000364427055098619	0.593325476396405	-0.651833835191736	-2.05454018125326	43	c("AURKA"	"KIF11"	"NEK2"	"WDR62"	"BRCA1"	"ARHGEF10"	"PLK4"	"CDK1"	"STIL"	"SASS6"	"BRSK1")
445	GO_CENTROSOME_DUPLICATION	0.00747720097162073	0.0699455377775587	0.407017918923954	-0.595792620559222	-1.71674372044254	30	c("WDR62"	"ARHGEF10"	"PLK4"	"STIL"	"SASS6"	"BRSK1"	"CENPJ"	"CDK5RAP2"	"CCP110"	"CDK2"	"NDE1"	"C2CD3"	"TUBGCP2")
446	GO_CENTROSOME_LOCALIZATION	0.0274522084180795	0.171204102252338	0.352487857583619	-0.612981988737801	-1.55611609760952	17	c("AURKA"	"ASPM"	"GPSM2"	"EZR"	"SYNE2")
447	GO_CERAMIDE_BIOSYNTHETIC_PROCESS	0.886075949367089	0.98713100756282	0.062249042949858	-0.25234883604927	-0.727129314293858	30	c("FAM57B"	"ST3GAL2"	"DEGS1"	"SPTLC2"	"SMPD2")
448	GO_CERAMIDE_METABOLIC_PROCESS	0.597667638483965	0.838718525512175	0.0899860794997137	-0.278437462969715	-0.926165608846974	55	c("FAM57B"	"ST3GAL2"	"DEGS1"	"NEU3"	"SPTLC2"	"SMPD2"	"ITGB8"	"GM2A"	"HEXB"	"CERS1"	"GLA"	"HTRA2"	"ALDH5A1"	"NSMAF"	"ST3GAL1"	"COL4A3BP"	"SPTLC1")
449	GO_CEREBELLAR_CORTEX_DEVELOPMENT	0.133663366336634	0.451594746716698	0.191892240384838	-0.430294380722998	-1.28708754677639	33	c("KIF14"	"TRNP1"	"GLI2"	"MYH10"	"GLI1"	"EZH2"	"SMO"	"UQCRQ"	"RERE")
450	GO_CEREBELLAR_CORTEX_FORMATION	0.584192439862543	0.830790806221965	0.0636424081651019	0.406918301855888	0.916579687295588	14	c("RORA"	"LHX5"	"CACNA1A"	"MAP2K1"	"NRXN1"	"ATP7A"	"HERC1"	"DLL1")
451	GO_CEREBELLAR_CORTEX_MORPHOGENESIS	0.11864406779661	0.424459380479252	0.20207170902116	-0.50922688476095	-1.36985681799815	21	c("KIF14"	"TRNP1"	"GLI2"	"GLI1")
452	GO_CEREBELLAR_PURKINJE_CELL_LAYER_DEVELOPMENT	0.507352941176471	0.791546881910659	0.0894366833718621	-0.36850571135354	-0.966644651662118	19	c("KIF14"	"MYH10")
453	GO_CEREBELLAR_PURKINJE_CELL_LAYER_MORPHOGENESIS	0.464912280701754	0.763700813747214	0.0880945010398517	-0.448605064543342	-1.02553583445384	11	KIF14
454	GO_CEREBRAL_CORTEX_CELL_MIGRATION	0.825210084033613	0.961115077195185	0.0465084048719156	0.290699908993785	0.755818323079994	28	c("NRP1"	"SEMA3A"	"FGFR1"	"CCDC141"	"RTN4"	"LAMB1"	"DIXDC1"	"SRGAP2")
455	GO_CEREBRAL_CORTEX_DEVELOPMENT	0.133333333333333	0.451594746716698	0.213927855492356	-0.343548054425105	-1.20903974559997	78	c("KIF14"	"TACC3"	"FAT4"	"WDR62"	"ASPM"	"LHX2"	"CNTNAP2"	"CCDC85C"	"ARX")
456	GO_CEREBRAL_CORTEX_NEURON_DIFFERENTIATION	0.151843817787419	0.482937974181063	0.166933848713193	-0.594302535955445	-1.32666257018848	10	c("ID4"	"ARX")
457	GO_CEREBRAL_CORTEX_RADIALLY_ORIENTED_CELL_MIGRATION	0.958974358974359	1	0.0404114482034376	0.237679661781595	0.559828797055109	18	c("CCDC141"	"RTN4"	"LAMB1"	"DIXDC1"	"SRGAP2"	"DAB2IP"	"SOCS7"	"FUT10")
458	GO_CHAPERONE_MEDIATED_PROTEIN_COMPLEX_ASSEMBLY	0.435897435897436	0.739643110198613	0.0817515582532145	0.508789364761268	1.06055325098022	11	c("CLU"	"CCT6B"	"LONP1"	"BBS12")
459	GO_CHAPERONE_MEDIATED_PROTEIN_FOLDING	0.863141524105754	0.978717161320912	0.0409055783172035	0.258591163812604	0.733930322405131	43	c("ERO1L"	"CLU"	"CD74"	"BAG1"	"FKBP5")
460	GO_CHEMICAL_HOMEOSTASIS	8.05361815468222e-07	3.37291439230499e-05	0.659444398037935	0.416175390620895	1.60136620561513	531	c("AGT"	"ADCYAP1"	"CD52"	"CD36"	"CCR1"	"KCNK3"	"IGFBP5"	"CYP11B1"	"SCARA5"	"CTSH"	"P2RY2"	"GIPR"	"FFAR2"	"CLDN1"	"STEAP4"	"LCN2"	"EDNRA"	"SLC24A1"	"CCL11"	"STC1"	"LIPC"	"ATP1B2"	"ALOX12B"	"BDKRB2"	"SLC22A17"	"CXCR4"	"AQP3"	"HK1"	"ERO1L"	"CCL7"	"SLC9A7"	"HAS2"	"SLC39A12"	"TRDN"	"FOXA3"	"CYP26B1"	"CCL2"	"RPH3AL"	"CDH23"	"P2RY4"	"PTPRN"	"SLC7A8"
CAV1	"SLC26A9"	"SLC4A11"	"TAP2"	"HPX"	"LRRK2"	"PRKCB"	"FABP4"	"MYC"	"ESR1"	"STC2"	"MYO5B"	"FFAR1"	"SLC30A4"	"CCR9"	"CYBRD1"	"CD40"	"SLC40A1"	"CIB2"	"PRKAR1B"	"PRKAR2B"	"SLC12A5"	"CCR5"	"CCL28"	"TRPM4"	"ANGPTL4"	"ALAS2"	"SLC4A7"	"SLC30A1"	"RORA"	"TAP1"	"C1QTNF1"	"SLC29A1"	"SLC24A5"	"JAK3"	"SLC8A3"	"TGFB1"	"OGT"	"NPFF"	"CCL8"	"KCNJ2"	"TNNI3"	"LEPR"	"VEGFA"	"LDLR"	"ADIPOR2"	"ENPP1"	"ALOX12"	"ERN1"	"FN1"
ADCY9	"SLC37A4"	"GNAT2")
461	GO_CHEMOKINE_MEDIATED_SIGNALING_PATHWAY	0.000306165055765337	0.00610822132470261	0.49849310876659	0.720206441645997	1.87253317993961	28	c("CCR1"	"CXCL1"	"PF4"	"CCL11"	"CXCR4"	"CCL7"	"CCL2"	"THPO"	"CXCL5"	"CCR9"	"CCR5"	"CMKLR1"	"CCL8"	"CX3CL1"	"CCL17"	"GPR75")
462	GO_CHLORIDE_TRANSPORT	0.0996932515337423	0.384294763210036	0.173747838999571	0.454229093286577	1.32842284867056	51	c("FXYD1"	"CLCA2"	"CLCN1"	"P2RY4"	"TTYH1"	"SLC26A9"	"P2RY6"	"BEST1"	"SLC12A5"	"CLCN2"	"SLC1A4"	"GLRB"	"GABRR2"	"ANO4"	"SLC12A3"	"CLIC3"	"ANO1")
463	GO_CHOLESTEROL_EFFLUX	0.461016949152542	0.762121151191003	0.0747385227439092	0.439137221057882	1.01599966625592	16	c("APOC1"	"CAV1"	"ABCG4"	"ABCA7"	"ABCA13"	"ABCA5"	"APOM"	"ABCA2")
464	GO_CHONDROCYTE_DEVELOPMENT	0.184466019417476	0.526473445926361	0.159646701919906	-0.517668467471201	-1.29842845224416	16	c("FGF18"	"SULF1"	"SULF2"	"SERPINH1"	"CHSY1")
465	GO_CHONDROCYTE_DIFFERENTIATION	0.0976863753213368	0.380169056557461	0.231126709673834	-0.435677692418298	-1.337457703521	37	c("FGF18"	"BMP4"	"GLI2"	"AXIN2"	"SULF1"	"FGF9"	"SULF2"	"FGFR3"	"SERPINH1"	"NFIB")
466	GO_CHONDROITIN_SULFATE_BIOSYNTHETIC_PROCESS	0.373942470389171	0.695618328168934	0.0857844408075645	0.447661482989238	1.07248882780077	20	c("BCAN"	"CHST15"	"CHST3"	"VCAN")
467	GO_CHONDROITIN_SULFATE_CATABOLIC_PROCESS	0.666064981949459	0.877767506524041	0.0597317976364411	0.396199492516501	0.850401374734	12	c("BCAN"	"HYAL1"	"VCAN"	"NCAN")
468	GO_CHONDROITIN_SULFATE_PROTEOGLYCAN_BIOSYNTHETIC_PROCESS	0.354621848739496	0.681602733686067	0.0883594442500905	0.438839015366303	1.08045101168636	22	c("BCAN"	"CHST15"	"CHST3"	"VCAN")
469	GO_CHONDROITIN_SULFATE_PROTEOGLYCAN_METABOLIC_PROCESS	0.183501683501683	0.525194473470336	0.130777137971974	0.475989185646012	1.26002080525985	32	c("BCAN"	"CHST15"	"NDNF"	"HYAL1"	"SPOCK2"	"CHST3"	"VCAN")
470	GO_CHROMATIN_ASSEMBLY_OR_DISASSEMBLY	4.86502723765138e-05	0.00127637065171716	0.557332238758646	-0.495327868876545	-1.84576027898762	106	c("CENPA"	"CENPH"	"OIP5"	"CENPP"	"CHAF1A"	"CENPK"	"MIS18BP1"	"CENPN"	"ASF1B"	"CHAF1B"	"CENPI"	"HMGB2"	"CENPW"	"H2AFY2"	"TSPYL4"	"MCM2"	"H2AFX"	"SUV39H2"	"HIST1H1B"	"HELLS"	"CENPM"	"CENPT"	"MIS18A"	"HIST1H3E"	"HIST1H2BG"	"ITGB3BP"	"RUVBL1"	"HIST1H3D"	"HIRIP3"	"TNRC18"	"CENPL"	"NASP"	"HJURP"	"NAP1L2"	"HAT1"	"KAT6B"	"BAHCC1"	"HIST1H4I"	"NPM1"	"SMARCA4"	"HIST1H2BH"	"NAP1L1"
471	GO_CHROMATIN_DISASSEMBLY	0.270833333333333	0.61047589522889	0.106323255932708	0.543067300730598	1.20542349146446	13	c("HMGA1"	"ARID1A")
472	GO_CHROMATIN_MODIFICATION	0.129251700680272	0.443634596695821	0.332263053752429	-0.257569438133174	-1.11062134531016	432	c("CCNB1"	"AURKA"	"AURKB"	"CENPA"	"CENPH"	"OIP5"	"CENPP"	"CENPK"	"MIS18BP1"	"CENPN"	"ASF1B"	"UHRF1"	"CDK1"	"CENPI"	"CENPW"	"DYDC2"	"APBB1"	"H2AFY2"	"EYA4"	"SUV39H2"	"BEND3"	"CHEK1"	"HELLS"	"CENPM"	"ATAD2"	"CBX6"	"SAP18"	"DOT1L"	"DNMT3A"	"CENPT"	"MIS18A"	"LOXL2"	"ACTB"	"TDG"	"ITGB3BP"	"CBX2"	"PKN1"	"EZH2"	"RUVBL1"	"DEK"	"LEF1"	"HMGN5"
ENY2	"KAT6B"	"CTNNB1"	"HDAC1"	"RERE"	"RBL1"	"LEO1"	"TBL1XR1"	"USP15"	"CHD1L"	"ACTL6A"	"BAHCC1"	"ATM"	"CDYL"	"ARID5B"	"HIST1H4I"	"NACC2"	"UBE2A"	"NPM1"	"CUL4B"	"SMARCA4"	"USP49"	"UBE2N"	"CHD3"	"SUV39H1"	"EYA1"	"ASF1A"	"TBL1X"	"CENPV"	"RBM14"	"PRMT1"	"MCRS1"	"CDK2"	"PRMT6"	"DTX3L"	"H2AFY"	"MBD3"	"POLE3"	"BAZ1A"	"SUPT7L"	"SFPQ"	"HSF4"	"SCMH1"	"TAF12"	"SMARCD2"	"KDM2B"	"SETDB2"	"SMARCE1"	"MTA1"	"CDC73"
PPM1F	"KDM4A"	"TRIM28"	"DPY30"	"YEATS4"	"PHC1"	"DAXX"	"BAZ1B"	"PBRM1"	"HIRA"	"ELP4"	"TADA2A"	"PSME4"	"SMYD2"	"DNMT1"	"TLK1"	"UBE2E1"	"SMARCA1"	"FBL"	"SALL1"	"WDR82"	"CHD9"	"RYBP"	"HCFC1"	"RNF168")
473	GO_CHROMATIN_ORGANIZATION	0.00124144135537199	0.0187035636543668	0.45505986738723	-0.300483693551154	-1.3121371922578	486	c("CCNB1"	"AURKA"	"AURKB"	"CENPA"	"HIST1H2AE"	"CENPH"	"OIP5"	"HIST1H2AK"	"CENPP"	"GATA1"	"HIST1H2AI"	"CHAF1A"	"CENPK"	"MIS18BP1"	"CENPN"	"ASF1B"	"UHRF1"	"CHAF1B"	"CDK1"	"CENPI"	"HMGB2"	"CENPW"	"DYDC2"	"ZFPM1"	"APBB1"	"H2AFY2"	"TSPYL4"	"MCM2"	"H2AFX"	"EYA4"	"SUV39H2"	"HIST1H1B"	"BEND3"	"CHEK1"	"HELLS"	"CENPM"	"ATAD2"	"CBX6"	"SAP18"	"HIST1H2AC"	"DOT1L"	"DNMT3A"
EZH2	"RUVBL1"	"HIST1H3D"	"HIRIP3"	"DEK"	"LEF1"	"HMGN5"	"DDB1"	"SMARCAD1"	"TNRC18"	"CENPL"	"YEATS2"	"SATB1"	"NASP"	"PRMT3"	"TAF10"	"RCBTB1"	"HJURP"	"NAP1L2"	"HAT1"	"TRIM37"	"VRK1"	"ENY2"	"KAT6B"	"CTNNB1"	"HDAC1"	"RERE"	"RBL1"	"LEO1"	"TBL1XR1"	"USP15"	"CHD1L"	"ACTL6A"	"BAHCC1"	"PADI3"	"ATM"	"CDYL"	"ARID5B"	"HIST1H4I"	"NACC2"	"UBE2A"	"NPM1"	"CUL4B"	"SMARCA4"	"USP49"	"HIST1H2BH"	"UBE2N"	"NAP1L1"	"CHD3"	"SUV39H1"
RBM14	"PRMT1"	"MCRS1"	"CDK2"	"PRMT6"	"DTX3L"	"H2AFY"	"MBD3"	"POLE3"	"SET"	"BAZ1A"	"SUPT7L"	"SFPQ"	"HSF4")
474	GO_CHROMATIN_REMODELING	0.0685920577617329	0.314064938497804	0.332263053752429	-0.335838283575502	-1.26059126445528	117	c("CENPA"	"CENPH"	"OIP5"	"CENPP"	"CENPK"	"MIS18BP1"	"CENPN"	"CENPI"	"CENPW"	"SUV39H2"	"CHEK1"	"HELLS"	"CENPM"	"CENPT"	"MIS18A"	"ACTB"	"ITGB3BP"	"RUVBL1"	"SMARCAD1"	"TNRC18"	"CENPL"	"SATB1"	"NASP"	"HJURP"	"CTNNB1"	"HDAC1"	"RERE"	"CHD1L"	"ACTL6A"	"BAHCC1"	"HIST1H4I")
475	GO_CHROMATIN_SILENCING	0.00745436863753001	0.0699455377775587	0.407017918923954	-0.479156893239568	-1.5660258613386	51	c("HIST1H2AE"	"HIST1H2AK"	"HIST1H2AI"	"DYDC2"	"H2AFY2"	"H2AFX"	"BEND3"	"HELLS"	"HIST1H2AC"	"DOT1L"	"DNMT3A"	"H2AFZ"	"HIST1H3E"	"HIST1H3D"	"TNRC18"	"HAT1"	"BAHCC1"	"HIST1H4I"	"SUV39H1"	"H3F3A"	"H2AFY"	"MBD3")
476	GO_CHROMATIN_SILENCING_AT_RDNA	0.776699029126214	0.930856148060164	0.0665892104103933	-0.302115237762348	-0.757772677334194	16	c("BEND3"	"HIST1H3E"	"HIST1H3D"	"HIST1H4I"	"SUV39H1"	"H3F3A")
477	GO_CHROMOSOME_CONDENSATION	5.06645501623821e-05	0.0012993464690521	0.557332238758646	-0.74021296364211	-2.02694469103687	23	c("CCNB1"	"NUSAP1"	"NCAPG"	"CDCA5"	"TOP2A"	"SMC2"	"NCAPH"	"CDK1"	"NCAPD2")
478	GO_CHROMOSOME_LOCALIZATION	4.10287967223314e-08	2.73018748021992e-06	0.719512826338911	-0.702577274187633	-2.29622947408275	51	c("CCNB1"	"DLGAP5"	"CEP55"	"CENPF"	"KIF14"	"CENPE"	"BIRC5"	"KIF2C"	"FAM83D"	"KIFC1"	"CDCA5"	"CDCA8"	"PSRC1"	"KIF18A"	"KIF22"	"CHMP4C")
479	GO_CHROMOSOME_ORGANIZATION	1e-10	1.01444444444444e-08	NA	-0.456412445131076	-2.08485350246266	775	c("CCNB1"	"BUB1"	"NDC80"	"SKA1"	"PIF1"	"DLGAP5"	"CEP55"	"AURKA"	"CDC20"	"PLK1"	"CENPF"	"NUF2"	"KIF14"	"NUSAP1"	"NEK2"	"KIF18B"	"CENPE"	"BIRC5"	"AURKB"	"BUB1B"	"CENPA"	"KIF2C"	"KNTC1"	"HIST1H2AE"	"NCAPG"	"CENPH"	"KIF23"	"SPC24"	"KIFC1"	"TRIP13"	"OIP5"	"FANCD2"	"HIST1H2AK"	"NSL1"	"PRC1"	"ESPL1"	"CDCA5"	"CENPP"	"GATA1"	"HIST1H2AI"	"RAD54L"	"TOP2A"
MIS18BP1	"NCAPH"	"CENPN"	"ASF1B"	"RAD54B"	"UHRF1"	"CHAF1B"	"CDK1"	"CENPI"	"RAD51"	"BRIP1"	"CDCA8"	"PMF1"	"PRIM1"	"PSRC1"	"HMGB2"	"CENPW"	"DYDC2"	"ZFPM1"	"APBB1"	"FEN1"	"INCENP"	"CDC45"	"NCAPD2"	"SKA2"	"RECQL4"	"H2AFY2"	"DSN1"	"PTTG1"	"TSPYL4"	"MCM2"	"KIF18A"	"GINS1"	"H2AFX"	"DSCC1"	"GINS2"	"ANXA1"	"HMGB3"	"EYA4"	"RPA1"	"RFC5"	"SUV39H2"	"HIST1H1B"	"MCM3"	"BEND3"	"KIF22"	"SPAG5"	"CHEK1"	"HELLS"	"BLM"
HIST1H2AC	"DOT1L"	"DNMT3A"	"MCM4"	"NHP2"	"MAD1L1"	"GINS4"	"CHMP4C"	"CENPT"	"MIS18A"	"RAD51C"	"LOXL2"	"POLE2"	"MCM7"	"H2AFZ"	"MCM6"	"ACTB"	"HIST1H3E"	"SP100"	"HIST1H2BG"	"TDG"	"ITGB3BP"	"GTF2H1"	"CBX2"	"PKN1"	"RFC4"	"EZH2"	"PALB2"	"RUVBL1"	"HIST1H3D"	"HIRIP3"	"NUP37"	"DEK"	"LEF1"	"HMGN5"	"PCNA"	"DDB1"	"POLA2"	"SMARCAD1"	"TNRC18"	"CENPL"	"YEATS2"	"DDX11"	"APEX1"	"SATB1"	"RPA2"	"NASP"	"COPS7B"	"SMC4"	"PRMT3"
HAT1	"TOP2B"	"MSH2"	"TRIM37"	"POLA1"	"VRK1"	"UBB"	"LIG1"	"ZW10"	"ENY2"	"RFC2"	"KAT6B"	"CTNNB1"	"HDAC1"	"PHB2"	"RFC3"	"RERE")
480	GO_CHROMOSOME_ORGANIZATION_INVOLVED_IN_MEIOTIC_CELL_CYCLE	0.0121888536638124	0.0957695645013829	0.380730400722792	-0.609744800005734	-1.66968027576524	23	c("TRIP13"	"FANCD2"	"SMC2"	"RAD51"	"NCAPD2"	"SYCE2"	"RAD51C"	"SMC4"	"NCAPD3"	"ATM"	"MRE11A"	"TERF1"	"CCNB1IP1")
481	GO_CHROMOSOME_SEGREGATION	1e-10	1.01444444444444e-08	NA	-0.701288048754549	-2.87371955751833	215	c("CCNB1"	"BUB1"	"NDC80"	"SKA1"	"TTK"	"DLGAP5"	"CEP55"	"CDC20"	"PLK1"	"CENPF"	"NUF2"	"KIF11"	"KIF14"	"NUSAP1"	"NEK2"	"KIF18B"	"CENPE"	"BIRC5"	"AURKB"	"BUB1B"	"CENPA"	"KIF2C"	"KNTC1"	"NCAPG"	"CENPH"	"FAM83D"	"KIF23"	"SPC24"	"KIFC1"	"TRIP13"	"FANCD2"	"NSL1"	"PRC1"	"ESPL1"	"CDCA5"	"CENPP"	"CDCA2"	"TOP2A"	"ZWILCH"	"SMC2"	"CENPK"	"BRCA1"
SKA2	"DSN1"	"PTTG1"	"KIF18A"	"DSCC1"	"ESCO2"	"KIF22"	"SPAG5"	"CENPM"	"SYCE2"	"SLC25A5"	"MAD1L1"	"CHMP4C"	"CENPT"	"MIS18A"	"RAD51C")
482	GO_CHROMOSOME_SEPARATION	0.00978117903852835	0.0827555475113322	0.380730400722792	-0.720267837314814	-1.69696104670398	13	c("TTK"	"ESPL1"	"TOP2A"	"NCAPD2"	"SMARCAD1"	"TOP2B"	"NCAPD3")
483	GO_CILIUM_MORPHOGENESIS	0.100371747211896	0.385687732342007	0.276500599254472	-0.310616281551007	-1.2060521297577	144	c("EHD3"	"RSPH1"	"DZIP1L"	"PARVA"	"TRIM59"	"DYNC2LI1"	"BBS7"	"DZIP1"	"TMEM17"	"SPEF2"	"RPGRIP1L"	"CCDC39"	"B9D1"	"ATP6V0D1"	"BBS9"	"TTC21B"	"CCNO"	"STK36"	"IFT74"	"IFT57"	"RAB3IP"	"WDR35"	"RAB23"	"CEP41"	"DYNLL1"	"IFT43"	"ATP6V1D"	"BBS5"	"RAB8A"	"CEP89"	"RAB8B"	"SNX10"	"IFT81"	"FLNA"	"ARL6"	"IFT88"	"RSG1"	"IFT46"	"TMEM138"	"TTC26"	"POC1B"	"C2CD3"
484	GO_CILIUM_MOVEMENT	0.886160714285714	0.98713100756282	0.0562940749700968	-0.283385971584653	-0.659951676274881	12	c("CABYR"	"CCDC39"	"STK36")
485	GO_CILIUM_ORGANIZATION	0.0254135553701929	0.161917421511975	0.352487857583619	-0.341727087453344	-1.3137430156951	130	c("EHD3"	"MNS1"	"RSPH1"	"DZIP1L"	"TRIM59"	"DYNC2LI1"	"BBS7"	"DZIP1"	"TMEM17"	"SPEF2"	"RPGRIP1L"	"CCDC39"	"B9D1"	"ATP6V0D1"	"BBS9"	"TTC21B"	"CCNO"	"STK36"	"IFT74"	"IFT57"	"RAB3IP"	"WDR35"	"RAB23"	"CEP41"	"DYNLL1"	"IFT43"	"ATP6V1D"	"BBS5"	"RAB8A"	"CEP89"	"RAB8B"	"SNX10"	"IFT81"	"FLNA"	"ARL6"	"RSG1"	"IFT46"	"TMEM138"	"NPHP4"	"TTC26"	"POC1B"	"C2CD3"
486	GO_CIRCADIAN_REGULATION_OF_GENE_EXPRESSION	0.594090202177294	0.837043757080045	0.0580983576873206	0.319976998602719	0.913271738520467	44	c("RORC"	"NR1D1"	"RORA"	"RELB"	"OGT"	"PER1"	"ARNTL"	"NRIP1"	"CREM"	"BHLHE40"	"NAMPT"	"PER3"	"CRY2")
487	GO_CIRCADIAN_RHYTHM	0.154605263157895	0.487541896267682	0.206587922696891	-0.316898813003401	-1.16411190642161	98	c("ADCY1"	"ID3"	"ID4"	"PROKR1"	"DDC"	"USP2"	"TYMS"	"ID1"	"TIMELESS"	"KLF9"	"AHR"	"PPARGC1A"	"ADK"	"CDK4")
488	GO_CIRCULATORY_SYSTEM_DEVELOPMENT	0.560315670800451	0.819402395682506	0.0459538081039063	0.250246562943974	0.971572762110185	586	c("OLFM1"	"COL15A1"	"AGT"	"SCG2"	"TGFBI"	"TNNT2"	"HPSE"	"DLL4"	"TSPAN12"	"NRXN3"	"SOX18"	"CDH5"	"MYH6"	"EDNRA"	"NDNF"	"VEGFC"	"CD34"	"PGF"	"VLDLR"	"RAMP2"	"THSD7A"	"FGF1"	"SORBS2"	"CALCRL"	"EGR3"	"GREM1"	"HAS2"	"COL18A1"	"MYH7"	"SCN5A"	"CCL2"	"MMP13"	"MMP19"	"MYLK2"	"TCAP"	"CITED1"	"SERPINE1"	"ITGB3"	"TGFBR1"	"PTGS2"	"NOTCH4"	"JAG1"
NRP1	"HDAC9"	"KCNQ1"	"ADM2"	"SNAI1"	"SEMA5A"	"HIF3A"	"FOSL1"	"FOXN1"	"ITGA5"	"IMMP2L"	"JUN"	"DSG2"	"ANGPTL4"	"FGFR1"	"RASIP1"	"ANGPTL6"	"DYNC2H1"	"RORA"	"ADAM15"	"PROP1"	"PLXND1"	"TBX5"	"TNNI3"	"SGCG"	"DAND5"	"LEPR"	"CX3CL1"	"VEGFA"	"ADIPOR2"	"AMOT"	"EIF2AK3"	"FN1"	"FMNL3"	"CPE"	"AHI1"	"NEK8"	"PLCD1"	"TRPS1"	"RYR1"	"RHOB"	"TAZ"	"NOTCH1"	"ACVR2B"	"SH3PXD2B"	"C1GALT1"	"MECP2"	"SIK1"	"FZD5"	"ELK3"
EGR1	"DVL1"	"SIN3B"	"APOLD1"	"TNNC1"	"FLT1"	"GALNT11"	"GRHL2"	"JUNB"	"NPHP3"	"IFT172"	"PTGER4"	"ITGAV"	"RAPGEF2"	"DLC1"	"RTN4"	"ZC3H12A"	"WNT5A"	"BBS4"	"TTN"	"EGLN1"	"GLMN"	"ECM1"	"AKAP13"	"ANXA2")
489	GO_CIRCULATORY_SYSTEM_PROCESS	2.33786585580941e-05	0.000654745866979753	0.575610261071129	0.47593136036252	1.69151553764961	210	c("AGT"	"ADCYAP1"	"NOS2"	"TNNT2"	"CYP11B1"	"DLL4"	"CHRM3"	"P2RY2"	"CRHR2"	"ADORA2B"	"MYH6"	"KCNMB2"	"EDNRA"	"ADORA1"	"PTP4A3"	"ACE"	"NTSR1"	"VEGFC"	"BDKRB2"	"CD34"	"CXCR4"	"RAMP2"	"TRDN"	"MYH7"	"SCN5A"	"MYLK2"	"TCAP"	"C3AR1"	"ATP1A3"	"SCN2B"	"PTGS2"	"SERPING1"	"KCNH2"	"CAV1"	"NOS3"	"ACVRL1"	"MYBPC3"	"SCN1B"	"KCNQ1"	"ADM2"	"TRPM4"	"IMMP2L"
P2RX4	"MECP2"	"CACNA2D1"	"PLCB3"	"GCH1"	"CHD7"	"LNPEP"	"BBS2")
490	GO_CLATHRIN_MEDIATED_ENDOCYTOSIS	0.592405063291139	0.836994464229047	0.0826646449123753	-0.320611840093567	-0.923825412042759	30	c("GRN"	"HIP1"	"AP2S1"	"CLTB"	"AP2A2"	"ITSN1"	"CLTA"	"HIP1R"	"AP2A1"	"SYT12"	"PIP5K1C"	"OPHN1"	"AP2M1"	"DENND1A"	"CANX"	"SYNJ1"	"CDK5"	"STON2")
491	GO_CLEAVAGE_INVOLVED_IN_RRNA_PROCESSING	0.21078431372549	0.547292254024975	0.149207542435322	-0.47509650483779	-1.24624797194586	19	c("RPSA"	"EXOSC9"	"UTP20"	"ERI2"	"RCL1"	"EXOSC2"	"EXOSC7"	"ERI1"	"BOP1"	"RRP36"	"EXOSC3"	"NOP14"	"ERI3"	"ABT1")
492	GO_COBALAMIN_METABOLIC_PROCESS	0.16243654822335	0.498000565909734	0.140406238523342	0.565687574438068	1.29594487537059	15	c("CTRC"	"ABCD4"	"MMACHC"	"CUBN"	"ABCC1"	"MMAB"	"MTR"	"TCN2"	"MUT"	"LMBRD1"	"MMAA"	"AMN")
493	GO_COCHLEA_DEVELOPMENT	0.822445561139028	0.960712381422637	0.0465084048719156	0.301059387343696	0.760493349635932	25	c("KCNK3"	"FRZB"	"SOX9"	"ZEB1"	"SOBP"	"SLC17A8"	"DVL1"	"WNT5A")
494	GO_COCHLEA_MORPHOGENESIS	0.813874788494078	0.95559115470048	0.0474483193656297	0.317583928597384	0.727559316067137	15	c("FRZB"	"SOX9"	"ZEB1"	"DVL1"	"WNT5A"	"SIX1")
495	GO_COENZYME_A_BIOSYNTHETIC_PROCESS	0.471349353049908	0.767563052824712	0.0780892306943345	0.499308466126499	1.0300215442735	10	c("ACACB"	"PANK1"	"PANK4"	"PANK3"	"PPCDC"	"ACOT7")
496	GO_COENZYME_A_METABOLIC_PROCESS	0.913559322033898	0.998248219991126	0.0422468188360053	0.276916160020876	0.640680663516328	16	c("ACACB"	"PANK1"	"PANK4"	"PANK3"	"HMGCR"	"PPCDC")
497	GO_COENZYME_BIOSYNTHETIC_PROCESS	0.987106017191977	1	0.0307037368093842	0.204341095055789	0.666701563442878	98	c("ACSBG1"	"NMNAT2"	"ACSS2"	"ACACB"	"HAAO"	"MTHFD1L"	"ACOT6"	"ACSL3"	"MTHFS"	"ME1"	"GCH1"	"PANK1"	"NAMPT"	"ACSL5"	"ACSL4"	"NMNAT3"	"MTHFD2L"	"COQ9"	"PANK4"	"PANK3"	"NADSYN1"	"PCBD2"	"ACOT4")
498	GO_COENZYME_METABOLIC_PROCESS	0.989623865110246	1	0.0254820564855004	0.201194080301489	0.714446316136008	205	c("ACSBG1"	"HK1"	"NMNAT2"	"ALDH1L1"	"ACSS2"	"TDO2"	"IDH1"	"ALDOC"	"PFKFB4"	"ACACB"	"ALDH1L2"	"HAAO"	"PFKL"	"ENO2"	"MTHFD1L"	"PFKP"	"GAPDHS"	"ACOT6"	"ACSL3"	"BPGM"	"ENO1"	"PMVK"	"MTHFS"	"PGK1"	"ME1"	"GCH1"	"PANK1"	"GAMT"	"NAMPT"	"HMGCL"	"KCNAB2"	"TPI1"	"GGH"	"PGM2"	"PGAM1"	"MVD"	"ACSL5"	"ACSL4"	"NMNAT3"	"MTHFD2L"	"LDHA"	"ALDOA"
499	GO_COFACTOR_BIOSYNTHETIC_PROCESS	0.988919667590028	1	0.0289274314524646	0.19343304147734	0.653900560428721	137	c("SPTA1"	"ACSBG1"	"NMNAT2"	"ACSS2"	"ACACB"	"HAAO"	"MTHFD1L"	"ALAS2"	"ACOT6"	"PPOX"	"ACSL3"	"CPOX"	"MTHFS"	"NFE2L1"	"ME1"	"GCH1"	"PANK1"	"NAMPT")
500	GO_COFACTOR_CATABOLIC_PROCESS	0.465313028764805	0.763809412553519	0.0741758965588009	0.446525642321988	1.02295444347275	15	c("ALDH1L1"	"BLVRB"	"ALDH1L2"	"MTHFS")
501	GO_COFACTOR_METABOLIC_PROCESS	0.980049875311721	1	0.0238622865877092	0.205504319253462	0.750922747623112	263	c("SPTA1"	"ACSBG1"	"HK1"	"NMNAT2"	"CYP1A1"	"ALDH1L1"	"ACSS2"	"TDO2"	"IDH1"	"ALDOC"	"PFKFB4"	"HPX"	"BLVRB"	"ACACB"	"ALDH1L2"	"HAAO"	"PFKL"	"ENO2"	"MTHFD1L"	"ALAS2"	"PFKP"	"GAPDHS"	"ACOT6"	"PPOX"	"ACSL3"	"BPGM"	"ENO1"	"CPOX"	"PMVK"	"MTHFS"	"NFE2L1"	"PGK1"	"ME1"	"GCH1"	"PANK1"	"GAMT"	"NAMPT"	"HMGCL"	"KCNAB2"	"TPI1"	"GGH"	"PGM2"
502	GO_COFACTOR_TRANSPORT	0.922110552763819	1	0.059989249649033	-0.230676302518	-0.638328360650062	24	c("FLVCR2"	"MFSD3"	"SLC25A26"	"SLC46A1"	"PDPN"	"SLC48A1"	"FOLR1"	"SLC25A17"	"ABCB7")
503	GO_COGNITION	0.229530201342282	0.568189211590087	0.100633389423036	0.329277775092878	1.13238896871657	151	c("NRXN3"	"ADORA1"	"NTSR1"	"NRGN"	"EPM2A"	"VLDLR"	"FYN"	"PDE1B"	"TNR"	"ATP1A3"	"PTGS2"	"S100B"	"FOXP2"	"PRKAR1B"	"PRKAR2B"	"PLK2"	"SLC12A5"	"FOSL1"	"ITGA5"	"JUN"	"SOBP"	"SLC1A4"	"PRKCG"	"CUX2"	"ABCA7"	"SLC8A3"	"DLG4"	"DOPEY2"	"CHRNB2"	"MECP2"	"EGR2"	"CHD7"	"NTRK2")
504	GO_COLLAGEN_FIBRIL_ORGANIZATION	0.309002433090024	0.642640595469686	0.119887845115423	-0.378116644568725	-1.11008413548373	31	c("ADAMTS3"	"LUM"	"COL1A1"	"ADAMTS14"	"COL5A2"	"LOX"	"SERPINH1"	"ADAMTS2"	"LOXL2")
505	GO_COLUMNAR_CUBOIDAL_EPITHELIAL_CELL_DEVELOPMENT	0.252450980392157	0.593735575169783	0.135002033828631	-0.397483969273772	-1.17526160911107	32	c("BMP4"	"SLC9A3R1"	"TYMS")
506	GO_COLUMNAR_CUBOIDAL_EPITHELIAL_CELL_DIFFERENTIATION	0.114613180515759	0.414259041214918	0.224966093540314	-0.366873281842148	-1.26501210414328	69	c("FGF8"	"BMP4"	"SLC9A3R1"	"TYMS"	"FGFR2"	"SOX11"	"IL31RA"	"MREG"	"B9D1"	"LEF1"	"BCL2"	"SMO"	"SOX4"	"BCCIP"	"RXRA"	"HOXA5"	"WDR77"	"RARB"	"GATA6")
507	GO_COMPLEMENT_ACTIVATION	0.00161375260410538	0.0227235735775645	0.45505986738723	0.759632368417999	1.75750584505373	16	c("TRDC"	"MASP1"	"CLU"	"SERPING1"	"CD46"	"COLEC11")
508	GO_CONNECTIVE_TISSUE_DEVELOPMENT	0.00703160155122576	0.0685813539709633	0.407017918923954	-0.371941662091217	-1.42449588088192	126	c("ACTA2"	"FGF18"	"SMAD9"	"BMP4"	"ID4"	"LUM"	"COL1A1"	"BDH1"	"GLI2"	"CYR61"	"AXIN2"	"SULF1"	"FGF9"	"TYMS"	"MYCN"	"SULF2"	"MGP"	"CSF1"	"CTGF"	"FGFR3"	"EDN1"	"PPARGC1A"	"ITGB8"	"SERPINH1")
509	GO_CONTRACTILE_ACTIN_FILAMENT_BUNDLE_ASSEMBLY	0.608247422680412	0.845250984638077	0.0617054053637522	0.399073487056478	0.89890931498021	14	c("ARRB1"	"PHACTR1"	"PTK2B"	"ITGB1")
510	GO_CONVERGENT_EXTENSION	0.732142857142857	0.910938169216992	0.0653834195468773	-0.337215669223458	-0.785310736892628	12	SFRP1
511	GO_COPPER_ION_HOMEOSTASIS	0.754761904761905	0.920023523428063	0.0670512579829467	-0.322572136575444	-0.777095848083156	14	c("SCO2"	"PRNP"	"ATOX1"	"APP"	"COMMD1")
512	GO_COPPER_ION_TRANSPORT	0.286926994906621	0.622531138396614	0.101350743797099	0.49935918913956	1.1637289591912	17	c("STEAP4"	"ATP7B"	"CP")
513	GO_CORONARY_VASCULATURE_DEVELOPMENT	0.181818181818182	0.524517306198611	0.161978948883402	-0.43560078296909	-1.24576521450666	28	c("LRP2"	"HEY2"	"SMAD6"	"MYH10"	"LTBP1"	"PRICKLE1"	"SRF"	"PTK7")
514	GO_CORPUS_CALLOSUM_DEVELOPMENT	0.483731019522777	0.776182143088618	0.0852884689790502	-0.45403475626044	-1.01354256502876	10	c("EPHB3"	"RPGRIP1L"	"RYK")
515	GO_CORTICAL_CYTOSKELETON_ORGANIZATION	0.0835380835380835	0.348256353294436	0.245041785430996	-0.480811734489558	-1.37506303241931	28	c("KIF23"	"EPB41L3"	"RACGAP1"	"LLGL2"	"EZR")
516	GO_COVALENT_CHROMATIN_MODIFICATION	0.357142857142857	0.683640508424869	0.166933848713193	-0.243506498956336	-1.022004870864	280	c("CCNB1"	"AURKA"	"AURKB"	"UHRF1"	"CDK1"	"DYDC2"	"APBB1"	"SUV39H2"	"BEND3"	"CHEK1"	"HELLS"	"SAP18"	"DOT1L"	"DNMT3A"	"LOXL2"	"PKN1"	"EZH2"	"RUVBL1"	"LEF1"	"DDB1"	"SMARCAD1"	"YEATS2"	"SATB1"	"PRMT3"	"TAF10"	"HAT1"	"TRIM37"	"VRK1"	"ENY2"	"KAT6B"	"HDAC1"	"LEO1"	"TBL1XR1"	"USP15"	"ACTL6A"	"ATM"	"CDYL"	"ARID5B"	"NACC2"	"UBE2A"	"CUL4B"	"USP49"
SFPQ	"HSF4"	"TAF12"	"KDM2B"	"SETDB2"	"MTA1"	"CDC73"	"RBBP7"	"SAP30"	"TRIM16"	"RBBP4"	"PPM1F"	"KDM4A"	"DPY30"	"YEATS4"	"PHC1"	"BAZ1B"	"ELP4"	"TADA2A"	"SMYD2"	"UBE2E1"	"FBL"	"SALL1"	"WDR82"	"RYBP"	"HCFC1"	"RNF168"	"RPS6KA4"	"PHB"	"TET3"	"KDM1A"	"BRMS1"	"KAT2A"	"WDR5"	"GTF3C4"	"NAA60"	"POLE4"	"RNF40"	"SETD7"	"MAP3K7"	"BAP1"	"CTBP1"	"PRKCD"	"PRDM4"	"ELP3"	"MSL3"	"DMAP1"	"HIST1H1C"	"EYA3"	"TAF5L"
517	GO_CRANIAL_NERVE_DEVELOPMENT	0.581239530988275	0.829037800687285	0.0626618230932491	0.359962703471771	0.909286518260049	25	c("PLXNA3"	"NRP1"	"HOXB1"	"SEMA3A"	"TFAP2A"	"CHRNB2"	"EGR2"	"CHD7"	"SIX1"	"HOXB3"	"HES1"	"SIX4"	"HOXA3"	"SEMA3F")
518	GO_CRANIAL_NERVE_MORPHOGENESIS	0.138983050847458	0.46108839180134	0.153158808683073	0.573622256104292	1.32714785450198	16	c("PLXNA3"	"NRP1"	"HOXB1"	"SEMA3A"	"TFAP2A"	"CHRNB2"	"EGR2"	"SIX1"	"HOXB3"	"HOXA3"	"SEMA3F")
519	GO_CRANIAL_SKELETAL_SYSTEM_DEVELOPMENT	0.735376044568245	0.91160979506253	0.0762797180809272	-0.264136472986325	-0.837359446567302	44	c("BMP4"	"FGFR2"	"TGFB3"	"MTHFD1"	"SPEF2")
520	GO_CRANIOFACIAL_SUTURE_MORPHOGENESIS	0.403508771929825	0.719257143248594	0.096240602328129	-0.474841481170243	-1.08551372490841	11	c("BMP4"	"TGFB3"	"MMP14"	"RAB23"	"MMP16")
521	GO_CYCLIC_NUCLEOTIDE_BIOSYNTHETIC_PROCESS	0.354761904761905	0.681602733686067	0.109250039480711	-0.455534867948877	-1.0974111350668	14	c("ADCY1"	"NPPB"	"AQP1"	"NPR3")
522	GO_CYCLIC_NUCLEOTIDE_CATABOLIC_PROCESS	0.575812274368231	0.827199182020322	0.0667426134241917	0.432290132486064	0.927866213596375	12	c("PDE1B"	"PDE8A"	"CNP")
523	GO_CYCLIC_NUCLEOTIDE_MEDIATED_SIGNALING	0.552941176470588	0.815829499220503	0.0652353056017703	0.357750103227035	0.930148495879072	28	c("ADCYAP1"	"CD36"	"SOX9"	"AKAP6"	"ADCY9"	"NUDT4")
524	GO_CYCLIC_NUCLEOTIDE_METABOLIC_PROCESS	0.486352357320099	0.778296870853041	0.0925528864684773	-0.342702600872994	-0.9855589478788	29	c("ADCY1"	"PDE2A"	"NPPB")
525	GO_CYTOCHROME_COMPLEX_ASSEMBLY	0.328467153284672	0.660111794336618	0.115734447701689	-0.452690013133308	-1.11485144914526	15	c("SCO2"	"UQCR10"	"COX10"	"UQCRB"	"COX19"	"COX11"	"CYBA"	"COX15")
526	GO_CYTOKINESIS	1e-10	1.01444444444444e-08	NA	-0.706300671775183	-2.46372546414691	73	c("CEP55"	"PLK1"	"CIT"	"KIF20A"	"NUSAP1"	"BIRC5"	"AURKB"	"ANLN"	"ECT2"	"KIF23"	"PRC1"	"ESPL1"	"CKAP2"	"ANK3"	"RACGAP1"	"STMN1"	"MYH10"	"SPIRE2"	"INCENP")
527	GO_CYTOKINETIC_PROCESS	0.00118817134948823	0.0182626337050969	0.45505986738723	-0.771308809648609	-1.85812971923479	14	c("AURKB"	"KIF23"	"RACGAP1"	"SPIRE2")
528	GO_CYTOKINE_MEDIATED_SIGNALING_PATHWAY	0.069221260815822	0.315679376247979	0.188204146308491	0.338341725334027	1.24256580567924	275	c("CCR1"	"CXCL1"	"CAMK2A"	"TNFRSF9"	"TNFSF18"	"PLVAP"	"PF4"	"CCL11"	"CXCR4"	"IFITM1"	"CAMK2B"	"LTA"	"CCL7"	"CD44"	"CCL2"	"MX1"	"RTN4RL1"	"PSMB8"	"PTPRN"	"TNFRSF13C"	"THPO"	"IL1A"	"OAS2"	"TNFRSF18"	"PSMB9"	"IRF6"	"CD74"	"CXCL5"	"BIRC3"	"LRP8"	"CCR9"	"CD40"	"RSAD2"	"MX2"	"CCR5"	"CMKLR1"	"SLC27A1"	"TNIP2"	"JAK3"	"CNTFR"	"CCL8"	"TNFSF13"
529	GO_CYTOKINE_METABOLIC_PROCESS	0.361842105263158	0.687680770410623	0.102821842840815	-0.486746625887664	-1.11272954008094	11	c("IL18"	"PAWR"	"TNFSF15"	"NOD1")
530	GO_CYTOKINE_PRODUCTION	0.263399693721286	0.603183636023751	0.10027910675413	0.369873413859793	1.14070509556369	69	c("AGT"	"CD36"	"NOS2"	"CD28"	"LCP2"	"PTGS2"	"CD46"	"FABP4")
531	GO_CYTOKINE_PRODUCTION_INVOLVED_IN_IMMUNE_RESPONSE	0.649553571428571	0.868908274716038	0.0713052987340038	-0.371201768181693	-0.864457855051337	12	c("GAS6"	"IL31RA"	"HSPD1"	"DLG1")
532	GO_CYTOKINE_SECRETION	0.0111525531948553	0.090480210962464	0.380730400722792	0.633309448033328	1.59244478026298	24	c("AGT"	"CD36"	"NOS2"	"LCP2")
533	GO_CYTOPLASMIC_MICROTUBULE_ORGANIZATION	0.964556962025316	1	0.0582216241124161	-0.199149405102378	-0.606711661744337	35	c("FIGNL1"	"EZR"	"KATNAL2"	"CIB1")
534	GO_CYTOPLASMIC_MRNA_PROCESSING_BODY_ASSEMBLY	0.508771929824561	0.792947715824214	0.083129129135339	-0.422120737285721	-0.964991206671398	11	c("LSM4"	"LIMD1"	"LSM3"	"DDX6"	"LSM14A"	"CNOT7")
535	GO_CYTOPLASMIC_PATTERN_RECOGNITION_RECEPTOR_SIGNALING_PATHWAY	0.97323600973236	1	0.0559428593065705	-0.208895222246615	-0.613279726045404	31	c("MAP2K6"	"IRAK2"	"NOD1"	"UBB"	"CYLD"	"UBE2N"	"IFIH1")
536	GO_CYTOPLASMIC_SEQUESTERING_OF_PROTEIN	0.207062600321027	0.546877838451424	0.118815039412263	0.437950778380797	1.21747150686365	40	c("HK1"	"MDFI"	"KDELR3"	"IL10"	"PDIA2"	"MXI1"	"PINK1"	"NFKBIA")
537	GO_CYTOPLASMIC_SEQUESTERING_OF_TRANSCRIPTION_FACTOR	0.38047138047138	0.701191704421418	0.0845557442441281	0.454329421379741	1.08342395228213	19	c("MDFI"	"IL10"	"MXI1"	"NFKBIA"	"NFKBIE"	"THRA"	"PKD1"	"PKD2")
538	GO_CYTOPLASMIC_TRANSLATION	0.341902313624679	0.672172291859026	0.116739204791222	-0.355386810988811	-1.09097811606658	37	c("CDC123"	"PTBP1"	"RBM4"	"GSPT1"	"RPL15"	"FTSJ1"	"RPL29"	"RPL7L1"	"RPLP0"	"RPLP1"	"DENR"	"EIF3A"	"MRTO4"	"SSB"	"EIF3B"	"RPLP2"	"MCTS1"	"EIF4H")
539	GO_CYTOPLASMIC_TRANSLATIONAL_INITIATION	0.35	0.679191216820258	0.110122263835536	-0.456832447171764	-1.10053708214137	14	c("CDC123"	"PTBP1"	"RBM4"	"DENR"	"EIF3A"	"SSB"	"EIF3B"	"MCTS1"	"EIF3D")
540	GO_CYTOSKELETON_DEPENDENT_CYTOKINESIS	1e-10	1.01444444444444e-08	NA	-0.826008555949782	-2.48612795458727	34	c("CEP55"	"PLK1"	"KIF20A"	"NUSAP1"	"AURKB"	"ANLN"	"KIF23"	"CKAP2"	"ANK3"	"RACGAP1"	"STMN1"	"MYH10"	"SPIRE2")
541	GO_CYTOSKELETON_DEPENDENT_INTRACELLULAR_TRANSPORT	0.0373721827663293	0.213789491639465	0.321775918075361	-0.356028373977033	-1.31051366441374	100	c("KIF14"	"KIF23"	"KIF26B"	"MYO10"	"SYNE2"	"AP3S1"	"WDR81"	"DTNBP1"	"TUBA1B"	"BLOC1S1"	"LRPPRC"	"KIF1C"	"APP"	"TTC21B"	"ACTN4"	"PRKCZ"	"IFT74"	"IFT57"	"WDR35"	"UBB"	"KIF13A"	"RAB21"	"VAMP7"	"DYNLL1"	"IFT43"	"BLOC1S2"	"IFT81"	"IFT46"	"TTC26"	"AP3M1"	"KIF5B"	"BICD1"	"NDE1"	"SNAPIN"	"IFT122"	"TRAF3IP1"	"AP3D1"	"WDR19"	"SSX2IP"	"SPAST"	"AP3S2"	"TTC30B"
542	GO_CYTOSKELETON_ORGANIZATION	3.48955040840106e-09	2.79470133585102e-07	0.774939030136436	-0.362108980223099	-1.62504217827465	630	c("PRPH"	"CCNB1"	"NDC80"	"TTK"	"AURKA"	"PLK1"	"KIF11"	"KIF20A"	"KIF14"	"NUSAP1"	"NEK2"	"KIF18B"	"BIRC5"	"AURKB"	"CENPA"	"KIF2C"	"ANLN"	"KRT14"	"TACC3"	"KIF23"	"THY1"	"DIAPH3"	"KIFC1"	"EPB41L3"	"PRC1"	"ESPL1"	"TTLL6"	"MYBL2"	"WDR62"	"BFSP2"	"ANK3"	"ASPM"	"SLC9A3R1"	"BRCA1"	"RND1"	"RACGAP1"	"ARHGEF10"	"TPX2"	"CHEK2"	"SPC25"	"FBXO5"	"PAWR"
FIGNL1	"EPB41L4B"	"PARVA"	"MAP2"	"GPSM2"	"LLGL2"	"ANG"	"SPIRE2"	"MYLK3"	"STIL"	"SASS6"	"EZR"	"ACTA1"	"F11R"	"FHOD3"	"RAP2A"	"PPARGC1B"	"CNN2"	"FGD3"	"TMSB10"	"SYNE2"	"S1PR1"	"KIF18A"	"CNN3"	"BRSK1"	"ACTG1"	"GFAP"	"CASQ1"	"ANXA1"	"CXADR"	"GAS2L3"	"SPEF2"	"TPM1"	"PALM"	"CORO1B"	"SPAG5"	"MRAS"	"COBL"	"HAUS1"	"AQP1"	"IQSEC1"	"BCAR1"	"KRT19"	"KATNAL2"	"LCP1"	"PALLD"	"TMSB4X"	"DBN1"	"WDR81"	"EVL"
CENPJ	"PKP2"	"LMOD1"	"MAP6"	"CIB1"	"JUP"	"NPHS2"	"ACTN1"	"ARPC5"	"NPHP1"	"CORO2A"	"RAN"	"KRT18"	"BCL2"	"SRF"	"EPS8"	"DOCK1")
543	GO_CYTOSOLIC_CALCIUM_ION_TRANSPORT	0.911908646003263	0.997809915868862	0.0405756447890657	0.240534756117386	0.660985691189591	37	c("ERO1L"	"TRDN"	"ITPR2"	"CCR5"	"SLC8A3"	"RYR1"	"CACNA2D1"	"RASA3"	"RYR3"	"BBC3"	"TPCN1"	"ATP2B4")
544	GO_CYTOSOLIC_TRANSPORT	0.996078431372549	1	0.0782955249944794	-0.181900343536385	-0.713334532533683	152	c("SYT10"	"EHD3"	"SYTL2"	"RAB6B"	"SNX8"	"GRN"	"AP3S1"	"UNC13B"	"TBC1D10C"	"DTNBP1"	"MYO1D"	"BLOC1S1"	"STX3"	"HOOK1"	"VPS29"	"VPS35"	"ITSN1"	"CTNNB1"	"BLOC1S2"	"VPS26A"	"STX8"	"SNX2"	"RAB7B"	"SNF8"	"SRSF10"	"ERC1"	"STX2"	"AP3M1"	"AP2A1"	"LAMP1"	"RHOBTB3"	"SNAPIN"	"AP3D1"	"VAMP3"	"SYT12"	"AP1AR"	"RILP"	"ACTR2"	"CLTC"	"SNX16"	"AP3S2"	"GOSR2"
545	GO_C_TERMINAL_PROTEIN_AMINO_ACID_MODIFICATION	0.700650759219089	0.892430445266501	0.066132620475844	-0.368773116881001	-0.82321286122603	10	c("ATG12"	"ATG4B"	"ATG5")
546	GO_DECIDUALIZATION	0.0752136752136752	0.330462393985012	0.213927855492356	0.613011422944244	1.44388226117247	18	c("SPP1"	"STC1"	"PTGS2"	"ESR1"	"STC2"	"JUNB"	"PPARD"	"GHRL"	"CYP27B1")
547	GO_DEFENSE_RESPONSE	7.37502436164671e-07	3.20637963913497e-05	0.659444398037935	0.404614851733938	1.57775548236189	623	c("TRDC"	"ADCYAP1"	"CD36"	"CCR1"	"NOS2"	"SCG2"	"DMBT1"	"CCK"	"MRC1"	"CD300LB"	"TNIP3"	"SELE"	"SPP1"	"CXCL1"	"PLA2G2D"	"NLRC5"	"FFAR2"	"CAMK2A"	"TNFRSF9"	"LCN2"	"HAVCR2"	"CLEC1B"	"SNTG1"	"PF4"	"MASP1"	"ADORA2B"	"CCL11"	"CELA1"	"ADORA1"	"BDKRB2"	"CXCR4"	"INHBA"	"IL1RN"	"FYN"	"PGLYRP3"	"IFITM1"	"CHST1"	"CAMK2B"	"LTA"	"CCL7"	"ITGAL"	"CD44"
PTGS2	"SERPING1"	"CXCL16"	"IL1A"	"OAS2"	"CASP4"	"GRIK2"	"CLEC1A"	"CD46"	"STAR"	"BNIP3"	"S100B"	"TNFRSF18"	"SEMA7A"	"HYAL1"	"IRF6"	"CD74"	"CXCL5"	"VAMP2"	"NFAM1"	"IL10"	"CD14"	"RARRES2"	"PTGES"	"CCR9"	"CD40"	"HDAC9"	"STAB1"	"RSAD2"	"KCNQ1"	"MX2"	"CCR5"	"IKBKG"	"NUPR1"	"FOSL1"	"FOXN1"	"DDIT4"	"SDC1"	"TREM2"	"AIF1"	"HIST2H2BE"	"AOX1"	"TSPAN32"	"CHST3"	"ABCC9"	"SERINC3"	"COLEC12"	"GGT5"	"PLA2G4B"	"FES"
CD84	"TGFB1"	"NPFF"	"CCL8"	"TRIM15"	"IL10RB"	"CX3CL1"	"FAM111A"	"CCL17")
548	GO_DEFENSE_RESPONSE_TO_BACTERIUM	0.00138756190568301	0.0203019874982145	0.45505986738723	0.544707507318632	1.67658776430055	68	c("TRDC"	"CD36"	"NOS2"	"DMBT1"	"HAVCR2"	"PGLYRP3"	"LTA"	"SERPINE1"	"SSC5D"	"IL10"	"STAB1"	"HIST2H2BE")
549	GO_DEFENSE_RESPONSE_TO_GRAM_NEGATIVE_BACTERIUM	0.239057239057239	0.578630061662936	0.112378519110475	0.505651218107602	1.20580929919684	19	c("NOS2"	"SERPINE1"	"SSC5D"	"NLRP10"	"IL23A"	"SLC11A1"	"IL22RA1"	"MR1"	"TUSC2"	"CD160"	"TLR4")
550	GO_DEFENSE_RESPONSE_TO_GRAM_POSITIVE_BACTERIUM	0.0514950166112957	0.261745582147403	0.257206466468838	0.567163312345869	1.46504903794845	27	c("CD36"	"HAVCR2"	"PGLYRP3"	"LTA"	"SSC5D"	"HIST2H2BE")
551	GO_DEFENSE_RESPONSE_TO_OTHER_ORGANISM	0.0643939393939394	0.30206782464847	0.197822021315103	0.346758244151946	1.24872660736945	229	c("TRDC"	"CD36"	"NOS2"	"DMBT1"	"NLRC5"	"HAVCR2"	"SNTG1"	"PGLYRP3"	"IFITM1"	"LTA"	"MYOM1"	"MX1"	"SERPINE1"	"SSC5D"	"OAS2"	"BNIP3"	"IL10"	"CD40"	"STAB1"	"RSAD2"	"KCNQ1"	"MX2"	"DDIT4"	"HIST2H2BE"	"TSPAN32"	"CHST3"	"ABCC9"	"SERINC3"	"FAM131B"	"TGFB1"	"IL10RB"	"FAM111A"	"VGF"	"SLC37A4"	"NLRP10"	"IL23A"	"DHX58"	"TLR2"	"ITPKC"	"RNASEL"	"MAP1A"	"BNIP3L"
552	GO_DEFENSE_RESPONSE_TO_VIRUS	0.368571428571429	0.69100181707282	0.0774767547848578	0.320057087748251	1.04234740216156	97	c("DMBT1"	"NLRC5"	"IFITM1"	"MX1"	"OAS2"	"BNIP3"	"CD40"	"RSAD2"	"MX2"	"DDIT4"	"ABCC9"	"SERINC3"	"IL10RB"	"FAM111A"	"IL23A"	"DHX58"	"RNASEL"	"BNIP3L")
553	GO_DEFINITIVE_HEMOPOIESIS	0.220657276995305	0.558315497405614	0.142056643575821	-0.524113720071528	-1.23481921714041	13	c("MFAP5"	"ZFPM1")
554	GO_DEMETHYLATION	0.5056	0.790432876712329	0.0672065093710464	0.34664247428376	0.961747726750173	39	c("TET1"	"CYP1A1"	"APOBEC2"	"JMJD1C"	"KDM4B"	"TET2"	"KDM5D"	"KDM6A"	"POR"	"PPME1"	"KDM6B"	"ALKBH2"	"KDM5B"	"JMJD6"	"KDM3A"	"ALKBH5")
555	GO_DENDRITE_DEVELOPMENT	0.362519201228879	0.688394406659664	0.0822054920415869	0.348090104316459	1.06088042427022	65	c("VLDLR"	"FYN"	"MATN2"	"TULP1"	"NRP1"	"SLC12A5"	"SEMA3A"	"PAK3"	"DCLK1"	"DLG4"	"MECP2"	"CACNA1A"	"TMEM106B"	"BMP7"	"DVL1"	"BTBD3"	"MAP1B"	"SS18L1"	"BBS4"	"ACSL4"	"MINK1"	"GHRL"	"GRIP1"	"SRGAP2"	"UBA6"	"SLC9A6"	"SHANK1"	"NCK2")
556	GO_DENDRITE_MORPHOGENESIS	0.540495867768595	0.811899847437853	0.0655321029282414	0.35410775932187	0.953416712249871	34	c("VLDLR"	"FYN"	"SEMA3A"	"PAK3"	"DCLK1"	"DLG4"	"CACNA1A"	"TMEM106B"	"DVL1"	"BTBD3")
557	GO_DENDRITIC_CELL_DIFFERENTIATION	0.311750599520384	0.644830759769167	0.118287526124085	-0.440695101977306	-1.13665518022988	18	c("GATA1"	"LGALS9"	"GAS6")
558	GO_DENDRITIC_CELL_MIGRATION	0.0850694444444444	0.351122978199719	0.20207170902116	0.639582086015698	1.41965327348188	13	c("CCR1"	"CXCR4"	"CCR5"	"TRPM4"	"NLRP10")
559	GO_DENDRITIC_SPINE_DEVELOPMENT	0.463497453310696	0.763046083030659	0.0745500777420554	0.433964865672957	1.01133110682378	17	c("SLC12A5"	"PAK3"	"DLG4"	"ACSL4"	"SRGAP2"	"UBA6"	"SLC9A6"	"SHANK1"	"NCK2"	"PAK4")
560	GO_DENDRITIC_SPINE_ORGANIZATION	0.827250608272506	0.961160352955966	0.0636424081651019	-0.292570402845262	-0.720520727487313	15	c("EPHB3"	"ITGA3")
561	GO_DEOXYRIBONUCLEOSIDE_TRIPHOSPHATE_METABOLIC_PROCESS	0.00733141015529409	0.0697848148800257	0.407017918923954	-0.64923195041073	-1.62841913210825	16	c("TYMS"	"ADK"	"ADA"	"DTYMK"	"DUT"	"AK2"	"ITPA"	"SAMHD1"	"NUDT15"	"CMPK2"	"NUDT1")
562	GO_DEOXYRIBONUCLEOTIDE_BIOSYNTHETIC_PROCESS	0.000888835615894369	0.0147546712238465	0.477270815362862	-0.798487883225808	-1.8595254171311	12	c("AK5"	"RRM2"	"RRM1"	"TYMS"	"ADK"	"DTYMK"	"DUT"	"SHMT1")
563	GO_DEOXYRIBONUCLEOTIDE_METABOLIC_PROCESS	0.0015605379587284	0.0222633617650491	0.45505986738723	-0.604522366833123	-1.80823465273089	33	c("AK5"	"RRM2"	"RRM1"	"TYMS"	"UNG"	"ADK"	"ADA"	"DTYMK"	"TDG"	"DUT"	"SHMT1"	"DERA"	"AK2"	"MUTYH")
564	GO_DEOXYRIBOSE_PHOSPHATE_CATABOLIC_PROCESS	0.268765133171913	0.608021132015533	0.129442887745046	-0.436136964057123	-1.17323969270619	21	c("UNG"	"ADA"	"TDG"	"DUT"	"DERA"	"MUTYH"	"SAMHD1"	"NUDT15"	"MBD4"	"NUDT1")
565	GO_DEPHOSPHORYLATION	0.854591836734694	0.973599135186892	0.0320704174637537	0.233614023279986	0.837516606808264	223	c("PTPRT"	"PTPN5"	"PTPRE"	"LPIN3"	"MYH6"	"INPP5J"	"PTP4A3"	"EPM2A"	"PTPN7"	"PTPRH"	"PTPRN"	"PFKFB4"	"DUSP8"	"DUSP4"	"PDP1"	"NT5C3"	"LPIN2"	"DUSP18"	"PHOSPHO1"	"MTM1"	"INPP1"	"BPGM"	"SGPP2"	"DUSP6"	"DUSP2"	"PPM1K"	"OCRL"	"PPP1R15A"	"PPP3CC"	"LPIN1"	"ACP6"	"DUSP28"	"DUSP15"	"NT5DC3"	"ACPP"	"BTRC"	"DUSP16"	"MTMR7"	"DUSP11"	"PGAM1"	"DUSP10"	"DUSP7")
566	GO_DERMATAN_SULFATE_METABOLIC_PROCESS	0.776173285198556	0.930856148060164	0.0525898950623616	0.345465455063586	0.741505992456426	12	c("BCAN"	"VCAN"	"NCAN")
567	GO_DERMATAN_SULFATE_PROTEOGLYCAN_METABOLIC_PROCESS	0.758037225042301	0.920085065758603	0.0507027937029348	0.33573188792649	0.769134835759877	15	c("BCAN"	"VCAN"	"NCAN"	"CSPG5"	"UST"	"CSGALNACT2"	"CHST14")
568	GO_DETECTION_OF_ABIOTIC_STIMULUS	0.0333839150227618	0.197918924777802	0.307750047666508	0.503302857005462	1.49082909195055	55	c("ADORA1"	"NTSR1"	"FYN"	"TCAP"	"TULP1"	"BEST1"	"ARRB1"	"CACNA2D4"	"PIEZO2"	"OPN3"	"SERPINE2"	"PKD1L3"	"ITGA2"	"PDE6G"	"ARRB2"	"GNAT2"	"ANO1"	"RGS9BP"	"PITPNM1"	"ABCA4"	"TRPM3"	"TTN"	"CABP4")
569	GO_DETECTION_OF_BIOTIC_STIMULUS	0.448453608247423	0.748387545925746	0.0768736734126542	0.45368875335194	1.02192969394657	14	c("PGLYRP3"	"SSC5D"	"TREM2"	"TLR2")
570	GO_DETECTION_OF_LIGHT_STIMULUS	0.0957983193277311	0.375098308506767	0.186432558434075	0.538276562349254	1.39951639515916	28	c("TULP1"	"BEST1"	"ARRB1"	"CACNA2D4"	"OPN3"	"PDE6G"	"GNAT2"	"RGS9BP"	"PITPNM1"	"ABCA4"	"CABP4"	"ATP8A2"	"SAG"	"AIPL1"	"GNGT2"	"GNAT1"	"RDH11")
571	GO_DETECTION_OF_MECHANICAL_STIMULUS	0.353535353535354	0.681123524451939	0.0886261133285098	0.46017091355119	1.09735396041675	19	c("FYN"	"TCAP"	"PIEZO2"	"SERPINE2"	"PKD1L3"	"ITGA2")
572	GO_DETECTION_OF_MOLECULE_OF_BACTERIAL_ORIGIN	0.615526802218115	0.851478743068392	0.0646484568421928	0.434474782563921	0.89627638392778	10	c("SSC5D"	"TREM2"	"TLR2"	"C4B"	"TLR4")
573	GO_DETECTION_OF_STIMULUS	0.393557422969188	0.710114480574839	0.0730744399126987	0.308696162136043	1.03437262886928	124	c("KCNMB2"	"ADORA1"	"NTSR1"	"FYN"	"PGLYRP3"	"TCAP"	"SSC5D"	"TULP1"	"BEST1"	"ARRB1"	"CACNA2D4"	"PIEZO2"	"OPN3"	"HMGA2"	"SERPINE2"	"PKD1L3"	"ITGA2"	"TREM2"	"POLD4"	"PDE6G"	"TAS1R3"	"RTP3"	"ARRB2"	"GNAT2"	"ANO1"	"RGS9BP"	"TLR2"	"PITPNM1"	"ABCA4")
574	GO_DETECTION_OF_VISIBLE_LIGHT	0.129411764705882	0.443697045259545	0.158514105424824	0.547776523858581	1.34866244489913	22	c("TULP1"	"BEST1"	"CACNA2D4"	"OPN3"	"PDE6G"	"GNAT2"	"RGS9BP"	"ABCA4"	"ATP8A2"	"SAG"	"AIPL1"	"GNAT1"	"RDH11")
575	GO_DETERMINATION_OF_ADULT_LIFESPAN	0.158351409978308	0.491083007167783	0.163180127180689	-0.588066018520152	-1.31274078162262	10	c("RAD54L"	"TFCP2L1"	"RAD54B"	"IDE"	"MSH2"	"ATM"	"MSH6")
576	GO_DETOXIFICATION	0.198449612403101	0.538278360439783	0.119348440591015	0.42302170766495	1.21957276483763	47	c("GSTM3"	"GSTM1"	"PTGS2"	"NQO1"	"TXNDC2"	"NOS3"	"MGST3"	"SLC30A1"	"GSTM2")
577	GO_DEVELOPMENTAL_CELL_GROWTH	0.639876352395672	0.864485096390562	0.0543434390269162	0.297000201244215	0.891672061735282	61	c("AGT"	"SORBS2"	"ALCAM"	"GDF9"	"SOX9"	"SEMA7A"	"PLXNA3"	"NRP1"	"SEMA3A"	"DCLK1"	"IQGAP1"	"ZEB2"	"PRMT2"	"DVL1"	"MAP1B")
578	GO_DEVELOPMENTAL_GROWTH	0.217821782178218	0.554664007283173	0.213927855492356	-0.266166198001689	-1.09257784902	239	c("OGN"	"BMP4"	"CCNB1"	"AURKA"	"SFRP1"	"GAS1"	"KIF26B"	"ASPM"	"GLI2"	"LHX2"	"TYMS"	"FGFR2"	"CCNE1"	"STRA6"	"IGF1"	"RAD51B"	"STIL"	"TIMP3"	"NDRG4"	"ENO3"	"FZD7"	"CSF1"	"FGFR3"	"FLRT1"	"LRP4"	"S1PR1"	"GINS1"	"SLIT3"	"ANXA1"	"COBL"	"NCAPG2"	"FLRT3"	"EFNA5"	"RAPH1"	"GINS4"	"PLXNB1"	"EZH2"	"PALB2"	"WDTC1"	"BDNF"	"BCL2"	"SMO"
579	GO_DEVELOPMENTAL_GROWTH_INVOLVED_IN_MORPHOGENESIS	0.060790273556231	0.293038647079403	0.323470511553299	-0.36108082625369	-1.29303941754293	84	c("OGN"	"BMP4"	"AURKA"	"SFRP1"	"KIF26B"	"LHX2"	"FGFR2"	"CSF1"	"FLRT1"	"S1PR1"	"SLIT3"	"COBL"	"FLRT3"	"EFNA5"	"RAPH1"	"PLXNB1"	"BDNF"	"APP"	"NDN"	"VCL"	"FMN1"	"TIAM1"	"PTK7"	"PRKCZ"	"USP9X")
580	GO_DEVELOPMENTAL_INDUCTION	0.569230769230769	0.823625502864806	0.0646484568421928	0.391227671494622	0.921494565693066	18	c("WNT3"	"FGF1"	"SOX9"	"HIPK2"	"WNT4"	"FGFR1"	"SPRY1"	"FZD5"	"HIPK1"	"WNT2B")
581	GO_DEVELOPMENTAL_MATURATION	0.0515463917525773	0.261745582147403	0.376039306993639	-0.335350666194731	-1.28683485791131	122	c("CCNB1"	"NTN4"	"TRIP13"	"NFASC"	"FAT4"	"BFSP2"	"HOXB13"	"RND1"	"TFCP2L1"	"FBXO5"	"CNTNAP2"	"SEPT4"	"TYMS"	"IGF1"	"ANG"	"MMP2"	"FGFR3"	"S1PR1"	"RECK"	"PALM"	"CDK5R1"	"PLXNB1"	"CDC25B"	"CABYR")
582	GO_DEVELOPMENTAL_PIGMENTATION	0.923460898502496	1	0.0409055783172035	0.258183115586625	0.658355049605054	26	c("CITED1"	"PMEL"	"MITF"	"ZEB2")
583	GO_DEVELOPMENTAL_PROCESS_INVOLVED_IN_REPRODUCTION	0.0412496778384783	0.229346189844423	0.321775918075361	-0.267064097271105	-1.14403169471437	386	c("FGF8"	"TMEM119"	"BMP4"	"E2F8"	"CCNB1"	"ID4"	"SFRP1"	"LFNG"	"HEY2"	"TRIP13"	"GDF7"	"GATA1"	"ASPM"	"HOXB13"	"GLI2"	"CYR61"	"FBXO5"	"FGF9"	"SEPT4"	"RRM1"	"PLK4"	"CENPI"	"RSPH1"	"DCN"	"FGFR2"	"CCNE1"	"STRA6"	"CDKL2"	"HMGB2"	"ANG"	"FANCA"	"RSPO3"	"E2F7"	"DMRT2"	"CSF1"	"AHR"	"KIF18A"	"DZIP1"	"SLIT3"	"INSL6"	"ANXA1"	"FZD4"
MMP14	"TCF7"	"PRDX4"	"CBX2"	"CIB1"	"ALPL"	"LEF1"	"PTGIS"	"HEXB"	"HOOK1"	"BOK"	"NPHP1"	"FKBP4"	"RAN"	"BCL2")
584	GO_DEVELOPMENTAL_PROGRAMMED_CELL_DEATH	0.72992700729927	0.909315804353972	0.0697792517076235	-0.323518015817159	-0.796736217487851	15	c("CYR61"	"BAK1"	"LEF1"	"BCL2L11"	"BAX")
585	GO_DEVELOPMENT_OF_PRIMARY_SEXUAL_CHARACTERISTICS	0.521505376344086	0.803738029375676	0.0573667426768556	0.280984592127637	0.964628365585813	150	c("ADCYAP1"	"ACSBG1"	"INHBA"	"CAPN5"	"MMP13"	"MMP19"	"PTPRN"	"LHX9"	"TGFBR1"	"CYP17A1"	"IDH1"	"STAR"	"INSL3"	"SOX9"	"NOS3"	"ARRB1"	"ESR1"	"WNT4"	"CCND1"	"NUPR1"	"IMMP2L"	"SDC1"	"HSD17B10"	"ADAM15"	"FNDC3A"	"VEGFA"	"FANCF"	"BCL2L1"	"ARRB2"	"ERCC1"	"VGF"	"INHA"	"AMH"	"NRIP1")
586	GO_DICARBOXYLIC_ACID_CATABOLIC_PROCESS	0.415750915750916	0.727600045772576	0.0843144320642653	0.520252508738699	1.08444776500455	11	c("ALDH1L1"	"ALDH1L2"	"ASPA"	"MTHFS"	"GOT1")
587	GO_DICARBOXYLIC_ACID_METABOLIC_PROCESS	0.918796992481203	1	0.0364548541965309	0.232098842143767	0.725979025643027	74	c("NMNAT2"	"ALDH1L1"	"ADSSL1"	"CYP17A1"	"IDH1"	"STAR"	"ALDH1L2"	"HAAO"	"ASPA"	"MTHFD1L"	"MTHFS"	"ADHFE1"	"ME1"	"GOT1"	"GPT2"	"HOGA1"	"NMNAT3"	"MTHFD2L")
588	GO_DICARBOXYLIC_ACID_TRANSPORT	0.372093023255814	0.693591119298812	0.0813027345384498	0.367089701137235	1.05830310087548	48	c("SLC13A3"	"SLC17A6"	"NTSR1"	"RAB3A"	"SLC26A9"	"SLC7A11"	"VAMP2"	"SLC1A4"	"STX1A"	"PPFIA3"	"SLC17A8"	"NTRK2"	"ARL6IP5")
589	GO_DIENCEPHALON_DEVELOPMENT	0.191891891891892	0.52961698094709	0.165656695205483	-0.382253149534954	-1.19420419111695	41	c("FGF8"	"BMP4"	"GLI2"	"CNTNAP2"	"ARX"	"ETS1"	"GLI1"	"OTX1")
590	GO_DIGESTION	0.0049616986797176	0.0525525625821597	0.407017918923954	0.570844458249395	1.63113676647911	45	c("CD36"	"MGAM"	"CHRM3"	"CRHR2"	"MUC13"	"LIPC"	"ACE"	"SLC5A1"	"KCNN4"	"LIPG"	"MUC2"	"SOX9"	"KCNQ1"	"ADM2")
591	GO_DIGESTIVE_SYSTEM_DEVELOPMENT	0.000436212541386066	0.00829712604761413	0.49849310876659	-0.463610659669637	-1.69176969497965	95	c("BMP4"	"CCNB1"	"SFRP1"	"FAT4"	"GATA1"	"DACT1"	"GLI2"	"FGF9"	"TYMS"	"FGFR2"	"STRA6"	"SOX11"	"TK1"	"TGFB3"	"GLI1"	"HLX"	"EPHB3"	"BBS7"	"ADA"	"FOXF1"	"COBL")
592	GO_DIGESTIVE_SYSTEM_PROCESS	0.0807248764415156	0.342612641960168	0.20207170902116	0.537156747336742	1.42049403428081	30	c("CD36"	"CHRM3"	"CRHR2"	"MUC13"	"SLC5A1"	"KCNN4"	"MUC2"	"SOX9"	"KCNQ1"	"LDLR"	"VIL1")
593	GO_DIGESTIVE_TRACT_MORPHOGENESIS	0.000309630662631478	0.00614549554309868	0.49849310876659	-0.633187724119762	-1.92901593705152	35	c("BMP4"	"SFRP1"	"DACT1"	"GLI2"	"FGFR2"	"STRA6"	"SOX11"	"GLI1"	"HLX"	"EPHB3"	"BBS7"	"FOXF1")
594	GO_DIVALENT_INORGANIC_CATION_HOMEOSTASIS	0.000130588498310569	0.00295117076627598	0.518848077743792	0.463819372353039	1.63708848846682	192	c("ADCYAP1"	"CD52"	"CD36"	"CCR1"	"KCNK3"	"P2RY2"	"GIPR"	"EDNRA"	"SLC24A1"	"CCL11"	"STC1"	"BDKRB2"	"CXCR4"	"ERO1L"	"CCL7"	"SLC39A12"	"TRDN"	"CCL2"	"CDH23"	"P2RY4"	"ATP7B"	"C3AR1"	"GRIK2"	"SLC39A14"	"ITPR2"	"PYGM"	"CAV1"	"PRKCB"	"ESR1"	"STC2"	"SLC30A4"	"CCR9"	"CD40"	"CIB2"	"CCR5"	"CCL28"	"TRPM4"	"SLC30A1"	"C1QTNF1"	"SLC24A5"	"JAK3"	"SLC8A3"
595	GO_DIVALENT_INORGANIC_CATION_TRANSPORT	0.0203961727234339	0.137734509589461	0.352487857583619	0.403178114221945	1.39845510462723	161	c("CCR1"	"CACNG1"	"CAMK2A"	"TRPV3"	"SLC24A1"	"RAMP2"	"FYN"	"ERO1L"	"CALCRL"	"SLC39A12"	"TRDN"	"KCNN4"	"CDH23"	"CACNA1H"	"CACNG4"	"SLC39A14"	"TRPV6"	"ITPR2"	"CAV1"	"PRKCB"	"CACNA2D4"	"CACNA1E"	"SLC30A4"	"SLC40A1"	"PKD1L3"	"CCR5"	"TRPM4"	"SRL"	"CACNB2"	"SLC30A1"	"SLC24A5"	"SLC8A3"	"CCL8"	"CASK"	"KCNJ2"	"PSEN2"	"RYR1"	"STIM2"	"NALCN"	"CACNG2"	"CHRNB2"	"CACNA2D1"
596	GO_DNA_ALKYLATION	0.326034063260341	0.658031211626271	0.116234148779716	-0.372342552919103	-1.09313241534884	31	c("DDX4"	"BEND3"	"DNMT3A"	"EZH2")
597	GO_DNA_BIOSYNTHETIC_PROCESS	1.41661984871346e-06	5.62336487771907e-05	0.643551836150722	-0.526512193091829	-1.96442171131209	107	c("EXO1"	"CENPF"	"RAD51AP1"	"POLE"	"BRCA1"	"DNA2"	"POLQ"	"TYMS"	"RAD51"	"BRIP1"	"BARD1"	"TK1"	"DTL"	"RAD51B"	"CTGF"	"RPA1"	"RFC5"	"BLM"	"NHP2"	"UBA7"	"VCP"	"RAD51C"	"RMI2"	"POLE2"	"RFC4"	"LIN9"	"PALB2"	"PCNA"	"POLA2"	"RPA2"	"PINX1"	"POLH"	"RBBP8"	"POLA1"	"UBB"	"LIG1"	"RFC2"	"RFC3"	"PPIA"	"TERT"	"ATM"	"RAD51D"
598	GO_DNA_CATABOLIC_PROCESS	0.956594323873122	1	0.0394366509525593	0.237419440014161	0.591226855626708	23	c("CECR2"	"DNASE1L1"	"DNASE1L2")
599	GO_DNA_CATABOLIC_PROCESS_ENDONUCLEOLYTIC	0.875912408759124	0.981851142497209	0.0609039347452418	-0.274391835244504	-0.675751897062237	15	c("HMGB2"	"DFFA"	"KPNB1"	"HMGB1")
600	GO_DNA_CONFORMATION_CHANGE	1e-10	1.01444444444444e-08	NA	-0.546882816770399	-2.21682402942431	192	c("CCNB1"	"PIF1"	"NUSAP1"	"CENPA"	"NCAPG"	"CENPH"	"OIP5"	"CDCA5"	"CENPP"	"TOP2A"	"CHAF1A"	"SMC2"	"CENPK"	"MCM5"	"DNA2"	"MIS18BP1"	"NCAPH"	"CENPN"	"ASF1B"	"RAD54B"	"CHAF1B"	"CDK1"	"CENPI"	"RAD51"	"BRIP1"	"HMGB2"	"CENPW"	"CDC45"	"NCAPD2"	"RECQL4"	"H2AFY2"	"TSPYL4"	"MCM2"	"GINS1"	"H2AFX"	"GINS2"	"ANXA1"	"HMGB3"	"HIST1H1B"	"MCM3"	"HELLS"	"BLM"
RUVBL1	"HIST1H3D"	"DDB1"	"TNRC18"	"CENPL"	"DDX11"	"NASP"	"SMC4"	"HJURP"	"NAP1L2"	"HAT1"	"TOP2B"	"UBB")
601	GO_DNA_DAMAGE_RESPONSE_DETECTION_OF_DNA_DAMAGE	0.0461538461538462	0.244991055456172	0.341793380897475	-0.484129698495099	-1.47979587443678	36	c("DTL"	"RPA1"	"RFC5"	"RFC4"	"USP1"	"PCNA"	"DDB1"	"RPA2"	"SOX4"	"DNAJA1"	"UBB"	"RFC2"	"RFC3"	"CUL4B"	"RPA3"	"POLD1"	"MRPS26"	"RBX1"	"RFC1")
602	GO_DNA_DAMAGE_RESPONSE_SIGNAL_TRANSDUCTION_RESULTING_IN_TRANSCRIPTION	0.267543859649123	0.60694294869238	0.122679189568808	-0.517524825492185	-1.18309019605468	11	c("FOXM1"	"BRCA1"	"SP100")
603	GO_DNA_DEALKYLATION	0.415254237288136	0.727182247641476	0.0802023444698144	0.454770491760208	1.05216922113398	16	c("TET1"	"APOBEC2"	"TET2")
604	GO_DNA_DEMETHYLATION	0.43040293040293	0.736427802582225	0.0824344091527096	0.510448271992066	1.06401118382738	11	c("TET1"	"APOBEC2"	"TET2")
605	GO_DNA_DEPENDENT_DNA_REPLICATION	1.42879901864129e-07	7.58426455825291e-06	0.690132458796796	-0.592244361085801	-2.14443034999719	88	c("CDC6"	"TOP2A"	"MCM10"	"POLE"	"MCM5"	"DNA2"	"POLQ"	"RAD51"	"CCNE1"	"PRIM1"	"MMS22L"	"FEN1"	"CDC45"	"MCM2"	"GINS1"	"GINS2"	"RPA1"	"RFC5"	"MCM3"	"ORC1"	"BLM"	"MCM4"	"GINS4"	"POLE2"	"MCM7"	"CCNE2"	"MCM6"	"RFC4"	"TONSL"	"PCNA"	"POLA2"	"TIPIN"	"TOP2B"	"POLA1"	"LIG1"	"CDC7"	"RFC2"	"RFC3"	"CDC34")
606	GO_DNA_DEPENDENT_DNA_REPLICATION_MAINTENANCE_OF_FIDELITY	0.0980392156862745	0.38021071919377	0.224966093540314	-0.547518137827093	-1.43622056134376	19	c("RAD51"	"MMS22L"	"BLM"	"TONSL"	"PCNA"	"TIPIN"	"BOD1L"	"POLD1"	"FANCM")
607	GO_DNA_DOUBLE_STRAND_BREAK_PROCESSING	0.0106764799704819	0.0875011329717235	0.380730400722792	-0.61465340693319	-1.61232624117417	19	c("BRCA1"	"DNA2"	"BARD1"	"BLM"	"SMARCAD1"	"RBBP8"	"ATM"	"MRE11A"	"RNF138"	"UBE2N")
608	GO_DNA_GEOMETRIC_CHANGE	9.57810494931349e-06	0.000312314636382972	0.593325476396405	-0.564071820751338	-1.97744885301688	77	c("PIF1"	"TOP2A"	"MCM5"	"DNA2"	"RAD54B"	"RAD51"	"BRIP1"	"HMGB2"	"CDC45"	"RECQL4"	"MCM2"	"GINS1"	"GINS2"	"ANXA1"	"HMGB3"	"MCM3"	"BLM"	"MCM4"	"GINS4"	"MCM7"	"MCM6"	"GTF2H1"	"RUVBL1"	"DDB1"	"DDX11"	"TOP2B"	"UBB"	"DHX9"	"CHD1L"	"MRE11A"	"CUL4B"	"CHD3"	"XRCC5"	"GTF2H5"	"GTF2H3"	"RBX1")
609	GO_DNA_INTEGRITY_CHECKPOINT	5.16045283014069e-07	2.37954213834265e-05	0.659444398037935	-0.525057600656733	-2.00735699171774	125	c("CCNB1"	"CCNA2"	"CDC25C"	"AURKA"	"GTSE1"	"PLK1"	"CDC6"	"TOP2A"	"BRCA1"	"DNA2"	"CHEK2"	"CLSPN"	"CDK1"	"BRIP1"	"DTL"	"PLAGL1"	"CDT1"	"CDC45"	"E2F7"	"TFDP1"	"BRSK1"	"H2AFX"	"CHEK1"	"BLM"	"RFWD3"	"RPS27L"	"CENPJ"	"HUS1"	"PCNA"	"RPA2"	"SOX4"	"TIPIN"	"TOP2B"	"MSH2"	"RBBP8"	"UBB"	"BAX"	"FOXO4"	"NEK6"	"TRIAP1"	"PRPF19"	"ATM"
610	GO_DNA_LIGATION	0.165450121654501	0.503184413959226	0.169570644405628	-0.5330397515221	-1.31273083610405	15	c("TOP2A"	"HMGB2"	"LIG1"	"MGMT"	"XRCC1"	"HMGB1")
611	GO_DNA_LIGATION_INVOLVED_IN_DNA_REPAIR	0.475877192982456	0.771020899752037	0.086794975677172	-0.443306968634754	-1.01342409600487	11	c("HMGB2"	"LIG1"	"XRCC1"	"HMGB1")
612	GO_DNA_METABOLIC_PROCESS	1e-10	1.01444444444444e-08	NA	-0.435177185535631	-1.94782431580522	616	c("DDX4"	"EXO1"	"PIF1"	"CDC25C"	"MKI67"	"CENPF"	"EME1"	"TRIP13"	"CDC6"	"FANCD2"	"FOXM1"	"CDCA5"	"RAD51AP1"	"RRM2"	"RAD54L"	"TOP2A"	"MCM10"	"NEIL3"	"CHAF1A"	"CHTF18"	"POLE"	"BRCA1"	"MCM5"	"DNA2"	"AXIN2"	"CHEK2"	"UBE2T"	"RAD54B"	"POLQ"	"UHRF1"	"CHAF1B"	"RRM1"	"CLSPN"	"TYMS"	"CDK1"	"RAD51"	"BRIP1"	"DBF4"	"BARD1"	"CCNE1"	"GEN1"	"TK1"
TIMELESS	"PTTG1"	"CTGF"	"MCM2"	"NME1"	"GINS1"	"H2AFX"	"DSCC1"	"TOPBP1"	"GINS2"	"ANXA1"	"HMGB3"	"ESCO2"	"MCM8"	"EYA4"	"RPA1"	"RFC5"	"MCM3"	"BEND3"	"ORC6"	"KIF22"	"CHEK1"	"KPNA2"	"ORC1"	"HELLS"	"BLM"	"HMGN1"	"RFWD3"	"DNMT3A"	"MCM4"	"NFIB"	"NHP2"	"UBA7"	"VCP"	"GINS4"	"RPS27L"	"RAD51C"	"RMI2"	"POLE2"	"MCM7"	"CCNE2"	"MCM6"	"SP100"	"FANCL"	"CDC25A"	"TDG"	"TCF7"	"DTD1"	"DUT"	"GTF2H1"
HUS1	"LEF1"	"PCNA"	"DDB1"	"POLA2"	"SMARCAD1"	"RAN"	"APEX1"	"RPA2"	"NHEJ1"	"PARP9"	"NASP"	"COPS7B"	"UBE2F"	"TATDN2"	"PINX1"	"CCNO"	"UBR5"	"MUTYH"	"TIPIN"	"TOP2B"	"POLH"	"MSH2"	"RBBP8"	"NFIX"	"POLA1"	"UBB"	"LIG1"	"CDC7"	"RFC2"	"APOBEC1"	"RFC3"	"CDK7"	"PPIA"	"POLR2J"	"HSPD1"	"POLR2G"	"CDC34"	"TDP2"	"BCCIP"	"APEX2"	"TERT"	"SWI5"	"UVRAG"	"DFFA"	"CHD1L"	"BANF1"	"ACTL6A"	"PRPF19"	"ATM"
TSN	"BOD1L"	"NPM1"	"CUL4B"	"RPA3"	"MSH6"	"SWAP70"	"RNF138"	"PMS2"	"UBE2N"	"POLD1"	"NAP1L1"	"DNMT3B"	"XRCC5"	"EYA1"	"TERF1"	"MBD4"	"HELQ"	"ASF1A"	"USP45"	"UBE2I"	"XRCC1"	"GTF2H5"	"RBM14"	"MCRS1"	"CDK2"	"SMC6"	"PRMT6"	"GINS3"	"DTX3L"	"POLE3"	"SET"	"FANCI"	"BAZ1A"	"SFPQ"	"CCNB1IP1")
613	GO_DNA_METHYLATION_OR_DEMETHYLATION	0.851351351351351	0.971847691652643	0.0673623868166279	-0.241298003252887	-0.753843590676283	41	c("DDX4"	"BEND3"	"DNMT3A"	"TDG"	"EZH2"	"APEX1")
614	GO_DNA_MODIFICATION	0.856269113149847	0.974780174944901	0.0404934829859503	0.25571967482011	0.76048511306941	57	c("DNTT"	"TET1"	"APOBEC2")
615	GO_DNA_PACKAGING	2.72573360534025e-07	1.38255265648647e-05	0.674962860011025	-0.54516104060639	-2.05547571146487	118	c("CCNB1"	"NUSAP1"	"CENPA"	"NCAPG"	"CENPH"	"OIP5"	"CDCA5"	"CENPP"	"TOP2A"	"CHAF1A"	"SMC2"	"CENPK"	"MIS18BP1"	"NCAPH"	"CENPN"	"ASF1B"	"CHAF1B"	"CDK1"	"CENPI"	"HMGB2"	"CENPW"	"NCAPD2"	"H2AFY2"	"TSPYL4"	"MCM2"	"H2AFX"	"HIST1H1B"	"HELLS"	"CENPM"	"NCAPG2"	"CENPT"	"MIS18A"	"HIST1H3E"	"HIST1H2BG"	"ITGB3BP"	"RUVBL1"	"HIST1H3D"	"TNRC18"	"CENPL"	"NASP"	"SMC4"	"HJURP"
616	GO_DNA_RECOMBINATION	1e-10	1.01444444444444e-08	NA	-0.57126350507171	-2.27724298740105	170	c("EXO1"	"PIF1"	"EME1"	"TRIP13"	"RAD51AP1"	"RAD54L"	"TOP2A"	"POLE"	"BRCA1"	"DNA2"	"RAD54B"	"POLQ"	"RAD51"	"BRIP1"	"BARD1"	"GEN1"	"PRIM1"	"RAD51B"	"HMGB2"	"MMS22L"	"FEN1"	"UNG"	"CDC45"	"MND1"	"RECQL4"	"H2AFX"	"GINS2"	"HMGB3"	"MCM8"	"RPA1"	"RFC5"	"BLM"	"GINS4"	"RAD51C"	"RMI2"	"POLE2"	"TCF7"	"RFC4"	"TONSL"	"PALB2"	"RUVBL1"	"HUS1"
SWI5	"ACTL6A"	"ATM"	"RAD51D"	"MRE11A"	"TSN"	"RPA3"	"MSH6"	"SWAP70"	"RNF138"	"UBE2N"	"POLD1"	"XRCC5"	"HELQ"	"XRCC1"	"RBM14"	"MCRS1"	"SMC6"	"SFPQ"	"CCNB1IP1")
617	GO_DNA_REPAIR	1e-10	1.01444444444444e-08	NA	-0.442110035754182	-1.900144556588	404	c("EXO1"	"PIF1"	"EME1"	"TRIP13"	"FANCD2"	"FOXM1"	"CDCA5"	"RAD51AP1"	"RAD54L"	"NEIL3"	"CHAF1A"	"POLE"	"BRCA1"	"DNA2"	"CHEK2"	"UBE2T"	"RAD54B"	"POLQ"	"UHRF1"	"CHAF1B"	"CLSPN"	"CDK1"	"RAD51"	"BRIP1"	"BARD1"	"GEN1"	"DTL"	"RAD51B"	"HMGB2"	"FANCB"	"APBB1"	"MMS22L"	"FEN1"	"UNG"	"CDC45"	"FANCA"	"RECQL4"	"PTTG1"	"H2AFX"	"TOPBP1"	"GINS2"	"ESCO2"
POLE2	"FANCL"	"TDG"	"GTF2H1"	"RFC4"	"TONSL"	"USP1"	"PALB2"	"CIB1"	"RUVBL1"	"HUS1"	"PCNA"	"DDB1"	"SMARCAD1"	"APEX1"	"RPA2"	"NHEJ1"	"PARP9"	"COPS7B"	"UBE2F"	"CCNO"	"UBR5"	"MUTYH"	"POLH"	"MSH2"	"RBBP8"	"POLA1"	"UBB"	"LIG1"	"CDC7"	"RFC2"	"RFC3"	"CDK7"	"POLR2J"	"POLR2G"	"TDP2"	"BCCIP"	"APEX2"	"SWI5"	"UVRAG"	"CHD1L"	"ACTL6A"	"PRPF19"	"ATM"	"RAD51D"	"MRE11A"	"HIST1H4I"	"MGMT"	"UBE2W"	"COPS5"
PMS2	"UBE2N"	"POLD1"	"XRCC5"	"EYA1"	"MBD4"	"HELQ"	"ASF1A"	"USP45"	"UBE2I"	"XRCC1"	"GTF2H5"	"RBM14"	"MCRS1"	"CDK2"	"SMC6"	"PRMT6"	"DTX3L")
618	GO_DNA_REPLICATION	1e-10	1.01444444444444e-08	NA	-0.579284204308292	-2.33774726976095	189	c("EXO1"	"CDC25C"	"CDC6"	"RRM2"	"TOP2A"	"MCM10"	"CHAF1A"	"CHTF18"	"POLE"	"BRCA1"	"MCM5"	"DNA2"	"POLQ"	"CHAF1B"	"RRM1"	"CLSPN"	"CDK1"	"RAD51"	"BRIP1"	"DBF4"	"BARD1"	"CCNE1"	"DTL"	"PRIM1"	"IGF1"	"MMS22L"	"CDT1"	"FEN1"	"CDC45"	"RECQL4"	"TIMELESS"	"MCM2"	"GINS1"	"DSCC1"	"TOPBP1"	"GINS2"	"MCM8"	"RPA1"	"RFC5"	"MCM3"	"ORC6"	"CHEK1"
PCNA	"POLA2"	"RPA2"	"NASP"	"TIPIN"	"TOP2B"	"POLH"	"RBBP8"	"NFIX"	"POLA1"	"LIG1"	"CDC7"	"RFC2"	"RFC3")
619	GO_DNA_REPLICATION_CHECKPOINT	0.00978117903852835	0.0827555475113322	0.380730400722792	-0.711853959342271	-1.62733727704675	11	c("CDC6"	"DNA2"	"CLSPN"	"CDT1"	"CDC45"	"HUS1"	"TIPIN")
620	GO_DNA_REPLICATION_DEPENDENT_NUCLEOSOME_ORGANIZATION	0.14047619047619	0.464018675487561	0.183023938384487	-0.557111366508921	-1.34211508293979	14	c("CHAF1A"	"ASF1B"	"CHAF1B"	"HIST1H3E"	"HIST1H3D"	"NASP"	"HAT1"	"HIST1H4I"	"ASF1A")
621	GO_DNA_REPLICATION_INDEPENDENT_NUCLEOSOME_ORGANIZATION	6.02242363355879e-05	0.00152735354928866	0.557332238758646	-0.651512028814912	-2.01971586900547	39	c("CENPA"	"CENPH"	"OIP5"	"CENPP"	"CENPK"	"MIS18BP1"	"CENPN"	"ASF1B"	"CENPI"	"CENPW"	"CENPM"	"CENPT"	"MIS18A"	"ITGB3BP"	"RUVBL1"	"CENPL"	"NASP"	"HJURP"	"HAT1")
622	GO_DNA_REPLICATION_INITIATION	1.23255505563197e-07	6.61954568112933e-06	0.690132458796796	-0.800679952742535	-2.27035360562818	27	c("CDC6"	"MCM10"	"POLE"	"MCM5"	"CCNE1"	"PRIM1"	"CDC45"	"MCM2"	"GINS2"	"MCM3"	"ORC1"	"MCM4"	"GINS4"	"POLE2"	"MCM7"	"CCNE2"	"MCM6"	"POLA2"	"POLA1"	"CDC7"	"CDC34")
623	GO_DNA_STRAND_ELONGATION	0.00777042044278479	0.0718056059135882	0.407017918923954	-0.595245305206121	-1.71516666130633	30	c("DNA2"	"PRIM1"	"FEN1"	"GINS1"	"GINS2"	"GINS4"	"RFC4"	"PCNA"	"POLA2"	"POLA1"	"LIG1"	"RFC3"	"TERT"	"MRE11A"	"POLD1"	"GINS3")
624	GO_DNA_STRAND_ELONGATION_INVOLVED_IN_DNA_REPLICATION	0.0026318714443432	0.0329164195710321	0.431707695803346	-0.635200873312922	-1.77930043956048	25	c("DNA2"	"PRIM1"	"FEN1"	"GINS1"	"GINS2"	"GINS4"	"RFC4"	"PCNA"	"POLA2"	"POLA1"	"LIG1"	"RFC3")
625	GO_DNA_SYNTHESIS_INVOLVED_IN_DNA_REPAIR	1.27280414906927e-06	5.09679907061512e-05	0.643551836150722	-0.60602936475002	-2.06898939903967	67	c("EXO1"	"RAD51AP1"	"POLE"	"BRCA1"	"DNA2"	"RAD51"	"BRIP1"	"BARD1"	"DTL"	"RAD51B"	"RPA1"	"RFC5"	"BLM"	"UBA7"	"VCP"	"RAD51C"	"RMI2"	"POLE2"	"RFC4"	"PALB2"	"PCNA"	"RPA2"	"POLH"	"RBBP8"	"POLA1"	"UBB"	"RFC2"	"RFC3"	"ATM"	"RAD51D"	"MRE11A"	"RPA3"	"POLD1")
626	GO_DNA_TEMPLATED_TRANSCRIPTION_ELONGATION	0.193251533742331	0.530802197072047	0.176694268938498	-0.321377940118245	-1.14133787199116	82	c("GTF2H1"	"CD3EAP"	"TAF10"	"ENY2"	"CDK7"	"POLR2J"	"POLR2G"	"LEO1"	"THOC7"	"NCBP2"	"TAF11"	"TAF2"	"TAF1D"	"GTF2H5"	"GTF2H3"	"TAF12"	"IKBKAP"	"CDC73"	"GTF2F2"	"POLR1D"	"NCBP1"	"TWISTNB"	"GTF2B"	"ELP4"	"SSRP1"	"GTF2H4"	"TAF13"	"POLR2I"	"POLR2K"	"POLR2C"	"MNAT1"	"GTF2A2"	"ELP3"	"GTF2H2"	"ERCC3"	"POLR1E"	"CCNK"	"TAF9"	"UBTF"	"ELP2"	"ADRM1"	"POLR2L"
627	GO_DNA_TEMPLATED_TRANSCRIPTION_INITIATION	1	1	0.0259033757772498	0.173476743327185	0.60296446128141	166	c("NR0B2"	"TAF9B"	"NOTCH4"	"NR3C2"	"RORC"	"ESR1"	"NR1D1"	"HIST1H4A"	"RORA"	"TBX5"	"NR1I3"	"NOTCH1"	"POLR3GL"	"HIST4H4"	"NR5A1"	"HIST1H4H"	"NR6A1"	"E2F2"	"PPARD"	"THRA"	"NR1I2")
628	GO_DNA_TEMPLATED_TRANSCRIPTION_TERMINATION	0.00831398872296273	0.0753042827784223	0.380730400722792	-0.413289593911372	-1.51070406720109	94	c("SNRPG"	"TTF2"	"GTF2H1"	"SNRPE"	"CD3EAP"	"POLR3K"	"SNRPF"	"SRSF3"	"CDK7"	"SNRPD3"	"CSTF1"	"THOC7"	"MAGOH"	"NCBP2"	"THOC3"	"SRSF7"	"SNRPB"	"DDX39B"	"TAF1D"	"GTF2H5"	"GTF2H3"	"NUDT21"	"SMN1"	"POLR1D"	"THOC5"	"NCBP1"	"RBM8A"	"SRSF2"	"TWISTNB"	"EIF4A3"	"U2AF2"	"U2AF1"	"SRSF6"	"SRSF9"	"GTF2H4"	"POLR2K"	"CSTF3"	"THOC1"	"MNAT1"	"GTF2H2"	"ERCC3"	"POLR1E"
629	GO_DOPAMINERGIC_NEURON_DIFFERENTIATION	0.0279608169055148	0.173425447246841	0.352487857583619	-0.637838335556649	-1.57082103003303	15	c("FGF8"	"SFRP1")
630	GO_DOPAMINE_METABOLIC_PROCESS	0.684027777777778	0.884516008273379	0.0566484183613995	0.371985911385961	0.825681375909051	13	c("SNCB"	"GCH1"	"GPR37")
631	GO_DOPAMINE_RECEPTOR_SIGNALING_PATHWAY	0.791171477079796	0.942126147753113	0.0488970772260102	0.325571263300436	0.758725814250093	17	c("RGS9"	"GNAO1"	"ARRB2")
632	GO_DORSAL_VENTRAL_AXIS_SPECIFICATION	0.470023980815348	0.767563052824712	0.0925528864684773	-0.380528823941098	-0.981472353604031	18	c("SFRP1"	"SMAD6"	"AXIN2")
633	GO_DORSAL_VENTRAL_NEURAL_TUBE_PATTERNING	0.0131762317019703	0.10058444434698	0.380730400722792	-0.702405486609434	-1.60573754905828	11	c("BMP4"	"GLI2"	"SMO"	"FKBP8"	"TULP3"	"IFT122"	"WDR19"	"GLI3")
634	GO_DORSAL_VENTRAL_PATTERN_FORMATION	0.0625	0.298756544502618	0.307750047666508	-0.41036416778219	-1.34615983917071	52	c("FGF8"	"BMP4"	"SFRP1"	"SMAD6"	"GLI2"	"AXIN2"	"LHX2"	"GLI1"	"NBL1"	"LRP4"	"EDN1")
635	GO_DOUBLE_STRAND_BREAK_REPAIR	8.08786494425693e-08	4.55816092228801e-06	0.704975715167238	-0.532908601613186	-2.05449902537489	132	c("TRIP13"	"CDCA5"	"RAD51AP1"	"RAD54L"	"BRCA1"	"DNA2"	"CHEK2"	"RAD54B"	"POLQ"	"RAD51"	"BRIP1"	"BARD1"	"GEN1"	"RAD51B"	"APBB1"	"MMS22L"	"FEN1"	"CDC45"	"RECQL4"	"H2AFX"	"GINS2"	"ESCO2"	"MCM8"	"RPA1"	"BLM"	"VCP"	"GINS4"	"RAD51C"	"TONSL"	"PALB2"	"CIB1"	"HUS1"	"SMARCAD1"	"RPA2"	"NHEJ1"	"PARP9"	"MSH2"	"RBBP8"	"POLA1"	"CDC7"	"TDP2"	"SWI5"
DTX3L	"SFPQ")
636	GO_DRUG_METABOLIC_PROCESS	0.580756013745705	0.829002877657643	0.0639271933359996	0.408836246404911	0.920899839539849	14	c("CYP4B1"	"CYP1A1")
637	GO_DRUG_TRANSPORT	0.671052631578947	0.879768886604794	0.0687943095604775	-0.367872643351146	-0.840977082271452	11	c("SLC18A1"	"SLC22A5"	"SLC46A1")
638	GO_DSRNA_FRAGMENTATION	0.285714285714286	0.620714995893313	0.125033367555272	-0.455482453509469	-1.15628777208321	17	c("LIN28B"	"HNRNPA2B1"	"SMAD1"	"TERT"	"MRPL44"	"DROSHA"	"SMAD2")
639	GO_EAR_DEVELOPMENT	0.0244791194607838	0.157734515151206	0.352487857583619	-0.355699347013051	-1.35295691601711	120	c("FGF8"	"BMP4"	"CCNA2"	"HMX2"	"PTPRQ"	"HEY2"	"FAT4"	"CXCL14"	"SLC9A3R1"	"GLI2"	"FGF9"	"NR4A3"	"FGFR2"	"STRA6"	"MAF"	"TGFB3"	"OTX1"	"EDN1"	"DDR1"	"RPGRIP1L"	"SPARC"	"FZD6"	"BMPER"	"SLC9A3R2"	"FZD2"	"BCL2"	"BCL2L11"	"MSX1"	"MPV17"	"PTK7")
640	GO_EAR_MORPHOGENESIS	0.17201166180758	0.510395551083305	0.183023938384487	-0.337890460813051	-1.17045751781	72	c("FGF8"	"HMX2"	"PTPRQ"	"SLC9A3R1"	"GLI2"	"FGF9"	"NR4A3"	"FGFR2"	"OTX1"	"EDN1")
641	GO_ECTODERMAL_PLACODE_DEVELOPMENT	0.994584837545126	1	0.0412376090540065	0.180228356008729	0.386841590185752	12	c("NRP1"	"SIX1"	"SIX4")
642	GO_ECTODERM_DEVELOPMENT	0.187347931873479	0.528155398925239	0.158514105424824	-0.519441874042297	-1.27924299017449	15	c("ITGAM"	"BMPR1A"	"CTNNB1"	"NF2"	"EDA2R"	"EDA"	"STX2"	"EPB41L5"	"VPS52")
643	GO_ELECTRON_TRANSPORT_CHAIN	0.00330180534219974	0.0392062137892104	0.431707695803346	-0.433054776862715	-1.55223401450862	85	c("NDUFA4"	"PPARGC1A"	"ETFB"	"SCO2"	"COX5A"	"UQCRFS1"	"NDUFA1"	"COX5B"	"NDUFB8"	"NDUFB6"	"NDUFB7"	"UQCR10"	"COX10"	"NDUFS5"	"NDUFS6"	"NDUFA5"	"NDUFS4"	"UQCRQ"	"COX7B"	"SDHC"	"CYCS"	"COX7C"	"SLC25A13"	"NDUFA10"	"UQCR11"	"NDUFA9"	"COX8A"	"UQCRB"	"CYC1"	"NDUFAB1"	"ALDH5A1"	"COX6B1"	"NDUFS1"	"NDUFB2"	"COX4I1"	"NDUFB10"	"NDUFA13"	"SDHAF2"	"COX6C"	"NDUFC2"	"NDUFA3"	"NDUFS8"
UQCRC2	"NDUFV3"	"SLC25A12")
644	GO_EMBRYONIC_AXIS_SPECIFICATION	0.42713567839196	0.735190596791999	0.100990587455923	-0.369193173510904	-1.02163278428663	24	c("SMAD6"	"PCSK6"	"STIL"	"HOXD8"	"COBL"	"WT1")
645	GO_EMBRYONIC_CAMERA_TYPE_EYE_DEVELOPMENT	0.512520868113522	0.79543864901943	0.0686325631836726	0.366568078237213	0.961697836632467	29	c("NES"	"HIPK2"	"ZEB1"	"TFAP2A"	"ALDH1A3"	"FZD5"	"BMP7"	"TWIST1"	"HIPK1"	"PHACTR4"	"WNT5A")
646	GO_EMBRYONIC_CAMERA_TYPE_EYE_MORPHOGENESIS	0.447811447811448	0.747717358909751	0.0758886900606117	0.428469682712756	1.02175711110226	19	c("HIPK2"	"ZEB1"	"TFAP2A"	"ALDH1A3"	"FZD5"	"BMP7"	"TWIST1"	"HIPK1"	"PHACTR4"	"WNT5A")
647	GO_EMBRYONIC_CRANIAL_SKELETON_MORPHOGENESIS	0.471354166666667	0.767563052824712	0.0972150808846466	-0.319919841260806	-0.986700957241349	38	c("BMP4"	"FGFR2"	"TGFB3"	"MTHFD1"	"SPEF2"	"MMP14")
648	GO_EMBRYONIC_DIGESTIVE_TRACT_DEVELOPMENT	0.00345922011182588	0.0401820291727504	0.431707695803346	-0.628571846150864	-1.7393864550649	24	c("GLI2"	"FGF9"	"FGFR2"	"STRA6"	"SOX11"	"HLX"	"ADA"	"FOXF1"	"TCF7")
649	GO_EMBRYONIC_DIGESTIVE_TRACT_MORPHOGENESIS	0.00721654667525274	0.0692780644117952	0.407017918923954	-0.733857889939068	-1.70901453556307	12	c("FGFR2"	"SOX11"	"HLX"	"FOXF1"	"TCF7")
650	GO_EMBRYONIC_DIGIT_MORPHOGENESIS	0.087431693989071	0.356044320303398	0.252961123069611	-0.433296252693661	-1.36072066705689	42	c("BMP4"	"GLI2"	"MYCN"	"LRP4"	"FZD6"	"B9D1"	"BCL2L11"	"MSX1"	"BMPR1A"	"BAX"	"CTNNB1"	"HDAC1")
651	GO_EMBRYONIC_EYE_MORPHOGENESIS	0.615894039735099	0.85172865537435	0.0593487680335629	0.352298352485303	0.885847628284466	24	c("HIPK2"	"ZEB1"	"TFAP2A"	"ALDH1A3"	"FZD5"	"BMP7"	"TWIST1"	"HIPK1"	"PHACTR4"	"WNT5A")
652	GO_EMBRYONIC_FORELIMB_MORPHOGENESIS	0.207130730050934	0.546877838451424	0.122679189568808	0.535889073985782	1.24885983451306	17	c("WNT3"	"HOXD9"	"CRABP2"	"RUNX2"	"TFAP2A"	"TBX5"	"TWIST1")
653	GO_EMBRYONIC_HEART_TUBE_DEVELOPMENT	0.430594900849858	0.736480225694868	0.107972360317345	-0.313107475165465	-1.02242267582165	50	c("FGF8"	"STIL"	"NDRG4"	"BBS7"	"CCDC39"	"SMO"	"SRF"	"ENG"	"IFT57"	"GJA5"	"CTNNB1"	"BBS5"	"C2CD3"	"IFT122"	"TRAF3IP1"	"VANGL2"	"SETDB2"	"MKKS"	"FOLR1")
654	GO_EMBRYONIC_HEART_TUBE_MORPHOGENESIS	0.518105849582173	0.800202813172699	0.0956031492204301	-0.307896608494111	-0.970471184019899	43	c("FGF8"	"STIL"	"NDRG4"	"BBS7"	"CCDC39"	"SMO"	"SRF"	"ENG"	"IFT57"	"BBS5")
655	GO_EMBRYONIC_HEMOPOIESIS	0.410714285714286	0.725023478068722	0.096240602328129	-0.461025947239573	-1.07364117209339	12	c("GATA1"	"ZFPM1")
656	GO_EMBRYONIC_HINDLIMB_MORPHOGENESIS	0.290556900726392	0.625053085085507	0.12384217120105	-0.451992980632859	-1.1474293961191	17	c("FGF8"	"BMP4"	"AFF3")
657	GO_EMBRYONIC_MORPHOGENESIS	0.37888198757764	0.700465907822788	0.179782316298324	-0.238980371852648	-1.02215804292001	385	c("FGF8"	"ATOH8"	"BMP4"	"SFRP1"	"HMX2"	"PTPRQ"	"CRB2"	"AFF3"	"GDF7"	"DACT1"	"KIF20B"	"SLC9A3R1"	"GLI2"	"CYR61"	"LAMA3"	"LHX2"	"FGF9"	"NR4A3"	"FGFR2"	"LATS2"	"STRA6"	"SOX11"	"TGFB3"	"STIL"	"MYCN"	"GLI1"	"MMP2"	"OTX1"	"NDRG4"	"RSPO3"	"NANOG"	"HLX"	"BBS7"	"LRP4"	"EDN1"	"FRAS1"	"MTHFD1"	"ITGB2"	"RECK"	"SPEF2"	"FOXF1"	"ITGA3"
658	GO_EMBRYONIC_ORGAN_DEVELOPMENT	0.028892839930556	0.177997050314424	0.352487857583619	-0.298420831139759	-1.25156903948454	286	c("FGF8"	"ID3"	"BMP4"	"E2F8"	"HMX2"	"PTPRQ"	"CRB2"	"HEY2"	"GATA1"	"SLC9A3R1"	"POLE"	"GLI2"	"CYR61"	"FGF9"	"PLK4"	"NR4A3"	"FGFR2"	"STRA6"	"SOX11"	"TGFB3"	"ZFPM1"	"STIL"	"MYCN"	"GLI1"	"OTX1"	"NDRG4"	"RSPO3"	"HLX"	"E2F7"	"BBS7"	"EDN1"	"MTHFD1"	"SPEF2"	"ADA"	"FOXF1"	"COBL"	"KRT19"	"WNT9A"	"CCDC39"	"FZD6"	"LIF"	"MMP14"
659	GO_EMBRYONIC_ORGAN_MORPHOGENESIS	0.186440677966102	0.528155398925239	0.213927855492356	-0.27593770434983	-1.11705924136782	195	c("FGF8"	"BMP4"	"HMX2"	"PTPRQ"	"CRB2"	"SLC9A3R1"	"GLI2"	"FGF9"	"NR4A3"	"FGFR2"	"STRA6"	"SOX11"	"TGFB3"	"STIL"	"MYCN"	"GLI1"	"OTX1"	"NDRG4"	"HLX"	"BBS7"	"EDN1"	"MTHFD1"	"SPEF2"	"FOXF1"	"WNT9A"	"CCDC39"	"FZD6"	"MMP14"	"TCF7"	"FZD2"	"FBN1"	"SMO"	"SRF"	"MSX1"	"HOXC9")
660	GO_EMBRYONIC_PATTERN_SPECIFICATION	0.525065963060686	0.806231456902802	0.0916795246008379	-0.305220606999323	-0.954904080418096	40	c("SMAD6"	"FGFR2"	"PCSK6"	"STIL"	"EFNB1"	"HOXD8"	"COBL"	"WT1"	"DISP1")
661	GO_EMBRYONIC_PLACENTA_DEVELOPMENT	0.229226361031519	0.568088131438047	0.155241966228839	-0.339107295184216	-1.14208430171469	62	c("E2F8"	"HEY2"	"CYR61"	"PLK4"	"FGFR2"	"RSPO3"	"E2F7"	"KRT19"	"LIF"	"LEF1"	"KRT8"	"GAB1"	"STK4"	"CEBPB")
662	GO_EMBRYONIC_PLACENTA_MORPHOGENESIS	0.232445520581114	0.571412924853411	0.140406238523342	-0.483099181411471	-1.22639559848133	17	c("CYR61"	"FGFR2"	"RSPO3"	"LEF1")
663	GO_EMBRYONIC_SKELETAL_SYSTEM_DEVELOPMENT	0.273015873015873	0.612183515203531	0.149207542435322	-0.301900034436991	-1.09595328609408	91	c("BMP4"	"COL1A1"	"SULF1"	"FGF9"	"FGFR2"	"SOX11"	"TGFB3"	"MYCN"	"SULF2"	"DMRT2"	"MTHFD1"	"SPEF2")
664	GO_EMBRYONIC_SKELETAL_SYSTEM_MORPHOGENESIS	0.918367346938776	1	0.0673623868166279	-0.21731230113268	-0.748504906957817	70	c("BMP4"	"FGFR2"	"SOX11"	"TGFB3"	"MYCN"	"MTHFD1"	"SPEF2"	"WNT9A"	"MMP14"	"HOXC9"	"CTNNB1"	"PAX5"	"HOXA5"	"MMP16"	"DLG1"	"HOXD4"	"TULP3"	"EYA1")
665	GO_EMBRYO_DEVELOPMENT	0.00616639393830749	0.0626939606422577	0.407017918923954	-0.270864157295145	-1.21812888437028	653	c("FGF8"	"ATOH8"	"ID3"	"BMP4"	"E2F8"	"CCNB1"	"CCNB2"	"SFRP1"	"HMX2"	"PTPRQ"	"NEK2"	"CRB2"	"LFNG"	"HEY2"	"AFF3"	"GDF7"	"GATA1"	"DACT1"	"TOP2A"	"SMAD6"	"KIF20B"	"COL1A1"	"SLC9A3R1"	"POLE"	"BRCA1"	"GLI2"	"CYR61"	"RACGAP1"	"AXIN2"	"LAMA3"	"LHX2"	"SULF1"	"FGF9"	"PHGDH"	"PLK4"	"NR4A3"	"MYH10"	"FGFR2"	"LATS2"	"STRA6"	"SOX11"	"TK1"
DMRT2	"BBS7"	"HOXD8"	"LRP4"	"EDN1"	"ARNT2"	"FRAS1"	"FXN"	"MTHFD1"	"GINS1"	"ITGB2"	"RECK"	"SPEF2"	"TPM1"	"ADA"	"FOXF1"	"ITGA3"	"SHROOM3"	"COBL"	"RPGRIP1L"	"STOX2"	"SCO2"	"NCAPG2"	"FLRT3"	"KRT19"	"COL4A2"	"DNMT3A"	"PRICKLE1"	"WT1"	"DISP1"	"CDK5R1"	"GINS4"	"WNT9A"	"CCDC39"	"FZD6"	"LIF"	"B9D1"	"MMP14"	"TDG"	"EXOC4"	"TCF7")
666	GO_EMBRYO_DEVELOPMENT_ENDING_IN_BIRTH_OR_EGG_HATCHING	0.00345926340961466	0.0401820291727504	0.431707695803346	-0.300512991453622	-1.29277329992559	422	c("FGF8"	"BMP4"	"E2F8"	"CCNB1"	"CCNB2"	"SFRP1"	"NEK2"	"CRB2"	"LFNG"	"HEY2"	"GDF7"	"GATA1"	"DACT1"	"KIF20B"	"COL1A1"	"BRCA1"	"GLI2"	"CYR61"	"AXIN2"	"LHX2"	"SULF1"	"FGF9"	"PHGDH"	"PLK4"	"MYH10"	"FGFR2"	"LATS2"	"SOX11"	"TK1"	"RAD51B"	"TGFB3"	"STIL"	"MYCN"	"SULF2"	"RSPO3"	"E2F7"	"DMRT2"	"EDN1"	"ARNT2"	"FXN"	"MTHFD1"	"GINS1"
MMP14	"TCF7"	"PALB2"	"LEF1"	"WDTC1"	"FZD2"	"SMO"	"SRF"	"BCL2L11"	"MSX1"	"HOXC9"	"NASP"	"RNASEH2B"	"SOX4"	"HOXB9"	"KRT8"	"PTK7"	"PFN1"	"BMPR1A"	"IFT57"	"MSH2"	"RBBP8")
667	GO_EMBRYO_IMPLANTATION	0.236180904522613	0.574409072533686	0.112843355675562	0.48061242144966	1.21405465376711	25	c("SPP1"	"STC1"	"PTGS2"	"MMP9"	"STC2"	"SERPINE2"	"VMP1")
668	GO_ENDOCARDIAL_CUSHION_DEVELOPMENT	0.178391959798995	0.521023222317602	0.165656695205483	-0.464150207013445	-1.28439825636255	24	c("FGF8"	"BMP4"	"ERBB3"	"FOXF1"	"MSX1"	"ENG"	"BMPR1A"	"TGFB2")
669	GO_ENDOCARDIAL_CUSHION_MORPHOGENESIS	0.299270072992701	0.635131512418261	0.122107920287081	-0.460609678358932	-1.13435541432536	15	c("FGF8"	"MSX1"	"ENG"	"BMPR1A"	"TGFB2")
670	GO_ENDOCHONDRAL_BONE_MORPHOGENESIS	0.178217821782178	0.521023222317602	0.16440575583821	-0.413228119203437	-1.23603930246758	33	c("FGF18"	"BMP4"	"COL1A1"	"AXIN2"	"FGFR3"	"SERPINH1"	"MMP14"	"ALPL")
671	GO_ENDOCRINE_PANCREAS_DEVELOPMENT	0.74457429048414	0.917391910461434	0.0509082865515105	0.322431116849064	0.802924711470591	23	c("GIPR"	"CLU"	"SOX9"	"EIF2AK3"	"BMP6"	"WNT5A")
672	GO_ENDOCRINE_PROCESS	0.304201680672269	0.638473872307544	0.0972150808846466	0.462473587014739	1.13864090810433	22	c("AGT"	"ACE"	"INHBA"	"NOS3")
673	GO_ENDOCRINE_SYSTEM_DEVELOPMENT	0.690548780487805	0.88525338175043	0.0501934252649434	0.280341830123942	0.873520739638141	73	c("ADCYAP1"	"GIPR"	"PAX8"	"CLU"	"TGFBR1"	"CYP17A1"	"SOX9"	"WNT4")
674	GO_ENDOCYTIC_RECYCLING	0.42997542997543	0.736427802582225	0.0992333343771191	-0.368238732060825	-0.995753152115576	22	c("EHD3"	"SNF8"	"RAB13"	"RAB11FIP3"	"VPS52"	"SLC18A2"	"DENND1A"	"EHD2"	"VPS53"	"RAB35"	"ARL4C"	"STX6")
675	GO_ENDOCYTOSIS	0.0869565217391304	0.355334249084249	0.16440575583821	0.320544717716919	1.20175128988372	344	c("CYFIP2"	"TRDC"	"CD36"	"DMBT1"	"MRC1"	"SCARA5"	"MASP1"	"SH3GL3"	"ADORA1"	"VLDLR"	"TMPRSS13"	"RAMP2"	"FYN"	"TYRO3"	"CALCRL"	"ITGA4"	"CAV2"	"SSC5D"	"CXCL16"	"TULP1"	"RINL"	"IGF2R"	"CD9"	"CAV1"	"ATP9A"	"COLEC11"	"HPX"	"TUB"	"LRRK2"	"LRP8"	"ARRB1"	"CD14"	"MRC2"	"HHIPL1"	"CD302"	"STAB1"	"APOBR"	"ARHGAP27"	"TREM2"	"AIF1"	"ICAM5"	"COLEC12"
676	GO_ENDODERMAL_CELL_DIFFERENTIATION	0.574290484140234	0.826753724408757	0.0630790410571939	0.345643983306697	0.906803103504212	29	c("INHBA"	"ITGA4"	"MMP9"	"COL7A1"	"HMGA2"	"ITGA5"	"FN1"	"COL12A1"	"ITGAV"	"LAMB1")
677	GO_ENDODERM_DEVELOPMENT	0.823255813953488	0.961115077195185	0.0429311093452583	0.26678699344294	0.769147647320335	47	c("INHBA"	"ITGA4"	"MMP9"	"COL7A1"	"DUSP4"	"HMGA2"	"ITGA5"	"TGFB1"	"FN1"	"DUSP2"	"NOTCH1"	"COL12A1"	"ITGAV"	"LAMB1")
678	GO_ENDODERM_FORMATION	0.461157024793388	0.762121151191003	0.0734381410838857	0.370508638579595	0.997575226058923	34	c("INHBA"	"ITGA4"	"MMP9"	"COL7A1"	"DUSP4"	"HMGA2"	"ITGA5"	"FN1"	"DUSP2"	"COL12A1"	"ITGAV"	"LAMB1")
679	GO_ENDOMEMBRANE_SYSTEM_ORGANIZATION	0.925	1	0.109684061970549	-0.205666019878919	-0.884277003929345	396	c("CCNB1"	"CCNB2"	"PLK1"	"ABCA1"	"DPP6"	"RAMP1"	"NFASC"	"EPB41L3"	"FAT4"	"EHD3"	"ANK3"	"SYTL2"	"KIFC3"	"SLC9A3R1"	"TSPAN33"	"CDK1"	"MYH10"	"GAS6"	"TMEM150A"	"EZR"	"F11R"	"RAP2A"	"NUP35"	"SYNE2"	"KCNIP3"	"CASQ1"	"PLSCR2"	"PALM"	"LAMTOR1"	"NUP210"	"REEP4"	"CHMP4C"	"DTNBP1"	"PLEKHF1"	"BLOC1S1"	"PKP2"	"ARL6IP1"	"CACNB3"	"NSF"	"NUP37"	"PACS2"	"JUP"
VAMP7	"UBL4A"	"SGIP1"	"RAB8A"	"RAB34"	"BAIAP2"	"BLOC1S2"	"NUP43"	"SPTBN4"	"NEK6"	"OBSL1"	"BANF1"	"DLG1"	"SNF8"	"FBXW8"	"SNX10"	"ALS2"	"WRB"	"AHNAK2"	"MTSS1L")
680	GO_ENDOPLASMIC_RETICULUM_CALCIUM_ION_HOMEOSTASIS	0.255474452554745	0.597211284127937	0.133554954557592	-0.443802546918864	-1.17989895585422	20	c("ATP2A1"	"ITPR1"	"BAK1"	"BCL2"	"APP"	"BAX")
681	GO_ENDOPLASMIC_RETICULUM_ORGANIZATION	0.831404958677686	0.962464188965329	0.0454059226590179	0.275609878263751	0.742065252964323	34	c("TRDN"	"CAV2"	"VMP1"	"EIF2AK3"	"DOPEY2"	"RTN4")
682	GO_ENDOPLASMIC_RETICULUM_TO_CYTOSOL_TRANSPORT	0.888888888888889	0.987585620311807	0.0431901998334182	0.279341459765227	0.666136098903756	19	c("TRDN"	"CCR5"	"RYR1"	"HERPUD1"	"RYR2"	"SEL1L"	"RHBDD1"	"DERL1")
683	GO_ENDOSOME_ORGANIZATION	0.959183673469388	1	0.0652353056017703	-0.205289963538418	-0.683178491494871	56	c("LAMTOR1"	"CHMP4C"	"PLEKHF1"	"HOOK1"	"VPS36"	"SNF8"	"SNX10"	"ALS2"	"CHMP1A"	"ARFGEF2"	"ANXA8"	"CHMP1B"	"EXOC8"	"CHMP6"	"VTA1"	"RAB27A"	"RAB22A"	"DNAJC13"	"VPS37B"	"VPS18"	"TMEM127"	"IST1"	"FAM109A"	"VPS4B"	"STX6")
684	GO_ENDOSOME_TO_LYSOSOME_TRANSPORT	0.6328125	0.860650711572782	0.0806388495950661	-0.287732133975441	-0.887427209590348	38	c("PCDHGA3"	"HMGXB4"	"HOOK1"	"ADRB2"	"KIF13A"	"VAMP7"	"STX8"	"VPS33A"	"VPS41"	"SNAPIN"	"RILP"	"TGFBRAP1"	"SNX16"	"SORT1")
685	GO_ENDOTHELIAL_CELL_DEVELOPMENT	0.3248	0.657813664596273	0.0905428948469474	0.403613272765272	1.11981126482048	39	c("SOX18"	"STC1"	"GSTM3"	"COL18A1"	"PPP1R16B"	"NOTCH4")
686	GO_ENDOTHELIAL_CELL_DIFFERENTIATION	0.449230769230769	0.748717948717949	0.0711327399327894	0.33805175948918	1.00663089640467	58	c("SOX18"	"STC1"	"GSTM3"	"COL18A1"	"PPP1R16B"	"NOTCH4"	"JAG1"	"ACVRL1"	"NRP1")
687	GO_ENDOTHELIAL_CELL_MIGRATION	0.0880503144654088	0.357924920333563	0.188204146308491	0.47940705790093	1.3557046954589	42	c("SCG2"	"SOX18"	"PTP4A3"	"EGR3"	"GREM1"	"TGFBR1"	"NOS3"	"NRP1"	"PLXND1"	"VEGFA"	"AMOT")
688	GO_ENDOTHELIAL_CELL_PROLIFERATION	0.656862745098039	0.873537386004616	0.0755015292281669	-0.322999438189653	-0.847275007676479	19	c("BMP4"	"LOXL2"	"BMPER"	"MMP14"	"HMOX1"	"PIK3CB")
689	GO_ENDOTHELIAL_TUBE_MORPHOGENESIS	0.721611721611722	0.904250209929864	0.0566484183613995	0.378290625557965	0.788533292041369	11	c("DLL4"	"ACVRL1"	"RHOB")
690	GO_ENDOTHELIUM_DEVELOPMENT	0.257966616084977	0.599233570460705	0.100990587455923	0.364228520756229	1.13480155085461	72	c("DLL4"	"SOX18"	"STC1"	"GSTM3"	"CD34"	"COL18A1"	"PPP1R16B"	"NOTCH4"	"JAG1"	"ACVRL1"	"NRP1"	"SLC40A1")
691	GO_ENERGY_COUPLED_PROTON_TRANSPORT_DOWN_ELECTROCHEMICAL_GRADIENT	0.000654260630576737	0.0114873068407031	0.477270815362862	-0.707861700008375	-1.85682529564131	19	c("ATP5G1"	"ATP5O"	"ATP5F1"	"ATP5E"	"ATP5L"	"ATP5G3"	"ATP5B"	"ATP6V0A1"	"ATP5A1"	"ATP5J2"	"ATP5D"	"ATP5C1"	"ATP5J"	"ATP6V0A2"	"ATP5H"	"ATP5G2"	"TCIRG1")
692	GO_ENERGY_DERIVATION_BY_OXIDATION_OF_ORGANIC_COMPOUNDS	0.0166176816018075	0.117794590857533	0.352487857583619	-0.337142074243366	-1.3425130464094	177	c("OGDHL"	"PPP1R3D"	"NR4A3"	"NDUFA4"	"FXN"	"PPARGC1A"	"ETFB"	"ME3"	"SCO2"	"PDHA1"	"COX5A"	"BLOC1S1"	"NNT"	"UQCRFS1"	"NDUFA1"	"COX5B"	"NDUFB8"	"NDUFB6"	"NDUFB7"	"UQCR10"	"COX10"	"SDHD"	"PYGB"	"NDUFS5"	"NDUFS6"	"PRKAG2"	"NDUFA5"	"NDUFS4"	"UQCRQ"	"COX7B"	"SDHC"	"CYCS"	"UBB"	"MDH2"	"COX7C"	"SLC25A13"	"NDUFA10"	"UQCR11"	"BAX"	"PPP1CA"	"FASTKD5"	"IDH3A"
CS	"NDUFS1"	"SUCLG2"	"NDUFB2"	"COX4I1"	"ACO2"	"TBRG4"	"NDUFB10"	"NDUFA13"	"SDHAF2"	"COX6C"	"NDUFC2"	"NDUFA3"	"NDUFS8"	"SLC25A25"	"SUCLG1"	"NDUFV2"	"UQCRH"	"NDUFA12"	"NDUFA2"	"SDHB"	"NDUFC1"	"NDUFA8"	"UQCRC1"	"PDHB")
693	GO_ENERGY_HOMEOSTASIS	0.956678700361011	1	0.0430173196927508	0.235306739668534	0.50506166382826	12	c("ACACB"	"LEPR"	"PRCP"	"CRTC3"	"AMPD2"	"PIK3CA")
694	GO_ENERGY_RESERVE_METABOLIC_PROCESS	0.303543913713405	0.637444145091339	0.0922597260527354	0.382524894922644	1.11294472942035	50	c("EPM2A"	"GFPT2"	"PYGM"	"MYC"	"NR1D1"	"GBE1"	"STK40"	"LEPR"	"NHLRC1"	"STBD1"	"PGM2"	"GYS1"	"PHKA1"	"GNMT")
695	GO_ENSHEATHMENT_OF_NEURONS	0.578488372093023	0.828203336554052	0.0916795246008379	-0.274121825594828	-0.935974360583141	66	c("ID4"	"NFASC"	"EPB41L3"	"POU3F1"	"ARHGEF10"	"TNFRSF21"	"PMP22"	"ERBB2"	"SCN2A"	"HEXB"	"MBP"	"NRG1")
696	GO_ENTEROENDOCRINE_CELL_DIFFERENTIATION	0.236607142857143	0.575139300928039	0.132846300606183	-0.525957691407181	-1.22485477369563	12	BMP4
697	GO_ENTRAINMENT_OF_CIRCADIAN_CLOCK	0.892436974789916	0.988967343336275	0.0429311093452583	0.276202234175809	0.680028376912182	22	c("PER1"	"ARNTL2"	"SIK1"	"BHLHE40"	"CRTC1"	"CRY2"	"CRY1"	"CLOCK")
698	GO_ENTRAINMENT_OF_CIRCADIAN_CLOCK_BY_PHOTOPERIOD	0.945670628183362	1	0.0407403526717903	0.249258362097172	0.580882820626289	17	c("PER1"	"SIK1"	"BHLHE40"	"CRTC1"	"CRY2"	"CRY1")
699	GO_ENZYME_LINKED_RECEPTOR_PROTEIN_SIGNALING_PATHWAY	0.262773722627737	0.603183636023751	0.237793834423688	-0.237086002565025	-1.04506460001813	507	c("FGF8"	"ATOH8"	"FGF18"	"SMAD9"	"BMP4"	"ESRP2"	"SHCBP1"	"FGF5"	"LCK"	"GDF7"	"NPPB"	"SMAD6"	"CGN"	"SULF1"	"FGF9"	"ID1"	"FGFR2"	"IGF1"	"TGFB3"	"NRG2"	"GAS6"	"BLNK"	"PTPRD"	"EFNB1"	"MPZL1"	"MMP2"	"SULF2"	"ERBB3"	"F11R"	"CSF1"	"CTGF"	"EPHB3"	"FGFR3"	"FLRT1"	"LRP4"	"CSF1R"	"ACTG1"	"ATP6V1B2"	"IL31RA"	"DDR1"	"LTBP1"	"SLC39A5"
ACTB	"IDE"	"LIF"	"ROR1"	"CRIM1"	"AP2S1"	"PTPRG"	"SHB"	"LEF1"	"LTBP2"	"ATP6V0D1"	"ARPC5"	"MYO1C"	"CD3EAP"	"BDNF"	"EPS8"	"NRAS"	"DOCK1"	"MSX1"	"NDN"	"NRG1"	"MTMR4"	"ADRB2"	"SHC1"	"PPM1L"	"TIAM1"	"PIK3R1"	"PIK3CB"	"ATP6V1F"	"ENG"	"AP2A2"	"PRKCZ"	"BMPR1A"	"USP9X"	"NEDD8"	"TGFB2"	"ITSN1"	"ARPC2"	"UBB"	"HRAS"	"HNRNPF"	"PTBP1"	"MST1R"	"TGFB1I1"	"ATP6V1D"	"ATP6V0A1"	"ARPC3"	"POLR2J"	"POLR2G"	"BAIAP2"
APH1B	"PTPRU"	"PARD3"	"ARPC4"	"NCBP2"	"ARHGEF18"	"USP15"	"FERMT2"	"SORBS1"	"SIPA1L1"	"APH1A"	"STXBP4"	"ARID5B"	"AKT1S1"	"HNRNPA1")
700	GO_EPHRIN_RECEPTOR_SIGNALING_PATHWAY	0.323699421965318	0.656166901097547	0.128788713061714	-0.309280859905837	-1.07883676254779	73	c("EFNB1"	"MMP2"	"EPHB3"	"ACTG1"	"EPHA4"	"EFNA3"	"EFNA5"	"CDK5R1"	"MYL12A"	"EPHA7"	"ACTB"	"AP2S1"	"ARPC5"	"TIAM1"	"AP2A2"	"ITSN1"	"ARPC2"	"HRAS"	"ARPC3"	"APH1B"	"ARPC4"	"SIPA1L1"	"APH1A")
701	GO_EPIBOLY	0.309927360774818	0.643391724391563	0.119348440591015	-0.447474185870889	-1.13595798358156	17	c("CEACAM1"	"CYR61"	"TMEFF2"	"DDR1"	"LCP1")
702	GO_EPIDERMAL_CELL_DIFFERENTIATION	0.285928143712575	0.620714995893313	0.0940503465727813	0.351553417506079	1.10853799432413	79	c("SPRR1A"	"SPRR2G"	"SPRR2E"	"CYP26B1"	"JAG1"	"SPINK5"	"CDSN"	"IRF6"	"IVL"	"FOXN1"	"FGFR1"	"SLC4A7"	"TGM3"	"MYO7A"	"DNASE1L2"	"TXNIP"	"NOTCH1")
703	GO_EPIDERMAL_GROWTH_FACTOR_RECEPTOR_SIGNALING_PATHWAY	0.484276729559748	0.776182143088618	0.0684714904492087	0.349471606085859	0.98826308351528	42	c("BTC"	"SOX9"	"FES"	"TGFB1"	"RASSF2"	"VIL1"	"IQGAP1"	"EPS15"	"RPS6KA5"	"DGKD"	"PTK2B"	"NCK2")
704	GO_EPIDERMIS_DEVELOPMENT	0.376518218623482	0.698777029422191	0.0734381410838857	0.305464388018415	1.04641963748005	147	c("SPRR1A"	"LDB2"	"SPRR2G"	"SPRR2E"	"IGFBP5"	"SOX18"	"INHBA"	"CYP26B1"	"JAG1"	"PLOD1"	"SOX9"	"APCDD1"	"SPINK5"	"CDSN"	"CRABP2"	"IRF6"	"COL7A1"	"IVL"	"PDGFA"	"SNAI1"	"FOXN1"	"FGFR1"	"SLC4A7"	"TGM3"	"MYO7A"	"DNASE1L2")
705	GO_EPIDERMIS_MORPHOGENESIS	0.553846153846154	0.816373165097737	0.065981614400873	0.398446367773871	0.938497425862195	18	c("IGFBP5"	"SNAI1"	"TGM3"	"NOTCH1")
706	GO_EPITHELIAL_CELL_APOPTOTIC_PROCESS	0.821339950372208	0.960507538056206	0.0649407684612899	-0.270641800004244	-0.741105582631353	23	c("COL4A3"	"DNMT3A"	"KRT18"	"KRT8"	"MTCH2"	"STK4"	"BID"	"E2F1"	"CAPN10"	"GSN"	"JAG2")
707	GO_EPITHELIAL_CELL_CELL_ADHESION	0.00112506348645778	0.0177100510885509	0.45505986738723	-0.790543090034257	-1.80722495483924	11	c("KIFC3"	"PLEKHA7"	"BVES"	"CTNNA1"	"JUP"	"SRF"	"VCL"	"CAMSAP3")
708	GO_EPITHELIAL_CELL_DEVELOPMENT	0.567267683772538	0.821566299626154	0.0549073703290958	0.281509168719449	0.95020825266312	136	c("PAX8"	"SOX18"	"STC1"	"GSTM3"	"CXCR4"	"GREM1"	"COL18A1"	"CITED1"	"DACT2"	"PPP1R16B"	"CLDN3"	"NOTCH4"	"JAG1"	"SOX9"	"ESR1"	"WNT4"	"SDC1"	"FGFR1"	"SLC4A7"	"FNDC3A"	"MYO7A"	"DNASE1L2"	"IQGAP1"	"MAGI2"	"NOTCH1"	"C1GALT1"	"CDKN1A"	"FOXJ1")
709	GO_EPITHELIAL_CELL_DIFFERENTIATION	0.106145251396648	0.398153716208462	0.332263053752429	-0.271449207359933	-1.14369508977937	320	c("FGF8"	"TAGLN"	"ACTA2"	"UPK1B"	"ID3"	"BMP4"	"E2F8"	"CASP14"	"KRT14"	"CRCT1"	"CDH3"	"HEY2"	"PDE2A"	"GDF7"	"BFSP2"	"HOXB13"	"SLC9A3R1"	"POU3F1"	"GLI2"	"TFCP2L1"	"TYMS"	"CDK1"	"ID1"	"FGFR2"	"LATS2"	"MAF"	"SOX11"	"ARX"	"GPSM2"	"ARHGEF26"	"GLI1"	"EZR"	"F11R"	"RAP2A"	"E2F7"	"FZD7"	"S1PR1"	"BDH2"	"CNN3"	"IL31RA"	"ANXA1"	"TJP2"
710	GO_EPITHELIAL_CELL_DIFFERENTIATION_INVOLVED_IN_KIDNEY_DEVELOPMENT	0.351089588377724	0.67974006397294	0.11101149245045	-0.433396123600732	-1.10021941422025	17	c("ACTA2"	"BMP4")
711	GO_EPITHELIAL_CELL_FATE_COMMITMENT	0.921908893709328	1	0.0531298054705469	-0.259198509699375	-0.578609277703936	10	ARX
712	GO_EPITHELIAL_CELL_MATURATION	0.0657894736842105	0.304593252909149	0.261663521711573	-0.638511145539275	-1.45967157351481	11	c("HOXB13"	"TFCP2L1"	"TYMS")
713	GO_EPITHELIAL_CELL_MORPHOGENESIS	0.196694214876033	0.53606512890095	0.124434168630393	0.462760110103848	1.2459575118617	34	c("PAX8"	"STC1"	"GREM1"	"COL18A1"	"CITED1"	"DACT2"	"CLDN3"	"NOTCH4"	"WNT4")
714	GO_EPITHELIAL_CELL_PROLIFERATION	0.573596358118361	0.826275599498365	0.0585937568945671	0.311981536164641	0.924117842352364	55	c("IGFBP5"	"CD34"	"RPS6KA1"	"SOX9"	"IRF6"	"ACVRL1"	"ESR1"	"CCND1"	"SEMA5A"	"FOXN1")
715	GO_EPITHELIAL_CILIUM_MOVEMENT	0.776572668112798	0.930856148060164	0.0611692626746689	-0.338787166700875	-0.75627517321574	10	c("CABYR"	"CCDC39"	"STK36")
716	GO_EPITHELIAL_STRUCTURE_MAINTENANCE	0.0366300366300366	0.210827210041757	0.323470511553299	0.720760031120231	1.50239853095167	11	c("LDB2"	"MUC13"	"MUC2"	"SOX9")
717	GO_EPITHELIAL_TO_MESENCHYMAL_TRANSITION	0.427440633245383	0.735190596791999	0.103958471559957	-0.323526710936092	-1.01217601076917	40	c("FGF8"	"SFRP1"	"FAM83D"	"HEY2"	"FGFR2")
718	GO_EPITHELIAL_TUBE_BRANCHING_INVOLVED_IN_LUNG_MORPHOGENESIS	0.614478114478115	0.851059645810859	0.0602484086158019	0.36996877532401	0.882251982636823	19	c("CTSH"	"TNC"	"SOX9"	"SPRY1")
719	GO_EPITHELIUM_DEVELOPMENT	0.0145725912305259	0.106906158626507	0.380730400722792	-0.267067777697201	-1.20199239677567	632	c("NPNT"	"FGF8"	"TAGLN"	"ACTA2"	"UPK1B"	"SMAD9"	"ID3"	"BMP4"	"E2F8"	"ID4"	"CASP14"	"SFRP1"	"CRB2"	"KRT14"	"TNFRSF19"	"CRCT1"	"LFNG"	"CDH3"	"HEY2"	"PDE2A"	"GDF7"	"BNC1"	"KRT15"	"FAT4"	"KIF26B"	"DACT1"	"BFSP2"	"SMAD6"	"HOXB13"	"KIF20B"	"CEACAM1"	"SLC9A3R1"	"POU3F1"	"GLI2"	"CYR61"	"AXIN2"	"LAMA3"	"LHX2"	"TFCP2L1"	"TMEFF2"	"PHGDH"	"TYMS"
F11R	"RAP2A"	"NDRG4"	"RSPO3"	"E2F7"	"TIMELESS"	"FZD7"	"CSF1"	"CTGF"	"BBS7"	"LRP4"	"CSF1R"	"S1PR1"	"EDN1"	"FRAS1"	"BDH2"	"MTHFD1"	"CTNNBIP1"	"CNN3"	"HOXC13"	"IL31RA"	"DDR1"	"ANXA1"	"TJP2"	"GRHL1"	"MREG"	"BAK1"	"EPHA4"	"STAT1"	"FOXF1"	"SHROOM3"	"COBL"	"RPGRIP1L"	"FLRT3"	"VDR"	"LCP1"	"MET"	"NFIB"	"PRICKLE1"	"PALLD"	"WT1")
720	GO_ERAD_PATHWAY	1	1	0.0327241935806629	0.136865845373552	0.419855872738947	67	c("FBXO2"	"ERLEC1"	"EDEM3"	"DNAJB2"	"EDEM1"	"HERPUD1"	"ANKZF1"	"TMUB1"	"FBXO6"	"SEL1L"	"FOXRED2"	"TRIM13"	"YOD1"	"AMFR"	"MARCH6"	"RHBDD1"	"DERL1"	"RNF103"	"MAN1B1"	"TMEM67"	"RNF139"	"ATXN3"	"PARK2"	"OS9"	"TOR1A"	"HSPA5"	"RNF5"	"DNAJB9")
721	GO_ERBB2_SIGNALING_PATHWAY	0.579345088161209	0.828203336554052	0.0835990603684159	-0.306752736990372	-0.923267136986274	34	c("NRG2"	"ERBB3"	"ERBB2"	"NRAS"	"NRG1"	"SHC1"	"PIK3R1"	"UBB"	"HRAS"	"HSP90AA1"	"GAB1")
722	GO_ERBB_SIGNALING_PATHWAY	0.882442748091603	0.985891127028431	0.0390355298112393	0.245496857057762	0.746614063514285	64	c("BTC"	"SOX9"	"FES"	"TGFB1"	"NRG4"	"RASSF2"	"VIL1"	"IQGAP1"	"MVP"	"MATK"	"EPS15"	"RPS6KA5"	"PTPRR"	"DGKD"	"PTK2B")
723	GO_ERK1_AND_ERK2_CASCADE	0.147457627118644	0.475184585620089	0.148261500475107	0.567978567268452	1.31409046446828	16	c("AGT"	"CTSH"	"CCL11"	"SOX9")
724	GO_ERROR_FREE_TRANSLESION_SYNTHESIS	0.0111448278907152	0.090480210962464	0.380730400722792	-0.650318722326436	-1.65089913077673	17	c("RPA1"	"RFC5"	"VCP"	"RFC4"	"PCNA"	"RPA2"	"POLH"	"UBB"	"RFC2"	"RFC3"	"RPA3")
725	GO_ERROR_PRONE_TRANSLESION_SYNTHESIS	0.0145587597245035	0.106906158626507	0.380730400722792	-0.601095082926711	-1.57676076421528	19	c("RPA1"	"RFC5"	"POLE2"	"RFC4"	"PCNA"	"RPA2"	"UBB"	"RFC2"	"RFC3"	"RPA3")
726	GO_ERYTHROCYTE_DEVELOPMENT	0.764563106796116	0.924492148554337	0.0673623868166279	-0.306438454846925	-0.768616273999959	16	GATA1
727	GO_ERYTHROCYTE_HOMEOSTASIS	0.868945868945869	0.979185933004521	0.0689567351672811	-0.238572511769272	-0.789475330983021	53	c("BMP4"	"GATA1"	"ZFPM1")
728	GO_ER_ASSOCIATED_UBIQUITIN_DEPENDENT_PROTEIN_CATABOLIC_PROCESS	1	1	0.0632191170859458	-0.125703880732997	-0.41832628412031	56	c("UBQLN2"	"VCP"	"SEC61B"	"PSMC3"	"PSMC4"	"UBXN8"	"SDF2L1"	"PSMC2"	"PSMC5"	"PSMC6")
729	GO_ER_NUCLEUS_SIGNALING_PATHWAY	0.263591433278418	0.603183636023751	0.104732821580651	0.438604220965683	1.15987499436837	30	c("CCL2"	"ATF3"	"INSIG2"	"EIF2AK3"	"INSIG1"	"XBP1"	"ATG10"	"HERPUD1"	"ATF6")
730	GO_ER_TO_GOLGI_VESICLE_MEDIATED_TRANSPORT	1	1	0.0279402790995263	0.117898503160561	0.399967139517427	141	c("SPTA1"	"TGFA"	"COL7A1"	"ANK1"	"DYNC2H1"	"DYNC1I1"	"USE1")
731	GO_ESTABLISHMENT_OF_CELL_POLARITY	0.00200512311964269	0.0266862595952445	0.431707695803346	-0.472080959161781	-1.64336616653557	74	c("NDC80"	"CENPA"	"KIF26B"	"SLC9A3R1"	"WWC1"	"FSCN1"	"GPSM2"	"LLGL2"	"EZR"	"RAP2A"	"BRSK1"	"FOXF1"	"SPAG5"	"FRMD4B"	"WDR81"	"AMOTL1"	"CCR7"	"PTK7"	"PRKCZ"	"CDK5RAP2"	"ZW10"	"JAM3"	"PARD3"	"MPP7")
732	GO_ESTABLISHMENT_OF_ENDOTHELIAL_BARRIER	0.610972568578554	0.847939885173928	0.0802023444698144	-0.319482246302271	-0.900995298341375	26	c("PDE2A"	"EZR"	"F11R"	"TJP2")
733	GO_ESTABLISHMENT_OF_EPITHELIAL_CELL_POLARITY	0.105392156862745	0.396305762832316	0.216542836735348	-0.540339948909299	-1.41739111661	19	c("SLC9A3R1"	"EZR"	"RAP2A"	"FOXF1"	"FRMD4B"	"PTK7"	"PARD3")
734	GO_ESTABLISHMENT_OF_LOCALIZATION_BY_MOVEMENT_ALONG_MICROTUBULE	0.0150282488957667	0.109241968485947	0.380730400722792	-0.400245523613545	-1.42142728908834	82	c("KIF23"	"AP3S1"	"WDR81"	"DTNBP1"	"BLOC1S1"	"LRPPRC"	"APP"	"TTC21B"	"PRKCZ"	"IFT74"	"IFT57"	"WDR35"	"UBB"	"KIF13A"	"RAB21"	"VAMP7"	"DYNLL1"	"IFT43"	"BLOC1S2"	"IFT81"	"IFT46"	"TTC26"	"AP3M1"	"KIF5B"	"BICD1"	"NDE1"	"SNAPIN"	"IFT122"	"TRAF3IP1"	"AP3D1"	"WDR19"	"SSX2IP"	"SPAST"	"AP3S2"	"TTC30B"	"UXT")
735	GO_ESTABLISHMENT_OF_LOCALIZATION_IN_CELL	0.155988156313454	0.49007978910593	0.249246554383295	-0.223782438592374	-1.05504759733543	1368	c("SYT10"	"AKAP5"	"CCNB1"	"NDC80"	"DLGAP5"	"CEP55"	"CENPF"	"KIF11"	"KIF14"	"NUSAP1"	"CENPE"	"BIRC5"	"ABCA1"	"CENPA"	"KIF2C"	"AKAP12"	"FAM83D"	"KIF23"	"RAMP1"	"KIFC1"	"RFTN1"	"NFASC"	"LCK"	"PDE2A"	"ESPL1"	"CDCA5"	"KIF26B"	"EHD3"	"ANK3"	"SYTL2"	"RAB27B"	"SLC9A3R1"	"RACGAP1"	"SLC18A1"	"TINAGL1"	"DDC"	"FGF9"	"NR4A3"	"MYH10"	"CDCA8"	"KIF15"	"RHOD"
NOL3	"AP1S2"	"DYNC2LI1"	"TFDP1"	"PRKAB2"	"NUP35"	"PCDHGA3"	"RAB6B"	"BBS7"	"RRAS2"	"SYNE2"	"KCNIP3"	"ATP5G1"	"JPH1"	"KIF18A"	"SNX8"	"BRSK1"	"GGA2"	"DCTN6"	"RANBP17"	"ITPR1"	"GNPTAB"	"NXF3"	"GRN"	"SYN3"	"RTP4"	"MREG"	"BAK1"	"HMGXB4"	"RAB40B"	"ARSB"	"PALM"	"KIF22"	"SPAG5"	"KPNA2"	"MRAS"	"UCP2"	"AP3S1"	"UNC13B"	"TBC1D10C"	"NUP210"	"SLC25A5"	"RAB36"	"PRICKLE1"	"ATP5O"	"VCP"	"CHMP4C"	"WDR81"	"SNX31"	"TBC1D2"
SLC25A15	"RANBP1"	"SEC61B"	"BLOC1S1"	"MRPL18"	"TMEM102"	"STX3"	"ARL6IP1"	"AP2S1"	"LRPPRC"	"CACNB3"	"NSF"	"NUP37"	"ATOX1"	"PACS2"	"LTBP2"	"SNRPD1"	"PAM16"	"HOOK1"	"MIPEP"	"POLA2"	"TIMM10"	"SNRPE"	"MYO1C"	"NUTF2"	"ATP5E"	"RAN"	"SEC61G"	"RPL27"	"VPS36"	"KIF1C"	"PEX26"	"KRT18"	"BCL2"	"CLTB"	"ABCD1"	"SIVA1"	"ATG3"	"VAMP8"	"APP"	"RANGRF"	"TIMM13"	"BCL2L11"	"MTX2"	"TTC21B"	"SNRPF"	"VPS29"	"ACTN4"	"PRKAG2"	"LUZP4"
SEC61A1	"PIK3R1"	"SRSF3"	"RPSA"	"TOMM20"	"AP2A2"	"ATP5L"	"HSPA8"	"PRKCZ"	"VPS35"	"DNAJC27"	"IFT74"	"IFT57"	"PLCG2"	"CDK5RAP2"	"RAB3IP"	"PPIF"	"TGFB2"	"ITSN1"	"HNRNPA2B1"	"WDR35"	"UBB"	"KIF13A"	"ATP5G3"	"LSG1"	"ATP5B"	"RAB23"	"SLC25A13"	"ZW10"	"TAPBP"	"TOMM22"	"RPS2"	"ENY2"	"BAX"	"CTNNB1"	"RAB21"	"VAMP7"	"DYNLL1"	"RPL41"	"PHB2"	"IFT43"	"CCS"	"SPCS1"	"RERE"	"LDLRAP1"	"CPT1A"	"MTCH2"	"BBS5"	"RAB8A"	"CALR"
SNRPD3	"NUP43"	"XPO5"	"SSR2"	"TPCN2"	"THOC7"	"SPTBN4"	"NOP58"	"VPS26A"	"COMMD1"	"UVRAG"	"AP1G2"	"PARD3"	"STX8"	"SNX2"	"MAGOH"	"ACAA2"	"NCBP2"	"TIMM23"	"ATP5A1"	"THOC3"	"BANF1"	"RAB8B"	"ATP5J2"	"ZDHHC3"	"ATM"	"DLG1"	"BCL3"	"RAB7B"	"KLC1"	"STXBP4"	"SNF8"	"RABGEF1"	"CLTA"	"SRSF10"	"NEDD4"	"ARF5"	"ERC1"	"HNRNPA1"	"DNAJC19"	"SRSF7"	"CAMK1"	"MRS2"	"IFT81"	"SNX18"	"TOMM5"	"ARL6"	"ALS2"	"ATP5D"	"MAPK8"
IFT46	"STX17"	"MOAP1"	"TOMM40"	"STX2"	"MALT1"	"TIMM22"	"IPO9"	"NPC2"	"TTC26"	"SNRPB"	"PRKCI"	"AAAS"	"EYA1"	"ATP5J"	"YWHAQ"	"TERF1"	"DDX39B"	"COL4A3BP"	"VPS41"	"AP3M1"	"RPL15"	"RAB13"	"BID"	"AP2A1"	"LAMP1"	"PDIA3"	"CHMP1A"	"COPZ1"	"PNPT1"	"KIF5B"	"FKBP1B"	"BICD1"	"GABARAP"	"ARFGEF2"	"NDE1"	"ATP5H"	"STX18"	"SET"	"NUP50"	"GABARAPL2"	"HSPA4"	"NDUFA13"	"RHOBTB3"	"CNIH4"	"TIMM17A"	"RAB11FIP3"	"SNAPIN"	"IFT122"	"TOM1"
RPL29	"PRKD1"	"AP3D1"	"TNPO2"	"RAB4A"	"KPNB1"	"BCAP29"	"RAB1B"	"SMN1"	"VAMP3"	"FIS1"	"SYT12"	"PHAX"	"SPCS2"	"BCAP31"	"MKKS"	"ARFGAP1"	"ATG4B"	"WDR19"	"FOLR1"	"BAD"	"ATPIF1"	"RHOU"	"AP1AR"	"TNPO3"	"FEZ1"	"E2F1"	"AGFG1"	"ATP5G2"	"RPLP0"	"RPL28"	"RILP"	"ACTR2"	"RPS12"	"SRP19"	"TGFBRAP1"	"CDC37"	"ANK2"	"SSX2IP"	"CLTC"	"ANXA8"	"TRAM2"	"CHMP1B"	"SEC13"	"GEMIN5"	"NDFIP1"	"THOC5"	"SYNJ2BP"	"NUP85"	"GIPC1"
RBM8A	"NUP205"	"SPAST"	"TRAK2"	"SNX16"	"PARK7"	"SRSF2"	"XPO1"	"AP3S2"	"TTC30B"	"VPS52"	"AP1S3"	"UXT"	"TUBA1C"	"GOSR2"	"NUP153"	"VDAC1"	"CCDC93"	"TBRG1"	"DCTN5"	"SMG5"	"CHMP6"	"COG4"	"TOMM34"	"CTSA"	"SSR3"	"SORT1"	"WASL"	"CDC23"	"VTA1"	"BNIP1"	"SEC23IP"	"COG5"	"TIMM9"	"EIF4A3"	"RAB27A"	"MICU1"	"U2AF2"	"CCDC22"	"SLC25A12"	"TBC1D22B"	"TLK1"	"U2AF1")
736	GO_ESTABLISHMENT_OF_MITOCHONDRION_LOCALIZATION	0.873239436619718	0.981131683034461	0.0593487680335629	-0.287412357713492	-0.677147513901792	13	c("LRPPRC"	"UBB"	"FEZ1"	"SPAST"	"UXT")
737	GO_ESTABLISHMENT_OF_MITOTIC_SPINDLE_LOCALIZATION	0.00495345387967539	0.0525525625821597	0.407017918923954	-0.638307825897255	-1.74789516328342	23	c("NDC80"	"NUSAP1"	"CENPA"	"ESPL1"	"GPSM2")
738	GO_ESTABLISHMENT_OF_MITOTIC_SPINDLE_ORIENTATION	0.0514705882352941	0.261745582147403	0.315324831550005	-0.573025035756574	-1.50312890415739	19	c("NDC80"	"CENPA"	"GPSM2"	"WDR81"	"CDK5RAP2"	"ZW10")
739	GO_ESTABLISHMENT_OF_NUCLEUS_LOCALIZATION	0.122065727699531	0.429629951386551	0.195789002148949	-0.589084624093581	-1.38789157103809	13	c("SLC9A3R1"	"MYH10"	"SYNE2"	"WDR81")
740	GO_ESTABLISHMENT_OF_PROTEIN_LOCALIZATION	1	1	0.231126709673834	-0.183166250526432	-0.85412884865629	1176	c("NPNT"	"AKAP5"	"LRP2"	"CEP55"	"RASL10B"	"PLK1"	"CENPF"	"KIF20A"	"KIF14"	"RASL11A"	"ABCA1"	"AKAP12"	"ECT2"	"RAMP1"	"RFTN1"	"NFASC"	"PDE2A"	"EHD3"	"ANK3"	"SYTL2"	"EIF5A2"	"RASL11B"	"COL1A1"	"RAB27B"	"SLC9A3R1"	"RND1"	"TSPAN33"	"FGF9"	"RHOD"	"TGFB3"	"GAS6"	"CLIP3"	"SPIRE2"	"PMAIP1"	"TMEM150A"	"EZR"	"F11R"	"RAB37"	"RAP2A"	"H2AFY2"	"AP1S2"	"ADAMTS9"
RANBP17	"ANXA1"	"GNPTAB"	"STEAP3"	"ILDR2"	"RTP4"	"HIST1H1B"	"RAB11FIP1"	"RAB40B"	"PALM"	"KPNA2"	"MRAS"	"AP3S1"	"TBC1D10C"	"NUP210"	"RAB36"	"PRICKLE1"	"PLEKHF2"	"MCC"	"VCP"	"CHMP4C"	"SNX31"	"TBC1D2"	"CYB5R4"	"RANBP1"	"SEC61B"	"PKP2"	"EXOC4"	"STX3"	"ARL6IP1"	"AP2S1"	"NSF"	"NUP37"	"PACS2"	"JUP"	"LTBP2"	"ATP6V0D1"	"BBS9"	"PAM16"	"HOOK1"	"MIPEP"	"POLA2"	"TIMM10"	"MYO1C"	"NUTF2"	"RAN"	"SEC61G"	"RPL27"	"VPS36"	"PEX26"
RANGRF	"TIMM13"	"NRAS"	"BCL2L11"	"MTX2"	"TTC21B"	"VPS29"	"ACTN4"	"NASP"	"ASNA1"	"CCR7"	"GOLGA7"	"SEC61A1"	"PIK3R1"	"TOMM6"	"ATP6V1F"	"RPSA"	"TOMM20"	"AP2A2"	"HSPA8"	"VPS35"	"DNAJC27"	"IFT74"	"IFT57"	"RAB3IP"	"TGFB2"	"AP4S1"	"WDR35"	"KIF13A"	"ZMAT3"	"LSG1"	"RAB23"	"CEP41"	"ZW10"	"HRAS"	"TOMM22"	"RPS2"	"ENY2"	"APOBEC1"	"BAX"	"CTNNB1"	"RAB21"	"FOXP1"	"VAMP7"	"UBL4A"	"DYNLL1"	"RPL41"	"PHB2"	"IFT43"	"SPCS1"
RHOBTB2	"ATG16L2"	"BBS5"	"RAB8A"	"CALR"	"RAB34"	"HSP90AA1"	"NUP43"	"XPO5"	"SSR2"	"SPTBN4"	"NOP58"	"VPS26A"	"COMMD1"	"TERT"	"AP1G2"	"PARD3"	"STX8"	"SNX2"	"SCAMP5"	"TIMM23"	"EXOC6B"	"RAB8B"	"ZDHHC3"	"BCL3"	"RAB7B"	"STXBP4"	"SNF8"	"RABGEF1"	"CLTA"	"NEDD4"	"ARF5"	"ERC1"	"DNAJC19"	"SNX10"	"IFT81"	"PDIA4"	"SNX18"	"TOMM5"	"FLNA"	"ARL6"	"WRB"	"SNX12"	"CORO1C"	"VPS33A"	"PEX19"	"RSG1"	"EXOC6"	"TIMM8B"	"RAB5C"
STX2	"ARHGAP33"	"TIMM22"	"IPO9"	"TTC26"	"PRKCI"	"AAAS"	"YWHAQ"	"RAP2B"	"SCFD2"	"VPS41"	"AP3M1"	"RPL15"	"RAB13"	"BID"	"PHLDB2"	"ATP6V0A2"	"AP2A1"	"LAMP1"	"PDIA3"	"CHMP1A"	"COPZ1"	"FKBP1B"	"POU2F2"	"STXBP2"	"RHOQ"	"SNX24"	"GABARAP"	"ARFGEF2"	"H2AFY"	"STX18"	"NUP50"	"GABARAPL2"	"HSPA4"	"NDUFA13"	"ITGB1BP1"	"CNIH4"	"CRIPT"	"TIMM17A")
741	GO_ESTABLISHMENT_OF_PROTEIN_LOCALIZATION_TO_CHROMOSOME	0.0845986984815618	0.350462626020679	0.227987202850442	-0.625085946817706	-1.39538043104708	10	c("H2AFY2"	"HIST1H1B"	"TERT"	"H2AFY")
742	GO_ESTABLISHMENT_OF_PROTEIN_LOCALIZATION_TO_ENDOPLASMIC_RETICULUM	0.419672131147541	0.731048681922062	0.119348440591015	-0.277900760383062	-1.02529169576983	99	c("SEC61G"	"RPL27"	"SEC61A1"	"RPSA"	"RPS2"	"RPL41"	"SPCS1"	"RPL15"	"RPL29"	"SPCS2"	"RPLP0"	"RPL28"	"RPS12"	"SRP19"	"RPLP1"	"SSR3"	"SRPRB"	"RPL5"	"RPS27"	"RPL19"	"RPL35"	"UBA52"	"RPLP2"	"RPL10A"	"SRP14"	"RPL11"	"RPS11"	"SRP9"	"RPS7"	"RPL32"	"RAB3GAP1"	"RPL21"	"RPL4"	"RPL18"	"RPL7A"	"RPS25"	"RPS17"	"RPS18"	"RPS16"	"CHMP4B"	"RPS26"	"RPL7"
SEC62	"RPL36"	"RPL27A"	"SRP72"	"RPL22"	"RPS15"	"RPS19"	"RPS5"	"RPL13"	"RPL34"	"RPS23"	"RPL14"	"RPS21"	"RPL12"	"RPS8"	"RPS10"	"RPS15A"	"RPL39"	"RPS4X"	"RPL24"	"RPL35A"	"RPL23"	"RPL31"	"RPS28"	"ZFAND2B"	"RPS3"	"RPL37"	"RPS14"	"RPL3"	"RPL23A"	"RPL26"	"RPL30"	"RPL36A"	"SRP68"	"SRPR"	"RPL9"	"RAB3GAP2"	"SRP54"	"RPL13A"	"RPL17"	"RPL10"	"RPS6")
743	GO_ESTABLISHMENT_OF_PROTEIN_LOCALIZATION_TO_GOLGI	0.975694444444444	1	0.0403295396423143	0.214157253910664	0.475355788102394	13	c("SORL1"	"GOLGA4"	"RAB6A"	"TRIP11"	"ATP9B"	"PACS1")
744	GO_ESTABLISHMENT_OF_PROTEIN_LOCALIZATION_TO_MEMBRANE	0.0210460593842931	0.140666560892091	0.352487857583619	-0.303640935326509	-1.24195425984995	240	c("RFTN1"	"NFASC"	"EHD3"	"ANK3"	"SLC9A3R1"	"TSPAN33"	"GAS6"	"PMAIP1"	"TMEM150A"	"EZR"	"F11R"	"RTP4"	"PALM"	"PKP2"	"ARL6IP1"	"NSF"	"PACS2"	"JUP"	"TIMM10"	"MYO1C"	"RPL27"	"PEX26"	"KRT18"	"ATG3"	"BCL2L11"	"ASNA1"	"GOLGA7"	"SEC61A1"	"RPSA"	"RAB3IP"	"KIF13A"	"TOMM22"	"RPS2"	"BAX"	"VAMP7"	"UBL4A"	"RPL41"	"RAB34"	"HSP90AA1"	"SSR2"	"SPTBN4"	"PARD3"
RPL29	"VAMP3"	"ATG4B"	"BAD"	"RPLP0"	"RPL28"	"RPS12"	"SRP19"	"ANK2"	"ROCK1"	"TRAM2")
745	GO_ESTABLISHMENT_OF_PROTEIN_LOCALIZATION_TO_ORGANELLE	0.839779005524862	0.966857795768221	0.107972360317345	-0.213689936644756	-0.899911042357409	317	c("PDE2A"	"FGF9"	"TGFB3"	"PMAIP1"	"H2AFY2"	"NUP35"	"RANBP17"	"GNPTAB"	"HIST1H1B"	"KPNA2"	"PRICKLE1"	"RANBP1"	"SEC61B"	"PAM16"	"MIPEP"	"POLA2"	"TIMM10"	"NUTF2"	"RAN"	"SEC61G"	"RPL27"	"VPS36"	"PEX26"	"TIMM13"	"NRAS"	"BCL2L11"	"MTX2"	"SEC61A1"	"PIK3R1"	"RPSA"	"TOMM20"	"HSPA8"	"TGFB2"	"TOMM22"	"RPS2"	"BAX"	"CTNNB1"	"RPL41"	"PHB2"	"SPCS1"	"RERE"	"HSP90AA1"
TOMM40	"TIMM22"	"IPO9"	"VPS41"	"AP3M1"	"RPL15"	"BID"	"LAMP1"	"PDIA3"	"H2AFY"	"NUP50"	"HSPA4"	"NDUFA13"	"TIMM17A"	"IFT122"	"RPL29"	"TNPO2"	"KPNB1"	"FIS1"	"SPCS2"	"BAD"	"TNPO3"	"RPLP0"	"RPL28"	"RPS12"	"SRP19"	"NUP85"	"RPLP1"	"NUP205"	"SNX16"	"GOSR2"	"TOMM34"	"SSR3"	"TIMM9"	"SRPRB"	"MFF"	"TOMM70A"	"NAGPA"	"AP3B1"	"CEP57"	"GNPTG"	"TOMM40L"	"DNLZ"	"TIMM50"	"MTX1"	"SAMM50"	"IPO11"	"TPR"	"NUP188"	"RPL5"
RPS27	"CHCHD4"	"SPTBN1"	"KPNA3"	"RPL19"	"IPO4"	"BECN1"	"STAT3"	"LMNA"	"VPS13A"	"RPL35"	"NUP107"	"TNPO1"	"UBA52"	"RANBP6"	"NUP93"	"RPLP2")
746	GO_ESTABLISHMENT_OF_PROTEIN_LOCALIZATION_TO_PLASMA_MEMBRANE	0.0449101796407186	0.240064367751616	0.376039306993639	-0.380953456801169	-1.34414731876977	79	c("NFASC"	"EHD3"	"ANK3"	"SLC9A3R1"	"TSPAN33"	"GAS6"	"TMEM150A"	"EZR"	"F11R"	"PALM"	"PKP2"	"NSF"	"PACS2"	"JUP"	"KRT18"	"GOLGA7"	"KIF13A"	"VAMP7"	"RAB34"	"SPTBN4")
747	GO_ESTABLISHMENT_OF_PROTEIN_LOCALIZATION_TO_VACUOLE	0.965260545905707	1	0.0572461135202884	-0.215336434229175	-0.619273822311987	29	c("GNPTAB"	"VPS36"	"HSPA8"	"SNF8"	"NEDD4"	"VPS41"	"AP3M1"	"SNX16"	"GOSR2"	"NAGPA"	"AP3B1"	"GNPTG")
748	GO_ESTABLISHMENT_OF_SPINDLE_ORIENTATION	0.0162246688334305	0.115727520663454	0.352487857583619	-0.577537691354591	-1.59816454361293	24	c("NDC80"	"CENPA"	"GPSM2"	"LLGL2"	"SPAG5"	"WDR81"	"CDK5RAP2"	"ZW10")
749	GO_ESTABLISHMENT_OF_TISSUE_POLARITY	0.493421052631579	0.782378292901409	0.0847985102819124	-0.426957211515251	-0.97604765258969	11	c("RPGRIP1L"	"FZD6"	"PTK7"	"DLG3"	"VANGL2")
750	GO_ESTABLISHMENT_OR_MAINTENANCE_OF_BIPOLAR_CELL_POLARITY	0.248101265822785	0.589979798154831	0.13880510939114	-0.403376221506102	-1.16230643238993	30	c("CRB2"	"SLC9A3R1"	"LHX2"	"FSCN1"	"EZR"	"RAP2A"	"FOXF1")
751	GO_ESTABLISHMENT_OR_MAINTENANCE_OF_CELL_POLARITY	0.00135431997893823	0.0199434538833968	0.45505986738723	-0.431162838886486	-1.61829324888263	115	c("NDC80"	"CRB2"	"CENPA"	"KIF2C"	"KIF26B"	"SLC9A3R1"	"WWC1"	"LHX2"	"FSCN1"	"PARVA"	"GPSM2"	"LLGL2"	"EZR"	"RAP2A"	"PARD6B"	"SYNE2"	"BRSK1"	"FOXF1"	"SPAG5"	"RPGRIP1L"	"AQP1"	"FRMD4B"	"WDR81"	"CTNNA1")
752	GO_ESTABLISHMENT_OR_MAINTENANCE_OF_EPITHELIAL_CELL_APICAL_BASAL_POLARITY	0.341708542713568	0.672080783062231	0.115240003147781	-0.395905189774251	-1.09555037948352	24	c("CRB2"	"SLC9A3R1"	"LHX2"	"EZR"	"RAP2A"	"FOXF1")
753	GO_ESTABLISHMENT_OR_MAINTENANCE_OF_MONOPOLAR_CELL_POLARITY	0.0774647887323944	0.335125809826197	0.248911114434702	-0.608626736383859	-1.43393305950791	13	c("SLC9A3R1"	"FSCN1"	"EZR"	"RAP2A"	"FOXF1")
754	GO_ESTROGEN_METABOLIC_PROCESS	0.063573883161512	0.301052672855085	0.234392647294686	0.65430543461185	1.4738169011251	14	c("HSD3B1"	"SULT1E1"	"STAR"	"HSD17B7"	"HSD17B1"	"PLEKHA1")
755	GO_ESTROUS_CYCLE	0.240072202166065	0.580089948398436	0.116739204791222	0.580703579686061	1.24642038116042	12	c("HAS2"	"MMP13"	"CLU"	"HAS1"	"GNRH1"	"WNT5A")
756	GO_ETHANOLAMINE_CONTAINING_COMPOUND_METABOLIC_PROCESS	0.551987767584098	0.815317139582777	0.0607719451853533	0.319231963732764	0.949364401489492	57	c("PLA2G2D"	"PLA2G3"	"LPIN3"	"LIPC"	"SGMS2"	"MBOAT2"	"LPIN2"	"SLC27A1"	"PHOSPHO1"	"PLA2G4B")
757	GO_EXCITATORY_POSTSYNAPTIC_POTENTIAL	0.0642978003384095	0.30206782464847	0.231126709673834	0.640450976912382	1.46722183579897	15	c("ADORA1"	"GRIK2"	"LRRK2"	"SLC29A1"	"NPFF"	"MECP2"	"GHRL")
758	GO_EXCRETION	0.644444444444444	0.867094514356479	0.0587185879555941	0.37054466627446	0.872777978648576	18	c("ADORA2B"	"AQP3"	"CHRNB4"	"NFAT5"	"CHRNB2")
759	GO_EXECUTION_PHASE_OF_APOPTOSIS	0.18941504178273	0.528638040582087	0.169570644405628	-0.380268548547383	-1.20551871446801	44	c("TOP2A"	"CLSPN"	"HMGB2"	"CASP7"	"SATB1"	"TARDBP"	"HTRA2"	"DFFA"	"KPNB1"	"BCAP31"	"HMGB1"	"ROCK1"	"CASP6"	"MADD"	"CAPN10"	"ACIN1"	"BNIP1")
760	GO_EXIT_FROM_MITOSIS	0.125	0.43459634424981	0.188204146308491	-0.576142350843199	-1.34172523814694	12	c("UBE2C"	"EPS8"	"UBE2S")
761	GO_EXOCRINE_SYSTEM_DEVELOPMENT	0.465822784810127	0.763822202822639	0.096240602328129	-0.323790812369927	-0.98643358602813	35	c("FGF8"	"TFCP2L1"	"FGFR2"	"TGFB3")
762	GO_EXOCYTOSIS	0.390339425587467	0.707689832689833	0.0699458736501659	0.29169652909666	1.0338565805436	200	c("CD36"	"CCR1"	"PLA2G3"	"PF4"	"DOC2B"	"VEGFC"	"APOH"	"RPH3AL"	"CLU"	"SERPINE1"	"ITGB3"	"SERPING1"	"TRIM72"	"RAB3A"	"CD9"	"STX11"	"F13A1"	"UNC13A"	"SLC17A9"	"VAMP2"	"CPLX2"	"RARRES2"	"ANK1"	"TNFAIP2"	"PDGFA"	"STX1B"	"SEPT5"	"TGFB1"	"CCL8"	"STX1A"	"VEGFA"	"VMP1")
763	GO_EXPLORATION_BEHAVIOR	0.0480591497227357	0.251594057894826	0.282013350011725	0.727313938482415	1.50037316991438	10	c("PTPN5"	"TNR"	"LRRK2"	"NLGN2"	"DLG4")
764	GO_EXTRACELLULAR_FIBRIL_ORGANIZATION	0.0845986984815618	0.350462626020679	0.227987202850442	-0.626558773395157	-1.39866822434169	10	c("ADAMTS3"	"MFAP5")
765	GO_EXTRACELLULAR_MATRIX_ASSEMBLY	0.364583333333333	0.69028221059102	0.0886261133285098	0.501284786093527	1.11268061298839	13	c("RAMP2"	"HAS2"	"HAS1"	"TNXB"	"GPM6B"	"HAS3"	"TGFB1")
766	GO_EXTRACELLULAR_MATRIX_DISASSEMBLY	0.0326086956521739	0.19484122467562	0.315324831550005	0.507780516130059	1.46232786621445	49	c("BCAN"	"MMP3"	"SPP1"	"ADAMTS4"	"CD44"	"MMP12"	"MMP13"	"MMP19"	"MMP9"	"MMP10"	"NOXO1"	"CAPG"	"ADAM15"	"TLL1"	"FN1"	"KLKB1"	"SH3PXD2B"	"BMP1")
767	GO_EXTRACELLULAR_STRUCTURE_ORGANIZATION	0.0117414109271425	0.0935419561647563	0.380730400722792	0.389264487524172	1.38938367511987	217	c("CD36"	"TGFBI"	"BCAN"	"DPT"	"MMP3"	"SPP1"	"COL6A3"	"ITGAX"	"TNC"	"NDNF"	"OLFML2A"	"RAMP2"	"ERO1L"	"ADAMTS4"	"ICAM2"	"ITGAD"	"ITGAL"	"CD44"	"GREM1"	"MMP12"	"ITGA4"	"TNR"	"HAS2"	"COL18A1"	"MMP13"	"MMP19"	"SERPINE1"	"ITGA10"	"HAS1"	"TNXB"	"ITGB3"	"TGFBR1"	"SMOC2"	"MMP9"	"COL14A1"	"SOX9"	"SPINK5"	"SPOCK2"	"MMP10"	"COL7A1"	"NOXO1"	"PDGFA"
TLL1	"POMT1"	"CD47"	"FN1")
768	GO_EXTRINSIC_APOPTOTIC_SIGNALING_PATHWAY	0.909090909090909	0.995681381957773	0.0697792517076235	-0.220654574358008	-0.773541806069977	77	c("ERBB3"	"TNFSF12"	"FGFR3"	"BAK1"	"CIB1"	"MKNK2"	"TNFRSF10B"	"BOK"	"KRT18"	"BCL2"	"SIVA1"	"BCL2L11"	"KRT8"	"PIK3R1"	"TGFB2"	"BAX"	"IL33"	"BLOC1S2"	"BAG3"	"CASP8AP2"	"MOAP1"	"RNF41"	"BID"	"GABARAP"	"NDUFA13"	"TRADD"	"DDX47"	"BAD")
769	GO_EXTRINSIC_APOPTOTIC_SIGNALING_PATHWAY_VIA_DEATH_DOMAIN_RECEPTORS	0.881383855024712	0.985298456898059	0.0425877779273254	0.268133518742601	0.709070612354819	30	c("TNFRSF9"	"TNFRSF18"	"CD27")
770	GO_EYELID_DEVELOPMENT_IN_CAMERA_TYPE_EYE	0.798534798534799	0.945247768467203	0.0519512476197082	0.351397607469501	0.732475756766878	11	c("INHBA"	"JUN"	"TFAP2A"	"TWIST1")
771	GO_EYE_DEVELOPMENT	0.886304909560723	0.98713100756282	0.030918431706181	0.230521418628549	0.821683524912158	215	c("WNT6"	"TSPAN12"	"INHBA"	"CYP1A1"	"NHS"	"TGFBR1"	"TULP1"	"NES"	"JAG1"	"FOXP2"	"SOX9"	"SLC7A11"	"TUB"	"ACVRL1"	"HIPK2"	"NRP1"	"ZEB1"	"CRYAB"	"JUN"	"GDF11"	"CLCN2"	"TFAP2A"	"TGFB1"	"MYO7A"	"VEGFA"	"SIX5"	"AHI1"	"RING1"	"ACVR2B"	"TDRD7"	"GNAT2"	"SH3PXD2B"	"SLC17A8"	"ALDH1A3"	"FZD5"	"CHD7"	"NTRK2"	"BMP7"	"TWIST1"	"HIPK1"	"GRHL2"	"PHACTR4"
772	GO_EYE_MORPHOGENESIS	0.764275256222548	0.924492148554337	0.0437125833579551	0.261650743221048	0.836177480728106	89	c("TSPAN12"	"TULP1"	"JAG1"	"SOX9"	"HIPK2"	"ZEB1"	"GDF11"	"TFAP2A"	"MYO7A"	"VEGFA"	"AHI1"	"RING1"	"TDRD7"	"GNAT2"	"ALDH1A3"	"FZD5"	"NTRK2"	"BMP7"	"TWIST1"	"HIPK1"	"PHACTR4"	"SDK2"	"TSKU"	"WNT2B"	"WNT5A"	"BBS4"	"CABP4"	"MAN2A1"	"ATP8A2"	"MEGF11"	"NF1"	"EPHA2"	"PPP2R3A"	"ROM1"	"HIF1A")
773	GO_EYE_PHOTORECEPTOR_CELL_DEVELOPMENT	0.709401709401709	0.89657220471174	0.0542315935495841	0.349755014648698	0.82381019750313	18	c("TULP1"	"MYO7A"	"VEGFA"	"GNAT2"	"NTRK2"	"BBS4"	"CABP4")
774	GO_EYE_PHOTORECEPTOR_CELL_DIFFERENTIATION	0.466887417218543	0.764469533573404	0.0728938564822936	0.391168699481943	0.983586389918341	24	c("TULP1"	"SOX9"	"MYO7A"	"VEGFA"	"GNAT2"	"NTRK2"	"SDK2"	"BBS4"	"CABP4"	"PPP2R3A"	"ROM1"	"PAX6")
775	GO_FACE_DEVELOPMENT	0.932584269662921	1	0.0387962208304479	0.237334778215537	0.659773527823208	40	c("CRISPLD1"	"RRAS"	"TGFB1"	"ALDH1A3"	"CHD7"	"GRHL2"	"WNT5A"	"BBS4"	"ASPH"	"MAP2K1"	"PLEKHA1"	"ZFAND5"	"HOXB3"	"MAPK3")
776	GO_FATTY_ACID_BETA_OXIDATION	0.0777777777777778	0.335200970532835	0.271288554688953	-0.442022611628901	-1.41298105464869	45	c("ACOX2"	"BDH2"	"EHHADH"	"ETFB"	"CPT1C"	"ABCD1"	"GCDH"	"CPT1A"	"NUDT19"	"ACADL"	"ECI2"	"HSD17B4"	"SESN2"	"ACAD11"	"SLC25A17"	"HADH"	"ACOX1"	"DECR1"	"ACADS"	"SCP2"	"HADHB"	"ETFA"	"CROT"	"ACAD9"	"ECHS1")
777	GO_FATTY_ACID_BETA_OXIDATION_USING_ACYL_COA_DEHYDROGENASE	0.26634382566586	0.605809449010787	0.130105630751129	-0.463455726508778	-1.17652872319241	17	c("ACOX2"	"ETFB"	"GCDH"	"ACADL"	"ACAD11"	"ACOX1"	"ACADS")
778	GO_FATTY_ACID_BETA_OXIDATION_USING_ACYL_COA_OXIDASE	0.331140350877193	0.662132846883797	0.108394255853397	-0.495705628223157	-1.13321031183807	11	c("ACOX2"	"ABCD1"	"NUDT19"	"HSD17B4"	"ACOX1"	"SCP2")
779	GO_FATTY_ACID_BIOSYNTHETIC_PROCESS	0.157012195121951	0.49075305309676	0.135002033828631	0.398702253214316	1.24232151502038	73	c("AGMO"	"PTGDS"	"LIPC"	"ALOX12B"	"TBXAS1"	"ACSS2"	"PTGS2"	"CD74"	"ACACB"	"PTGES"	"GGT5"	"MSMO1"	"ACSL3"	"HPGDS"	"ALOX12")
780	GO_FATTY_ACID_CATABOLIC_PROCESS	0.805084745762712	0.95040389563144	0.0723570851036907	-0.245556743952575	-0.829712887403194	60	c("ACOX2"	"BDH2"	"EHHADH"	"ETFB"	"CPT1C"	"ABCD1"	"GCDH"	"CPT1A"	"NUDT19"	"FAAH"	"MCEE"	"ACADL"	"ECI2"	"HSD17B4"	"PCCA"	"SESN2"	"ACAD11"	"SLC25A17"	"HADH"	"ACOX1"	"DECR1"	"ACADS"	"PCCB"	"SCP2"	"PLA2G15"	"HADHB"	"ETFA"	"ALDH3A2"	"CROT"	"ACAD9"	"ECHS1")
781	GO_FATTY_ACID_DERIVATIVE_BIOSYNTHETIC_PROCESS	0.0619765494137353	0.297118899946502	0.234392647294686	0.561526690845196	1.41844875789682	25	c("PTGDS"	"TBXAS1"	"PTGS2"	"CD74"	"PTGES"	"GGT5"	"HPGDS"	"ALOX12")
782	GO_FATTY_ACID_DERIVATIVE_METABOLIC_PROCESS	0.0713178294573643	0.320754572879673	0.208955027549354	0.478437698080816	1.37933722000177	47	c("PLA2G3"	"PTGDS"	"ALOX12B"	"TBXAS1"	"CYP1A1"	"PTGS2"	"CD74"	"PTGES"	"GGT5"	"PLA2G4B"	"HPGDS"	"ALOX12")
783	GO_FATTY_ACID_DERIVATIVE_TRANSPORT	0.043956043956044	0.236616853532943	0.294066672318865	0.704727647297153	1.4689795997354	11	c("NOS2"	"ACE"	"BDKRB2"	"KISS1R")
784	GO_FATTY_ACID_HOMEOSTASIS	0.816849816849817	0.957606423708119	0.0509082865515105	0.34209187275292	0.713078285259077	11	c("GOT1"	"XBP1"	"PRKAA2"	"GPAM"	"DGAT1"	"DGAT2"	"SIRT1"	"PRKAA1")
785	GO_FATTY_ACID_METABOLIC_PROCESS	0.27154046997389	0.61047589522889	0.0891647117820678	0.309888273032759	1.09541186014187	195	c("PLA2G3"	"HAO2"	"ACSBG1"	"LPIN3"	"AGMO"	"PTGDS"	"LIPC"	"ALOX12B"	"TBXAS1"	"CYP1A1"	"ACSS2"	"TNXB"	"PTGS2"	"PAM"	"CD74"	"ACACB"	"PTGES"	"PRKAR2B"	"LPIN2"	"SLC27A1"	"ADH7"	"GGT5"	"PLA2G4B"	"MSMO1"	"ACSL3"	"HPGDS"	"ADIPOR2"	"ALOX12")
786	GO_FATTY_ACID_TRANSPORT	0.14332784184514	0.46912762142356	0.148261500475107	0.481479885796868	1.30695619418636	35	c("CD36"	"NOS2"	"ACE"	"BDKRB2"	"ACACB"	"KISS1R"	"SLC27A1"	"ACSL3")
787	GO_FATTY_ACYL_COA_METABOLIC_PROCESS	0.838187702265372	0.966000217329317	0.0440640346597561	0.268093899931919	0.743418907563367	38	c("ACSBG1"	"ACACB"	"ACOT6"	"ACSL3"	"ACSL5"	"ACSL4"	"ACOT4"	"AGK"	"ACLY"	"ELOVL6"	"PPT2"	"FAR2"	"THEM4")
788	GO_FAT_CELL_DIFFERENTIATION	0.482912332838039	0.776113805134935	0.0658311958368866	0.309306902165177	0.984089355080588	84	c("FFAR2"	"STEAP4"	"MRAP"	"ERO1L"	"PSMB8"	"PTGS2"	"BNIP3"	"FABP4"	"RARRES2"	"CCND1"	"HMGA2"	"GRK5"	"RGS2")
789	GO_FAT_SOLUBLE_VITAMIN_METABOLIC_PROCESS	0.076271186440678	0.332548200670196	0.211400189384923	0.618575625042613	1.43115317595568	16	c("CYP11A1"	"RLBP1"	"CYP1A1"	"CYP26B1"	"RBP1")
790	GO_FC_EPSILON_RECEPTOR_SIGNALING_PATHWAY	0.929824561403509	1	0.0760837160951725	-0.211025290981424	-0.789552312275497	110	c("MS4A2"	"NR4A3"	"PSMB10"	"PSMD6"	"PSMB2"	"NRAS"	"SHC1"	"PIK3R1"	"PIK3CB"	"PLCG2"	"PSMB3"	"PSMA7"	"UBB"	"PSMC3"	"PSME2"	"HRAS"	"PSMD13"	"PSMB4"	"PSMC4"	"PSMA4"	"PSMA5"	"PSMA3"	"MAPK8"	"PSMA1"	"PSMD9"	"PSMC2"	"MALT1"	"UBE2N"	"PSMB7"	"PSMA2"	"PSMC5"	"PSMC6"	"PSMB5"	"PSMD1"	"PSMD14"	"UBE2D1"	"PSMC1"	"PSME4"	"PSMD12"	"PSMD2"	"PSMB1"	"PSMA6"
791	GO_FC_GAMMA_RECEPTOR_SIGNALING_PATHWAY	0.831804281345566	0.962464188965329	0.0418238690062304	0.26041363103028	0.774444476273456	57	c("CYFIP2"	"FYN")
792	GO_FC_RECEPTOR_SIGNALING_PATHWAY	0.99609375	1	0.0780892306943345	-0.178765699155292	-0.70141422540582	154	c("MS4A2"	"NR4A3"	"MYO10"	"ACTG1"	"PSMB10"	"ACTB"	"PSMD6"	"PSMB2"	"ARPC5"	"MYO1C"	"NRAS"	"DOCK1"	"SHC1"	"PIK3R1"	"PIK3CB"	"PLCG2"	"PSMB3"	"PSMA7"	"ARPC2"	"UBB"	"PSMC3"	"PSME2"	"HRAS"	"PSMD13"	"PSMB4"	"ARPC3"	"PSMC4"	"BAIAP2"	"PSMA4"	"HSP90AA1"	"PSMA5"	"ARPC4"	"PSMA3"	"MAPK8"	"PSMA1"	"PSMD9"	"PSMC2"	"MALT1"	"UBE2N"	"PSMB7"	"PSMA2"	"PSMC5"
PSMD2	"PSMB1"	"PSMA6"	"NCKAP1"	"CALM1"	"BRK1"	"PSME3"	"PSMD7"	"CALM2"	"PSMB6"	"CYFIP1"	"VAV2"	"LAT2"	"PSMD3"	"NFATC3")
793	GO_FEAR_RESPONSE	0.0592216582064298	0.287784362110269	0.241339976815091	0.64832366492272	1.48525753278688	15	c("ADCYAP1"	"CCK"	"GRIK2"	"MECP2")
794	GO_FEEDING_BEHAVIOR	0.110924369747899	0.408362699918677	0.172324344900946	0.528158915936473	1.37321056461489	28	c("AGT"	"CCK"	"FYN"	"ADM2"	"CNTFR"	"CHRNB2"	"BBS12"	"NTRK2"	"GIGYF2"	"GHRL"	"TBR1"	"FOS"	"GALR2"	"ATP8A2")
795	GO_FEMALE_GAMETE_GENERATION	0.563748079877112	0.820111531115047	0.059989249649033	0.320104948059244	0.937568979172536	53	c("PAQR8"	"MMP19"	"CYP17A1"	"PTGS2"	"PABPC1L"	"INSL3"	"GDF9"	"NOS3"	"WNT4"	"FOSL1"	"IMMP2L"	"TDRD5"	"NPM2"	"ERCC1"	"AMH"	"NRIP1")
796	GO_FEMALE_GENITALIA_DEVELOPMENT	0.824561403508772	0.961115077195185	0.0588438169595807	-0.321265323767932	-0.734430188002473	11	c("STRA6"	"BAK1"	"MERTK"	"SRD5A1"	"BAX")
797	GO_FEMALE_MEIOTIC_DIVISION	2.37572965934221e-06	8.8655663915372e-05	0.627256739718528	-0.844347345203771	-2.11781223983937	16	c("AURKA"	"PLK1"	"LFNG"	"TRIP13"	"FBXO5"	"MASTL"	"SPIRE2"	"RAD51C"	"CDC25B")
798	GO_FEMALE_SEX_DIFFERENTIATION	0.2481426448737	0.589979798154831	0.102080107662747	0.352386736842663	1.1211519502829	84	c("ADCYAP1"	"ACSBG1"	"INHBA"	"TYRO3"	"CAPN5"	"MMP13"	"MMP19"	"PTPRN"	"LHX9"	"IDH1"	"NOS3"	"ARRB1"	"ESR1"	"WNT4"	"IMMP2L"	"VEGFA"	"FANCF"	"BCL2L1"	"ARRB2"	"VGF"	"INHA"	"AMH"	"NRIP1"	"CHD7"	"AMHR2")
799	GO_FERTILIZATION	0.393893129770992	0.710162715300239	0.0774767547848578	0.341378790528677	1.03821372317707	64	c("SERPINA5"	"FETUB"	"HOXD9"	"CD46"	"CD9"	"OVGP1"	"PCSK4"	"GLRB"	"FNDC3A"	"SPA17"	"NPM2"	"BCL2L1")
800	GO_FIBRIL_ORGANIZATION	0.565533980582524	0.820810991063092	0.0828962134571565	-0.368259788903005	-0.923678025174849	16	c("ADAMTS3"	"MFAP5")
801	GO_FIBROBLAST_GROWTH_FACTOR_RECEPTOR_SIGNALING_PATHWAY	0.00206850635448509	0.0270565372728493	0.431707695803346	-0.492767698694416	-1.68252903868824	66	c("FGF8"	"FGF18"	"ESRP2"	"SHCBP1"	"FGF5"	"FGF9"	"FGFR2"	"CTGF"	"FGFR3"	"FLRT1"	"FLRT3"	"HNRNPM")
802	GO_FILOPODIUM_ASSEMBLY	0.443298969072165	0.744021847317607	0.0774767547848578	0.45602279554672	1.02718710226482	14	c("FGD5"	"TTYH1"	"SRGAP2"	"FGD6"	"S1PR2"	"PPP1R9B"	"SPATA13")
803	GO_FLUID_TRANSPORT	0.180412371134021	0.524389704115572	0.133554954557592	0.574302513699306	1.2936110664445	14	c("AQP3"	"SLC14A1"	"HAS2"	"SLC4A11"	"AQP11")
804	GO_FOLIC_ACID_CONTAINING_COMPOUND_BIOSYNTHETIC_PROCESS	0.918859649122807	1	0.05378728077603	-0.271802846252495	-0.621356245770938	11	c("MTHFD1"	"DHFR")
805	GO_FOLIC_ACID_CONTAINING_COMPOUND_METABOLIC_PROCESS	0.933774834437086	1	0.0401660980049421	0.252569196684698	0.63508052842849	24	c("ALDH1L1"	"ALDH1L2"	"MTHFD1L"	"MTHFS"	"GCH1"	"GGH"	"MTHFD2L")
806	GO_FOLIC_ACID_METABOLIC_PROCESS	0.726655348047538	0.908062988597828	0.052805004567129	0.34743498638131	0.809678011102205	17	c("ALDH1L1"	"ALDH1L2"	"MTHFD1L"	"MTHFS")
807	GO_FOREBRAIN_CELL_MIGRATION	0.4064	0.721292594707786	0.0782955249944794	0.37749943902531	1.04735932341303	39	c("CXCR4"	"TYRO3"	"TNR"	"LRRK2"	"NRP1"	"SEMA3A"	"FGFR1"	"CCDC141"	"RTN4"	"LAMB1"	"DIXDC1"	"SRGAP2")
808	GO_FOREBRAIN_DEVELOPMENT	0.0203176248485368	0.137479102996326	0.352487857583619	-0.31254947120814	-1.28297519192412	239	c("FGF8"	"IGF2BP1"	"AKAP5"	"BMP4"	"LRP2"	"ID4"	"KIF14"	"TACC3"	"GDF7"	"FAT4"	"WDR62"	"ASPM"	"POU3F1"	"GLI2"	"LHX2"	"CNTNAP2"	"RRM1"	"NR4A3"	"MYH10"	"CXCL12"	"FGFR2"	"CCDC85C"	"ANXA3"	"ARX"	"STIL"	"AVPR1A"	"ETS1"	"GLI1"	"OTX1"	"EPHB3"	"CSF1R"	"NME1"	"PPARGC1A"	"H2AFX"	"SLIT3"	"DCLK2")
809	GO_FOREBRAIN_GENERATION_OF_NEURONS	0.108179419525066	0.402805097986889	0.222056046145248	-0.409473563420493	-1.28106676799327	40	c("FGF8"	"ASPM"	"FGFR2"	"ARX"	"CSF1R"	"SLIT3"	"DCLK2")
810	GO_FOREBRAIN_NEURON_DEVELOPMENT	0.143552311435523	0.46912762142356	0.183023938384487	-0.50827959902303	-1.35131844630652	20	c("FGF8"	"FGFR2"	"ARX"	"SLIT3"	"DCLK2")
811	GO_FOREBRAIN_REGIONALIZATION	0.0347582328640063	0.203947728822865	0.321775918075361	-0.663989444343006	-1.54630430141844	12	c("FGF8"	"BMP4"	"LHX2")
812	GO_FORELIMB_MORPHOGENESIS	0.164128595600677	0.500499023992712	0.139599673451922	0.538014210857174	1.28895214859537	20	c("WNT3"	"HOXD9"	"ZBTB16"	"CRABP2"	"RUNX2"	"TFAP2A"	"TBX5"	"TWIST1")
813	GO_FORMATION_OF_PRIMARY_GERM_LAYER	0.549253731343284	0.814528125613976	0.096240602328129	-0.270972872418975	-0.961805867254967	80	c("ATOH8"	"BMP4"	"CRB2"	"LAMA3"	"NR4A3"	"FGFR2"	"MMP2"	"NANOG"	"ITGB2"	"FOXF1"	"ITGA3"	"COL4A2"	"MMP14"	"EXOC4"	"LEF1")
814	GO_FORMATION_OF_TRANSLATION_PREINITIATION_COMPLEX	0.801452784503632	0.94734126392001	0.0649407684612899	-0.294294584695046	-0.747096242788885	17	c("EIF3I"	"DENR"	"EIF3A"	"EIF3C"	"EIF3L"	"EIF3K"	"EIF3B"	"MCTS1"	"EIF4H"	"EIF3D")
815	GO_FRUCTOSE_METABOLIC_PROCESS	0.682070240295749	0.883806598623359	0.0597317976364411	0.396258944512113	0.817441076304823	10	c("ALDOC"	"PFKFB4"	"ALDOA")
816	GO_FUCOSYLATION	0.43040293040293	0.736427802582225	0.0824344091527096	0.511126395175718	1.06542470737327	11	c("ADAMTS7"	"FUT11")
817	GO_G1_DNA_DAMAGE_CHECKPOINT	0.00286687254112899	0.0354668649058369	0.431707695803346	-0.486581675056258	-1.65295006896135	64	c("CCNB1"	"CDC25C"	"AURKA"	"GTSE1"	"CHEK2"	"CDK1"	"PLAGL1"	"E2F7"	"TFDP1"	"RFWD3"	"RPS27L"	"CENPJ"	"PCNA"	"RPA2"	"SOX4"	"UBB"	"BAX"	"TRIAP1"	"ATM"	"NPM1"	"PCBP4"	"CNOT6"	"PRMT1"	"CDK2"	"CNOT8"	"RBM38"	"TNKS1BP1")
818	GO_G2_DNA_DAMAGE_CHECKPOINT	0.00156062995943389	0.0222633617650491	0.45505986738723	-0.641592206551896	-1.84871271256935	30	c("CCNA2"	"PLK1"	"BRCA1"	"CLSPN"	"CDK1"	"DTL"	"BRSK1"	"CHEK1"	"BLM"	"RBBP8"	"FOXO4"	"NEK6"	"ATM"	"MRE11A")
819	GO_GALACTOSE_METABOLIC_PROCESS	0.842960288808664	0.968418819579594	0.0487989701682839	0.319663498902796	0.686124752943485	12	c("CHST1"	"PGM2"	"B4GALT1")
820	GO_GAMETE_GENERATION	0.470588235294118	0.767563052824712	0.147331213699377	-0.236696836598747	-1.00100698728375	325	c("DDX4"	"TMEM119"	"BMP4"	"CCNB1"	"CDC25C"	"DUSP13"	"DIAPH3"	"KIFC1"	"TRIP13"	"FANCD2"	"EIF5A2"	"ASPM"	"RACGAP1"	"FBXO5"	"ASF1B"	"SEPT4"	"MNS1"	"RSPH1"	"HMGB2"	"ANG"	"GLI1"	"DNAH9"	"PTTG1"	"RGN"	"H2AFX"	"DZIP1"	"INSL6"	"CXADR"	"MCM8"	"SPEF2"	"RNF151"	"ADAMTS2"	"MERTK"	"ADAMTS1"	"AFP"	"DNMT3A"	"LIMK2"	"WT1"	"WDR81"	"RAD51C"	"CDC25B"	"CABYR"
821	GO_GAMMA_AMINOBUTYRIC_ACID_SIGNALING_PATHWAY	0.711496746203905	0.89748069809915	0.0653834195468773	-0.366031965890225	-0.817093785168493	10	c("GABRA4"	"PLCL2")
822	GO_GANGLION_DEVELOPMENT	0.484288354898336	0.776182143088618	0.0766746872490091	0.492060498364371	1.01506973901951	10	c("NRP1"	"SEMA3A"	"NRP2"	"SIX1"	"SIX4"	"SEMA3F")
823	GO_GANGLIOSIDE_BIOSYNTHETIC_PROCESS	0.759704251386322	0.921373514234473	0.0546808488785442	0.369048694914762	0.761309155434829	10	c("B4GALNT1"	"ST6GALNAC4"	"ST6GALNAC5"	"ST3GAL3"	"ST6GALNAC6"	"ST3GAL6")
824	GO_GANGLIOSIDE_METABOLIC_PROCESS	0.572815533980582	0.826078516529796	0.0822054920415869	-0.366639103344975	-0.91961298283034	16	c("ST3GAL2"	"NEU3"	"ITGB8"	"GM2A"	"HEXB")
825	GO_GASTRULATION	0.294736842105263	0.629310519593732	0.151148761385484	-0.28956925638542	-1.08342500029122	110	c("FGF8"	"ATOH8"	"BMP4"	"SFRP1"	"CRB2"	"LAMA3"	"NR4A3"	"FGFR2"	"MMP2"	"NANOG"	"ITGB2"	"FOXF1"	"ITGA3"	"COL4A2"	"MMP14"	"EXOC4")
826	GO_GASTRULATION_WITH_MOUTH_FORMING_SECOND	0.55050505050505	0.814868857184032	0.0655321029282414	0.392955531558192	0.937067720111521	19	c("CHRD"	"AMOT"	"ETS2"	"ACVR2B"	"WNT5A"	"MEGF8"	"RNF2"	"UGDH"	"FOXA2"	"LRP6"	"ACVR2A")
827	GO_GDP_METABOLIC_PROCESS	0.263537906137184	0.603183636023751	0.110564716336619	0.566567407525892	1.21607854462214	12	c("DLG2"	"MPP3"	"CASK"	"DLG4"	"NUDT18")
828	GO_GENERATION_OF_PRECURSOR_METABOLITES_AND_ENERGY	0.530232558139535	0.806731349679244	0.127505315300183	-0.236106356027458	-0.973904993456336	234	c("OGDHL"	"PPP1R3D"	"RUNX1T1"	"NR4A3"	"GNPDA1"	"AVPR1A"	"ENO3"	"NDUFA4"	"FXN"	"PPARGC1A"	"PFKFB3"	"SLC25A4"	"ETFB"	"ME3"	"SCO2"	"PDHA1"	"COX5A"	"CYB5R4"	"BLOC1S1"	"NNT"	"UQCRFS1"	"NDUFA1"	"COX5B"	"NDUFB8"	"NDUFB6"	"NDUFB7"	"UQCR10"	"COX10"	"SDHD"	"AK2"	"PYGB"	"NDUFS5"	"NDUFS6"	"PRKAG2"	"NDUFA5"	"NDUFS4"	"UQCRQ"	"COX7B"	"SDHC"	"CYCS"	"FECH"	"MSH2"
IDH3B	"MRAP2"	"COX8A"	"UQCRB"	"CYC1"	"NDUFAB1"	"ATP5D"	"ALDH5A1"	"ATP5C1"	"FASTKD2"	"COX19"	"COX6B1"	"DHTKD1"	"CS"	"NDUFS1"	"SUCLG2"	"NDUFB2"	"COX4I1"	"ACO2"	"TBRG4"	"NDUFB10"	"NDUFA13"	"SDHAF2"	"COX6C"	"NDUFC2"	"NDUFA3"	"NDUFS8"	"SLC25A25"	"SUCLG1"	"NDUFV2"	"UQCRH"	"NDUFA12"	"NDUFA2"	"ATPIF1"	"SDHB"	"NDUFC1"	"NDUFA8"	"UQCRC1"	"PDHB")
829	GO_GENETIC_IMPRINTING	0.498783454987835	0.786238422658655	0.0899860794997137	-0.394791396847317	-0.97226302351782	15	c("BRCA1"	"DNMT3A"	"NDN")
830	GO_GENE_SILENCING	0.00091677101852412	0.0150541715811605	0.477270815362862	-0.412879863955436	-1.60331538763647	145	c("DDX4"	"HIST1H2AE"	"HIST1H2AK"	"HIST1H2AI"	"DYDC2"	"H2AFY2"	"NUP35"	"H2AFX"	"BEND3"	"HELLS"	"NUP210"	"HIST1H2AC"	"DOT1L"	"LIN28B"	"DNMT3A"	"H2AFZ"	"HIST1H3E"	"HIST1H3D"	"NUP37"	"TNRC18"	"RAN"	"WTIP"	"HAT1"	"HNRNPA2B1"	"LIMD1"	"POLR2J"	"POLR2G"	"NUP43"	"XPO5"	"SMAD1"	"ZFP36"	"TERT"	"NCBP2"	"BAHCC1"	"HIST1H4I"	"TSN"	"RBM4"	"AAAS"	"SUV39H1"	"CNOT6"	"H3F3A"	"CHMP1A"
NUP205	"NUP153"	"DROSHA"	"TDRD9"	"DNMT1"	"SMAD2"	"ERI1"	"TNRC6C"	"H2AFV"	"SND1"	"POLR2I"	"POLR2K"	"TPR"	"RRP8"	"NUP188"	"HIST3H2A"	"NUP214"	"POLR2C"	"NUPL2")
831	GO_GENE_SILENCING_BY_RNA	0.00771410970413732	0.0714298393496691	0.407017918923954	-0.406183627098629	-1.48526422393851	97	c("DDX4"	"NUP35"	"NUP210"	"LIN28B"	"HIST1H3E"	"HIST1H3D"	"NUP37"	"RAN"	"WTIP"	"HNRNPA2B1"	"LIMD1"	"POLR2J"	"POLR2G"	"NUP43"	"XPO5"	"SMAD1"	"ZFP36"	"TERT"	"NCBP2"	"HIST1H4I"	"TSN"	"RBM4"	"AAAS"	"CNOT6"	"H3F3A"	"NUP50"	"CNOT8"	"PABPC1"	"CELF1"	"MRPL44"	"NUP85"	"NCBP1"	"NUP205"	"NUP153"	"DROSHA"	"TDRD9"	"SMAD2"	"ERI1"	"TNRC6C"	"SND1"	"POLR2I"	"POLR2K"
832	GO_GENITALIA_DEVELOPMENT	0.139650872817955	0.462396530850701	0.188204146308491	-0.465338096096052	-1.31233407043529	26	c("FGF8"	"STRA6"	"BAK1"	"MERTK"	"WT1"	"TCF7"	"SRD5A1"	"DHCR24"	"BAX"	"CTNNB1")
833	GO_GERM_CELL_DEVELOPMENT	0.591397849462366	0.836607122031515	0.102821842840815	-0.252006254186049	-0.944372639380986	116	c("BMP4"	"CCNB1"	"TRIP13"	"ASPM"	"FBXO5"	"SEPT4"	"RSPH1"	"HMGB2"	"ANG"	"DZIP1"	"INSL6"	"WT1"	"WDR81"	"CDC25B"	"CABYR"	"CIB1"	"HEXB"	"HOOK1"	"RAN"	"BCL2")
834	GO_GLANDULAR_EPITHELIAL_CELL_DEVELOPMENT	0.246478873239437	0.589069096741455	0.133554954557592	-0.506713748757924	-1.19382464261793	13	BMP4
835	GO_GLANDULAR_EPITHELIAL_CELL_DIFFERENTIATION	0.0334743355441277	0.198197589830017	0.321775918075361	-0.569066177107648	-1.55828892925833	23	c("FGF8"	"BMP4"	"FGFR2"	"IL31RA"	"SMO"	"RXRA"	"HOXA5"	"WDR77"	"RARB"	"GATA6")
836	GO_GLAND_DEVELOPMENT	0.202970297029703	0.544577877180568	0.222056046145248	-0.257843754114166	-1.08597407078775	284	c("FGF8"	"BMP4"	"E2F8"	"CCNB2"	"ID4"	"MKI67"	"SFRP1"	"GDF7"	"HOXB13"	"SLC9A3R1"	"BDH1"	"GLI2"	"TFCP2L1"	"FGFR2"	"CCNE1"	"STRA6"	"TK1"	"TGFB3"	"ETS1"	"GLI1"	"SULF2"	"EZR"	"HLX"	"E2F7"	"CSF1"	"EPHB3"	"CSF1R"	"NME1"	"RGN"	"DDR1"	"ANXA1"	"ADA"	"FOXF1"	"COBL"	"RPGRIP1L"	"UCP2"	"VDR"	"AFP"	"NFIB"	"WT1"	"MAD1L1"	"CCDC39"
837	GO_GLAND_MORPHOGENESIS	0.0288018221385932	0.177676105490106	0.352487857583619	-0.402511950044147	-1.4011887314907	74	c("FGF8"	"BMP4"	"ID4"	"MKI67"	"SFRP1"	"GDF7"	"HOXB13"	"SLC9A3R1"	"GLI2"	"FGFR2"	"TGFB3"	"EZR"	"CSF1"	"CSF1R"	"DDR1")
838	GO_GLIAL_CELL_DEVELOPMENT	0.189504373177843	0.528638040582087	0.173747838999571	-0.350989897906864	-1.16749653235206	55	c("ID4"	"POU3F1"	"ARHGEF10"	"PHGDH"	"SOX11"	"GFAP")
839	GO_GLIAL_CELL_DIFFERENTIATION	0.842794759825327	0.968418819579594	0.0389556479965885	0.246608960742158	0.792264715321961	91	c("DTX1"	"GPC1"	"CLU"	"CD9"	"S100B"	"SOX9"	"PRDM8"	"CNP"	"TFAP2A"	"NDRG1"	"LGI4"	"SLC8A3"	"TGFB1")
840	GO_GLIAL_CELL_MIGRATION	0.672787979966611	0.88046140735243	0.0555947097758869	0.340268042951841	0.847342597946786	23	c("CCL2"	"MATN2"	"APCDD1"	"VCAN"	"FN1"	"RTN4"	"LAMB1"	"SRGAP2")
841	GO_GLIOGENESIS	0.769337016574586	0.927144530270059	0.0407403526717903	0.250287446959044	0.836422171898612	115	c("DTX1"	"CCL2"	"GPC1"	"CLU"	"MATN2"	"CD9"	"S100B"	"SOX9"	"APCDD1"	"PRDM8"	"CNP"	"VCAN"	"TFAP2A"	"NDRG1"	"LGI4"	"SLC8A3"	"TGFB1"	"FN1"	"NOTCH1"	"EGR2"	"NTRK2"	"NAB1"	"RTN4"	"GSTP1"	"LAMB1"	"DUSP10")
842	GO_GLOBAL_GENOME_NUCLEOTIDE_EXCISION_REPAIR	0.183823529411765	0.52578597228365	0.160801401070022	-0.419017745942677	-1.23893165111144	32	c("GTF2H1"	"DDB1"	"UBB"	"CHD1L"	"CUL4B"	"UBE2N"	"USP45"	"UBE2I"	"GTF2H5"	"GTF2H3"	"RBX1"	"ERCC4"	"GTF2H4"	"SUMO1"	"SUMO2"	"GTF2H2"	"UBA52"	"ERCC3")
843	GO_GLOMERULAR_EPITHELIUM_DEVELOPMENT	0.796875	0.944866071428571	0.0495901956956338	0.336813723616629	0.747611160069662	13	c("CD34"	"JAG1"	"IQGAP1"	"MAGI2"	"FOXJ1")
844	GO_GLOMERULUS_DEVELOPMENT	0.317380352644836	0.650312987088762	0.120433371642259	-0.364686451727602	-1.09763655081843	34	c("ACTA2"	"BMP4"	"SULF1"	"SULF2"	"COL4A3"	"WT1"	"NPHS2"	"BCL2"	"MPV17")
845	GO_GLUCAN_BIOSYNTHETIC_PROCESS	0.184615384615385	0.526473445926361	0.131457611642763	0.53437740724354	1.25866832201015	18	c("EPM2A"	"NR1D1"	"GBE1"	"NHLRC1"	"PGM2"	"GYS1")
846	GO_GLUCAN_METABOLIC_PROCESS	0.168238993710692	0.506937957946738	0.132147260608774	0.438763133625862	1.24076863418595	42	c("MGAM"	"EPM2A"	"PYGM"	"NR1D1"	"GBE1"	"STK40"	"NHLRC1"	"STBD1"	"PGM2"	"GYS1"	"PHKA1"	"GNMT")
847	GO_GLUCOCORTICOID_METABOLIC_PROCESS	0.000914408883744639	0.0150541715811605	0.477270815362862	0.820485726933348	1.71027318051415	11	c("CYP11A1"	"HSD3B1"	"SERPINA6"	"CYP11B1"	"CYP17A1"	"CACNA1H"	"STAR")
848	GO_GLUCOSAMINE_CONTAINING_COMPOUND_METABOLIC_PROCESS	0.835897435897436	0.963847384408132	0.0466948041282054	0.305306825552395	0.719117284165316	18	c("CHIT1"	"OVGP1"	"OGT"	"CTBS")
849	GO_GLUCOSE_6_PHOSPHATE_METABOLIC_PROCESS	0.829896907216495	0.962031330991188	0.0472587336673259	0.313124872465091	0.705310860631104	14	c("HK1"	"TPI1"	"PGM2")
850	GO_GLUCOSE_CATABOLIC_PROCESS	0.0868113522537563	0.35510199196989	0.195789002148949	0.5663539491986	1.41034645072233	23	c("HK1"	"ALDOC"	"PFKFB4"	"TKTL1"	"PFKL"	"ENO2"	"PFKP"	"GAPDHS"	"ENO1"	"PGK1"	"TPI1"	"PGAM1")
851	GO_GLUCOSE_METABOLIC_PROCESS	0.335302806499261	0.666569803584801	0.0843144320642653	0.334887518275436	1.06920912448007	86	c("IGFBP5"	"HK1"	"ATF3"	"PGM2L1"	"ALDOC"	"PFKFB4"	"TKTL1"	"PDK1"	"PFKL"	"ENO2"	"PFKP"	"GAPDHS"	"BPGM"	"ENO1"	"SLC37A4"	"PGK1"	"CACNA1A"	"CREM"	"GOT1"	"TPI1"	"PGM2"	"PGAM1"	"PPARD"	"GHRL")
852	GO_GLUTAMATE_METABOLIC_PROCESS	0.0364077669902913	0.21063721795838	0.376039306993639	-0.619465319726746	-1.55375775588742	16	c("HAL"	"AMDHD1")
853	GO_GLUTAMATE_RECEPTOR_SIGNALING_PATHWAY	0.188455008488964	0.528155398925239	0.129442887745046	0.520506930343737	1.26000308480433	21	c("GRIK1"	"GRIK4"	"ATP1A3"	"GRIK2")
854	GO_GLUTAMATE_SECRETION	0.493946731234867	0.7826681111028	0.0902635484340068	-0.380964128772978	-0.967115550354278	17	SLC1A6
855	GO_GLUTAMINE_FAMILY_AMINO_ACID_BIOSYNTHETIC_PROCESS	0.368544600938967	0.69100181707282	0.105920292736253	-0.460463598640568	-1.08485864540506	13	c("PYCR2"	"GLUL"	"CAD"	"NOXRED1"	"OAT"	"GLUD1")
856	GO_GLUTAMINE_FAMILY_AMINO_ACID_CATABOLIC_PROCESS	0.3446519524618	0.67496188888379	0.0905428948469474	0.475021309313015	1.10701087694609	17	c("NOS2"	"NOS3"	"GOT1"	"ASRGL1")
857	GO_GLUTAMINE_FAMILY_AMINO_ACID_METABOLIC_PROCESS	0.586111111111111	0.83233845976928	0.0883594442500905	-0.28613948013588	-0.914680954734644	45	c("HAL"	"AMDHD1"	"PHGDH"	"CTPS")
858	GO_GLUTAMINE_METABOLIC_PROCESS	0.962648556876061	1	0.0399218624292714	0.23114670098523	0.559542129614677	21	c("ADSSL1"	"GFPT2"	"MECP2"	"GGH"	"GLS2"	"CTPS2"	"SIRT4")
859	GO_GLUTATHIONE_DERIVATIVE_METABOLIC_PROCESS	0.0113804470281431	0.091892359507888	0.380730400722792	0.664758101285335	1.59259990843508	20	c("GSTA2"	"GSTA1"	"GSTM3"	"GSTM1"	"MGST3"	"GSTM2"	"HPGDS")
860	GO_GLUTATHIONE_METABOLIC_PROCESS	0.144859813084112	0.4715067747115	0.142901149386948	0.445857901023968	1.27399890543856	45	c("GSTA2"	"GSTA1"	"GSTM3"	"GSTM1"	"IDH1"	"CHAC2"	"GGT5"	"GSTM2")
861	GO_GLYCERALDEHYDE_3_PHOSPHATE_METABOLIC_PROCESS	0.638095238095238	0.863997448223286	0.0755015292281669	-0.353785802031741	-0.852291461960588	14	c("TALDO1"	"DERA"	"RPE"	"H6PD"	"SHPK")
862	GO_GLYCEROLIPID_BIOSYNTHETIC_PROCESS	0.577868852459016	0.828203336554052	0.112843355675562	-0.243748455377251	-0.959163856319377	161	c("FGF8"	"FGF18"	"MOGAT2"	"FGF5"	"SLC44A5"	"FGF9"	"FGFR2"	"ABHD3"	"ANG"	"LPCAT2"	"LPCAT4"	"FGFR3"	"GK"	"PIGK"	"TAMM41"	"LPL"	"PCYT1B"	"LPCAT1"	"PCYT1A"	"MTMR4"	"VAC14"	"AGPAT5"	"PIK3R1"	"PIK3CB"	"PLCG2")
863	GO_GLYCEROLIPID_CATABOLIC_PROCESS	0.66723259762309	0.877943058339682	0.0567672387487446	0.35441903749733	0.85795030676173	21	c("LIPC"	"ABHD6"	"FABP4"	"PLA2G4B"	"PNPLA6"	"LIPE"	"PNPLA8")
864	GO_GLYCEROLIPID_METABOLIC_PROCESS	0.434177215189873	0.738732384398722	0.0632191170859458	0.281041907572501	1.01951924773189	250	c("PLA1A"	"BTC"	"PLA2G2D"	"PLA2G3"	"LPIN3"	"AGMO"	"IP6K3"	"LIPC"	"INPP5J"	"APOC1"	"CD28"	"FYN"	"FGF1"	"APOH"	"MBOAT2"	"TNXB"	"PGAP1"	"CAV1"	"ABHD6"	"FABP4"	"PDGFA"	"APOBR"	"LPIN2"	"FGFR1"	"SLC27A1"	"PHOSPHO1"	"FGF17"	"SH3YL1"	"SERINC3"	"PLA2G4B"	"INSIG2"	"AGPAT4"	"MTM1"	"INPP1")
865	GO_GLYCEROPHOSPHOLIPID_CATABOLIC_PROCESS	0.604395604395604	0.842977676158244	0.0650877566917313	0.429507612976742	0.895293272250239	11	c("LIPC"	"PLA2G4B"	"PNPLA6"	"PNPLA8")
866	GO_GLYCEROPHOSPHOLIPID_METABOLIC_PROCESS	0.744544287548139	0.917391910461434	0.038875878582578	0.249959590825151	0.893593173589301	218	c("PLA1A"	"BTC"	"PLA2G2D"	"PLA2G3"	"LPIN3"	"IP6K3"	"LIPC"	"INPP5J"	"CD28"	"FYN"	"FGF1"	"MBOAT2"	"PGAP1"	"PDGFA"	"LPIN2"	"FGFR1"	"SLC27A1"	"PHOSPHO1"	"FGF17"	"SH3YL1"	"SERINC3"	"PLA2G4B"	"AGPAT4"	"MTM1"	"INPP1")
867	GO_GLYCOLIPID_BIOSYNTHETIC_PROCESS	0.61741835147745	0.852744451975147	0.0562940749700968	0.313218244302387	0.893981041635841	44	c("A4GALT"	"PGAP1"	"B4GALNT1"	"ST6GALNAC4"	"PIGV"	"UGCG"	"ST8SIA1"	"ST6GALNAC5"	"PIGP"	"GAL3ST3"	"ST3GAL3"	"PIGU"	"ST6GALNAC6"	"PLAUR"	"PIGH"	"PIGL")
868	GO_GLYCOPROTEIN_CATABOLIC_PROCESS	0.078125	0.335503880526811	0.211400189384923	0.645164432455131	1.43204417149127	13	c("HPSE"	"CELA1"	"GPC1"	"FBXO2"	"EDEM3")
869	GO_GLYCOPROTEIN_METABOLIC_PROCESS	0.41183879093199	0.725269545554929	0.0655321029282414	0.284147271334115	1.02739188334087	236	c("ADAMTS7"	"BCAN"	"CHST15"	"HPSE"	"MUC13"	"NDNF"	"CELA1"	"LIPC"	"A4GALT"	"TET1"	"GPC1"	"OAS2"	"MUC2"	"B4GALNT1"	"HYAL1"	"SPOCK2"	"FBXO2"	"ST6GALNAC4"	"GLCE"	"DPY19L1"	"GALNT12"	"CHST3"	"VCAN"	"OGT"	"POMT1"	"PARP16"	"B3GNT2"	"EDEM3"	"FUT11"	"MUC1"	"C1GALT1"	"NCAN"	"MCFD2"	"SIRT3"	"GALNT11"	"TNIP1")
870	GO_GLYCOSPHINGOLIPID_BIOSYNTHETIC_PROCESS	0.336805555555556	0.667615006995706	0.0931454575337804	0.509904027471913	1.13181237809767	13	c("A4GALT"	"B4GALNT1"	"ST6GALNAC4"	"UGCG"	"ST8SIA1"	"ST6GALNAC5")
871	GO_GLYCOSPHINGOLIPID_METABOLIC_PROCESS	0.538251366120219	0.810127756788262	0.0922597260527354	-0.305058696422649	-0.958004299153739	42	c("SMPD3"	"ST3GAL2"	"NEU3"	"SMPD2"	"ITGB8"	"GM2A"	"ARSB"	"GLTP"	"HEXB"	"GLA")
872	GO_GLYCOSYLATION	0.970899470899471	1	0.0275182928235944	0.209730428179354	0.731914075652296	174	c("ADAMTS7"	"MUC13"	"A4GALT"	"TET1"	"OAS2"	"MUC2"	"B4GALNT1"	"ST6GALNAC4"	"DPY19L1"	"GALNT12"	"OGT"	"POMT1"	"PARP16"	"B3GNT2"	"EDEM3"	"FUT11"	"MUC1"	"C1GALT1"	"MCFD2"	"PIGV"	"SIRT3"	"GALNT11"	"B4GALT3"	"TET2"	"EXTL1"	"MAN2A1"	"ST8SIA1"	"ST6GALNAC5"	"B4GALT1"	"MOGS"	"EDEM1"	"B3GALNT2"	"MGAT5"	"CCDC126"	"ALG11"	"POMT2"	"GALNTL6"	"GALNT1"	"DPY19L4"	"SIRT4"	"ST3GAL3"	"LMAN1"
873	GO_GLYCOSYL_COMPOUND_BIOSYNTHETIC_PROCESS	0.0050494518767601	0.0533582125403006	0.407017918923954	-0.428190740540141	-1.56517246696164	94	c("AK5"	"DCTD"	"TYMS"	"TK1"	"NME4"	"CTPS"	"DCK"	"NME1"	"ATP5G1"	"UCK2"	"ADK"	"ADA"	"NME7"	"ATP5O"	"ATP5F1"	"NME2"	"DUT"	"APRT"	"ATP5E"	"AK2"	"PRKAG2"	"MAT2B"	"ADSL"	"ATP5L"	"ATP5G3"	"ATP5B"	"SLC25A13"	"ATP6V0A1"	"ATP5A1"	"ATP5J2"	"ATP5D"	"ATP5C1"	"CAD"	"PRPS1"	"ATP5J"	"GMPS"	"ADSS"	"ATP6V0A2"	"NME3"	"ATP5H")
874	GO_GLYCOSYL_COMPOUND_CATABOLIC_PROCESS	0.732773109243697	0.911170866930485	0.0519512476197082	0.311157435966037	0.809007791848838	28	c("UPP1"	"APOBEC2"	"NT5C3"	"UPP2"	"NUDT18")
875	GO_GLYCOSYL_COMPOUND_METABOLIC_PROCESS	0.115	0.414406645030978	0.30068212900741	-0.27448715331964	-1.15119183040617	286	c("AK5"	"DCTD"	"OGDHL"	"TYMS"	"TK1"	"FIGNL1"	"ENO3"	"NDUFA4"	"LCTL"	"NME4"	"CTPS"	"DCK"	"NME1"	"ATP5G1"	"FXN"	"UCK2"	"ATP6V1B2"	"TJP2"	"PFKFB3"	"ADK"	"ADA"	"NME7"	"FUCA2"	"ERH"	"DNMT3A"	"COX5A"	"ATP5O"	"AHCY"	"VCP"	"ATP5F1"	"MACROD2"	"NME2"	"UQCRFS1"	"NDUFA1"	"DUT"	"COX5B"	"MCCC2"	"NDUFB8"	"NDUFB6"	"APRT"	"NDUFB7"	"UQCR10"
UQCRQ	"ADSL"	"ATP5L"	"COX7B"	"SDHC"	"HSPA8"	"CYCS"	"MSH2"	"CTNS"	"ATP5G3"	"ATP5B"	"COX7C"	"SLC25A13"	"NDUFA10"	"UQCR11"	"APOBEC1"	"ATP6V0A1"	"DLG3"	"MOCS2"	"NDUFA9"	"ATP5A1"	"COX8A"	"UQCRB"	"ATP5J2"	"CYC1"	"NDUFAB1"	"DLG1"	"MCEE"	"ATP5D"	"ATP5C1"	"COX6B1"	"CAD"	"DHTKD1"	"AMPD3"	"NDUFS1"	"DNMT3B"	"PRPS1"	"MAGI3"	"ATIC"	"ATP5J"	"GMPS"	"ADSS"	"ATP6V0A2"	"NDUFB2"	"COX4I1"	"RHOQ"	"NME3"	"ATP5H"	"NDUFB10"	"NDUFA13"
ENTPD5	"NDUFA3"	"NDUFS8"	"SLC25A25"	"NDUFV2"	"UQCRH"	"NDUFA12"	"BAD"	"NDUFA2"	"DCAKD"	"NDUFC1"	"NDUFA8"	"ATP5G2"	"ABHD10"	"UQCRC1")
876	GO_GLYOXYLATE_METABOLIC_PROCESS	0.98034398034398	1	0.0560595875032335	-0.19278670010314	-0.52131388580263	22	c("GCSH"	"PDHA1"	"NDUFAB1"	"BCKDHB"	"DHTKD1")
877	GO_GMP_METABOLIC_PROCESS	0.313559322033898	0.647398600219243	0.0959206777921745	0.488016116993266	1.12908719237742	16	c("DLG2"	"MPP3"	"CASK"	"DLG4")
878	GO_GOLGI_LOCALIZATION	0.431670281995662	0.737766693115011	0.0916795246008379	-0.475491740902306	-1.06144102864158	10	SLC9A3R1
879	GO_GOLGI_ORGANIZATION	0.994047619047619	1	0.0322153154599285	0.184132222102291	0.581187863189507	78	c("ATP8B4"	"LRRK2"	"SYNE1"	"DYNC2H1"	"VMP1"	"DNAJC28"	"ATP8B2"	"STK25"	"MYO18A"	"VAMP4"	"PLEKHM2"	"TMED5"	"CLASP2")
880	GO_GOLGI_RIBBON_FORMATION	0.686813186813187	0.884701776078922	0.0589694466690997	0.393309830385159	0.819840287843242	11	c("MYO18A"	"VAMP4"	"TMED5"	"VTI1A"	"GOLGA2")
881	GO_GOLGI_TO_ENDOSOME_TRANSPORT	0.827118644067797	0.961160352955966	0.046788296531803	0.312142072811824	0.722180281227956	16	c("WIPI1"	"DOPEY2"	"EPS15"	"AP4M1"	"MON2")
882	GO_GOLGI_TO_PLASMA_MEMBRANE_PROTEIN_TRANSPORT	0.37037037037037	0.691985146957588	0.108820126769161	-0.381498554746437	-1.0686391890674	25	c("ANK3"	"NSF"	"KRT18"	"GOLGA7"	"KIF13A"	"VAMP7"	"RAB34")
883	GO_GOLGI_TO_PLASMA_MEMBRANE_TRANSPORT	0.480106100795756	0.774185358530555	0.0972150808846466	-0.316451338994982	-0.981013032558711	39	c("ANK3"	"NSF"	"KRT18"	"GOLGA7"	"RAB3IP"	"KIF13A"	"VAMP7"	"RAB34"	"COMMD1")
884	GO_GOLGI_TO_VACUOLE_TRANSPORT	0.922110552763819	1	0.059989249649033	-0.230716301168055	-0.638439045069912	24	EHD3
885	GO_GOLGI_VESICLE_TRANSPORT	0.960199004975124	1	0.0934449219410994	-0.197773843144658	-0.828832709395794	273	c("KIF11"	"CENPE"	"KIF2C"	"KIF23"	"EHD3"	"ANK3"	"RACGAP1"	"KIF15"	"GAS6"	"DYNC2LI1"	"RAB6B"	"KIF18A"	"SNX8"	"DCTN6"	"KIF22"	"VCP"	"CUX1"	"NSF"	"KIF1C"	"KRT18"	"VAMP8"	"RANGRF"	"GOLGA7"	"RAB3IP"	"KIF13A"	"ZW10"	"TAPBP"	"VAMP7"	"DYNLL1"	"RAB8A"	"RAB34"	"DYNLL2"	"SPTBN4"	"COMMD1"	"UVRAG"	"SNX2"	"RAB7B"	"KLC1"	"ARF5"	"STX17"	"PRKCI"	"VPS41"
ARFGAP1	"FOLR1"	"AP1AR"	"ANK2"	"SEC13"	"ARF4"	"SPAST"	"GOSR2"	"CCDC93"	"DCTN5"	"COG4"	"SORT1"	"BNIP1"	"SEC23IP"	"COG5"	"CCDC22"	"CYTH3"	"ERGIC2"	"CTSZ")
886	GO_GPI_ANCHOR_METABOLIC_PROCESS	0.99670510708402	1	0.0369160593316849	0.160513509949097	0.424472901875748	30	c("PGAP1"	"PIGV"	"PIGP"	"PIGU"	"PLAUR"	"PIGH"	"PIGL"	"PIGB")
887	GO_GRANULOCYTE_ACTIVATION	0.689804772234273	0.88525338175043	0.0668966276500666	-0.371656187751484	-0.829648745274416	10	c("ANXA3"	"VAMP8"	"VAMP7"	"CXCR2"	"STXBP2")
888	GO_GRANULOCYTE_DIFFERENTIATION	0.234375	0.572455053162077	0.133554954557592	-0.527715690205198	-1.22894881634408	12	c("GATA1"	"ZFPM1"	"LEF1")
889	GO_GRANULOCYTE_MIGRATION	0.207011686143573	0.546877838451424	0.121543282035469	0.469726720332919	1.23233635870581	29	c("SCG2"	"CCL11"	"CCL7"	"CCL2"	"CCL8"	"CX3CL1"	"VEGFA"	"CCL17"	"VAV3"	"IL17RA"	"CKLF")
890	GO_GROWTH	0.263157894736842	0.603183636023751	0.199915231309662	-0.25468533627619	-1.0620443998938	292	c("OGN"	"BMP4"	"CCNB1"	"CCNB2"	"AURKA"	"SFRP1"	"GAS1"	"RFTN1"	"GDF7"	"KIF26B"	"ASPM"	"GLI2"	"LHX2"	"TYMS"	"FGFR2"	"CCNE1"	"STRA6"	"IGF1"	"RAD51B"	"TGFB3"	"STIL"	"ACTA1"	"TIMP3"	"NDRG4"	"ENO3"	"FZD7"	"CSF1"	"FGFR3"	"FLRT1"	"LRP4"	"S1PR1"	"EDN1"	"GINS1"	"SLIT3"	"ANXA1"	"COBL"	"NCAPG2"	"LAMTOR1"	"FLRT3"	"EFNA5"	"RAPH1"	"GINS4"
PTK7	"PDLIM5"	"PRKCZ"	"BMPR1A"	"USP9X"	"TGFB2")
891	GO_GTP_METABOLIC_PROCESS	0.208333333333333	0.547292254024975	0.150169802128406	-0.481317985820177	-1.26256783112783	19	c("NME4"	"NME1"	"NME7"	"NME2"	"MOCOS"	"MOCS1"	"MOCS2"	"AMPD3"	"RHOQ"	"NME3")
892	GO_GUANOSINE_CONTAINING_COMPOUND_BIOSYNTHETIC_PROCESS	0.0158883615588574	0.113683966326307	0.352487857583619	-0.741469577874235	-1.65518381024198	10	c("NME4"	"NME1"	"NME7"	"NME2"	"GMPS"	"NME3")
893	GO_GUANOSINE_CONTAINING_COMPOUND_METABOLIC_PROCESS	0.843042071197411	0.968418819579594	0.0438002031299891	0.26540680942566	0.735967660484659	38	c("DLG2"	"LRRK2"	"MPP3"	"CASK"	"DLG4"	"NUDT18"	"AK4")
894	GO_G_PROTEIN_COUPLED_RECEPTOR_SIGNALING_PATHWAY	1.03677023748551e-06	4.22576440546548e-05	0.643551836150722	0.476313785020461	1.75019039385213	285	c("AGT"	"ADCYAP1"	"CCR1"	"GPRC5C"	"CCK"	"F2RL2"	"CHRM3"	"CXCL1"	"SORCS2"	"P2RY2"	"GIPR"	"FFAR2"	"CAMK2A"	"PAX8"	"F2RL3"	"CRHR2"	"PF4"	"ADORA2B"	"EDNRA"	"RGS16"	"GPR20"	"CCL11"	"FPR1"	"ADORA1"	"NTSR1"	"BDKRB2"	"GPR160"	"CXCR4"	"RAMP2"	"CCL7"	"CALCRL"	"RGS9"	"SSTR3"	"PTGIR"	"CCL2"	"GPR182"	"P2RY4"	"FRZB"	"GPRC5B"	"C3AR1"	"IGF2R"	"INSL3"
ADM2	"CCR5"	"DGKA"	"GRK5"	"CHRM4"	"CMKLR1"	"MRGPRE"	"PROKR2"	"PDE6G"	"GNAI1"	"MC1R"	"GLRB"	"GABRR2"	"NPFF"	"TAS1R3"	"CCL8"	"CX3CL1"	"CCL17"	"ADIPOR2"	"ARRB2"	"CPE"	"QRFP"	"ADCY9"	"GNAT2"	"ANO1"	"GPR75")
895	GO_G_PROTEIN_COUPLED_RECEPTOR_SIGNALING_PATHWAY_COUPLED_TO_CYCLIC_NUCLEOTIDE_SECOND_MESSENGER	0.00115285207509923	0.0179081844996084	0.45505986738723	0.565432197907404	1.69757492273561	61	c("AGT"	"ADCYAP1"	"CCR1"	"CHRM3"	"CRHR2"	"ADORA2B"	"FPR1"	"ADORA1"	"CALCRL"	"SSTR3"	"PTGIR"	"CCL2"	"INSL3"	"GNAO1"	"ADM2"	"GRK5"	"CHRM4"	"GNAI1"	"MC1R")
896	GO_HAIR_CELL_DIFFERENTIATION	0.404006677796327	0.719462083352437	0.0808589150280032	0.414947048996096	1.03330982085928	23	c("JAG1"	"SPINK5"	"FGFR1"	"SLC4A7"	"MYO7A"	"NOTCH1")
897	GO_HEAD_DEVELOPMENT	0.0104731751566005	0.0867695909072256	0.380730400722792	-0.27928072201613	-1.22234799184835	488	c("FGF8"	"IGF2BP1"	"AKAP5"	"SMAD9"	"BMP4"	"LRP2"	"ID4"	"CENPF"	"SFRP1"	"KIF14"	"HMX2"	"TACC3"	"GDF7"	"TRNP1"	"FAT4"	"WDR62"	"ASPM"	"COL1A1"	"BDH1"	"POU3F1"	"BRCA1"	"GLI2"	"LHX2"	"CNTNAP2"	"FGF9"	"SEPT4"	"RRM1"	"PHGDH"	"STMN1"	"NR4A3"	"ID1"	"MYH10"	"CXCL12"	"FGFR2"	"STRA6"	"CCDC85C"	"ANXA3"	"TGFB3"	"ARX"	"STIL"	"AVPR1A"	"ETS1"
DCLK2	"PFKFB3"	"FZD4"	"BAK1"	"SPEF2"	"RPGRIP1L"	"AQP1"	"FLRT3"	"NFIB"	"CDK5R1"	"EPHA7"	"ATP5F1"	"MACROD2"	"ACTB"	"FZD6"	"RYK"	"EZH2"	"LEF1"	"TRA2B"	"ATP6V0D1"	"OXCT1"	"BOK"	"AK2"	"RAN"	"MBP"	"BCL2"	"SMO"	"SRF"	"APP"	"BCL2L11"	"MSX1"	"NRG1"	"TTC21B"	"SRD5A1")
898	GO_HEAD_MORPHOGENESIS	0.615126050420168	0.85144039422925	0.0601186142531851	0.341120388432687	0.886911319807471	28	c("CRISPLD1"	"WNT3"	"RRAS"	"TGFB1")
899	GO_HEART_DEVELOPMENT	0.231638418079096	0.570658056411804	0.222056046145248	-0.250440798749847	-1.06207805267294	340	c("FGF8"	"ID3"	"BMP4"	"LRP2"	"CCNB1"	"HEY2"	"DHRS3"	"FAT4"	"GATA1"	"SMAD6"	"GLI2"	"CYR61"	"AXIN2"	"CDK1"	"BVES"	"ID1"	"MYH10"	"ANKRD1"	"FGFR2"	"STRA6"	"SOX11"	"NEBL"	"BICC1"	"PARVA"	"ZFPM1"	"MYLK3"	"STIL"	"ERBB3"	"FHOD3"	"NDRG4"	"LOX"	"KCNAB1"	"BBS7"	"CDKL1"	"S1PR1"	"EDN1"	"MTHFD1"	"NEXN"	"CXADR"	"LTBP1"	"TPM1"	"FOXF1"
900	GO_HEART_GROWTH	0.284745762711864	0.619277945107032	0.101713902282311	0.499986698306951	1.15678265073619	16	c("AGT"	"SORBS2"	"NOTCH1")
901	GO_HEART_MORPHOGENESIS	0.734939759036145	0.91160979506253	0.0414044273760278	0.250681127070009	0.866745581952574	156	c("OLFM1"	"TNNT2"	"DLL4"	"SOX18"	"MYH6"	"HAS2"	"MYH7"	"MYLK2"	"TCAP"	"TGFBR1"	"JAG1"	"SOX9"	"MYBPC3"	"SNAI1"	"JUN"	"ADAM15"	"PLXND1"	"TBX5"	"TNNI3"	"VEGFA"	"CPE"	"AHI1"	"RYR1"	"NOTCH1"	"CHD7"	"TWIST1"	"TNNC1"	"GRHL2"	"NPHP3"	"IFT172"	"DLC1"	"RTN4"	"WNT5A"	"BBS4"	"TTN"	"EGLN1")
902	GO_HEART_PROCESS	0.000396625015018374	0.00770465188748459	0.49849310876659	0.599404938921791	1.78487321553355	58	c("TNNT2"	"MYH6"	"ACE"	"CXCR4"	"TRDN"	"MYH7"	"SCN5A"	"MYLK2"	"TCAP"	"ATP1A3"	"SCN2B"	"KCNH2"	"CAV1"	"MYBPC3"	"SCN1B"	"KCNQ1"	"CACNB2"	"KCNJ2"	"TNNI3"	"SGCG"	"TAZ"	"CACNA2D1")
903	GO_HEART_TRABECULA_MORPHOGENESIS	0.552058111380145	0.815317139582777	0.0840745577910723	-0.365099621389319	-0.92684191136663	17	c("HEY2"	"S1PR1"	"FHL2"	"ADAMTS1"	"SRF"	"NRG1")
904	GO_HEART_VALVE_DEVELOPMENT	0.491358024691358	0.780734209090167	0.0916795246008379	-0.345332805564456	-0.967333072970745	25	c("HEY2"	"SMAD6"	"CYR61"	"STRA6"	"ZFPM1")
905	GO_HEMATOPOIETIC_PROGENITOR_CELL_DIFFERENTIATION	0.0239352511566379	0.155229041613391	0.352487857583619	-0.420141451671027	-1.465541849796	73	c("BMP4"	"SFRP1"	"ANLN"	"FST"	"GATA1"	"TOP2A"	"SMPD3"	"BVES"	"ZFPM1"	"COL24A1"	"ESCO2"	"PTPN6"	"FLI1"	"BCL2"	"SRF"	"SOX4"	"AGPAT5")
906	GO_HEMATOPOIETIC_STEM_CELL_PROLIFERATION	0.077634011090573	0.335125809826197	0.219250346703755	0.693968433660011	1.43158485427014	10	c("CD34"	"RUNX1"	"WNT2B"	"WNT5A")
907	GO_HEME_BIOSYNTHETIC_PROCESS	0.972927241962775	1	0.0392758570896778	0.225942433536728	0.541303518176665	20	c("ALAS2"	"PPOX"	"CPOX"	"NFE2L1")
908	GO_HEME_METABOLIC_PROCESS	0.913621262458472	0.998248219991126	0.0413209506074822	0.263695504587241	0.681156268216583	27	c("HPX"	"BLVRB"	"ALAS2"	"PPOX"	"CPOX"	"NFE2L1")
909	GO_HEMIDESMOSOME_ASSEMBLY	0.255965292841649	0.59768877842564	0.125033367555272	-0.542698489613696	-1.21146676904352	10	c("KRT14"	"LAMA3")
910	GO_HEMOSTASIS	0.22976501305483	0.568189211590087	0.0988903007520636	0.317286777387015	1.12242515708764	196	c("CD36"	"SERPINA5"	"F2RL2"	"F2RL3"	"CLEC1B"	"PF4"	"FYN"	"TYRO3"	"APOH"	"LCP2"	"ITGB3"	"SERPING1"	"ITPR2"	"CD9"	"F13A1"	"SLC7A11"	"PRKCB"	"ARRB1"	"CD40"	"PRKAR1B"	"SERPINE2"	"SH2B2"	"RAC2"	"PRKAR2B"	"DGKA"	"FERMT3"	"ITGA2"	"TSPAN32"	"PRKCG"	"CX3CL1"	"MAFF"	"ARRB2"	"SH2B3"	"RHOB"	"KLKB1"	"P2RX4"	"GP1BA"	"JMJD1C")
911	GO_HEPARAN_SULFATE_PROTEOGLYCAN_BIOSYNTHETIC_PROCESS	0.543771043771044	0.812740350377439	0.066132620475844	0.39595393943282	0.944217921611168	19	c("LIPC"	"GLCE"	"EXTL1"	"EXTL3"	"HS6ST1"	"NDST2"	"B3GALT6"	"XYLT1"	"XYLT2")
912	GO_HEPARAN_SULFATE_PROTEOGLYCAN_METABOLIC_PROCESS	0.213576158940397	0.549323123205251	0.118815039412263	0.488012096880377	1.22709730416251	24	c("HPSE"	"LIPC"	"GPC1"	"GLCE")
913	GO_HEPATICOBILIARY_SYSTEM_DEVELOPMENT	0.476190476190476	0.771020899752037	0.11331290842208	-0.269979674375239	-0.992247372501881	101	c("E2F8"	"MKI67"	"BDH1"	"CCNE1"	"TK1"	"GLI1"	"SULF2"	"HLX"	"E2F7"	"RGN"	"ANXA1"	"ADA"	"COBL"	"RPGRIP1L"	"UCP2"	"AFP"	"CCDC39")
914	GO_HEPATOCYTE_APOPTOTIC_PROCESS	0.366071428571429	0.690758666944761	0.103197466945307	-0.476189429840198	-1.10895402016589	12	c("DNMT3A"	"KRT18"	"KRT8"	"MTCH2"	"STK4"	"BID")
915	GO_HETEROCHROMATIN_ORGANIZATION	0.486136783733826	0.778296870853041	0.0764767053228531	0.490533769197223	1.01192025520116	10	c("HMGA1"	"HMGA2")
916	GO_HETEROPHILIC_CELL_CELL_ADHESION_VIA_PLASMA_MEMBRANE_CELL_ADHESION_MOLECULES	0.353637901861252	0.681123524451939	0.0888945288620449	0.454731818168807	1.08942764379687	20	c("SELE"	"ITGAL"	"ALCAM"	"PVR"	"ITGA5")
917	GO_HETEROTYPIC_CELL_CELL_ADHESION	0.149152542372881	0.47781147784716	0.147331213699377	0.566121098198671	1.30979297415208	16	c("GLDN"	"ITGAX"	"ITGAD"	"ITGA4"	"ITGB3"	"ITGA5"	"DSG2")
918	GO_HEXOSE_CATABOLIC_PROCESS	0.0727272727272727	0.32421875	0.213927855492356	0.516993475979255	1.39197802687723	34	c("HK1"	"ALDOC"	"PFKFB4"	"TKTL1"	"PFKL"	"ENO2"	"PFKP"	"GAPDHS"	"ENO1"	"PGK1"	"TPI1"	"PGM2"	"PGAM1")
919	GO_HEXOSE_METABOLIC_PROCESS	0.278551532033426	0.615066375704674	0.0913924325943768	0.332302785788031	1.10504216900828	112	c("IGFBP5"	"CHST15"	"HK1"	"CHST1"	"ATF3"	"PGM2L1"	"ALDOC"	"PFKFB4"	"TKTL1"	"PDK1"	"PFKL"	"ENO2"	"PFKP"	"GAPDHS"	"BPGM"	"ENO1"	"SLC37A4"	"PGK1"	"CACNA1A"	"CREM"	"GOT1"	"TPI1"	"PGM2"	"PGAM1"	"PPARD"	"MAN2A1"	"GHRL"	"B4GALT1"	"ALDOA"	"FPGT")
920	GO_HINDBRAIN_DEVELOPMENT	0.414012738853503	0.726757314359049	0.118287526124085	-0.282199343144833	-1.019655861759	90	c("SMAD9"	"KIF14"	"TRNP1"	"GLI2"	"MYH10"	"GLI1"	"OTX1"	"PPARGC1A"	"FZD4"	"RPGRIP1L"	"NFIB"	"CDK5R1"	"EZH2"	"LEF1"	"BCL2"	"SMO")
921	GO_HINDBRAIN_MORPHOGENESIS	0.1375	0.459507686676428	0.190023305279108	-0.460100559721359	-1.30462984759009	27	c("KIF14"	"TRNP1"	"GLI2"	"GLI1")
922	GO_HINDLIMB_MORPHOGENESIS	0.389830508474576	0.707689832689833	0.104343952581949	-0.387726174929808	-1.0430112001908	21	c("FGF8"	"BMP4"	"AFF3")
923	GO_HIPPOCAMPUS_DEVELOPMENT	0.198300283286119	0.538193099406143	0.166933848713193	-0.361730083934961	-1.18119517953548	50	c("AKAP5"	"ID4"	"KIF14"	"NR4A3"	"ANXA3"	"NME1"	"DCLK2"	"CDK5R1"	"EZH2"	"LEF1"	"RAN"	"SMO"	"SRF"	"SRD5A1"	"UQCRQ")
924	GO_HIPPO_SIGNALING	0.00704592661826546	0.0685813539709633	0.407017918923954	-0.614802248369167	-1.73384888081147	26	c("AMOTL2"	"FAT4"	"WWC1"	"LATS2"	"TJP2"	"TEAD1"	"TEAD4"	"AMOTL1"	"TEAD2"	"TEAD3"	"STK4")
925	GO_HISTONE_DEUBIQUITINATION	0.941176470588235	1	0.0578529757032509	-0.230435915599682	-0.604467280974086	19	c("TAF10"	"ENY2"	"USP15"	"USP49"	"KAT2A"	"BAP1"	"ASXL1"	"USP16"	"ATXN7"	"UIMC1")
926	GO_HISTONE_EXCHANGE	0.000234847108279165	0.00487307749679267	0.518848077743792	-0.623898163278626	-1.90701361837182	36	c("CENPA"	"CENPH"	"OIP5"	"CENPP"	"CENPK"	"MIS18BP1"	"CENPN"	"CENPI"	"CENPW"	"CENPM"	"CENPT"	"MIS18A"	"ITGB3BP"	"RUVBL1"	"CENPL"	"NASP"	"HJURP")
927	GO_HISTONE_H2A_ACETYLATION	1	1	0.0536769600638126	-0.130743070662854	-0.314967989660768	14	c("RUVBL1"	"ACTL6A"	"YEATS4"	"MSL3"	"DMAP1"	"MEAF6"	"MORF4L2")
928	GO_HISTONE_H2A_MONOUBIQUITINATION	0.780911062906725	0.934052146936044	0.0609039347452418	-0.336391980850344	-0.750928395734071	10	c("DDB1"	"TRIM37"	"CUL4B"	"KDM2B"	"RYBP"	"RNF168")
929	GO_HISTONE_H2A_UBIQUITINATION	0.866666666666667	0.979048090406665	0.0603786357920401	-0.286874004705607	-0.691096882534291	14	c("DDB1"	"TRIM37"	"UBE2A"	"CUL4B"	"KDM2B"	"RYBP"	"RNF168")
930	GO_HISTONE_H3_ACETYLATION	0.419023136246787	0.730370605943712	0.103576326612592	-0.33384106684597	-1.02483628235922	37	c("LEF1"	"YEATS2"	"TAF10"	"KAT6B"	"POLE3"	"SUPT7L"	"TAF12"	"TRIM16"	"ELP4"	"TADA2A"	"KAT2A"	"WDR5"	"POLE4"	"MAP3K7"	"ELP3"	"TAF5L"	"LDB1"	"TAF9"	"ING5"	"MEAF6")
931	GO_HISTONE_H3_DEACETYLATION	0.949579831932773	1	0.0400845633477088	0.245868101242977	0.60534371244918	22	c("HDAC9"	"PER1"	"SIRT3"	"HDAC7"	"HDAC4"	"HDAC10"	"ATXN3"	"PER2"	"SIRT1"	"ELK4")
932	GO_HISTONE_H3_K4_METHYLATION	0.928395061728395	1	0.0588438169595807	-0.230010112379729	-0.644295546897011	25	c("DYDC2"	"BEND3")
933	GO_HISTONE_H3_K4_TRIMETHYLATION	0.989010989010989	1	0.0421619430092452	0.206783376757571	0.431032560147577	11	c("OGT"	"TET2"	"HIST1H1E")
934	GO_HISTONE_H3_K9_MODIFICATION	0.3	0.635780158561423	0.120433371642259	-0.474249692442559	-1.14249628273654	14	c("SUV39H2"	"BEND3"	"SUV39H1"	"SETDB2")
935	GO_HISTONE_H4_ACETYLATION	0.992084432717678	1	0.0588438169595807	-0.179545041532266	-0.561719257633146	40	c("APBB1"	"BEND3"	"RUVBL1"	"LEF1"	"HAT1"	"ACTL6A"	"MCRS1"	"TRIM16"	"YEATS4"	"ELP4"	"HCFC1"	"KAT2A"	"WDR5"	"NAA60"	"ELP3"	"MSL3"	"DMAP1")
936	GO_HISTONE_H4_K16_ACETYLATION	0.965703971119134	1	0.0425877779273254	0.224449844741461	0.481758457878442	12	c("OGT"	"KAT8"	"MSL2"	"MSL1"	"PHF20"	"KAT7"	"ING4"	"MEAF6"	"MSL3"	"WDR5"	"HCFC1"	"MCRS1")
937	GO_HISTONE_METHYLATION	1	1	0.0623861492893626	-0.154677678594192	-0.52094116244869	62	c("DYDC2"	"SUV39H2"	"BEND3"	"DOT1L"	"EZH2"	"SATB1"	"PRMT3")
938	GO_HISTONE_MONOUBIQUITINATION	0.318734793187348	0.65101759771823	0.11776578836269	-0.417658784551032	-1.1103928249542	20	c("UHRF1"	"DDB1"	"TRIM37"	"LEO1"	"CUL4B"	"DTX3L"	"KDM2B"	"CDC73"	"UBE2E1"	"RYBP"	"RNF168")
939	GO_HISTONE_MRNA_CATABOLIC_PROCESS	0.735714285714286	0.91160979506253	0.0683110858318647	-0.328382392654604	-0.791093107497284	14	c("ATM"	"EXOSC4"	"LSM1"	"ERI1"	"PAPD4"	"DCP2"	"MTPAP"	"EXOSC10"	"UPF1"	"ZCCHC6"	"PAPD5"	"ZCCHC11"	"XRN1"	"TUT1")
940	GO_HISTONE_MRNA_METABOLIC_PROCESS	0.11	0.407258718572587	0.213927855492356	-0.470992807672722	-1.33551516490704	27	c("SNRPG"	"SNRPE"	"SNRPF"	"SNRPD3"	"NCBP2"	"ATM"	"SNRPB"	"EXOSC4"	"NCBP1"	"LSM1"	"ERI1"	"SSB"	"PAPD4"	"SLBP"	"DCP2")
941	GO_HISTONE_PHOSPHORYLATION	0.0712530712530713	0.320754572879673	0.266350657088526	-0.544460962258449	-1.47227510897246	22	c("CCNB1"	"AURKA"	"AURKB"	"CDK1"	"CHEK1"	"PKN1")
942	GO_HISTONE_UBIQUITINATION	0.49620253164557	0.78433675795084	0.0925528864684773	-0.338656898167672	-0.975821256007161	30	c("UHRF1"	"DDB1"	"TRIM37"	"LEO1"	"UBE2A"	"CUL4B"	"UBE2N"	"DTX3L"	"KDM2B"	"CDC73"	"PHC1"	"UBE2E1"	"RYBP"	"RNF168")
943	GO_HOMEOSTASIS_OF_NUMBER_OF_CELLS	0.572916666666667	0.826078516529796	0.102821842840815	-0.248721813091248	-0.950892758960061	125	c("BMP4"	"CCNB2"	"GATA1"	"SPNS2"	"ZFPM1"	"PMAIP1"	"CSF1"	"MTHFD1"	"ANXA1"	"ILDR2"	"BAK1"	"PDE4B"	"PKN1"	"HMOX1"	"BCL2"	"SIVA1"	"SMO"	"SRF"	"BCL2L11"	"SLC22A5"	"CCR7")
944	GO_HOMEOSTASIS_OF_NUMBER_OF_CELLS_WITHIN_A_TISSUE	0.314496314496314	0.648431831889581	0.119348440591015	-0.41548870123095	-1.12352163935538	22	c("GATA1"	"CSF1"	"ILDR2"	"BCL2"	"SMO"	"BAX")
945	GO_HOMEOSTATIC_PROCESS	0.000197461012151487	0.00419260242079784	0.518848077743792	0.347886030378377	1.38023822505575	859	c("AGT"	"ADCYAP1"	"CD52"	"CD36"	"CCR1"	"NOS2"	"LDB2"	"KCNK3"	"IGFBP5"	"CYP11B1"	"SCARA5"	"SPTA1"	"CTSH"	"P2RY2"	"GIPR"	"FFAR2"	"CLDN1"	"STEAP4"	"LCN2"	"CHRNA1"	"MUC13"	"EDNRA"	"SLC24A1"	"CCL11"	"STC1"	"LIPC"	"ATP1B2"	"ALOX12B"	"ADORA1"	"NTSR1"	"BDKRB2"	"CD34"	"SLC22A17"	"CXCR4"	"AQP3"	"INHBA"	"HK1"	"ERO1L"	"TYRO3"	"CCL7"	"SLC9A7"	"HAS2"
TNFRSF13C	"GPRC5B"	"C3AR1"	"ATP1A3"	"KCNH2"	"ARRDC3"	"IL1A"	"GRIK2"	"SLC39A14"	"TULP1"	"CP"	"ITPR2"	"LIPG"	"STAR"	"OIT3"	"PYGM"	"MUC2"	"CAV1"	"SLC26A9"	"SOX9"	"SLC4A11"	"TAP2"	"MAK"	"HPX"	"TUB"	"LRRK2"	"TXNDC2"	"NOS3"	"PRKCB"	"FABP4"	"MYC"	"HIPK2"	"ESR1"	"NR1D1"	"STC2"	"MYO5B"	"ACACB"	"FFAR1"	"HSPA1A"	"SLC30A4"	"CCR9"	"CYBRD1"	"CD40"	"SLC40A1"	"CIB2"	"HAAO"	"PRKAR1B"	"RAC2"	"PRKAR2B"	"KLF2"
ALAS2	"POLD4"	"SLC4A7"	"HIST1H4A"	"PDIA2"	"ITPKB"	"SLC30A1"	"RORA"	"TAP1"	"C1QTNF1"	"SLC29A1"	"SLC24A5"	"MTM1"	"JAK3"	"SLC8A3"	"TGFB1"	"OGT"	"NPFF"	"CCL8"	"KCNJ2"	"TNNI3"	"LEPR"	"FBXO4"	"VEGFA"	"LDLR"	"ADIPOR2"	"ENPP1"	"ALOX12"	"SH3BGRL3"	"ERN1"	"RASSF2"	"FN1"	"NXNL1"	"HFE"	"IL20RB"	"DLG4"	"ERCC1"	"RYR1"	"SLC25A37"	"STIM2"	"VGF"	"ADCY9"	"SLC37A4"	"GNAT2"	"INHA"	"NFE2L1"	"P2RX4")
946	GO_HOMOLOGOUS_CHROMOSOME_SEGREGATION	0.00286137407639531	0.0354668649058369	0.431707695803346	-0.667274028977447	-1.75035786809084	19	c("PLK1"	"TRIP13"	"FANCD2"	"ESPL1"	"PTTG1"	"SYCE2")
947	GO_HOMOPHILIC_CELL_ADHESION_VIA_PLASMA_MEMBRANE_ADHESION_MOLECULES	0.0803571428571429	0.342192497334755	0.191892240384838	0.421466312418572	1.33030005679741	78	c("PTPRT"	"PCDH10"	"FAT2"	"CLSTN3"	"CDH5"	"CDH17"	"KIRREL3"	"PCDHB8"	"PCDHAC2"	"PCDHB6"	"PCDHB11"	"PCDHB10"	"CDH23"	"PCDHB4"	"PCDHB7"	"PCDHB5"	"PCDHB12"	"PCDH1"	"PCDHB9"	"PVR"	"CDH19"	"PCDHB13"	"DSG2"	"PCDHA9"	"PCDHB3")
948	GO_HOMOTYPIC_CELL_CELL_ADHESION	0.369620253164557	0.691286202606733	0.110564716336619	-0.349015305821163	-1.06328038519678	35	c("GATA1"	"GAS6"	"CSRP1"	"ACTG1"	"CXADR"	"MYL12A"	"PTPN6"	"ACTB"	"PKP2"	"JUP"	"ACTN1"	"VCL"	"PIK3CB")
949	GO_HORMONE_BIOSYNTHETIC_PROCESS	0.00163160644973175	0.0228474952240045	0.45505986738723	0.689808312556936	1.74249552173653	25	c("CYP11A1"	"HSD3B1"	"CYP11B1"	"CYP17A1"	"CACNA1H"	"STAR"	"WNT4"	"HSD17B7"	"HSD3B2"	"HFE"	"FDXR")
950	GO_HORMONE_MEDIATED_SIGNALING_PATHWAY	0.959497206703911	1	0.0308468245215279	0.221608979063004	0.737007764498273	111	c("CRHR2"	"NR0B2"	"PAQR8"	"SSTR3"	"NR3C2"	"RORC"	"PAQR6"	"ESR1"	"NR1D1"	"SLC27A1"	"RORA"	"ADIPOR2"	"NR1I3"	"NRIP1"	"BMP7"	"NR5A1"	"NR6A1"	"PPARD"	"THRA"	"NR1I2"	"GHRL")
951	GO_HORMONE_METABOLIC_PROCESS	0.000617053584194895	0.0110033187962879	0.477270815362862	0.526997608758976	1.67669306214086	84	c("AGT"	"CYP11A1"	"HSD3B1"	"CYP11B1"	"BACE2"	"SLCO4A1"	"ACE"	"CYP1A1"	"CYP26B1"	"RBP1"	"SULT1E1"	"CYP17A1"	"CACNA1H"	"STAR"	"CRABP2"	"ESR1"	"WNT4"	"ADH7"	"HSD17B7"	"HSD3B2"	"HFE"	"CPE"	"FDXR"	"ALDH1A3"	"CACNA1A")
952	GO_HORMONE_TRANSPORT	0.130505709624796	0.445927069189517	0.155241966228839	0.474819368900634	1.30479608772142	37	c("SLCO4A1"	"SLC16A2"	"INHBA"	"IL1RN"	"PTPRN"	"FFAR1"	"MAFA"	"NPFF"	"EIF2AK3"	"VGF"	"ACVR2B"	"RAB11FIP5")
953	GO_HUMORAL_IMMUNE_RESPONSE	0.0415384615384615	0.230125093353249	0.276500599254472	0.496339467561976	1.45804776972363	54	c("TRDC"	"DMBT1"	"MASP1"	"CD28"	"LTA"	"CCL2"	"CLU"	"SERPING1"	"CD46"	"COLEC11"	"AIRE"	"TREM2"	"HIST2H2BE")
954	GO_HUMORAL_IMMUNE_RESPONSE_MEDIATED_BY_CIRCULATING_IMMUNOGLOBULIN	0.237847222222222	0.57692485092691	0.114750719227023	0.560691275217945	1.24454268135389	13	c("TRDC"	"CLU"	"SERPING1"	"CD46")
955	GO_HYALURONAN_CATABOLIC_PROCESS	0.661971830985915	0.875041391534701	0.0728938564822936	-0.362112926554118	-0.853143093493061	13	c("HMMR"	"LYVE1"	"GUSB"	"HEXB")
956	GO_HYALURONAN_METABOLIC_PROCESS	0.537530266343826	0.809886270317173	0.0855356947987884	-0.344216565334577	-0.925967231900628	21	c("MKI67"	"HMMR"	"LYVE1"	"PIM1"	"GUSB"	"HEXB")
957	GO_HYDROGEN_ION_TRANSMEMBRANE_TRANSPORT	0.0040797772435889	0.0457596636780917	0.407017918923954	-0.45781316177049	-1.58587151486089	72	c("NDUFA4"	"ATP5G1"	"ATP6V1B2"	"COX5A"	"ATP5O"	"ATP5F1"	"SLC36A1"	"SLC9B1"	"NNT"	"UQCRFS1"	"COX5B"	"ATP6V0D1"	"UQCR10"	"COX10"	"ATP5E"	"CYB5A"	"ATP6V1F"	"UQCRQ"	"ATP5L"	"COX7B"	"SLC46A1"	"ATP5G3"	"ATP5B"	"COX7C"	"COX7A2"	"UQCR11"	"ATP6V0A1"	"ATP5A1"	"COX8A"	"UQCRB"	"ATP5J2"	"ATP5D"	"ATP5C1"	"COX6B1"	"ATP5J"	"ATP6V0A2"	"COX4I1"	"ATP5H"	"COX6C"	"UQCRH"	"ATP6V1E1"	"ATP5G2"
958	GO_HYDROGEN_PEROXIDE_CATABOLIC_PROCESS	0.379609544468547	0.7006649220623	0.0992333343771191	-0.498182335052013	-1.11209328087429	10	c("DUOX1"	"PXDN"	"GPX1")
959	GO_HYDROGEN_PEROXIDE_METABOLIC_PROCESS	0.872881355932203	0.981131683034461	0.0443293451680314	0.293822808709406	0.679796339895737	16	c("CYP1A1"	"GPX3")
960	GO_HYDROGEN_TRANSPORT	0.0416550702653061	0.230276432606941	0.321775918075361	-0.361532188344887	-1.31795235196213	96	c("HVCN1"	"NDUFA4"	"ATP5G1"	"ATP6V1B2"	"UCP2"	"COX5A"	"ATP5O"	"ATP5F1"	"SLC36A1"	"SLC9B1"	"NNT"	"UQCRFS1"	"COX5B"	"ATP6V0D1"	"MFSD3"	"SLC17A5"	"UQCR10"	"COX10"	"ATP5E"	"CYB5A"	"ATP6V1F"	"UQCRQ"	"ATP5L"	"COX7B"	"SLC46A1"	"ATP5G3"	"ATP5B"	"COX7C"	"COX7A2"	"UQCR11"	"ATP6V1D"	"ATP6V0A1"	"ATP5A1"	"COX8A"	"UQCRB"	"ATP5J2"	"ATP5D"	"ATP5C1"	"COX6B1"	"ATP5J"	"ATP6V0A2"	"COX4I1"
961	GO_HYPOTHALAMUS_DEVELOPMENT	0.418402777777778	0.730125642414203	0.0810802057550866	0.47642389751795	1.05749795134155	13	c("CRHR2"	"NRP1"	"SEMA3A"	"PROP1")
962	GO_IMMUNE_EFFECTOR_PROCESS	0.127791563275434	0.43979487614925	0.135002033828631	0.321170837888411	1.17802763640584	274	c("CYFIP2"	"TRDC"	"DMBT1"	"CTSH"	"NLRC5"	"PLA2G3"	"HAVCR2"	"TNFSF18"	"MASP1"	"CDH17"	"ACE"	"FYN"	"IFITM1"	"ITGAL"	"MX1"	"CLU"	"SERPING1"	"OAS2"	"CD46"	"BNIP3"	"JAG1"	"RORC"	"COLEC11"	"CD74"	"CXCL5"	"VAMP2"	"CPLX2"	"CD40"	"RSAD2"	"MX2"	"DDIT4"	"ABCC9"	"SERINC3"	"RORA"	"RELB"	"IL10RB"	"FAM111A"	"CD47"	"CD27")
963	GO_IMMUNE_RESPONSE	0.000107965663866778	0.00251460844669306	0.538434096309916	0.37881777491634	1.45756500465408	547	c("TRDC"	"CD36"	"CCR1"	"NOS2"	"DMBT1"	"MRC1"	"CYP11B1"	"CD300LB"	"CTSH"	"CXCL1"	"NLRC5"	"FFAR2"	"CAMK2A"	"PLA2G3"	"TNFRSF9"	"LCN2"	"HAVCR2"	"TNFSF18"	"PF4"	"MASP1"	"CDH17"	"CCL11"	"CD28"	"BDKRB2"	"GEM"	"CHIT1"	"IL1RN"	"FYB"	"FYN"	"PGLYRP3"	"IFITM1"	"CAMK2B"	"LTA"	"CCL7"	"ITGAD"	"LCP2"	"ITGAL"	"CD44"	"ALCAM"	"CCL2"	"MX1"	"CLU"
RORC	"TNFRSF18"	"SEMA7A"	"TAP2"	"CD274"	"COLEC11"	"IRF6"	"CD74"	"AIRE"	"CXCL5"	"VAMP2"	"PRKCB"	"IL10"	"CD14"	"CPLX2"	"CCR9"	"CD40"	"RSAD2"	"MX2"	"ZEB1"	"CCR5"	"VPREB3"	"IKBKG"	"MYLPF"	"CCL28"	"TRPM4"	"TREM2"	"AIF1"	"HIST2H2BE"	"CMKLR1"	"SERINC3"	"COLEC12"	"SUSD2"	"RORA"	"FES"	"ADAM15"	"TAP1"	"RELB"	"JAK3"	"CD84"	"TGFB1"	"NPFF"	"CCL8"	"TRIM15"	"TNFSF13"	"IL10RB"	"CX3CL1"	"CCL17"	"ENPP1")
964	GO_IMMUNE_RESPONSE_REGULATING_CELL_SURFACE_RECEPTOR_SIGNALING_PATHWAY	0.569010416666667	0.823567708333333	0.0518457624865066	0.267817885296356	0.952153592465099	212	c("CYFIP2"	"TRDC"	"FFAR2"	"CD28"	"FYB"	"FYN"	"ICAM2"	"LCP2"	"PSMB8"	"MAP2K7"	"C3AR1"	"PSMB9"	"NFATC1"	"PRKCB"	"NFAM1"	"RFTN2"	"CD40"	"IKBKG"	"PAK3"	"JUN")
965	GO_IMMUNE_SYSTEM_DEVELOPMENT	0.561465721040189	0.819402498896568	0.0480220415968251	0.2544643442044	0.964637388117137	405	c("LY6D"	"DLL4"	"SPTA1"	"PLA2G2D"	"ADD2"	"HAVCR2"	"CLEC1B"	"CDH17"	"KIRREL3"	"ACE"	"CD28"	"CD34"	"INHBA"	"PDE1B"	"TYRO3"	"LTA"	"ITGA4"	"ARTN"	"DACT2"	"TNFAIP3"	"C3AR1"	"TGFBR1"	"THPO"	"ZBTB16"	"NOTCH4"	"MMP9"	"JAG1"	"BCL6B"	"RORC"	"PSMB9"	"CD74"	"AIRE"	"NFAM1"	"IL10"	"HIPK2"	"RRAS"	"WNT4"	"SLC40A1"	"HDAC9"	"KLF2"	"RSAD2"	"RUNX2"
966	GO_IMMUNE_SYSTEM_PROCESS	0.0132575026914712	0.10073877743223	0.380730400722792	0.302346148931821	1.21185457835742	1216	c("LY6D"	"CYFIP2"	"TRDC"	"CD36"	"CCR1"	"NOS2"	"SCG2"	"DMBT1"	"MRC1"	"CYP11B1"	"CD300LB"	"TNIP3"	"SELE"	"DLL4"	"SPTA1"	"CTSH"	"CXCL1"	"PLA2G2D"	"NLRC5"	"FFAR2"	"KIF26A"	"CAMK2A"	"PLA2G3"	"TNFRSF9"	"ADD2"	"LCN2"	"HAVCR2"	"CLEC1B"	"TNFSF18"	"ITGAX"	"PF4"	"MASP1"	"CDH17"	"CCL11"	"ATP1B2"	"KIRREL3"	"ACE"	"CD28"	"BDKRB2"	"GEM"	"CD34"	"CHIT1"
LCP2	"ITGAL"	"CD44"	"ITGA4"	"DOK2"	"RAB33A"	"ALCAM"	"CYP26B1"	"CCL2"	"MX1"	"KCNN4"	"CLU"	"PSMB8"	"ARTN"	"CITED1"	"SSC5D"	"DACT2"	"TNFAIP3"	"SLC7A8"	"TNFRSF13C"	"C3AR1"	"ADSSL1"	"ITGB3"	"TGFBR1"	"THPO"	"SERPING1"	"ZBTB16"	"CXCL16"	"IL1A"	"NOTCH4"	"MMP9"	"LAIR1"	"OAS2"	"CASP4"	"CD46"	"STAR"	"BNIP3"	"SLC16A3"	"JAG1"	"BCL6B"	"S100B"	"CAV1"	"RORC"	"TNFRSF18"	"SEMA7A"	"PSMB9"	"TAP2"	"CD274"	"COLEC11"	"SLC7A11"
VAMP2	"PRKCB"	"BIRC3"	"NFAM1"	"IL10"	"CD14"	"CPLX2"	"HIPK2"	"RRAS"	"RFTN2"	"WNT4"	"CCR9"	"CD40"	"SLC40A1"	"HDAC9"	"KLF2"	"RSAD2"	"MX2"	"ZEB1"	"CCR5"	"VPREB3"	"IKBKG"	"MYLPF"	"CCL28"	"PAK3"	"RUNX2"	"FOXN1"	"TRPM4"	"DDIT4"	"ITGA5"	"TREM2"	"AIF1"	"JUN"	"HIST2H2BE"	"CMKLR1"	"RHOH"	"ALAS2"	"ABCC9"	"DYNC2H1"	"SERINC3"	"TMEM91"	"ITPKB"	"COLEC12"	"SUSD2"	"RORA"	"FES"	"ADAM15"	"TAP1"	"NDRG1"	"JAM2"
CCL8	"NFKBIA"	"TRIM15"	"TNFSF13"	"LEPR"	"CBFB"	"DYNC1I1"	"IL10RB"	"CX3CL1"	"VEGFA")
967	GO_IMMUNOGLOBULIN_PRODUCTION	0.0708860759493671	0.320032298556182	0.271288554688953	-0.472719087290404	-1.36211409244613	30	c("EXO1"	"POLQ"	"UNG"	"VPREB1"	"MSH2"	"HSPD1"	"MSH6"	"SWAP70"	"PMS2"	"GCNT3"	"POU2F2"	"CTNNBL1")
968	GO_IMMUNOGLOBULIN_PRODUCTION_INVOLVED_IN_IMMUNOGLOBULIN_MEDIATED_IMMUNE_RESPONSE	0.138095238095238	0.459813830710986	0.184706471207739	-0.563956509133492	-1.35860544683037	14	c("EXO1"	"MSH2"	"HSPD1"	"MSH6"	"SWAP70"	"GCNT3"	"POU2F2")
969	GO_IMPORT_INTO_CELL	0.403973509933775	0.719462083352437	0.080419996876154	0.410411642268139	1.03197241019948	24	c("STEAP4"	"NTSR1"	"ITGA4"	"SLC8A3"	"HFE")
970	GO_IMP_METABOLIC_PROCESS	0.875	0.981660113049889	0.0560595875032335	-0.296331778832031	-0.677430733843924	11	c("NT5C2"	"ADSL"	"AMPD3"	"ATIC"	"ADSS")
971	GO_INACTIVATION_OF_MAPK_ACTIVITY	0.0868113522537563	0.35510199196989	0.195789002148949	0.566159996204972	1.40986346492069	23	c("CAV1"	"DUSP8"	"DUSP4"	"DUSP18"	"DUSP6"	"DUSP2"	"SPRED1"	"DUSP16"	"DUSP10"	"DUSP7")
972	GO_INDOLE_CONTAINING_COMPOUND_METABOLIC_PROCESS	0.428819444444444	0.736427802582225	0.0797705918628453	0.471966573875851	1.04760421879677	13	c("PDE1B"	"TDO2"	"TPH1"	"HAAO")
973	GO_INFLAMMATORY_RESPONSE	0.00129879141672979	0.0192214418478971	0.45505986738723	0.407307815433659	1.47733973579875	247	c("CCR1"	"SCG2"	"TNIP3"	"SELE"	"SPP1"	"CXCL1"	"PLA2G2D"	"FFAR2"	"TNFRSF9"	"HAVCR2"	"PF4"	"CCL11"	"CELA1"	"ADORA1"	"BDKRB2"	"CXCR4"	"IL1RN"	"CHST1"	"CCL7"	"ITGAL"	"CYP26B1"	"CCL2"	"TNFAIP3"	"TNFAIP6"	"C3AR1"	"PTGS2"	"IL1A"	"CASP4"	"TNFRSF18"	"SEMA7A"	"HYAL1"	"CXCL5"	"NFAM1"	"IL10"	"CD14"	"RARRES2"	"PTGES"	"CD40"	"HDAC9"	"STAB1"	"CCR5"	"IKBKG"
CD27	"FN1"	"HFE"	"IL20RB")
974	GO_INFLAMMATORY_RESPONSE_TO_ANTIGENIC_STIMULUS	0.72927241962775	0.909315804353972	0.0524827622635459	0.347195986131112	0.795398165538305	15	c("BDKRB2"	"NPFF"	"IL20RB"	"NOTCH1"	"IL5RA")
975	GO_INNATE_IMMUNE_RESPONSE	0.00199078080156997	0.0266507752468238	0.431707695803346	0.387103345566186	1.4343042617252	296	c("TRDC"	"NOS2"	"DMBT1"	"MRC1"	"CD300LB"	"NLRC5"	"CAMK2A"	"LCN2"	"HAVCR2"	"MASP1"	"CCL11"	"FYN"	"PGLYRP3"	"IFITM1"	"CAMK2B"	"CCL7"	"CD44"	"CCL2"	"MX1"	"CLU"	"PSMB8"	"CITED1"	"SSC5D"	"SERPING1"	"CXCL16"	"OAS2"	"CASP4"	"CD46"	"STAR"	"S100B"	"IRF6"	"VAMP2"	"CD14"	"RSAD2"	"MX2"	"IKBKG"	"TREM2"	"AIF1"	"HIST2H2BE"	"SERINC3"	"COLEC12"	"FES"
976	GO_INNATE_IMMUNE_RESPONSE_ACTIVATING_CELL_SURFACE_RECEPTOR_SIGNALING_PATHWAY	0.74739970282318	0.918434599214663	0.0454059226590179	0.269061526683552	0.856100348900751	87	c("FFAR2"	"FYN"	"ICAM2"	"PSMB8"	"PSMB9"	"IKBKG"	"PAK3"	"RELB"	"NFKBIA")
977	GO_INNERVATION	0.210069444444444	0.547292254024975	0.123257226381337	0.575128362831661	1.27658807339736	13	c("NPTX1"	"UNC13A"	"NRP1"	"SERPINE2"	"SEMA3A"	"PRKCG"	"LRIG1")
978	GO_INNER_EAR_MORPHOGENESIS	0.15014164305949	0.479969608239897	0.193813302725311	-0.362724381731182	-1.22346828330987	59	c("FGF8"	"HMX2"	"PTPRQ"	"SLC9A3R1"	"GLI2"	"FGF9"	"NR4A3"	"FGFR2"	"OTX1")
979	GO_INNER_EAR_RECEPTOR_CELL_DEVELOPMENT	0.646489104116223	0.86784796517726	0.0756946307932749	-0.321312673849628	-0.864354122207734	21	c("FAT4"	"SLC9A3R1")
980	GO_INNER_EAR_RECEPTOR_STEREOCILIUM_ORGANIZATION	0.373809523809524	0.695618328168934	0.105920292736253	-0.451868050436061	-1.08857754920555	14	c("FAT4"	"SLC9A3R1")
981	GO_INNER_MITOCHONDRIAL_MEMBRANE_ORGANIZATION	0.209245742092457	0.547292254024975	0.149207542435322	-0.51202829054514	-1.26098536560717	15	c("APOO"	"CHCHD6"	"TIMM10"	"LETM1"	"BAX"	"CHCHD3"	"TIMM22"	"NDUFA13")
982	GO_INORGANIC_ANION_TRANSPORT	0.0590015128593041	0.287510692860104	0.227987202850442	0.450178419484194	1.38098773061245	67	c("FXYD1"	"CLCA2"	"SLC37A2"	"CLCN1"	"P2RY4"	"TTYH1"	"SLC26A9"	"P2RY6"	"SLC4A11"	"BEST1"	"SLC12A5"	"SLC20A1"	"CLCN2"	"SLC1A4"	"GLRB"	"GABRR2"	"ENPP1"	"ANO4"	"SLC12A3"	"CLIC3"	"SLC37A4"	"ANO1")
983	GO_INORGANIC_ION_IMPORT_INTO_CELL	0.59927797833935	0.838718525512175	0.0647943366000727	0.423195424388619	0.908345360049222	12	c("STEAP4"	"SLC8A3"	"HFE")
984	GO_INORGANIC_ION_TRANSMEMBRANE_TRANSPORT	0.0010246740401641	0.016646394994125	0.45505986738723	0.39525890306083	1.46925846572029	312	c("CACNG1"	"RHBG"	"KCNK3"	"KCNG4"	"SCARA5"	"KCNH1"	"TRPV3"	"KCNJ16"	"KCNMB2"	"SLC24A1"	"ATP1B2"	"KCNT1"	"KCNN3"	"ERO1L"	"HCN3"	"SLC9A7"	"KCNK1"	"FXYD1"	"CLCA2"	"SLC39A12"	"SLC37A2"	"TRDN"	"SCN5A"	"CLCN1"	"KCNN4"	"KCNAB3"	"ATP7B"	"TTYH1"	"ATP1A3"	"SCN2B"	"CACNA1H"	"KCNH2"	"COX6A2"	"CACNG4"	"SLC39A14"	"TRPV6"	"ITPR2"	"KCNK7"	"SLC26A9"	"SLC4A11"	"BEST1"	"CACNA2D4"
SLC20A1	"CLCN2"	"ABCC9"	"SLC1A4"	"SLC4A7"	"CACNB2"	"SLC30A1"	"GLRB"	"SLC24A5"	"SLC23A1"	"GABRR2"	"SLC8A3"	"KCNK6"	"KCNJ2"	"ANO4"	"SLC12A3"	"KCNN2"	"RYR1"	"SLC25A37"	"COX7A1"	"STIM2"	"NALCN"	"CLIC3"	"SLC37A4"	"ANO1")
985	GO_INOSITOL_LIPID_MEDIATED_SIGNALING	0.02546696793989	0.161917421511975	0.352487857583619	-0.38456108999476	-1.36572577428224	82	c("FGF8"	"FGF18"	"FGF5"	"LCK"	"FGF9"	"PLCH1"	"FGFR2"	"IGF1"	"NRG2"	"EZR"	"ERBB3"	"FGFR3"	"CSF1R"	"EDN1")
986	GO_INOSITOL_METABOLIC_PROCESS	0.830802603036876	0.962348105268546	0.0579754757571486	-0.309462783326911	-0.690814301921373	10	c("IMPA2"	"IPPK"	"PPIP5K1")
987	GO_INOSITOL_PHOSPHATE_CATABOLIC_PROCESS	0.523809523809524	0.805657168527789	0.0721797965581253	0.469197262629631	0.978024928776487	11	c("NTSR1"	"INPP1"	"MTMR7")
988	GO_INOSITOL_PHOSPHATE_MEDIATED_SIGNALING	0.824909747292419	0.961115077195185	0.0497903187820785	0.327901880241028	0.703807589362875	12	c("ITPR2"	"NFATC1"	"PPP3CA"	"ITPR3")
989	GO_INOSITOL_PHOSPHATE_METABOLIC_PROCESS	0.275700934579439	0.613580797568309	0.0985499803531691	0.401494039145916	1.14723315486229	45	c("IP6K3"	"INPP5J"	"NTSR1"	"ITPKB"	"INPP1"	"PLCD1"	"OCRL"	"ISYNA1"	"NUDT4"	"PLCB3"	"ITPKC")
990	GO_INSULIN_LIKE_GROWTH_FACTOR_RECEPTOR_SIGNALING_PATHWAY	0.938967136150235	1	0.0559428593065705	-0.264076769069005	-0.622168542358053	13	c("IGF1"	"CRIM1"	"PIK3R1")
991	GO_INSULIN_RECEPTOR_SIGNALING_PATHWAY	0.475504322766571	0.771020899752037	0.102821842840815	-0.291050867721455	-0.988719009641734	64	c("ATP6V1B2"	"AP3S1"	"BCAR1"	"IDE"	"ATP6V0D1"	"SHC1"	"PIK3R1"	"ATP6V1F"	"PRKCZ"	"ATP6V1D"	"ATP6V0A1"	"BAIAP2"	"GAB1"	"FOXO4"	"SORBS1"	"STXBP4"	"EIF4EBP2"	"ATP6V0A2"	"RHOQ"	"ATP6V1E1"	"TCIRG1"	"PIK3R3"	"ATP6V1G1"	"PDK2"	"IRS2"	"IGF2")
992	GO_INSULIN_SECRETION	0.289075630252101	0.624577878375194	0.10027910675413	0.46622089346443	1.14786702725713	22	c("IL1RN"	"PTPRN"	"FFAR1"	"MAFA"	"EIF2AK3"	"VGF"	"ACVR2B"	"RAB11FIP5")
993	GO_INTEGRIN_MEDIATED_SIGNALING_PATHWAY	0.140888208269525	0.464371603429879	0.143758989039275	0.413844324369518	1.25155630907056	62	c("ITGAX"	"CDH17"	"ITGAD"	"ITGAL"	"ITGA4"	"ITGA10"	"ITGB3"	"SEMA7A"	"FERMT3"	"ITGA2"	"ITGA5"	"TSPAN32"	"ITGB4"	"ADAM15"	"PRAM1"	"CD47")
994	GO_INTERACTION_WITH_HOST	0.0885714285714286	0.358911864140263	0.178219874951973	0.396843214509917	1.29242097595795	97	c("MRC1"	"CLDN1"	"CXCR4"	"TYRO3"	"CAV2"	"ITGB3"	"CD46"	"CAV1"	"TAP2"	"HIPK2"	"PVR"	"ANPEP"	"HSPA1A"	"HSPA1B"	"CCR5"	"ITGA2"	"ITGA5"	"TAP1"	"TGFB1"	"LDLR"	"BCL2L1")
995	GO_INTERACTION_WITH_SYMBIONT	0.975206611570248	1	0.0380842053196415	0.212956111361926	0.573373246429353	34	c("CAV2"	"HMGA2"	"JUN")
996	GO_INTERFERON_GAMMA_MEDIATED_SIGNALING_PATHWAY	0.400326797385621	0.715426887292374	0.0802023444698144	0.383420952218039	1.0449190345308	36	c("CAMK2A"	"CAMK2B"	"CD44"	"OAS2"	"IRF6")
997	GO_INTERLEUKIN_1_MEDIATED_SIGNALING_PATHWAY	0.824175824175824	0.961115077195185	0.0504983044100709	0.332980132901361	0.694085189115663	11	c("TNIP2"	"EGR1"	"RPS6KA5"	"MAPK3"	"IRAK1")
998	GO_INTERLEUKIN_1_PRODUCTION	0.498168498168498	0.78585346503035	0.0747385227439092	0.483797020714355	1.00845760283119	11	c("CD36"	"GBP5"	"AIM2"	"S100A13"	"MR1")
999	GO_INTERMEDIATE_FILAMENT_BASED_PROCESS	0.00232175929118217	0.029771997652378	0.431707695803346	-0.635950288805652	-1.75980411024912	24	c("PRPH"	"KRT14"	"BFSP2"	"GFAP"	"PKP2"	"KRT18"	"FAM83H")
1000	GO_INTERSPECIES_INTERACTION_BETWEEN_ORGANISMS	1	1	0.116234148779716	-0.175932291552452	-0.780756645417462	541	c("KRT7"	"BUB1"	"CCNA2"	"CDC25C"	"CENPA"	"CALCOCO2"	"LCK"	"TYMS"	"KCTD5"	"GAS6"	"UNG"	"F11R"	"TFRC"	"NUP35"	"H2AFX"	"CXADR"	"STAT1"	"SLC25A4"	"KPNA2"	"TNFRSF4"	"SEPT6"	"AQP1"	"VCAM1"	"NUP210"	"PSMB10"	"SLC25A5"	"KRT19"	"VCP"	"CHMP4C"	"IDE"	"SP100"	"RANBP1"	"SLC1A5"	"CCDC86"	"C1QBP"	"NUP37"	"DEK"	"MITD1"	"PACS2"	"LEF1"	"DDB1"	"PSMB2"
PIK3R1	"RPSA"	"TARDBP"	"HSPA8"	"PSMB3"	"POLA1"	"PSMA7"	"UBB"	"PSMC3"	"RPS2"	"PTBP1"	"RBCK1"	"BAX"	"HDAC1"	"DYNLL1"	"RPL41"	"PSMB4"	"RBL1"	"ATG16L2"	"PPIA"	"HSPD1"	"PSMA4"	"NUP43"	"GPX1"	"THOC7"	"FKBP8"	"UVRAG"	"AP1G2"	"RXRA"	"THOC3"	"BANF1"	"DLG1"	"PSMA3"	"KLC1"	"MRE11A"	"NEDD4"	"HNRNPA1"	"CFL1"	"EIF2AK2"	"EIF4A1"	"TAF11"	"NPM1"	"PSMC2"	"MSH6"	"SMARCA4"	"PSMB7"	"MAGI3"	"AAAS"	"IFIH1"	"XRCC5"
PCBP1	"CHMP1A"	"PRMT6"	"BICD1"	"SET"	"NUP50"	"PDZD8")
1001	GO_INTERSTRAND_CROSS_LINK_REPAIR	0.0591259640102828	0.287750560455161	0.30068212900741	-0.46095540306453	-1.41505605069256	37	c("EME1"	"FANCD2"	"UBE2T"	"FANCB"	"FANCA"	"RPA1"	"FANCL"	"USP1"	"RPA2"	"UBB")
1002	GO_INTESTINAL_ABSORPTION	0.633276740237691	0.860650711572782	0.059221919380382	0.378638317825054	0.882395648454381	17	c("CD36"	"SLC5A1"	"KCNQ1"	"LDLR"	"VIL1")
1003	GO_INTESTINAL_EPITHELIAL_CELL_DIFFERENTIATION	0.929602888086643	1	0.0443293451680314	0.267913283570562	0.575048249584562	12	c("C1GALT1"	"CDKN1A"	"GATA5"	"GATA4"	"HIF1A"	"KLF5"	"SAV1")
1004	GO_INTRACELLULAR_ESTROGEN_RECEPTOR_SIGNALING_PATHWAY	0.871428571428571	0.979910284283237	0.0601186142531851	-0.285835219195936	-0.688594385216377	14	PPARGC1B
1005	GO_INTRACELLULAR_LIPID_TRANSPORT	0.462829736211031	0.76279525528623	0.0934449219410994	-0.383744488379166	-0.989766300201148	18	c("ABCA1"	"PRKAB2"	"PRKAG2"	"LDLRAP1"	"CPT1A"	"NPC2"	"COL4A3BP")
1006	GO_INTRACELLULAR_PROTEIN_TRANSPORT	0.696078431372549	0.889336143077438	0.165656695205483	-0.213502742223135	-0.964175831477248	669	c("AKAP5"	"AKAP12"	"RAMP1"	"RFTN1"	"NFASC"	"PDE2A"	"EHD3"	"ANK3"	"SYTL2"	"RAB27B"	"FGF9"	"RHOD"	"TGFB3"	"GAS6"	"RAB37"	"RAP2A"	"AP1S2"	"NUP35"	"RAB6B"	"RRAS2"	"KCNIP3"	"SNX8"	"GGA2"	"RANBP17"	"GNPTAB"	"RTP4"	"RAB40B"	"PALM"	"KPNA2"	"MRAS"	"AP3S1"	"TBC1D10C"	"RAB36"	"PRICKLE1"	"VCP"	"SNX31"	"TBC1D2"	"RANBP1"	"SEC61B"	"STX3"	"ARL6IP1"	"AP2S1"
KRT18	"CLTB"	"ATG3"	"RANGRF"	"TIMM13"	"MTX2"	"TTC21B"	"VPS29"	"GOLGA7"	"SEC61A1"	"PIK3R1"	"RPSA"	"TOMM20"	"AP2A2"	"HSPA8"	"VPS35"	"DNAJC27"	"IFT74"	"IFT57"	"RAB3IP"	"TGFB2"	"WDR35"	"KIF13A"	"RAB23"	"TOMM22"	"RPS2"	"CTNNB1"	"RAB21"	"VAMP7"	"DYNLL1"	"RPL41"	"PHB2"	"IFT43"	"SPCS1"	"RERE"	"RAB8A"	"CALR"	"RAB34"	"HSP90AA1"	"XPO5"	"SSR2"	"NOP58"	"VPS26A"	"AP1G2"	"PARD3"	"STX8"	"SNX2"	"TIMM23"	"RAB8B"	"ZDHHC3"
CLTA	"NEDD4"	"DNAJC19"	"IFT81"	"SNX18"	"TOMM5"	"ARL6"	"PEX19"	"TIMM8B"	"RAB5C"	"NPM1"	"IFT46"	"STX17"	"TOMM40"	"STX2"	"TIMM22"	"IPO9"	"TTC26"	"PRKCI"	"YWHAQ"	"VPS41"	"AP3M1"	"RPL15"	"RAB13"	"BID"	"AP2A1"	"PDIA3"	"COPZ1"	"GABARAP"	"STX18"	"NUP50"	"HSPA4"	"NDUFA13"	"TIMM17A"	"SNAPIN"	"IFT122"	"TOM1"	"TRAF3IP1"	"RPL29"	"AP3D1"	"TNPO2"	"RAB4A"	"KPNB1"	"BCAP29"	"RAB1B"	"VAMP3"	"FIS1"	"SPCS2"	"BCAP31"	"ATG4B"
RPS12	"SRP19"	"TGFBRAP1"	"CDC37"	"ANK2"	"SSX2IP"	"CLTC"	"TRAM2"	"SEC13"	"SYNJ2BP"	"NUP85"	"GIPC1"	"RAB24"	"EIF5A"	"RPLP1"	"NUP205"	"TRAK2"	"SNX16"	"XPO1"	"AP3S2"	"TTC30B"	"AP1S3"	"GOSR2"	"TOMM34"	"CTSA"	"SSR3"	"SEC23IP"	"TIMM9"	"RAB27A"	"TBC1D22B"	"TLK1"	"SSNA1"	"SRPRB"	"MFF"	"TOMM70A"	"NAGPA"	"AP3B1"	"CEP57"	"GNPTG"	"TOMM40L"	"RAB22A"	"APPBP2"	"SNX6"	"AP1S1"	"DSCR3"	"DNLZ"	"TIMM50"	"MTX1"	"TBC1D13"	"SAMM50"
TPR	"AP2M1"	"YWHAB"	"NUP188"	"RPL5"	"SNX17"	"YWHAE"	"AKT1"	"VPS18"	"NUP214"	"ACD"	"ARFRP1"	"STYX"	"NUPL2"	"IMMP1L"	"MCM3AP"	"COPB2"	"ZFYVE9"	"SGSM3"	"SURF4"	"TMED2"	"RPS27"	"KATNB1"	"ERP29"	"TBC1D8"	"ARFIP1"	"CHCHD4"	"SPTBN1"	"KPNA3"	"RPL19"	"STX7"	"IPO4"	"YWHAG"	"BECN1"	"STAT3"	"LMNA"	"PCM1"	"VPS13A"	"RPL35"	"NUP107"	"TNPO1"	"TRAK1"	"AP1B1"	"UBA52"	"RANBP6"	"HPS4"	"NUP93"	"RPLP2"	"HOMER3")
1007	GO_INTRACELLULAR_RECEPTOR_SIGNALING_PATHWAY	0.427536231884058	0.735190596791999	0.125033367555272	-0.263311525087472	-1.0126417622118	134	c("BRCA1"	"NR4A3"	"CCNE1"	"MAP2K6"	"PPARGC1B"	"AHR"	"PPARGC1A"	"PMEPA1"	"PIM1"	"IRAK2"	"FHL2"	"VDR"	"SP100"	"PDK3"	"FKBP4"	"RAN"	"NOD1"	"ACTN4"	"NR4A1"	"UBR5"	"DNAJA1"	"UBB"	"CTNNB1"	"TGFB1I1"	"CDK7"	"CALR"	"RXRA"	"NEDD4"	"RARB"	"CYLD"	"UBE2N"	"IFIH1")
1008	GO_INTRACELLULAR_SIGNAL_TRANSDUCTION	0.90426638917794	0.993084418186606	0.0177814832001704	0.218774253765228	0.876265985002344	1170	c("AGT"	"ADCYAP1"	"CD36"	"NOS2"	"SCG2"	"RASAL1"	"IGFBP5"	"BTC"	"SELE"	"SPTA1"	"CTSH"	"CXCL1"	"CAMK2A"	"MCTP1"	"CDC42EP4"	"RASGEF1B"	"KCNH1"	"GRAP"	"PLVAP"	"ADORA2B"	"EDNRA"	"NDNF"	"CCL11"	"FPR1"	"ARHGAP6"	"CD28"	"GEM"	"CXCR4"	"RASL10A"	"FYB"	"FYN"	"ERO1L"	"FGF1"	"STK32A"	"CAMK2B"	"TYRO3"	"LCP2"	"RGS9"	"SDCBP2"	"GREM1"	"SHC4"	"DOK2"
RASGEF1A	"KCNH2"	"CASP4"	"RRAD"	"ITPR2"	"RAB3A"	"BNIP3"	"CAV1"	"SOX9"	"RUNDC3A"	"PSMB9"	"RASD1"	"UNC13A"	"LRRK2"	"NFATC1"	"NOS3"	"PRKCB"	"BIRC3"	"RAB9B"	"NFAM1"	"MYC"	"CD14"	"MAP3K15"	"HIPK2"	"RRAS"	"DUSP4"	"PDGFA"	"KISS1R"	"PDK1"	"CD40"	"SH2B2"	"RAC2"	"PRKAR2B"	"STAC3"	"PLK2"	"CCR5"	"CRYAB"	"SHC2"	"IKBKG"	"DGKA"	"NUPR1"	"PAK3"	"DDIT4"	"AIF1"	"JUN"	"ASB5"	"FGFR1"	"RHOH"	"WWOX"	"FGF17"
MAFA	"GSTM2"	"NDRG1"	"DOCK10"	"TNIP2"	"RELB"	"JAK3"	"TGFB1"	"OGT"	"MAPK10"	"NFKBIA"	"TIFA"	"AMOT"	"NRG4"	"TSSK6"	"ERN1"	"CD27"	"EIF2AK3"	"BCL2L1"	"MAPK8IP3"	"PSEN2"	"DLG4"	"SH2B3"	"IQGAP1"	"PLCD1"	"RHOB"	"AKAP6"	"DUSP6"	"ADCY9"	"IL2RG"	"SOCS2"	"PPP1R13B"	"GDI1"	"MUC1")
1009	GO_INTRACELLULAR_STEROID_HORMONE_RECEPTOR_SIGNALING_PATHWAY	0.084985835694051	0.351122978199719	0.261663521711573	-0.388385370708919	-1.31002272440584	59	c("BRCA1"	"CCNE1"	"PPARGC1B"	"PPARGC1A"	"PMEPA1"	"FHL2"	"FKBP4"	"RAN"	"UBR5"	"DNAJA1"	"CTNNB1"	"TGFB1I1"	"CDK7"	"CALR")
1010	GO_INTRASPECIES_INTERACTION_BETWEEN_ORGANISMS	0.938023450586265	1	0.0404934829859503	0.248946849177532	0.628854077206361	25	c("NRXN3"	"DLG4"	"CHRNB2"	"MECP2"	"DVL1"	"BBS4"	"ANXA7"	"SHANK1"	"NRXN1"	"NRXN2")
1011	GO_INTRA_GOLGI_VESICLE_MEDIATED_TRANSPORT	1	1	0.0578529757032509	-0.156941927987703	-0.484042346253005	38	c("RAB6B"	"CUX1"	"NSF"	"COPZ1"	"GABARAPL2"	"GOSR2"	"COG4"	"COG5")
1012	GO_INTRA_S_DNA_DAMAGE_CHECKPOINT	0.302631578947368	0.637444145091339	0.114266502484433	-0.510144625075986	-1.16621865226155	11	c("CHEK2"	"HUS1"	"TIPIN"	"MSH2"	"MRE11A")
1013	GO_INTRINSIC_APOPTOTIC_SIGNALING_PATHWAY	0.375862068965517	0.698051401475828	0.130777137971974	-0.267820568749965	-1.02572348269556	126	c("MELK"	"BRCA1"	"CHEK2"	"ATP2A1"	"PMAIP1"	"NOL3"	"ITPR1"	"CHAC1"	"BAK1"	"RPS27L"	"AEN"	"SCN2A"	"TNFRSF10B"	"HMOX1"	"BOK"	"PHLDA3"	"BCL2"	"SIVA1"	"BCL2L11"	"FNIP2"	"PIK3R1"	"CYCS"	"MSH2"	"HTRA2"	"ZMAT3"	"HRAS"	"BAX"	"CEBPB"	"GPX1"	"EDA2R"	"ATM"	"BCL3")
1014	GO_INTRINSIC_APOPTOTIC_SIGNALING_PATHWAY_BY_P53_CLASS_MEDIATOR	0.963060686015831	1	0.0602484086158019	-0.205440806823217	-0.642735975950376	40	c("PMAIP1"	"RPS27L"	"AEN"	"BOK"	"PHLDA3"	"MSH2"	"ZMAT3"	"BAX"	"EDA2R"	"BCL3")
1015	GO_INTRINSIC_APOPTOTIC_SIGNALING_PATHWAY_IN_RESPONSE_TO_DNA_DAMAGE	0.113314447592068	0.412551879641491	0.224966093540314	-0.373930618255746	-1.26126688647417	59	c("BRCA1"	"CHEK2"	"PMAIP1"	"BAK1"	"RPS27L"	"AEN"	"HMOX1"	"BOK"	"PHLDA3"	"BCL2"	"BCL2L11"	"FNIP2"	"PIK3R1"	"MSH2"	"HTRA2"	"BAX"	"ATM"	"BCL3"	"MOAP1"	"MSH6")
1016	GO_INTRINSIC_APOPTOTIC_SIGNALING_PATHWAY_IN_RESPONSE_TO_DNA_DAMAGE_BY_P53_CLASS_MEDIATOR	0.949748743718593	1	0.0399218624292714	0.236489799887539	0.597386853331654	25	c("HIPK2"	"NUPR1"	"DDIT4"	"CDKN1A"	"HIPK1")
1017	GO_INTRINSIC_APOPTOTIC_SIGNALING_PATHWAY_IN_RESPONSE_TO_ENDOPLASMIC_RETICULUM_STRESS	0.658227848101266	0.873597502061662	0.0770736734944102	-0.304947950885974	-0.878690775414324	30	c("ATP2A1"	"PMAIP1"	"ITPR1"	"CHAC1"	"BAK1"	"TNFRSF10B"	"BCL2"	"BAX"	"CEBPB")
1018	GO_IN_UTERO_EMBRYONIC_DEVELOPMENT	0.266009852216749	0.605560437332072	0.191892240384838	-0.258824967184516	-1.06280062350518	244	c("E2F8"	"CCNB1"	"CCNB2"	"NEK2"	"HEY2"	"GATA1"	"GLI2"	"CYR61"	"PLK4"	"MYH10"	"FGFR2"	"LATS2"	"RAD51B"	"TGFB3"	"STIL"	"RSPO3"	"E2F7"	"EDN1"	"ARNT2"	"GINS1"	"TPM1"	"ADA"	"FOXF1"	"RPGRIP1L"	"SCO2"	"NCAPG2"	"KRT19"	"GINS4"	"LIF"	"B9D1"	"PALB2"	"LEF1"	"WDTC1"	"SMO"	"SRF"	"BCL2L11"	"MSX1"	"NASP"	"RNASEH2B"	"KRT8"	"BMPR1A"	"MSH2"
ALS2)
1019	GO_IONOTROPIC_GLUTAMATE_RECEPTOR_SIGNALING_PATHWAY	0.147457627118644	0.475184585620089	0.148261500475107	0.570617118909652	1.32019508839517	16	c("GRIK1"	"GRIK4"	"ATP1A3"	"GRIK2")
1020	GO_ION_HOMEOSTASIS	1.79590513589103e-05	0.000542934234790898	0.575610261071129	0.434030807334411	1.61801266272665	334	c("AGT"	"ADCYAP1"	"CD52"	"CD36"	"CCR1"	"KCNK3"	"SCARA5"	"P2RY2"	"GIPR"	"STEAP4"	"LCN2"	"EDNRA"	"SLC24A1"	"CCL11"	"STC1"	"ATP1B2"	"BDKRB2"	"SLC22A17"	"CXCR4"	"ERO1L"	"CCL7"	"SLC9A7"	"SLC39A12"	"TRDN"	"CCL2"	"CDH23"	"P2RY4"	"SLC7A8"	"ATP7B"	"C3AR1"	"ATP1A3"	"KCNH2"	"GRIK2"	"SLC39A14"	"CP"	"ITPR2"	"LIPG"	"PYGM"	"CAV1"	"SLC26A9"	"SLC4A11"	"HPX"
CCL28	"TRPM4"	"ALAS2"	"SLC4A7"	"SLC30A1"	"C1QTNF1"	"SLC24A5"	"JAK3"	"SLC8A3"	"TGFB1"	"NPFF"	"CCL8"	"KCNJ2"	"TNNI3"	"ENPP1"	"HFE"	"DLG4"	"RYR1"	"SLC25A37"	"STIM2")
1021	GO_ION_TRANSMEMBRANE_TRANSPORT	0.000745992899635217	0.0128024721309578	0.477270815362862	0.375921087123768	1.43764817905722	460	c("CACNG1"	"RHBG"	"KCNK3"	"KCNG4"	"SCARA5"	"FXYD5"	"SLC13A3"	"KCNH1"	"CHRNA1"	"TRPV3"	"TMEM63C"	"KCNJ16"	"KCNMB2"	"SLC24A1"	"SLC17A6"	"ATP1B2"	"KCNT1"	"GRIK1"	"CALHM3"	"KCNN3"	"AQP3"	"GRIK4"	"ERO1L"	"HCN3"	"SLC9A7"	"KCNK1"	"FXYD1"	"CLCA2"	"SLC39A12"	"SLC37A2"	"TRDN"	"SCN5A"	"CLCN1"	"KCNN4"	"KCNAB3"	"TSC22D3"	"SLC7A8"	"ATP7B"	"TTYH1"	"SLC23A2"	"ATP1A3"	"SCN2B"
KCNK7	"SLC26A9"	"SLC4A11"	"SLC7A11"	"SLC7A5"	"BEST1"	"CACNA2D4"	"ACACB"	"CACNA1E"	"PIEZO2"	"SLC30A4"	"SLC40A1"	"SCN1B"	"PKD1L3"	"SLC12A5"	"KCNQ1"	"CCR5"	"TRPM4"	"SLC7A14"	"ARHGEF9"	"SLC20A1"	"SLC41A1"	"CLCN2"	"ABCC9"	"SLC1A4"	"SLC4A7"	"CACNB2"	"SLC6A7"	"SLC30A1"	"GLRB"	"SLC24A5"	"SLC23A1"	"SLC25A42"	"GABRR2"	"SLC8A3"	"KCNK6"	"KCNJ2"	"CHRNB4"	"UNC79"	"ABCC3"	"SLC25A2"	"ANO4"	"DLG4"	"SLC12A3"	"KCNN2"	"RYR1"	"SLC25A37"	"ATP11B"	"COX7A1"	"STIM2"
CLIC3	"ATP8B2"	"SLC37A4"	"ANO1"	"P2RX4"	"CACNG2"	"SLC17A8"	"CHRNB2")
1022	GO_ION_TRANSPORT	1.62327491565828e-06	6.27987287286445e-05	0.643551836150722	0.38669930549619	1.52266969985267	720	c("ADCYAP1"	"CD36"	"CCR1"	"CACNG1"	"RHBG"	"NOS2"	"KCNK3"	"KCNG4"	"SCARA5"	"SLCO4A1"	"FXYD5"	"CAMK2A"	"SLC13A3"	"ADD2"	"STEAP4"	"LCN2"	"KCNH1"	"CHRNA1"	"TRPV3"	"SLC16A2"	"TMEM63C"	"KCNJ16"	"KCNMB2"	"EDNRA"	"SLC24A1"	"SLC17A6"	"ATP1B2"	"KCNT1"	"GRIK1"	"ACE"	"NTSR1"	"APOC1"	"PITPNC1"	"BDKRB2"	"CALHM3"	"SLC5A1"	"KCNN3"	"SLC22A17"	"AQP3"	"RAMP2"	"FYN"	"GRIK4"
SCN5A	"CLCN1"	"KCNN4"	"KCNAB3"	"TSC22D3"	"CDH23"	"P2RY4"	"SLC7A8"	"ATP7B"	"TTYH1"	"SLC23A2"	"ATP1A3"	"SCN2B"	"SLC2A1"	"CACNA1H"	"KCNH2"	"SLC6A9"	"COX6A2"	"GRIK2"	"CACNG4"	"SLC39A14"	"TRPV6"	"CP"	"ITPR2"	"RAB3A"	"SLC16A3"	"CAV1"	"KCNK7"	"ATP9A"	"SLC26A9"	"P2RY6"	"SLC2A9"	"SLC4A11"	"SLC7A11"	"SLC17A9"	"SLC7A5"	"BEST1"	"VAMP2"	"PRKCB"	"ATP10B"	"CACNA2D4"	"ACACB"	"CACNA1E"	"PIEZO2"	"SLC30A4"	"KISS1R"	"SLC5A3"	"SLC40A1"	"SCN1B"	"PKD1L3"
CCR5	"AQP11"	"MTTP"	"TRPM4"	"SLC7A14"	"ARHGEF9"	"SLC27A1"	"SLC20A1"	"SLC41A1"	"CLCN2"	"ABCC9"	"SLC1A4"	"SRL"	"SLC4A7"	"SERINC3"	"CACNB2"	"SLC6A7"	"SLC30A1"	"ABCA7"	"GLRB"	"SLC24A5"	"SLC23A1"	"SLC25A42"	"GABRR2"	"SLC8A3"	"SLCO5A1"	"CCL8"	"KCNK6"	"CASK"	"KCNJ2"	"ACSL3"	"STX1A"	"SLC22A15"	"CHRNB4"	"LDLR"	"UNC79"	"ABCC3"	"ENPP1"	"PPFIA3"	"SLC25A2"	"HFE"	"PSEN2"	"ANO4"	"DLG4"	"SLC12A3"	"KCNN2"	"SLC16A9"	"RYR1"	"SLC25A37"	"ATP11B"
CLIC3	"ATP8B2"	"SLC37A4"	"ANO1")
1023	GO_IRE1_MEDIATED_UNFOLDED_PROTEIN_RESPONSE	1	1	0.0335297167141207	0.148131069108078	0.435150112080983	54	c("KDELR3"	"WIPI1"	"PLA2G4B"	"ERN1"	"PPP2R5B"	"FKBP14"	"XBP1"	"EDEM1"	"SEC61A2"	"EXTL3"	"TSPYL2")
1024	GO_IRON_COORDINATION_ENTITY_TRANSPORT	0.195933456561922	0.534630142979782	0.132846300606183	0.619752118397444	1.27848429851535	10	c("LCN2"	"SLC22A17"	"HPX")
1025	GO_IRON_ION_HOMEOSTASIS	0.0707692307692308	0.31986290936786	0.208955027549354	0.470449326329092	1.37741235996091	52	c("SCARA5"	"STEAP4"	"LCN2"	"SLC22A17"	"CP"	"HPX"	"MYC"	"CYBRD1"	"SLC40A1"	"ALAS2"	"HFE"	"SLC25A37"	"FBXL5")
1026	GO_IRON_ION_TRANSPORT	0.301765650080257	0.637444145091339	0.0949751525905595	0.40826339479455	1.13494272643033	40	c("SCARA5"	"STEAP4"	"TTYH1"	"SLC39A14"	"SLC40A1"	"HFE"	"SLC25A37")
1027	GO_ISOPRENOID_BIOSYNTHETIC_PROCESS	0.0642978003384095	0.30206782464847	0.231126709673834	0.595137804350504	1.425806486423	20	c("CYP1A1"	"RBP1"	"FDPS"	"IDI1"	"FDFT1"	"PMVK"	"ALDH1A3"	"MVD"	"HMGCR"	"HMGCS1"	"MVK"	"RDH10")
1028	GO_ISOPRENOID_METABOLIC_PROCESS	0.209408194233687	0.547292254024975	0.114266502484433	0.378510647946809	1.17929938438978	72	c("RLBP1"	"SDC3"	"CYP1A1"	"CYP26B1"	"RBP1"	"GPC1"	"STAR"	"CRABP2"	"LRP8"	"RARRES2"	"FDPS"	"NAPEPLD"	"SDC1"	"ADH7"	"IDI1"	"FDFT1"	"PMVK"	"SDC4"	"ALDH1A3"	"ABCA4")
1029	GO_ISOTYPE_SWITCHING	0.162946428571429	0.498559280448104	0.163180127180689	-0.558697954620405	-1.3011005789076	12	c("EXO1"	"MSH2"	"HSPD1"	"MSH6"	"SWAP70")
1030	GO_I_KAPPAB_KINASE_NF_KAPPAB_SIGNALING	0.918960244648318	1	0.0372254009247509	0.240955522282862	0.716577978354174	57	c("BIRC3"	"CD14"	"IKBKG"	"TNIP2"	"RELB"	"TIFA"	"CD27"	"MAP3K14"	"TLR2"	"REL"	"TRAF2"	"NFKB2")
1031	GO_I_KAPPAB_PHOSPHORYLATION	0.986842105263158	1	0.0504983044100709	-0.199011921822549	-0.454952191679573	11	c("PRDX4"	"ERC1")
1032	GO_JNK_CASCADE	0.880989180834621	0.985231653726126	0.0396787203613389	0.249975395365032	0.750491330424888	61	c("ADORA2B"	"MDFI"	"MAP2K7"	"IKBKG"	"MAPK10"	"ERN1"	"MAPK8IP3"	"TNIK"	"MAPK9"	"PTGER4"	"WNT5A"	"DUSP10"	"MAP3K6"	"MINK1")
1033	GO_KERATAN_SULFATE_BIOSYNTHETIC_PROCESS	0.193627450980392	0.531195501036953	0.156312403073186	-0.49455604182277	-1.29729319803275	19	c("OGN"	"LUM"	"B4GALT4"	"ST3GAL2"	"B4GALT5")
1034	GO_KERATAN_SULFATE_METABOLIC_PROCESS	0.21105527638191	0.547424623115578	0.151148761385484	-0.444169341734549	-1.22910712832458	24	c("OGN"	"LUM"	"B4GALT4"	"ST3GAL2"	"B4GALT5")
1035	GO_KERATINIZATION	0.0898305084745763	0.361300679459419	0.193813302725311	0.60968434295081	1.41058206696133	16	c("SPRR1A"	"SPRR2G"	"SPRR2E"	"CYP26B1"	"IVL"	"TGM3")
1036	GO_KERATINOCYTE_DIFFERENTIATION	0.235384615384615	0.573177851118445	0.107554375265169	0.402075324098477	1.17722247658427	52	c("SPRR1A"	"SPRR2G"	"SPRR2E"	"CYP26B1"	"JAG1"	"CDSN"	"IRF6"	"IVL"	"FOXN1"	"TGM3"	"DNASE1L2"	"TXNIP"	"NOTCH1")
1037	GO_KETONE_BIOSYNTHETIC_PROCESS	0.215619694397284	0.550675527481686	0.119887845115423	0.531241180427115	1.23802817575701	17	c("CYP11B1"	"CACNA1H"	"STAR")
1038	GO_KIDNEY_EPITHELIUM_DEVELOPMENT	0.289634146341463	0.624577878375194	0.141225119642531	-0.300073362307989	-1.08652182720526	88	c("NPNT"	"FGF8"	"SMAD9"	"BMP4"	"SFRP1"	"FAT4"	"KIF26B"	"SMAD6"	"FGFR2")
1039	GO_KIDNEY_MESENCHYME_DEVELOPMENT	0.295010845986985	0.629310519593732	0.115240003147781	-0.528898040234585	-1.18066000222801	10	c("BMP4"	"STAT1"	"WT1")
1040	GO_KIDNEY_MORPHOGENESIS	0.411229135053111	0.725269545554929	0.0749278818393739	0.345001550955932	1.02414612890171	56	c("WNT6"	"PAX8"	"PGF"	"FGF1"	"GREM1"	"CITED1"	"SOX9"	"IRX3"	"LRRK2"	"MYC"	"WNT4")
1041	GO_KINETOCHORE_ORGANIZATION	0.00010921213732187	0.00253072795367684	0.538434096309916	-0.844405570799131	-1.9303575463386	11	c("CENPF"	"CENPE"	"CENPA"	"CENPH"	"SMC2"	"CENPW")
1042	GO_LABYRINTHINE_LAYER_BLOOD_VESSEL_DEVELOPMENT	0.304761904761905	0.638899964557859	0.119348440591015	-0.469897800001569	-1.13201230980849	14	c("HEY2"	"CYR61")
1043	GO_LABYRINTHINE_LAYER_DEVELOPMENT	0.420654911838791	0.732375923929855	0.102080107662747	-0.337015279121587	-1.01435160751307	34	c("HEY2"	"CYR61"	"FGFR2"	"RSPO3")
1044	GO_LACTATION	0.357262103505843	0.683640508424869	0.0875697115548511	0.411657682440414	1.07999121074556	29	c("ATP7B"	"PAM"	"CAV1"	"CSN3"	"CCND1"	"SLC29A1"	"VEGFA")
1045	GO_LAGGING_STRAND_ELONGATION	0.0416666666666667	0.230276432606941	0.332263053752429	-0.661442320841423	-1.51209350063335	11	c("DNA2"	"FEN1"	"POLA1"	"LIG1")
1046	GO_LAMELLIPODIUM_ASSEMBLY	0.909090909090909	0.995681381957773	0.0596037042575973	-0.240321391986878	-0.649852290801962	22	c("RHOD"	"S1PR1")
1047	GO_LAMELLIPODIUM_ORGANIZATION	0.874692874692875	0.981660113049889	0.0614364107201271	-0.249565884351979	-0.713728050106255	28	c("RHOD"	"S1PR1"	"VCL"	"PLEKHO1"	"SNX2"	"ARHGEF4")
1048	GO_LATERAL_VENTRICLE_DEVELOPMENT	0.190889370932755	0.529217110573043	0.147331213699377	-0.565319045601658	-1.26196267496766	10	c("MYH10"	"RPGRIP1L"	"AQP1"	"PAX5"	"KDM2B")
1049	GO_LEARNING	0.138392857142857	0.460468945231154	0.142901149386948	0.397511192559083	1.25468903790768	78	c("NRXN3"	"NTSR1"	"NRGN"	"EPM2A"	"FYN"	"PDE1B"	"TNR"	"ATP1A3"	"PTGS2"	"FOXP2"	"PRKAR2B"	"SLC12A5"	"FOSL1"	"JUN"	"SLC8A3"	"DLG4"	"CHRNB2"	"MECP2"	"NTRK2")
1050	GO_LEFT_RIGHT_AXIS_SPECIFICATION	0.870535714285714	0.97966489217603	0.0571258510018113	-0.290121769698493	-0.675638060577607	12	c("MNS1"	"SMO"	"PITX2"	"SETDB2"	"EPB41L5")
1051	GO_LEFT_RIGHT_PATTERN_FORMATION	0.959252971137521	1	0.0400845633477088	0.236966046210148	0.552236258623687	17	c("SNAI1"	"AHI1"	"NOTCH1"	"FOXJ1"	"IFT172"	"MEGF8")
1052	GO_LENS_DEVELOPMENT_IN_CAMERA_TYPE_EYE	0.5	0.786526533425224	0.09754492162472	-0.300394612344424	-0.960249283621618	45	c("BMP4"	"BFSP2"	"BCAR3"	"MAF"	"SOX11")
1053	GO_LENS_FIBER_CELL_DIFFERENTIATION	0.612590799031477	0.84973473034904	0.0785029047348687	-0.345695042735833	-0.877581447332122	17	c("BFSP2"	"MAF")
1054	GO_LENS_MORPHOGENESIS_IN_CAMERA_TYPE_EYE	0.129464285714286	0.443697045259545	0.184706471207739	-0.574917844065714	-1.33887359628234	12	c("BMP4"	"BCAR3"	"SOX11")
1055	GO_LEUKOCYTE_ACTIVATION	0.162297128589263	0.498000565909734	0.118287526124085	0.31672987835925	1.15187323215764	256	c("LY6D"	"DLL4"	"PLA2G2D"	"PLA2G3"	"HAVCR2"	"TNFSF18"	"CDH17"	"CD28"	"FYN"	"TYRO3"	"LCP2"	"ITGAL"	"ITGA4"	"CYP26B1"	"CLU"	"RORC"	"CD74"	"AIRE"	"VAMP2"	"PRKCB"	"NFAM1"	"IL10"	"CPLX2"	"WNT4"	"CD40"	"HDAC9"	"RSAD2"	"RUNX2"	"FOXN1"	"AIF1"	"JUN"	"RHOH"	"ITPKB"	"RORA"	"NDRG1"	"RELB"	"JAK3"	"TGFB1"	"LEPR"	"CBFB"	"CX3CL1")
1056	GO_LEUKOCYTE_APOPTOTIC_PROCESS	0.0653753026634383	0.302983001683853	0.276500599254472	-0.58337834022209	-1.48096427447337	17	c("TNFRSF21"	"BAK1"	"PKN1"	"SIVA1"	"BCL2L11"	"BAX"	"DFFA"	"IL2RA"	"GLI3")
1057	GO_LEUKOCYTE_CELL_CELL_ADHESION	0.204819277108434	0.546144859813084	0.107554375265169	0.33308409336322	1.15165896099	156	c("SELE"	"DLL4"	"PLA2G2D"	"TNFSF18"	"CD28"	"FYN"	"ITGAL"	"CD44"	"ITGA4"	"CYP26B1"	"RORC"	"CD74"	"AIRE"	"WNT4"	"RAC2"	"RSAD2"	"FERMT3"	"RUNX2"	"FOXN1"	"ITGA5"	"RHOH"	"ITPKB"	"RORA"	"RELB"	"TGFB1"	"LEPR"	"IL23A"	"FZD5"	"CHD7"	"SEMA4D"	"BMP7"	"EGR1"	"TNIP1"	"CERCAM")
1058	GO_LEUKOCYTE_CHEMOTAXIS	0.00364045742674895	0.0417336219402615	0.431707695803346	0.546074901245316	1.60415067488737	54	c("CCR1"	"SCG2"	"FFAR2"	"PF4"	"CCL11"	"CXCR4"	"CCL7"	"CCL2"	"CXCL16"	"IL10"	"CCR5"	"TRPM4"	"CCL8"	"CX3CL1"	"VEGFA"	"CCL17")
1059	GO_LEUKOCYTE_DEGRANULATION	0.697792869269949	0.890189880786067	0.0546808488785442	0.352629405994297	0.821783318586863	17	c("PLA2G3"	"VAMP2"	"CPLX2"	"MILR1"	"S100A13"	"STXBP3"	"PI4K2A")
1060	GO_LEUKOCYTE_DIFFERENTIATION	0.514397905759162	0.796819287339863	0.0567672387487446	0.278784345373878	0.982553138566129	190	c("LY6D"	"DLL4"	"PLA2G2D"	"CDH17"	"CD28"	"PDE1B"	"TYRO3"	"ITGA4"	"MMP9"	"RORC"	"CD74"	"AIRE"	"NFAM1"	"IL10"	"RRAS"	"WNT4"	"HDAC9"	"RSAD2"	"RUNX2"	"FOXN1"	"TREM2"	"JUN"	"RHOH"	"ITPKB"	"RORA"	"RELB"	"JAK3"	"TGFB1"	"LEPR"	"CBFB"	"VEGFA")
1061	GO_LEUKOCYTE_HOMEOSTASIS	0.428969359331476	0.736427802582225	0.107140237276725	-0.3230920666594	-1.01836633411433	43	c("CCNB2"	"SPNS2"	"PMAIP1"	"MTHFD1"	"ANXA1"	"BAK1"	"PDE4B"	"PKN1"	"BCL2"	"SIVA1"	"BCL2L11")
1062	GO_LEUKOCYTE_MEDIATED_CYTOTOXICITY	0.626485568760611	0.856772504910782	0.0597317976364411	0.379878364333141	0.885285508225843	17	c("CTSH"	"VAMP2"	"RAET1E"	"LYST"	"EMP2"	"ULBP1")
1063	GO_LEUKOCYTE_MEDIATED_IMMUNITY	0.163418290854573	0.499668116377176	0.130777137971974	0.382302170077569	1.20624097455981	80	c("TRDC"	"CTSH"	"PLA2G3"	"ACE"	"CLU"	"SERPING1"	"CD46"	"JAG1"	"CD74"	"CXCL5"	"VAMP2"	"CPLX2")
1064	GO_LEUKOCYTE_MIGRATION	0.00160165221149444	0.0227066532468078	0.45505986738723	0.454905630976349	1.56442419528426	151	c("CCR1"	"SCG2"	"SELE"	"FFAR2"	"ITGAX"	"PF4"	"CCL11"	"ATP1B2"	"CD34"	"CXCR4"	"FYN"	"CCL7"	"ITGAL"	"CD44"	"ITGA4"	"DOK2"	"CCL2"	"ARTN"	"SLC7A8"	"ITGB3"	"CXCL16"	"MMP9"	"SLC16A3"	"CAV1"	"SLC7A11"	"CD74"	"SLC7A5"	"IL10"	"CCR5"	"TRPM4"	"ITGA5"	"JAM2"	"CD84"	"CCL8"	"CX3CL1"	"VEGFA"	"CCL17"	"CD47"	"FN1"	"MITF"	"ESAM"	"NLRP10")
1065	GO_LEUKOCYTE_PROLIFERATION	0.328682170542636	0.660111794336618	0.0880945010398517	0.37742125006534	1.08808849184011	48	c("TNFSF18"	"ACE"	"FYN"	"CLU"	"IL10"	"WNT4"	"CD40"	"TGFB1")
1066	GO_LEUKOTRIENE_METABOLIC_PROCESS	0.866197183098592	0.979048090406665	0.0597317976364411	-0.294402577429447	-0.69361656881628	13	DPEP1
1067	GO_LIMBIC_SYSTEM_DEVELOPMENT	0.33048433048433	0.661983751057906	0.126253987849115	-0.313849715691137	-1.07112193796563	65	c("AKAP5"	"ID4"	"KIF14"	"CNTNAP2"	"NR4A3"	"FGFR2"	"ANXA3"	"ETS1"	"NME1"	"DCLK2"	"CDK5R1"	"EZH2"	"LEF1"	"RAN"	"SMO"	"SRF"	"SRD5A1"	"UQCRQ")
1068	GO_LIPID_BIOSYNTHETIC_PROCESS	0.451957295373665	0.751615684291724	0.0582216241124161	0.267475048071222	1.01023643051532	380	c("CYP11A1"	"HSD3B1"	"CYP11B1"	"PLA2G2D"	"LPIN3"	"AGMO"	"PTGDS"	"LIPC"	"A4GALT"	"INPP5J"	"ALOX12B"	"FGF1"	"TBXAS1"	"CYP1A1"	"SGMS2"	"ACSS2"	"RBP1"	"MBOAT2"	"CYP17A1"	"PTGS2"	"PGAP1"	"CACNA1H"	"STAR"	"B4GALNT1"	"CD74"	"ACACB"	"WNT4"	"PTGES"	"ST6GALNAC4"	"FDPS"	"LPIN2"	"FGFR1"	"SLC27A1"	"PHOSPHO1"	"FGF17"	"SH3YL1"	"GGT5"	"PLA2G4B"	"INSIG2"	"AGPAT4"	"IDI1"	"MTM1"
)
1069	GO_LIPID_CATABOLIC_PROCESS	0.646505376344086	0.86784796517726	0.0474483193656297	0.26452909274538	0.90813615242277	150	c("PLA1A"	"PLA2G2D"	"PLA2G3"	"LPIN3"	"LIPC"	"ADORA1"	"CYP26B1"	"LIPG"	"ABHD6"	"FABP4"	"NAPEPLD"	"PAFAH1B3"	"LPIN2"	"PNPLA1"	"PLA2G4B")
1070	GO_LIPID_HOMEOSTASIS	0.984825493171472	1	0.0336033244336697	0.202963610431623	0.629532804902902	70	c("LIPC"	"LIPG"	"CAV1"	"FABP4"	"ANGPTL4"	"RORA"	"LDLR"	"ABCB4"	"GOT1"	"XBP1"	"TMEM97"	"APOM"	"PRKAA2"	"CEBPA"	"ABCA2"	"LCAT"	"ORMDL3"	"APOC4")
1071	GO_LIPID_LOCALIZATION	0.0045120146496639	0.0488088788524069	0.407017918923954	0.42870251569808	1.48429779199105	165	c("CD36"	"NOS2"	"SERPINA5"	"FFAR2"	"LIPC"	"ACE"	"APOC1"	"PITPNC1"	"BDKRB2"	"VLDLR"	"INHBA"	"APOH"	"ATP8B4"	"KCNN4"	"CLU"	"LIPG"	"STAR"	"CAV1"	"ATP9A"	"B4GALNT1"	"ATP10B"	"ACACB"	"KISS1R"	"APOBR"	"MTTP"	"ABCA6"	"ABCG4"	"SLC27A1"	"ABCA7"	"ACSL3"	"LDLR"	"ABCC3"	"ENPP1"	"ANO4"	"ATP11B"	"SORL1"	"ATP8B2"	"ABCB4"	"NRIP1"	"ABCA13"	"STARD4"	"OSBPL8"
1072	GO_LIPID_METABOLIC_PROCESS	0.0497297297297297	0.25507440024294	0.208955027549354	0.297958117000201	1.17837958986341	759	c("CELA3B"	"CYP11A1"	"CD36"	"HSD3B1"	"PLA1A"	"SERPINA6"	"BTC"	"CYP11B1"	"RLBP1"	"PLA2G2D"	"PLA2G3"	"HAO2"	"ACSBG1"	"LPIN3"	"SULT4A1"	"AGMO"	"IP6K3"	"SDC3"	"PTGDS"	"NR0B2"	"LIPC"	"A4GALT"	"INPP5J"	"ALOX12B"	"ADORA1"	"APOC1"	"CD28"	"VLDLR"	"IL1RN"	"FYN"	"FGF1"	"APOH"	"TBXAS1"	"CYP1A1"	"SGMS2"	"ACSS2"	"GDPD2"	"CYP26B1"	"RBP1"	"GDPD4"	"SULT1E1"	"GPC1"
ABHD6	"CRABP2"	"CD74"	"LRP8"	"FABP4"	"RARRES2"	"ESR1"	"ACACB"	"WNT4"	"PTGES"	"ST6GALNAC4"	"PDGFA"	"FDPS"	"NAPEPLD"	"PRKAR2B"	"APOBR"	"MTTP"	"PAFAH1B3"	"LPIN2"	"SDC1"	"PNPLA1"	"FGFR1"	"MGST3"	"WWOX"	"SLC27A1"	"PHOSPHO1"	"FGF17"	"SH3YL1"	"SERINC3"	"ADH7"	"HSD17B10"	"GGT5"	"PLA2G4B"	"INSIG2"	"AGPAT4"	"IDI1"	"MTM1"	"INPP1"	"HSD17B7"	"MSMO1"	"ACSL3"	"LEPR"	"TM7SF2"	"SQLE"	"HPGDS"	"FDFT1"	"LDLR"	"ADIPOR2"	"NRG4"	"ALOX12"
)
1073	GO_LIPID_MODIFICATION	0.19140625	0.529236542247123	0.20207170902116	-0.286238590057134	-1.12510431794651	155	c("FGF8"	"FGF18"	"PTPRQ"	"FGF5"	"LCK"	"FGF9"	"FGFR2"	"PLA2G7"	"NRG2"	"ACOX2"	"TMEM150A"	"ERBB3"	"IMPA2"	"FGFR3"	"BDH2"	"PPARGC1A"	"EHHADH"	"ETFB")
1074	GO_LIPID_OXIDATION	0.735795454545455	0.91160979506253	0.077274697304471	-0.257740934875192	-0.863384962569595	58	c("PLA2G7"	"ACOX2"	"BDH2"	"PPARGC1A"	"EHHADH"	"ETFB"	"CPT1C"	"ABCD1"	"GCDH"	"CPT1A"	"NUDT19"	"ACADL"	"ECI2"	"HSD17B4"	"SESN2"	"ACAD11"	"SLC25A17"	"HADH"	"ACOX1"	"DECR1"	"ACADS")
1075	GO_LIPID_PARTICLE_ORGANIZATION	0.331140350877193	0.662132846883797	0.108394255853397	-0.49570465635609	-1.13320809009654	11	c("BSCL2"	"PPIA"	"SPG20"	"PPID"	"PNPLA2"	"TBC1D20"	"RAB3GAP1")
1076	GO_LIPID_PHOSPHORYLATION	0.0687679083094556	0.314419924511668	0.294066672318865	-0.395601799624362	-1.36407061978693	69	c("FGF8"	"FGF18"	"FGF5"	"LCK"	"FGF9"	"FGFR2"	"NRG2"	"TMEM150A"	"ERBB3"	"IMPA2"	"FGFR3")
1077	GO_LIPID_STORAGE	0.0871794871794872	0.355334249084249	0.197822021315103	0.598659001645324	1.41007668146752	18	c("CD36"	"FFAR2"	"CAV1"	"B4GALNT1"	"ENPP1"	"NRIP1")
1078	GO_LIPID_TRANSLOCATION	0.292724196277496	0.627364298594727	0.0999276973731092	0.480768727623723	1.15180579238002	20	c("ATP8B4"	"KCNN4"	"ATP9A"	"ATP10B"	"ATP11B"	"ATP8B2"	"ABCB4"	"ABCA4"	"TMEM30A"	"ATP8A2"	"ATP10A"	"ATP8A1")
1079	GO_LIPOPOLYSACCHARIDE_MEDIATED_SIGNALING_PATHWAY	0.515966386554622	0.798597305936799	0.0686325631836726	0.390872322597613	0.962353805388696	22	c("CCL2"	"NOS3"	"CD14"	"TGFB1"	"NFKBIA"	"TLR2")
1080	GO_LIPOPROTEIN_BIOSYNTHETIC_PROCESS	0.967930029154519	1	0.0647943366000727	-0.203437709512437	-0.704711213012388	72	c("ABCA1"	"CLIP3"	"ZDHHC2"	"ZDHHC14"	"PIGK"	"ATG12"	"GOLGA7"	"HHAT"	"APOBEC1"	"DBI"	"ZDHHC12"	"ZDHHC16"	"ZDHHC3")
1081	GO_LIPOPROTEIN_METABOLIC_PROCESS	0.99	1	0.0304180507344859	0.183844412502468	0.595595801269191	93	c("ALOX12B"	"APOC1"	"PGAP1"	"OAS2"	"WIPI1"	"MTTP"	"SDC1"	"LDLR"	"NMT2"	"BMP1"	"APOLD1"	"PIGV"	"PRKACB"	"CUBN"	"LRP1"	"APOM"	"HSPG2"	"ATG10"	"LCAT"	"PIGP")
1082	GO_LIPOSACCHARIDE_METABOLIC_PROCESS	0.961194029850746	1	0.0662842187012672	-0.203501136672561	-0.722318014705512	80	c("SMPD3"	"ST3GAL2"	"NEU3"	"SMPD2"	"ITGB8"	"GM2A"	"ARSB"	"PIGK"	"GLTP"	"HEXB"	"GLA")
1083	GO_LIVER_REGENERATION	0.406779661016949	0.721292594707786	0.101713902282311	-0.408473047456185	-1.03694969226588	17	c("GLI1"	"SULF2"	"RGN"	"UCP2"	"ADRB2"	"CEBPB")
1084	GO_LOCALIZATION_WITHIN_MEMBRANE	0.346704871060172	0.676659998456471	0.0808589150280032	0.324903527420873	1.06005935634466	98	c("DLG2"	"TGFA"	"ITGAL"	"ITGA4"	"GRIK2"	"COL7A1"	"RFTN2"	"ETV5"	"GLRB"	"DLG4"	"MAGI2"	"CACNA1A"	"DVL1"	"MCFD2"	"ANKRD28"	"KLHL12"	"F8")
1085	GO_LOCOMOTION	0.021978021978022	0.144775859061573	0.323470511553299	0.315509058848079	1.23773882461185	693	c("CCR1"	"SCG2"	"ETV1"	"CCK"	"MRC1"	"SELE"	"SPTA1"	"CXCL1"	"FAT2"	"FFAR2"	"KIF26A"	"CLDN1"	"WNT3"	"NRXN3"	"SOX18"	"ITGAX"	"PF4"	"SDC3"	"NDNF"	"CCL11"	"ATP1B2"	"KIRREL3"	"FPR1"	"PTP4A3"	"VEGFC"	"SEMA6B"	"CD34"	"CXCR4"	"FYN"	"SORBS2"	"KIF5C"	"TYRO3"	"CCL7"	"EGR3"	"ITGAL"	"CD44"	"GREM1"	"MMP12"	"ITGA4"	"DOK2"	"SEMA3G"	"TNR"
CXCL16	"MMP9"	"SEMA4G"	"CD46"	"SLC16A3"	"CAV1"	"SEMA7A"	"APCDD1"	"PEAK1"	"BAMBI"	"SLC7A11"	"CD74"	"LRRK2"	"SLC7A5"	"CXCL5"	"BTG1"	"NOS3"	"IL10"	"ACVRL1"	"PLXNA3"	"RARRES2"	"PVR"	"ANPEP"	"HSPA1A"	"PDGFA"	"CCR9"	"NRP1"	"RAC2"	"HSPA1B"	"SCN1B"	"PLXNA2"	"SEMA3A"	"CCR5"	"SNAI1"	"SEMA5A"	"CCL28"	"ITGA2"	"FOSL1"	"FOXN1"	"TRPM4"	"DDIT4"	"ITGA5"	"SDC1"	"ETV4"	"CMKLR1"	"FGFR1"	"GAPDHS"	"VCAN"	"DCLK1"	"ITGB4"
SDCCAG8	"TBX5"	"JAK3"	"CD84"	"TGFB1"	"CCL8"	"CX3CL1"	"VEGFA"	"LDLR"	"CCL17"	"AMOT"	"CD47"	"FN1"	"FMNL3"	"ARRB2"	"MAPK8IP3"	"VIL1")
1086	GO_LOCOMOTORY_BEHAVIOR	0.0481586402266289	0.251826108401559	0.245041785430996	0.414765256401782	1.36208903078223	103	c("NTSR1"	"PDE1B"	"HOXD9"	"TNR"	"CDH23"	"GPRC5B"	"ATP1A3"	"SEZ6L"	"LRRK2"	"GNAO1"	"HIPK2"	"CNP"	"SOBP"	"ETV5"	"GLRB"	"GBX1"	"NLGN2"	"LGI4"	"HPGDS"	"CHRNB4"	"ARRB2"	"DLG4"	"QRFP"	"CHRNB2"	"MECP2"	"ALDH1A3"	"CACNA1A"	"CHD7")
1087	GO_LONG_CHAIN_FATTY_ACID_METABOLIC_PROCESS	0.0828220858895705	0.34718349135527	0.191892240384838	0.466828033051406	1.3652692763873	51	c("ACSBG1"	"PTGDS"	"ALOX12B"	"TBXAS1"	"CYP1A1"	"PTGS2"	"PAM"	"PTGES"	"SLC27A1"	"PLA2G4B"	"ACSL3"	"HPGDS"	"ALOX12")
1088	GO_LONG_CHAIN_FATTY_ACID_TRANSPORT	0.183028286189684	0.524517306198611	0.130105630751129	0.493004512482746	1.25713879288204	26	c("CD36"	"ACE"	"BDKRB2"	"ACACB"	"KISS1R"	"SLC27A1"	"ACSL3")
1089	GO_LONG_TERM_MEMORY	0.062953995157385	0.299671520222589	0.282013350011725	-0.584190499557946	-1.48302602219119	17	c("ADCY1"	"LRRN4")
1090	GO_LONG_TERM_SYNAPTIC_DEPRESSION	0.815618221258134	0.957145804638402	0.0588438169595807	-0.321030187589473	-0.716636238293743	10	c("CD38"	"SHANK2"	"SRF")
1091	GO_LONG_TERM_SYNAPTIC_POTENTIATION	0.225375626043406	0.564904448621554	0.115734447701689	0.496004259236304	1.23516018127346	23	c("CRHR2"	"TNR"	"S100B"	"VAMP2"	"SERPINE2"	"PLK2"	"SLC8A3"	"MECP2"	"NTRK2")
1092	GO_LUNG_ALVEOLUS_DEVELOPMENT	0.50990099009901	0.793353108316967	0.0897104652742981	-0.317881938134296	-0.950841800978996	33	c("BMP4"	"FGFR2"	"STRA6"	"TGFB3"	"ADA"	"FOXF1"	"LIF")
1093	GO_LUNG_CELL_DIFFERENTIATION	0.64963503649635	0.868908274716038	0.0756946307932749	-0.323995091479626	-0.861377368815758	20	c("GPSM2"	"NFIB"	"CTNNB1"	"AIMP2"	"HOXA5"	"LTA4H"	"GATA6"	"EYA1")
1094	GO_LUNG_EPITHELIUM_DEVELOPMENT	0.3675	0.69100181707282	0.110122263835536	-0.376557521452503	-1.06774089151075	27	c("BMP4"	"STRA6"	"GPSM2"	"NFIB"	"AIMP2"	"HOXA5"	"LTA4H"	"GATA6"	"EYA1")
1095	GO_LUNG_MORPHOGENESIS	0.294871794871795	0.629310519593732	0.126875729929857	-0.364610118256369	-1.11447108171808	36	c("FGF8"	"BMP4"	"ID1"	"FGFR2"	"SOX11")
1096	GO_LYMPHOCYTE_ACTIVATION	0.30859375	0.642083167160438	0.0819778796501272	0.301968409429246	1.07356648541553	212	c("LY6D"	"DLL4"	"PLA2G2D"	"TNFSF18"	"CDH17"	"CD28"	"FYN"	"TYRO3"	"ITGAL"	"ITGA4"	"CYP26B1"	"RORC"	"CD74"	"AIRE"	"VAMP2"	"PRKCB"	"NFAM1"	"IL10"	"WNT4"	"CD40"	"HDAC9"	"RSAD2"	"RUNX2"	"FOXN1"	"RHOH"	"ITPKB"	"RORA"	"RELB"	"JAK3"	"TGFB1"	"LEPR"	"CBFB")
1097	GO_LYMPHOCYTE_ACTIVATION_INVOLVED_IN_IMMUNE_RESPONSE	0.480113636363636	0.774185358530555	0.101350743797099	-0.294584798363571	-0.9868051624468	58	c("EXO1"	"LFNG"	"IL18R1"	"ZFPM1"	"LY9"	"ADA"	"PLCL2"	"LCP1"	"UNC13D"	"LGALS1"	"LEF1"	"PLCG2"	"MSH2"	"FOXP1"	"VAMP7"	"HSPD1")
1098	GO_LYMPHOCYTE_APOPTOTIC_PROCESS	0.0558252427184466	0.277533161385409	0.30068212900741	-0.598323162168412	-1.50072848978266	16	c("TNFRSF21"	"BAK1"	"PKN1"	"SIVA1"	"BCL2L11"	"BAX"	"DFFA"	"IL2RA"	"GLI3")
1099	GO_LYMPHOCYTE_CHEMOTAXIS	0.102888086642599	0.391403429602888	0.186432558434075	0.645643970836397	1.38580823741243	12	c("CCL11"	"CCL2"	"CXCL16"	"CCL8"	"CX3CL1"	"CCL17"	"CKLF"	"ADAM8")
1100	GO_LYMPHOCYTE_COSTIMULATION	0.402912621359223	0.718475045509709	0.0793434960134973	0.378769805379504	1.05032093234769	38	c("CD28"	"FYN"	"TNFRSF13C"	"CAV1"	"CD274"	"PAK3"	"ICOS"	"MAP3K14"	"RICTOR")
1101	GO_LYMPHOCYTE_DIFFERENTIATION	0.13268156424581	0.451334829196813	0.141225119642531	0.36084838246328	1.21400653988648	132	c("LY6D"	"DLL4"	"PLA2G2D"	"CDH17"	"CD28"	"TYRO3"	"ITGA4"	"RORC"	"CD74"	"AIRE"	"NFAM1"	"IL10"	"WNT4"	"HDAC9"	"RSAD2"	"RUNX2"	"FOXN1"	"RHOH"	"ITPKB"	"RORA"	"RELB"	"JAK3"	"TGFB1"	"LEPR"	"CBFB")
1102	GO_LYMPHOCYTE_HOMEOSTASIS	0.576051779935275	0.827199182020322	0.0614364107201271	0.334373443001154	0.927210726455341	38	c("SPTA1"	"TNFAIP3"	"TNFRSF13C"	"SLC40A1"	"FOXN1"	"JAK3"	"TGFB1")
1103	GO_LYMPHOCYTE_MEDIATED_IMMUNITY	0.317411402157165	0.650312987088762	0.0897104652742981	0.364102308492867	1.08715433111288	59	c("TRDC"	"CTSH"	"CLU"	"SERPING1"	"CD46"	"JAG1"	"CD74"	"VAMP2")
1104	GO_LYMPHOCYTE_MIGRATION	0.278632478632479	0.615066375704674	0.103576326612592	0.494446250912228	1.16461479195035	18	c("CCL11"	"CCL2"	"ARTN"	"CXCL16"	"CCL8"	"CX3CL1"	"CCL17")
1105	GO_LYMPH_NODE_DEVELOPMENT	0.655677655677656	0.872643877017055	0.0611692626746689	0.408481008639307	0.851464066823343	11	c("LTA"	"RORC"	"TGFB1")
1106	GO_LYMPH_VESSEL_DEVELOPMENT	0.635922330097087	0.861931543020548	0.0766746872490091	-0.348567617107296	-0.874285648098199	16	c("TMEM204"	"CCBE1"	"PTPN14"	"FLT4")
1107	GO_LYMPH_VESSEL_MORPHOGENESIS	0.606227106227106	0.844500073215362	0.0649407684612899	0.429107407683493	0.894459058616443	11	c("SOX18"	"ACVRL1"	"VEGFA"	"ACVR2B")
1108	GO_LYSOSOMAL_TRANSPORT	0.414084507042254	0.726757314359049	0.110122263835536	-0.300699671246366	-1.01696007049552	61	c("EHD3"	"PCDHGA3"	"GNPTAB"	"HMGXB4"	"ARSB"	"HOOK1"	"ADRB2"	"HSPA8"	"KIF13A"	"VAMP7"	"STX8"	"NEDD4"	"VPS33A"	"VPS41"	"AP3M1"	"LAMP1"	"SNAPIN"	"RILP"	"TGFBRAP1"	"SNX16"	"VPS52"	"SORT1"	"NAGPA"	"AP3B1"	"GNPTG")
1109	GO_LYSOSOME_LOCALIZATION	0.746192893401015	0.918088150133728	0.0514264916187015	0.342079360836653	0.783676387247289	15	c("PLA2G3"	"CPLX2"	"TMEM106B"	"MILR1"	"S100A13")
1110	GO_LYTIC_VACUOLE_ORGANIZATION	0.370473537604457	0.691985146957588	0.116739204791222	-0.33161429985809	-1.05127612049757	44	c("ABCA1"	"GNPTAB"	"ARSB"	"LAMTOR1"	"HEXB"	"HOOK1"	"RAB34"	"TPCN2")
1111	GO_L_ALPHA_AMINO_ACID_TRANSMEMBRANE_TRANSPORT	0.445742904841402	0.746173949615329	0.0756946307932749	0.40082490356081	0.998142558903352	23	c("SLC13A3"	"SLC17A6"	"SLC7A8"	"SLC7A11"	"SLC7A5"	"SLC7A14"	"SLC25A2"	"SLC17A8")
1112	GO_L_AMINO_ACID_TRANSPORT	0.282504012841092	0.618231456672859	0.0988903007520636	0.414866883153541	1.15329994673875	40	c("SLC13A3"	"SLC17A6"	"NTSR1"	"SLC7A8"	"SLC6A9"	"SLC7A11"	"SLC7A5"	"SLC7A14"	"SLC1A4"	"SERINC3"	"SLC25A2"	"SLC17A8")
1113	GO_L_ASCORBIC_ACID_METABOLIC_PROCESS	0.684981684981685	0.884516008273379	0.0590954798717342	0.395823924358561	0.825080826898164	11	c("SLC23A2"	"SLC2A1"	"SLC23A1")
1114	GO_MACROAUTOPHAGY	0.995833333333333	1	0.0815265143256594	-0.181916432089181	-0.739094584691046	197	c("CALCOCO2"	"KRT15"	"RRAGB"	"CHAF1B"	"FAM134B"	"MYLK"	"PRKAB2"	"IPPK"	"LAMTOR1"	"RFWD3"	"ATG12"	"NME2"	"HIST1H3E"	"TEAD4"	"FANCL"	"BLOC1S1"	"HIST1H3D"	"PACS2"	"SNRPD1"	"BOC"	"ATG3"	"VAMP8"	"SNRPF"	"PRKAG2"	"LSM4"	"TOMM6"	"TOMM20"	"UBB"	"RAB23"	"TOMM22"	"LARP1B"	"VAMP7"	"DYNLL1"	"RRAGC"	"ATG16L2"	"DYNLL2"	"MAP1LC3B"	"MRPS2"	"UVRAG"	"COX8A"	"CCDC36"	"TOMM5"
1115	GO_MACROMITOPHAGY	0.260029717682021	0.601316177710336	0.0992333343771191	0.350238297895466	1.11438871518543	87	c("ADAMTS7"	"KCNK3"	"SNTG1"	"STK32A"	"MYOM1"	"PDK1"	"PFKP"	"CHST3"	"SLC1A4"	"PINK1"	"FAM131B"	"FANCF"	"SLC37A4"	"ITPKC"	"MAP1A"	"CD93"	"LENG9"	"PLOD2"	"MAP2K1"	"KRCC1"	"SQSTM1"	"FANCC")
1116	GO_MACROMOLECULAR_COMPLEX_ASSEMBLY	6.57372011402885e-05	0.00163983783172359	0.538434096309916	-0.275197535144528	-1.27864993470839	1038	c("NELL2"	"KCNC4"	"CCNB1"	"AURKA"	"CENPF"	"UBE2C"	"KIF11"	"NEK2"	"CENPE"	"BIRC5"	"AURKB"	"ABCA1"	"CENPA"	"KNTC1"	"ANLN"	"ECT2"	"CENPH"	"KIF23"	"HEY2"	"KIFC1"	"OIP5"	"CENPP"	"RRM2"	"MYBL2"	"EHD3"	"CHAF1A"	"ASPM"	"SCUBE3"	"COL1A1"	"CENPK"	"SLC9A3R1"	"RACGAP1"	"ARHGEF10"	"TPX2"	"AXIN2"	"CHEK2"	"MIS18BP1"	"FBXO5"	"CENPN"	"ASF1B"	"POLQ"	"CHAF1B"
ANG	"GMNN"	"CDC45"	"SNRPG"	"SOX12"	"FANCA"	"PARD6B"	"NOL3"	"H2AFY2"	"PCDHGA3"	"TSPYL4"	"MCM2"	"CARD10"	"LRP4"	"PPARGC1A"	"H2AFX"	"CASQ1"	"C1QTNF2"	"RPA1"	"MID1IP1"	"HIST1H1B"	"COBL"	"HELLS"	"HAUS1"	"HIP1"	"BLM"	"CENPM"	"UNC13B"	"SCO2"	"TXNL4A"	"PRNP"	"EFNA5"	"VCP"	"CENPT"	"RPS27L"	"EVL"	"DHRS4"	"MIS18A"	"CTNNA1"	"RAD51C"	"TMEM70"	"CCDC39"	"HIST1H3E"	"IDE"	"CENPJ"	"HIST1H2BG"	"TCF7"	"NDUFA1"	"ITGB3BP"	"AP2S1"
NDUFB8	"NSF"	"HIST1H3D"	"SHMT1"	"NDUFB6"	"HMOX1"	"LEF1"	"JUP"	"SNRPD1"	"NDUFB7"	"SLC9A3R2"	"DDB1"	"UQCR10"	"COX10"	"SMARCAD1"	"TNRC18"	"SNRPE"	"MPV17L2"	"FKBP4"	"CENPL"	"NDUFS5"	"NOD1"	"RBMXL1"	"NDUFS6"	"RPA2"	"NRG1"	"USP39"	"SNRPF"	"NASP"	"ADRB2"	"NDUFA5"	"PDE4DIP"	"SLC7A6"	"GEMIN7"	"TAF10"	"LSM4"	"MRPL20"	"NDUFS4"	"MRPL11"	"ADSL"	"HJURP"	"UBE2S"	"CD2AP"	"RPSA"	"NAP1L2"	"TOMM20"	"CDC123"	"PRKCZ"	"HAT1"	"TMEM120B"
ZW10	"NDUFA10"	"HRAS"	"TAPBP"	"GJA5"	"PSMD13"	"LIMD1"	"BAX"	"LAMC1"	"KAT6B"	"HAUS6"	"CTNNB1"	"VAMP7"	"HDAC1"	"HAUS5"	"ATP6V0A1"	"CDK7"	"ACOT13"	"SOAT1"	"CPT1A"	"HSPD1"	"CALR"	"LEO1"	"HSP90AA1"	"BLOC1S2"	"HAUS8"	"SNRPD3"	"SMAD1"	"PDSS1"	"NDUFA9"	"PRPF31"	"TERT"	"SWI5"	"UVRAG"	"NEK6"	"PARD3"	"ARPC4"	"HAUS3"	"SNX2"	"RXRA"	"SF3B3"	"SAMHD1"	"CHD1L"	"FERMT2"	"ST13"	"CCT3"	"UQCRB"	"PRPF19"	"BAHCC1"	"SNRPC"
HIST1H4I	"NACC2"	"POMP"	"MGST1"	"FLNA"	"ARL6"	"PSMG4"	"ACADL"	"ALAD"	"CCT2"	"TAF11"	"ALDH5A1"	"CYLD"	"SRPK2"	"PSMD9"	"NPM1"	"FASTKD2"	"CUL4B"	"COX19"	"RPA3"	"SSBP3"	"STX2"	"EIF3I"	"SMARCA4"	"MALT1"	"HIST1H2BH"	"SNRPB"	"NAP1L1"	"NDUFS1"	"TXNL4B"	"H3F3A"	"TAF2"	"TERF1"	"TSR1"	"ASF1A"	"DDX39B"	"TRIM21"	"GEMIN8"	"CENPV"	"BID"	"GTF2H5"	"ATP6V0A2"	"NDUFB2"	"ACMSD"	"CAPZA1"	"LUC7L"	"PNPT1"	"BICD1"	"SF3A1"	"H2AFY"
ITGB1BP1	"DCXR"	"HSF4"	"GTF2H3"	"TRADD"	"ECSIT"	"CCT8"	"NDUFC2"	"HR"	"RBX1"	"NUDT21"	"KCTD10"	"NDUFA3"	"C1QTNF6"	"KCTD7"	"NDUFS8"	"TNPO2"	"BCL9L"	"KPNB1"	"RAB1B"	"SMN1"	"VAMP3"	"FIS1"	"NDUFV2"	"COBLL1"	"PDSS2"	"TUBGCP2"	"MKKS"	"NDUFA12"	"TRPM7"	"IKBKAP"	"FOLR1"	"BAD"	"NDUFA2"	"ATPIF1"	"CDC73"	"ZNHIT6"	"RBBP7"	"CSNK2B"	"DDX1"	"HMGB1"	"NDUFC1"	"NDUFA8"	"CELF1"	"ATPAF2"	"PSMG2"	"VMA21"	"FGFRL1"	"RBBP4"	"RCC1"
DBNL	"ALOX5AP"	"VBP1"	"CLPP"	"TCIRG1"	"TRIM28"	"KCND1"	"NUFIP1"	"MRPS7"	"DECR1"	"PPID"	"NUP205"	"SPAST"	"DVL2"	"IL1RAP"	"EXOC8"	"TYSND1"	"OAT"	"NDUFB9"	"ACADS"	"PYGO2"	"DAXX"	"GOSR2"	"NUP153"	"HIRA"	"DENR"	"CHMP6"	"COG4"	"EIF3A"	"RPF2"	"WASL"	"NDUFV3")
1117	GO_MACROMOLECULAR_COMPLEX_DISASSEMBLY	2.58957166566424e-05	0.000712132208057666	0.575610261071129	-0.436635932052865	-1.72887656319207	163	c("DNAJC6"	"AKAP5"	"KIF14"	"KIF18B"	"KIF2C"	"STMN1"	"KIF18A"	"MRPL18"	"FZD2"	"MRPL23"	"MRPL28"	"MRPL34"	"MRRF"	"NRG1"	"N6AMT1"	"MRPL36"	"MRPL20"	"MRPL42"	"MRPL11"	"MRPS36"	"HSPA8"	"MRPL3"	"ETF1"	"CTNNB1"	"MRPS25"	"PPP1CA"	"MRPL46"	"MRPS12"	"MRPL12"	"MRPS28"	"MRPL54"	"KLC1"	"MRPS14"	"MRPL19"	"CFL1"	"MRPL4"	"PTCD3"	"MRPL21"	"MRPS17"	"SMARCA4"	"MRPS18A"	"MRPL51"
MICAL3	"MRPL40"	"MRPL45"	"SMARCD2"	"MRPS33"	"SMARCE1"	"MRPL49"	"MRPS18C"	"MRPL37"	"MRPL22"	"MRPL16"	"MRPL44"	"CHMP1B"	"CFL2"	"MRPS7"	"MRPS35"	"SPAST"	"CHCHD1"	"DVL2"	"MRPL17"	"DENR"	"VTA1")
1118	GO_MACROMOLECULAR_COMPLEX_REMODELING	0.0631768953068592	0.300419299037304	0.241339976815091	0.674408407816312	1.44754813666318	12	c("AGT"	"LIPC"	"APOC1"	"LIPG")
1119	GO_MACROMOLECULE_CATABOLIC_PROCESS	0.986842105263158	1	0.160801401070022	-0.184373336060213	-0.839578796244393	767	c("OGN"	"CCNB1"	"AURKA"	"GTSE1"	"CDC20"	"PLK1"	"HMMR"	"UBE2C"	"KIF14"	"AURKB"	"LUM"	"BUB1B"	"MAD2L1"	"DNA2"	"TINAGL1"	"BGN"	"CHEK2"	"USP2"	"UHRF1"	"RNF213"	"CDK1"	"DCN"	"DTL"	"HMGB2"	"USP44"	"PMAIP1"	"KLHDC8A"	"FEN1"	"FBXL7"	"ADAMTS9"	"PTTG1"	"LYVE1"	"SKP2"	"PCYOX1"	"CTSF"	"ARSB"	"FBXO21"	"LYPLAL1"	"UBQLN2"	"USP12"	"PSMB10"	"RNF128"
PSMB2	"RPL27"	"VPS36"	"PYGB"	"LSM7"	"LSM6"	"USP46"	"RNASEH2B"	"TATDN2"	"LSM4"	"PABPC4"	"UBE2S"	"CD2AP"	"RPSA"	"UBR5"	"USP9X"	"PSMB3"	"NEDD8"	"ZMPSTE24"	"ETF1"	"HTRA2"	"PSMA7"	"UBB"	"PPP1R8"	"PSMC3"	"PSME2"	"CAPN1"	"RPS2"	"RBCK1"	"PSMD13"	"DIS3"	"CTNNB1"	"LSM5"	"RPL41"	"TGFB1I1"	"PSMB4"	"PARN"	"POP1"	"PSMC4"	"UBXN8"	"MAGOHB"	"POLR2G"	"PSMA4"	"CDC34"	"PSMA5"	"CLPX"	"TBL1XR1"	"ZFP36"	"RNF122"	"UVRAG"
USP15	"PRPF19"	"EXOSC9"	"ATM"	"PSMA3"	"SNF8"	"NEDD4"	"CAPN2"	"UBE2W"	"UBE2A"	"USP48"	"EIF4A1"	"PSMA1"	"CYLD"	"PSMD9"	"CUL4B"	"RNF41"	"PSMC2"	"USP49"	"UBE2N"	"PSMB7"	"CHFR"	"PSMA2"	"BUB3"	"CNOT6"	"GSPT1"	"USP45"	"DIS3L2"	"UBE2I"	"TBL1X"	"RPL15"	"PNRC2"	"UBE4B"	"NGLY1"	"PSMC5"	"EXOSC2"	"PNPT1"	"HEXA"	"PSMC6"	"ANAPC5"	"EIF4G1"	"CDC27"	"EXOSC7"	"FGF2"	"RBX1"	"CNOT8"	"KCTD10"	"RPL29"	"EXOSC4"	"KPNB1"
FBXO8	"CHID1"	"EXOSC1"	"RNF187"	"RNH1"	"HMGB1"	"RNF6"	"PSMB5"	"RPLP0"	"RPL28"	"UHMK1"	"RPS12"	"PSMD1"	"UBE2R2"	"UBE2L3"	"UBE2H"	"NDFIP1"	"UBXN2A"	"CLPP"	"TCIRG1"	"PSMD14"	"CLN6"	"NCBP1"	"USP14"	"RPLP1"	"RBM8A"	"HECW2"	"COPS3"	"GNS")
1120	GO_MACROMOLECULE_DEACYLATION	0.985754985754986	1	0.0628003977812234	-0.195894700963754	-0.661788576661194	63	c("LYPLAL1"	"SAP18"	"SMARCAD1"	"HDAC1"	"TBL1XR1"	"LYPLA1"	"NACC2"	"CHD3"	"TBL1X"	"RBM14"	"MBD3"	"SFPQ"	"MTA1"	"RBBP7"	"SAP30"	"RBBP4"	"LYPLA2"	"SALL1"	"PHB"	"KDM1A"	"BRMS1")
1121	GO_MACROMOLECULE_METHYLATION	0.981751824817518	1	0.0753093764172773	-0.190341389343049	-0.739986685751107	141	c("DDX4"	"DYDC2"	"SUV39H2"	"BEND3"	"DOT1L"	"DNMT3A"	"EZH2"	"SATB1"	"N6AMT1"	"PRMT3"	"NSUN3"	"ETF1"	"SNRPD3"	"WDR77"	"MGMT"	"METTL16"	"SNRPB"	"DNMT3B"	"SUV39H1"	"METTL1"	"GSPT1"	"FTSJ3"	"PRMT1"	"PRMT6"	"FTSJ1"	"SETDB2"	"TRMT2B"	"TRDMT1"	"TRIM28"	"DPY30"	"ALKBH8"	"LCMT2"	"SMYD2"	"TDRD9"	"DNMT1"	"FBL"	"WDR82"	"TRMT6"	"TET3"	"EMG1"	"WDR5"	"ZFP57"
1122	GO_MACROPHAGE_ACTIVATION	0.242016806722689	0.582703967663015	0.11146266692298	0.489856174755357	1.20605867086238	22	c("HAVCR2"	"CLU"	"AIF1"	"JUN"	"CX3CL1"	"CD93"	"SBNO2"	"SLC11A1"	"CRTC3")
1123	GO_MACROPHAGE_DIFFERENTIATION	0.0428571428571429	0.233185765366933	0.341793380897475	-0.638042535270325	-1.53708317873592	14	c("BMP4"	"GAB3"	"CSF1"	"CSF1R"	"IL31RA")
1124	GO_MAGNESIUM_ION_TRANSMEMBRANE_TRANSPORT	0.975694444444444	1	0.0403295396423143	0.210712998411653	0.467710720016858	13	c("SLC41A1"	"SLC41A2"	"CNNM4"	"ZDHHC17"	"NIPAL2")
1125	GO_MAGNESIUM_ION_TRANSPORT	0.81140350877193	0.954214131699964	0.0596037042575973	-0.325517793344176	-0.744151567184409	11	c("CNNM2"	"NIPA2"	"MRS2"	"MMGT1"	"MAGT1")
1126	GO_MAINTENANCE_OF_CELL_NUMBER	0.868421052631579	0.979185933004521	0.0762797180809272	-0.223703598099687	-0.821763955469299	98	c("IGF2BP1"	"SFRP1"	"ASPM"	"IGF1"	"NANOG"	"FZD7")
1127	GO_MAINTENANCE_OF_CELL_POLARITY	0.132321041214751	0.450807686026063	0.179782316298324	-0.60393496999773	-1.34816506921983	10	c("CRB2"	"LHX2")
1128	GO_MAINTENANCE_OF_LOCATION	0.664804469273743	0.877119191397294	0.047925896705813	0.2663168684112	0.885693353517578	111	c("CD36"	"FFAR2"	"HK1"	"MDFI"	"KDELR3"	"ATP7B"	"CAV1"	"B4GALNT1"	"IL10"	"SYNE1"	"PDIA2"	"MXI1"	"PINK1"	"NFKBIA"	"ENPP1"	"SORL1")
1129	GO_MAINTENANCE_OF_LOCATION_IN_CELL	0.898461538461538	0.991413324408248	0.0711327399327894	-0.220715318336286	-0.791510482524424	86	c("EPB41L3"	"ANK3"	"ASPM"	"ATP2A1"	"GPSM2"	"EZR"	"SYNE2"	"DZIP1")
1130	GO_MAINTENANCE_OF_PROTEIN_LOCALIZATION_IN_ORGANELLE	0.268781302170284	0.608021132015533	0.104343952581949	0.441235226644771	1.15758842109464	29	c("HK1"	"KDELR3"	"SYNE1"	"PDIA2"	"PINK1"	"NR5A1"	"BBS4")
1131	GO_MAINTENANCE_OF_PROTEIN_LOCATION_IN_NUCLEUS	0.912371134020619	0.998076737791547	0.0429311093452583	0.272009716931892	0.612699355496407	14	c("SYNE1"	"NR5A1"	"BBS4"	"SUN1")
1132	GO_MALE_GAMETE_GENERATION	0.330049261083744	0.661402492031295	0.170932335370056	-0.248445306898633	-1.02830293454024	255	c("DDX4"	"TMEM119"	"CCNB1"	"CDC25C"	"DUSP13"	"DIAPH3"	"KIFC1"	"TRIP13"	"EIF5A2"	"ASPM"	"RACGAP1"	"ASF1B"	"SEPT4"	"MNS1"	"RSPH1"	"HMGB2"	"GLI1"	"DNAH9"	"PTTG1"	"RGN"	"H2AFX"	"DZIP1"	"INSL6"	"MCM8"	"SPEF2"	"RNF151"	"ADAMTS2"	"MERTK"	"DNMT3A"	"LIMK2"	"RAD51C"	"CABYR"	"PCYT1B"	"CADM1"	"PRDX4"	"CIB1"	"RUVBL1"	"HOOK1"	"NPHP1"	"RAN"	"BCL2L11"	"SPATA7")
1133	GO_MALE_GENITALIA_DEVELOPMENT	0.0207303996026612	0.139168050273748	0.352487857583619	-0.727855265355391	-1.62479255705885	10	c("FGF8"	"WT1"	"SRD5A1"	"DHCR24"	"CTNNB1")
1134	GO_MALE_MEIOSIS	0.401960784313726	0.717338147143142	0.103197466945307	-0.393242300783346	-1.03153236204483	19	c("DDX4"	"TRIP13"	"FANCA"	"KIF18A"	"RAD51C")
1135	GO_MALE_SEX_DIFFERENTIATION	0.229508196721311	0.568189211590087	0.166933848713193	-0.301768838259736	-1.11335097998053	99	c("FGF8"	"SFRP1"	"GATA1"	"ASPM"	"FGF9"	"RRM1"	"HMGB2"	"FANCA"	"KIF18A"	"INSL6"	"WT1"	"CTNNA1"	"MMP14"	"PRDX4"	"BOK"	"FKBP4"	"BCL2"	"BCL2L11"	"SRD5A1"	"NASP"	"HOXA10"	"BMPR1A"	"MSH2"	"DHCR24"	"BAX"	"CTNNB1")
1136	GO_MAMMARY_GLAND_DEVELOPMENT	0.165945165945166	0.504018418190075	0.126875729929857	0.371519982212676	1.2015722060464	92	c("IGFBP5"	"WNT3"	"CCL11"	"HOXD9"	"ATP7B"	"NOTCH4"	"TPH1"	"PAM"	"CAV1"	"SOX9"	"IRF6"	"CSN3"	"ESR1"	"WNT4"	"CCND1"	"ITGA2"	"ETV4"	"SLC29A1"	"TGFB1"	"VEGFA")
1137	GO_MAMMARY_GLAND_DUCT_MORPHOGENESIS	0.517587939698492	0.800131711724896	0.0897104652742981	-0.339660859054825	-0.939910848972186	24	c("GLI2"	"FGFR2"	"CSF1"	"CSF1R"	"DDR1"	"VDR")
1138	GO_MAMMARY_GLAND_EPITHELIAL_CELL_DIFFERENTIATION	0.685267857142857	0.884516008273379	0.0686325631836726	-0.353765602151556	-0.823852362355101	12	c("FOXF1"	"SMO"	"CEBPB"	"HOXA5"	"MGMT")
1139	GO_MAMMARY_GLAND_EPITHELIAL_CELL_PROLIFERATION	0.391866913123845	0.708745031065908	0.0880945010398517	0.535171459717912	1.10400317796753	10	c("ESR1"	"CCND1"	"WNT5A"	"BTRC"	"EPHA2"	"STAT6")
1140	GO_MAMMARY_GLAND_EPITHELIUM_DEVELOPMENT	0.61741835147745	0.852744451975147	0.0562940749700968	0.313488998502779	0.889740694729772	43	c("WNT3"	"CCL11"	"IRF6"	"ESR1"	"WNT4"	"CCND1"	"ETV4"	"TGFB1"	"ORAI1"	"WNT5A"	"BTRC"	"NTN1")
1141	GO_MAMMARY_GLAND_LOBULE_DEVELOPMENT	0.588447653429603	0.834502497019614	0.0656813601934011	0.426314998770026	0.915041204926971	12	c("TPH1"	"ESR1"	"CCND1"	"VEGFA")
1142	GO_MAMMARY_GLAND_MORPHOGENESIS	0.67003367003367	0.879696204689014	0.0561766586307176	0.326219913628606	0.863557178729273	32	c("IGFBP5"	"CCL11"	"CAV1"	"ESR1"	"WNT4"	"ETV4"	"TGFB1")
1143	GO_MANNOSYLATION	0.937086092715232	1	0.0400031517498194	0.247928007525696	0.623410344960649	24	c("DPY19L1"	"POMT1"	"PIGV"	"ALG11"	"POMT2"	"DPY19L4"	"ALG9")
1144	GO_MAST_CELL_ACTIVATION	0.181318681318681	0.524517306198611	0.138022242496643	0.626595999669658	1.30611697202567	11	c("PLA2G3"	"LCP2"	"CPLX2"	"RHOH"	"NDRG1"	"MILR1"	"S100A13")
1145	GO_MATERNAL_PLACENTA_DEVELOPMENT	0.166389351081531	0.504695938662583	0.137250779610133	0.501825058144149	1.27963077793405	26	c("SPP1"	"STC1"	"PTGS2"	"ESR1"	"STC2")
1146	GO_MATERNAL_PROCESS_INVOLVED_IN_FEMALE_PREGNANCY	0.157320872274143	0.49075305309676	0.136490437780413	0.441083565736108	1.26410682115665	46	c("SPP1"	"HAVCR2"	"STC1"	"CCL2"	"PTGS2"	"PAM"	"ESR1"	"STC2"	"WNT4"	"DSG2"	"NPFF")
1147	GO_MATING	0.690721649484536	0.88525338175043	0.0557104226766671	0.366708837188585	0.826008242406063	14	c("EDNRA"	"SERPINE2"	"THRA")
1148	GO_MATING_BEHAVIOR	0.317982456140351	0.650312987088762	0.11101149245045	-0.502469060665719	-1.14867189014373	11	c("AVPR1A"	"GRN"	"HEXB"	"APP")
1149	GO_MATURATION_OF_5_8S_RRNA	0.0473342093205218	0.248757096012129	0.321775918075361	-0.52597489640433	-1.504224177877	28	c("RPSA"	"EXOSC9"	"UTP20"	"ERI2"	"FTSJ3"	"EXOSC2"	"EXOSC7"	"MPHOSPH6"	"EXOSC4"	"WDR12"	"PES1"	"C1D"	"ERI1"	"BOP1"	"MAK16"	"EXOSC3"	"NOP14"	"ERI3"	"ABT1"	"SKIV2L2"	"EIF6"	"EXOSC10"	"NOL9"	"RPF1"	"EXOSC8")
1150	GO_MATURATION_OF_5_8S_RRNA_FROM_TRICISTRONIC_RRNA_TRANSCRIPT_SSU_RRNA_5_8S_RRNA_LSU_RRNA_	0.105392156862745	0.396305762832316	0.216542836735348	-0.538744547201566	-1.41320614340465	19	c("RPSA"	"EXOSC9"	"UTP20"	"ERI2"	"FTSJ3"	"EXOSC2"	"EXOSC7"	"WDR12"	"PES1"	"ERI1"	"BOP1"	"EXOSC3"	"NOP14"	"ERI3"	"ABT1")
1151	GO_MATURATION_OF_LSU_RRNA	0.208920187793427	0.547292254024975	0.14641623786055	-0.529050651336344	-1.24645069589404	13	c("FTSJ3"	"WDR12"	"RPL7L1"	"PES1"	"RPF2"	"BOP1"	"MAK16"	"RPL35"	"EIF6"	"NOL9"	"RPF1"	"RPL7")
1152	GO_MATURATION_OF_SSU_RRNA	0.273209549071618	0.612183515203531	0.135002033828631	-0.367724515982222	-1.13996213040395	39	c("LSM6"	"RPSA"	"UTP20"	"RCL1"	"WDR3"	"BYSL"	"EMG1"	"MRPS9"	"RRP36"	"MPHOSPH10"	"UTP14A"	"SRFBP1"	"NOP14"	"NGDN"	"TBL3"	"DIEXF"	"ABT1"	"FCF1"	"UTP3"	"UTP23"	"NOL11"	"WDR46"	"PWP2"	"HEATR1"	"RPS16"	"UTP18"	"DCAF13")
1153	GO_MATURATION_OF_SSU_RRNA_FROM_TRICISTRONIC_RRNA_TRANSCRIPT_SSU_RRNA_5_8S_RRNA_LSU_RRNA_	0.294554455445545	0.629310519593732	0.124434168630393	-0.376547965418996	-1.12632239407926	33	c("RPSA"	"UTP20"	"RCL1"	"WDR3"	"BYSL"	"EMG1"	"MRPS9"	"RRP36"	"NOP14"	"NGDN"	"TBL3"	"DIEXF"	"ABT1"	"FCF1"	"UTP3"	"UTP23"	"WDR46"	"PWP2"	"HEATR1"	"RPS16"	"UTP18"	"DCAF13")
1154	GO_MATURE_B_CELL_DIFFERENTIATION	0.345238095238095	0.675304113943395	0.11101149245045	-0.458754056330398	-1.10516635519225	14	c("LFNG"	"CMTM7"	"ADA"	"PLCL2"	"LGALS1"	"PLCG2"	"BCL3"	"MALT1"	"POU2F2")
1155	GO_MATURE_B_CELL_DIFFERENTIATION_INVOLVED_IN_IMMUNE_RESPONSE	0.681127982646421	0.883515815085158	0.0675188953767744	-0.375817225622308	-0.838937437249259	10	c("LFNG"	"ADA"	"LGALS1"	"PLCG2"	"BCL3")
1156	GO_MECHANORECEPTOR_DIFFERENTIATION	0.315136476426799	0.648601449453714	0.119887845115423	-0.380588487793696	-1.09451281854656	29	c("BMP4"	"FAT4"	"SLC9A3R1")
1157	GO_MEGAKARYOCYTE_DEVELOPMENT	0.162946428571429	0.498559280448104	0.163180127180689	-0.557864130135713	-1.29915876131051	12	c("ZFPM1"	"PTPN6"	"FLI1"	"SRF")
1158	GO_MEGAKARYOCYTE_DIFFERENTIATION	0.048661800486618	0.253562813432362	0.323470511553299	-0.620455330174947	-1.52801145134108	15	c("GATA1"	"ZFPM1"	"PTPN6"	"FLI1"	"SRF")
1159	GO_MEIOSIS_I	5.59480177604486e-05	0.00142683073227066	0.557332238758646	-0.60339794947434	-1.95230275119143	48	c("AURKA"	"PLK1"	"TRIP13"	"FANCD2"	"ESPL1"	"TOP2A"	"FBXO5"	"RAD54B"	"RAD51"	"RAD51B"	"PTTG1"	"SYCE2"	"RAD51C"	"CDC25B"	"BCL2L11"	"TOP2B"	"MSH2"	"PSMD13"	"CKS2"	"ATM"	"RAD51D"	"MRE11A")
1160	GO_MEIOTIC_CELL_CYCLE	1.79914102175742e-09	1.54963750270238e-07	0.788186810800237	-0.591265074575768	-2.21222159973297	110	c("DDX4"	"EXO1"	"MKI67"	"AURKA"	"PLK1"	"DUSP13"	"NEK2"	"LFNG"	"TRIP13"	"FANCD2"	"ESPL1"	"RAD54L"	"TOP2A"	"ASPM"	"SMC2"	"FBXO5"	"RAD54B"	"MASTL"	"MNS1"	"RAD51"	"RSPH1"	"RAD51B"	"SPIRE2"	"MND1"	"NCAPD2"	"FANCA"	"PTTG1"	"KIF18A"	"H2AFX")
1161	GO_MEIOTIC_CELL_CYCLE_PROCESS	4.34014577437223e-07	2.10774100638396e-05	0.674962860011025	-0.571218916715457	-2.07363092892943	91	c("DDX4"	"MKI67"	"AURKA"	"PLK1"	"DUSP13"	"LFNG"	"TRIP13"	"FANCD2"	"ESPL1"	"RAD54L"	"TOP2A"	"ASPM"	"SMC2"	"FBXO5"	"RAD54B"	"MASTL"	"RAD51"	"RAD51B"	"SPIRE2"	"NCAPD2"	"FANCA"	"PTTG1"	"KIF18A"	"SYCE2"	"RAD51C"	"CDC25B"	"HUS1"	"BCL2L11"	"SMC4"	"SPDYA"	"TOP2B"	"MSH2"	"ZW10"	"PSMD13"	"NCAPD3"	"CKS2")
1162	GO_MEIOTIC_CHROMOSOME_SEGREGATION	0.00149792860035438	0.0217080763829134	0.45505986738723	-0.625879705924317	-1.79993190275805	29	c("PLK1"	"TRIP13"	"FANCD2"	"ESPL1"	"TOP2A"	"SMC2"	"PTTG1"	"SYCE2"	"RAD51C")
1163	GO_MELANOCYTE_DIFFERENTIATION	0.884615384615385	0.986869313482217	0.0472587336673259	0.304854729242546	0.635458790154901	11	c("CITED1"	"MITF")
1164	GO_MEMBRANE_ASSEMBLY	0.360097323600973	0.6859204901267	0.109684061970549	-0.403767787470403	-1.07346204782144	20	c("RFTN1"	"ANK3"	"PTPRD"	"LRP4")
1165	GO_MEMBRANE_BIOGENESIS	0.239506172839506	0.579289150776836	0.139599673451922	-0.418704082983687	-1.17285789456343	25	c("RFTN1"	"ANK3"	"CLIP3"	"PTPRD"	"LRP4")
1166	GO_MEMBRANE_BUDDING	1	1	0.0299195667151671	0.142576745121983	0.463666959448205	96	c("TGFA"	"COL7A1"	"FNBP1L"	"MCFD2"	"ANKRD28"	"S100A10"	"MYO18A"	"EPS15"	"KLHL12"	"F8"	"ANXA2"	"ATP8A2"	"VPS37A"	"ATP8A1"	"VPS37C"	"VPS37D"	"LMAN1"	"TRAPPC9")
1167	GO_MEMBRANE_DEPOLARIZATION	0.0413223140495868	0.229346189844423	0.287857117255149	0.545654365269846	1.46914597962112	34	c("SCN5A"	"SCN2B"	"CACNA1H"	"KCNH2"	"CACNG4"	"CAV1"	"CACNA1E"	"SCN1B"	"JUN"	"CACNB2"	"KCNJ2"	"NALCN"	"P2RX4"	"CACNG2"	"CHRNB2"	"CACNA2D1"	"CACNA1A")
1168	GO_MEMBRANE_DEPOLARIZATION_DURING_ACTION_POTENTIAL	0.0976430976430976	0.380169056557461	0.184706471207739	0.579049730591729	1.38084024094321	19	c("SCN5A"	"SCN2B"	"CACNA1H"	"KCNH2"	"CACNA1E"	"SCN1B"	"CACNB2"	"KCNJ2"	"NALCN"	"CACNA2D1"	"CACNA1A")
1169	GO_MEMBRANE_DISASSEMBLY	0.0156619679779494	0.112593531897498	0.352487857583619	-0.495912560188767	-1.57213073321737	44	c("CCNB1"	"CCNB2"	"PLK1"	"CDK1"	"NUP35"	"NUP210"	"NUP37"	"VRK1"	"NUP43"	"NEK6"	"BANF1"	"AAAS"	"NUP50"	"CTDNEP1"	"NUP85"	"NUP205"	"NUP153"	"EMD"	"TPR"	"NUP188"	"NUP214"	"NUPL2"	"NUP160"	"LMNA"	"NUP107"	"NUP93"	"PRKCA"	"NUP155")
1170	GO_MEMBRANE_DOCKING	0.378917378917379	0.700465907822788	0.116739204791222	-0.313776886023561	-1.03833886440298	53	c("SYTL2"	"BVES"	"EZR"	"NDRG4"	"UNC13B"	"VCAM1"	"EXOC4"	"STX3"	"NSF"	"RAB8A"	"STX8"	"EXOC6B"	"RAB8B"	"VPS33A"	"EXOC6"	"STX17"	"STX2"	"SCFD2"	"RAB13"	"STXBP2")
1171	GO_MEMBRANE_FUSION	0.685185185185185	0.884516008273379	0.0474483193656297	0.26871566528781	0.880244862500067	100	c("SERPINA5"	"DOC2B"	"CXCR4"	"RPH3AL"	"CAV2"	"CD9"	"STX11"	"VAMP2"	"CCR5"	"STX1B")
1172	GO_MEMBRANE_INVAGINATION	0.561258278145695	0.819402498896568	0.0637845390312975	0.368958428611207	0.927739078582368	24	c("TRDC"	"ATG9B"	"TREM2"	"AIF1"	"ELMO1"	"FNBP1L")
1173	GO_MEMBRANE_LIPID_BIOSYNTHETIC_PROCESS	0.854572713643178	0.973599135186892	0.0396787203613389	0.248350908148383	0.787362065439295	83	c("A4GALT"	"ALOX12B"	"SGMS2"	"PGAP1"	"B4GALNT1"	"ST6GALNAC4"	"SGPP2"	"PIGV"	"SGMS1"	"CERS3"	"UGCG"	"ST8SIA1"	"ST6GALNAC5"	"CERS2")
1174	GO_MEMBRANE_LIPID_CATABOLIC_PROCESS	0.00680460877981081	0.0672360153243211	0.407017918923954	-0.653874182657291	-1.64006289024616	16	c("SMPD3"	"SMPDL3B"	"NEU3"	"GM2A"	"HEXB"	"GLA")
1175	GO_MEMBRANE_LIPID_METABOLIC_PROCESS	0.967857142857143	1	0.0749278818393739	-0.197099171133194	-0.75797648093835	133	c("SMPD3"	"B4GALT4"	"SPNS2"	"SMPDL3B"	"FAM57B"	"ST3GAL2"	"DEGS1"	"NEU3"	"SPTLC2"	"SMPD2"	"ITGB8"	"GM2A"	"ARSB"	"PIGK"	"GLTP"	"HEXB"	"CERS1"	"GLA"	"PPM1L"	"HTRA2"	"BAX"	"SPTSSA"	"GAL3ST4")
1176	GO_MEMBRANE_ORGANIZATION	0.99890590809628	1	0.0141641602737639	0.189888233451814	0.746881946944992	709	c("TRDC"	"SERPINA5"	"GLDN"	"SPTA1"	"DLG2"	"CAMK2A"	"DOC2B"	"A4GALT"	"ADORA1"	"CXCR4"	"RAMP2"	"FYB"	"TGFA"	"ATG9B"	"ITGAL"	"ITGA4"	"TRDN"	"ATP8B4"	"RPH3AL"	"KCNN4"	"CAV2"	"CLU"	"TBC1D4"	"TESC"	"TRIM72"	"GRIK2"	"TULP1"	"BNIP3"	"CD9"	"CAV1"	"ATP9A"	"STX11"	"TUB"	"VAMP2"	"PRKCB"	"COL7A1"	"ATP10B"	"ANK1"	"RFTN2"	"WNT4"	"HSPA1A"	"CNP"
CPE	"ANO4"	"DLG4"	"ATP11B"	"MAGI2"	"TAZ"	"MPV17L"	"ATP8B2"	"PPP1R13B"	"NAPB"	"TOR1AIP1"	"PACSIN3"	"SH3PXD2B"	"ABCB4"	"PPP3CC"	"ELMO1"	"TMEM43"	"CACNA1A"	"FNBP1L"	"LNPEP"	"OSBPL8"	"LIN7B"	"EEA1"	"BBS2"	"VAV3"	"ABCA4"	"DVL1"	"BNIP3L"	"MCFD2"	"LPIN1"	"DPP10"	"ANKRD28"	"TNIK")
1177	GO_MEMBRANE_PROTEIN_ECTODOMAIN_PROTEOLYSIS	0.583756345177665	0.830688190690786	0.0629394692018967	0.385101742486482	0.922610794266813	20	c("BACE2"	"PSEN2"	"PRKCQ"	"SPPL2A"	"ADAM17")
1178	GO_MEMBRANE_PROTEIN_INTRACELLULAR_DOMAIN_PROTEOLYSIS	0.979381443298969	1	0.0396787203613389	0.217567261636635	0.490068231699465	14	c("PSEN2"	"RELA"	"SPPL2A"	"ADAM17"	"RHBDD1"	"PSENEN")
1179	GO_MEMBRANE_PROTEIN_PROTEOLYSIS	0.181969949916528	0.524517306198611	0.130777137971974	0.485963909560983	1.27493491182782	29	c("BACE2"	"CTSH"	"PSEN2")
1180	GO_MEMBRANE_RAFT_ORGANIZATION	0.633680555555556	0.860650711572782	0.0602484086158019	0.387651898637108	0.860454504440469	13	c("CAV2"	"CAV1"	"S100A10"	"ANXA2"	"EMP2")
1181	GO_MEMORY	0.580736543909348	0.829002877657643	0.0899860794997137	-0.278899001549676	-0.940725520060854	59	c("ADCY1"	"LRRN4"	"IGF1"	"SLC8A2"	"FEN1"	"ITGA3"	"SERPINF1"	"HRH1")
1182	GO_MESENCHYMAL_CELL_DIFFERENTIATION	0.273255813953488	0.612183515203531	0.0949751525905595	0.346684106669405	1.11243580686398	90	c("OLFM1"	"EDNRA"	"SEMA6B"	"SEMA3G"	"HAS2"	"FRZB"	"SEMA6D"	"TGFBR1"	"SEMA4G"	"JAG1"	"SOX9"	"SEMA7A"	"WNT4"	"NRP1"	"HMGA2"	"SEMA3A"	"SNAI1"	"SEMA5A"	"FGFR1"	"ADAM15"	"TGFB1"	"NOTCH1"	"SEMA4C"	"ZEB2"	"SEMA4D"	"BMP7"	"TWIST1"	"SEMA4B"	"PHACTR4"	"S100A4"	"RTN4"	"NRTN"	"WNT5A")
1183	GO_MESENCHYMAL_TO_EPITHELIAL_TRANSITION	0.527075812274368	0.806662597806434	0.0711327399327894	0.456383238829585	0.979579583106281	12	c("PAX8"	"GREM1"	"CITED1"	"WNT4")
1184	GO_MESENCHYME_DEVELOPMENT	0.664796633941094	0.877119191397294	0.0481183992657975	0.269009366204243	0.899415544656309	120	c("OLFM1"	"EDNRA"	"SEMA6B"	"SEMA3G"	"HAS2"	"FRZB"	"SEMA6D"	"TGFBR1"	"SEMA4G"	"JAG1"	"SOX9"	"SEMA7A"	"WNT4"	"NRP1"	"HMGA2"	"SEMA3A"	"SNAI1"	"SEMA5A"	"FGFR1"	"ADAM15"	"TBX5"	"TGFB1"	"DAND5"	"NOTCH1"	"SEMA4C"	"AMH"	"ZEB2"	"SEMA4D"	"BMP7"	"TWIST1"	"SEMA4B"	"PHACTR4"	"S100A4"	"RTN4"	"NRTN"	"WNT5A")
1185	GO_MESENCHYME_MORPHOGENESIS	0.0423940149625935	0.232649663639041	0.352171384439073	-0.533439565950936	-1.50439201687697	26	c("FGF8"	"ACTA2"	"ACTA1"	"FOXF1"	"EXOC4"	"LEF1"	"MSX1"	"ENG"	"BMPR1A"	"TGFB2")
1186	GO_MESODERMAL_CELL_DIFFERENTIATION	0.730508474576271	0.909315804353972	0.0524827622635459	0.350127191150312	0.810063670983953	16	c("INHBA"	"ITGB3"	"HMGA2"	"ITGA2"	"ITGB4"	"TRIM15")
1187	GO_MESODERM_DEVELOPMENT	0.701062215477997	0.892705443140044	0.0492917662312669	0.278311177810705	0.867114841924029	72	c("WNT3"	"INHBA"	"ITGB3"	"HES7"	"IRX3"	"CHRD"	"HMGA2"	"SNAI1"	"ITGA2"	"FGFR1"	"GDF11"	"ITGB4"	"MEST"	"TRIM15"	"DAND5"	"VEGFA"	"ETS2"	"ACVR2B"	"AMH"	"MATK"	"BMP7")
1188	GO_MESODERM_MORPHOGENESIS	0.85981308411215	0.977108969124213	0.0411544018789903	0.262489978483204	0.752273260809718	46	c("WNT3"	"INHBA"	"ITGB3"	"CHRD"	"HMGA2"	"SNAI1"	"ITGA2"	"ITGB4"	"TRIM15")
1189	GO_MESONEPHRIC_TUBULE_MORPHOGENESIS	0.429738562091503	0.736427802582225	0.0764767053228531	0.37697139070701	1.02734234878041	36	c("WNT6"	"PAX8"	"PGF"	"FGF1"	"GREM1"	"CITED1"	"SOX9"	"MYC"	"WNT4")
1190	GO_MESONEPHROS_DEVELOPMENT	0.129682997118156	0.444113189680705	0.211400189384923	-0.361173854492943	-1.22693142445638	64	c("NPNT"	"FGF8"	"SMAD9"	"BMP4"	"SFRP1"	"FAT4"	"KIF26B"	"SMAD6"	"FGFR2")
1191	GO_METALLO_SULFUR_CLUSTER_ASSEMBLY	0.112709832134293	0.41146904434909	0.206587922696891	-0.543170413046973	-1.40096284475892	18	c("FXN"	"NUBP1"	"NUBP2"	"NARFL"	"CIAPIN1"	"NFU1"	"CIAO1"	"FAM96A"	"ISCU"	"HSCB"	"ISCA1"	"IBA57")
1192	GO_METAL_ION_TRANSPORT	2.09140527744075e-05	0.000596704068219814	0.575610261071129	0.434599671859608	1.61782829105473	320	c("CCR1"	"CACNG1"	"KCNK3"	"KCNG4"	"SCARA5"	"CAMK2A"	"SLC13A3"	"STEAP4"	"KCNH1"	"TRPV3"	"KCNJ16"	"KCNMB2"	"SLC24A1"	"SLC17A6"	"ATP1B2"	"KCNT1"	"SLC5A1"	"KCNN3"	"RAMP2"	"FYN"	"ERO1L"	"CALCRL"	"HCN3"	"SLC9A7"	"KCNK1"	"SLC39A12"	"TRDN"	"SCN5A"	"KCNN4"	"KCNAB3"	"CDH23"	"ATP7B"	"TTYH1"	"SLC23A2"	"ATP1A3"	"SCN2B"	"CACNA1H"	"KCNH2"	"CACNG4"	"SLC39A14"	"TRPV6"	"CP"
SCN1B	"PKD1L3"	"SLC12A5"	"KCNQ1"	"CCR5"	"TRPM4"	"SLC20A1"	"ABCC9"	"SRL"	"SLC4A7"	"CACNB2"	"SLC30A1"	"SLC24A5"	"SLC23A1"	"SLC8A3"	"CCL8"	"KCNK6"	"CASK"	"KCNJ2"	"HFE"	"PSEN2"	"SLC12A3"	"KCNN2"	"RYR1"	"SLC25A37"	"STIM2")
1193	GO_METANEPHRIC_EPITHELIUM_DEVELOPMENT	0.205776173285199	0.546744003011327	0.127505315300183	0.595167554577289	1.27746581247456	12	c("PAX8"	"SOX9"	"WNT4"	"PKD1"	"HES1"	"PKD2")
1194	GO_METANEPHRIC_NEPHRON_DEVELOPMENT	0.441426146010187	0.744021847317607	0.0770736734944102	0.418817258959923	1.01384056098984	21	c("PAX8"	"CD34"	"GREM1"	"SOX9"	"WNT4")
1195	GO_METANEPHRIC_NEPHRON_MORPHOGENESIS	0.631133671742809	0.860294180802007	0.059221919380382	0.382682297909961	0.876694460478643	15	c("PAX8"	"GREM1"	"SOX9"	"WNT4")
1196	GO_METANEPHROS_DEVELOPMENT	0.686635944700461	0.884701776078922	0.0508054139066364	0.293593089032408	0.85991726914912	53	c("CTSH"	"PAX8"	"CD34"	"GREM1"	"CITED1"	"SOX9"	"IRX3"	"WNT4"	"GDF11"	"SPRY1")
1197	GO_METANEPHROS_MORPHOGENESIS	0.781725888324873	0.934346448003285	0.0492917662312669	0.326632510095695	0.782532630538099	20	c("PAX8"	"GREM1"	"SOX9"	"WNT4")
1198	GO_METAPHASE_PLATE_CONGRESSION	7.63141478002228e-07	3.25583256736465e-05	0.659444398037935	-0.71383777899941	-2.23329156777622	40	c("CCNB1"	"CEP55"	"CENPF"	"KIF14"	"CENPE"	"KIF2C"	"FAM83D"	"KIFC1"	"CDCA5"	"CDCA8"	"PSRC1"	"KIF18A"	"KIF22"	"CHMP4C")
1199	GO_METENCEPHALON_DEVELOPMENT	0.49266862170088	0.781755683510374	0.101713902282311	-0.284826317672806	-0.972399467929449	67	c("KIF14"	"TRNP1"	"GLI2"	"MYH10"	"GLI1"	"OTX1"	"PPARGC1A"	"FZD4"	"RPGRIP1L"	"CDK5R1"	"EZH2"	"BCL2"	"SMO")
1200	GO_METHIONINE_BIOSYNTHETIC_PROCESS	0.341517857142857	0.672080783062231	0.107554375265169	-0.484176539379582	-1.12755446922705	12	c("MTHFD1"	"APIP"	"ENOPH1"	"ADI1")
1201	GO_METHIONINE_METABOLIC_PROCESS	0.546116504854369	0.813383962368742	0.0847985102819124	-0.375367106240645	-0.941504768795915	16	c("MTHFD1"	"APIP"	"ENOPH1"	"ADI1")
1202	GO_METHYLATION	0.679324894514768	0.882754951169916	0.104343952581949	-0.229985780173969	-0.928125824400009	189	c("DDX4"	"NNMT"	"TYMS"	"DYDC2"	"GCSH"	"SUV39H2"	"BEND3"	"DOT1L"	"DNMT3A"	"AHCY"	"GSTO1"	"THUMPD2"	"EZH2"	"TYW3"	"SATB1"	"N6AMT1"	"PRMT3"	"MAT2B"	"NSUN3"	"ETF1"	"SNRPD3"	"WDR77"	"METTL6"	"MGMT"	"NOP2"	"METTL13"	"METTL16"	"SNRPB"	"DNMT3B"	"SUV39H1"	"METTL1"	"GSPT1"	"FTSJ3"	"SMYD4"	"PRMT1"	"PRMT6"	"FTSJ1"	"CIAPIN1"	"SETDB2"	"COQ3"	"TRMT2B"	"COMTD1"
TET3	"EMG1"	"WDR5"	"RRP8"	"OCLN"	"MTAP"	"ZFP57"	"TRMT112"	"SETD7"	"WDR4"	"PRDM4"	"METTL14"	"WTAP"	"FAM103A1"	"DPH5"	"DMAP1"	"HIST1H1C")
1203	GO_MICROTUBULE_ANCHORING	0.99151103565365	1	0.0385579101998489	0.182321561212776	0.424890309986786	17	c("BBS4"	"NIN"	"CLASP2"	"CEP350"	"HOOK3"	"CLASP1"	"BICD2"	"GCC2"	"DAG1"	"PEX14"	"FOPNL"	"CEP57L1"	"PCM1"	"CEP57"	"BICD1"	"CAMSAP3"	"FGFR1OP")
1204	GO_MICROTUBULE_BASED_MOVEMENT	0.000115808119151799	0.00265660333632143	0.538434096309916	-0.438182971480362	-1.71749322669937	151	c("DLGAP5"	"KIF11"	"KIF20A"	"KIF14"	"KIF18B"	"CENPE"	"KIF2C"	"KIF23"	"KIFC1"	"KIF26B"	"KIFC3"	"KIF20B"	"RACGAP1"	"KIF15"	"DNAH9"	"KIF18A"	"KIF22"	"AP3S1"	"KIF6"	"WDR81"	"KIF7"	"DTNBP1"	"CABYR"	"CCDC39"	"BLOC1S1"	"AP2S1"	"LRPPRC"	"KIF1C"	"APP"	"TTC21B"	"STK36"	"AP2A2"	"PRKCZ"	"IFT74"	"IFT57"	"WDR35"	"UBB"	"KIF13A"	"RAB21"	"VAMP7"	"DYNLL1"	"IFT43")
1205	GO_MICROTUBULE_BASED_PROCESS	1e-10	1.01444444444444e-08	NA	-0.442095150476904	-1.90495895381305	398	c("CCNB1"	"NDC80"	"TTK"	"DLGAP5"	"AURKA"	"GTSE1"	"PLK1"	"KIF11"	"KIF20A"	"KIF14"	"NUSAP1"	"NEK2"	"KIF18B"	"CENPE"	"BIRC5"	"AURKB"	"CENPA"	"KIF2C"	"TACC3"	"KIF23"	"KIFC1"	"PRC1"	"ESPL1"	"TTLL6"	"MYBL2"	"KIF26B"	"WDR62"	"KIFC3"	"ASPM"	"KIF20B"	"BRCA1"	"RACGAP1"	"ARHGEF10"	"TPX2"	"CHEK2"	"SPC25"	"FBXO5"	"PLK4"	"CDK1"	"STMN1"	"RSPH1"	"KIF15"
SPEF2	"KIF22"	"SPAG5"	"HAUS1"	"AP3S1"	"KIF6"	"KATNAL2"	"WDR81"	"KIF7"	"DTNBP1"	"CABYR"	"CCDC39"	"TUBA1B"	"RANBP1"	"BLOC1S1"	"CENPJ"	"AP2S1"	"LRPPRC"	"MAP6"	"CIB1"	"RAN"	"KIF1C"	"APP"	"TTC21B"	"STK36"	"AP2A2"	"ULK4"	"PRKCZ"	"IFT74"	"IFT57"	"CDK5RAP2"	"WDR35"	"UBB"	"TUBA4A"	"KIF13A"	"ZW10"	"HAUS6"	"CTNNB1"	"RAB21"	"VAMP7"	"DYNLL1"	"IFT43"	"HAUS5"	"BLOC1S2"	"HAUS8"	"DYNLL2"	"CCDC78"	"DYNLRB1"	"TUBE1"	"UVRAG"
CAMSAP3	"DLG1"	"KLC1"	"CLTA"	"IFT81"	"EML1"	"TUBD1"	"FLNA")
1206	GO_MICROTUBULE_BUNDLE_FORMATION	0.0267518368881812	0.168212307705988	0.352487857583619	-0.496918610572201	-1.51387003047767	35	c("PLK1"	"KIF20A"	"PRC1"	"TTLL6"	"RSPH1"	"PSRC1"	"MAP2"	"SPEF2"	"CCDC39")
1207	GO_MICROTUBULE_CYTOSKELETON_ORGANIZATION	1e-10	1.01444444444444e-08	NA	-0.509395359924857	-2.12304150405346	266	c("CCNB1"	"NDC80"	"TTK"	"AURKA"	"PLK1"	"KIF11"	"KIF20A"	"KIF14"	"NUSAP1"	"NEK2"	"KIF18B"	"BIRC5"	"AURKB"	"CENPA"	"KIF2C"	"TACC3"	"KIF23"	"KIFC1"	"PRC1"	"ESPL1"	"TTLL6"	"MYBL2"	"WDR62"	"ASPM"	"BRCA1"	"RACGAP1"	"ARHGEF10"	"TPX2"	"CHEK2"	"SPC25"	"FBXO5"	"PLK4"	"CDK1"	"STMN1"	"RSPH1"	"MAP7D3"	"PSRC1"	"FIGNL1"	"MAP2"	"GPSM2"	"LLGL2"	"SPIRE2"
RANBP1	"CENPJ"	"MAP6"	"CIB1")
1208	GO_MICROTUBULE_NUCLEATION	0.98974358974359	1	0.0389556479965885	0.193515275057879	0.45580434958289	18	c("TUBG2"	"CLASP2"	"TUBGCP5"	"AKAP9"	"GOLGA2"	"CLASP1"	"TUBGCP6")
1209	GO_MICROTUBULE_ORGANIZING_CENTER_ORGANIZATION	0.000106517781197855	0.00249360857009337	0.538434096309916	-0.534174069986689	-1.86973725159109	76	c("AURKA"	"PLK1"	"KIF11"	"NEK2"	"WDR62"	"BRCA1"	"ARHGEF10"	"PLK4"	"CDK1"	"STIL"	"SASS6"	"BRSK1"	"HAUS1"	"WDR81"	"CENPJ"	"CDK5RAP2"	"HAUS6"	"CTNNB1"	"HAUS5"	"HAUS8"	"TUBE1"	"UVRAG"	"HAUS3"	"SLC16A1"	"NPM1"	"CCP110"	"CHD3"	"CNTLN"	"CDK2"	"NDE1"	"C2CD3")
1210	GO_MICROTUBULE_POLYMERIZATION	0.84474123539232	0.968418819579594	0.0451344222209097	0.296829971299405	0.73917220332356	23	c("TPPP"	"CAV1"	"TUBG2")
1211	GO_MICROTUBULE_POLYMERIZATION_OR_DEPOLYMERIZATION	0.016456256588918	0.116831743901106	0.352487857583619	-0.531369618730013	-1.57112830055101	32	c("KIF14"	"KIF18B"	"KIF2C"	"FBXO5"	"STMN1"	"MAP7D3"	"KIF18A")
1212	GO_MICROVILLUS_ORGANIZATION	0.377104377104377	0.698777029422191	0.0850427463764322	0.455251228295969	1.08562215395128	19	c("GLDN"	"FXYD5"	"TNIK"	"RAPGEF2"	"MINK1"	"RAP1A"	"RAPGEF6"	"KLF5")
1213	GO_MIDBRAIN_DEVELOPMENT	0.0423728813559322	0.232649663639041	0.376039306993639	-0.408897646715647	-1.38162626547261	60	c("SMAD9"	"SFRP1"	"GDF7"	"FGF9"	"FGFR2"	"OTX1"	"ATP5F1"	"ACTB"	"FZD6"	"RYK"	"MBP"	"MSX1"	"UQCRQ"	"CTNNB1"	"DYNLL1"	"SMAD1"	"CCDC14"	"BASP1"	"COX6B1"	"ATP5J"	"YWHAQ")
1214	GO_MIDDLE_EAR_MORPHOGENESIS	0.859205776173285	0.977097602739726	0.047925896705813	0.308509707639429	0.66218428960867	12	c("FGFR1"	"INSIG2"	"INSIG1"	"HOXA2"	"SIX1")
1215	GO_MISFOLDED_OR_INCOMPLETELY_SYNTHESIZED_PROTEIN_CATABOLIC_PROCESS	0.968369829683698	1	0.0561766586307176	-0.220496106270108	-0.54302148594943	15	c("VCP"	"SDF2L1"	"UBE2W")
1216	GO_MISMATCH_REPAIR	0.0239389365379688	0.155229041613391	0.352487857583619	-0.572031327604308	-1.61322747238926	26	c("EXO1"	"RPA1"	"TDG"	"PCNA"	"RPA2"	"MUTYH"	"MSH2"	"LIG1"	"RPA3"	"MSH6"	"PMS2"	"POLD1")
1217	GO_MITOCHONDRIAL_ATP_SYNTHESIS_COUPLED_PROTON_TRANSPORT	0.00124977868255115	0.0187672358087039	0.45505986738723	-0.714064216373283	-1.79103297482588	16	c("ATP5G1"	"ATP5O"	"ATP5F1"	"ATP5E"	"ATP5L"	"ATP5G3"	"ATP5B"	"ATP5A1"	"ATP5J2"	"ATP5D"	"ATP5C1"	"ATP5J"	"ATP5H"	"ATP5G2")
1218	GO_MITOCHONDRIAL_CALCIUM_ION_HOMEOSTASIS	0.876355748373102	0.981851142497209	0.0554793308704233	-0.290132233572431	-0.6476626825543	10	ATP2A1
1219	GO_MITOCHONDRIAL_DNA_METABOLIC_PROCESS	0.681127982646421	0.883515815085158	0.0675188953767744	-0.37616747132059	-0.839719291322174	10	DNA2
1220	GO_MITOCHONDRIAL_ELECTRON_TRANSPORT_CYTOCHROME_C_TO_OXYGEN	0.0128358728611988	0.0989793236678593	0.380730400722792	-0.686183039418172	-1.65305657400521	14	c("NDUFA4"	"COX5A"	"COX5B"	"COX10"	"COX7B"	"CYCS"	"COX7C"	"COX8A"	"COX6B1"	"COX4I1"	"COX6C")
1221	GO_MITOCHONDRIAL_ELECTRON_TRANSPORT_UBIQUINOL_TO_CYTOCHROME_C	0.0982142857142857	0.38021071919377	0.213927855492356	-0.600228509211816	-1.39781728992178	12	c("UQCRFS1"	"UQCR10"	"UQCRQ"	"CYCS"	"UQCR11"	"UQCRB"	"CYC1"	"UQCRH"	"UQCRC1"	"UQCRC2")
1222	GO_MITOCHONDRIAL_FISSION	0.647321428571429	0.86784796517726	0.0714786287425507	-0.371556862737193	-0.865284802291624	12	c("COX10"	"SLC25A46"	"FIS1"	"MFF"	"OPA1"	"GGNBP1"	"GDAP1"	"MTFR1")
1223	GO_MITOCHONDRIAL_FUSION	0.316964285714286	0.650312987088762	0.112378519110475	-0.492817571589663	-1.147677779001	12	c("BAK1"	"BAX"	"CHCHD3"	"FIS1"	"MFF"	"STOML2"	"MFN2"	"OPA1"	"GDAP1")
1224	GO_MITOCHONDRIAL_GENOME_MAINTENANCE	0.233576642335766	0.571793920483013	0.140406238523342	-0.450801179686488	-1.19850560773636	20	c("PIF1"	"DNA2"	"SLC25A4")
1225	GO_MITOCHONDRIAL_MEMBRANE_ORGANIZATION	0.281818181818182	0.617123947900503	0.142901149386948	-0.312829471670803	-1.10093263510969	78	c("PMAIP1"	"NOL3"	"TFDP1"	"BAK1"	"APOO"	"SLC25A5"	"CHCHD6"	"TMEM102"	"TIMM10"	"BCL2"	"SIVA1"	"BCL2L11"	"LETM1"	"TOMM20"	"PPIF"	"TOMM22"	"BAX"	"DYNLL1"	"MTCH2"	"HSP90AA1"	"ALKBH7"	"BLOC1S2"	"DYNLL2"	"CHCHD3"	"ACAA2"	"MAPK8"	"MOAP1"	"TIMM22"	"YWHAQ"	"BID"	"HSPA4"	"NDUFA13"	"BAD"	"ATPIF1"	"E2F1")
1226	GO_MITOCHONDRIAL_RESPIRATORY_CHAIN_COMPLEX_ASSEMBLY	0.0465062964320662	0.24657519536862	0.321775918075361	-0.415313052632117	-1.39873876039935	62	c("NDUFA1"	"NDUFB8"	"NDUFB6"	"NDUFB7"	"UQCR10"	"NDUFS5"	"NDUFS6"	"NDUFA5"	"NDUFS4"	"NDUFA10"	"NDUFA9"	"UQCRB"	"NDUFAB1"	"COX19"	"NDUFS1"	"NDUFB2"	"NDUFB10"	"NDUFA13"	"ECSIT"	"NDUFC2"	"NDUFA3"	"NDUFS8"	"NDUFV2"	"NDUFA12"	"NDUFA2"	"NDUFC1"	"NDUFA8"	"NDUFAF4"	"NDUFB9"	"NDUFV3"	"NDUFS2"	"NDUFA11"	"SAMM50"	"IMMP1L"	"NDUFB11"	"NDUFAF2"	"TMEM126B"	"NDUFS3"	"ACAD9")
1227	GO_MITOCHONDRIAL_RESPIRATORY_CHAIN_COMPLEX_I_BIOGENESIS	0.0068592823211189	0.067484103008422	0.407017918923954	-0.480237441235754	-1.56816968179544	50	c("NDUFA1"	"NDUFB8"	"NDUFB6"	"NDUFB7"	"NDUFS5"	"NDUFS6"	"NDUFA5"	"NDUFS4"	"NDUFA10"	"NDUFA9"	"NDUFAB1"	"NDUFS1"	"NDUFB2"	"NDUFB10"	"NDUFA13"	"ECSIT"	"NDUFC2"	"NDUFA3"	"NDUFS8"	"NDUFV2"	"NDUFA12"	"NDUFA2"	"NDUFC1"	"NDUFA8"	"NDUFAF4"	"NDUFB9"	"NDUFV3"	"NDUFS2"	"NDUFA11"	"NDUFB11"	"NDUFAF2"	"TMEM126B"	"NDUFS3"	"ACAD9")
1228	GO_MITOCHONDRIAL_RNA_METABOLIC_PROCESS	0.922518159806295	1	0.0582216241124161	-0.236149819134187	-0.635259939117031	21	c("PPARGC1B"	"FASTKD5"	"MRPL12"	"PNPT1"	"YARS2")
1229	GO_MITOCHONDRIAL_RNA_PROCESSING	0.946395563770795	1	0.0445961615888961	0.257171602573308	0.53051832523653	10	c("HSD17B10"	"TRMU"	"TRIT1")
1230	GO_MITOCHONDRIAL_TRANSLATION	2.40729201300492e-05	0.000670078538985821	0.575610261071129	-0.502201334221789	-1.86051713642706	103	c("PTRH1"	"MRPL18"	"MRPL23"	"MRPL28"	"MRPL34"	"MRRF"	"MRPL36"	"MRPL20"	"MRPL42"	"MRPL11"	"MRPS36"	"MRPL3"	"MRPS25"	"MRPL46"	"MRPS12"	"MRPS2"	"MRPL12"	"MRPS28"	"MRPL54"	"RARS2"	"QRSL1"	"MRPS14"	"MRPL19"	"MRPL4"	"PTCD3"	"GFM1"	"MRPL21"	"MRPS17"	"MRPS18A"	"MRPL51"	"MRPS15"	"MRPL47"	"MRPS26"	"MRPS21"	"MRPL27"	"MRPL32"	"MRPL15"	"MRPL40"	"MRPL45"	"MRPS33"	"MRPL49"	"MRPS18C"
TSFM	"MRPL55"	"MRPS24"	"MRPL43"	"MRPS9"	"TUFM"	"MRPS16"	"AURKAIP1")
1231	GO_MITOCHONDRIAL_TRANSMEMBRANE_TRANSPORT	0.00125907596343931	0.0187832737683022	0.45505986738723	-0.531417968066829	-1.73529482361754	50	c("PRKAB2"	"ATP5G1"	"ATP5O"	"ATP5F1"	"PAM16"	"TIMM10"	"ATP5E"	"PRKAG2"	"TOMM20"	"ATP5L"	"ATP5G3"	"ATP5B"	"TOMM22"	"CPT1A"	"HSP90AA1"	"TIMM23"	"ATP5A1"	"ATP5J2"	"MRS2"	"ATP5D"	"ATP5C1"	"TOMM40"	"TIMM22"	"ATP5J"	"ATP5H"	"HSPA4"	"NDUFA13"	"TIMM17A"	"ATP5G2"	"TIMM9"	"MICU1"	"TOMM40L"	"DNLZ"	"TIMM50"	"SAMM50"	"SLC25A20"	"ACACA")
1232	GO_MITOCHONDRIAL_TRANSPORT	0.0698529411764706	0.317924901765292	0.332263053752429	-0.324973231604905	-1.26686933924146	146	c("PDE2A"	"PMAIP1"	"NOL3"	"TFDP1"	"PRKAB2"	"ATP5G1"	"BAK1"	"UCP2"	"SLC25A5"	"ATP5O"	"ATP5F1"	"SLC25A15"	"MRPL18"	"TMEM102"	"PAM16"	"MIPEP"	"TIMM10"	"ATP5E"	"BCL2"	"SIVA1"	"TIMM13"	"BCL2L11"	"MTX2"	"PRKAG2"	"TOMM20"	"ATP5L"	"PPIF"	"ATP5G3"	"ATP5B"	"SLC25A13"	"TOMM22"	"BAX"	"DYNLL1"	"CPT1A"	"MTCH2"	"HSP90AA1"	"ALKBH7"	"BLOC1S2"	"DYNLL2"	"ACAA2"	"TIMM23"	"ATP5A1"
ATP5J	"YWHAQ"	"BID"	"PNPT1"	"ATP5H"	"HSPA4"	"NDUFA13"	"TIMM17A")
1233	GO_MITOCHONDRION_LOCALIZATION	0.99002493765586	1	0.0562940749700968	-0.17634438118461	-0.497321714039557	26	c("ATP2A1"	"MSTO1"	"LRPPRC"	"UBB")
1234	GO_MITOCHONDRION_MORPHOGENESIS	0.925659472422062	1	0.057609110864425	-0.236876109082745	-0.610958586227869	18	c("NDUFS6"	"BAX"	"POLDIP2"	"COL4A3BP"	"PNPT1"	"SSBP1"	"FIS1"	"SLIRP"	"MFF")
1235	GO_MITOCHONDRION_ORGANIZATION	0.283687943262411	0.618909151247309	0.224966093540314	-0.238665298434331	-1.04097490424107	474	c("PIF1"	"PDE2A"	"KRT15"	"DNA2"	"SEPT4"	"CHAF1B"	"ATP2A1"	"PMAIP1"	"MYLK"	"PPARGC1B"	"NOL3"	"IFIT2"	"TFDP1"	"FXN"	"PPARGC1A"	"CXADR"	"IPPK"	"BAK1"	"APOO"	"SLC25A4"	"PTRH1"	"SLC25A5"	"RFWD3"	"CHCHD6"	"ATG12"	"TMEM70"	"MSTO1"	"NME2"	"BLOC1S1"	"MRPL18"	"TMEM102"	"NDUFA1"	"NDUFB8"	"NDUFB6"	"SNRPD1"	"NDUFB7"	"UQCR10"	"PAM16"	"MRPL23"	"COX10"	"MIPEP"	"TIMM10"
SNRPF	"NDUFA5"	"MPV17"	"LSM4"	"MRPL36"	"MRPL20"	"MRPL42"	"NDUFS4"	"MRPL11"	"LETM1"	"TOMM20"	"MRPS36"	"MRPL3"	"CYCS"	"PPIF"	"HTRA2"	"ATP5B"	"NDUFA10"	"TOMM22"	"BAX"	"LARP1B"	"MRPS25"	"FASTKD5"	"MRPL46"	"DYNLL1"	"PHB2"	"GGCT"	"MRPS12"	"MTCH2"	"HSP90AA1"	"ALKBH7"	"BLOC1S2"	"DYNLL2"	"MRPS2"	"NDUFA9"	"TERT"	"MRPL12"	"CHCHD3"	"MRPS28"	"ACAA2"	"TIMM23"	"COX8A"	"UQCRB"	"MRPL54"	"NDUFAB1"	"RARS2"	"QRSL1"	"MRPS14"	"DNAJC19"	"MRPL19"
MAPK8	"MRPL4"	"PTCD3"	"SLC25A46"	"TIMM8B"	"MOAP1"	"TOMM40"	"COX19"	"GFM1"	"MRPL21"	"MRPS17"	"TIMM22"	"SNRPB"	"MRPS18A"	"NDUFS1"	"YWHAQ"	"MRPL51"	"MRPS15"	"COL4A3BP"	"MRPL47"	"BID"	"MRPS26"	"NDUFB2"	"MRPS21"	"PNPT1"	"MRPL27"	"MRPL32"	"MRPL15"	"GABARAPL2"	"NDUFB10"	"HSPA4"	"NDUFA13"	"TIMM17A"	"ECSIT"	"NDUFC2"	"MRPL40"	"NDUFA3"	"NDUFS8"	"SESN2"	"MRPL45"	"MRPS33"	"SSBP1"	"FIS1"	"EIF2S1"	"NDUFV2"	"MRPL49"	"NDUFA12"	"ATG4B"	"BAD"	"NDUFA2"
MRPL37	"MRPL22"	"E2F1"	"NDUFC1"	"NDUFA8"	"SLIRP"	"ESRRA"	"MRPL16"	"CDC37"	"MRPL44"	"YARS2"	"NDUFAF4")
1236	GO_MITOTIC_CELL_CYCLE	1e-10	1.01444444444444e-08	NA	-0.552714320836663	-2.49368327095956	671	c("E2F8"	"CCNB1"	"CCNB2"	"BUB1"	"CCNA2"	"ID4"	"NDC80"	"SKA1"	"TTK"	"DLGAP5"	"CEP55"	"CDC25C"	"AURKA"	"GTSE1"	"CDC20"	"PLK1"	"HMMR"	"CIT"	"CENPF"	"NUF2"	"UBE2C"	"KIF11"	"KIF20A"	"KIF14"	"NUSAP1"	"NEK2"	"KIF18B"	"CENPE"	"BIRC5"	"AURKB"	"BUB1B"	"CDKN3"	"MELK"	"CENPA"	"KIF2C"	"KNTC1"	"ANLN"	"NCAPG"	"CDCA3"	"FAM83D"	"KIF23"	"SPC24"
IQGAP3	"ASPM"	"KIF20B"	"ZWILCH"	"SMC2"	"POLE"	"SKA3"	"MAD2L1"	"MCM5"	"RACGAP1"	"DNA2"	"ARHGEF10"	"TPX2"	"CHEK2"	"ERCC6L"	"SPC25"	"MIS18BP1"	"NCAPH"	"FBXO5"	"CENPN"	"RRM1"	"CLSPN"	"PLK4"	"TYMS"	"MASTL"	"PKMYT1"	"CDK1"	"STMN1"	"MYH10"	"CDCA8"	"DBF4"	"LATS2"	"CCNE1"	"PMF1"	"KIF15"	"PRIM1"	"PSRC1"	"CENPW"	"GPSM2"	"USP44"	"STIL"	"PLAGL1"	"CDT1"	"MAPRE2"	"INCENP"	"CDC45"	"FBXL7"	"NCAPD2"	"SKA2"	"E2F7"
MCM2	"KIF18A"	"GINS1"	"DSCC1"	"GINS2"	"DHFR"	"MCM8"	"RPA1"	"CDK4"	"MCM3"	"PBK"	"ORC6"	"KIF22"	"SPAG5"	"CHEK1"	"ORC1"	"HELLS"	"HAUS1"	"BLM"	"BORA"	"NCAPG2"	"NUP210"	"PSMB10"	"REEP4"	"TXNL4A"	"RFWD3"	"ANAPC13"	"DNMT3A"	"MCM4"	"MAD1L1"	"CHMP4C"	"CENPT"	"WDR81"	"RPS27L"	"MIS18A"	"CDC25B"	"WNT9A"	"POLE2"	"PTPN6"	"ANAPC1"	"MCM7"	"CEP70"	"CCNE2"	"MCM6"	"CCNG1"	"RANBP1"	"CDC25A"	"CENPJ"	"ITGB3BP"	"CIB1"
PSMB2	"POLA2"	"RAN"	"EPS8"	"RPA2"	"SOX4"	"SMC4"	"PINX1"	"UBE2S"	"CD2AP"	"SPDYA"	"CDK5RAP2"	"USP9X"	"TIPIN"	"PSMB3"	"TOP2B"	"MSH2"	"RBBP8"	"POLA1"	"PSMA7"	"VRK1"	"UBB"	"TUBA4A"	"PSMC3"	"PSME2"	"CEP41"	"LIG1"	"ZW10"	"HRAS"	"CDC7"	"PSMD13"	"BAX"	"HAUS6"	"DYNLL1"	"HAUS5"	"PSMB4"	"CDK7"	"KHDRBS1"	"NCAPD3"	"PSMC4"	"RAB8A"	"PSMA4"	"HSP90AA1"	"HAUS8"	"CDC34"	"PSMA5"	"NUP43")
1237	GO_MITOTIC_CELL_CYCLE_ARREST	0.585951940850277	0.83233845976928	0.0670512579829467	0.449122833575662	0.926493792898947	10	c("MAGI2"	"CDKN1A"	"GADD45A"	"E4F1"	"CDC14A")
1238	GO_MITOTIC_CELL_CYCLE_CHECKPOINT	3.65184908963447e-07	1.81203164067189e-05	0.674962860011025	-0.534294771207718	-2.04284490903395	121	c("CCNB1"	"BUB1"	"CCNA2"	"TTK"	"CDC25C"	"AURKA"	"GTSE1"	"PLK1"	"CENPF"	"BUB1B"	"KNTC1"	"TOP2A"	"ZWILCH"	"MAD2L1"	"CHEK2"	"CLSPN"	"CDK1"	"PLAGL1"	"E2F7"	"TFDP1"	"BLM"	"RFWD3"	"MAD1L1"	"RPS27L"	"WNT9A"	"CENPJ"	"HUS1"	"PCNA"	"RPA2"	"SOX4"	"TIPIN"	"TOP2B"	"MSH2"	"UBB"	"ZW10"	"HRAS"	"BAX"	"FOXO4"	"TRIAP1"	"ATM"	"DLG1"	"MRE11A"
1239	GO_MITOTIC_CHROMOSOME_CONDENSATION	0.000620479796723601	0.0110203234606072	0.477270815362862	-0.782178184242573	-1.88431470209754	14	c("NUSAP1"	"NCAPG"	"CDCA5"	"SMC2"	"NCAPH"	"NCAPD2")
1240	GO_MITOTIC_CYTOKINESIS	1.75420610041975e-09	1.53999054777234e-07	0.788186810800237	-0.83723836831312	-2.39439981807564	28	c("CEP55"	"PLK1"	"KIF20A"	"NUSAP1"	"ANLN"	"KIF23"	"CKAP2"	"ANK3"	"RACGAP1"	"STMN1"	"MYH10")
1241	GO_MITOTIC_DNA_INTEGRITY_CHECKPOINT	0.000155413911809108	0.00336239103037242	0.518848077743792	-0.493195094770281	-1.78578742017251	88	c("CCNB1"	"CCNA2"	"CDC25C"	"AURKA"	"GTSE1"	"TOP2A"	"CHEK2"	"CLSPN"	"CDK1"	"PLAGL1"	"E2F7"	"TFDP1"	"BLM"	"RFWD3"	"RPS27L"	"CENPJ"	"HUS1"	"PCNA"	"RPA2"	"SOX4"	"TIPIN"	"TOP2B"	"MSH2"	"UBB"	"BAX"	"FOXO4"	"TRIAP1"	"ATM"	"MRE11A"	"NPM1"	"PCBP4"	"CNOT6"	"PRMT1"	"CDK2"	"FANCI"	"CNOT8"	"RBM38"	"TNKS1BP1"	"RAD9A"	"E2F1")
1242	GO_MITOTIC_G2_DNA_DAMAGE_CHECKPOINT	0.143192488262911	0.46912762142356	0.179782316298324	-0.56976300779871	-1.34236957420148	13	c("CCNA2"	"CDK1"	"BLM"	"FOXO4"	"ATM"	"MRE11A"	"FANCI")
1243	GO_MITOTIC_G2_M_TRANSITION_CHECKPOINT	0.0436893203883495	0.235814083514133	0.341793380897475	-0.607150130996005	-1.52286850446968	16	c("CCNA2"	"CLSPN"	"CDK1"	"BLM"	"HUS1"	"FOXO4"	"ATM"	"MRE11A")
1244	GO_MITOTIC_NUCLEAR_DIVISION	1e-10	1.01444444444444e-08	NA	-0.662272450708773	-2.78683545928925	312	c("CCNB1"	"CCNB2"	"BUB1"	"CCNA2"	"NDC80"	"SKA1"	"DLGAP5"	"CEP55"	"CDC25C"	"AURKA"	"CDC20"	"PLK1"	"CIT"	"CENPF"	"NUF2"	"UBE2C"	"KIF11"	"KIF14"	"NUSAP1"	"NEK2"	"KIF18B"	"CENPE"	"BIRC5"	"AURKB"	"BUB1B"	"KIF2C"	"KNTC1"	"ANLN"	"NCAPG"	"CDCA3"	"FAM83D"	"KIF23"	"SPC24"	"KIFC1"	"CDC6"	"OIP5"	"NSL1"	"PRC1"	"ESPL1"	"CDCA5"	"CDCA2"	"MYBL2"
FBXO5	"CENPN"	"MASTL"	"PKMYT1"	"CDK1"	"CDCA8"	"LATS2"	"PMF1"	"KIF15"	"PSRC1"	"CENPW"	"USP44"	"MAPRE2"	"INCENP"	"FBXL7"	"NCAPD2"	"SKA2"	"TIMELESS"	"DSN1"	"PTTG1"	"KIF18A"	"DSCC1"	"PBK"	"KIF22"	"SPAG5"	"HELLS"	"HAUS1"	"BORA"	"NCAPG2"	"REEP4"	"TXNL4A"	"ANAPC13"	"MAD1L1"	"CHMP4C"	"CENPT"	"MIS18A"	"CDC25B"	"ANAPC1"	"CCNG1"	"CDC25A"	"ITGB3BP")
1245	GO_MITOTIC_RECOMBINATION	2.46693418459163e-05	0.000682518457737018	0.575610261071129	-0.667070216467696	-2.08697596762135	40	c("TOP2A"	"POLE"	"DNA2"	"RAD54B"	"RAD51"	"GEN1"	"PRIM1"	"RAD51B"	"FEN1"	"RPA1"	"RFC5"	"RAD51C"	"POLE2"	"RFC4"	"PCNA"	"POLA2"	"RPA2"	"TOP2B"	"POLA1"	"LIG1"	"RFC2"	"RFC3")
1246	GO_MITOTIC_SISTER_CHROMATID_COHESION	0.0167345588064183	0.117890834801388	0.352487857583619	-0.691757558660203	-1.58139580051887	11	c("CDCA5"	"DSCC1")
1247	GO_MITOTIC_SISTER_CHROMATID_SEGREGATION	1e-10	1.01444444444444e-08	NA	-0.772438666989508	-2.74173586223936	80	c("CCNB1"	"NDC80"	"DLGAP5"	"CEP55"	"PLK1"	"KIF14"	"NUSAP1"	"NEK2"	"KIF18B"	"CENPE"	"AURKB"	"KIF2C"	"NCAPG"	"KIF23"	"KIFC1"	"PRC1"	"ESPL1"	"CDCA5"	"SMC2"	"MAD2L1"	"RACGAP1"	"NCAPH"	"CDCA8"	"PSRC1"	"NCAPD2"	"KIF18A"	"DSCC1"	"KIF22"	"SPAG5")
1248	GO_MITOTIC_SPINDLE_ASSEMBLY	5.88992079677307e-09	4.63577386849467e-07	0.761460801445585	-0.802762278960052	-2.37356915155097	32	c("KIF11"	"NEK2"	"BIRC5"	"AURKB"	"KIF23"	"KIFC1"	"MYBL2"	"RACGAP1"	"ARHGEF10"	"TPX2"	"CHEK2")
1249	GO_MITOTIC_SPINDLE_ORGANIZATION	1e-10	1.01444444444444e-08	NA	-0.780223924958756	-2.59682575759172	57	c("CCNB1"	"NDC80"	"TTK"	"AURKA"	"KIF11"	"NEK2"	"BIRC5"	"AURKB"	"KIF23"	"KIFC1"	"PRC1"	"MYBL2"	"WDR62"	"RACGAP1"	"ARHGEF10"	"TPX2"	"CHEK2"	"SPC25"	"STMN1"	"GPSM2"	"STIL")
1250	GO_MODIFICATION_BY_SYMBIONT_OF_HOST_MORPHOLOGY_OR_PHYSIOLOGY	0.99504132231405	1	0.0371479221137289	0.174502708080431	0.469839459421492	34	c("HIPK2"	"TGFB1"	"BCL2L1"	"TNIP1"	"ITGAV"	"ZC3H12A"	"INSR"	"ZC3HAV1"	"SERPINB9"	"SMAD3")
1251	GO_MODIFICATION_OF_MORPHOLOGY_OR_PHYSIOLOGY_OF_OTHER_ORGANISM	0.995384615384615	1	0.0337507376805299	0.189371027927014	0.563898048876578	58	c("CAV2"	"HIPK2"	"HMGA2"	"JUN"	"TGFB1"	"BCL2L1"	"TNIP1"	"ITGAV"	"ZC3H12A"	"INSR")
1252	GO_MODIFIED_AMINO_ACID_TRANSPORT	0.364102564102564	0.69007839100483	0.0878312634480124	0.46146134551724	1.086922406452	18	c("SLCO4A1"	"SLC16A2"	"SLC1A4")
1253	GO_MODULATION_BY_HOST_OF_VIRAL_PROCESS	0.689236111111111	0.885182109456535	0.0562940749700968	0.36957682644995	0.820334032088322	13	c("CAV2"	"ZC3H12A")
1254	GO_MODULATION_BY_SYMBIONT_OF_HOST_CELLULAR_PROCESS	0.969949916527546	1	0.0387962208304479	0.217702288708881	0.54212679302256	23	c("TGFB1"	"BCL2L1"	"TNIP1"	"ITGAV"	"ZC3H12A"	"SERPINB9"	"NTRK3"	"PARK2"	"KPNA1"	"PABPN1"	"CASP8"	"ATG7")
1255	GO_MODULATION_BY_VIRUS_OF_HOST_MORPHOLOGY_OR_PHYSIOLOGY	0.984810126582279	1	0.0572461135202884	-0.186665020743658	-0.53786500726908	30	c("TYMS"	"KPNA2"	"BCL2L11"	"RXRA"	"EIF2AK2"	"KPNB1"	"CPSF4"	"BAD")
1256	GO_MODULATION_OF_EXCITATORY_POSTSYNAPTIC_POTENTIAL	0.166666666666667	0.504866180048662	0.138022242496643	0.541397650273118	1.29105260283131	19	c("LRRK2"	"STX1B"	"CUX2"	"NLGN2"	"STX1A"	"DLG4"	"PTK2B"	"SHANK1"	"NRXN1"	"RIMS2")
1257	GO_MODULATION_OF_SYNAPTIC_TRANSMISSION	0.000313036108289718	0.00618618975905871	0.49849310876659	0.448782814105894	1.57981528312297	188	c("AGT"	"ADCYAP1"	"PTPN5"	"BCAN"	"CAMK2A"	"CLSTN3"	"CRHR2"	"ADORA1"	"GRIK1"	"NTSR1"	"NRGN"	"SYN1"	"CAMK2B"	"TNR"	"CCL2"	"PTGS2"	"GRIK2"	"CACNG4"	"STAR"	"RAB3A"	"S100B"	"ABHD6"	"UNC13A"	"LRRK2"	"VAMP2"	"LRP8"	"CPLX2"	"KISS1R"	"SERPINE2"	"PLK2"	"GPM6B"	"STX1B"	"SEPT5"	"CUX2"	"GNAI1"	"PINK1"	"SLC30A1"	"NLGN2"	"LZTS1"	"SLC8A3"	"STX1A"	"CHRNB4"
1258	GO_MODULATION_OF_TRANSCRIPTION_IN_OTHER_ORGANISM_INVOLVED_IN_SYMBIOTIC_INTERACTION	0.945762711864407	1	0.0406579344155557	0.264767885254195	0.612574088813325	16	c("HMGA2"	"JUN")
1259	GO_MOLTING_CYCLE	0.253846153846154	0.595176010430248	0.102821842840815	0.385123414531454	1.14679813701319	58	c("LDB2"	"IGFBP5"	"SOX18"	"INHBA"	"PTGS2"	"SOX9"	"APCDD1"	"SPINK5"	"PDGFA"	"SNAI1"	"FOXN1"	"MPZL3"	"TGM3"	"DNASE1L2")
1260	GO_MONOCARBOXYLIC_ACID_BIOSYNTHETIC_PROCESS	0.152022315202232	0.482937974181063	0.130777137971974	0.36450499192996	1.21161428047819	110	c("BCAN"	"AGMO"	"PTGDS"	"LIPC"	"ALOX12B"	"TBXAS1"	"CYP1A1"	"ACSS2"	"RBP1"	"PTGS2"	"STAR"	"CD74"	"ACACB"	"PTGES"	"VCAN"	"GGT5"	"MSMO1"	"ACSL3"	"HPGDS"	"ALOX12")
1261	GO_MONOCARBOXYLIC_ACID_CATABOLIC_PROCESS	0.774566473988439	0.930254131480459	0.0755015292281669	-0.245806717536349	-0.857425588638593	73	c("ACOX2"	"BDH2"	"SORD"	"CYP26A1"	"EHHADH"	"ETFB"	"CPT1C"	"GOT2"	"ABCD1"	"CYP39A1"	"GCDH"	"CPT1A"	"NUDT19"	"FAAH"	"MCEE"	"ACADL"	"ALDH5A1"	"ECI2"	"HSD17B4"	"DCXR"	"PCCA"	"SESN2"	"ACAD11"	"SLC25A17"	"HADH"	"ACOX1"	"DECR1"	"ACADS")
1262	GO_MONOCARBOXYLIC_ACID_METABOLIC_PROCESS	0.390184049079755	0.707689832689833	0.0668966276500666	0.277616629808924	1.0321825528285	325	c("BCAN"	"PLA2G3"	"HAO2"	"ACSBG1"	"LPIN3"	"AGMO"	"PTGDS"	"LIPC"	"ALOX12B"	"HK1"	"ERO1L"	"TBXAS1"	"CYP1A1"	"ACSS2"	"CYP26B1"	"RBP1"	"TNXB"	"PTGS2"	"IDH1"	"STAR"	"SLC16A3"	"ALDOC"	"PAM"	"PFKFB4"	"CRABP2"	"CD74"	"ACACB"	"PTGES"	"HAAO"	"PRKAR2B"	"PFKL"	"UGT1A5"	"LPIN2"	"ENO2"	"MTHFD1L"	"EGLN3"	"SLC27A1"	"PFKP"	"GAPDHS"	"VCAN"	"ADH7"	"GGT5"
1263	GO_MONOCARBOXYLIC_ACID_TRANSPORT	0.224924012158055	0.564784441970033	0.109684061970549	0.384797292710595	1.1762500464068	66	c("CD36"	"NOS2"	"SLC16A2"	"ACE"	"BDKRB2"	"SLC16A3"	"ACACB"	"KISS1R"	"SLC27A1"	"SLC1A4"	"ACSL3"	"ABCC3"	"SLC16A9"	"ABCB4"	"CACNA1A")
1264	GO_MONOCYTE_CHEMOTAXIS	0.063573883161512	0.301052672855085	0.234392647294686	0.656335426188554	1.47838943825627	14	c("CCL11"	"CCL7"	"CCL2"	"CCL8"	"CX3CL1"	"CCL17"	"FLT1"	"PDGFB")
1265	GO_MONOCYTE_DIFFERENTIATION	0.165178571428571	0.502693452380952	0.161978948883402	-0.552589869117063	-1.28687601710512	12	c("BMP4"	"PDE2A"	"CSF1R"	"IL31RA")
1266	GO_MONOSACCHARIDE_BIOSYNTHETIC_PROCESS	0.622641509433962	0.855876365973859	0.0564118388217596	0.313200298517788	0.885692249043691	42	c("CHST15"	"ATF3"	"ALDOC"	"ENO2"	"GAPDHS"	"BPGM"	"ENO1"	"PGK1"	"GOT1"	"TPI1"	"PGAM1")
1267	GO_MONOSACCHARIDE_CATABOLIC_PROCESS	0.275157232704403	0.613580797568309	0.0992333343771191	0.408258594037711	1.15450551629707	42	c("HK1"	"ALDOC"	"PFKFB4"	"TKTL1"	"PFKL"	"ENO2"	"PFKP"	"GAPDHS"	"ENO1"	"PGK1"	"TPI1"	"PGM2"	"PGAM1")
1268	GO_MONOSACCHARIDE_METABOLIC_PROCESS	0.444598337950138	0.74535123494028	0.066436413766281	0.296341234629316	0.999521853994554	135	c("IGFBP5"	"CHST15"	"HK1"	"CHST1"	"SLC23A2"	"SLC2A1"	"ATF3"	"PGM2L1"	"ALDOC"	"PFKFB4"	"TKTL1"	"PDK1"	"PFKL"	"UGT1A5"	"ENO2"	"PFKP"	"GAPDHS"	"SLC23A1"	"BPGM"	"ENO1"	"SLC37A4"	"PGK1"	"CACNA1A"	"CREM"	"GOT1"	"TPI1"	"PGM2"	"PGAM1"	"PPARD"	"MAN2A1"	"GHRL")
1269	GO_MONOSACCHARIDE_TRANSPORT	0.189509306260575	0.528638040582087	0.128788713061714	0.47714840406553	1.26347012942484	31	c("EDNRA"	"SLC5A1"	"HK1"	"SLC23A2"	"SLC2A1"	"SLC2A9"	"SLC23A1"	"VIL1"	"SLC37A4")
1270	GO_MONOVALENT_INORGANIC_CATION_HOMEOSTASIS	0.246596066565809	0.589069096741455	0.103576326612592	0.376962372390703	1.156386864947	67	c("AGT"	"ATP1B2"	"SLC9A7"	"ATP1A3"	"KCNH2"	"SLC26A9"	"SLC4A11"	"LRRK2"	"SLC4A7"	"KCNJ2")
1271	GO_MONOVALENT_INORGANIC_CATION_TRANSPORT	0.0216010165184244	0.142911073053054	0.352171384439073	0.374832092166758	1.35120015662207	234	c("ADCYAP1"	"RHBG"	"KCNK3"	"KCNG4"	"SLC13A3"	"KCNH1"	"KCNJ16"	"KCNMB2"	"EDNRA"	"SLC24A1"	"SLC17A6"	"ATP1B2"	"KCNT1"	"SLC5A1"	"KCNN3"	"HCN3"	"SLC9A7"	"KCNK1"	"SCN5A"	"KCNN4"	"KCNAB3"	"SLC23A2"	"ATP1A3"	"SCN2B"	"KCNH2"	"COX6A2"	"KCNK7"	"SLC2A9"	"SLC4A11"	"ACACB"	"SLC5A3"	"SCN1B"	"SLC12A5"	"KCNQ1"	"TRPM4"	"SLC20A1"	"ABCC9"	"SLC4A7"	"SLC24A5"	"SLC23A1"	"SLC8A3"	"KCNK6"
1272	GO_MORPHOGENESIS_OF_AN_ENDOTHELIUM	0.366319444444444	0.690758666944761	0.0883594442500905	0.499815474058291	1.10941924328121	13	c("DLL4"	"SOX18"	"ACVRL1"	"RHOB"	"NOTCH1")
1273	GO_MORPHOGENESIS_OF_AN_EPITHELIAL_SHEET	0.691139240506329	0.88525338175043	0.0745500777420554	-0.281451852879525	-0.857447308335046	35	c("CEACAM1"	"CYR61"	"TMEFF2"	"SOX11"	"DDR1"	"FLRT3"	"LCP1")
1274	GO_MORPHOGENESIS_OF_AN_EPITHELIUM	0.313829787234043	0.647664095263745	0.183023938384487	-0.248714664710875	-1.04585364737961	300	c("NPNT"	"FGF8"	"BMP4"	"ID4"	"SFRP1"	"GDF7"	"FAT4"	"KIF26B"	"HOXB13"	"KIF20B"	"CEACAM1"	"SLC9A3R1"	"GLI2"	"CYR61"	"LHX2"	"TMEFF2"	"FGFR2"	"SOX11"	"STIL"	"MYCN"	"EZR"	"RAP2A"	"NDRG4"	"RSPO3"	"TIMELESS"	"CSF1"	"BBS7"	"CSF1R"	"EDN1"	"FRAS1"	"MTHFD1"	"CTNNBIP1"	"DDR1"	"BAK1"	"EPHA4"	"FOXF1"	"SHROOM3"	"COBL"	"RPGRIP1L"	"FLRT3"	"VDR"	"LCP1"
1275	GO_MORPHOGENESIS_OF_A_BRANCHING_STRUCTURE	0.332867132867133	0.66384380145848	0.0817515582532145	0.318793248659753	1.06848643940871	123	c("WNT6"	"DLL4"	"CTSH"	"PAX8"	"EDNRA"	"TNC"	"CCL11"	"PGF"	"FGF1"	"GREM1"	"CITED1"	"NOTCH4"	"SOX9"	"IL10"	"MYC"	"ESR1"	"WNT4"	"NRP1"	"SEMA3A"	"ETV4"	"FGFR1"	"RASIP1"	"SPRY1"	"PLXND1"	"TGFB1"	"VEGFA")
1276	GO_MORPHOGENESIS_OF_A_POLARIZED_EPITHELIUM	0.13317191283293	0.451594746716698	0.190023305279108	-0.499012136298686	-1.34237841250953	21	c("SLC9A3R1"	"EZR"	"RAP2A"	"FOXF1"	"RPGRIP1L"	"FZD6"	"PTK7"	"DLG3")
1277	GO_MORPHOGENESIS_OF_EMBRYONIC_EPITHELIUM	0.315068493150685	0.648601449453714	0.143758989039275	-0.289060837919664	-1.07848857699752	107	c("FGF8"	"BMP4"	"SFRP1"	"GDF7"	"KIF20B"	"GLI2"	"LHX2"	"FGFR2"	"SOX11"	"STIL"	"MTHFD1"	"SHROOM3"	"COBL"	"PRICKLE1")
1278	GO_MOTOR_NEURON_AXON_GUIDANCE	0.200339558573854	0.541474295375751	0.125033367555272	0.513909161948421	1.24403171526765	21	c("KIF5C"	"PLXNC1"	"ALCAM"	"LHX9"	"PLXNA3"	"NRP1"	"PLXNA2"	"SEMA3A"	"ETV4"	"PLXND1")
1279	GO_MOVEMENT_IN_ENVIRONMENT_OF_OTHER_ORGANISM_INVOLVED_IN_SYMBIOTIC_INTERACTION	0.0292758089368259	0.179388010465249	0.332263053752429	0.49986517589643	1.49252168490152	59	c("MRC1"	"CLDN1"	"CXCR4"	"TYRO3"	"CAV2"	"ITGB3"	"CD46"	"CAV1"	"PVR"	"ANPEP"	"HSPA1A"	"HSPA1B"	"CCR5"	"ITGA2"	"ITGA5")
1280	GO_MOVEMENT_OF_CELL_OR_SUBCELLULAR_COMPONENT	0.313368983957219	0.64729837636412	0.0709609456938284	0.264097164498036	1.04733398124472	837	c("CCR1"	"SCG2"	"ETV1"	"CCK"	"TNNT2"	"SELE"	"SPTA1"	"CXCL1"	"FAT2"	"FFAR2"	"KIF26A"	"TNNT3"	"WNT3"	"NRXN3"	"SOX18"	"ITGAX"	"PF4"	"SDC3"	"MYH6"	"NDNF"	"CCL11"	"ATP1B2"	"KIRREL3"	"FPR1"	"PTP4A3"	"VEGFC"	"SEMA6B"	"CD34"	"CXCR4"	"FYN"	"SORBS2"	"KIF5C"	"TYRO3"	"CCL7"	"KIF17"	"EGR3"	"ITGAL"	"CD44"	"GREM1"	"MMP12"	"ITGA4"	"DOK2"
PTGS2	"MATN2"	"RASGEF1A"	"FMNL1"	"KCNH2"	"CXCL16"	"MMP9"	"SEMA4G"	"SLC16A3"	"CD9"	"CAV1"	"SEMA7A"	"APCDD1"	"PEAK1"	"BAMBI"	"SLC7A11"	"CD74"	"LRRK2"	"SLC7A5"	"CXCL5"	"BTG1"	"NOS3"	"IL10"	"TNNT1"	"ACVRL1"	"DNAH10"	"PLXNA3"	"MYBPC3"	"NRP1"	"SCN1B"	"PLXNA2"	"KCNQ1"	"SEMA3A"	"CCR5"	"SNAI1"	"SEMA5A"	"CCL28"	"ITGA2"	"FOXN1"	"TRPM4"	"DDIT4"	"ITGA5"	"SDC1"	"ETV4"	"FGFR1"	"GAPDHS"	"VCAN"	"DYNC2H1"	"DCLK1"	"ITGB4"
PLXND1	"SDCCAG8"	"TBX5"	"JAK3"	"CD84"	"TGFB1"	"CCL8"	"MYO7A"	"KCNJ2"	"TNNI3"	"DYNC1I1"	"CX3CL1"	"VEGFA"	"SPA17"	"CCL17"	"AMOT"	"ALOX12"	"CD47"	"FN1"	"FMNL3"	"ARRB2"	"MAPK8IP3"	"VIL1")
1281	GO_MRNA_3_END_PROCESSING	0.5	0.786526533425224	0.0999276973731092	-0.282088545811883	-0.965707965463305	68	c("APP"	"SRSF3"	"LEO1"	"CSTF1"	"THOC7"	"MAGOH"	"NCBP2"	"THOC3"	"SRSF7"	"DDX39B"	"PNPT1"	"NUDT21"	"PABPC1"	"CDC73"	"THOC5"	"NCBP1"	"RBM8A"	"SRSF2"	"EIF4A3"	"U2AF2"	"U2AF1"	"SRSF6"	"SRSF9"	"CSTF3"	"THOC1"	"CSTF2T"	"SRSF1"	"SLBP"	"RNPS1"	"PAF1"	"SARNP"	"CSTF2"	"SSU72"	"POLR2D"	"CHTOP"	"MTPAP"	"CDC40"	"CPSF6"	"DHX38")
1282	GO_MRNA_CIS_SPLICING_VIA_SPLICEOSOME	0.385714285714286	0.706356175670255	0.103958471559957	-0.446310734870466	-1.07518963883499	14	c("NCBP2"	"SNRPC"	"DCPS"	"NCBP1"	"WBP4"	"PSIP1"	"WBP11"	"SRSF1")
1283	GO_MRNA_CLEAVAGE	0.646489104116223	0.86784796517726	0.0756946307932749	-0.339162464444573	-0.860997843858133	17	c("RNASE4"	"CSTF1"	"NCBP2")
1284	GO_MRNA_METABOLIC_PROCESS	2.04879400476866e-05	0.000591945862770185	0.575610261071129	-0.322420143948289	-1.42184684869381	531	c("ESRP2"	"ELAVL2"	"RNASE4"	"RBM28"	"SNRPG"	"NOL3"	"PPARGC1A"	"TTF2"	"CELF2"	"TXNL4A"	"SAP18"	"HNRNPM"	"GTF2H1"	"C1QBP"	"PHF5A"	"TRA2B"	"SNRPD1"	"LSM2"	"SNRPE"	"RPL27"	"PPIL1"	"RBMXL1"	"APP"	"LSM7"	"LSM6"	"USP39"	"SNRPF"	"MBNL3"	"GEMIN7"	"TRA2A"	"LSM4"	"SRSF3"	"RPSA"	"TARDBP"	"HSPA8"	"BUD31"	"ETF1"	"DDX41"	"HNRNPA2B1"	"PPP1R8"	"HNRNPF"	"RPS2"
CCAR1	"RALY"	"POLR2G"	"LEO1"	"SNRPD3"	"CSTF1"	"NAA38"	"THOC7"	"PRPF31"	"ZFP36"	"DHX9"	"MAGOH"	"SF3B3"	"RBM41"	"NCBP2"	"SNRPA"	"THOC3"	"PRPF19"	"SNRPC"	"EXOSC9"	"ATM"	"WDR77"	"SRSF10"	"HNRNPA1"	"SRSF7"	"BCAS2"	"EIF4A1"	"RBM4"	"SRPK2"	"YBX1"	"RBPMS"	"EFTUD2"	"USP49"	"SNRPB"	"DHX32"	"TXNL4B"	"CNOT6"	"TSEN15"	"GSPT1"	"DDX39B"	"DIS3L2"	"RPL15"	"PPWD1"	"GEMIN8"	"GTF2H5"	"PNRC2"	"PCBP1"	"SNRNP40"	"SNRPA1"	"HNRNPH2"
SFPQ	"EIF4G1"	"GTF2H3"	"DBR1"	"EXOSC7"	"NUDT21"	"CNOT8"	"RBM38"	"RPL29"	"CTNNBL1"	"EXOSC4"	"DCPS"	"TRUB1"	"SMN1"	"ZMAT2"	"PABPC1"	"TNKS1BP1"	"CPSF4"	"DDX47"	"NOVA1"	"HNRNPL"	"EXOSC1"	"SNRPB2"	"UBL5"	"CDC73"	"RNH1"	"DDX1"	"PRPF38A"	"CELF1"	"RPLP0"	"RPL28"	"UHMK1"	"RPS12"	"GTF2F2"	"GEMIN5"	"THOC5"	"NCBP1"	"NONO"	"RPLP1"	"RBM8A"	"TSEN34"	"SRSF2"	"SMG5"	"ACIN1"	"DDX46"	"CD2BP2"	"EIF4A3"	"SF3B2"	"U2AF2"	"DNAJB11"
SF3A3	"SRSF9"	"CDC5L"	"DIS3L"	"GTF2H4"	"DKC1"	"UPF3A"	"SNRNP25"	"LSM1"	"HNRNPUL1"	"ERI1"	"SNRPD2"	"MBNL2"	"PRPF18"	"RBMX2"	"PTBP2"	"HNRNPK"	"SRPK1"	"RBM15B"	"DDX20"	"PPIH"	"HNRNPC"	"KIN"	"PSIP1"	"STRAP"	"EIF4E"	"POLR2I"	"DHX16"	"PPP4R2"	"HNRNPD"	"POLR2K"	"HNRNPA0"	"CTIF"	"CSTF3"	"RPL5"	"THOC1"	"CLNS1A"	"SSB"	"PRPF3"	"ZCCHC8"	"POLR2C"	"RPS27"	"SMNDC1"	"MNAT1"	"LSM3"	"CSTF2T"	"METTL14"	"RPL19"	"WTAP"	"HNRNPR"
WDR83	"RPL35"	"WBP11"	"UBA52"	"PELO"	"ERCC3"	"PPIL3"	"XAB2"	"RPLP2"	"SART3"	"PSPC1"	"PAPD4"	"PPP2R1A"	"TFIP11"	"HNRNPA3"	"SRSF1"	"SLBP"	"CWC27"	"RPL10A"	"SREK1IP1")
1285	GO_MRNA_PROCESSING	1.1000525092004e-05	0.000351170608706281	0.593325476396405	-0.359664593943263	-1.54247079397047	371	c("ESRP2"	"ELAVL2"	"RBM28"	"SNRPG"	"NOL3"	"PPARGC1A"	"TTF2"	"CELF2"	"TXNL4A"	"SAP18"	"HNRNPM"	"GTF2H1"	"C1QBP"	"PHF5A"	"TRA2B"	"SNRPD1"	"LSM2"	"SNRPE"	"PPIL1"	"RBMXL1"	"APP"	"LSM7"	"LSM6"	"USP39"	"SNRPF"	"MBNL3"	"GEMIN7"	"TRA2A"	"LSM4"	"SRSF3"	"TARDBP"	"HSPA8"	"BUD31"	"DDX41"	"HNRNPA2B1"	"PPP1R8"	"HNRNPF"	"PTBP1"	"APOBEC1"	"LSM5"	"FASTKD5"	"ELAVL1"
THOC7	"PRPF31"	"DHX9"	"MAGOH"	"SF3B3"	"RBM41"	"NCBP2"	"SNRPA"	"THOC3"	"PRPF19"	"SNRPC"	"WDR77"	"SRSF10"	"HNRNPA1"	"SRSF7"	"BCAS2"	"RBM4"	"SRPK2"	"YBX1"	"RBPMS"	"EFTUD2"	"USP49"	"SNRPB"	"DHX32"	"TXNL4B"	"TSEN15"	"DDX39B"	"PPWD1"	"GEMIN8"	"GTF2H5"	"PCBP1"	"SNRNP40"	"SNRPA1"	"HNRNPH2"	"LUC7L"	"PNPT1"	"SF3A1"	"SFPQ"	"GTF2H3"	"DBR1"	"NUDT21"	"RBM38"	"CTNNBL1"	"DCPS"	"SMN1"	"ZMAT2"	"PABPC1"	"CPSF4"	"DDX47"	"NOVA1"
DDX1	"PRPF38A"	"CELF1"	"GTF2F2"	"GEMIN5"	"THOC5"	"NCBP1"	"NONO"	"RBM8A"	"TSEN34"	"SRSF2"	"ACIN1"	"DDX46"	"CD2BP2"	"EIF4A3"	"SF3B2"	"U2AF2"	"WBP4"	"CWC15"	"U2AF1"	"SRSF6"	"SF3A3"	"SRSF9"	"CDC5L"	"GTF2H4"	"SNRNP25"	"LSM1"	"HNRNPUL1"	"SNRPD2"	"MBNL2"	"PRPF18"	"RBMX2"	"PTBP2"	"HNRNPK"	"SRPK1"	"RBM15B"	"DDX20"	"PPIH"	"HNRNPC"	"KIN"	"PSIP1"	"STRAP"	"POLR2I"	"DHX16"	"PPP4R2"	"HNRNPD"	"POLR2K"	"HNRNPA0"	"CSTF3"	"THOC1"
SMNDC1	"MNAT1"	"LSM3"	"CSTF2T"	"METTL14"	"WTAP"	"HNRNPR"	"FAM103A1"	"RBM10"	"GTF2H2"	"FUS"	"WDR83"	"WBP11"	"ERCC3"	"PPIL3"	"XAB2"	"SART3"	"PSPC1"	"PAPD4"	"TFIP11"	"HNRNPA3"	"SRSF1"	"SLBP"	"CWC27")
1286	GO_MRNA_SPLICE_SITE_SELECTION	0.170854271356784	0.509771077610274	0.169570644405628	-0.466620543158123	-1.29123418014091	24	c("NOL3"	"RBMXL1"	"SNRPC"	"SRSF10"	"LUC7L"	"SF3A1"	"CELF1"	"SRSF6"	"SF3A3"	"SRSF9"	"PTBP2"	"PSIP1")
1287	GO_MRNA_TRANSCRIPTION	0.0559322033898305	0.277533161385409	0.248911114434702	0.637764150647724	1.47554826404175	16	c("LMO2"	"SOX18"	"PPARD"	"SREBF1"	"HIF1A")
1288	GO_MRNA_TRANSCRIPTION_FROM_RNA_POLYMERASE_II_PROMOTER	0.0402930402930403	0.224862749312627	0.307750047666508	0.714872849194409	1.4901269105858	11	c("LMO2"	"SOX18"	"SREBF1"	"HIF1A")
1289	GO_MUCOPOLYSACCHARIDE_METABOLIC_PROCESS	0.532738095238095	0.807767100097777	0.0611692626746689	0.304055822450174	0.959710102460911	78	c("BCAN"	"CHST15"	"NDNF"	"CHST1"	"CD44"	"HAS2"	"HAS1"	"PRELP"	"HYAL1"	"SPOCK2"	"GLCE"	"CHST3"	"VCAN"	"HAS3"	"TGFB1")
1290	GO_MULTICELLULAR_ORGANISMAL_HOMEOSTASIS	0.0561497326203209	0.278310021076835	0.219250346703755	0.380504589800879	1.31780208575488	159	c("LDB2"	"CTSH"	"CLDN1"	"MUC13"	"ALOX12B"	"ADORA1"	"NTSR1"	"CD34"	"AQP3"	"HAS2"	"CYP26B1"	"CDH23"	"ARRDC3"	"IL1A"	"TULP1"	"MUC2"	"SOX9"	"MAK"	"TUB"	"NR1D1"	"MYO5B"	"ACACB"	"SLC40A1"	"CIB2"	"PRKAR1B"	"RAC2"	"PRKAR2B"	"LEPR"	"VEGFA"	"ALOX12"	"NXNL1"	"HFE"	"IL20RB"	"ADCY9"	"P2RX4"	"BBS12"	"NOX4"	"BBS2"	"ABCA4"	"NPHP3"	"GIGYF2"	"PRKACB"
1291	GO_MULTICELLULAR_ORGANISMAL_MACROMOLECULE_METABOLIC_PROCESS	0.0801232665639445	0.341515137128298	0.195789002148949	0.466824227695591	1.3582111142978	50	c("COL15A1"	"MMP3"	"COL6A3"	"ACE"	"MMP12"	"COL18A1"	"MMP13"	"MMP19"	"TNXB"	"MMP9"	"MMP10"	"COL7A1"	"MRC2")
1292	GO_MULTICELLULAR_ORGANISMAL_MOVEMENT	0.00860986334151805	0.0770667179490783	0.380730400722792	0.617317713007948	1.6324771734347	30	c("JSRP1"	"TNNT3"	"CHRNA1"	"MYH7"	"TCAP"	"TNNT1"	"HIPK2"	"STAC3"	"TNNI3"	"CACNA1A"	"TNNC1"	"GIGYF2")
1293	GO_MULTICELLULAR_ORGANISMAL_RESPONSE_TO_STRESS	0.360406091370558	0.6859204901267	0.0878312634480124	0.405729641061927	1.07435606561015	31	c("ADCYAP1"	"CCK"	"GRIK2"	"PRKCG"	"MECP2"	"CACNA1A"	"GCH1"	"VWA1")
1294	GO_MULTICELLULAR_ORGANISMAL_SIGNALING	0.0135512509534665	0.102020120703492	0.380730400722792	0.484013718116418	1.49271857313706	69	c("CACNG1"	"KCNK3"	"CHRNA1"	"KCNMB2"	"ATP1B2"	"KCNK1"	"SCN5A"	"CLCN1"	"ATP1A3"	"SCN2B"	"KCNH2"	"GRIK2"	"CACNG4"	"CAV1"	"CACNA2D4"	"SCN1B"	"KCNQ1"	"TRPM4"	"DSG2"	"CACNB2"	"KCNK6"	"KCNJ2"	"CNTNAP1"	"P2RX4"	"CACNG2"	"CACNA2D1"	"CACNA1A")
1295	GO_MULTICELLULAR_ORGANISMAL_WATER_HOMEOSTASIS	0.169204737732657	0.507503040571338	0.137250779610133	0.487958484112071	1.29209479445383	31	c("CLDN1"	"ALOX12B"	"AQP3"	"HAS2"	"CYP26B1"	"MYO5B"	"PRKAR1B"	"PRKAR2B"	"ALOX12"	"ADCY9")
1296	GO_MULTICELLULAR_ORGANISM_AGING	0.103194103194103	0.391588596077374	0.219250346703755	-0.51787983734628	-1.40039717595346	22	c("RAD54L"	"DDC"	"TFCP2L1"	"RAD54B"	"EDN1"	"SPEF2"	"IDE"	"NDUFS6"	"MSH2")
1297	GO_MULTICELLULAR_ORGANISM_GROWTH	0.941984732824428	1	0.035996889024589	0.231335994768242	0.703547528718051	64	c("CELA1"	"PLAG1"	"KLF2"	"SLC12A5"	"STK40"	"UNC79"	"ERCC1"	"TAL2"	"GRHL2"	"GIGYF2"	"DHCR7")
1298	GO_MULTICELLULAR_ORGANISM_METABOLIC_PROCESS	0.119266055045872	0.425019157911322	0.157402899305283	0.441011500355695	1.31152474266535	57	c("COL15A1"	"MMP3"	"COL6A3"	"ACE"	"MMP12"	"COL18A1"	"MMP13"	"MMP19"	"TNXB"	"MMP9"	"MMP10"	"COL7A1"	"MRC2")
1299	GO_MULTICELLULAR_ORGANISM_REPRODUCTION	0.393404004711425	0.710114480574839	0.0645031249656493	0.268823288522481	1.0260466123488	437	c("ADCYAP1"	"SERPINA5"	"SPP1"	"PLA2G3"	"WNT3"	"HAVCR2"	"EDNRA"	"STC1"	"ACE"	"INHBA"	"TYRO3"	"PAQR8"	"CYP1A1"	"CAPN5"	"CALR3"	"SSTR3"	"HAS2"	"FOXA3"	"CYP26B1"	"CCL2"	"MMP13"	"MMP19"	"CLU"	"PTPRN"	"HAS1"	"CCT6B"	"TGFBR1"	"CYP17A1"	"TSGA10"	"PTGS2"	"ZBTB16"	"IL1A"	"ZMYND15"	"PABPC1L"	"IGF2R"	"INSL3"	"CD9"	"PAM"	"GDF9"	"B4GALNT1"	"SOX9"	"SPAG6"
IMMP2L	"ETV5"	"DSG2"	"GAPDHS"	"RGS2"	"GGN"	"FNDC3A"	"TGFB1"	"NPFF"	"TDRD5"	"SYCP1"	"VEGFA"	"SPA17"	"SIX5"	"TSSK6"	"NPM2"	"FANCF"	"BCL2L1"	"ARRB2"	"ERCC1"	"VGF"	"NOTCH1"	"TDRD7"	"INHA"	"GNRH1"	"AMH"	"ARNTL"	"MICALCL"	"NRIP1")
1300	GO_MULTIVESICULAR_BODY_ORGANIZATION	0.674937965260546	0.881144726122132	0.0747385227439092	-0.299993687657293	-0.862734809787381	29	c("CHMP4C"	"VPS36"	"SNF8"	"CHMP1A"	"CHMP1B"	"CHMP6"	"VTA1"	"RAB27A"	"VPS37B"	"IST1"	"VPS4B"	"VPS25"	"STAM2"	"PDCD6IP")
1301	GO_MULTIVESICULAR_BODY_SORTING_PATHWAY	0.158351409978308	0.491083007167783	0.163180127180689	-0.587105771957938	-1.31059722157505	10	c("RAB27B"	"MITD1"	"UVRAG"	"SNF8"	"VTA1"	"RAB27A")
1302	GO_MULTI_MULTICELLULAR_ORGANISM_PROCESS	0.0125102442445328	0.0973393294166001	0.380730400722792	0.42972668087034	1.44486363304649	127	c("AGT"	"ADCYAP1"	"IGFBP5"	"SPP1"	"HAVCR2"	"EDNRA"	"STC1"	"FOSB"	"PGF"	"RAMP2"	"CYP1A1"	"CCL2"	"MMP13"	"PTGS2"	"MMP9"	"PAM"	"ESR1"	"STC2"	"WNT4"	"SERPINE2"	"OVGP1"	"ITGA2"	"FOSL1"	"DSG2"	"PLA2G4B"	"TGFB1"	"NPFF"	"VMP1"	"ADIPOR2"	"MAFF"	"HFE")
1303	GO_MULTI_ORGANISM_BEHAVIOR	0.667736757624398	0.877943058339682	0.0541200569620232	0.310215249722663	0.862375970487583	40	c("NRXN3"	"KIRREL3"	"SERPINE2"	"CNTFR"	"DLG4"	"CHRNB2"	"MECP2"	"DVL1"	"BBS4"	"ANXA7"	"THRA")
1304	GO_MULTI_ORGANISM_LOCALIZATION	0.988732394366197	1	0.0621124188949471	-0.182312591743114	-0.616577415541616	61	c("NUP35"	"KPNA2"	"NUP210"	"NUP37"	"RAN"	"UBB"	"NUP43"	"THOC7"	"THOC3"	"AAAS"	"DDX39B"	"NUP50"	"KPNB1"	"THOC5"	"NUP85"	"NUP205"	"XPO1"	"NUP153"	"TPR"	"NUP188"	"VPS37B"	"NUP214"	"THOC1"	"NUPL2"	"NUP160"	"KPNA3"	"NUP107"	"UBA52"	"NUP93")
1305	GO_MULTI_ORGANISM_MEMBRANE_ORGANIZATION	0.943521594684385	1	0.0398406946073899	0.241136172976864	0.622882881428146	27	c("CXCR4"	"CCR5")
1306	GO_MULTI_ORGANISM_METABOLIC_PROCESS	0.284210526315789	0.619188063844552	0.154190966581424	-0.277503400612769	-1.0695189904482	131	c("MAP2K6"	"NUP35"	"NUP210"	"NUP37"	"RPL27"	"USF1"	"RPSA"	"RPS2"	"PTBP1"	"RPL41"	"ATG16L2"	"NUP43"	"AAAS"	"RPL15"	"PCBP1"	"NUP50"	"RPL29"	"MAP2K2"	"RPLP0"	"RPL28"	"RPS12"	"NUP85"	"RPLP1"	"NUP205"	"NUP153"	"MAP2K3"	"EIF3A"	"EIF2AK4"	"ATG5"	"EIF3L"	"TPR"	"NUP188"	"RPL5"	"NUP214"	"SSB"	"NUPL2"	"EIF3B"	"NUP160"	"RPS27"	"RPL19"	"RPL35"	"NUP107"
1307	GO_MULTI_ORGANISM_ORGANELLE_ORGANIZATION	0.837837837837838	0.965840840840841	0.0635007968065945	-0.268656991486409	-0.72647449281976	22	c("CHMP4C"	"MITD1"	"CHMP1A"	"CHMP1B"	"CHMP6"	"VTA1"	"VPS37B")
1308	GO_MULTI_ORGANISM_REPRODUCTIVE_PROCESS	0.212121212121212	0.548136959983822	0.096887770327544	0.286140392005892	1.093718666766	482	c("AGT"	"ADCYAP1"	"SERPINA5"	"IGFBP5"	"SPP1"	"PLA2G3"	"FETUB"	"WNT3"	"HAVCR2"	"EDNRA"	"STC1"	"FOSB"	"ACE"	"PGF"	"RAMP2"	"TYRO3"	"HOXD9"	"PAQR8"	"CYP1A1"	"CALR3"	"SSTR3"	"FOXA3"	"CYP26B1"	"CCL2"	"MMP13"	"MMP19"	"CCT6B"	"TGFBR1"	"CYP17A1"	"TSGA10"	"PTGS2"	"ZBTB16"	"ZMYND15"	"MMP9"	"CD46"	"PABPC1L"	"IGF2R"	"INSL3"	"CD9"	"PAM"	"GDF9"	"B4GALNT1"
PCSK4	"ITGA2"	"FOSL1"	"IMMP2L"	"ETV5"	"DSG2"	"GAPDHS"	"RGS2"	"PLA2G4B"	"GLRB"	"GGN"	"FNDC3A"	"TGFB1"	"NPFF"	"LEPR"	"TDRD5"	"SYCP1"	"SPA17"	"VMP1"	"SIX5"	"ADIPOR2"	"TSSK6"	"MAFF"	"NPM2"	"FANCF"	"BCL2L1"	"HFE"	"ERCC1"	"VGF"	"NOTCH1"	"TDRD7"	"GNRH1"	"AMH"	"ARNTL"	"MICALCL"	"NRIP1")
1309	GO_MUSCLE_ADAPTATION	0.309927360774818	0.643391724391563	0.119348440591015	-0.41936398552155	-1.12811917827012	21	c("ACTN3"	"HEY2"	"ACTA1"	"PPARGC1A")
1310	GO_MUSCLE_CELL_CELLULAR_HOMEOSTASIS	0.342960288808664	0.673150652611711	0.0943563635421779	0.529699902402698	1.13694624477834	12	c("CHRNA1"	"MTM1"	"ALDOA"	"HIF1A"	"DMD")
1311	GO_MUSCLE_CELL_DEVELOPMENT	0.185074626865672	0.526551855114394	0.178219874951973	-0.327373303274607	-1.1619966274163	80	c("CCNB1"	"HEY2"	"CDK1"	"BVES"	"MYH10"	"ANKRD1"	"NEBL"	"IGF1"	"MYLK3"	"ACTA1"	"FHOD3"	"NEXN"	"ACTG1"	"CASQ1"	"CXADR"	"TPM1"	"FHL2"	"KRT19"	"LMOD1"	"LEF1"	"SMO"	"SRF"	"CHRNB1"	"KRT8"	"PDLIM5")
1312	GO_MUSCLE_CELL_DIFFERENTIATION	0.215139442231076	0.550675527481686	0.191892240384838	-0.280901298627099	-1.11223936491743	163	c("NPNT"	"BMP4"	"TMEM204"	"CCNB1"	"HEY2"	"CDK1"	"BVES"	"MYH10"	"ANKRD1"	"NEBL"	"IGF1"	"MYLK3"	"AVPR1A"	"ACTA1"	"FHOD3"	"KCNAB1"	"CSRP2"	"NEXN"	"ACTG1"	"CASQ1"	"CXADR"	"TPM1"	"FOXF1"	"FHL2"	"DTYMK"	"KRT19"	"WT1"	"LGALS1")
1313	GO_MUSCLE_CELL_MIGRATION	0.614285714285714	0.851059645810859	0.0774767547848578	-0.363637094586056	-0.876023823420828	14	c("PARVA"	"DDR1"	"ANXA1"	"SMO"	"PLEKHO1")
1314	GO_MUSCLE_CELL_PROLIFERATION	0.259927797833935	0.601316177710336	0.11146266692298	0.568993696252725	1.22128632329872	12	c("AGT"	"EDNRA"	"NOTCH1")
1315	GO_MUSCLE_CONTRACTION	0.00051149723734404	0.00941526164707879	0.477270815362862	0.477735568813151	1.63944624829704	148	c("AGT"	"CACNG1"	"TNNT2"	"CHRM3"	"JSRP1"	"TNNT3"	"CHRNA1"	"MYH6"	"EDNRA"	"BDKRB2"	"CXCR4"	"SNTB1"	"FXYD1"	"TRDN"	"MYH7"	"MYOM1"	"SCN5A"	"CLCN1"	"MYLK2"	"TCAP"	"ATP1A3"	"SCN2B"	"CACNA1H"	"KCNH2"	"TRIM72"	"GNAO1"	"TNNT1"	"MYBPC3"	"STAC3"	"SCN1B"	"KCNQ1"	"CRYAB"	"MYLPF")
1316	GO_MUSCLE_FIBER_DEVELOPMENT	0.502495840266223	0.788550536547029	0.0694481442003175	0.377191882925035	0.961821923286915	26	c("MYH6"	"CAV2"	"TCAP"	"STAC3"	"VEGFA"	"RYR1"	"WFIKKN1"	"TTN")
1317	GO_MUSCLE_HYPERTROPHY	0.294416243654822	0.629310519593732	0.0995791200495904	0.478789696863024	1.14706451250365	20	c("AGT"	"SORBS2"	"TCAP")
1318	GO_MUSCLE_ORGAN_DEVELOPMENT	0.4375	0.740796550445104	0.0642140881844605	0.289609230603521	1.01788382892444	186	c("ETV1"	"TNNT2"	"IGFBP5"	"DLL4"	"COL6A3"	"CRHR2"	"CHRNA1"	"MYH6"	"HOXD9"	"EGR3"	"MYH7"	"CAV2"	"MYLK2"	"TCAP"	"CACNA1H"	"ATF3"	"TRIM72"	"FOXP2"	"CAV1"	"MEF2B"	"MYBPC3"	"STAC3"	"CRYAB"	"MYLPF"	"NUPR1")
1319	GO_MUSCLE_ORGAN_MORPHOGENESIS	0.414330218068536	0.726909087426159	0.0758886900606117	0.362366187836914	1.03850971875753	46	c("TNNT2"	"DLL4"	"MYH6"	"MYH7"	"MYLK2"	"TCAP"	"MYBPC3")
1320	GO_MUSCLE_STRUCTURE_DEVELOPMENT	0.287292817679558	0.622531138396614	0.195789002148949	-0.251542764223231	-1.05336474954129	303	c("NPNT"	"TAGLN"	"FHL1"	"ID3"	"BMP4"	"TMEM204"	"CCNB1"	"CENPF"	"HEY2"	"USP2"	"CDK1"	"BVES"	"MYH10"	"ANKRD1"	"DCN"	"FGFR2"	"STRA6"	"SOX11"	"NEBL"	"IGF1"	"ZFPM1"	"MYLK3"	"PLAGL1"	"AVPR1A"	"MYLK"	"ACTA1"	"FHOD3"	"HLX"	"KCNAB1"	"CSRP2"	"CSF1R"	"S1PR1"	"JPH1"	"NEXN"	"ACTG1"	"CASQ1"	"CXADR"	"TPM1"	"FOXF1"	"MRAS"	"FHL2"	"DTYMK"
1321	GO_MUSCLE_SYSTEM_PROCESS	0.000537591589200074	0.00981642241879334	0.477270815362862	0.451204058740015	1.5864846417163	182	c("AGT"	"CACNG1"	"TNNT2"	"CHRM3"	"JSRP1"	"TNNT3"	"CHRNA1"	"ADORA2B"	"MYH6"	"EDNRA"	"ADORA1"	"BDKRB2"	"CXCR4"	"SNTB1"	"SORBS2"	"FXYD1"	"TRDN"	"MYH7"	"MYOM1"	"SCN5A"	"CLCN1"	"MYLK2"	"TCAP"	"ATP1A3"	"SCN2B"	"CACNA1H"	"KCNH2"	"TRIM72"	"PSMB9"	"NOS3"	"GNAO1"	"TNNT1"	"MYBPC3"	"STAC3"	"SCN1B"	"KCNQ1"	"CRYAB"	"MYLPF"	"RGS2"	"CACNB2"	"GSTM2"	"KCNJ2"
1322	GO_MUSCLE_TISSUE_DEVELOPMENT	0.55974025974026	0.819402395682506	0.0524827622635459	0.273026642764002	0.958765479750943	184	c("AGT"	"TNNT2"	"IGFBP5"	"DLL4"	"CRHR2"	"CHRNA1"	"MYH6"	"SORBS2"	"HOXD9"	"MYH7"	"CAV2"	"MYLK2"	"TCAP"	"ATF3"	"FOXP2"	"CAV1"	"SOX9"	"MYBPC3"	"STAC3"	"MYLPF"	"NUPR1"	"DSG2"	"TBX5"	"TNNI3"	"SGCG"	"VEGFA"	"MAFF"	"RYR1"	"TAZ"	"NOTCH1"	"SIK1"	"EGR2"	"CFLAR"	"NOX4"	"EGR1"	"SIN3B"	"TNNC1")
[truncated: 3,688 more rows]
[truncated: 18 more columns]
