# Supplementary material for: Transcriptional heterogeneity of stemness phenotypes in the ovarian epithelium
Source: Commun Biol. 2021 May 5;4:527. doi: 10.1038/s42003-021-02045-w (PMC8100130; doi:10.1038/s42003-021-02045-w)
Supplement: Supplementary file 5 — Supplementary Data 3 [file 42003_2021_2045_MOESM5_ESM.csv]

	target_id	ext_gene	pval	qval	b	se_b	mean_obs	var_obs	tech_var	sigma_sq	smooth_sigma_sq	final_sigma_sq
1	ENSMUSG00000024736	Tmem132a	7.962403919282e-153	1.13193534116513e-148	1.39053246514594	0.0528049921333757	8.67658445974159	0.582505078871387	0.000203513328332051	0.00283513402658507	0.00397903746297675	0.00397903746297675
2	ENSMUSG00000020674	Pxdn	2.7486383476343e-116	1.95373213749846e-112	1.2674613229749	0.0552924402214899	7.66360838716962	0.485253650501265	0.000566869405160261	0.00357836675743631	0.00401901151331029	0.00401901151331029
3	ENSMUSG00000074480	Mex3a	8.15358470220071e-113	3.86371200421617e-109	1.28637118576484	0.0569895058494291	7.4568853696974	0.499266353347155	0.000755327872735701	0.00279605347393909	0.00411637779270747	0.00411637779270747
4	ENSMUSG00000045092	S1pr1	4.11508759074958e-105	1.4625021297524e-101	4.10698887510979	0.188621075242352	5.3060569750152	5.10290077811337	0.0163965211187172	0.0369703439196543	0.00894282609866361	0.0369703439196543
5	ENSMUSG00000052331	Ankrd44	2.71614852364383e-101	7.72255348242414e-98	1.22248836974824	0.0572141371418018	7.94197001800786	0.450114964210243	0.000957062833458069	0.00125746211570226	0.00395312339986329	0.00395312339986329
6	ENSMUSG00000021186	Fbln5	9.45668801774423e-101	2.24060461433753e-97	1.1979487861643	0.0562191440829955	9.93144521995635	0.433753529640386	6.65552872000006e-05	0.00396987141108955	0.00467433295493692	0.00467433295493692
7	ENSMUSG00000033174	Mgll	2.75188201574012e-80	5.58867924796593e-77	1.65495940516629	0.0872184817531635	7.67153001873183	0.830795666095705	0.000441787537668346	0.010968807801322	0.00401615072252393	0.010968807801322
8	ENSMUSG00000033767	Tmem131l	3.97317630283085e-80	7.06033429013042e-77	1.32145115316579	0.0697131234506045	6.79692863014851	0.528592976126074	0.00258324593084548	0.00332054290055049	0.00470663344101336	0.00470663344101336
9	ENSMUSG00000041482	Piezo2	1.69878774728552e-79	2.68332962393455e-76	3.68119217428134	0.194989076502884	5.04788973765031	4.11097763514359	0.0244453711877869	0.0325857387453847	0.0105155112896942	0.0325857387453847
10	ENSMUSG00000028780	Sema3c	3.35721349054741e-78	4.77261469816219e-75	1.01161319673186	0.0540371509155192	7.33656292120048	0.309595816142615	0.000186389902967678	0.00304790784953344	0.00419363061563222	0.00419363061563222
11	ENSMUSG00000001506	Col1a1	1.66225487148853e-76	2.14823775028008e-73	3.13389897101131	0.169293034663511	4.893678180332	2.98078898605443	0.00260712781423511	0.0403830695641359	0.0116861131988023	0.0403830695641359
12	ENSMUSG00000022816	Fstl1	4.58080667480655e-75	5.42672897408749e-72	0.995643853520798	0.0543112322933846	7.21301371573469	0.298253423055841	0.000135255703752561	0.00094151697089527	0.00428930922608642	0.00428930922608642
13	ENSMUSG00000071537	Klrg2	4.04615989777132e-74	4.42463146974747e-71	1.54393513465309	0.0847695404845891	6.01084797758515	0.723515544471421	0.00458522232594024	0.00590832075724492	0.00619359016501235	0.00619359016501235
14	ENSMUSG00000030717	Nupr1	2.27161998685257e-67	2.3066678380783e-64	1.59096940714904	0.0917414325790434	7.70029808975728	0.769454884887238	0.000584363901642077	0.0120403717758407	0.00400629530340919	0.0120403717758407
15	ENSMUSG00000045216	Hs6st1	8.1330205852509e-67	7.70793470932845e-64	1.00678116552088	0.058301848307835	8.14845623352095	0.308161421193609	0.000318635398012753	0.00478002287615195	0.00393397725627929	0.00478002287615195
16	ENSMUSG00000040254	Sema3d	5.78426879731694e-64	5.1393228264161e-61	0.975710627223208	0.0577850403061067	8.23149336534082	0.289610301482706	0.000368065056825758	0.00464060126794181	0.00393209881295921	0.00464060126794181
17	ENSMUSG00000046807	Lrrc75b	1.21864303889484e-63	1.01907232005465e-60	1.26179250492968	0.0749232205076343	5.92895732998753	0.481899782387456	0.00199149309541939	0.00333811282762904	0.006428740361434	0.006428740361434
18	ENSMUSG00000026494	Kif26b	3.87882984963703e-61	3.06341361902445e-58	0.982796110057667	0.059575531918617	6.93411212506514	0.292153227800279	0.000770590263496736	0.00221287175766989	0.0045532757415825	0.0045532757415825
19	ENSMUSG00000027827	Kcnab1	9.68341603581755e-61	7.2452338086938e-58	0.938044967819156	0.0570542164016078	8.7654370587235	0.265581881887352	0.000882711730195595	0.00112150500992927	0.00400006368360664	0.00400006368360664
20	ENSMUSG00000043079	Synpo	3.9702667272286e-59	2.82206558971409e-56	1.85247538160664	0.114246680556919	9.05218035062114	1.04516227665953	0.000264719670634748	0.0193137363567773	0.0040952886648436	0.0193137363567773
21	ENSMUSG00000015568	Lpl	9.19157551419126e-59	6.22225892903538e-56	-0.8792943502307	0.0544015468629776	9.40678746695617	0.232406939314129	0.000165582243793575	0.000408634018506375	0.00427371020783354	0.00427371020783354
22	ENSMUSG00000038677	Scube3	1.01048241370196e-57	6.52955363326686e-55	2.14243738385879	0.133780229851638	6.82853156591088	1.39848796300569	0.00116480663122176	0.0256809182175139	0.00466906929321994	0.0256809182175139
23	ENSMUSG00000067158	Col4a4	2.10805656501411e-57	1.30296226644524e-54	1.87025917561488	0.117119588459201	4.86462170097447	1.06467003168865	0.00864924506445435	0.010487275556985	0.0119262519368246	0.0119262519368246
24	ENSMUSG00000056427	Slit3	1.05381824349016e-56	6.24211672894003e-54	1.01209724679018	0.0637818769006725	6.17044245973739	0.309564076491885	0.0003200137156681	0.00250726803908651	0.0057821780157907	0.0057821780157907
25	ENSMUSG00000052468	Pmp2	2.69056137912513e-56	1.52996082262571e-53	5.70828938624805	0.361074946484128	2.50109490049232	9.93182045551986	0.0771286877474572	0.118433987720316	0.0760902682343725	0.118433987720316
26	ENSMUSG00000032796	Lama1	4.90008186129381e-55	2.67921399000588e-52	0.890295619525482	0.0569780137839407	10.0845067421031	0.241543976044169	4.41148195475367e-05	0.00465099643081473	0.00482562626259687	0.00482562626259687
27	ENSMUSG00000020053	Igf1	4.06815574858334e-54	2.14195933784669e-51	2.59415612635101	0.167475569251804	6.54542005351774	2.0525514819208	0.00455123607886896	0.0375208633654547	0.00506555736537948	0.0375208633654547
28	ENSMUSG00000018819	Lsp1	5.12994999482105e-54	2.60454889737057e-51	1.41227782197464	0.0912628298046507	6.20490090628897	0.608353278857176	0.00255793500431548	0.00993542115161348	0.00570140204175883	0.00993542115161348
29	ENSMUSG00000044258	Ctla2a	3.28724243014344e-49	1.61142890989376e-46	3.09752288844407	0.210065198511184	8.151600051732	2.93134727848112	0.000716522587419859	0.0654745588508952	0.00393384544839748	0.0654745588508952
30	ENSMUSG00000074280	Gm6166	1.077092296966e-48	5.10398136455624e-46	0.990627789411069	0.0675495874436158	7.34439166813254	0.299878561262602	0.000669146331861212	0.00617527381384283	0.00418813208864491	0.00617527381384283
31	ENSMUSG00000079465	Col4a3	1.41964817100946e-48	6.51023174163562e-46	1.69262216326267	0.115565444742891	4.50278382260425	0.874564180118006	0.00455962571729741	0.0142819290922102	0.015473432310636	0.015473432310636
32	ENSMUSG00000022367	Has2	1.5718090533533e-47	6.98276171952205e-45	3.67072683252123	0.253466180284246	4.68236322727276	4.11936476915486	0.02579160696222	0.0705760498596088	0.0135758506080086	0.0705760498596088
33	ENSMUSG00000032849	Abcc4	2.56775434715266e-47	1.10615744845825e-44	1.21529629567762	0.0841131733537887	6.68719614732506	0.451573557004298	0.00248297161122439	0.00812956728624236	0.00485059455491423	0.00812956728624236
34	ENSMUSG00000067377	Tspan6	2.24464963474628e-46	9.38527623751564e-44	1.55286318645491	0.108605319355041	4.58339516173431	0.725951308978887	0.00310735432214886	6.27534588676475e-05	0.0145853187661669	0.0145853187661669
35	ENSMUSG00000049538	Adamts16	3.00474120532587e-45	1.22044002785464e-42	5.23869671457721	0.371104022522564	3.64599760117114	8.38392617637999	0.176577617627264	0.0118513776019692	0.0299996756713774	0.0299996756713774
36	ENSMUSG00000026042	Col5a2	5.28688540451293e-45	2.087732303071e-42	0.814510160296645	0.0578625670859029	10.2480876419081	0.201763728616248	1.5707069375617e-05	0.00340390324100819	0.00500640793528031	0.00500640793528031
37	ENSMUSG00000031785	Adgrg1	1.01943390746741e-44	3.91683038609642e-42	1.44843315823175	0.103237221801214	5.04565986721782	0.635372658100328	0.00545580130289269	0.00202554112306737	0.0105310846449569	0.0105310846449569
38	ENSMUSG00000029270	Fam69a	1.42953674430005e-44	5.3479721992025e-42	1.03278642814527	0.0737380847649339	6.14399696041378	0.32459868346891	0.00230952090380259	0.00344590612193414	0.00584643681339828	0.00584643681339828
39	ENSMUSG00000022636	Alcam	6.52009833756939e-44	2.37665943504837e-41	1.16703776561611	0.0839720643163602	6.02868897589879	0.410057067162612	0.00443231179802884	-0.00260240773510819	0.00614464958029755	0.00614464958029755
40	ENSMUSG00000019929	Dcn	2.18494639683231e-43	7.76529949434203e-41	-0.786152095078026	0.0569217919050296	10.0761452296031	0.189085174080434	4.32099217052974e-05	0.00455008895550072	0.00481692566881395	0.00481692566881395
41	ENSMUSG00000005958	Ephb3	1.42216577685028e-42	4.81369254373896e-40	0.951074203822074	0.0695458197990608	6.52903539472856	0.274305345122648	0.00216338404425245	0.00151499441813588	0.00509154753303272	0.00509154753303272
42	ENSMUSG00000034675	Dbn1	1.41793574039189e-42	4.81369254373896e-40	0.762622102072002	0.0557646698615968	7.83122895836067	0.178209379256344	0.00016767704570376	0.00449687056145556	0.0039719565488775	0.00449687056145556
43	ENSMUSG00000035107	Dcbld2	6.68736388415609e-42	2.21087360412007e-39	0.807405984297592	0.0595325003523421	7.17228609207631	0.196300263831599	0.00099159182780252	-8.04208431406697e-05	0.0043245860694999	0.0043245860694999
44	ENSMUSG00000024014	Pim1	2.50406167869577e-41	8.09039564189523e-39	0.755174523038816	0.0560831386837735	7.77987536119288	0.174860950207619	0.000406030519670128	0.00431194714726492	0.00398337598179416	0.00431194714726492
45	ENSMUSG00000020032	Nuak1	2.66832585557499e-41	8.429537858412e-39	1.70658010115791	0.126783598321372	7.68820356270897	0.893013589464418	0.000794426352557044	0.0233166948524153	0.00401033678467061	0.0233166948524153
46	ENSMUSG00000030616	Sytl2	3.43446612965789e-41	1.06139935867862e-38	2.22337445194536	0.165406116330939	6.52616160369106	1.51584920605262	0.00260534954941908	0.038433425430107	0.00509613578754111	0.038433425430107
47	ENSMUSG00000032281	Acsbg1	1.526067648126e-40	4.61586759271474e-38	2.53971936295666	0.190510697548366	3.28835940796642	1.9743658233468	0.0143105163437856	0.0348313468733476	0.0401309724767617	0.0401309724767617
48	ENSMUSG00000032122	Slc37a2	8.42729143811894e-40	2.49588281425623e-37	3.56501888940341	0.270015156284183	4.05004276620262	3.90029772608874	0.0405009060790179	0.06886137085574	0.0217975865920062	0.06886137085574
49	ENSMUSG00000025790	Slco3a1	6.17454626873689e-39	1.79137448482375e-36	1.44153222919441	0.110443694048373	4.54279926897329	0.635329616580229	0.00327184787385143	0.0116344849241041	0.0150248664587245	0.0150248664587245
50	ENSMUSG00000066607	6030419C18Rik	1.19813284602145e-38	3.40653130780818e-36	0.700168002617394	0.0538524575474173	7.90365812946327	0.149660221042	0.000391172494304014	0.00284589184973472	0.00395895828154057	0.00395895828154057
51	ENSMUSG00000047945	Marcksl1	2.41420891838746e-38	6.72948901643063e-36	0.97453042838814	0.0752654303258172	7.43848879769555	0.291710728758868	0.000593404474112907	0.00790392302908276	0.00412719225076493	0.00790392302908276
52	ENSMUSG00000022661	Cd200	8.7787771556452e-38	2.39998261624331e-35	1.9713750268663	0.153433294754663	6.88338146877781	1.19414598009276	0.00185053595007681	0.0334621279588303	0.00460723901521981	0.0334621279588303
53	ENSMUSG00000036155	Mgat5	7.58729528416065e-37	2.0351130143326e-34	1.07221368927299	0.0845562873066549	6.16852613986444	0.353472377507021	0.0013199686606223	0.00940467992400605	0.00578678552668814	0.00940467992400605
54	ENSMUSG00000032036	Kirrel3	2.24436604684309e-36	5.90850142998544e-34	2.55339912964488	0.202728215446266	4.37434576092325	2.00527260978699	0.0211364293065723	0.0405116647004689	0.0170225492803501	0.0405116647004689
55	ENSMUSG00000061436	Hipk2	9.12121616791012e-36	2.35758561896382e-33	0.921693850168991	0.0738296449379201	6.4709301762373	0.261396845797793	0.0015434485823543	0.00663277612513472	0.00518626983077199	0.00663277612513472
56	ENSMUSG00000028031	Dkk2	1.20054245827763e-35	3.04766278337049e-33	1.62561486494435	0.130443934118386	5.6069797854075	0.813205850676348	0.00493464749859172	0.0205887824238311	0.00755178083253134	0.0205887824238311
57	ENSMUSG00000006800	Sulf2	1.25829261184486e-35	3.13822592455904e-33	1.25658640554304	0.100862370931411	5.39082019574158	0.485910679822561	0.00167644494990598	0.0135833818549522	0.00851080922400277	0.0135833818549522
58	ENSMUSG00000008090	Fgfrl1	1.60109723654743e-35	3.92434453702728e-33	0.766576600538714	0.0616259019674861	6.69638293569963	0.17718517610432	0.000858996834005016	0.000257591611336006	0.0048376308559543	0.0048376308559543
59	ENSMUSG00000035246	Pcyt1b	1.88661309061655e-35	4.54577825359405e-33	2.15476821946697	0.173406917361457	4.2507752366086	1.42415494800977	0.0264200334168162	0.012638871736072	0.0186849050663885	0.0186849050663885
60	ENSMUSG00000025372	Baiap2	2.93386050115986e-35	6.95129348074809e-33	-0.863088206948706	0.0696560000473489	6.36598277574527	0.227243830756497	0.00190742258036928	0.00280189600002905	0.00537051493352512	0.00537051493352512
61	ENSMUSG00000024940	Ltbp3	6.02738801399344e-35	1.40467783617919e-32	0.812861413597253	0.0659102469785334	9.83794400876011	0.203436096102724	5.73037947183537e-05	0.00645893719043855	0.00458996206485002	0.00645893719043855
62	ENSMUSG00000024299	Adamts10	1.14688020364237e-34	2.62968531854514e-32	1.15804576720416	0.0942963443617521	7.98674223628894	0.412991160353833	0.00110925326953933	0.0122284475704459	0.00394721300245826	0.0122284475704459
63	ENSMUSG00000038633	Degs1	1.35874199062192e-34	3.06601208550495e-32	-0.826548604073429	0.0673787602600504	9.18570056298659	0.210402655269737	0.000171095499391534	0.00663875050188048	0.00415434349326166	0.00663875050188048
64	ENSMUSG00000031119	Gpc4	1.49612137750306e-34	3.32325960977868e-32	0.642916142110246	0.0524427286744507	8.71019275368651	0.125355725527227	0.000138832649573199	0.00155288708973969	0.00398652703665988	0.00398652703665988
65	ENSMUSG00000027533	Fabp5	1.60014077877361e-34	3.4996309709301e-32	0.971855280385445	0.07930957034455	9.09217229003645	0.290898815341807	0.000287715645142827	0.00914729627721286	0.00411197347546371	0.00914729627721286
66	ENSMUSG00000038463	Olfml2b	1.83612370550583e-34	3.95489918143498e-32	0.647080574790245	0.052854015754756	9.01336869235264	0.128497417836948	0.000110414324757525	0.00349388161984957	0.00407990614734846	0.00407990614734846
67	ENSMUSG00000069892	9930111J21Rik2	2.74655375452511e-34	5.8276131603476e-32	0.765092536923737	0.0626607861597381	7.1418025098507	0.180321625963508	0.000740842706450928	0.00514871847678371	0.00435222872472084	0.00514871847678371
68	ENSMUSG00000024679	Ms4a6d	4.0009022396217e-34	8.36423915271502e-32	1.39488158449657	0.114527699768826	5.0864097717316	0.590585338639016	0.00942244382882214	-0.000826258567929264	0.0102524471926855	0.0102524471926855
69	ENSMUSG00000029718	Pcolce	7.11801305729147e-34	1.46651700902109e-31	-0.632990304366818	0.0521737739375391	8.62828771637409	0.120842068456587	0.000113897568891354	0.000684915968443364	0.0039692564614368	0.0039692564614368
70	ENSMUSG00000028266	Lmo4	1.36885187910179e-33	2.77994261618729e-31	0.633017380617559	0.0524077896985926	8.53604602892584	0.120885554227859	0.000166092007817504	0.000674224215537349	0.00395377262382037	0.00395377262382037
71	ENSMUSG00000021759	Plpp1	1.7433639889626e-33	3.49065668550595e-31	-0.79791377349724	0.0661686723252656	6.88104997070533	0.196253868817727	0.00142504873949824	0.00514239105643432	0.00460978850442669	0.00514239105643432
72	ENSMUSG00000051615	Rap2a	3.75628230937461e-33	7.41657073750965e-31	0.631289629482532	0.052627672040481	8.3338086936397	0.122481265841344	0.000220141977815047	0.00343396671429288	0.00393436581878559	0.00393436581878559
73	ENSMUSG00000001630	Stk38l	9.26899341258387e-33	1.80504123771633e-30	1.10283989980825	0.0925172120683301	7.06894567910726	0.375148074817398	0.00147163800200726	0.0113675137913373	0.0044204058664308	0.0113675137913373
74	ENSMUSG00000032300	1700017B05Rik	9.63071431580111e-33	1.85013830693822e-30	1.06186511624096	0.0891036819983067	6.06941006272872	0.347794616901618	0.0010352340240968	0.0108739651943863	0.0060358423177188	0.0108739651943863
75	ENSMUSG00000059811	Atl2	2.77550217154382e-32	5.26087184942227e-30	0.63127210624511	0.0533680332822111	8.15398218129792	0.120481590083767	0.000338471707611351	0.000824338850920102	0.00393374875700544	0.00393374875700544
76	ENSMUSG00000048779	P2ry6	2.10585379324056e-31	3.93905493746155e-29	2.85215600018921	0.244666690833837	2.96191736291239	2.48370889870082	0.0374119071068004	0.0166765227384912	0.0523807772985702	0.0523807772985702
77	ENSMUSG00000069662	Marcks	3.95688231855584e-31	7.30532974553115e-29	0.736602470275432	0.0634812074842079	8.43419816434373	0.167610796209145	0.000192014582279099	0.00585278097320047	0.00394151421448276	0.00585278097320047
78	ENSMUSG00000022098	Bmp1	6.7305983417349e-31	1.22669469264235e-28	1.03167597892652	0.0892612527589042	8.3227946616873	0.328867683141105	0.000290551426507583	0.0116608054396259	0.00393387871198929	0.0116608054396259
79	ENSMUSG00000041889	Shisa4	6.94240105856699e-31	1.24928067656441e-28	0.782436119348635	0.0677124556233611	6.49838953821915	0.187558635825277	0.00173649365635361	0.00313444580223497	0.00514097131346486	0.00514097131346486
80	ENSMUSG00000033192	Lpcat2	7.54076491087138e-31	1.33999392466184e-28	0.875279431113611	0.0757937677182947	6.8840349254016	0.236727859029092	0.00114297130114734	0.00747407153625488	0.00460652563092169	0.00747407153625488
81	ENSMUSG00000053617	Sh3pxd2a	9.21697007440084e-31	1.61763514293435e-28	0.60719139942747	0.05265774026507	8.35324402740128	0.112830099371061	0.000223887867262053	0.00255821301955568	0.0039353685474733	0.0039353685474733
82	ENSMUSG00000024544	Ldlrad4	1.33112059625899e-30	2.30770858492899e-28	1.07301319594229	0.0933118199077091	6.67236665981052	0.35585571048127	0.00154633251020504	0.0115143110915281	0.00487191196338164	0.0115143110915281
83	ENSMUSG00000032011	Thy1	2.91971705277109e-30	5.00080694243299e-28	-1.15294077275527	0.100858928514249	6.93850252251497	0.410988755797706	0.000561765926822998	0.0146970192647405	0.00454873084441701	0.0146970192647405
84	ENSMUSG00000046997	Spsb4	4.57522042352794e-30	7.74301589772299e-28	1.70834355449832	0.149957867669389	4.53017463738953	0.891220399565518	0.0185663236571011	0.00104503822631056	0.0151647194568238	0.0151647194568238
85	ENSMUSG00000020029	Nudt4	6.30245046607464e-30	1.05406630383197e-27	0.598298836476231	0.0526475911016982	8.74828139600569	0.108754689356173	0.000161956952189137	0.00154584309472225	0.00399569632102827	0.00399569632102827
86	ENSMUSG00000027962	Vcam1	8.78906030524541e-30	1.4528521081322e-27	-0.81509759109832	0.0719089072650331	8.97969199603157	0.205520294037146	0.000212682409361174	0.00754365400671552	0.00406720009690608	0.00754365400671552
87	ENSMUSG00000040713	Creg1	1.0717515077246e-29	1.7512666015877e-27	-0.699381519910337	0.0617950462777017	8.50975793018131	0.148682278156625	0.00177781757572155	0.000649588723025105	0.00395012404097339	0.00395012404097339
88	ENSMUSG00000022817	Itgb5	1.23391162146088e-29	1.99332813757816e-27	0.91139524787139	0.0806159251550856	7.35387896744682	0.256991102219097	0.000127333364712416	0.00962105771820313	0.00418155755139762	0.00962105771820313
89	ENSMUSG00000029761	Cald1	1.87065615757515e-29	2.98800538607734e-27	0.650720912097177	0.0577452710651039	10.1983062150482	0.129611687639375	5.25467201097186e-05	0.00317292328888952	0.00494922777546376	0.00494922777546376
90	ENSMUSG00000019539	Rcn3	3.35534691999473e-29	5.2999568682939e-27	1.32391432958378	0.11802483466777	6.95664602308834	0.54254057954121	0.00166340123092598	0.0192313911666056	0.00453013807739461	0.0192313911666056
91	ENSMUSG00000046879	Irgm1	3.54362095501979e-29	5.535836867754e-27	0.593041940158168	0.0528915111006593	8.3163621149117	0.105847245651789	0.000262646550999359	0.000159381968774236	0.0039336213687674	0.0039336213687674
92	ENSMUSG00000054934	Kcnmb4	4.5457418430405e-29	7.02415935224606e-27	1.25410839348266	0.112070404737658	5.21408820799929	0.48690808952277	0.00571056082606755	0.013129102601026	0.00945484984892283	0.013129102601026
93	ENSMUSG00000025289	Prdx4	8.88975184221543e-29	1.35888937837564e-26	0.589706459661916	0.0529800016194687	8.21605013410118	0.105548335403395	0.000278124859356502	0.00124965368226459	0.00393219599804186	0.00393219599804186
94	ENSMUSG00000040711	Sh3pxd2b	9.32750609301143e-29	1.41063645338564e-26	0.59768579201165	0.0537175564362734	7.85526328232394	0.110631182835159	0.00030620033236315	0.00402216347186318	0.00396735724184211	0.00402216347186318
95	ENSMUSG00000019960	Dusp6	9.73718874958159e-29	1.45709342383212e-26	0.773345713566515	0.0695291076196053	7.76690075869958	0.185220233975165	0.000806249487694621	0.00644519572187335	0.00398667888452646	0.00644519572187335
96	ENSMUSG00000031561	Tenm3	2.04307933201606e-28	3.02545997749378e-26	1.28683898579945	0.116389443307104	5.36010492221529	0.513042175628017	0.00281762148641298	0.0175021322835933	0.00866324950852715	0.0175021322835933
97	ENSMUSG00000061576	Dpp6	2.40034982434012e-28	3.51787351575455e-26	1.5292680032682	0.138497423530212	6.72122364916243	0.724616031335376	0.00136380109729543	0.0274085033894648	0.00480346815039453	0.0274085033894648
98	ENSMUSG00000032334	Loxl1	3.10734448019501e-28	4.50755195208697e-26	0.590231626898789	0.0535666726094194	7.98239329574961	0.106404556770497	0.000356338359766204	0.00200934258150835	0.00394774426190089	0.00394774426190089
99	ENSMUSG00000022382	Wnt7b	3.81719486747896e-28	5.48133759960413e-26	2.80798142399047	0.255268778786299	6.92288109832172	2.44362248255032	0.00319058594924273	0.0945526381853302	0.00456498758727213	0.0945526381853302
100	ENSMUSG00000031877	Ces2g	4.12594610978884e-28	5.86544498967582e-26	-0.896268541795969	0.0815302377899325	5.87060163213242	0.248036152252131	0.00336322279656053	0.00544548038870173	0.00660754671456387	0.00660754671456387
101	ENSMUSG00000031825	Crispld2	5.0387209817592e-28	7.09212450264246e-26	4.59427604237908	0.418611575754493	4.90991830967875	6.54249448770031	0.0406132356968236	0.222240241336666	0.0115544506456225	0.222240241336666
102	ENSMUSG00000025809	Itgb1	5.85496778499666e-28	8.16021784622672e-26	0.742157883329244	0.0677061404764332	9.81310982029355	0.170740442886182	2.52738367817969e-05	0.00685090835053996	0.00456854434701707	0.00685090835053996
103	ENSMUSG00000062184	Hs6st2	8.35123366747284e-28	1.15263240598829e-25	1.05210445452637	0.0962647923169291	8.81645088158351	0.343197427258055	0.00143769496066567	0.0124626703990666	0.00401392591701844	0.0124626703990666
104	ENSMUSG00000024529	Lox	1.02565408797371e-27	1.40199024179175e-25	2.05180903481318	0.188056302226761	10.2663887652113	1.30541430197094	5.61782585687933e-05	0.0529915809522355	0.00502791713968714	0.0529915809522355
105	ENSMUSG00000000957	Mmp14	1.46192003086883e-27	1.97930049131727e-25	0.918692098132601	0.0844514528533956	8.17957021968737	0.261757008818244	0.0002776888790463	0.0104203829545276	0.00393288309669941	0.0104203829545276
106	ENSMUSG00000030796	Tead2	2.4281843041193e-27	3.25651585541131e-25	0.932593496595139	0.0860962247514805	5.93570985953732	0.267139921029901	0.00471016771159682	0.0030657473664486	0.00640867216308934	0.00640867216308934
107	ENSMUSG00000057457	Phex	3.38762760454061e-27	4.50079570337844e-25	4.48098357851604	0.414849695373209	3.67776835828429	6.23028447298063	0.165930898241439	0.0922195063854269	0.0292436667454237	0.0922195063854269
108	ENSMUSG00000049124	Gm8186	4.88632359101072e-27	6.43184964535263e-25	-0.638901118426651	0.0593345163536512	7.37126420600899	0.1263931377417	0.0011111154360006	0.00380731706856616	0.00416976181038196	0.00416976181038196
109	ENSMUSG00000026480	Ncf2	7.15587267104281e-27	9.33283356803162e-25	2.85914348422139	0.266398177946701	3.43701065564367	2.4749307912646	0.0709122757856533	-0.0427618354670194	0.0355397080343302	0.0355397080343302
110	ENSMUSG00000033436	Armcx2	1.0769325217601e-26	1.39178842994014e-24	0.567451742733926	0.0530588363838479	8.59038335070231	0.0975989950543277	0.000260472791605067	0.000987715901890885	0.00396238738600684	0.00396238738600684
111	ENSMUSG00000032717	Mdfi	1.1037697383106e-26	1.41362077475888e-24	1.65806809428733	0.155068588801046	4.27354872442736	0.842444512497818	0.0177044306630561	0.00440503297411622	0.0183649701860655	0.0183649701860655
112	ENSMUSG00000085795	Zfp703	1.28341551483186e-26	1.62902097846873e-24	0.667316881032815	0.0624916866327836	6.54032672547302	0.137603093943469	0.000784209783635981	0.00422772525393853	0.00507360656367905	0.00507360656367905
113	ENSMUSG00000003992	Ssbp2	3.38538794383066e-26	4.25899778845103e-24	0.630689165754704	0.059566079841893	6.83711860205829	0.122386676706623	0.000663056529790327	0.00315698042835164	0.00465912027180584	0.00465912027180584
114	ENSMUSG00000020592	Sdc1	3.97865803974838e-26	4.96145637658447e-24	0.720951961066279	0.0681884730978711	6.04988139472621	0.160467990452546	0.000886973333231048	0.00478361592045822	0.00608752846189759	0.00608752846189759
115	ENSMUSG00000028641	P3h1	5.6911295565031e-26	7.03522589349983e-24	0.756171273411819	0.0717476610415068	6.49664778214917	0.177715770657888	0.00135374253828413	0.0063678477591063	0.00514381473263646	0.0063678477591063
116	ENSMUSG00000034765	Dusp5	6.10868842331477e-26	7.48630298498644e-24	-0.799221722729587	0.0758803677091061	7.11813064080085	0.198536004869257	0.00101684301510723	0.00761990229039651	0.00437424230196706	0.00761990229039651
117	ENSMUSG00000065979	Cpped1	7.90233509903742e-26	9.60167485195863e-24	0.596894476097172	0.0568016551286816	8.03254526903163	0.110756618309025	0.000288919009761423	0.0045507230282751	0.0039421765205415	0.0045507230282751
118	ENSMUSG00000006403	Adamts4	8.04038311558887e-26	9.68661748908571e-24	2.57359789373406	0.244946729073324	5.57767467253666	2.05902051569018	0.00715600725949627	0.0828423428660843	0.00767136603514237	0.0828423428660843
119	ENSMUSG00000029552	Tes	9.62193030054979e-26	1.14945681640854e-23	0.583477913467839	0.0556232937673623	8.21318862551481	0.105846683622871	0.000301258819282856	0.00433966739501257	0.00393222665712906	0.00433966739501257
120	ENSMUSG00000027799	Nbea	2.87723048815355e-25	3.40855905163258e-23	0.577659092103121	0.0556200442510409	7.57730532883413	0.103599112562579	0.000586070444948058	0.00377906024974984	0.00405431353878356	0.00405431353878356
121	ENSMUSG00000050394	Armcx6	3.48315748073846e-25	4.09227824348578e-23	1.12006596325288	0.108035669828804	5.35389796597808	0.39037037575771	0.00468365918300407	0.0128238997500333	0.00869460827281133	0.0128238997500333
122	ENSMUSG00000034330	Plcg2	3.90900380754039e-25	4.55495066622903e-23	1.12652435479708	0.108774341410739	4.95953254742011	0.389322645530381	0.00658447314131621	0.00417241304004159	0.0111633128826937	0.0111633128826937
123	ENSMUSG00000049436	Upk1b	7.99907177510503e-25	9.24510604511326e-23	-0.548277593577294	0.0532940078992487	9.17501522644539	0.0935754037389586	0.00011111379048876	0.00413002102611965	0.00414926312645901	0.00414926312645901
124	ENSMUSG00000061132	Blnk	1.03072697171861e-24	1.18167859918965e-22	-1.55492965774201	0.151503198311632	4.41161343505533	0.737322673381381	0.0178746319483717	-0.00289863041877883	0.0165551966996087	0.0165551966996087
125	ENSMUSG00000015957	Wnt11	1.08850983489965e-24	1.23794046503467e-22	2.21668981632626	0.216092106582309	4.30283347375166	1.52922341319062	0.0520809299419755	0.016805683369594	0.0179627678487947	0.0179627678487947
126	ENSMUSG00000021094	Dhrs7	1.41134097089978e-24	1.59235105097708e-22	-0.64901575246918	0.063424030858392	6.78152403772043	0.130584268819242	0.00130839389844101	0.00396389951818557	0.00472551763704838	0.00472551763704838
127	ENSMUSG00000032315	Cyp1a1	1.73831792925148e-24	1.94582107734166e-22	1.8037214240558	0.176614335524348	4.04111337083183	1.00105325390203	0.0248397855511389	0.00644766597718986	0.0219491497179214	0.0219491497179214
128	ENSMUSG00000028591	Pramef12	2.59183699601004e-24	2.87855896369365e-22	3.87966660582572	0.381333417370941	1.24668612235291	4.68800531835962	0.0142633651043969	0.201313418210408	0.203859397701304	0.203859397701304
129	ENSMUSG00000006219	Fblim1	2.71547246461719e-24	2.99249275635643e-22	1.27427912664765	0.125305113171742	5.34292569786604	0.50597783344735	0.0013972989272173	0.0221547581532573	0.00875050862252071	0.0221547581532573
130	ENSMUSG00000030207	Fam234b	4.35194824249131e-24	4.75902278578896e-22	0.930810787112376	0.0919467850853056	5.8820545732389	0.261166052046015	0.00610963964277873	-0.00455534511204752	0.00657167728850632	0.00657167728850632
131	ENSMUSG00000039735	Fnbp1l	5.351576928368e-24	5.80748226058622e-22	0.562512311333228	0.0556771264617049	7.61699220286484	0.0983125591674941	0.000612777031518388	0.00362038427730435	0.00403713658503064	0.00403713658503064
132	ENSMUSG00000024646	Cyb5a	6.11758788897997e-24	6.58845677498024e-22	-0.829206636720449	0.0821811174911632	8.17282153925617	0.214379577200887	0.000485279941102454	0.0096453241670421	0.00393308068614099	0.0096453241670421
133	ENSMUSG00000010051	Hyal1	6.18843420799819e-24	6.61464516548137e-22	1.38169184567375	0.136952234232691	5.20678361333521	0.595228804273988	0.00957914383542843	0.0185547278565602	0.00949762943905775	0.0185547278565602
134	ENSMUSG00000029781	Fkbp9	8.27402866094968e-24	8.77787995851199e-22	0.527071341191623	0.0523911808605178	8.07172274309241	0.0841343604151702	0.000178576729763557	0.00081279927462252	0.00393867701817568	0.00393867701817568
135	ENSMUSG00000030835	Nomo1	2.12735483296515e-23	2.24018343003204e-21	0.604713363346999	0.0606720740449906	6.79040329046815	0.114120796225837	0.000164744312858651	0.00535690654052257	0.00471458498582508	0.00535690654052257
136	ENSMUSG00000021493	Pdlim7	3.12031506616839e-23	3.26164698387131e-21	0.550907209196272	0.055485858385756	7.9952927090729	0.0947440425202928	0.000226001228831058	0.0043920194923752	0.00394619533952516	0.0043920194923752
137	ENSMUSG00000023272	Creld2	4.65482923982391e-23	4.83014981557202e-21	0.557939200422009	0.0564212120716168	7.42565677792072	0.0956941440503009	0.000640082680352835	0.00224154061969099	0.00413494707709271	0.00413494707709271
138	ENSMUSG00000029272	Sult1e1	4.98937765196155e-23	5.13978207973083e-21	3.86739711158012	0.391362941222454	3.17622067965173	4.61325615168374	0.185766386911462	-0.0279813543036219	0.043981040731973	0.043981040731973
139	ENSMUSG00000079523	Tmsb10	5.43199890932919e-23	5.55548895647653e-21	0.542779313570506	0.0549741839503864	9.66922678942532	0.0898969234386657	8.0852222469065e-05	0.00181178336083598	0.00445238912904731	0.00445238912904731
140	ENSMUSG00000032501	Trib1	7.41342888146113e-23	7.52780749848938e-21	-0.6597515029252	0.06703349608821	6.43689621521292	0.132121092879036	0.00149629902641129	0.000428049967861342	0.00524393537030081	0.00524393537030081
141	ENSMUSG00000024063	Lbh	7.79066691463755e-23	7.85476034457358e-21	0.57988003433537	0.0589481317544518	8.51186381275082	0.105048114951045	0.000121108389998656	0.00509121496601165	0.00395040387426335	0.00509121496601165
142	ENSMUSG00000035916	Ptprq	1.08449045755124e-22	1.08571241863018e-20	0.744324945970011	0.0759222371711118	9.07680555854539	0.173122910874458	0.000159612712035836	0.00848666643356398	0.00410546174565695	0.00848666643356398
143	ENSMUSG00000021643	Serf1	1.42093512029422e-22	1.41258836853864e-20	0.983854704764999	0.100635065765427	5.31627147751762	0.296946929960213	0.00630228519452132	0.00189259722266084	0.0088888394978963	0.0088888394978963
144	ENSMUSG00000039542	Ncam1	1.77958818946984e-22	1.75684900704883e-20	1.26699732662232	0.129899862789148	8.19617510824832	0.501833436923602	0.000915660380191556	0.0243953011487678	0.00393249062233941	0.0243953011487678
145	ENSMUSG00000006205	Htra1	1.80271896626756e-22	1.76741053961791e-20	0.795160709531728	0.0815354114471771	9.89923844859255	0.197661794178734	5.49810377976395e-05	0.00991705394199304	0.00464459801246969	0.00991705394199304
146	ENSMUSG00000114432	AC160962.1	3.0928695109351e-22	3.01152280598996e-20	2.11258386930126	0.217850601095273	6.99786725766558	1.39585384272666	0.00308960726484158	0.0680987193315158	0.00448891423060445	0.0680987193315158
147	ENSMUSG00000031380	Vegfd	5.50173755646705e-22	5.32059191175072e-20	-1.24186464690869	0.128844976106673	5.58522366963253	0.482589573814007	0.00399926593630095	0.0209022758655928	0.00764027900017742	0.0209022758655928
148	ENSMUSG00000075297	H60b	5.97904717388311e-22	5.74311720431907e-20	-0.732086421377588	0.0760222631762685	6.04454620605209	0.164522875343074	0.00256727021727862	0.00210487582452323	0.00610180653038413	0.00610180653038413
149	ENSMUSG00000031740	Mmp2	6.2697837906825e-22	5.98196284351292e-20	1.67511082720667	0.174037219141778	4.21780887589608	0.868976821456391	0.0262740103705911	0.0076984101655176	0.0191594200993136	0.0191594200993136
150	ENSMUSG00000078452	Raet1d	1.05138972366504e-21	9.96437087441479e-20	-0.696369690903764	0.0727528067434823	6.80994293270886	0.151830788989686	0.00139092426061938	0.00654853207296234	0.00469097822169927	0.00654853207296234
151	ENSMUSG00000045975	C2cd2	1.21529147467939e-21	1.14414460953922e-19	-0.667010371199379	0.0697947892741768	6.53761472594956	0.139316425718051	0.00150044192586381	0.00580652698887632	0.00507790335477126	0.00580652698887632
152	ENSMUSG00000035914	Cd276	1.3112197057684e-21	1.22633548271076e-19	0.753698156662314	0.0789306344398431	7.27645723627415	0.177894327470543	0.000616487460660064	0.00872858011895416	0.00423807137011195	0.00872858011895416
153	ENSMUSG00000031266	Gla	1.56022310469557e-21	1.44968180760472e-19	-0.551356097487297	0.0578497124842304	7.52854827377559	0.0938030710408511	0.000942253274417793	0.00231400568798878	0.00407763057734439	0.00407763057734439
154	ENSMUSG00000028883	Sema3a	1.64239479646036e-21	1.51612236535588e-19	0.697702999116935	0.0732457659446716	6.84507815877179	0.149211380496748	0.00339742184346698	0.000570750661181432	0.00464999149976545	0.00464999149976545
155	ENSMUSG00000061175	Fnip2	1.72295462062517e-21	1.58022728301984e-19	-0.850229205163786	0.0893048039909925	6.51108808269138	0.226437328013076	0.00174079407575982	0.0102222279480446	0.00512035600180975	0.0102222279480446
156	ENSMUSG00000030393	Zik1	1.7611785301711e-21	1.60493038364822e-19	1.128255533145	0.118536011933224	5.57395567682008	0.39874910777173	0.00465522409693854	0.0164209550906117	0.00768675418177849	0.0164209550906117
157	ENSMUSG00000021365	Nedd9	1.78610065799063e-21	1.61727432827992e-19	1.25379494559292	0.131745564739935	6.80118614781733	0.492428802272676	0.000465398816003927	0.0255699419269625	0.00470148246121857	0.0255699419269625
158	ENSMUSG00000042684	Npl	1.97472084886338e-21	1.77674883464822e-19	-0.673357709946952	0.0708324220069465	6.20168680332137	0.141351758836077	0.00181708188632417	0.00484363957939656	0.00570876612473107	0.00570876612473107
159	ENSMUSG00000022186	Oxct1	2.14091492862681e-21	1.91416645442508e-19	-0.618432472959889	0.0651123014472954	7.24716489580311	0.115882824822221	0.00209824710000064	-0.000666737426455252	0.00426117059964456	0.00426117059964456
160	ENSMUSG00000025340	Rabgef1	2.50421151416384e-21	2.22499193033458e-19	0.688762307839268	0.0726420159938045	6.9712806796173	0.148650289995196	0.000633710522000608	0.00728158320946561	0.0045153499075757	0.00728158320946561
161	ENSMUSG00000062661	Ncs1	3.20909728493436e-21	2.83357310575322e-19	0.924671249959284	0.097789966614412	5.21365706072616	0.265186420840672	0.00488695050533955	0.00596473035752587	0.00945736585033218	0.00945736585033218
162	ENSMUSG00000031885	Cbfb	3.5726229450836e-21	3.13508690045114e-19	0.509374705979775	0.0539337382832123	8.00109558639038	0.0813290097533637	0.00041774723012966	0.00394504330208114	0.0039455249576734	0.0039455249576734
163	ENSMUSG00000046157	Tmem229b	3.70414281116579e-21	3.23055792659711e-19	2.19617182874727	0.232628886828362	5.53948756008199	1.51189064919934	0.035564941631322	0.0456093568491821	0.0078317286691896	0.0456093568491821
164	ENSMUSG00000070524	Fcrlb	4.35799965454773e-21	3.77764165177138e-19	0.915047107869662	0.0971014479200176	5.30661765000721	0.257547968982495	0.00520318828075958	0.00274006933962113	0.00893984850148627	0.00893984850148627
165	ENSMUSG00000024910	Ctsw	4.49421951359763e-21	3.87211058213963e-19	4.00559083331556	0.425204419630912	4.41637989634515	5.03038593535088	0.0520780505010014	0.21912014720949	0.0164965038517877	0.21912014720949
166	ENSMUSG00000062515	Fabp4	4.8776149275486e-21	4.17711890421873e-19	2.61824967125503	0.278188299378183	4.33103525066052	2.1009923166507	0.0984980989812348	-0.042969456053013	0.0175849958851536	0.0175849958851536
167	ENSMUSG00000020108	Ddit4	5.04289266217443e-21	4.26724774318284e-19	0.566361050753656	0.0601981066330038	8.08567820436834	0.100578026393875	0.000311137398767788	0.00512458066452995	0.00393761021049706	0.00512458066452995
168	ENSMUSG00000033149	Phldb2	5.01484529845048e-21	4.26724774318284e-19	0.598976398101082	0.063660801109234	6.46463425217982	0.112495054762087	0.000710959150460265	0.00536808724634391	0.00519680447018874	0.00536808724634391
169	ENSMUSG00000041958	Pigs	6.23029201450425e-21	5.24081841882796e-19	0.51863212814592	0.0552557347469033	7.58022637114163	0.083187348102369	0.000526800042112977	0.00259015345641077	0.00405299429151722	0.00405299429151722
170	ENSMUSG00000007039	Ddah2	6.35216865087326e-21	5.31190762004789e-19	0.635044308286389	0.0676731580499715	6.74700509349723	0.12647996963063	0.00124884942647653	0.0056206350542081	0.00476931683087566	0.0056206350542081
171	ENSMUSG00000020361	Hspa4	7.12502462911886e-21	5.92335380862888e-19	0.534728532974445	0.0570566837567004	9.54505436691787	0.0896650345038491	0.000520536541009641	0.00433528009742541	0.00436266120095854	0.00436266120095854
172	ENSMUSG00000050860	Phospho1	7.27194376995448e-21	6.01034608335308e-19	-1.19352803697847	0.127381284828593	4.56077007223123	0.43888632291372	0.00951059347277332	0.00490636952424918	0.0148283941141013	0.0148283941141013
173	ENSMUSG00000053930	Shisa6	1.02621619188144e-20	8.43276842993445e-19	0.909463559911209	0.0974428374550355	7.21294441105154	0.259531317927457	0.00648509758701569	0.00775756226991702	0.00428936766041713	0.00775756226991702
174	ENSMUSG00000037936	Scarb1	1.18527100020299e-20	9.68380030970439e-19	-0.657510176461254	0.0705632630695169	5.89715231148316	0.135670898559054	0.000777161183206781	0.00669159995931998	0.00652497980528753	0.00669159995931998
175	ENSMUSG00000050288	Fzd2	1.54739372887113e-20	1.25701424283611e-18	0.640832603358347	0.0689832117272948	7.28974867820146	0.128910347858367	0.000781519327294082	0.0063565059230251	0.00422790303134028	0.0063565059230251
176	ENSMUSG00000074207	Adh1	1.74636207498105e-20	1.41058427601879e-18	-1.70841961852522	0.184160340205528	3.90543256743255	0.883445237856192	0.0264681533295141	-0.0166732033699658	0.0244043930274095	0.0244043930274095
177	ENSMUSG00000021994	Wnt5a	2.40557308111383e-20	1.93206931757708e-18	1.9239992548869	0.208166235914856	5.64470534616905	1.16253175797156	0.00668832616055646	0.0583114465018825	0.00740203981444846	0.0583114465018825
178	ENSMUSG00000022844	Pdia5	2.63373668885788e-20	2.10343824543841e-18	0.896073921242237	0.097052151005911	5.48450951778434	0.252187485716981	0.00497797553613233	0.00915070448617891	0.00807221038873512	0.00915070448617891
179	ENSMUSG00000029672	Fam3c	2.87679213788001e-20	2.28471938726828e-18	0.590337581353404	0.064003956010574	6.75929871514295	0.107133550466559	0.00139128531369905	0.00183873028517919	0.0047534742638062	0.0047534742638062
180	ENSMUSG00000031149	Praf2	3.18624552966589e-20	2.51642591387391e-18	0.760692751914597	0.0825718302248496	6.41104448186716	0.181777767420639	0.00225565364018734	0.00797150707983474	0.00528900071535357	0.00797150707983474
181	ENSMUSG00000037012	Hk1	3.25389595827748e-20	2.55565662667805e-18	1.19843979748438	0.130120333297361	4.07624113886957	0.442039372374738	0.00403726292109725	0.00991522197442371	0.0213596887850272	0.0213596887850272
182	ENSMUSG00000021214	Akr1c18	4.1701807904153e-20	3.25732363277714e-18	-2.57587440885414	0.280487158696133	5.59485405208185	2.08494634648901	0.00865775016593302	0.109351819124212	0.00760090653117468	0.109351819124212
183	ENSMUSG00000078984	Gm11027	6.56998618790209e-20	5.10376631952001e-18	1.54735788717277	0.169396807638132	5.08681159364352	0.752729263424319	0.0173559917971485	0.025686925859837	0.0102497612433534	0.025686925859837
184	ENSMUSG00000024538	Ppic	8.24000747407878e-20	6.36630142671217e-18	0.479587700883711	0.0526442322557979	8.36342012032927	0.0707887461277344	0.000221156284458892	0.0020131403106121	0.0039359665002447	0.0039359665002447
185	ENSMUSG00000029710	Ephb4	1.01486009482706e-19	7.79851411246564e-18	0.532433654041029	0.0585906659638213	7.45351979633764	0.089165118152346	0.000562023350341365	0.00458727585678477	0.00411832960954466	0.00458727585678477
186	ENSMUSG00000015745	Plekho1	1.02314920693641e-19	7.81994039021935e-18	0.660443223258454	0.0726843160754925	6.55810693898556	0.13719518710844	0.00147057045587707	0.00645394424916606	0.00504561962864436	0.00645394424916606
187	ENSMUSG00000072214	Sept5	1.12445493124737e-19	8.54826272866983e-18	1.81353871683896	0.199812850427092	3.72638182522114	1.00300420213794	0.0317605675403171	-0.0113513189206111	0.0281271952533822	0.0281271952533822
188	ENSMUSG00000030659	Nucb2	1.37758502784514e-19	1.04168876360886e-17	1.11389309790853	0.123027019508322	6.3427210866534	0.390390127105399	0.00124522922200117	0.0214582420716504	0.00541423024668387	0.0214582420716504
189	ENSMUSG00000020048	Hsp90b1	1.42326575830293e-19	1.07053682645685e-17	0.496666559559516	0.0548773039875064	9.72710743474985	0.0742638871998874	1.97677321793018e-05	0.00030596449842242	0.00449751000722647	0.00449751000722647
190	ENSMUSG00000024501	Dpysl3	1.5731961361969e-19	1.17708190906185e-17	1.59189218024304	0.176103054532762	6.73817898551499	0.79745095703461	0.00306249851503215	0.0434559302086214	0.00478086419607683	0.0434559302086214
191	ENSMUSG00000036139	Hoxc9	1.92494622699369e-19	1.43272437502315e-17	0.644904382352912	0.0715172717090426	6.10099144326106	0.12584154605854	0.0017179510087477	-0.000379141827319091	0.00595412922030982	0.00595412922030982
192	ENSMUSG00000025268	Maged2	2.27042996387151e-19	1.68106418574987e-17	0.657685860799153	0.0730814260691502	6.92294831315656	0.136174281252099	0.00131979240999876	0.00669154984445224	0.00456491712004858	0.00669154984445224
193	ENSMUSG00000023043	Krt18	2.84449224742161e-19	2.09519698390392e-17	-0.577532112763117	0.0643520332068685	8.03702727002036	0.105032423395218	0.000386972262356475	0.00582480400443039	0.00394173844228992	0.00582480400443039
194	ENSMUSG00000016918	Sulf1	2.89970674906345e-19	2.12485727549928e-17	0.634885408271104	0.0707593648930527	5.9939207650401	0.12677508824304	0.0012695700909622	0.0060444845995003	0.00624076148914007	0.00624076148914007
195	ENSMUSG00000032115	Hyou1	2.97861204655891e-19	2.1714845566093e-17	0.681260988365591	0.0759530547769529	8.79670986182577	0.1461576001166	0.000144975884203462	0.00850832391072275	0.00400840579329144	0.00850832391072275
196	ENSMUSG00000051279	Gdf6	4.29520849715297e-19	3.11534102017993e-17	2.00461193636666	0.224503455740212	7.5602352608794	1.26602286659426	0.00064308379569455	0.0749596186632512	0.00406219826545865	0.0749596186632512
197	ENSMUSG00000028763	Hspg2	4.33678113628039e-19	3.12952693570366e-17	0.558271178457393	0.0625301925115281	10.4125948054711	0.0964148042941649	0.000655572170845209	0.00298791743578315	0.00520946529244795	0.00520946529244795
198	ENSMUSG00000004317	Clcn5	4.43321995594577e-19	3.18296236836995e-17	0.551573866635403	0.0617968948880254	7.42845130157797	0.0958527465679016	0.00135348580587484	0.00437479852082766	0.0041332434132074	0.00437479852082766
199	ENSMUSG00000043498	9330132A10Rik	4.71876408157663e-19	3.37095227053735e-17	0.965180909455277	0.108220145977596	5.13058557860682	0.285231688103023	0.0076033273185927	-0.00040403768115767	0.00996407267452564	0.00996407267452564
200	ENSMUSG00000042115	Klhdc8a	4.81427335092919e-19	3.42198549784047e-17	1.78383127565424	0.200060464302631	3.91314666485711	0.987427165899114	0.0357794662618343	0.00523423361122393	0.0242568178036419	0.0242568178036419
201	ENSMUSG00000034981	Parm1	5.01917036233783e-19	3.54987690900471e-17	1.90349309559096	0.213591436198055	5.35345425579955	1.14173135142931	0.00861319451554026	0.0598187579101811	0.00869685724566159	0.0598187579101811
202	ENSMUSG00000047181	Samd14	7.44308128969707e-19	5.23816057496701e-17	0.798021749627388	0.0899883056993108	5.17049821078549	0.19812481152156	0.00243178631948816	0.00640971075307694	0.00971505642446076	0.00971505642446076
203	ENSMUSG00000020814	Mxra7	8.41060223398432e-19	5.88990745607493e-17	0.495797620456623	0.0559942466130905	7.29316138887499	0.0745532538551592	0.000477709899421603	0.000533127250608217	0.00422532358122978	0.00422532358122978
204	ENSMUSG00000022246	Rai14	8.99164901705462e-19	6.26594521698277e-17	0.463887859422154	0.0524345780670796	8.01079470732759	0.067164035703657	0.000179636439061272	0.00307842839578406	0.00394444102654773	0.00394444102654773
205	ENSMUSG00000036565	Ttyh3	9.86014143913167e-19	6.83764735115589e-17	0.563600105869267	0.0637795917257794	6.28797008529359	0.0981029003959326	0.000579638293900358	0.0029320824500717	0.0055221161871603	0.0055221161871603
206	ENSMUSG00000070639	Lrrc8b	1.26081904986055e-18	8.70087554020269e-17	0.705144769107165	0.0800467239375479	7.10754312635863	0.15685771723552	0.000695347363512301	0.0089158696561887	0.00438412401314703	0.0089158696561887
207	ENSMUSG00000039470	Zdhhc2	1.28909901478986e-18	8.85305874118486e-17	1.07944457965281	0.122571149009965	6.05534522489961	0.367588604046096	0.00319443226963155	0.019341097584803	0.00607297659721127	0.019341097584803
208	ENSMUSG00000057278	Snrpg	1.31363685717318e-18	8.9782026738336e-17	-0.545808538688677	0.0619915553099993	7.49686057437514	0.0939836317873439	0.00147366838745024	0.00429076100717882	0.00409410313974788	0.00429076100717882
209	ENSMUSG00000014361	Mertk	1.80001012373231e-18	1.22435138368318e-16	-1.18324590263135	0.134932609502339	6.41567654305823	0.441869430756698	0.00195765903586374	0.0253525546248023	0.00528084012692212	0.0253525546248023
210	ENSMUSG00000006651	Aplp1	1.95209893591979e-18	1.32014767581023e-16	0.736921140889898	0.0841231934546225	5.30604378387104	0.168653482917189	0.00167217134209537	0.005499894345465	0.0089428961734104	0.0089428961734104
211	ENSMUSG00000015217	Hmgb3	1.95942008719723e-18	1.32014767581023e-16	0.497203129213367	0.0567609308267431	7.52740669835364	0.0777048334968639	0.000754498983208138	0.00367243600053476	0.00407820591926933	0.00407820591926933
212	ENSMUSG00000027536	Chmp4c	2.27102769790491e-18	1.52287404497246e-16	0.762427594291877	0.0872048521485697	5.57683196506814	0.179259488959349	0.00373218069068877	0.00235624180686032	0.00767484866669208	0.00767484866669208
213	ENSMUSG00000057880	Abat	2.40326144745514e-18	1.60397956511842e-16	0.783197205517083	0.089645995780941	6.55865729458699	0.193663044290398	0.000495335152160136	0.0115592716871746	0.0050447582204683	0.0115592716871746
214	ENSMUSG00000003032	Klf4	2.75690662738637e-18	1.83141049602452e-16	-0.653609310593712	0.0749463728070375	5.67306395232716	0.134275575270754	0.00113294287375127	0.00650960212914656	0.00729249532164591	0.00729249532164591
215	ENSMUSG00000025352	Gdf11	3.02661846370986e-18	2.00122828279532e-16	0.531374269472028	0.0610042035372543	6.86760502498995	0.0858230612267902	0.000957648871262727	0.000436697315875556	0.00462462040255939	0.00462462040255939
216	ENSMUSG00000079037	Prnp	3.71726205133521e-18	2.44650913526766e-16	0.454086763605792	0.0522712347686472	8.56888134697503	0.0643864491668304	0.000139617819457759	0.00302039780833591	0.00395880515690079	0.00395880515690079
217	ENSMUSG00000026672	Optn	5.08018963589243e-18	3.32810948681322e-16	-0.616484526930422	0.0712570684324187	6.41717996075133	0.116889558603698	0.00233815498858513	0.00125385378680239	0.00527819971378848	0.00527819971378848
218	ENSMUSG00000050530	Fam171a1	5.31815396825326e-18	3.46802187214167e-16	0.930289441855344	0.107593544979089	6.38064070569537	0.27352317879366	0.0014778896011473	0.0158866667806035	0.00534355942106132	0.0158866667806035
219	ENSMUSG00000042109	Csdc2	5.39335019886119e-18	3.50099846698679e-16	1.94357663780852	0.224827962447005	5.00009806597328	1.19390417934821	0.00147349467072931	0.0743479243763788	0.0108579039417753	0.0743479243763788
220	ENSMUSG00000057706	Mex3b	5.46456692815558e-18	3.53110379321181e-16	0.878161195059003	0.10160104216747	6.31436730616571	0.243737451475657	0.00192445359688575	0.0135597040573884	0.00546918095474347	0.0135597040573884
221	ENSMUSG00000027947	Il6ra	5.65603551729265e-18	3.63828963411006e-16	-1.01662702092022	0.117674749858518	6.18022711319446	0.326675966004653	0.00441276335852377	0.0163582567728735	0.00575882527462878	0.0163582567728735
222	ENSMUSG00000044948	Cfap43	7.38085509018061e-18	4.72640702531565e-16	0.496137812029883	0.0576312554999932	6.9683657050217	0.0771050630136139	0.000463761084269502	0.00361029448557292	0.00451828133148874	0.00451828133148874
223	ENSMUSG00000026235	Epha4	1.08828191283806e-17	6.93767518964386e-16	1.01974623035515	0.119070801049455	6.05092678542586	0.328978139092135	0.00205865560412012	0.0192081278897183	0.00608473876161366	0.0192081278897183
224	ENSMUSG00000022297	Fzd6	1.12729918905432e-17	7.12252678737611e-16	0.803054359138989	0.0938132202435423	5.00722597676536	0.204029995470596	0.000855947850054588	0.0123454325886405	0.0108056692437847	0.0123454325886405
225	ENSMUSG00000107137	Fzd6	1.12729918905432e-17	7.12252678737611e-16	0.803054359138989	0.0938132202435423	5.00722597676536	0.204029995470596	0.000855947850054588	0.0123454325886405	0.0108056692437847	0.0123454325886405
226	ENSMUSG00000020629	Adi1	1.49996222120388e-17	9.43516059143111e-16	-0.507173931888036	0.0594775372375622	7.09782927073428	0.0809136068422668	0.000913152911482367	0.0037693316963126	0.00439321324228603	0.00439321324228603
227	ENSMUSG00000034109	Golim4	1.53024841305509e-17	9.56699932380774e-16	0.525111867999234	0.0615978761093699	7.0302263011267	0.0871737766673202	0.00123406131999761	0.00432973179653511	0.00445738619178031	0.00445738619178031
228	ENSMUSG00000038648	Creb3l2	1.53438087072887e-17	9.56699932380774e-16	1.07523016319422	0.126133732428142	8.32136333133329	0.365927633300309	0.000237590964597247	0.0236269867197839	0.00393381971845434	0.0236269867197839
229	ENSMUSG00000031897	Psmb10	1.56946588293972e-17	9.74302488727994e-16	-1.19930435167015	0.1407319122168	6.57979779009877	0.455265843719924	0.00304806879250944	0.0266601378817863	0.00501187443347397	0.0266601378817863
230	ENSMUSG00000020154	Ptprb	1.72396824621588e-17	1.06556228644369e-15	1.69749829844478	0.199446898939019	3.55117532917226	0.893176297817363	0.0272819601088739	0.00862573470423645	0.0323866381357132	0.0323866381357132
231	ENSMUSG00000074676	Foxs1	1.97982726009813e-17	1.21840797963441e-15	0.855434699581398	0.100698957344879	5.56899769460199	0.23169889358679	0.0034903384452053	0.0117200815703134	0.00770734468769584	0.0117200815703134
232	ENSMUSG00000075590	Nrbp2	2.30129470333368e-17	1.41013816821516e-15	-0.825653700139895	0.0973937979486586	5.90095198709028	0.212896958534993	0.00771499657793512	0.00276718938279444	0.00651333124036107	0.00651333124036107
233	ENSMUSG00000026185	Igfbp5	2.36443933290305e-17	1.44261242731973e-15	-1.56977803728413	0.185239273337815	4.36523828010623	0.780437231965949	0.0145648310830983	0.0369055514969844	0.0171390743686693	0.0369055514969844
234	ENSMUSG00000023915	Tnfrsf21	2.42386507500616e-17	1.46628365558671e-15	0.690132153329393	0.0814657830651782	6.88486827155549	0.150848725290227	0.00105062197276568	0.00890438874286833	0.00460561659883367	0.00890438874286833
235	ENSMUSG00000028926	Cdk14	2.41728747217696e-17	1.46628365558671e-15	0.605678540466439	0.0714938916244418	6.54488903089281	0.116187600161996	0.00146368997128383	0.0062033748381273	0.00506639533099324	0.0062033748381273
236	ENSMUSG00000024420	Zfp521	2.64377967518523e-17	1.59254118061158e-15	0.592496147374706	0.0700241166901931	6.200610795157	0.10841197294923	0.00164382628478996	0.00222675815654716	0.00571123909257271	0.00571123909257271
237	ENSMUSG00000021000	Mia2	2.72088532010146e-17	1.6320719709098e-15	-0.482424359551821	0.0570378899123581	7.6799405528589	0.0725440436775053	0.000866798434471414	0.0025382826540417	0.00401318289401	0.00401318289401
238	ENSMUSG00000025907	Rb1cc1	2.90272928986868e-17	1.7338319153266e-15	0.627449175513703	0.0742507069199207	7.01912792739644	0.124723541329578	0.00130332868582997	0.00696642253133197	0.00446812748719879	0.00696642253133197
239	ENSMUSG00000024687	Osbp	3.14958332300616e-17	1.87340905940818e-15	0.447475981525173	0.0530129560562055	8.23345262317189	0.0618028934382865	0.000283465546112986	0.00188211848602615	0.00393209471861277	0.00393209471861277
240	ENSMUSG00000038650	Rnh1	3.2087141931973e-17	1.90062837377053e-15	-0.447084851364364	0.0529802647211915	8.69764619364007	0.0612529946130117	0.000226697404410857	0.00138272174204393	0.00398366527048043	0.00398366527048043
241	ENSMUSG00000036944	Tmem71	3.47870024856776e-17	2.05200011342901e-15	-0.685978060875351	0.0813806184884103	5.74753276128566	0.14900127299255	0.00291545141168691	0.0068739273281359	0.00701875618664736	0.00701875618664736
242	ENSMUSG00000038213	Tapbpl	4.00101787165834e-17	2.35035000262376e-15	-0.759996761499688	0.0903374060563819	5.78847042961816	0.183071539566598	0.00366593622140826	0.00857533417808517	0.00687653787069344	0.00857533417808517
243	ENSMUSG00000046844	Vat1l	4.27168254431765e-17	2.49902218312839e-15	-1.99437111446282	0.237278519087564	4.63785436799448	1.21217018920265	0.0704323939408295	-0.0467882107638857	0.0140192494897518	0.0140192494897518
244	ENSMUSG00000040699	Limd2	4.54823441749544e-17	2.64990575734078e-15	0.631004953850406	0.075139090937615	6.11526728071982	0.124333169840689	0.00255089309712873	0.00355284978482491	0.00591793138326803	0.00591793138326803
245	ENSMUSG00000027966	Col11a1	4.91572439767677e-17	2.85232400152543e-15	3.71601464021495	0.442978924889041	1.49115596576298	4.37810583536257	0.090052644025191	0.204292847818586	0.168979622038304	0.204292847818586
246	ENSMUSG00000033152	Podxl2	5.22517441720559e-17	3.01955607784531e-15	1.01156119646921	0.120689573294919	5.0941689901027	0.324455983983198	0.00338653335799799	0.0184624262951665	0.0102007890160405	0.0184624262951665
247	ENSMUSG00000020737	Hn1	5.92065948586812e-17	3.40761519235228e-15	0.458014680318323	0.0547419511064019	7.51926426102219	0.0655784942308711	0.000412673024899278	0.00289390199352838	0.00408234879150427	0.00408234879150427
248	ENSMUSG00000031375	Bgn	6.26404401695351e-17	3.59071168326658e-15	0.573345855991228	0.0685808386803934	10.920186192487	0.104261638895623	1.2406479387516e-05	0.0070425906717717	0.00598800876377643	0.0070425906717717
249	ENSMUSG00000014355	Anapc1	8.12845430357017e-17	4.64072716383749e-15	-0.51592801203681	0.0619409380894185	7.07122718320823	0.0837938367271109	0.00133677232553525	0.00358738098175817	0.00441824739156052	0.00441824739156052
250	ENSMUSG00000015357	Clpx	9.42227484071856e-17	5.3578823654262e-15	-0.542491687790765	0.0652672740837338	7.32844556467943	0.0926928966451822	0.00219032355805376	0.00331433550264701	0.00419940204142808	0.00419940204142808
251	ENSMUSG00000004207	Psap	9.49374943208103e-17	5.37701760663203e-15	-1.04792418127695	0.126089551236786	11.496303914999	0.348521816828802	1.10732744123829e-05	0.0238367891222288	0.00721054553772029	0.0238367891222288
252	ENSMUSG00000021236	Entpd5	1.17416440407548e-16	6.62377824140359e-15	-0.784207332494579	0.0946458760236714	6.92491307028262	0.195243752319424	0.00316382485228714	0.0102729379201451	0.00456285931400341	0.0102729379201451
253	ENSMUSG00000048142	Nat8l	1.20218061820102e-16	6.75501963175719e-15	2.69833048934816	0.325771487119354	3.94615482824465	2.31164870310772	0.0204335864111614	0.138757006318772	0.0236365340661117	0.138757006318772
254	ENSMUSG00000026748	Plxdc2	1.20788866232788e-16	6.7603721352965e-15	0.589627964686228	0.0711910782499009	7.86978267516757	0.110380144568868	0.000441181463583161	0.0071610729699921	0.0039647165770458	0.0071610729699921
255	ENSMUSG00000000563	Atp5f1	1.2220836110569e-16	6.81299631952351e-15	-0.432519536256589	0.0522307392640505	8.38063666534915	0.0564202295129346	0.000154982814704913	0.000217873110108323	0.00393709237139893	0.00393709237139893
256	ENSMUSG00000034807	Colgalt1	1.31362634252926e-16	7.29473128335778e-15	0.443607901194861	0.0536254879457155	7.86771891885692	0.0618670079076657	0.00034845384178542	0.00318981729185567	0.00396508559433869	0.00396508559433869
257	ENSMUSG00000032470	Mras	1.47474808697786e-16	8.15759486555533e-15	0.484065435516914	0.0586139800253916	7.18515148127374	0.0728604581904172	0.000840159002871709	0.00236565903683165	0.00431323897875379	0.00431323897875379
258	ENSMUSG00000048332	Lhfp	1.70018332056674e-16	9.36814189347935e-15	-0.626718585521228	0.076043935265511	8.35010584857032	0.124772071740117	0.000226094254818424	0.00844792588117941	0.00393519426175786	0.00844792588117941
259	ENSMUSG00000031963	Bmper	1.95312968451993e-16	1.0720344245226e-14	0.45705641866424	0.0555696758855265	7.83243976230351	0.066327475296023	0.000660265285458384	0.00391136514375276	0.00397171803157532	0.00397171803157532
260	ENSMUSG00000040836	Gpr161	2.07700438944646e-16	1.13129097319429e-14	0.936438738657501	0.11395593492359	5.43632151047542	0.278658399502707	0.00426946152766243	0.0152094711288016	0.00829302476143591	0.0152094711288016
261	ENSMUSG00000061731	Ext1	2.07646877148558e-16	1.13129097319429e-14	1.02654727693838	0.124920840425479	7.37411983363354	0.33486605318401	0.000816223296012715	0.0225916012628991	0.00416785537567015	0.0225916012628991
262	ENSMUSG00000026193	Fn1	2.23815530123247e-16	1.21441281535575e-14	0.532528979690653	0.0648746599204038	9.14090159452087	0.0901266000628563	0.000357494827682961	0.0059555874219991	0.0041334591785181	0.0059555874219991
263	ENSMUSG00000026566	Mpzl1	3.22417973488371e-16	1.7427733502322e-14	0.665076729529436	0.0814582667710206	5.43007186025592	0.133815046396283	0.00163078504463958	-0.000234623109875658	0.00832238879336856	0.00832238879336856
264	ENSMUSG00000074365	Crxos	3.43543993535265e-16	1.84993235306717e-14	-2.93167326772049	0.359407301034123	3.58682823720897	2.70847534048548	0.162294849653806	0.000283770202946482	0.0314655624011428	0.0314655624011428
265	ENSMUSG00000006057	Atp5g1	3.46819843093626e-16	1.86052486393169e-14	-0.481686295510376	0.0590604402713499	10.2725017511102	0.071126303545957	0.000197042637347639	0.00170270406415797	0.0050351607702209	0.0050351607702209
266	ENSMUSG00000032640	Chsy1	4.31618728758302e-16	2.30672625865715e-14	0.753636713127554	0.0927057194883777	7.01123098157175	0.180703709123141	0.000870615443271788	0.0120209101955149	0.00447581475601085	0.0120209101955149
267	ENSMUSG00000002289	Angptl4	4.48593639257267e-16	2.38846710699674e-14	0.63491366797843	0.0781464269889455	6.23697246657096	0.128262846597114	0.00150901783335852	0.00765127824334935	0.00562973863536246	0.00765127824334935
268	ENSMUSG00000066724	Gm10175	4.70579659145682e-16	2.49617926657277e-14	-0.439996790642169	0.0541943997347619	7.94823559656553	0.0601042746549766	0.00045331201523406	0.00207809038770853	0.00395223742868267	0.00395223742868267
269	ENSMUSG00000021768	Dusp13	5.31276369214442e-16	2.80766723596748e-14	1.43705558011477	0.17732402402943	4.18034315328241	0.651107400957136	0.0274502001381073	0.0120107734311882	0.0197155141088773	0.0197155141088773
270	ENSMUSG00000060803	Gstp1	5.70652297926213e-16	2.9935029768705e-14	-0.455537121370413	0.0562709403507435	7.18431346252138	0.0660539231574806	0.000394752172458481	0.00435487591947692	0.00431397235737776	0.00435487591947692
271	ENSMUSG00000097830	Gstp1	5.70652297926213e-16	2.9935029768705e-14	-0.455537121370413	0.0562709403507435	7.18431346252138	0.0660539231574806	0.000394752172458481	0.00435487591947692	0.00431397235737776	0.00435487591947692
272	ENSMUSG00000036594	H2-Aa	6.26278255074747e-16	3.27322488019949e-14	3.27520245037869	0.405141541048049	2.56221769367356	3.39212004803096	0.173777282183726	0.0437661187425064	0.0724322202404556	0.0724322202404556
273	ENSMUSG00000002728	Naa20	7.43150220970174e-16	3.86982547300806e-14	-0.543477110818753	0.067402055160793	6.08221400368261	0.0892460837075603	0.000812117149646132	-1.72762591575156e-05	0.00600243841020175	0.00600243841020175
274	ENSMUSG00000071657	Bscl2	7.89068287184286e-16	4.09393969730358e-14	-0.556036279676165	0.0690223843116145	6.54705594189949	0.0965037183605002	0.00208315662769924	0.00260536220438524	0.00506297767639107	0.00506297767639107
275	ENSMUSG00000025465	Echs1	8.17406248023656e-16	4.22554444432884e-14	-0.59868815912267	0.0743567254103685	8.49368835204963	0.11416296069861	0.000421185539738537	0.00787219838089087	0.00394805999499514	0.00787219838089087
276	ENSMUSG00000037568	Vash2	8.29860792357264e-16	4.27438442904017e-14	2.92286328787	0.363101397425346	3.1525595100232	2.62021575359135	0.152924942423308	-0.0813289252759493	0.0448389947950507	0.0448389947950507
277	ENSMUSG00000061751	Kalrn	9.5049691567036e-16	4.87807370150536e-14	1.30826352441206	0.162859360817923	6.34212678000695	0.545293840479344	0.0042118502673414	0.0355729068416923	0.00541536280490583	0.0355729068416923
278	ENSMUSG00000026430	Rassf5	1.08984594849836e-15	5.57311151217722e-14	-0.825495438293076	0.102977207346007	6.93927827061352	0.217157981872141	0.0018017224521314	0.0141047353970424	0.00454792970371095	0.0141047353970424
279	ENSMUSG00000028456	Unc13b	1.18766155858155e-15	6.05154004186213e-14	0.562892717737711	0.0703112849560317	7.32380270731213	0.100986875655246	0.000874495922021846	0.00654101926623059	0.00420273529467999	0.00654101926623059
280	ENSMUSG00000020230	Prmt2	1.21199597141773e-15	6.15347668916944e-14	0.54379426691586	0.0679468700011526	6.58862888104443	0.0899295311479825	0.00192691701497715	-0.000407079853958852	0.00499824869945314	0.00499824869945314
281	ENSMUSG00000075702	Selenom	1.21922514642793e-15	6.1681511322489e-14	0.431072004610361	0.0538671965975643	8.14762081456464	0.0578154635269035	0.000418499218229955	0.0021671777558501	0.00393401308569102	0.00393401308569102
282	ENSMUSG00000043439	Epop	1.29513911427866e-15	6.5289707973707e-14	0.698644954329431	0.0873846118118652	5.59477438462844	0.152413950575647	0.00385287463431692	0.00362527400650103	0.00760123093794864	0.00760123093794864
283	ENSMUSG00000034220	Gpc1	1.4468783236031e-15	7.26813507008538e-14	1.36366910286326	0.170855970214983	4.41732580195281	0.592908141700887	0.00251138695339009	0.0412762568837645	0.0164848850067977	0.0412762568837645
284	ENSMUSG00000000628	Hk2	1.52316725220551e-15	7.62441748498365e-14	-0.468497343452744	0.0587453656383449	6.75308932397411	0.0690559076970089	0.000415085422248519	0.00359613889065808	0.00476144155372574	0.00476144155372574
285	ENSMUSG00000055447	Cd47	1.77477500127784e-15	8.85270225198798e-14	-0.697846997190058	0.0877116616215976	6.41877831975514	0.15532913214746	0.00227258421916917	0.00926741915746328	0.00527539695158104	0.00926741915746328
286	ENSMUSG00000032135	Mcam	2.02387377609616e-15	1.00599264339101e-13	1.70464577850768	0.214694321633866	6.47937791134277	0.927057551145409	0.00155019469934811	0.0675902829133907	0.00517222408814712	0.0675902829133907
287	ENSMUSG00000043019	Edem3	2.43609813360959e-15	1.20667495008341e-13	0.437037471378612	0.055203477887243	7.32051735665883	0.0592030446023426	0.000366027830710698	0.0020121211513382	0.00420510812556028	0.00420510812556028
288	ENSMUSG00000038400	Pmepa1	2.55048633385716e-15	1.25894839312894e-13	1.22216218209936	0.154486286835812	7.53608505029425	0.476743335190542	0.000507570116915038	0.0352914491135603	0.00407386597581696	0.0352914491135603
289	ENSMUSG00000018677	Slc25a39	2.57043814933014e-15	1.26440653048018e-13	-0.512661332645028	0.0648104308851031	7.768253011207	0.0838869629386274	0.00023777123271979	0.0060628166945493	0.0039863267676222	0.0060628166945493
290	ENSMUSG00000025466	Fuom	2.61333657731294e-15	1.28107561320968e-13	-0.719772210940299	0.0910170127970821	6.17466585569284	0.165362526634771	0.002255640782716	0.0101705041450403	0.00577205720820443	0.0101705041450403
291	ENSMUSG00000049871	Nlrc3	2.80370727442179e-15	1.3696736293189e-13	-0.571837112953678	0.072390438022377	6.69773898731382	0.104387755745845	0.00123056522362666	0.00662999805198075	0.00483573266738712	0.00662999805198075
292	ENSMUSG00000014932	Yes1	2.91906950881744e-15	1.42114699100509e-13	0.557535659825553	0.0706249301956851	7.41509648603489	0.0992392605113092	0.000531508721315151	0.00695031242640295	0.00414145983838135	0.00695031242640295
293	ENSMUSG00000025823	Pdia4	3.0504089966407e-15	1.48002096574212e-13	0.41061232987486	0.0520498609389927	8.58264747493294	0.0510384045464523	0.000102709615571232	0.000469364025520805	0.00396107242008148	0.00396107242008148
294	ENSMUSG00000008398	Elk3	3.11309523162433e-15	1.50529802084257e-13	0.728943415448632	0.0924317603948608	6.72954825459181	0.169659907273407	0.00335694946937991	0.00945849602515953	0.00479229993663417	0.00945849602515953
295	ENSMUSG00000079017	Ifi27l2a	3.90746961877236e-15	1.88300298645654e-13	-1.90160942867438	0.242000883481457	4.88576461180383	1.15511283889396	0.0119806591239705	0.0758659822847379	0.0117509299945168	0.0758659822847379
296	ENSMUSG00000028226	Mmp16	4.0096128966915e-15	1.92569786957319e-13	0.510907387927691	0.0650453981864038	7.55465243741994	0.0833849923020025	0.000773426426861728	0.00557292931098	0.00406484204550317	0.00557292931098
297	ENSMUSG00000027435	Cd93	4.09534746386893e-15	1.96025116317713e-13	2.34682430653021	0.298883297369971	3.87636688220186	1.7594727682524	0.0629050198001016	0.071091818370018	0.024969518769372	0.071091818370018
298	ENSMUSG00000074794	Arrdc3	4.17823199843034e-15	1.99321295602972e-13	1.24864952993419	0.159074521054494	5.91221019746742	0.498103338479925	0.00951727967460362	0.0284397751984714	0.00647905951357841	0.0284397751984714
299	ENSMUSG00000090733	Rps27	4.76227837442038e-15	2.26423242042676e-13	-0.481849441102161	0.0615150294775906	9.83014529102501	0.074194583789094	7.062722053217e-05	0.00560552105691109	0.00458319196463844	0.00560552105691109
300	ENSMUSG00000031387	Renbp	4.84842399832438e-15	2.29750651867264e-13	-0.425978571357287	0.0543979564855758	7.90903147315113	0.0550346949998827	0.000480609890979877	0.000266105138025295	0.00395809661373002	0.00395809661373002
301	ENSMUSG00000026399	Cd55	4.99220485330306e-15	2.35778020579921e-13	-0.655266138755927	0.0837175294196333	7.46626817378023	0.137222463458583	0.000462020448635397	0.0100509166495554	0.00411099922719588	0.0100509166495554
302	ENSMUSG00000033161	Atp1a1	5.17593260031993e-15	2.43645886907775e-13	-0.404126222755601	0.0516616257292599	8.59204595464003	0.0508886281772292	4.07115163974374e-05	0.0023258222356233	0.00396267384308776	0.00396267384308776
303	ENSMUSG00000040152	Thbs1	5.72373713643603e-15	2.68543389873183e-13	1.2140234205203	0.155446905558408	10.2818624771733	0.471152348208764	3.60431949748905e-05	0.0362095674765523	0.00504631044239184	0.0362095674765523
304	ENSMUSG00000026202	Tuba4a	6.61647157456992e-15	3.09407104947651e-13	-0.467669989418282	0.0600223127307322	7.02023021421398	0.068251535320161	0.000936959564645293	0.00235925245962025	0.00446705747367342	0.00446705747367342
305	ENSMUSG00000025743	Sdc3	8.83057469303238e-15	4.11591638807044e-13	2.35028105120904	0.30306442582645	2.29877808742579	1.74318147709922	0.048264940475099	0.059279023521834	0.0895071288271744	0.0895071288271744
306	ENSMUSG00000032997	Chpf	9.07132421713399e-15	4.21431193041754e-13	0.424429601468328	0.0547535231491993	7.79423475246455	0.0576396839374696	0.000382620473881543	0.00411430197199331	0.00397991719828217	0.00411430197199331
307	ENSMUSG00000023809	Rps6ka2	9.31035526389884e-15	4.31127069809726e-13	0.718800088873799	0.092768301109732	5.43365329576738	0.16489872539288	0.00460339606742484	0.00776742276180642	0.00830554046875402	0.00830554046875402
308	ENSMUSG00000075012	Fjx1	9.40338546606448e-15	4.34021194109002e-13	-0.882960078942895	0.113973357118912	4.84097638568935	0.240708978524727	0.0073588012141	0.001170484064244	0.0121260879853326	0.0121260879853326
309	ENSMUSG00000055301	Adh7	1.01143376968872e-14	4.65324999025724e-13	-0.702350852861345	0.0907686799734392	6.14422515759769	0.157875760071462	0.00205695398324608	0.0103014759129349	0.00584587604240438	0.0103014759129349
310	ENSMUSG00000011256	Adam19	1.07930649933764e-14	4.94949070793029e-13	1.93727209829754	0.250632062040559	3.77626376494561	1.20128667147988	0.00745352901158761	0.0867711167724661	0.0270303399980509	0.0867711167724661
311	ENSMUSG00000030089	Slc41a3	1.12642900496165e-14	5.13247267132525e-13	0.836521836929307	0.108300178685426	4.87671548120065	0.223332281603642	0.00576781033405226	0.0109842477981573	0.0118255827208905	0.0118255827208905
312	ENSMUSG00000042978	Sbk1	1.12532810202162e-14	5.13247267132525e-13	0.961817567100168	0.124519564116909	4.1055026403048	0.280532746900145	0.00237536410619197	0.0013806823755564	0.0208823186656056	0.0208823186656056
313	ENSMUSG00000025190	Got1	1.2702756687902e-14	5.76940540176405e-13	-0.440799595209007	0.0571815093382	7.22496081202094	0.0593660454431583	0.000625270719463657	0.000718179908325488	0.00427931679582833	0.00427931679582833
314	ENSMUSG00000055322	Tns1	1.4284376291798e-14	6.4670921453567e-13	1.10822146781919	0.144041106791701	6.88296893465855	0.393343855055529	0.000914082955934903	0.0302076777127323	0.00460768964531511	0.0302076777127323
315	ENSMUSG00000056116	H2-T22	1.56872290663425e-14	7.07967137800397e-13	-0.758024871412739	0.098678066048095	5.28435619370706	0.180185954434981	0.00554667416572244	0.00421012924789273	0.00905936691276587	0.00905936691276587
316	ENSMUSG00000027782	Kpna4	1.60045643584711e-14	7.2000280670894e-13	0.416764212396215	0.0542716033822918	8.09255742272167	0.0556422109406936	0.00032909620120306	0.00408901419932412	0.00393711905303653	0.00408901419932412
317	ENSMUSG00000026837	Col5a1	1.91670896400406e-14	8.59556297548321e-13	1.46426582781597	0.191254901017217	7.01175393243285	0.687116448948607	0.00154638694826219	0.0533212687963963	0.00447530449885596	0.0533212687963963
318	ENSMUSG00000054469	Lclat1	1.99104564634129e-14	8.90085060012193e-13	0.693568558279922	0.0906482775377701	5.41236644104054	0.150805600291338	0.00391914883785069	0.00419884713838805	0.0084065164929962	0.0084065164929962
319	ENSMUSG00000053469	Tg	2.07769454231867e-14	9.25909266884081e-13	2.10804833218389	0.275715909011233	3.53588644763961	1.42438344622525	0.0666378160898103	0.0473910776330251	0.0327906187428184	0.0473910776330251
320	ENSMUSG00000050786	Ccdc126	2.24166806690808e-14	9.95861038723913e-13	-0.622399638772156	0.0815091633910713	6.95267815732642	0.124186885563168	0.000817507033069516	0.00914810854199902	0.00453417893575133	0.00914810854199902
321	ENSMUSG00000044968	Napepld	2.31749073380135e-14	1.02633795239003e-12	0.638975311950858	0.0837269047320945	5.74771353741538	0.128136962043367	0.00349717620123357	0.00356548287196332	0.00701811566279227	0.00701811566279227
322	ENSMUSG00000024052	Lpin2	2.45176952868176e-14	1.08243340433975e-12	0.817263705432908	0.107190596337875	5.50968975374963	0.214163777997301	0.00301075081664075	0.014223985098263	0.0079606108777476	0.014223985098263
323	ENSMUSG00000062127	Cttnbp2nl	3.02325945717587e-14	1.33060855861338e-12	0.640110838710467	0.0842548195728923	7.25400565051714	0.131441215295898	0.00150827191808378	0.00914004001380717	0.00425569090359238	0.00914004001380717
324	ENSMUSG00000006818	Sod2	3.3414539361627e-14	1.46611448013855e-12	-0.441077066954528	0.0581561745400229	7.24290514307119	0.0614038915762633	0.000808601799815446	0.0029903955480603	0.00426460915587897	0.00426460915587897
325	ENSMUSG00000030494	Rhpn2	3.39681319507012e-14	1.48126062518763e-12	-1.54110056938128	0.203251787715347	6.17244554412777	0.762070836535572	0.00237372040478427	0.0595932134094424	0.00577737050654774	0.0595932134094424
326	ENSMUSG00000031673	Cdh11	3.38989043600046e-14	1.48126062518763e-12	1.34067720958975	0.176812296254402	8.63590245538438	0.576739719822117	0.000719975790503384	0.0461739063696282	0.00397072192299564	0.0461739063696282
327	ENSMUSG00000068923	Syt11	3.47463427067025e-14	1.51056271534704e-12	0.857221936744675	0.113100627849695	5.7592167074996	0.224185812462424	0.0122100394965282	-0.00753881723210752	0.00697758853346447	0.00697758853346447
328	ENSMUSG00000029121	Crmp1	3.76318235937182e-14	1.6310183055131e-12	1.95482246122216	0.258269414577153	3.67315782821437	1.22644296507683	0.0177966362038543	0.0822579995551836	0.0293520648801902	0.0822579995551836
329	ENSMUSG00000022216	Psme1	4.5887056703669e-14	1.98276716747525e-12	-0.518314811685684	0.0687136153449592	6.20908031430119	0.0848881808973197	0.00139046433059868	0.00397592028626412	0.00569187707006384	0.00569187707006384
330	ENSMUSG00000024012	Mtch1	5.05558104928699e-14	2.17788303626254e-12	0.398628247030349	0.0529353342907627	7.52759965439839	0.0499900833846279	0.000125115848039418	0.00277330863381167	0.00407810857667278	0.00407810857667278
331	ENSMUSG00000042042	Csgalnact2	5.64411052179575e-14	2.42406873649089e-12	-0.436333407739444	0.0580532870438512	7.43881831897936	0.0611602737767691	0.000713075668051936	0.00434220053684174	0.00412699540215329	0.00434220053684174
332	ENSMUSG00000019817	Plagl1	5.81491201719955e-14	2.48990329025629e-12	0.819783662793974	0.109127212210012	4.66379539424258	0.203841456117548	0.0041043522917982	-0.00131950231382694	0.0137587703752951	0.0137587703752951
333	ENSMUSG00000030785	Cox6a2	5.88786357486156e-14	2.51356962703399e-12	-1.60008541032826	0.213044985972204	3.58056044974102	0.805260900302354	0.036456861172623	0.0100167690758078	0.0316253878992217	0.0316253878992217
334	ENSMUSG00000071379	Hpcal1	6.01202927071286e-14	2.55889245845671e-12	0.741082175945982	0.0987080430004069	6.55630573680066	0.176452770755014	0.00137234983937402	0.0132425667900813	0.00504844082811534	0.0132425667900813
335	ENSMUSG00000050708	Ftl1	6.18756443319609e-14	2.62574376066614e-12	-0.484673916133771	0.0645883103908636	11.0585311402638	0.073161880468716	1.22049065048817e-05	0.00334934381172367	0.00624526985221493	0.00624526985221493
336	ENSMUSG00000024365	Cyp21a1	6.78827536362116e-14	2.87208698122734e-12	3.02844742264901	0.404229465438131	1.84733644729695	2.83428639031294	0.117068273289864	-0.0135204573047312	0.128033917802732	0.128033917802732
337	ENSMUSG00000095041	AC149090.1	6.99991581835529e-14	2.95284282711391e-12	0.395441311882694	0.0528109058940916	8.54621902135457	0.0476120023874516	0.000228212373040852	0.000646603932458705	0.00395527529899104	0.00395527529899104
338	ENSMUSG00000037788	Vopp1	1.04772446228871e-13	4.40664229464389e-12	0.425016874840872	0.0571663265334045	7.43371508821991	0.0567881822420672	0.000771926508600968	0.00247354733166925	0.00413005682538478	0.00413005682538478
339	ENSMUSG00000021256	Vash1	1.15258569869214e-13	4.83338002731785e-12	2.38940791936326	0.321930563818441	2.92646080705305	1.76472114995161	0.10154418092567	-0.0366190704045987	0.0539147509550193	0.0539147509550193
340	ENSMUSG00000021474	Sfxn1	1.22015606009374e-13	5.10168780890957e-12	-0.411485026964101	0.0554967798770093	7.75401743285132	0.0517866247840544	0.000629713261404817	0.000608594937796418	0.00399012560367102	0.00399012560367102
341	ENSMUSG00000055401	Fbxo6	1.23809244715216e-13	5.16150211985779e-12	-0.527963007092569	0.0712246887472368	6.31200140247029	0.088840854116147	0.00213558099598737	0.00438613532736112	0.00547385343472377	0.00547385343472377
342	ENSMUSG00000022433	Csnk1e	1.30439948442027e-13	5.42203013757851e-12	0.495636733330206	0.0669261969924193	6.35097060564372	0.0753191734934767	0.00132008249231117	0.000707970089695307	0.005398591273491	0.005398591273491
343	ENSMUSG00000032320	Rcn2	1.37245495364628e-13	5.68828560380046e-12	0.393889454955428	0.0532357190477936	8.10208538976104	0.0498681174247011	0.000314586041535495	0.00383972221743383	0.00393647663226793	0.00393647663226793
344	ENSMUSG00000079197	Psme2	1.38130810074177e-13	5.70833603492588e-12	-0.614722496771749	0.083091769345947	6.82900596676122	0.121650214970835	0.0014463860685568	0.00890997713100328	0.00466851687339438	0.00890997713100328
345	ENSMUSG00000022354	Ndufb9	1.40025798694365e-13	5.7698746499684e-12	-0.392027901775856	0.0530032066734816	7.92830660394615	0.047907216331603	0.00025888791322186	0.00199292908723945	0.00395512196328584	0.00395512196328584
346	ENSMUSG00000017167	Cntnap1	1.53065929394892e-13	6.28897471756585e-12	-0.910674599150181	0.123323005617258	6.65285532389851	0.267048744118571	0.0011726104349899	0.0216402351367215	0.00490072256627585	0.0216402351367215
347	ENSMUSG00000031059	Ndufb11	1.71745344424831e-13	7.03611474450547e-12	-0.404918301594857	0.0549479125714235	7.8002996326346	0.052607020633828	0.000550391293057511	0.00372382288680429	0.0039785183508777	0.0039785183508777
348	ENSMUSG00000024642	Tle4	1.8499882302049e-13	7.54513629568218e-12	0.430781682807887	0.0585363859919398	7.08109997394651	0.0568963689043871	0.00073083354406902	0.000799805745366222	0.00440892918342702	0.00440892918342702
349	ENSMUSG00000036667	Tcaf1	1.85231609960121e-13	7.54513629568218e-12	0.617403087042733	0.0838971835305599	6.3721963226868	0.122802456452202	0.00149744019286117	0.00906066591367951	0.00535903434655169	0.00906066591367951
350	ENSMUSG00000050192	Eif5a2	2.08301782432271e-13	8.46062325444906e-12	0.659883172538765	0.0898612397078351	5.9128826308271	0.140323791302143	0.00271977706124588	0.00939278654149761	0.00647702391519115	0.00939278654149761
351	ENSMUSG00000050345	4930486L24Rik	2.19420423239585e-13	8.88683970590866e-12	1.02667007286059	0.139941999288769	5.59890333902591	0.339715947350195	0.0155700525579882	0.0138055921894184	0.00758444620071906	0.0138055921894184
352	ENSMUSG00000020439	Smtn	2.28692387734823e-13	9.23605393192682e-12	-0.408383245312785	0.055707466061739	7.65092359461937	0.0536822122888485	0.000631257750398294	0.00393017946608705	0.0040237249121314	0.0040237249121314
353	ENSMUSG00000032051	Fdx1	2.39760316599163e-13	9.65561660275836e-12	-0.47583052166568	0.0649640800670414	6.58292639178604	0.072553532605715	0.00132345740304029	0.00446295134836607	0.00500704014539515	0.00500704014539515
354	ENSMUSG00000042331	Specc1	2.57126783752769e-13	1.03257467735293e-11	0.530046178543945	0.0724588583449436	7.52428232256244	0.0905850287998954	0.000829280713917932	0.00704614851506097	0.00407978747556979	0.00704614851506097
355	ENSMUSG00000022105	Rb1	2.64155028478098e-13	1.05781067178722e-11	1.26206777810852	0.172613812624798	3.71673263898295	0.507009465665107	0.0163482885688668	0.0201078898101031	0.0283450038944365	0.0283450038944365
356	ENSMUSG00000044052	Ccr10	2.75752442884564e-13	1.10115076630533e-11	-1.183835719762	0.162041944323584	4.15923211275613	0.446357332554076	0.0193494272157954	0.0130471092076448	0.020036960364456	0.020036960364456
357	ENSMUSG00000032340	Neo1	2.7725198759361e-13	1.10403760661926e-11	0.509538510737839	0.0697519523093412	7.82772742209767	0.0837272499986382	0.000421591454261599	0.00687641082218532	0.00397265172756241	0.00687641082218532
358	ENSMUSG00000032724	Abtb2	3.04892309792022e-13	1.21071203240318e-11	0.845634180621581	0.115963912611716	6.37019684584765	0.230666305064521	0.00115687385256097	0.0190145696897657	0.00536271994304998	0.0190145696897657
359	ENSMUSG00000037306	Man1c1	3.17601368515889e-13	1.25766603198381e-11	0.53381232617197	0.0732582859829402	7.37181989554085	0.0919268116301292	0.000575166206066564	0.00747499849167083	0.00416939014237743	0.00747499849167083
360	ENSMUSG00000057193	Slc44a2	3.19986780425319e-13	1.26359224181287e-11	0.386949566237996	0.0531107749429713	8.42304666570808	0.0478741345676888	0.000290652818234176	0.00340327783696134	0.00394047880433024	0.00394047880433024
361	ENSMUSG00000072941	Sod3	3.27361453887721e-13	1.28913308267807e-11	-2.26011138222428	0.310342520682906	4.80734081346445	1.64800601419051	0.0137614350328303	0.1307072851829	0.0124173655584254	0.1307072851829
362	ENSMUSG00000050064	Zfp697	3.37953634903495e-13	1.32716819717903e-11	0.523039910358815	0.0718625313381443	6.12642445369057	0.0845791200038656	0.001856380991627	0.00127848857764537	0.00588995412386166	0.00588995412386166
363	ENSMUSG00000025428	Atp5a1	3.4731921303841e-13	1.35645327817419e-11	-0.375584740891491	0.0516292508850075	8.04452781837891	0.0427813013150266	5.73421801081945e-05	0.000520322867227226	0.00394102714031237	0.00394102714031237
364	ENSMUSG00000116276	Atp5a1	3.4731921303841e-13	1.35645327817419e-11	-0.375584740891491	0.0516292508850075	8.04452781837891	0.0427813013150266	5.73421801081945e-05	0.000520322867227226	0.00394102714031237	0.00394102714031237
365	ENSMUSG00000055044	Pdlim1	3.4897458623367e-13	1.35918430627338e-11	1.79908200765193	0.247330211719941	7.76351265198308	1.04441550143238	0.000793320424389135	0.0909650300197568	0.00398756917746595	0.0909650300197568
366	ENSMUSG00000037482	Erv3	3.65113803862783e-13	1.4181578786102e-11	1.55581515047865	0.214066614309263	4.78834323454018	0.781157653171866	0.00970173712714981	0.0590350359155964	0.0125856029424834	0.0590350359155964
367	ENSMUSG00000038602	Slc35f1	3.72529247102559e-13	1.44301792283651e-11	1.45571835779154	0.20036908120138	4.74455388630141	0.683912103605175	0.0120301923462511	0.0481914607059769	0.0129839240664905	0.0481914607059769
368	ENSMUSG00000027204	Fbn1	3.73874784160795e-13	1.44429454663855e-11	2.11314229059929	0.290878233213491	4.87326711982136	1.44114327796465	0.0124002270698546	0.114514992766249	0.0118541818391772	0.114514992766249
369	ENSMUSG00000048537	Phldb1	3.78122865781658e-13	1.45674652031221e-11	0.952966327814438	0.131205294422	6.96299374224758	0.293101241725678	0.00458673190914428	0.0212355120174011	0.00452370181245602	0.0212355120174011
370	ENSMUSG00000004508	Gab2	3.88607129131603e-13	1.49309160749591e-11	0.612867672820625	0.0844231864600652	6.86998451002046	0.121234764611056	0.00108075434887103	0.00961015726923537	0.00462197905912001	0.00961015726923537
371	ENSMUSG00000021520	Uqcrb	3.96636110851142e-13	1.51983260157947e-11	-0.39135811543607	0.0539305600554022	7.86668125353536	0.0468816662339922	0.000397486032942056	0.000769156315421275	0.00396527192889197	0.00396527192889197
372	ENSMUSG00000072235	Tuba1a	4.05203211489574e-13	1.5484862512193e-11	0.760874725792314	0.104893089649753	9.46308805847811	0.186882176812385	0.000103971924454749	0.0163998684599521	0.00430856586410638	0.0163998684599521
373	ENSMUSG00000000126	Wnt9a	4.11724447500488e-13	1.56861516075944e-11	1.15814786098585	0.15970818329795	7.61707278515506	0.432999984946625	0.000465730470219915	0.0377943252482775	0.00403710334552379	0.0377943252482775
374	ENSMUSG00000027634	Ndrg3	4.12677314381001e-13	1.56861516075944e-11	-0.554279382675862	0.0764382318856428	6.0121283780852	0.0991790541704241	0.00151325072176328	0.00725095421894168	0.00619005146134645	0.00725095421894168
375	ENSMUSG00000027071	P2rx3	4.84177452608912e-13	1.83548444434354e-11	-1.80462228495895	0.249613449967237	3.83765790805844	1.03709197628769	0.0677153696775031	0.00740150391818363	0.0257449419293165	0.0257449419293165
376	ENSMUSG00000042444	Mindy2	5.02205110909255e-13	1.89876272784201e-11	-0.615556501376626	0.0852016562452893	6.36754281465587	0.122384128588437	0.00098830050108453	0.00990068283932614	0.00536762491154595	0.00990068283932614
377	ENSMUSG00000043822	Adamtsl5	5.05779434157216e-13	1.90720435967612e-11	-0.664713347457569	0.0920179300053277	6.720601712291	0.142713909617432	0.00691600564198267	0.0057849435217154	0.00480430806532191	0.0057849435217154
378	ENSMUSG00000027488	Snta1	5.52962630868131e-13	2.07960760857708e-11	-0.617543751265916	0.0856319457261308	7.63124548232533	0.123207481572885	0.000466011829371564	0.0105332333638929	0.0040313601653526	0.0105332333638929
379	ENSMUSG00000039474	Wfs1	5.75616013085265e-13	2.15909162058579e-11	0.496903374104265	0.0689555849453234	6.56244805305994	0.0797797361930435	0.0016380756561267	0.00549423338660088	0.00503883260295572	0.00549423338660088
380	ENSMUSG00000039089	L3mbtl3	6.14505570571115e-13	2.29889768190499e-11	0.836568869383218	0.116234928246978	6.16006403953469	0.226166912219831	0.00225061518347785	0.0180152226333924	0.00580722210475146	0.0180152226333924
381	ENSMUSG00000020668	Kif3c	6.18031617433984e-13	2.30602033423662e-11	0.65013825514857	0.0903415988075548	6.64679017428182	0.136597850612416	0.00249714121676966	0.00974526549588812	0.00490983445403026	0.00974526549588812
382	ENSMUSG00000083282	Ctsf	6.2044403274931e-13	2.30896135328905e-11	1.28419299761527	0.178461452254924	4.54483513935003	0.532963684466356	0.0139828507333048	0.0337898841781002	0.0150024555736606	0.0337898841781002
383	ENSMUSG00000034993	Vat1	6.54987716975979e-13	2.43115023094792e-11	-0.426716635713096	0.0593608706962171	9.46910360889355	0.0588545817220663	8.4987208281843e-05	0.00520058224643767	0.00431240003968911	0.00520058224643767
384	ENSMUSG00000031207	Msn	6.61187135448159e-13	2.44776987435704e-11	0.625417365193748	0.0870178521517221	9.62214301074695	0.126430592117486	3.62291252949995e-05	0.0113219307643534	0.00441724407442485	0.0113219307643534
385	ENSMUSG00000029090	Adgra3	6.92211761218008e-13	2.55596945388966e-11	0.459930482326949	0.0640485638513331	6.23658117974634	0.0650580223965689	0.000522734182491066	0.00147377559815722	0.00563059361463637	0.00563059361463637
386	ENSMUSG00000025408	Ddit3	7.01637107639161e-13	2.5840603943519e-11	-0.678552192638149	0.0945175162968632	6.93550575504258	0.148850196504524	0.00133780578882125	0.0120625355415704	0.00455183107100922	0.0120625355415704
387	ENSMUSG00000042842	Serpinb6b	7.36463011092519e-13	2.70531218751712e-11	0.749930457135359	0.10455651457255	8.30520369272511	0.181837184849248	0.000390609052336897	0.016007488057003	0.00393322242210762	0.016007488057003
388	ENSMUSG00000030220	Arhgdib	7.51995114663387e-13	2.75524807991101e-11	-0.376423629056344	0.0525025018870726	8.80154735753439	0.0443082331419481	0.00012502879669362	0.0021247319387612	0.00400974025990947	0.00400974025990947
389	ENSMUSG00000079334	Nat6	7.71522573429891e-13	2.81952825292528e-11	0.720372362101072	0.100524719444903	5.62506603437742	0.15797395194688	0.00767841209949557	-0.00481209969555023	0.00747941672971917	0.00747941672971917
390	ENSMUSG00000049577	Zfpm1	7.97481680975313e-13	2.90692296839617e-11	-0.483051791434713	0.0674503803779558	6.14872804371453	0.0725005617634504	0.000989497472622036	0.0021340672785841	0.00583483324707435	0.00583483324707435
391	ENSMUSG00000073514	Dok6	8.46660596123404e-13	3.07829335920468e-11	0.947111241859748	0.132400499199657	4.94287004702238	0.273358131355676	0.0150020357595836	-0.00968676073640698	0.011292802522894	0.011292802522894
392	ENSMUSG00000027806	Tsc22d2	8.60959015117098e-13	3.12229422421037e-11	0.397203612059243	0.0555445393781233	8.20898448972193	0.0478409417332908	0.0006955149056131	-5.83537763409701e-05	0.00393227887647873	0.00393227887647873
393	ENSMUSG00000021277	Traf3	9.22829727252364e-13	3.32968208188315e-11	0.460385316543122	0.0644657237847104	7.73283616955291	0.0685733873582575	0.00189201428870211	0.00434173002592775	0.00399615454686119	0.00434173002592775
394	ENSMUSG00000053219	Raet1e	9.22466492034032e-13	3.32968208188315e-11	-0.684707028822336	0.0958757766825277	7.00000231982198	0.151677712060986	0.00101841327109437	0.0127698335606225	0.00448681341834245	0.0127698335606225
395	ENSMUSG00000058248	Kcnh1	1.00738112308449e-12	3.62555191032131e-11	1.80054528321108	0.252548795944355	3.48364070585727	1.04912606826763	0.05035118567404	0.0453201558253752	0.034213174896105	0.0453201558253752
396	ENSMUSG00000027878	Notch2	1.16417676640548e-12	4.17927699778291e-11	0.497441012203631	0.0699679530045992	7.63727347036502	0.0801088855238371	0.000355718019387803	0.0069875536520929	0.00402897944141308	0.0069875536520929
397	ENSMUSG00000039405	Prss23	1.16871309852257e-12	4.18499380569191e-11	1.00768561143243	0.141747506981795	8.19263126285889	0.328739914329049	0.000132186748232099	0.0300063468550991	0.00393256320310657	0.0300063468550991
398	ENSMUSG00000019055	Plod1	1.31429424724571e-12	4.69447412533796e-11	0.584592185775859	0.0824205590379676	5.47386254257477	0.107250257771621	0.0020695582498749	0.00383775508832733	0.00812016457832176	0.00812016457832176
399	ENSMUSG00000027673	Ndufb5	1.33520210706455e-12	4.75720129173676e-11	-0.395151683552692	0.0557288544047828	7.80365434071217	0.0480549147366519	0.000680797409545996	0.000833526130822067	0.00397776041035822	0.00397776041035822
400	ENSMUSG00000019951	Uhrf1bp1l	1.37322279883221e-12	4.88043382704967e-11	0.62960282027852	0.0888425566192475	7.39983636178285	0.128391513230773	0.00145349173648751	0.0103860080634788	0.00415108041224095	0.0103860080634788
401	ENSMUSG00000002844	Adprh	1.47283589940803e-12	5.22140527331286e-11	0.477405629279955	0.0674585340623524	6.46473808470492	0.0717094149471965	0.00162935046509822	0.00253886764332578	0.00519663026166412	0.00519663026166412
402	ENSMUSG00000057963	Itpk1	1.57833614071013e-12	5.56764927452486e-11	0.748642883139624	0.105928645030279	4.50376238643278	0.171836571444861	0.00136903956999394	0.00325186230772816	0.0154622771869322	0.0154622771869322
403	ENSMUSG00000098470	C1rb	1.57802078378579e-12	5.56764927452486e-11	-1.07831452837192	0.152574680351648	5.13244690190658	0.376763506330678	0.0151504360373139	0.0197681135892973	0.00995222193648862	0.0197681135892973
404	ENSMUSG00000002107	Celf2	1.59975480029766e-12	5.62923619827513e-11	-0.660949481667363	0.0935453047500566	5.83448057619222	0.141557134043843	0.0033471383377893	0.00977894772338215	0.00672325546090516	0.00977894772338215
405	ENSMUSG00000036617	Etl4	1.6181436577292e-12	5.67988400945143e-11	1.51715294667496	0.214773482801378	4.69000178895241	0.745879097778912	0.0391416157506842	0.0300498576212668	0.013501440042639	0.0300498576212668
406	ENSMUSG00000020153	Ndufs7	1.65005947084485e-12	5.77764665949026e-11	-0.417914072989626	0.0591841105848349	7.0908114396619	0.0547095324812884	0.000854342816393683	0.00203800813417516	0.00439979560218327	0.00439979560218327
407	ENSMUSG00000020186	Csrp2	1.65813765031713e-12	5.79166703609543e-11	1.31910389168641	0.186826667140786	5.35027264857173	0.56389556738459	0.00731266055866697	0.0450436447737342	0.00871301194429576	0.0450436447737342
408	ENSMUSG00000028832	Stmn1	1.68827612981437e-12	5.88248369152967e-11	0.379659153482482	0.053790767583065	7.67273332610505	0.04561448030446	0.000324448292552	0.00264074977938458	0.00401572172321098	0.00401572172321098
409	ENSMUSG00000032172	Olfm2	1.69793190958145e-12	5.90166259819311e-11	3.01498477652412	0.427216256991581	3.78509250123618	2.94605643708714	0.0456983714950145	0.22807222386183	0.0268411835716924	0.22807222386183
410	ENSMUSG00000026468	Lhx4	1.76259333137182e-12	6.11146995092239e-11	3.18938130205663	0.452260902065063	0.901543470468371	3.10632377722048	0.0422058895777239	0.0261414232322071	0.264603995727333	0.264603995727333
411	ENSMUSG00000035385	Ccl2	1.82466579426884e-12	6.31130144314499e-11	-0.744867969020594	0.105696011776948	5.7865889717232	0.179854463668523	0.0040908168743796	0.0126666534839495	0.00688295131939363	0.0126666534839495
412	ENSMUSG00000025931	Paqr8	1.92393187025231e-12	6.63849889988029e-11	1.11111740805893	0.157831668280087	3.91200199137953	0.377094011416832	0.0130876003887545	-0.00468829655206733	0.0242786528793587	0.0242786528793587
413	ENSMUSG00000075470	Deaf1	1.94596718019987e-12	6.69827347063469e-11	0.389624743185312	0.055357776501916	8.42298151597276	0.0492196122537497	0.000220675181524974	0.00437604994732914	0.00394047293270412	0.00437604994732914
414	ENSMUSG00000010095	Slc3a2	1.95135745695108e-12	6.70060328696052e-11	-0.376438238732894	0.0534871713635631	7.97476262191419	0.0431401112433512	0.000342617576045475	0.000442866135522859	0.00394869867466727	0.00394869867466727
415	ENSMUSG00000026627	Tmem206	1.98037152208968e-12	6.7838461585607e-11	0.615749572062552	0.0875159058496095	6.27127903425276	0.122935101180578	0.00196219549073437	0.00952635517428221	0.00555653269519485	0.00952635517428221
416	ENSMUSG00000038349	Plcl1	2.00096879072015e-12	6.8379260405956e-11	0.512817898597022	0.0729012724046365	6.51507031379538	0.0852721737582978	0.00220509101688339	0.00576680226043913	0.00511393158990347	0.00576680226043913
417	ENSMUSG00000023089	Ndufa5	2.09541979562206e-12	7.14352225768902e-11	-0.459916576174962	0.0654407735729836	6.82172990935369	0.0685959709271464	0.00125338219596488	0.00517036007278088	0.00467702582770389	0.00517036007278088
418	ENSMUSG00000012609	Ttll5	2.25592234838981e-12	7.67229476189225e-11	0.660370976607627	0.0941011198741413	6.1493797714795	0.141452972937595	0.005872559884681	0.00740997125767026	0.00583323851481809	0.00740997125767026
419	ENSMUSG00000000753	Serpinf1	2.28651248187405e-12	7.73930034340987e-11	1.00615978319312	0.143413586487108	4.90427135646218	0.309267813395949	0.0192511586538121	-0.0123004579020883	0.0116000265298309	0.0116000265298309
420	ENSMUSG00000048644	Ctxn1	2.28420230640857e-12	7.73930034340987e-11	0.600347277257883	0.0855691346370925	7.43400970092925	0.116911548156335	0.000640149061019362	0.0103429661427919	0.00412987933893591	0.0103429661427919
421	ENSMUSG00000022415	Syngr1	2.54257819163563e-12	8.58557994591262e-11	0.391982376834711	0.055989994596981	7.51362808804467	0.049856910518661	0.000498181218989082	0.00420413802346586	0.00408525675570579	0.00420413802346586
422	ENSMUSG00000013236	Ptprs	2.68006277878402e-12	9.02838210028286e-11	0.459930807034706	0.0657649495327446	6.31112754282541	0.0646432692019444	0.00101196013510301	0.000465996144978542	0.00547558274546365	0.00547558274546365
423	ENSMUSG00000090213	Tmem189	2.73756048260712e-12	9.2002741893009e-11	0.440294962014697	0.062984056843917	6.72314502997738	0.0627110750391787	0.00114960888118656	0.00454186482696578	0.00480087824359009	0.00480087824359009
424	ENSMUSG00000040584	Abcb1a	2.99671483437229e-12	1.00474759635463e-10	-1.34736198737443	0.193090502221598	5.368565583961	0.589356027964295	0.0027802134304439	0.0531456996418393	0.00862080766795754	0.0531456996418393
425	ENSMUSG00000003200	Sh3gl1	3.09873018847097e-12	1.0365070202189e-10	-0.371609708311301	0.0532913428054158	8.01227327137744	0.0426336143374296	0.000315671020232851	0.00119118115985073	0.00394427980677367	0.00394427980677367
426	ENSMUSG00000032202	Rab27a	3.39240746452865e-12	1.13207663182487e-10	-0.6507209061709	0.0934886353957137	5.31862709249845	0.130170870283736	0.00423372044092607	-0.000309269234209326	0.00887646698130297	0.00887646698130297
427	ENSMUSG00000066842	Hmcn1	3.42816351184789e-12	1.14132956638008e-10	1.21277243728277	0.174275186444236	5.54536139618727	0.477691304122043	0.0222979491816036	0.0232598117336565	0.007806717367287	0.0232598117336565
428	ENSMUSG00000025969	Nrp2	3.46663298660015e-12	1.15144052657728e-10	0.599404204674148	0.0861537468384545	9.49345505607062	0.11669258188748	6.76532603773411e-05	0.0110660488810794	0.00432813990296724	0.0110660488810794
429	ENSMUSG00000057531	Dtnbp1	3.5231194186551e-12	1.16747472390678e-10	-0.389929675371842	0.056063848572235	7.43305101075197	0.0485417149343451	0.00058427544639744	0.00307593632068824	0.00413045722869831	0.00413045722869831
430	ENSMUSG00000028480	Glipr2	3.65082839553906e-12	1.2069808481624e-10	1.35010485283321	0.194257495122351	6.42438074109007	0.592118103386591	0.00224668774891916	0.054357273867896	0.00526560834876427	0.054357273867896
431	ENSMUSG00000022575	Gsdmd	3.66544862570023e-12	1.20900272999894e-10	-0.479644354223561	0.0690183952600139	7.00349256148497	0.0747338586226818	0.00117846650952783	0.00596684181687343	0.00448338579934807	0.00596684181687343
432	ENSMUSG00000035376	Hacd2	3.79362795753016e-12	1.24838460750576e-10	-0.424109108025535	0.0610697829187001	6.86525598301356	0.0573419371823942	0.000967042572318693	0.00325967808934364	0.00462723500628704	0.00462723500628704
433	ENSMUSG00000032487	Ptgs2	3.89508262253507e-12	1.27881049796671e-10	1.51592741290674	0.218403863539074	9.08152793584123	0.746651073491189	8.6604188335991e-05	0.0714637672248559	0.00410744947606175	0.0714637672248559
434	ENSMUSG00000021242	Npc2	4.09691422156998e-12	1.34197540492716e-10	-0.448776525517257	0.0647230518375523	9.44404152456212	0.0654469990836019	5.80591127240468e-05	0.00622555104602567	0.00429656656819378	0.00622555104602567
435	ENSMUSG00000031217	Efnb1	4.11549168930828e-12	1.34496160586682e-10	-0.623439057221049	0.0899213735116263	7.97373159064401	0.126305901517662	0.000351194574522067	0.011777585546804	0.00394882980727332	0.011777585546804
436	ENSMUSG00000039982	Dtx4	4.17422455690999e-12	1.36102697938148e-10	-0.377653454706251	0.0544863778047034	7.67470081219782	0.044253174422537	0.000438124611115319	0.00139504397271864	0.0040150234383	0.0040150234383
437	ENSMUSG00000064181	Rab3ip	4.32466626354989e-12	1.40685253095252e-10	0.516961415305608	0.0746391389132488	5.77558884021366	0.0845378883501134	0.00143581931058933	0.00401812678401054	0.00692068227597754	0.00692068227597754
438	ENSMUSG00000021978	Extl3	4.39436642306551e-12	1.42626285548629e-10	0.435842749203929	0.0629477572837514	7.47210403245134	0.0606736274879422	0.00183592971316164	0.002771516384151	0.00410770050741949	0.00410770050741949
439	ENSMUSG00000039395	Mreg	4.47558694470166e-12	1.44931535320908e-10	-0.827652675574399	0.119580747829133	4.99666041506562	0.222662151717287	0.00735663658199837	0.0140926962950639	0.010883245750082	0.0140926962950639
440	ENSMUSG00000030096	Slc6a6	4.57978899960708e-12	1.4796881913276e-10	0.707657123623325	0.102291763683992	6.37054976323331	0.16278990728555	0.000309229382484013	0.0153861779938885	0.0053620688149344	0.0153861779938885
441	ENSMUSG00000032596	Uba7	4.63433746199799e-12	1.49391703763636e-10	-1.09268417665767	0.157985704085636	5.51965335532041	0.371736722281874	0.0295220849238998	-0.0125856982908273	0.00791713911925145	0.00791713911925145
442	ENSMUSG00000020437	Myo1g	4.67227423233556e-12	1.50273869879824e-10	2.28234256900029	0.330047567520822	2.10009322596789	1.60794663301202	0.0585326788485061	-0.00200723843504696	0.104864416391111	0.104864416391111
443	ENSMUSG00000024670	Cd6	4.76772469773137e-12	1.5299768465677e-10	3.19732401323928	0.462554032707295	2.56524686975602	3.16437135694046	0.248678940830663	-0.126795061768785	0.0722554089300081	0.0722554089300081
444	ENSMUSG00000019189	Rnf145	4.99146241490440e-12	1.59816733536669e-10	0.584190634351078	0.0845939689945665	6.40099937781292	0.110970976687359	0.000456595127186995	0.0102776142581935	0.00530683221220436	0.0102776142581935
445	ENSMUSG00000055761	Nkain3	5.08266494113208e-12	1.62371156860974e-10	0.910015267417265	0.131824210667071	4.62535733548459	0.252461651989324	0.0119196156050025	-0.00689047071804218	0.014146818171992	0.014146818171992
446	ENSMUSG00000016933	Plcg1	5.23576193818167e-12	1.66886976935405e-10	0.419402336914085	0.0607914648495732	7.21839204704227	0.0555279671544266	0.00125861232045156	0.0021894765442082	0.00428479097738379	0.00428479097738379
447	ENSMUSG00000028040	Efna4	5.46368616800467e-12	1.73762332358735e-10	0.626729776558892	0.0909229513061629	5.40498328106765	0.127757443536735	0.00395085363740817	0.00844962097392614	0.00844201422701746	0.00844962097392614
448	ENSMUSG00000005057	Sh2b2	5.55115515869539e-12	1.76150048517888e-10	1.13458064453957	0.164653476214536	5.18262000078147	0.418714892364583	0.00513933572003572	0.0355268151242602	0.00964149581918687	0.0355268151242602
449	ENSMUSG00000027646	Src	5.58843142754338e-12	1.7693795361683e-10	0.414617467185532	0.0601787461514411	7.5574667379692	0.0529166500776102	0.0013687169287851	0.000311729132472745	0.00406350530375427	0.00406350530375427
450	ENSMUSG00000035051	Dhx57	5.69215541188897e-12	1.79821514078697e-10	0.422228725724329	0.0613067496337498	6.91031775241672	0.0554744821679068	0.00105953538110279	0.00142965601873394	0.00457824094488013	0.00457824094488013
451	ENSMUSG00000020167	Tcf3	5.95208300870571e-12	1.87615991245589e-10	0.383653747246121	0.0557572099007433	7.83536277774727	0.046587914645723	0.000692154478611197	0.00234641466254582	0.00397114520526213	0.00397114520526213
452	ENSMUSG00000027248	Pdia3	6.38246080408988e-12	2.00736864581729e-10	0.363628718280249	0.0529234675807177	9.05395230968064	0.0401363676165756	0.000105330182841914	0.000480437553576376	0.00409600994830901	0.00409600994830901
453	ENSMUSG00000018340	Anxa6	6.40450260335069e-12	2.00985450351509e-10	0.365379052524459	0.0531820221604965	9.14670901943895	0.0426212547124943	0.000106386164038491	0.00310698771770221	0.00413610505758082	0.00413610505758082
454	ENSMUSG00000035109	Shc4	6.67166250112306e-12	2.08908268977897e-10	1.05374081124608	0.153505457245171	4.52515933420393	0.361387619670523	0.0185954934361569	0.0167503946699165	0.0152207014954799	0.0167503946699165
455	ENSMUSG00000070565	Rasal2	6.72673086228823e-12	2.10169683380856e-10	0.727035322926023	0.10593019925897	5.12257054687844	0.165363866113992	0.0068164355266253	0.00167076182255853	0.0100153751459422	0.0100153751459422
456	ENSMUSG00000044813	Shb	6.8601024070297e-12	2.13866701355996e-10	-0.472789198147434	0.0689142895727566	6.12322888328118	0.0727579029342493	0.00111047804237064	0.00601329091860599	0.00589793940842944	0.00601329091860599
457	ENSMUSG00000031994	Adamts8	7.26459494388429e-12	2.2598136044258e-10	3.177413343473	0.463696804557007	3.62367794058194	3.28680433845174	0.115417194710496	0.207104895124072	0.030543636551144	0.207104895124072
458	ENSMUSG00000005483	Dnajb1	7.32737149270828e-12	2.27436491572797e-10	0.384379472314364	0.0561046134542215	7.46958954438209	0.0474097529814288	0.000612474032681616	0.00324437516785317	0.0041091174435898	0.0041091174435898
459	ENSMUSG00000031958	Ldhd	7.60293968833977e-12	2.35475796534724e-10	-1.07712372851859	0.157339934744815	5.08171946676248	0.37776568403994	0.0106510005490268	0.0264827820492272	0.010283886635855	0.0264827820492272
460	ENSMUSG00000010047	Hyal2	8.22458044254125e-12	2.54175294719927e-10	0.636431268825926	0.0931192988111761	6.4326182755932	0.131918872555116	0.00306462926526188	0.00994217645136579	0.00525131378950473	0.00994217645136579
461	ENSMUSG00000025207	Sema4g	9.47739488242735e-12	2.92257365832076e-10	1.19801191652658	0.175810469381946	4.01185018311694	0.442968815468765	0.0239097373477656	-0.0084109250641951	0.0224542443686847	0.0224542443686847
462	ENSMUSG00000026198	Abcb6	9.65852238655443e-12	2.97198169366359e-10	-0.503852645524333	0.0739708621074627	6.27384318777445	0.0817656725281612	0.00265633658919387	0.00435044592030711	0.00555119607218802	0.00555119607218802
463	ENSMUSG00000025781	Atp5c1	9.98547234851133e-12	3.06594978199648e-10	-0.357656202175035	0.0525446376753199	8.47824231438585	0.0388232960670442	0.000195213636685053	0.00036467183926983	0.00394619478596092	0.00394619478596092
464	ENSMUSG00000026918	Brd3	1.02115711190989e-11	3.12861411700667e-10	0.418177619244122	0.0614651770115312	7.37726332560504	0.0569953179530754	0.00123754306476292	0.00442940891282538	0.00416576688158435	0.00442940891282538
465	ENSMUSG00000044894	Uqcrq	1.11159845325311e-11	3.39838357235403e-10	-0.368620038217387	0.0542786082538195	7.8498704156531	0.0424934166129519	0.000450886497066956	0.00171060955335274	0.00396836447389046	0.00396836447389046
466	ENSMUSG00000035621	Midn	1.22640209977488e-11	3.74131593356215e-10	0.396341555082788	0.0584827577951359	6.88737064857641	0.0489603308658751	0.000527457533256564	0.00176547044204605	0.00460289190573023	0.00460289190573023
467	ENSMUSG00000026131	Dst	1.2870943456396e-11	3.9180585048421e-10	0.572357457960021	0.0845421752379963	8.05332931203215	0.106854773177504	0.0011245292383119	0.00959653985264621	0.00394022727835837	0.00959653985264621
468	ENSMUSG00000000782	Tcf7	1.37458555089873e-11	4.17545046828556e-10	1.18862980726831	0.175818224051119	4.01961147060613	0.427175835486994	0.0240490556898555	-0.0198945683536276	0.0223190161728787	0.0223190161728787
469	ENSMUSG00000054640	Slc8a1	1.39646364442348e-11	4.23286293584737e-10	0.721819807004159	0.106805366220873	5.09060671485579	0.168068461490456	0.0068866282840347	0.00781501091021494	0.0102244510963275	0.0102244510963275
470	ENSMUSG00000056220	Pla2g4a	1.52251250691233e-11	4.60511442516292e-10	0.406250333040719	0.0602232608763022	8.82117306888345	0.0538640093093988	0.00010457320611394	0.00533568851974878	0.00401527560568994	0.00533568851974878
471	ENSMUSG00000035357	Pdzrn3	1.52746682388227e-11	4.60864442526252e-10	2.69437542401524	0.399446861272092	4.42603629386523	2.36936703163735	0.0153695181118089	0.22396717435838	0.016378337269249	0.22396717435838
472	ENSMUSG00000037762	Slc16a9	1.53016331508435e-11	4.60864442526252e-10	-0.896701500276002	0.132942943138557	5.26624496467903	0.262430665535579	0.00942546717516584	0.0170852720203466	0.00915860037490729	0.0170852720203466
473	ENSMUSG00000033538	Casp4	1.68930359031001e-11	5.07719658347719e-10	-0.886926123443629	0.131774612428277	4.85590215865359	0.256828842710769	0.0128410718936478	0.0132057508272861	0.0119994776338866	0.0132057508272861
474	ENSMUSG00000049999	Ppp1r3d	1.74738892884217e-11	5.24069219671316e-10	0.691456034378268	0.102807894955792	5.22776998573863	0.145224082043408	0.00647860424507955	-0.00424029449511439	0.00937559065278212	0.00937559065278212
475	ENSMUSG00000061518	Cox5b	1.8018192792021e-11	5.39256060487096e-10	-0.37386459621708	0.0556243311477621	7.9013976516983	0.045497056524404	0.000681774324849164	0.00377402021644612	0.00395932499860468	0.00395932499860468
476	ENSMUSG00000056214	Pard6g	1.82035874871096e-11	5.43660083438551e-10	0.785887462650861	0.116951879721895	4.86029634494237	0.190184607814885	0.00855410524084982	-0.00243050945417174	0.0119625080148769	0.0119625080148769
477	ENSMUSG00000019891	Dcbld1	1.83693534991677e-11	5.46315333355999e-10	0.58976223009491	0.0877827514624909	5.61187051651457	0.108473486085972	0.00402661091467292	0.00113293867534589	0.00753210626681527	0.00753210626681527
478	ENSMUSG00000065954	Tacc1	1.83513873812376e-11	5.46315333355999e-10	-0.559062636413035	0.0832115253107526	5.23384413984065	0.100070137320644	0.00104547589506835	0.00683555896832699	0.00934076102174468	0.00934076102174468
479	ENSMUSG00000004460	Dnajb11	1.91540677760517e-11	5.68463940510128e-10	0.43592340366706	0.0649436771864872	7.68721465769827	0.0620699816072057	0.000500881838814957	0.00582563997093903	0.00401067376794882	0.00582563997093903
480	ENSMUSG00000024548	Setbp1	1.9196197428929e-11	5.68527380520112e-10	0.677002374460042	0.100864332455004	6.99359741612378	0.149708000781274	0.000897901082266776	0.0143625192601237	0.00449312500959379	0.0143625192601237
481	ENSMUSG00000023959	Clic5	1.96945260139769e-11	5.82073558866312e-10	-1.74448767973348	0.260050307448969	4.6681330067563	0.994122574307729	0.0165745153620616	0.0848647282443933	0.0137157778901547	0.0848647282443933
482	ENSMUSG00000028776	Tinagl1	1.98591892829849e-11	5.85722478935506e-10	0.488234740870987	0.0727942093415571	8.27463992431925	0.077870744954403	0.000118168124606562	0.0078303272458871	0.00393243790715798	0.0078303272458871
483	ENSMUSG00000027312	Atrn	2.16666061885064e-11	6.37706984629001e-10	0.386153064832916	0.0576836252911021	7.69488461435516	0.0487271375960259	0.000297773495664736	0.00469332744442167	0.00400808600187825	0.00469332744442167
484	ENSMUSG00000056209	Npm3	2.24352882491405e-11	6.5896706146649e-10	-0.41768177784969	0.0624409657062831	6.68680880807488	0.0559534078529562	0.000997166135192827	0.00352281835062389	0.00485114516230701	0.00485114516230701
485	ENSMUSG00000032314	Etfa	2.27251643714073e-11	6.66105024131806e-10	-0.375321445566535	0.0561241118677577	7.19661480493386	0.0434012796765813	0.000421586754059188	0.00100519252836021	0.00430328714535768	0.00430328714535768
486	ENSMUSG00000024176	Sox8	2.39684558410648e-11	7.01101992256332e-10	2.71459617294242	0.4064043291329	1.57317488465797	2.33670615916536	0.0891603345362986	0.0683352211127943	0.158586383570645	0.158586383570645
487	ENSMUSG00000036026	Tmem63b	2.42789168425186e-11	7.08725014031303e-10	0.410601594662434	0.0614888534424539	6.54534213128244	0.0541171367779371	0.000605638335868022	0.00381815655930311	0.00506568031063334	0.00506568031063334
488	ENSMUSG00000045136	Tubb2b	2.56203724630309e-11	7.46350850275507e-10	0.906765540148456	0.135951535085348	5.30709876557239	0.268846507310692	0.00555429884785681	0.0221699309902372	0.00893729475067156	0.0221699309902372
489	ENSMUSG00000040747	Cd53	2.57301789682227e-11	7.48016818429968e-10	-2.1496593102107	0.322329176567581	3.10473668298907	1.46919569326829	0.109220320292892	-0.00561388494836269	0.0466238268072103	0.0466238268072103
490	ENSMUSG00000042436	Mfap4	2.7439389774756e-11	7.96078295995777e-10	3.07542301891139	0.461796282782848	0.84456432889575	2.84611812409656	0.0437702592695259	-0.0329576336175933	0.276113450918558	0.276113450918558
491	ENSMUSG00000019986	Ahi1	2.94284549781327e-11	8.52046672034898e-10	0.586696003459947	0.088232886208467	5.16021142951568	0.104771491881158	0.00189933718907443	-1.45475160800203e-05	0.00977822612394001	0.00977822612394001
492	ENSMUSG00000067212	H2-T23	2.96848509706454e-11	8.57723254875396e-10	-0.862787042312999	0.129778988212173	4.95514407971276	0.233403605601218	0.0140666752561003	-0.00146272339828175	0.0111972034159625	0.0111972034159625
493	ENSMUSG00000034566	Atp5h	3.14296119867892e-11	9.06294855992284e-10	-0.352590732993401	0.0531033152924658	8.127559903181	0.0377538416665596	0.00029496833339863	0.000277249377492439	0.00393497480917791	0.00393497480917791
494	ENSMUSG00000033793	Atp6v1h	3.19826321956905e-11	9.20374694926996e-10	-0.350436219912311	0.0527992753855871	8.65234014364115	0.0385530507087909	0.000207662098544488	0.00193157220253355	0.00397398312332011	0.00397398312332011
495	ENSMUSG00000063253	Scoc	3.22517202968445e-11	9.26243344929175e-10	0.40618566223574	0.0612102875671163	7.04385364371383	0.0531149831633523	0.00117575962723917	0.00334792224974336	0.00444428932883444	0.00444428932883444
496	ENSMUSG00000036863	Syde2	3.55839009732261e-11	1.01988051660359e-09	0.391644908660863	0.0591484512613127	7.24293175094417	0.0489931782095191	0.00098322131524896	0.00273860101665886	0.00426458761466886	0.00426458761466886
497	ENSMUSG00000026764	Kif5c	3.6488369436081e-11	1.0436995169081e-09	1.81344444363009	0.274030306129912	2.95372726024344	1.03112063572102	0.0599076425425425	-0.00422462919107289	0.0527312704739375	0.0527312704739375
498	ENSMUSG00000033207	Mamdc2	3.6609149394127e-11	1.04505154174078e-09	2.88228498009402	0.435575386799315	2.14117707656296	2.55873719706048	0.183092477289002	-0.100008495891752	0.101496399089057	0.101496399089057
499	ENSMUSG00000037972	Snn	3.67627515738497e-11	1.04733321918607e-09	0.468087541875536	0.0707447369787353	6.8523264408436	0.0717375654299532	0.000611543727318561	0.0068956829879671	0.00464175443113317	0.0068956829879671
500	ENSMUSG00000039197	Adk	3.74622249376122e-11	1.06512597942619e-09	-0.441486861324762	0.0667525529675742	6.70418500465331	0.0631900480912615	0.00185709211564619	0.00403897472753485	0.00482676287588702	0.00482676287588702
501	ENSMUSG00000074121	Ntf5	3.79505949093569e-11	1.07685759926431e-09	0.6981058249283	0.105583786034117	5.63282344910313	0.159583045887605	0.00282304329138137	0.013898860518566	0.00744870594639678	0.013898860518566
502	ENSMUSG00000049422	Chchd10	3.87049961462022e-11	1.09607614584544e-09	-0.59922604351079	0.0906688437051599	9.84066002887815	0.117586562429075	9.04769587976992e-05	0.0122407818694484	0.00459232940006572	0.0122407818694484
503	ENSMUSG00000027803	Wwtr1	4.02230008433167e-11	1.13679956260157e-09	0.347730001325537	0.0526604021542937	8.55060225539196	0.0378552159894762	0.00020373854918851	0.00177172375445972	0.0039559383833894	0.0039559383833894
504	ENSMUSG00000026207	Speg	4.29714540710123e-11	1.21206783943157e-09	0.656374260957386	0.0995494044744612	5.80328027270268	0.14114025185167	0.00451700656724275	0.0103481193295871	0.00682645844427587	0.0103481193295871
505	ENSMUSG00000025534	Gusb	4.43080256986352e-11	1.24729285808277e-09	0.359984971490604	0.0546350169732134	7.67871115291797	0.0409550042258083	0.000463865372244658	0.00213394752285608	0.00401361224725032	0.00401361224725032
506	ENSMUSG00000027406	Idh3b	4.48890926286387e-11	1.26115284744808e-09	-0.350614297257067	0.0532284588843024	7.82439406171879	0.0376236856245306	0.000276578697725855	0.00065413379253803	0.00397332455507096	0.00397332455507096
507	ENSMUSG00000041491	Cep78	4.50720142403029e-11	1.26379438745591e-09	0.577532946779354	0.0876861222463316	5.54383477349903	0.108487974048608	0.00372007846276962	0.00681077486712405	0.0078132055891283	0.0078132055891283
508	ENSMUSG00000038991	Txndc5	4.87133031481052e-11	1.36320534951469e-09	0.360852419781315	0.0548840315226108	8.96821083245337	0.0426790489580196	0.000122010187370465	0.00439637518689194	0.00406300373161276	0.00439637518689194
509	ENSMUSG00000023961	Enpp4	5.09305149710159e-11	1.42245226095867e-09	-0.405305656480822	0.0617073583115677	6.83878511419963	0.0507686919557221	0.0010544954854219	0.000804116268474936	0.0046572016192664	0.0046572016192664
510	ENSMUSG00000055172	C1ra	5.35373058016231e-11	1.49232615544289e-09	-0.959502533644188	0.146248878029503	8.26479607240458	0.30186001481075	0.000286665645931308	0.0317964358414013	0.00393228135015729	0.0317964358414013
511	ENSMUSG00000056367	Actr3b	5.36621668008487e-11	1.49287938011911e-09	1.238870324009	0.188840551655595	4.75609271162411	0.503232808652554	0.0101632596214022	0.0433278713029819	0.0128775155409842	0.0433278713029819
512	ENSMUSG00000015766	Eps8	5.39624305066830e-11	1.49830060953712e-09	-0.641401155935105	0.0977809459174385	8.24104129038455	0.134891968911877	0.000595604017553995	0.0137460660592096	0.00393209636109225	0.0137460660592096
513	ENSMUSG00000038181	Chpf2	5.50176529088282e-11	1.52462174220644e-09	0.445550877707426	0.0679536972901177	5.94940603463994	0.0610129971237041	0.00055820592383961	0.0012646962460935	0.00636835153925581	0.00636835153925581
514	ENSMUSG00000038766	Gabpb2	5.60782725377094e-11	1.55098973228809e-09	-0.53247102317839	0.0812457283075758	6.67193698263915	0.0929786591992662	0.00131149643417593	0.0085898061181667	0.00487253697428794	0.0085898061181667
515	ENSMUSG00000032966	Fkbp1a	5.97189859304782e-11	1.64847593007316e-09	0.357137909888248	0.0545712000283306	8.18952468792334	0.0414376663738039	0.000534391989699772	0.00343238347280046	0.00393263181909833	0.00393263181909833
516	ENSMUSG00000031078	Cttn	6.15943314214265e-11	1.69694770443217e-09	0.362870113393073	0.0554862830638883	7.24339503038813	0.0427349152925372	0.000353878733003175	0.00368674568495501	0.00426421267936573	0.00426421267936573
517	ENSMUSG00000061778	Mospd2	6.53665091505979e-11	1.79738935026093e-09	-0.443628115079003	0.0679273445109402	7.36689158542186	0.0645787203053341	0.000578864310761481	0.00634232188770046	0.00417269797698169	0.00634232188770046
518	ENSMUSG00000001995	Sipa1l2	6.6306703416388e-11	1.8197221926011e-09	0.34673000432745	0.0531079162457616	8.1010294103217	0.0378919028852181	0.000294130486213136	0.00198761215746695	0.0039365456657371	0.0039365456657371
519	ENSMUSG00000037278	Tmem97	6.67505564223398e-11	1.82485751942304e-09	-0.577054000179595	0.0883996985754511	7.08680261063858	0.109274803786858	0.000768668478774659	0.0109530915835713	0.00440356223464644	0.0109530915835713
520	ENSMUSG00000041957	Pkp2	6.67198872894618e-11	1.82485751942304e-09	0.571776467920813	0.087590302246578	7.05088450893381	0.107284972037577	0.000889284132092284	0.010618807439378	0.00443756862242523	0.010618807439378
521	ENSMUSG00000024939	Fam89b	6.77974858488868e-11	1.84992141809554e-09	0.406619330677561	0.0623128374242366	7.00599028317812	0.050389435884975	0.0013433967027273	-0.00035883187675884	0.00448093785906171	0.00448093785906171
522	ENSMUSG00000006273	Atp6v1b2	6.89653699764952e-11	1.87466719751911e-09	-0.746407934402855	0.114429020932902	8.07027851524449	0.182850242359855	7.26997498606966e-05	0.0195683014976332	0.00393879280897995	0.0195683014976332
523	ENSMUSG00000016252	Atp5e	6.89681305783973e-11	1.87466719751911e-09	-0.351793170985301	0.0539321506494442	7.91573316695607	0.0388123722711808	0.000405973561551503	0.00170007859546524	0.00395704174896001	0.00395704174896001
524	ENSMUSG00000079491	H2-T10	7.17955358945442e-11	1.94779644709321e-09	-0.557052646321663	0.0854787203894925	6.68792799730283	0.1018602291995	0.00129603145797843	0.00966388600115913	0.00484955511643944	0.00966388600115913
525	ENSMUSG00000001025	S100a6	7.55657367043111e-11	2.04617621521617e-09	-0.585740365694751	0.0899869123032916	9.74181449444786	0.112644706064321	0.00020090137563293	0.0119455652031875	0.0045093163416754	0.0119455652031875
526	ENSMUSG00000057074	Ces1g	7.70848283900783e-11	2.08334205397976e-09	1.92303827833726	0.295570932190245	4.55688722578848	1.21425747713207	0.013699848551995	0.117343415381721	0.0148705877111511	0.117343415381721
527	ENSMUSG00000027864	Ptgfrn	7.72681723197654e-11	2.08433460663716e-09	1.66534549211145	0.255977606249029	3.37465795566235	0.851844586873791	0.0608888717885467	-0.0360989912322775	0.0373979305629274	0.0373979305629274
528	ENSMUSG00000037552	Plekhg2	8.24113330549932e-11	2.21886270967762e-09	0.455983314341819	0.0701930489481639	7.1276310146336	0.0648029053986596	0.00302520249475542	8.1356442626938e-06	0.00436539368620357	0.00436539368620357
529	ENSMUSG00000055148	Klf2	8.50392573415777e-11	2.2852893806576e-09	-0.931352251345418	0.143474668800631	6.77527917778005	0.284927081530794	0.00162597187610198	0.0292514990050743	0.00473328621123751	0.0292514990050743
530	ENSMUSG00000020399	Havcr2	8.70358459426343e-11	2.3345312941896e-09	2.64352089420013	0.407453451169628	3.83470751751356	2.29568279326584	0.0477805707207686	0.201246901584292	0.0258051358091797	0.201246901584292
531	ENSMUSG00000044864	Ankrd50	9.05760668754657e-11	2.42491406158497e-09	0.477677136734071	0.0736940261987058	8.39515329580689	0.0749696054843886	0.001002465151598	0.0071437490944653	0.00393815331185352	0.0071437490944653
532	ENSMUSG00000079317	Trappc2	9.19831221287596e-11	2.45795500786174e-09	0.431368479876385	0.066573606268345	6.65538716307375	0.0588927898779011	0.00175113378785969	0.00208531652294269	0.00489693378949925	0.00489693378949925
533	ENSMUSG00000090124	Ugt1a7c	9.39504110578565e-11	2.50581434071011e-09	-1.98425571703796	0.306383547566901	7.34601801551568	1.29382627904296	0.00523451407614192	0.135571803253378	0.00418699814726554	0.135571803253378
534	ENSMUSG00000073422	H2-Ke6	9.68895304742191e-11	2.57936622700655e-09	-0.559777604214305	0.0864958715840592	5.4205804208695	0.101474633541231	0.00285499003398414	0.00648168957508881	0.00836731366764495	0.00836731366764495
535	ENSMUSG00000043635	Adamts3	9.93947616185908e-11	2.64111389003717e-09	-0.775769330792201	0.119942033372553	4.76087966539444	0.196035197260068	0.0087454591822534	0.0106167669186645	0.0128336778720604	0.0128336778720604
536	ENSMUSG00000024511	Rab27b	1.04657539525545e-10	2.77576787667005e-09	-0.463770967371347	0.0717904413867611	7.3630825681767	0.0707096940223734	0.000691007898038558	0.00703979331372041	0.00417527244710171	0.00703979331372041
537	ENSMUSG00000047843	Bri3	1.07913583429497e-10	2.85679609317268e-09	-0.51829691975068	0.0802885465767029	8.0730966176697	0.0883250099605913	0.000353887722293008	0.00931548834480609	0.00393856780616787	0.00931548834480609
538	ENSMUSG00000033998	Kcnk1	1.08457311786229e-10	2.86585342816549e-09	2.15538002711106	0.333925842640761	3.97709576710518	1.52750668044079	0.0319965183631416	0.135263184211872	0.0230712059899624	0.135263184211872
539	ENSMUSG00000005125	Ndrg1	1.10538499796935e-10	2.91542729705609e-09	-0.696656629714956	0.107978855295667	6.03467324861624	0.159590457746895	0.000412559094719232	0.0170765906917248	0.00612840948152964	0.0170765906917248
540	ENSMUSG00000017144	Rnd3	1.16370123623219e-10	3.06355125449572e-09	0.341898116087881	0.0530568691205014	8.79237211602566	0.0358529698876942	0.00021532780392361	0.000765513886528234	0.00400721923738141	0.00400721923738141
541	ENSMUSG00000026956	Uap1l1	1.26308243821193e-10	3.3190351093569e-09	-0.804067408483939	0.125019204065733	7.14371855188955	0.212713080878098	0.00209042739958552	0.0213542746782584	0.00435045975619099	0.0213542746782584
542	ENSMUSG00000028064	Sema4a	1.30875144658694e-10	3.43269567614021e-09	-0.90763624069087	0.141241031903619	4.41253281107055	0.271079898536475	0.00951175402268979	0.0204117896171088	0.0165438569072805	0.0204117896171088
543	ENSMUSG00000066357	Wdr6	1.32662915221217e-10	3.47317864232933e-09	0.340508528176033	0.0530049645512106	8.49626584817939	0.0362199268468564	0.000265906827773324	0.00152923007056907	0.00394838257283931	0.00394838257283931
544	ENSMUSG00000037300	Ttc13	1.4030938921228e-10	3.65988674686565e-09	0.3977420489996	0.0619965003300916	7.32661742736905	0.0481075658370681	0.0015646373596664	-0.000754706641731567	0.00420071172010217	0.00420071172010217
545	ENSMUSG00000051998	Lax1	1.40145450543621e-10	3.65988674686565e-09	1.77897073303001	0.277282471151092	2.84168433561888	1.04157003804226	0.0575657469441313	0.0576204747421945	0.0577626062673532	0.0577626062673532
546	ENSMUSG00000040532	Abhd11	1.43664483457324e-10	3.74053900518191e-09	-0.425521019887095	0.0663636856527169	6.84966410312266	0.0564488214202826	0.00196143649402983	0.000699038394166181	0.0046447716660891	0.0046447716660891
547	ENSMUSG00000026585	Kifap3	1.48976376889808e-10	3.87175168896804e-09	0.368733488862282	0.057556872332618	7.18802774546484	0.041111258052809	0.000658462391520122	-0.000256034503715672	0.00431072793754981	0.00431072793754981
548	ENSMUSG00000054659	Pm20d2	1.57115557397287e-10	4.07582986124056e-09	-1.19406916933887	0.186622856549962	4.09864186077019	0.459288680151242	0.0312489853024031	0.00818642194954231	0.0209931505778986	0.0209931505778986
549	ENSMUSG00000021481	Zfp346	1.64426732540483e-10	4.25448104383431e-09	-0.703068117203504	0.110003056546956	5.63808852089818	0.162812240168031	0.00355217404316438	0.0145988346313449	0.00742797208361689	0.0145988346313449
550	ENSMUSG00000028347	Tmeff1	1.6460077195476e-10	4.25448104383431e-09	1.24753601686967	0.195196232768723	7.8745999704398	0.512625717160636	0.000326723587956352	0.0568256303426961	0.00396386334983033	0.0568256303426961
551	ENSMUSG00000052364	B630019K06Rik	1.6882816583379e-10	4.35582795915273e-09	0.651861036732335	0.102055629624753	5.13326090887738	0.131175724012295	0.00567598057189267	-0.00105237976018236	0.00994704673526444	0.00994704673526444
552	ENSMUSG00000023175	Bsg	1.69730294927994e-10	4.37117005923254e-09	-0.505006125412349	0.0790740580772296	9.45876778165779	0.0840126040041593	6.66065700221891e-05	0.00931245342117943	0.00430582538335417	0.00931245342117943
553	ENSMUSG00000037470	Uggt1	1.92938709264706e-10	4.95988551701097e-09	0.366431861698745	0.0575530063576765	7.00005723893534	0.0418617026320574	0.000481763390059029	0.00149324892450953	0.0044867594211511	0.0044867594211511
554	ENSMUSG00000024661	Fth1	2.07956496021871e-10	5.33629882210635e-09	-0.765387446310535	0.120432044567487	11.092117979676	0.193150035721374	1.72766202002216e-05	0.0217385394178577	0.00631096268537127	0.0217385394178577
555	ENSMUSG00000021990	Spata13	2.1022003335639e-10	5.38466305260259e-09	0.436357094262427	0.0686778211240091	5.93163600080929	0.0592834746099093	0.000654200253898433	0.00204732536605717	0.00642076441761366	0.00642076441761366
556	ENSMUSG00000027712	Anxa5	2.18558070560295e-10	5.58816822137617e-09	0.394804549157697	0.0621964748152235	7.26894991348276	0.0514032713860129	0.00104144290501873	0.00476115931414237	0.00424390083387608	0.00476115931414237
557	ENSMUSG00000031647	Mfap3l	2.2207573066562e-10	5.66791487817317e-09	1.2740492300493	0.200788115244124	6.31914140585374	0.535339472844712	0.0018595844264938	0.0586142164084379	0.00545979434123933	0.0586142164084379
558	ENSMUSG00000033102	Cdc14b	2.36432761198225e-10	6.0235271204193e-09	0.510979616431859	0.0806522378802638	6.34054785205209	0.0788218985341951	0.00433879958037471	-0.00372398956594978	0.00541837563226729	0.00541837563226729
559	ENSMUSG00000027995	Tlr2	2.37116862659235e-10	6.03014905109783e-09	1.75026736265875	0.276278937227821	3.72211880259451	1.0106268136234	0.0426065228057579	0.0718885539278436	0.0282231945549188	0.0718885539278436
560	ENSMUSG00000023008	Fmnl3	2.40632203405901e-10	6.10334580432276e-09	0.363384036258077	0.0573805659092526	7.35477006858423	0.0421996352375899	0.000757848987923399	0.00247371088135941	0.00418094502817573	0.00418094502817573
561	ENSMUSG00000040734	Ppp1r13l	2.40853756065354e-10	6.10334580432276e-09	1.37515793799152	0.217150731507392	5.93719259547442	0.623903134559362	0.00257654635364955	0.0681551139376434	0.00640428235664318	0.0681551139376434
562	ENSMUSG00000073987	Ggh	2.67904921171552e-10	6.77675508785548e-09	0.637415611278276	0.100916028671355	5.22209755290476	0.123976773552316	0.00586775234321585	-0.00325878346579297	0.00940831492098083	0.00940831492098083
563	ENSMUSG00000032047	Acat1	2.79867191512931e-10	7.06677086065333e-09	-0.461283620229994	0.0731089219164121	6.10293016132072	0.0697665653649977	0.00206818492440287	0.00534655492216156	0.00594918677126718	0.00594918677126718
564	ENSMUSG00000059534	Uqcr10	2.81977412475726e-10	7.10743066623213e-09	-0.435800379808981	0.0690828096025835	7.95512346515271	0.0627035128115991	0.000344927765171307	0.0068137241087089	0.00395128557999561	0.0068137241087089
565	ENSMUSG00000040118	Cacna2d1	2.87239265485908e-10	7.22724495247375e-09	0.849456013485672	0.13471638158322	4.86376728385821	0.222794596064019	0.0152893519001288	-0.00738692638771851	0.011933403300185	0.011933403300185
566	ENSMUSG00000027068	Dhrs9	2.93399335987522e-10	7.3691960431071e-09	-0.953075061746733	0.151228301715938	5.57855126722147	0.299949621084925	0.00408055944883057	0.0302244394109997	0.00766774599653296	0.0302244394109997
567	ENSMUSG00000004451	Ralb	3.06273840369157e-10	7.67899279486408e-09	0.351559524439545	0.0558423729384108	7.46148976741329	0.0389142864898896	0.0005638290942361	0.00173124180906599	0.00411372682885273	0.00411372682885273
568	ENSMUSG00000018774	Cd68	3.07574366665609e-10	7.69802323330685e-09	-0.937481978687961	0.148926940325724	5.24858413873115	0.290276818375146	0.007339139356642	0.0259297109755307	0.00925714139362561	0.0259297109755307
569	ENSMUSG00000022096	Hr	3.10815181408599e-10	7.76546330211713e-09	0.744036457622027	0.118227023829434	5.06964686653243	0.181893103609272	0.0106008865493059	0.00916914911075928	0.0103655571960425	0.0103655571960425
570	ENSMUSG00000026556	Vangl2	3.18424007225577e-10	7.94160646792772e-09	0.785850691514607	0.124945808928538	5.06345517561813	0.200005631848116	0.0130093169501147	0.00541223185228595	0.0104078658030954	0.0104078658030954
571	ENSMUSG00000089791	Gm3555	3.1922249786814e-10	7.94757798545267e-09	1.21454557429914	0.193117805963868	4.29968024140496	0.487289669991249	0.0236693797688623	0.0322723507015848	0.0180055846360558	0.0322723507015848
572	ENSMUSG00000021226	Acot2	3.40990770225368e-10	8.47469368797872e-09	-0.451167545597957	0.0718546247315777	6.35039649874596	0.0672613507746443	0.00189090025852739	0.00585373038444639	0.00539967472372527	0.00585373038444639
573	ENSMUSG00000027006	Dnajc10	3.44124152115996e-10	8.5376421404555e-09	0.348512430793297	0.0555179663920709	7.11031338600978	0.0390345063776043	0.000241830798147819	0.00300345926731265	0.00438153609031885	0.00438153609031885
574	ENSMUSG00000038936	Sccpdh	3.45684809922607e-10	8.56142030986026e-09	0.428491739598677	0.0682663093736684	6.43409983861786	0.0591088800382462	0.00174167849006517	0.00329248246862961	0.00524875500318695	0.00524875500318695
575	ENSMUSG00000037411	Serpine1	3.48019696230615e-10	8.60425739411203e-09	2.35418285150565	0.375125531606587	8.97012976323216	1.83151606685273	0.000214727696108897	0.210864018998578	0.00406370032185764	0.210864018998578
576	ENSMUSG00000028383	Hsdl2	3.60193983870496e-10	8.88978762969267e-09	0.392356307061762	0.062573083134062	6.82786932920091	0.0481412892906662	0.00120324511110056	0.00124456461805291	0.00466984098825279	0.00466984098825279
577	ENSMUSG00000026204	Ptprn	3.65724009263673e-10	8.99503895448509e-09	0.807819544645805	0.128880033665876	4.26281687023557	0.201522601860568	0.00640014709759128	0.000788448961210432	0.0185149475189847	0.0185149475189847
578	ENSMUSG00000038508	Gdf15	3.65230188318251e-10	8.99503895448509e-09	0.867148439256399	0.138340757668588	4.45950930918136	0.234945977090988	0.0127309676974501	-0.00102840222301818	0.0159762801510283	0.0159762801510283
579	ENSMUSG00000024038	Ndufv3	3.67508288684243e-10	9.02331231767738e-09	-0.371933777434707	0.0593457243434997	7.60472085480834	0.0457267184364803	0.000800537160369824	0.00448233533641215	0.00404227575197859	0.00448233533641215
580	ENSMUSG00000063146	Clip2	3.71473147706821e-10	9.10493494448306e-09	0.559272606054089	0.0892613035093466	6.93513598951779	0.103396850729785	0.000861668445071687	0.0110897020112099	0.00455221419681508	0.0110897020112099
581	ENSMUSG00000037907	Ankrd13b	3.7838920161257e-10	9.25848690210723e-09	0.42732535115944	0.0682335005385229	6.56847728656454	0.0567181538612914	0.00195428118813609	0.00046580273465077	0.00502943470547482	0.00502943470547482
582	ENSMUSG00000029701	Rbm28	3.79139550651202e-10	9.26090696229809e-09	-0.610097468036309	0.0974225813077895	7.27897790539187	0.123055067369702	0.000441050710562775	0.0137956883124465	0.00423612802214581	0.0137956883124465
583	ENSMUSG00000058076	Sdhc	3.84264101371742e-10	9.36998021458092e-09	-0.346757748546332	0.0553900523832002	8.5401818984777	0.0379545981035232	0.000647709425974275	0.00170518713708433	0.00395437742854622	0.00395437742854622
584	ENSMUSG00000039480	Nt5dc1	3.90890290630224e-10	9.51523351301245e-09	-0.547555611198572	0.0875021784405556	5.53384268149406	0.0980887562953725	0.00362906095706779	0.00655045415400723	0.00785588589069645	0.00785588589069645
585	ENSMUSG00000038764	Ptpn3	3.93550557517268e-10	9.5636149156675e-09	-0.679417774802405	0.10859278798941	4.91219897329317	0.148071335670449	0.00615248501557821	0.00583349230343861	0.0115361053893913	0.0115361053893913
586	ENSMUSG00000044447	Dock5	3.96984611551317e-10	9.63060279490363e-09	0.4269941037265	0.0682621671813285	6.73256237062662	0.0602888575471094	0.00094434865154234	0.00604523655089512	0.00478828983181079	0.00604523655089512
587	ENSMUSG00000020986	Sec23a	3.98310909020673e-10	9.64631666548191e-09	0.568748180139209	0.0909315001955023	6.06032955662977	0.106964592996865	0.000481787478786878	0.0119210191129201	0.00605976358264786	0.0119210191129201
588	ENSMUSG00000032878	Ccdc85a	4.14268278108872e-10	1.00157106149587e-08	0.41151622268579	0.0658578256523284	6.671161058269	0.0524496983700434	0.00163221309854703	0.000425309288914215	0.0048736667009317	0.0048736667009317
589	ENSMUSG00000026029	Casp8	4.17051467134679e-10	1.00658805717939e-08	0.375349111840079	0.0600798076496835	7.11500710013478	0.0436521543453315	0.00103721976072866	0.000695364761259375	0.0043771551701058	0.0043771551701058
590	ENSMUSG00000026864	Hspa5	4.17868539118468e-10	1.00685070374714e-08	0.422912132086372	0.0676962394442524	9.00678314635308	0.0591557384416254	7.21654339736957e-05	0.00680200581836665	0.00407737473241906	0.00680200581836665
591	ENSMUSG00000063019	Manbal	4.22800628222954e-10	1.01701078355626e-08	0.368708018610527	0.059037026579163	7.0957270756434	0.0414189463709353	0.000832872240810409	-3.87903975295843e-05	0.00439518352015279	0.00439518352015279
592	ENSMUSG00000073405	H2-T-ps	4.3274721162173e-10	1.03917810142137e-08	-0.8411515928778	0.134762492436569	4.60191473630631	0.21545443058094	0.0128515530035075	-0.00885951560265478	0.0143898410480671	0.0143898410480671
593	ENSMUSG00000042737	Dpm3	4.34101334763097e-10	1.04067193507457e-08	-0.41573267899142	0.0666105353500226	6.60079764279409	0.0560000544892899	0.0016758746291647	0.00351157083942959	0.00497957050026021	0.00497957050026021
594	ENSMUSG00000020473	Aebp1	4.41057992146273e-10	1.05556909366185e-08	-0.897231683033942	0.143815747719488	9.95562147214254	0.266326971062514	4.67203148991821e-05	0.030977733623274	0.00469712544869306	0.030977733623274
595	ENSMUSG00000048489	8430408G22Rik	4.52702888010394e-10	1.08161752200937e-08	-2.8204473192326	0.452380455134441	2.97007739443554	2.63205461559508	0.218367581760981	0.0886045325204843	0.052033840189553	0.0886045325204843
596	ENSMUSG00000024164	C3	4.67293761931868e-10	1.11460538919856e-08	-1.97189556832424	0.31653078108737	4.86799847019432	1.28674172216397	0.0183022172543	0.131985385809371	0.0118980395026065	0.131985385809371
597	ENSMUSG00000026879	Gsn	4.87694436501222e-10	1.15834965263296e-08	0.337579688624507	0.0542469772653416	8.28205887807248	0.0377192953024576	9.58101569340155e-05	0.00431829165670572	0.0039325868421163	0.00431829165670572
598	ENSMUSG00000031024	St5	4.88077829155277e-10	1.15834965263296e-08	0.461603399041973	0.0741782928824615	5.98300991390676	0.069007916993004	0.00198207403028035	0.00437368545831076	0.00627155467215402	0.00627155467215402
599	ENSMUSG00000044583	Tlr7	4.87074678388678e-10	1.15834965263296e-08	0.519359016389576	0.083455121504175	6.61699501919532	0.0892778451378765	0.00146904411401084	0.00897809184390407	0.00495486832814401	0.00897809184390407
600	ENSMUSG00000040097	Flywch1	4.96757680035678e-10	1.17698452989787e-08	0.374208957846633	0.0601609989186362	7.38455985400886	0.0437680229911269	0.0012680586875371	0.000929841001622463	0.00416095999879512	0.00416095999879512
601	ENSMUSG00000063687	Pcdhb5	5.0793273087167e-10	1.20145951781559e-08	0.977704628621902	0.157272349191799	4.18466097215888	0.315875759408411	0.0174513922615544	0.0189284291882004	0.0196504954689062	0.0196504954689062
602	ENSMUSG00000022956	Atp5o	5.11360916542646e-10	1.20755926737047e-08	-0.353513355946585	0.0568753800240695	7.13463647309749	0.0384863181250787	0.000493335351301937	0.000750177492815487	0.00435887792802155	0.00435887792802155
603	ENSMUSG00000034586	Hid1	5.16125386701956e-10	1.21678913720647e-08	-0.756019532816656	0.121661527997631	4.78897623423269	0.189231493073756	0.00266108624888207	0.0195412048431955	0.0125799533201123	0.0195412048431955
604	ENSMUSG00000041895	Wipi1	5.2786606302268e-10	1.24240793906133e-08	0.945885374738283	0.152302057354489	5.29856718480948	0.296244842652427	0.0047015259526328	0.0300923490589821	0.00898276273744069	0.0300923490589821
605	ENSMUSG00000028643	Svbp	5.49787795419261e-10	1.29186500821161e-08	0.543785188945472	0.0876480331266963	5.55498515170373	0.096787485125452	0.00375725384644789	0.00633872816669343	0.00776601272001979	0.00776601272001979
606	ENSMUSG00000058558	Rpl5	5.52790386824327e-10	1.29677692064268e-08	-0.455614176572361	0.073446651834391	6.24145288021903	0.0638175257792272	0.00247163424641385	-0.000543831232521218	0.00561998175210953	0.00561998175210953
607	ENSMUSG00000030630	Fah	6.15767387412129e-10	1.44213330798201e-08	-0.480210404665191	0.0776243026465504	5.93376565137233	0.0764112486582471	0.000910382881891237	0.00812791566015363	0.00641443736680215	0.00812791566015363
608	ENSMUSG00000022540	Rogdi	6.44086791193658e-10	1.50597661572517e-08	-0.723533996368804	0.117090994105639	5.09173283331063	0.1735027942512	0.0043302947997725	0.0162351565511978	0.0102169610198077	0.0162351565511978
609	ENSMUSG00000025151	Maged1	6.60098418149025e-10	1.54087998561684e-08	0.321903438007943	0.0521270110657735	8.2551182402808	0.0343472173595822	0.000133276555460887	0.00394256136851602	0.003932173075689	0.00394256136851602
610	ENSMUSG00000030084	Plxna1	7.49052624927547e-10	1.74566100261803e-08	0.791914252642006	0.128654333936208	6.25061308085141	0.208000780229948	0.00137370944002337	0.0234541970208308	0.00560022059237401	0.0234541970208308
611	ENSMUSG00000028149	Rap1gds1	8.21591386846238e-10	1.91093608062656e-08	0.333926525258048	0.0543792368724838	7.57521881197596	0.0356267330736344	0.000380390857910744	0.00233792888253956	0.00405526124633981	0.00405526124633981
612	ENSMUSG00000044807	Zfp354c	8.22659595767766e-10	1.91093608062656e-08	1.17356348483631	0.191118784499377	4.42151047023576	0.457007043628565	0.0216859032939839	0.0331036813887949	0.0164335974239553	0.0331036813887949
613	ENSMUSG00000039953	Clstn1	8.26125482147606e-10	1.91585641993644e-08	0.334950570301779	0.0545537668636064	7.6703887335441	0.0340446608486165	0.000447611254286809	3.62581019257053e-05	0.00401655896422627	0.00401655896422627
614	ENSMUSG00000042190	Cmklr1	8.33919766716098e-10	1.93078231329577e-08	3.29234953252695	0.536358909784356	2.99439554516491	3.59708668942519	0.223864772483173	0.207656547674421	0.0510132138637676	0.207656547674421
615	ENSMUSG00000036918	Ttc7	8.54147312650823e-10	1.9743997067714e-08	-0.610512624358907	0.0995207872802182	5.60068194713609	0.117118680583807	0.00727934692400134	-0.000653120382341793	0.00757723372731033	0.00757723372731033
616	ENSMUSG00000022747	St3gal6	8.55587078363419e-10	1.9745171925348e-08	-0.697050428232955	0.113632434094379	5.78293008331062	0.16125858594378	0.00233251922064875	0.0170359758966715	0.00689545700184852	0.0170359758966715
617	ENSMUSG00000019843	Fyn	8.82952904013504e-10	2.0343692841906e-08	1.20757579769111	0.197018583236443	4.46703859109716	0.484051378719392	0.0287825391870541	0.0294419440236888	0.0158874345215852	0.0294419440236888
618	ENSMUSG00000036553	Sh3tc1	9.28807080487012e-10	2.13655686993582e-08	-0.90149849393812	0.147275106151893	6.69021705276246	0.269837808642271	0.0013307765646255	0.0312041587734515	0.00484631153089085	0.0312041587734515
619	ENSMUSG00000020022	Ndufa12	9.48156532228585e-10	2.17403117131638e-08	-0.358162427006076	0.0585433466426536	7.07647721108304	0.0413502691327703	0.00072769724672403	0.00285501762465843	0.00441328790745882	0.00441328790745882
620	ENSMUSG00000033475	Tomm6	9.48015183470469e-10	2.17403117131638e-08	-0.328348023259103	0.0536698325332945	8.03183488589649	0.0344189638627913	0.000378429536184086	0.00221561615049487	0.00394224685004372	0.00394224685004372
621	ENSMUSG00000001555	Fkbp10	9.60582009731213e-10	2.19897485512704e-08	0.61346569183903	0.100307907688761	7.82316373273388	0.124976058132938	0.000370425341922674	0.0147220891754228	0.0039735756992	0.0147220891754228
622	ENSMUSG00000026433	Rab29	9.90863210091469e-10	2.26464813418976e-08	0.620311273234739	0.101509402117338	5.08546613639769	0.118076309705224	0.00519747858307633	-0.00189686983983573	0.0102587594942529	0.0102587594942529
623	ENSMUSG00000036599	Chst12	9.95967720077318e-10	2.2726608521058e-08	0.441773055748263	0.072302630872704	6.74555281882117	0.0648222343528849	0.00203671530213818	0.00580479034453356	0.00477120678473838	0.00580479034453356
624	ENSMUSG00000037071	Scd1	9.99515349611371e-10	2.27710099520437e-08	-0.842548185991784	0.137908159280343	9.80218602263441	0.235788626190725	7.81821959849443e-05	0.0284498083981536	0.00455925304470353	0.0284498083981536
625	ENSMUSG00000032562	Gnai2	1.00491292921165e-09	2.28573475226766e-08	0.320889810565467	0.0525305869475954	7.91300875885375	0.0320708050891215	0.000181725922205717	0.00129292899241788	0.0039574679253826	0.0039574679253826
626	ENSMUSG00000022306	Zfpm2	1.00853229218083e-09	2.29030272614101e-08	0.462867936017987	0.0757799350581322	7.27319090635379	0.0711651361269638	0.000509894854251817	0.00810400298187028	0.00424060003186982	0.00810400298187028
627	ENSMUSG00000059327	Eda	1.01076216494836e-09	2.29170573156395e-08	-1.25712135316095	0.205825607302299	5.90256756401493	0.524943245717594	0.014998566056012	0.0485477048760284	0.00650839096076531	0.0485477048760284
628	ENSMUSG00000025351	Cd63	1.02770251221032e-09	2.3264042856022e-08	-0.351817462138768	0.0576273115765711	10.1795625316812	0.0377603242197445	5.31651490770555e-05	0.000731417625942773	0.00492819541023775	0.00492819541023775
629	ENSMUSG00000036902	Neto2	1.04522098887982e-09	2.36229913798339e-08	0.684247477156131	0.112128574277207	5.23128683328687	0.148050877708649	0.00950382757849573	-1.32091906331344e-05	0.00935539817566295	0.00935539817566295
630	ENSMUSG00000047746	Fbxo40	1.13610904256727e-09	2.56363907129149e-08	3.04247471730679	0.499666552226511	0.828090178093449	3.07659571773202	0.0491911869850481	0.325308808135844	0.279526317274445	0.325308808135844
631	ENSMUSG00000017697	Ada	1.17355014153174e-09	2.64392849635741e-08	0.93009312866773	0.152879882236609	4.05429911367602	0.273554254162559	0.0133326298952746	0.00420772730982704	0.0217257576937446	0.0217257576937446
632	ENSMUSG00000027984	Hadh	1.21992802183634e-09	2.74406594278884e-08	-0.339107420568571	0.0557962499040744	7.90002472882118	0.0377043303128028	0.00071028330489022	0.00329743857936249	0.00395954895014666	0.00395954895014666
633	ENSMUSG00000042292	Mkl1	1.26666860164836e-09	2.84470155466557e-08	0.384684025754989	0.0633582610212188	6.54394187191559	0.0492116629888794	0.000886980517320665	0.00513442334212868	0.00506789067605982	0.00513442334212868
634	ENSMUSG00000027227	Sord	1.2800052181312e-09	2.87011895598629e-08	-1.10231506121994	0.181603894068235	8.08739241258919	0.404105517466591	0.000378580289641824	0.0490913812214785	0.00393748567658999	0.0490913812214785
635	ENSMUSG00000045636	Mtus1	1.32530708780904e-09	2.96701819847138e-08	0.445016689204564	0.0733830433430766	7.04337250939333	0.0658740413615283	0.00146984916528857	0.00660775741014922	0.00444475011290014	0.00660775741014922
636	ENSMUSG00000079442	St6galnac4	1.42065893784904e-09	3.17548544975817e-08	0.966883839635157	0.159733104167083	5.35229261302141	0.31107690528451	0.0162922838194468	0.0219797130308312	0.00870274971178421	0.0219797130308312
637	ENSMUSG00000029432	Nipsnap2	1.42685072248943e-09	3.18431866105333e-08	-0.389515903000241	0.0643570415623228	6.66957913128313	0.049257352482303	0.00133676900412548	0.00333893208996883	0.00487597419385634	0.00487597419385634
638	ENSMUSG00000099032	Tcf24	1.43903385257478e-09	3.20647417683433e-08	-0.983458188461417	0.162526823666803	5.07966597977303	0.321854964629007	0.0072907625744948	0.0323316900423355	0.0102977021784936	0.0323316900423355
639	ENSMUSG00000021180	Rps6ka5	1.45049726283921e-09	3.22695916878282e-08	0.599122898705944	0.0990322878045802	5.56400283957405	0.115913714094537	0.00698291450585019	0.00330363520464207	0.00772817653586362	0.00772817653586362
640	ENSMUSG00000042686	Jph1	1.51821905822683e-09	3.37234408308634e-08	-0.41862381038214	0.0692808473610598	6.104873160404	0.0553214358638944	0.00125551187377964	0.00217907247401516	0.00594424184282006	0.00594424184282006
641	ENSMUSG00000062519	Zfp398	1.55276136783745e-09	3.44369042202452e-08	0.509495501069911	0.0843704904428456	5.61846932181338	0.0864177552722239	0.00303625024584261	0.00764131924050685	0.00750568594281488	0.00764131924050685
642	ENSMUSG00000028041	Adam15	1.60591450364471e-09	3.55602501305501e-08	0.489091139771061	0.0810645570741078	5.7811845856946	0.0745567070982719	0.00295575511413013	0.000536325132751252	0.0069014385063018	0.0069014385063018
643	ENSMUSG00000004455	Ppp1cc	1.65089991883072e-09	3.64995229332777e-08	-0.339506138299649	0.0563132118680758	7.77340227043986	0.0368508097289321	0.000771764024643086	0.00206759140784478	0.0039850027217051	0.0039850027217051
644	ENSMUSG00000022377	Asap1	1.65519905808754e-09	3.65377481518206e-08	0.339495496956605	0.0563153736399275	7.83622964880562	0.0383828633059895	0.000663844360418258	0.0040932876018887	0.00397097613402526	0.0040932876018887
645	ENSMUSG00000032046	Abhd12	1.71541437601426e-09	3.78082647587887e-08	-0.329519106477865	0.0547129417692965	7.58031788389941	0.0359012312822554	0.000437305893060291	0.00372066763452021	0.00405295310251535	0.00405295310251535
646	ENSMUSG00000017386	Traf4	1.75142598853538e-09	3.85422164907413e-08	0.528486255459567	0.0877982145615728	7.51634161870616	0.0930395484391423	0.000614661690332526	0.0109481280299674	0.00408385260237855	0.0109481280299674
647	ENSMUSG00000026930	Gpsm1	1.77169277881308e-09	3.89279513811541e-08	0.66270243737635	0.110129831158468	4.73891929437653	0.137373141516997	0.00515660242209275	0.00186937928494439	0.0130362671443963	0.0130362671443963
648	ENSMUSG00000047557	Lxn	1.78357219093818e-09	3.91284911518166e-08	0.372309902262985	0.0618826789578191	6.6300778240298	0.043950826158364	0.000809163769318684	0.00214887018248359	0.00493503516317608	0.00493503516317608
649	ENSMUSG00000036904	Fzd8	1.78891345563261e-09	3.91851982823931e-08	0.462587787636827	0.0768942107460016	5.99007122880272	0.0678524092699296	0.0026174886113313	0.00195272499955556	0.00625159085804445	0.00625159085804445
650	ENSMUSG00000049811	Fam161a	1.81276830028347e-09	3.96464761762285e-08	-0.83235078252249	0.138407880136075	4.81754507265658	0.213257716954027	0.0164069955247348	-0.00963778376937609	0.0123281164009083	0.0123281164009083
651	ENSMUSG00000056666	Retsat	1.81554980238638e-09	3.96464761762285e-08	-0.457241912753021	0.0760358488097958	6.24215089197073	0.0696587903984836	0.00177412552126337	0.00689804993507582	0.00561846715203398	0.00689804993507582
652	ENSMUSG00000037341	Slc9a7	1.84874871353939e-09	4.03095271651473e-08	1.85805422114453	0.309131239735474	2.75604394408348	1.15012417011138	0.0814222776863944	0.061595876685461	0.0619209073841923	0.0619209073841923
653	ENSMUSG00000014303	Glis2	1.8767881250019e-09	4.08582235605315e-08	0.482415336618722	0.0802937982071634	6.14954211854404	0.0775538799381259	0.00339142650632407	0.00627921453947496	0.00583284140237211	0.00627921453947496
654	ENSMUSG00000022206	Npr3	1.93408133882725e-09	4.20411319767097e-08	0.716763729903315	0.119395976632982	5.19853377345901	0.171231552434847	0.00506806297571978	0.0163150358784958	0.00954633863066463	0.0163150358784958
655	ENSMUSG00000050910	Cdr2l	2.07353027373197e-09	4.50035211776697e-08	-0.324164623899418	0.0541001160066673	7.86515060681069	0.0330368253544888	0.000424686072801199	0.00146533184986611	0.00396554775510108	0.00396554775510108
656	ENSMUSG00000029207	Apbb2	2.11973789157483e-09	4.5936271138152e-08	0.601939675915199	0.100518366049998	6.61237433744577	0.120824142328303	0.00309173530178483	0.0120641775682572	0.00496189774243797	0.0120641775682572
657	ENSMUSG00000072812	Ahnak2	2.20608078511487e-09	4.77346186319529e-08	-0.655959349000342	0.109658148371161	8.98852191200781	0.143514691667315	0.000184310783475809	0.0178530534728115	0.00407047419740749	0.0178530534728115
658	ENSMUSG00000042506	Usp22	2.23360107050496e-09	4.82566456205144e-08	0.450091053206875	0.0752681057240735	5.86745508696625	0.0635478926090049	0.00188046215138605	0.00158617004354232	0.00661746945754941	0.00661746945754941
659	ENSMUSG00000069920	B3gnt9	2.28217325323535e-09	4.92312214992317e-08	-0.457760808780186	0.0765956091332554	6.52216913253834	0.0699037522227195	0.00241961965546432	0.00638071135227735	0.00510252542942726	0.00638071135227735
660	ENSMUSG00000036968	Cnpy4	2.37708382616171e-09	5.12009449586588e-08	0.46099374194799	0.0772224239263462	5.5528981058578	0.0708388000568917	0.00117014275310427	0.00768514602480639	0.00777481138248622	0.00777481138248622
661	ENSMUSG00000059674	Cdh24	2.46987044402908e-09	5.31190290957902e-08	0.648164438076279	0.108689747594686	4.86150837699097	0.135684957167332	0.00576785677996318	0.00629441263417399	0.0119523350683317	0.0119523350683317
662	ENSMUSG00000036052	Dnajb5	2.51445522006586e-09	5.39962166290879e-08	0.688017991920944	0.115429302594603	5.52129946516863	0.151581926749853	0.0120758920007493	-0.000111767516030972	0.00790999384546519	0.00790999384546519
663	ENSMUSG00000092021	Gbp11	2.57452060636873e-09	5.52026922174026e-08	-2.84371201730943	0.477400781653375	0.728708828094771	2.4299657400249	0.0409128316370617	-0.0359674206272203	0.300954427847819	0.300954427847819
664	ENSMUSG00000066363	Serpina3f	2.60543863315875e-09	5.57814994111217e-08	3.59219141032246	0.603252782182672	1.47068353413963	4.30784844157171	0.0952127915544789	0.450658087262223	0.171671461014337	0.450658087262223
665	ENSMUSG00000039286	Fndc3b	2.61351849221415e-09	5.58703441884456e-08	0.794964204031054	0.13351325203558	8.95269412230586	0.210981371870158	0.000688260418084066	0.0260504222855904	0.00405744135449805	0.0260504222855904
666	ENSMUSG00000049470	Aff4	2.68067545244837e-09	5.72199432913005e-08	0.458011486447629	0.0769761285121781	6.61531725447571	0.0700427457482582	0.000837158797365175	0.00805082774371986	0.0049574191528785	0.00805082774371986
667	ENSMUSG00000041453	Rpl21	2.69350271611676e-09	5.74075481444015e-08	-0.317640125181076	0.0533914959674165	9.0203362137547	0.0312358736593943	0.000193368574854149	0.00101575507749518	0.00408260918760383	0.00408260918760383
668	ENSMUSG00000026626	Ppp2r5a	2.71392478457016e-09	5.77562196668403e-08	-0.525115629551283	0.0882839901796145	6.43379312444222	0.092076802826153	0.000731465269542229	0.0109596291135092	0.00524928442400069	0.0109596291135092
669	ENSMUSG00000051515	Fam181b	2.72338407715652e-09	5.78708939325218e-08	0.852445905892193	0.143329450689157	5.10215972429419	0.242651204463535	0.00592759935478906	0.0248873977974942	0.0101480441198118	0.0248873977974942
670	ENSMUSG00000033233	Trim45	2.78163883881323e-09	5.90205637799536e-08	0.812665235574059	0.136720455223832	4.76883339430147	0.201725234267542	0.015277489969308	-0.0107802415513715	0.0127612343456097	0.0127612343456097
671	ENSMUSG00000033581	Igf2bp2	2.87412625421754e-09	6.08920697912914e-08	-0.548987533703903	0.0924434553320569	4.97405988067439	0.0994487448269086	0.00176636527333017	0.00952432369944647	0.0110523233772648	0.0110523233772648
672	ENSMUSG00000022283	Pabpc1	2.89866578572045e-09	6.13205845383957e-08	-0.313645079767561	0.0528267798472264	8.85586806007755	0.0303648147797283	0.000160463706209121	0.00090559124505157	0.00402553929733186	0.00402553929733186
673	ENSMUSG00000003402	Prkcsh	2.94884336862023e-09	6.22893868176897e-08	0.312692767479068	0.0526913694345925	8.49125814874984	0.0307601654910414	0.000216811799647559	0.00156710750151003	0.0039477588196915	0.0039477588196915
674	ENSMUSG00000019927	Ube2d1	2.96031428139722e-09	6.24389136859686e-08	0.347207626159453	0.058513695865181	7.14508582724011	0.0385727707338506	0.000786578882889325	0.00222195866069306	0.00434920002281502	0.00434920002281502
675	ENSMUSG00000019917	Sept10	3.02326844407945e-09	6.36722728904198e-08	-0.375556270245507	0.0633280582716952	6.93647132713255	0.0459687979608352	0.00146483321772249	0.00310522218805317	0.00455083122897234	0.00455083122897234
676	ENSMUSG00000060716	Plekhh1	3.11487247795584e-09	6.55044780275447e-08	1.34106596985675	0.226323943782675	4.69471128588863	0.601004413687563	0.0174498683990483	0.0593839228949671	0.0134558046060171	0.0593839228949671
677	ENSMUSG00000041605	5730559C18Rik	3.19661056480629e-09	6.71241001318851e-08	3.06259847642717	0.517228684184767	1.51099059544091	3.13488344243641	0.0966201566840766	0.304668110931182	0.16640934367024	0.304668110931182
678	ENSMUSG00000024970	AI846148	3.36348690324931e-09	7.05240852752097e-08	0.376125984177504	0.0636122039871798	6.69368630765495	0.0437425023707062	0.00122835148992489	0.000398242983396778	0.00484141725423497	0.00484141725423497
679	ENSMUSG00000029816	Gpnmb	3.36970441034163e-09	7.05503945470053e-08	-2.78086097550888	0.470336539445028	3.28488019246891	2.585416081937	0.134848270952047	0.19697641955364	0.0402452357740154	0.19697641955364
680	ENSMUSG00000023191	P3h3	3.42599599623835e-09	7.16234692390065e-08	0.451206479932692	0.0763493315794223	5.64901030897515	0.061967644975674	0.00135858860468689	-0.000244265210063661	0.00738524204424997	0.00738524204424997
681	ENSMUSG00000038607	Gng10	3.82045100729126e-09	7.9752616034732e-08	0.345549708785551	0.0586494050233832	7.15469568686588	0.0396899233671102	0.000819222249111287	0.0040164564941094	0.00434040681528398	0.00434040681528398
682	ENSMUSG00000050014	Apol10b	3.8274669814134e-09	7.97819217122769e-08	-0.38513925767688	0.0653722168852771	6.59444441183736	0.0485151398144342	0.00142098142847663	0.00359835041310481	0.00498930868226692	0.00498930868226692
683	ENSMUSG00000032481	Smarcc1	4.03180759851783e-09	8.39182676728104e-08	0.342438518830576	0.0582093022004657	7.28787713159465	0.039245229188862	0.000344261901196051	0.00473822239280166	0.00422932305026971	0.00473822239280166
684	ENSMUSG00000020216	Jsrp1	4.06650859924096e-09	8.44405192557137e-08	2.95449122298698	0.502339333052629	1.14480281073265	2.79305184546155	0.158230755578135	0.0597021562336431	0.220286452719505	0.220286452719505
685	ENSMUSG00000032128	Robo3	4.06877853757484e-09	8.44405192557137e-08	1.37278652527347	0.233412605976468	4.83747215442054	0.621565433740729	0.0695661202734777	0.000687105412775529	0.0121560466696114	0.0121560466696114
686	ENSMUSG00000049670	Morn4	4.13209890563595e-09	8.56296181377852e-08	0.635377701501776	0.108079184217678	5.98942191084384	0.135128779143095	0.00212221215109224	0.0153994529406459	0.00625342124565853	0.0153994529406459
687	ENSMUSG00000020205	Phlda1	4.29594209911238e-09	8.8895360816567e-08	0.388422312829057	0.0661439838402973	7.07723381660904	0.050511599848961	0.000823096586578614	0.00573944331081965	0.00441257400283981	0.00573944331081965
688	ENSMUSG00000006315	Tmem147	4.30752607566773e-09	8.90055097262972e-08	-0.315596310176286	0.0537466132922635	7.81232198465161	0.0311032606310643	0.000357193429874412	0.00117149573512387	0.00397585423070776	0.00397585423070776
689	ENSMUSG00000045045	Lrfn4	4.36750126015177e-09	9.01137850715785e-08	0.336600049190325	0.0573459729822774	7.19842523289967	0.0374479632304886	0.000631111865535392	0.0036914947544768	0.00430172906039075	0.00430172906039075
690	ENSMUSG00000025521	Tmem192	4.40027013527085e-09	9.06583191927686e-08	-0.374085804942437	0.0637458178730662	6.58911201164515	0.0468107117358062	0.00109778891940363	0.00493802970306813	0.00499750502505557	0.00499750502505557
691	ENSMUSG00000009630	Ppp2cb	4.42132451407456e-09	9.09602739393401e-08	0.360647676712252	0.0614641949477919	8.02080991403328	0.0435534407280797	0.000401168293006678	0.00526560259786358	0.00394336976559386	0.00526560259786358
692	ENSMUSG00000032656	March3	4.47656676044312e-09	9.19636894023979e-08	0.554610747345636	0.0945539820647782	5.82852592803864	0.0938153352655949	0.00666796837829984	-0.00474620469803828	0.00674271490815975	0.00674271490815975
693	ENSMUSG00000022544	Eef2kmt	4.61386524729171e-09	9.46474868044718e-08	-0.528323450632655	0.0901494007356402	5.40036361454702	0.0861867186887874	0.00372601985572738	-0.000664747177890898	0.00846435182376518	0.00846435182376518
694	ENSMUSG00000001657	Hoxc8	4.69321218622501e-09	9.61364617282056e-08	0.308586237969457	0.0526804434434123	8.57682935259312	0.0304669847370973	0.00020274085825014	0.0021714402140678	0.00396010282384171	0.00396010282384171
695	ENSMUSG00000005124	Wisp1	4.71794181027397e-09	9.65039723379205e-08	1.90506542655824	0.325272614630513	6.25888663105036	1.21574501243454	0.000580831324906495	0.158122579417949	0.00558258375848243	0.158122579417949
696	ENSMUSG00000041488	Stx3	4.79133440323622e-09	9.78643820063305e-08	-0.402760668638661	0.0687978576997284	6.04722826132348	0.0506861851338452	0.00100509756813343	0.00152157527332552	0.00609462026797468	0.00609462026797468
697	ENSMUSG00000034761	Map4k5	4.80921118822465e-09	9.80885885965589e-08	0.337314457108376	0.0576247085788675	7.87332454438255	0.0381190413388551	0.000508047434466167	0.00447286312373295	0.00396408814009781	0.00447286312373295
698	ENSMUSG00000021773	Comtd1	4.82672776313222e-09	9.83048164479765e-08	-0.477535082219214	0.0815875539894924	6.45808578445671	0.0763997611842195	0.00286144434094206	0.00712334910804046	0.00520782386186676	0.00712334910804046
699	ENSMUSG00000023027	Atf1	4.89319965698924e-09	9.95160605490115e-08	-0.449732973224468	0.0768673919120483	5.86967684991398	0.0659717673021561	0.00225243392123252	0.00436487000446758	0.00661045998780812	0.00661045998780812
700	ENSMUSG00000031990	Jam3	5.01794215093321e-09	1.01907236596666e-07	0.855988374191038	0.146408490537718	3.94735560967825	0.23008582898677	0.00853886254356205	0.00429988740856904	0.0236143066087377	0.0236143066087377
701	ENSMUSG00000031608	Galnt7	5.2108532523307e-09	1.05674022589348e-07	0.350294646597079	0.0599789323544254	6.80713572663004	0.0392253841347652	0.000701875950416013	0.00231497693007597	0.00469433253914909	0.00469433253914909
702	ENSMUSG00000006586	Runx1t1	5.23107721085818e-09	1.05933039358347e-07	-1.6837751886224	0.288334976670018	3.29971342615932	0.950294136271681	0.0664494824326318	0.0582561057243182	0.0397603278525745	0.0582561057243182
703	ENSMUSG00000038871	Bpgm	5.32249982862044e-09	1.07631091840211e-07	0.655743144009578	0.112347073541498	5.06322167077136	0.144145959194677	0.00526437391043678	0.0136684234895714	0.010409467021483	0.0136684234895714
704	ENSMUSG00000035062	Zc4h2	5.35419703444441e-09	1.08118274206906e-07	0.470599874305568	0.080640547451697	5.79785759281388	0.0671574795625523	0.00290963441267879	-0.00201187559564451	0.00684471242728529	0.00684471242728529
705	ENSMUSG00000019797	1700021F05Rik	5.47046758213845e-09	1.10309456947064e-07	-0.408861469869274	0.0701042818122645	6.2351739983637	0.051461558445332	0.00173824327423932	-9.91832964476634e-05	0.00563367221838078	0.00563367221838078
706	ENSMUSG00000022822	Abcc5	5.55612280670501e-09	1.11877962918015e-07	-0.651896453529108	0.111825293962919	6.13318159521336	0.142496571481021	0.00523655931001598	0.013520785244824	0.00587314189138083	0.013520785244824
707	ENSMUSG00000000171	Sdhd	5.62960495047598e-09	1.13197261635031e-07	-0.307798708808494	0.0528191769441938	8.19878670758522	0.0294644637763195	0.000252357161593332	0.00105070562974087	0.00393244101799975	0.00393244101799975
708	ENSMUSG00000029861	Fam131b	5.82824058922356e-09	1.1702580256554e-07	2.70592245862869	0.464806316404997	2.51789448646857	2.41828007446714	0.248999862731343	0.0280940983108967	0.0750675049236312	0.0750675049236312
709	ENSMUSG00000091703	Gm4222	6.03745970815099e-09	1.21055750650317e-07	-2.79698495597077	0.480935547415848	1.01912465156852	2.51359847278034	0.104705838647561	0.103620435855304	0.242242662504711	0.242242662504711
710	ENSMUSG00000061306	Slc38a10	6.22157141671716e-09	1.24571632760635e-07	0.316679562749543	0.054499472331732	7.5497191636986	0.0310174507303054	0.000388083769292854	0.000776500094872768	0.00406720495736297	0.00406720495736297
711	ENSMUSG00000029722	Agfg2	6.24314894176488e-09	1.248278556345e-07	-0.453115271132885	0.0779873710705044	6.8218690052679	0.0688924707359344	0.00100971623037529	0.00811332883935754	0.00467686242923846	0.00811332883935754
712	ENSMUSG00000022178	Ajuba	6.50462497392098e-09	1.29873242456827e-07	0.485389923692692	0.0836412189476533	7.81615410125086	0.0790760376151785	0.000376284659068188	0.0101174956015057	0.00397503543214777	0.0101174956015057
713	ENSMUSG00000038587	Akap12	6.55778252532131e-09	1.30750962664751e-07	0.961237931450245	0.165677146367883	6.8886651972187	0.310132208451951	0.00129634491194335	0.0398770303309643	0.00460148524654016	0.0398770303309643
714	ENSMUSG00000048939	Atp13a5	6.65751481257087e-09	1.325535442234e-07	2.5764657670762	0.444268543839819	2.59378790315045	2.22830220152933	0.211930990696967	0.0841308178713631	0.0706097923572392	0.0841308178713631
715	ENSMUSG00000079355	Ackr4	6.91012226796438e-09	1.37390626799135e-07	1.70556483549057	0.294413435212655	7.08506504408639	0.976700547419059	0.00160124021434897	0.128417666036225	0.00440519639209936	0.128417666036225
716	ENSMUSG00000076431	Sox4	6.9540774768737e-09	1.38071460071559e-07	0.491824729204481	0.0849140527751514	9.86866215745909	0.0812199449075603	5.69249725463944e-05	0.0107586695655054	0.00461702549915677	0.0107586695655054
717	ENSMUSG00000040957	Cables1	7.00623987318849e-09	1.38913118601461e-07	-0.39880538455279	0.0688690870107379	6.32282791096093	0.0511548784497059	0.00166184269843312	0.00263960483308802	0.00545258402010576	0.00545258402010576
718	ENSMUSG00000029616	Erp29	7.14002523149934e-09	1.41368521853753e-07	0.32098303281172	0.0554604969867253	8.58677659092304	0.0342327596859768	0.000652029452212603	0.00350262989787944	0.00396177063680925	0.00396177063680925
719	ENSMUSG00000026003	Acadl	7.16296853413183e-09	1.41625536413377e-07	-0.311362967174879	0.053803322200641	7.67626823683719	0.0302789563038356	0.0003277262763251	0.00116588260549029	0.00401446994341388	0.00401446994341388
720	ENSMUSG00000054008	Ndst1	7.39767433469517e-09	1.46062969919481e-07	0.305048441556655	0.0527615944687058	8.51525050236885	0.0304910827897024	0.000224820328954116	0.00299357627211966	0.00395085844736613	0.00395085844736613
721	ENSMUSG00000029993	Nfu1	7.42504256880465e-09	1.46400007154129e-07	-0.409289235053958	0.0707988302706554	6.64232082773779	0.0539500809172416	0.00260215133467797	0.00201632058772908	0.00491656021686165	0.00491656021686165
722	ENSMUSG00000033170	Card10	7.43538460092885e-09	1.46400869095297e-07	0.415236736718744	0.0718305379809304	6.11395042973531	0.056828352057664	0.00181818780167769	0.00455917195009044	0.00592125147826714	0.00592125147826714
723	ENSMUSG00000024697	Gna14	7.45855463384869e-09	1.46653959439548e-07	2.79657789345021	0.483815295007858	2.05100955318601	2.46614715321244	0.242088414242021	-0.0922224405268646	0.10902744528329	0.10902744528329
724	ENSMUSG00000001525	Tubb5	7.48416344336201e-09	1.46954236893418e-07	0.407725995360653	0.0705447021079444	8.94020884078381	0.055844012182449	4.89278418127641e-05	0.00741590465143516	0.00405305639199076	0.00741590465143516
725	ENSMUSG00000046668	Cxxc5	7.52757899961609e-09	1.47602845597989e-07	0.33319623550038	0.0576592815611288	8.10042307599582	0.0372954307056624	0.000337480618195781	0.00464940850702251	0.00393658554813333	0.00464940850702251
726	ENSMUSG00000070436	Serpinh1	7.58547359583368e-09	1.48533185452302e-07	0.407336932008525	0.0705049878557529	10.6713836116644	0.0557421568284836	2.1690783848775e-05	0.00743473918496102	0.00557585064577544	0.00743473918496102
727	ENSMUSG00000035885	Cox8a	7.65956350534662e-09	1.49777654459433e-07	-0.40505538170157	0.0701299407206464	8.87351892231984	0.0551228089761989	0.000142441888810185	0.00723487098941189	0.00403099621032915	0.00723487098941189
728	ENSMUSG00000020964	Sel1l	7.86117223139261e-09	1.53508824782249e-07	0.325452945877925	0.0563905596996153	7.22947027550686	0.0343330167653136	0.000494256028237895	0.00270215743567142	0.00427558680661592	0.00427558680661592
729	ENSMUSG00000090946	Ccdc71l	7.90132502459599e-09	1.54081257269762e-07	0.394325534899214	0.0683341345120257	6.64567323705133	0.0522512529694748	0.00128237051380586	0.00572196039545558	0.00491151441282188	0.00572196039545558
730	ENSMUSG00000033467	Crlf2	8.16958729879605e-09	1.59094319232445e-07	0.33057925732222	0.0573432368757551	7.27538397718549	0.0358105586042307	0.000693469278687505	0.00308873696220906	0.00423890094439593	0.00423890094439593
731	ENSMUSG00000052396	Mogat2	8.35727661671614e-09	1.62526736502376e-07	1.0804418943956	0.187541248352095	5.85147146618967	0.3924124699497	0.00294622484557264	0.0498113549046209	0.00666833322182016	0.0498113549046209
732	ENSMUSG00000033885	Pxk	8.53280309227215e-09	1.65713563879428e-07	-0.361195799300693	0.0627339544830019	6.97250386043063	0.0402957720405892	0.00138920170847121	5.71113050909229e-05	0.00451412185914183	0.00451412185914183
733	ENSMUSG00000028334	Nans	8.6025466968481e-09	1.66840114382527e-07	0.339958904250711	0.0590595458223218	7.6593591444283	0.038556623619761	0.00121147266113571	0.00364478564631118	0.00402057226797268	0.00402057226797268
734	ENSMUSG00000026424	Gpr37l1	8.76921463026278e-09	1.69609734943967e-07	2.93131269102602	0.509530856243419	0.772509164953063	2.73955019337346	0.0981023067514138	0.104112650251589	0.291330233444813	0.291330233444813
735	ENSMUSG00000036368	Rmdn2	8.76583977702037e-09	1.69609734943967e-07	0.665883901799537	0.115744921879901	4.63630926859628	0.142857560862396	0.0060603826745057	0.00623605440007302	0.0140349477369708	0.0140349477369708
736	ENSMUSG00000018593	Sparc	8.87133434494557e-09	1.71351751423568e-07	0.371713786722082	0.0646345543737777	11.0657248356907	0.0444416111806488	7.20726186137005e-06	0.00373062949922293	0.00625923116678387	0.00625923116678387
737	ENSMUSG00000026309	Ilkap	8.89531639430634e-09	1.71581842417176e-07	-0.383616757727716	0.066709567536194	6.32970593609376	0.0449376847684561	0.00123603107505099	-0.000249606418052957	0.00543921852624806	0.00543921852624806
738	ENSMUSG00000028007	Snx7	8.97995481182542e-09	1.72979725751911e-07	0.573480235378389	0.0997539149736234	5.72098620297083	0.110604886373974	0.00427429764872934	0.010651967680118	0.00711405271034508	0.010651967680118
739	ENSMUSG00000073421	H2-Ab1	9.05474988406759e-09	1.74184471382821e-07	3.15635602881679	0.549165773543608	1.22512822177669	3.35067467039253	0.105441284221741	0.346933286025882	0.207237166184949	0.346933286025882
740	ENSMUSG00000028124	Gclm	9.22712748906713e-09	1.772606005197e-07	-0.416102570802532	0.0724367611666041	7.34669672214907	0.0582389060705113	0.00103594855090081	0.00683467800156065	0.00418652577748133	0.00683467800156065
741	ENSMUSG00000003814	Calr	9.43917078407493e-09	1.80845352919689e-07	0.310039932075688	0.0540091243859953	9.43987814922844	0.0307997324884734	8.1506263894147e-05	0.00237137454113628	0.00429397201151873	0.00429397201151873
742	ENSMUSG00000036197	Gxylt1	9.43890866360578e-09	1.80845352919689e-07	0.355723431368505	0.0619671639882885	7.03998645716942	0.0399111658008533	0.00131189790500457	0.00112487448684306	0.00444799621412259	0.00444799621412259
743	ENSMUSG00000043733	Ptpn11	1.00910100563879e-08	1.93073753649544e-07	0.312700995808818	0.0545802956534872	8.93657064293658	0.0299226718706602	0.000416719201284784	0.000318403344605099	0.00405179380914833	0.00405179380914833
744	ENSMUSG00000005686	Ampd3	1.01142974785244e-08	1.93259210960621e-07	-1.1956290326251	0.208704934586686	5.19859019167596	0.481127934761811	0.00809897202436309	0.0572376525568861	0.00954600409375756	0.0572376525568861
745	ENSMUSG00000027194	Ttc17	1.04050543543994e-08	1.98547990204217e-07	0.349455635398031	0.0610510504329248	7.16168958261581	0.0378638979740256	0.00125677209060695	0.000278384960134017	0.00433407404783834	0.00433407404783834
746	ENSMUSG00000034152	Exoc3	1.05945680144046e-08	2.01893269293265e-07	0.508051658926496	0.0888058595012822	6.17815632692328	0.0868987232595032	0.00235508326050923	0.00947463776213297	0.00576373960800499	0.00947463776213297
747	ENSMUSG00000026197	Zfand2b	1.06999633241963e-08	2.03628753168373e-07	-0.549963197343541	0.096160136966216	5.35529188236005	0.0922157852190444	0.00518260847333936	-0.00333519636165739	0.00868754943870277	0.00868754943870277
748	ENSMUSG00000030695	Aldoa	1.07482490819497e-08	2.04274209824862e-07	-0.326610876339619	0.0571150019071279	10.1088983298345	0.0329176938978936	4.18836802800581e-05	0.0011022344883373	0.00485130148399678	0.00485130148399678
749	ENSMUSG00000024188	Luc7l	1.11458073758246e-08	2.11547126374797e-07	-0.331372584914991	0.0580103408222963	7.4054985363613	0.0364565033520948	0.000900317625033833	0.00349239030261863	0.00414748183844463	0.00414748183844463
750	ENSMUSG00000026361	Cdc73	1.12760757864853e-08	2.137342578409e-07	-0.33672531684415	0.0589678044614513	7.78001239248034	0.037035783602878	0.0012324609459083	0.00254329143126691	0.00398334199859762	0.00398334199859762
751	ENSMUSG00000024590	Lmnb1	1.14620148404702e-08	2.16969378125332e-07	0.486770739363507	0.0852855469789824	7.62398289220302	0.0798120752383539	0.00036281874632086	0.0105476180389355	0.00403427760956914	0.0105476180389355
752	ENSMUSG00000041189	Chrnb1	1.21529923659278e-08	2.29743270577168e-07	0.426067150357934	0.0747805551607155	5.88784058616217	0.0599134513926647	0.00183449442056079	0.00498236358997125	0.00655370272465643	0.00655370272465643
753	ENSMUSG00000020905	Usp43	1.22970692173295e-08	2.32158215130886e-07	1.88747118357323	0.331393680561232	2.97829361822978	1.13663513359679	0.113045868613957	-0.0282072524252188	0.0516867886599225	0.0516867886599225
754	ENSMUSG00000053192	Mllt11	1.24550271354111e-08	2.34828469173745e-07	1.03846198006877	0.182398216381882	5.5788547686225	0.363443916421653	0.00239122746368196	0.047512436545256	0.0076664932648705	0.047512436545256
755	ENSMUSG00000035828	Pim3	1.26968297518464e-08	2.39070373181787e-07	-0.52638277142623	0.0925085995422636	6.7573618969243	0.0933930558034324	0.000631200580036329	0.01220556090387	0.00475595188789296	0.01220556090387
756	ENSMUSG00000022516	Nudt16l1	1.29206275159643e-08	2.42962487786969e-07	-0.428629477807992	0.0753685759534424	6.78948715510068	0.0619334754632855	0.00183785445289537	0.00668277890897935	0.00471570692797224	0.00668277890897935
757	ENSMUSG00000028599	Tnfrsf1b	1.32062990810059e-08	2.48006271777516e-07	0.350151085567409	0.0616097202875473	6.6450266627975	0.0402539401433111	0.000781149275454214	0.00355910738217153	0.00491248717541051	0.00491248717541051
758	ENSMUSG00000017774	Myo1c	1.3747396212507e-08	2.57827156407651e-07	-0.294212314171621	0.051829827853221	8.40357203902232	0.0266769316936156	9.06811740279257e-05	0.000795151264158969	0.00393881540891386	0.00393881540891386
759	ENSMUSG00000019979	Apaf1	1.38390602048758e-08	2.59204321307661e-07	0.57472495651808	0.101266548494554	5.90361800320391	0.111398529306213	0.00210217891249332	0.0132801918535065	0.00650518282561838	0.0132801918535065
760	ENSMUSG00000023861	Mpc1	1.40953917554507e-08	2.63658012099326e-07	-0.426887687895003	0.0752592886266763	7.18156795336861	0.0614666820524143	0.000454111414128481	0.00804182937276158	0.00431638064448898	0.00804182937276158
761	ENSMUSG00000019779	Frk	1.41732324751608e-08	2.64765667367786e-07	0.494060334858845	0.0871161541890237	6.76969779766475	0.0823357535290736	0.00274341071660866	0.00864042576441997	0.00474028615927914	0.00864042576441997
762	ENSMUSG00000060227	Casc4	1.43335927085189e-08	2.67409913312735e-07	0.326696903099083	0.0576250545792681	8.05280023855243	0.0344834966531138	0.00104069607505274	0.00203959980589017	0.0039402742978427	0.0039402742978427
763	ENSMUSG00000022139	Mbnl2	1.50999072191521e-08	2.81337196628395e-07	-0.311568660929946	0.0550433390297493	8.52547039931746	0.030715916980837	0.000592389577340185	0.00139937022107659	0.0039522641799757	0.0039522641799757
764	ENSMUSG00000046573	Lyrm4	1.52182404597035e-08	2.83170819862755e-07	-0.517713880426307	0.0914836770129709	5.86750641325869	0.0904514143875953	0.00362854005099852	0.00892535468872184	0.00661730736138918	0.00892535468872184
765	ENSMUSG00000028194	Ddah1	1.54058196408184e-08	2.8628644707696e-07	0.9992615320047	0.176642172057086	6.32658416800878	0.337000031142169	0.00219456042277714	0.0446091250007906	0.00544527085687475	0.0446091250007906
766	ENSMUSG00000019820	Utrn	1.56305362487316e-08	2.90023095570068e-07	0.457192247365526	0.0808546592458065	6.6301593611162	0.0705523964214491	0.0012951180136852	0.00851109586894802	0.00493491186120209	0.00851109586894802
767	ENSMUSG00000096847	Tmem151b	1.56477007809681e-08	2.90023095570068e-07	1.73147589681738	0.30622251866118	3.06937518890352	1.0119293115001	0.0768467088408159	0.063811637561979	0.047988448731597	0.063811637561979
768	ENSMUSG00000035992	Fnip1	1.59154118359303e-08	2.94600904504668e-07	-0.31304838173911	0.0553931506500995	7.39072410143014	0.029852735307573	0.000445658243408346	0.000120527400004602	0.00415694346500858	0.00415694346500858
769	ENSMUSG00000027087	Itgav	1.65996594291897e-08	3.06720581591267e-07	0.658955637420595	0.116750141234989	7.492290836873	0.146623474200583	0.000486296752811623	0.0199595964647733	0.00409656486245897	0.0199595964647733
770	ENSMUSG00000041836	Ptpre	1.66133123118511e-08	3.06720581591267e-07	1.52592070691972	0.270361027774878	2.82012050535016	0.784558463488989	0.050859327223619	0.0566760007102312	0.0587833007856136	0.0587833007856136
771	ENSMUSG00000024197	Plin3	1.68037717512929e-08	3.09834525572477e-07	-0.649902907167843	0.115189152634781	8.399102270331	0.142634385685226	0.000223750146128519	0.0196790611809499	0.0039384596002598	0.0196790611809499
772	ENSMUSG00000025785	Exosc7	1.72335511636385e-08	3.17030116344091e-07	-0.43640798294746	0.077408857230722	5.99380340427186	0.0643261356874003	0.0018450082176011	0.00714318854904836	0.00624109108255513	0.00714318854904836
773	ENSMUSG00000030403	Vasp	1.72386240808935e-08	3.17030116344091e-07	0.472489252493725	0.0838096080460783	6.55496422535464	0.0754026885976286	0.000546343253121696	0.00998973234813421	0.0050505440105647	0.00998973234813421
774	ENSMUSG00000045312	Lhfpl2	1.73105297993675e-08	3.17941203653499e-07	1.21533323563538	0.215601854585997	5.26338063048193	0.498891453733096	0.00127854269568522	0.068447696855697	0.00917446199404857	0.068447696855697
775	ENSMUSG00000046727	Cystm1	1.77278997937655e-08	3.25186868991187e-07	-0.402212197154496	0.0714050294987056	5.94401650042447	0.0531494477969129	0.00126386035820468	0.00450745506049411	0.00638415699836185	0.00638415699836185
776	ENSMUSG00000027472	Pdrg1	1.77608084943498e-08	3.25370687571749e-07	0.435666463607417	0.0773485807247372	5.71117589393131	0.0597402455636797	0.00182430372090373	0.00167402791662311	0.00714990068929305	0.00714990068929305
777	ENSMUSG00000009418	Nav1	1.79280938853618e-08	3.28012590314418e-07	0.47548470001181	0.0844421769663782	7.38417756846297	0.0763822874845818	0.0020180773234413	0.0086776445527904	0.00416121042923008	0.0086776445527904
778	ENSMUSG00000029655	N4bp2l2	1.79860871697662e-08	3.28650662217733e-07	0.37598954470402	0.066779259988492	7.02031271602289	0.0429828237698617	0.00222222693052991	-0.00150674886572936	0.004466977416386	0.004466977416386
779	ENSMUSG00000031458	Coprs	1.81413247886414e-08	3.31061711418905e-07	-0.46971056154858	0.0834469592606765	5.87448867900512	0.0745444775009079	0.00197182844404502	0.00847326407073448	0.00659532941986987	0.00847326407073448
780	ENSMUSG00000052423	B4galt3	1.84701590435947e-08	3.36630488415054e-07	0.428916584056706	0.0762416450502617	5.83512285741428	0.057772190209997	0.00199801954033985	0.00122867969257921	0.00672116311961529	0.00672116311961529
781	ENSMUSG00000116477	MF597757.2	1.85150724711386e-08	3.37016991356859e-07	-0.658334910837541	0.117030394565736	7.47070125626067	0.146456792350895	0.00221551245237598	0.0183286574259417	0.00410849016683035	0.0183286574259417
782	ENSMUSG00000041298	Katnal1	1.89751265340951e-08	3.44949359090405e-07	0.518215195976179	0.0921911527402805	5.53770941482177	0.0846233986051509	0.00490948756416199	0.000164639689540237	0.0078393254012106	0.0078393254012106
783	ENSMUSG00000001870	Ltbp1	2.00428920856833e-08	3.6352968215938e-07	1.54388814263759	0.275122909731894	5.65215397071143	0.76137514112508	0.106165911004757	-0.0482934584647638	0.00737301218425877	0.00737301218425877
784	ENSMUSG00000032187	Smarca4	2.00483448799208e-08	3.6352968215938e-07	0.296454324009178	0.0528289958317002	8.7992390208188	0.0271759722641438	0.0001772521911359	0.000835775805141204	0.00400910200974279	0.00400910200974279
785	ENSMUSG00000036427	Gpi1	2.01007709766942e-08	3.64016000260746e-07	-0.298199288704111	0.0531442326891205	8.55664697211527	0.0284067022432518	0.000279595941411907	0.00188272594378889	0.00395686826076117	0.00395686826076117
786	ENSMUSG00000038843	Gcnt1	2.03828139196128e-08	3.68654049212743e-07	-1.3649860012249	0.243368528128096	7.48110734057112	0.630029923641863	0.00132124057293504	0.0875211201519184	0.00410268137053381	0.0875211201519184
787	ENSMUSG00000040612	Ildr2	2.04634955706971e-08	3.69643015289747e-07	-0.473075972495002	0.0843567937002069	7.33995961938773	0.0756795450976823	0.000247207694463092	0.0104268952706058	0.0041912367869318	0.0104268952706058
788	ENSMUSG00000020326	Ccng1	2.07283801271127e-08	3.73952603917557e-07	0.292045128186067	0.0520968694916105	8.66575055588377	0.0277996347758612	9.43828857265406e-05	0.00267127674764339	0.00397674283051231	0.00397674283051231
789	ENSMUSG00000030811	Fbxl19	2.09434706295325e-08	3.77354091849726e-07	0.467215760964229	0.0833715146461346	7.20445832412054	0.0669158230924048	0.00612965052122552	-0.00434383439073874	0.00429656366036043	0.00429656366036043
790	ENSMUSG00000030934	Oat	2.11722130852083e-08	3.80992634454836e-07	-0.293643156474694	0.0524162527513245	8.01275657541789	0.0269945994102374	0.000176967990034496	0.00123141751860418	0.00394422733870161	0.00394422733870161
791	ENSMUSG00000057554	Lgals8	2.1204698143761e-08	3.81094802543244e-07	-0.321281748697776	0.0573525507657165	8.06288141652966	0.0315742087275241	0.000994570897765301	-0.000235045755722903	0.00393940172123583	0.00393940172123583
792	ENSMUSG00000028300	3110043O21Rik	2.16613573660693e-08	3.88810424641467e-07	0.353886739821134	0.0632146035164325	6.39564483663307	0.0398403440266084	0.000677714910447688	0.00215928088985092	0.00531641423616196	0.00531641423616196
793	ENSMUSG00000036622	Atp13a2	2.23262635910535e-08	4.00239802282996e-07	0.384293486149943	0.068710520059556	6.34454351039151	0.0467783461455099	0.00167094107919651	0.00142143529121208	0.00541076227108546	0.00541076227108546
794	ENSMUSG00000024773	Atg2a	2.26549071947633e-08	4.05109636076421e-07	0.46030574541716	0.0823386284144142	5.2219815450512	0.0670679304837473	0.000760488415019619	0.00361890746564653	0.00940898617873084	0.00940898617873084
795	ENSMUSG00000106907	Atg2a	2.26549071947633e-08	4.05109636076421e-07	0.46030574541716	0.0823386284144142	5.2219815450512	0.0670679304837473	0.000760488415019619	0.00361890746564653	0.00940898617873084	0.00940898617873084
796	ENSMUSG00000020121	Srgap1	2.29834130657855e-08	4.10467588119606e-07	0.405907122031983	0.0726403914602107	5.6889657912179	0.05350948287827	0.000682592695585478	0.00441903900864424	0.0072323470116535	0.0072323470116535
797	ENSMUSG00000056758	Hmga2	2.32304949755308e-08	4.14359744758026e-07	1.29307659054637	0.231483564711906	7.13447605626449	0.565915689583781	0.000761710960868247	0.0796152501367283	0.00435902705662533	0.0796152501367283
798	ENSMUSG00000030284	Creld1	2.33486207613557e-08	4.15944853061946e-07	0.330156418401652	0.0591131614437534	7.04108513664308	0.0352598927890168	0.000794606470762758	0.00240403678608046	0.00444694231305013	0.00444694231305013
799	ENSMUSG00000038729	Akap2	2.34432019504784e-08	4.17107082513142e-07	-0.536963373927561	0.0961531999020212	9.00203964434626	0.0975934249035779	0.000893888820749215	0.0129742679563478	0.00407556547429479	0.0129742679563478
800	ENSMUSG00000044749	Abca6	2.35801825146521e-08	4.19019843285368e-07	-1.76568474782546	0.316235780355164	3.78570867893729	1.05529887114325	0.0851933837869717	0.0648142193782881	0.0268280368190224	0.0648142193782881
801	ENSMUSG00000024558	Mapk4	2.40925904824184e-08	4.27590844317179e-07	-0.466287335935441	0.0835684465878833	5.83720863446596	0.0736075862142652	0.00287039633102431	0.00760513156664355	0.00671437717104816	0.00760513156664355
802	ENSMUSG00000021745	Ptprg	2.43215278522035e-08	4.31115760532325e-07	0.423268742155507	0.0758809900621109	7.28832422787824	0.0606564380091393	0.00398400165487662	0.00465288532433264	0.00422898346978572	0.00465288532433264
803	ENSMUSG00000033278	Ptprm	2.44103791734107e-08	4.3215186840499e-07	0.371144092867724	0.066543976270394	6.82323707969685	0.0466381022346317	0.000515024506335124	0.00612712666047701	0.00467525686048547	0.00612712666047701
804	ENSMUSG00000020902	Ntn1	2.46369425121116e-08	4.35620366607188e-07	1.31192756225155	0.235288807137755	3.88360171573129	0.557101471845897	0.0582137364623003	-0.00726961987816394	0.0248274976841615	0.0248274976841615
805	ENSMUSG00000019796	Lrp11	2.5001491129577e-08	4.40969228161374e-07	0.454139079006509	0.0814853455594527	5.46767415835688	0.0698405247733967	0.0015868075336035	0.00837298477781163	0.00814825108944817	0.00837298477781163
806	ENSMUSG00000116377	AC156391.4	2.5001491129577e-08	4.40969228161374e-07	0.454139079006509	0.0814853455594527	5.46767415835688	0.0698405247733967	0.0015868075336035	0.00837298477781163	0.00814825108944817	0.00837298477781163
807	ENSMUSG00000019970	Sgk1	2.54917892117036e-08	4.49059820859452e-07	1.96406823413552	0.352623210753142	5.63311883966447	1.30648096301629	0.00536253211862697	0.181152161024155	0.00744754035289538	0.181152161024155
808	ENSMUSG00000034574	Daam1	2.58567667715099e-08	4.54925490623497e-07	0.35965714975852	0.0646005530228745	6.7353314379589	0.0420598411332421	0.00147522587908096	0.0025921010228126	0.00478462129721086	0.00478462129721086
809	ENSMUSG00000070047	Fat1	2.60411633704934e-08	4.57603434456037e-07	0.466657364231982	0.0838382696631411	9.38687830494863	0.0737653552297138	0.000795673262490435	0.00974760992767391	0.00426182587902759	0.00974760992767391
810	ENSMUSG00000024212	Mllt1	2.64335251936037e-08	4.63924684138606e-07	0.313666804743507	0.0563788566752104	7.36938407159645	0.0323104730921147	0.000596841438414774	0.00289617577747816	0.00417102178159109	0.00417102178159109
811	ENSMUSG00000044229	Nxpe4	2.65560260814993e-08	4.65499959031559e-07	0.699842154374505	0.125808725949845	4.87866583999685	0.154535900254776	0.0119323089398295	-0.00242957401119013	0.0118094443478553	0.0118094443478553
812	ENSMUSG00000042215	Bag2	2.69621818642802e-08	4.72037410569714e-07	0.760123700359174	0.136710463977523	5.90590699292416	0.195764113107457	0.00200527278876641	0.0260293536526579	0.00649820296259209	0.0260293536526579
813	ENSMUSG00000036611	Eepd1	2.77751373780632e-08	4.85672020869061e-07	-0.64826040344385	0.116700387501405	4.75074838165161	0.142415241733529	0.00672475603443342	0.0137037146300338	0.0129266695220376	0.0137037146300338
814	ENSMUSG00000051228	Nyx	2.83234954459266e-08	4.94652102284144e-07	-1.46085853466944	0.263146815763838	3.21534804234359	0.71765598280594	0.0612715913649168	0.035508015273801	0.0425977786050539	0.0425977786050539
815	ENSMUSG00000022887	Masp1	2.89157522861596e-08	5.04375870552203e-07	2.32386872572578	0.418875239469892	3.40338351373516	1.83065751581106	0.0603088647018012	0.202875834659638	0.0365300670172007	0.202875834659638
816	ENSMUSG00000020601	Trib2	2.91146873496888e-08	5.07223523729383e-07	0.760553205476826	0.137118667282822	4.32860469965428	0.196094188209224	0.0085349436659006	0.0196673497102251	0.0176171907601183	0.0196673497102251
817	ENSMUSG00000004270	Lpcat3	2.94078319637666e-08	5.11703475149211e-07	-0.365186071369919	0.06585950176304	6.3863103400033	0.0429347635434437	0.00117296090232526	0.00248516850600635	0.00533325005638855	0.00533325005638855
818	ENSMUSG00000028943	Espn	3.10138866219883e-08	5.38989501489224e-07	-1.38831014639287	0.250796026579769	4.99186917998924	0.65369989511106	0.0106648447297297	0.0836831256925709	0.0109187300411644	0.0836831256925709
819	ENSMUSG00000057497	Fam136a	3.13478389594812e-08	5.44128056957247e-07	-0.739206899810004	0.133581856287374	7.55883853203054	0.185340987013032	0.000672089698354125	0.0260940787954167	0.00406285668404654	0.0260940787954167
820	ENSMUSG00000018932	Map2k3	3.18340134380968e-08	5.51893091507298e-07	-0.342769810868005	0.0619720510843102	6.69036512653669	0.0376765673706012	0.000914700570485243	0.00212182992683403	0.00484610210290928	0.00484610210290928
821	ENSMUSG00000002059	Rab34	3.22563118379109e-08	5.58533165758516e-07	-0.301482029093827	0.0545301001664267	7.58220715572418	0.0285372021261308	0.000408193057249407	0.00117902940046518	0.00405210467899139	0.00405210467899139
822	ENSMUSG00000035133	Arhgap5	3.29589014594957e-08	5.70004553708262e-07	0.298200281416934	0.0539734397989786	8.22695990313881	0.0273988732089283	0.000437582909399147	0.000464730662834071	0.00393211539620181	0.00393211539620181
823	ENSMUSG00000027531	Impa1	3.30455076352761e-08	5.70807942336676e-07	0.400488366535139	0.0724933507066636	6.83105755416525	0.0544236225950103	0.00109540813158106	0.00678752071343793	0.00466613164743942	0.00678752071343793
824	ENSMUSG00000030032	Wdr54	3.31449960424783e-08	5.71831630752271e-07	1.25129773100654	0.22652201900957	3.90032744168253	0.503021014229897	0.0524657285853083	-0.0108442151562329	0.0245026090589494	0.0245026090589494
825	ENSMUSG00000036985	Zdhhc9	3.37979619986256e-08	5.8239009426965e-07	0.366354762274992	0.0663622504778645	6.41097386042389	0.0427915111198419	0.00131679699996424	0.00184166245925097	0.00528912543276601	0.00528912543276601
826	ENSMUSG00000026827	Gpd2	3.53845565034796e-08	6.08991350185794e-07	0.530439137538839	0.0962254237904728	7.40617642118996	0.0955209022102713	0.000276195157840652	0.0136128031176435	0.00414705330006619	0.0136128031176435
827	ENSMUSG00000021262	Evl	3.5968515570774e-08	6.18293128602326e-07	0.335117449337675	0.0608244691077681	7.92201448312647	0.0339595264538739	0.0015933510506123	-0.00125783230224102	0.00395607301275045	0.00395607301275045
828	ENSMUSG00000048482	Bdnf	3.61347002394859e-08	6.20399635995811e-07	0.77438685538246	0.140573426136983	7.88636268179655	0.203615566299808	0.000359237211853509	0.0292820949919813	0.00396182786864946	0.0292820949919813
829	ENSMUSG00000021326	Trim27	3.66998528122349e-08	6.29342711192679e-07	0.307803672908959	0.0559029289322065	7.6900301296183	0.0320502427923805	0.000677989240803258	0.00385615135358023	0.00400971695399574	0.00400971695399574
830	ENSMUSG00000018770	Atp5g3	3.75098405482239e-08	6.40650080932777e-07	-0.292947045133691	0.0532418810258503	9.14308171765424	0.0268633389060994	0.000117596531613502	0.00127983788130089	0.00413445031114269	0.00413445031114269
831	ENSMUSG00000052707	Tnrc6a	3.75394989741843e-08	6.40650080932777e-07	0.427373641908159	0.0776753106117697	6.7955011105732	0.0619786356880161	0.00434181376471329	0.0046383946711152	0.00470836705323907	0.00470836705323907
832	ENSMUSG00000068566	Myadm	3.74755979952283e-08	6.40650080932777e-07	0.402165441721758	0.0730897222963704	9.0202995009445	0.0549316417610099	0.000135036152487808	0.00787812510555301	0.00408259487803827	0.00787812510555301
833	ENSMUSG00000080893	Gm15920	3.75257503207056e-08	6.40650080932777e-07	-0.372919949017465	0.0677775373002184	6.67990812147336	0.0472333399875353	0.00153865937574876	0.00535203246797498	0.00486100990026889	0.00535203246797498
834	ENSMUSG00000000489	Pdgfb	3.78700892747862e-08	6.45517013345756e-07	0.900175747065408	0.163653234231864	6.57855304261757	0.275233769970889	0.0016338115483546	0.0385397600634692	0.00501380001715284	0.0385397600634692
835	ENSMUSG00000039908	Slc26a11	3.83221463386451e-08	6.52440278263687e-07	0.510239680674536	0.0927976035331333	5.26478536816144	0.0837895384279278	0.00375041552888773	0.00335730810545222	0.00916667730335116	0.00916667730335116
836	ENSMUSG00000026946	Nmi	3.90476346162636e-08	6.63996619264119e-07	-0.605977615000196	0.110275878603342	6.19833383121704	0.124755584246484	0.00230107479980869	0.0159400793027997	0.00571648489839875	0.0159400793027997
837	ENSMUSG00000020331	Hcn2	4.04017916927524e-08	6.86202951856832e-07	-0.656433155444529	0.119588781188372	6.01543992551153	0.146433118173403	0.00275574479156107	0.0186964700876195	0.00618091819396948	0.0186964700876195
838	ENSMUSG00000021866	Anxa11	4.09705000729897e-08	6.95031776894536e-07	-0.442501261490103	0.0806510264660588	7.61338936752766	0.066547715610134	0.000818565451995933	0.00893831665304744	0.00403862949221946	0.00893831665304744
839	ENSMUSG00000030872	Gga2	4.22314302003927e-08	7.1556854794849e-07	-0.31245023259777	0.0570033896052513	8.05173420650994	0.0328500559391364	0.000933710189742675	0.00351942929027807	0.00394036944998943	0.00394036944998943
840	ENSMUSG00000013921	Clip3	4.24965636590982e-08	7.19203748783024e-07	2.33038537840243	0.425241174274834	2.51394257135994	1.84620487111993	0.085028428226969	0.186216656220991	0.0753069019966701	0.186216656220991
841	ENSMUSG00000054150	Syne3	4.28330232302768e-08	7.24035978884203e-07	-0.730510260558691	0.133335097242868	5.94136075817404	0.181427470022576	0.00368963054574556	0.0229777416894021	0.00639197431383296	0.0229777416894021
842	ENSMUSG00000012705	Retn	4.32979797103437e-08	7.31026222758011e-07	1.21412606607717	0.221683541443856	3.5452457192361	0.478824382763903	0.0411727209593492	0.00456946837251949	0.0325426678612854	0.0325426678612854
843	ENSMUSG00000004069	Dnaja3	4.34820426509741e-08	7.33263011063165e-07	-0.331442616438338	0.0605253866230917	6.80201902759687	0.0343739733734964	0.000794505458069945	0.00097763326199196	0.00470047818074214	0.00470047818074214
844	ENSMUSG00000029174	Tbc1d1	4.40332992463304e-08	7.41679362660939e-07	0.910392996987543	0.166316407363968	7.57452229684909	0.281837999519338	0.000733895625074177	0.040757825412612	0.00405557860246091	0.040757825412612
845	ENSMUSG00000031538	Plat	4.47298628719131e-08	7.52520391227356e-07	-1.23079002820723	0.224962857229248	7.05940941456682	0.515183172619602	0.00121013932997217	0.0747022913691484	0.00442945040127441	0.0747022913691484
846	ENSMUSG00000001313	Rnd2	4.61983693319695e-08	7.74476436819904e-07	-0.484815012129709	0.0887069721345282	5.84102634829845	0.0747718509202773	0.00510139901138046	0.000221316144092605	0.00670199134653349	0.00670199134653349
847	ENSMUSG00000023039	Krt7	4.61826487405397e-08	7.74476436819904e-07	-0.8195378485779	0.1499498082424	7.51979171758575	0.228474619565826	0.000872522711023887	0.0328548947768749	0.00408207833916981	0.0328548947768749
848	ENSMUSG00000031483	Erlin2	4.61979850442113e-08	7.74476436819904e-07	0.37871764744839	0.0692942377795036	6.11149587071819	0.04541025010235	0.00127508686240746	0.00170257958221358	0.00592745022175612	0.00592745022175612
849	ENSMUSG00000025270	Alas2	4.6372239872585e-08	7.76475573649787e-07	2.47032739051541	0.452052800307019	3.13132801770028	2.07597730601771	0.100776143676631	0.205751457721495	0.0456229117486466	0.205751457721495
850	ENSMUSG00000001089	Luzp1	4.91755255877273e-08	8.21479755293926e-07	0.33159627571509	0.0607957645876887	7.07941093351372	0.0368208167579285	0.0011336666007043	0.00365882057116109	0.0044105208869982	0.0044105208869982
851	ENSMUSG00000032902	Slc16a1	4.91507178914353e-08	8.21479755293926e-07	-1.17664057624881	0.215724942102191	8.04885206071791	0.471189614476533	0.000424927299147739	0.0693809486683425	0.00394062946535125	0.0693809486683425
852	ENSMUSG00000026535	Ifi202b	4.95207888741009e-08	8.26276449101195e-07	-0.65956207900218	0.120953484778075	6.20150649715297	0.148062335393255	0.00193293228989924	0.0200116859300407	0.00570918025068127	0.0200116859300407
853	ENSMUSG00000035284	Vps13c	5.01341490576827e-08	8.3552996835172e-07	-0.776819627873168	0.142513902849569	6.89519376105298	0.205406875281201	0.00244578414596887	0.0280195346121557	0.00459442101980401	0.0280195346121557
854	ENSMUSG00000029101	Rgs12	5.08705701922539e-08	8.46810334722579e-07	0.554180429602714	0.101717323125553	5.10081011708951	0.0959329237900552	0.00536270033948578	-0.000615026309910408	0.0101569203962565	0.0101569203962565
855	ENSMUSG00000035305	Ror1	5.13354645010135e-08	8.53549664732641e-07	-0.613204086146791	0.112584297672089	5.03000828910557	0.128016044278917	0.00605542633314294	0.0129574097903333	0.010641486448694	0.0129574097903333
856	ENSMUSG00000030774	Pak1	5.1395841919207e-08	8.53555243835802e-07	0.700116324367797	0.128546325260161	6.5064901166282	0.166877849579352	0.00396936270584554	0.0208168739009911	0.00512779750151497	0.0208168739009911
857	ENSMUSG00000022769	Sdf2l1	5.17864952679533e-08	8.59039459427333e-07	0.352064055339973	0.0646574578365598	6.6885173682617	0.042166316320972	0.00142216139178927	0.00480482186101493	0.00484871888904049	0.00484871888904049
858	ENSMUSG00000023022	Lima1	5.24145762157277e-08	8.6844477328996e-07	-0.461302394060812	0.0847527623421668	8.34378939024059	0.0724596064994242	0.000144776109195219	0.0106297699777465	0.00393485791785833	0.0106297699777465
859	ENSMUSG00000035637	Grhpr	5.29822406370781e-08	8.7682832700431e-07	-0.453478425012219	0.0833446800948187	6.29996899300206	0.0700284074255978	0.00105372403525981	0.0093657795149017	0.00549783327134654	0.0093657795149017
860	ENSMUSG00000024339	Tap2	5.36964591624635e-08	8.87614957504164e-07	-0.833244451723639	0.153208952872835	3.67136246254412	0.210910717069696	0.00581507949341954	-0.00253780177938392	0.0293943953671664	0.0293943953671664
861	ENSMUSG00000040249	Lrp1	5.3931538377284e-08	8.90465446656759e-07	0.400453049958564	0.0736419854708061	6.64434820813822	0.0546165639952343	0.00203141846979999	0.00610329456632364	0.00491350811293204	0.00610329456632364
862	ENSMUSG00000000838	Fmr1	5.44639058648815e-08	8.98212164472338e-07	-0.290049001205312	0.0533562275303951	8.08804071208234	0.02714720106848	0.000332891574600987	0.00205295109842482	0.00393743894981196	0.00393743894981196
863	ENSMUSG00000032869	Psmf1	5.5363534740089e-08	9.11990741442764e-07	0.357646188239786	0.0658265054623741	7.00609682354994	0.0402455789679285	0.00201885969902633	0.000321565524965717	0.00448083353305562	0.00448083353305562
864	ENSMUSG00000061838	Suclg2	5.54634686383491e-08	9.12579479355059e-07	-0.343158421790578	0.0631637018815081	6.51370448441618	0.039544511536557	0.00086834693788727	0.00440315406563421	0.00511613291517677	0.00511613291517677
865	ENSMUSG00000029657	Hsph1	5.5635742608468e-08	9.14355742106337e-07	0.316319076538638	0.0582294278859043	7.19627517359352	0.0311179701225669	0.000782419556393357	0.000593383778468944	0.00430357985148624	0.00430357985148624
866	ENSMUSG00000041734	Kirrel	5.58556241977162e-08	9.16909415236413e-07	0.300312075160058	0.0552899497890154	9.75753528889395	0.0297911777666107	6.33767779152151e-05	0.00335534199774489	0.00452209104359255	0.00452209104359255
867	ENSMUSG00000058966	Fam57b	5.67544745617865e-08	9.30590092699373e-07	-0.979174952073893	0.180368856099152	4.81532143989822	0.301395850247095	0.0364518874769158	-0.0192509197063875	0.0123474988988593	0.0123474988988593
868	ENSMUSG00000025888	Casp1	5.74585659352903e-08	9.41049508451713e-07	-0.871169678108257	0.160538848446595	4.2244946226306	0.258608248649243	0.0154428684482311	0.023216214342607	0.0190620812201565	0.023216214342607
869	ENSMUSG00000037960	Card19	5.79548120994527e-08	9.48084705185063e-07	-0.343190573854753	0.0632609450505828	6.71135399736132	0.0401362675972574	0.00110089029255871	0.00490203046048057	0.00481688913485135	0.00490203046048057
870	ENSMUSG00000038459	Abhd17c	5.80614655583411e-08	9.4873769468664e-07	-0.299626394037874	0.0552340239848502	7.56887226923029	0.03008381749597	0.000518024743487303	0.00342075612492323	0.0040581713648512	0.0040581713648512
871	ENSMUSG00000033209	Ttc28	5.87446821855399e-08	9.58799542996137e-07	0.575661959574164	0.106160146333472	4.59475981088675	0.10198689298321	0.0024399709096498	0.000773635931574163	0.0144649940946664	0.0144649940946664
872	ENSMUSG00000005447	Pafah1b3	5.91777480523593e-08	9.64760167789381e-07	0.403706442646631	0.0744671614435443	6.07205451886936	0.0529103335499565	0.00228912506802663	0.00273170743151979	0.00602891213216171	0.00602891213216171
873	ENSMUSG00000032788	Pdxk	6.01156538273182e-08	9.78927989472114e-07	-0.39452268242081	0.0728108934991547	6.01502723377811	0.0486889503181015	0.00177008441129165	0.000723048382144171	0.00618205490692622	0.00618205490692622
874	ENSMUSG00000021583	Erap1	6.10809719427652e-08	9.92373825300972e-07	-0.783812481635066	0.144732144379384	5.52376938504114	0.209445474250062	0.00830167146872538	0.0231194189562571	0.00789929208905991	0.0231194189562571
875	ENSMUSG00000037852	Cpe	6.1073239327153e-08	9.92373825300972e-07	0.545532062458383	0.100732888089934	8.01021883755472	0.101458107042557	0.000135161782112608	0.0150855103322961	0.00394450410585885	0.0150855103322961
876	ENSMUSG00000030401	Rtn2	6.13694820254422e-08	9.95923009673158e-07	0.715306203998694	0.132102924621339	5.5041081969843	0.17444030887592	0.00819664832983966	0.0179801257104272	0.00798513208442305	0.0179801257104272
877	ENSMUSG00000044080	S100a1	6.23017265162419e-08	1.0098989100968e-06	-0.439471072922796	0.0812020909133867	6.70138810969089	0.0658529826632209	0.00105211486929273	0.00883855448376615	0.00483064405695722	0.00883855448376615
878	ENSMUSG00000005267	Zfp287	6.26375300687473e-08	1.01418579437052e-06	0.996222227722064	0.184107033799642	4.25806390846987	0.308326889925764	0.0322612809833348	-0.0190246912039473	0.0185818188584188	0.0185818188584188
879	ENSMUSG00000001661	Hoxc6	6.28516535608419e-08	1.01649500229912e-06	0.383369780122864	0.0708567250980267	6.88515054150715	0.0501165270833771	0.000709437073148335	0.00682157616427766	0.00460530888007518	0.00682157616427766
880	ENSMUSG00000033623	Pcgf3	6.3371505059937e-08	1.02373785901371e-06	0.444089102218163	0.0821016234026805	5.71248951144957	0.0639770323028855	0.00296593429145127	0.00304968207130486	0.0071450805565821	0.0071450805565821
881	ENSMUSG00000024317	Rnf138	6.39224746837419e-08	1.03146640193425e-06	0.323439623237867	0.0598135226520736	7.02360158046567	0.0329838906771588	0.000902696983358345	0.00109722015799473	0.00446378925471683	0.00446378925471683
882	ENSMUSG00000032246	Calml4	6.72420080236123e-08	1.08380089122865e-06	-1.59498021945753	0.295454859913947	4.44955640314276	0.867940859234364	0.0210808321134824	0.109859529256673	0.0160946151886877	0.109859529256673
883	ENSMUSG00000029337	Fgf5	6.73448805245827e-08	1.08422969596542e-06	1.21276610840142	0.224664761262092	5.59003890039667	0.501809596049683	0.00503772250575737	0.0706736599236715	0.00762055281519453	0.0706736599236715
884	ENSMUSG00000026228	Htr2b	6.79947282634792e-08	1.09345368438192e-06	3.1510960125314	0.583926568068918	2.23403569218142	3.38798610833348	0.120477202514086	0.39097815283103	0.0942590821794382	0.39097815283103
885	ENSMUSG00000045954	Cavin2	6.89292358526098e-08	1.10722939760531e-06	-0.906751985609246	0.16810568569981	8.6322587549703	0.280571174899416	0.000205620847895799	0.042183661499009	0.00397001711552418	0.042183661499009
886	ENSMUSG00000031328	Flna	7.04053833539441e-08	1.12966470627502e-06	0.416489057683742	0.0772687841383676	8.85296234254496	0.0592034985537534	0.000203252098334974	0.00875244540499749	0.00402465621044703	0.00875244540499749
887	ENSMUSG00000037032	Apbb1	7.06892406822825e-08	1.13294052484704e-06	0.534666651453453	0.0992068925829555	5.06939216229499	0.0902835255240096	0.00439571935964608	0.00125802697919748	0.010367291944303	0.010367291944303
888	ENSMUSG00000019943	Atp2b1	7.08866747674342e-08	1.13482541497055e-06	-0.384930433551653	0.0714301228018683	6.73197234741669	0.048423489473441	0.0028643202349169	0.00210075210403583	0.00478907343031808	0.00478907343031808
889	ENSMUSG00000040690	Col16a1	7.16492376938795e-08	1.14574304055815e-06	0.652637365238946	0.121150757330732	4.71218099965864	0.137115494103419	0.0087281405235354	0.00294040316597536	0.0132881184791795	0.0132881184791795
890	ENSMUSG00000025511	Tspan4	7.29007312470255e-08	1.16444583753676e-06	-0.693683700920006	0.128844783257635	7.05873165032061	0.164280296883871	0.000580020249876083	0.0243214470091844	0.00443009465895657	0.0243214470091844
891	ENSMUSG00000029167	Ppargc1a	7.35823381376087e-08	1.17401405046492e-06	-2.16813365144578	0.402834347512592	4.41585868024237	1.60497167300255	0.0535566878602601	0.189856579443584	0.0165029101729875	0.189856579443584
892	ENSMUSG00000042821	Snai1	7.3954061637857e-08	1.17862213031813e-06	1.60329751723372	0.297939268019054	4.14320652377828	0.877690247543619	0.0196116083800678	0.113540102761527	0.0202849602473445	0.113540102761527
893	ENSMUSG00000014426	Map3k4	7.48809148862394e-08	1.19072380986888e-06	0.310805842990562	0.0577808316130318	7.21262179708563	0.0328775951457458	0.000718297008810237	0.00415359490946918	0.00428963974403006	0.00428963974403006
894	ENSMUSG00000042460	C1galt1	7.48440078544879e-08	1.19072380986888e-06	0.464790699492145	0.0864061940138317	8.2650885213226	0.0737683547370671	0.000221778076321657	0.0109772674696122	0.00393228532643213	0.0109772674696122
895	ENSMUSG00000041757	Plekha6	7.53988187408919e-08	1.19761967287209e-06	-2.2647888867849	0.42113618618334	6.60915330350342	1.75160743528697	0.0157778616718773	0.250255669297696	0.00496680593889507	0.250255669297696
896	ENSMUSG00000039428	Tmem135	7.56194653462152e-08	1.19978383857343e-06	-0.438671340854203	0.0815786659857509	5.63052404838388	0.0646983233946304	0.00252482930229851	0.00618587045843047	0.00745778881372357	0.00745778881372357
897	ENSMUSG00000002997	Prkar2b	7.60831875632713e-08	1.20579553444756e-06	-1.01103029633143	0.188057412288454	6.32875393113454	0.349093386409961	0.00210546776018301	0.0509429177147613	0.00544106178509097	0.0509429177147613
898	ENSMUSG00000034205	Loxl2	7.63024782383338e-08	1.20737739444499e-06	0.546647436072006	0.101689354003441	9.46229634216751	0.102055895470394	0.00011502615759574	0.0153960609188599	0.00430806283166735	0.0153960609188599
899	ENSMUSG00000047910	Pcdhb16	7.63528613960357e-08	1.20737739444499e-06	0.308071995580167	0.0573099464365084	7.46746476610531	0.032413822290891	0.000522885045293528	0.00440375989553967	0.00411031994238053	0.00440375989553967
900	ENSMUSG00000020260	Pofut2	7.7520643463922e-08	1.22448163053679e-06	0.368707144779007	0.0686246874834152	6.43092497951411	0.0464347048619622	0.000592127709833923	0.00647189388846068	0.00525424276149052	0.00647189388846068
901	ENSMUSG00000002732	Fkbp7	7.81442805861374e-08	1.23159544657708e-06	0.358305194603785	0.0667065845549512	6.44659268501172	0.0409650000157205	0.00144733041023339	0.00161543992939591	0.0052273222242469	0.0052273222242469
902	ENSMUSG00000029381	Shroom3	7.80960859837374e-08	1.23159544657708e-06	0.55273091371683	0.102901181706632	8.53111925736327	0.104359822729418	0.000197003860524806	0.015685975934407	0.00395306309023811	0.015685975934407
903	ENSMUSG00000039004	Bmp6	7.8274839052805e-08	1.23228694570839e-06	0.443163108561924	0.0825094204886986	5.48941343254596	0.0614335743862402	0.00216142880837557	0.000982961378073802	0.00805027789569576	0.00805027789569576
904	ENSMUSG00000046229	Scand1	7.8425198436636e-08	1.23328829753896e-06	-0.29004120885588	0.054004210773671	7.90085092313879	0.0286610626395094	0.000415268101519172	0.00386459663490043	0.00395941407041145	0.00395941407041145
905	ENSMUSG00000004032	Gstm5	8.21987729781227e-08	1.29120194105745e-06	0.393332931883283	0.0733524314007198	6.02753348973543	0.0487480015574508	0.00192307335843324	0.00099538034941795	0.00614779543016271	0.00614779543016271
906	ENSMUSG00000097306	Rhox5	8.3170971049427e-08	1.30503148392787e-06	-0.28273588357121	0.0527481425989262	8.91682876925917	0.0248390078922718	0.000128487880822463	0.000942929537470543	0.00404506194063251	0.00404506194063251
907	ENSMUSG00000004562	Arhgef40	8.52300416716133e-08	1.33586579096324e-06	0.860325061356883	0.160637545298268	4.99609039486983	0.253013068510962	0.010107604102229	0.0285990273369507	0.0108874573348422	0.0285990273369507
908	ENSMUSG00000024180	Tmem8	8.79588894149534e-08	1.37711847128081e-06	-0.964069779310143	0.180200281527246	6.70341885345356	0.31779573156873	0.0011433267903734	0.0475648854033747	0.00482782441138435	0.0475648854033747
909	ENSMUSG00000005413	Hmox1	8.83287937853717e-08	1.38138848454658e-06	-0.611142530681756	0.114248672919563	8.93910018725283	0.127711868959087	9.49285384201145e-05	0.0194842103574017	0.0040526709245583	0.0194842103574017
910	ENSMUSG00000021732	Fgf10	9.02596212057256e-08	1.41003381874791e-06	0.491008706257222	0.0918577570414037	4.88697206313629	0.0753793614481343	0.000915759173494603	0.00289986152902662	0.0117410121195217	0.0117410121195217
911	ENSMUSG00000036564	Ndrg4	9.24984064531374e-08	1.44342189477256e-06	0.791071032287066	0.148116339247408	3.95475068979525	0.214064153379581	0.0078473095716474	0.0250603653564326	0.0234779331954117	0.0250603653564326
912	ENSMUSG00000024292	Cyp4f14	9.38537948539589e-08	1.46296660925864e-06	-2.77880306079824	0.520546788352926	1.99944113889689	2.38623370014574	0.292883612165888	-0.205746405996828	0.113569826130931	0.113569826130931
913	ENSMUSG00000084319	Tpt1-ps3	9.70679731729432e-08	1.51141106968955e-06	-0.364719307295669	0.0684003165375689	8.77791741045508	0.0455203758971973	0.00045647205950518	0.00656143289415426	0.00400333377913549	0.00656143289415426
914	ENSMUSG00000074874	Ctla2b	9.84793223167759e-08	1.53170902194233e-06	1.39986662806128	0.262663400762176	5.89419336082181	0.670678447427842	0.00518648439134097	0.0983016087585863	0.00653407977112077	0.0983016087585863
915	ENSMUSG00000008206	Cers4	9.89888843178565e-08	1.53795189012311e-06	-0.869561342998366	0.163188490474602	7.58852366445925	0.258797658879192	0.00357840827423537	0.0363673168608336	0.00404929466837883	0.0363673168608336
916	ENSMUSG00000036672	Cenpt	1.01097419005249e-07	1.56899662508582e-06	0.529319519987665	0.0994075764091083	5.344652720524	0.0959119857690311	0.00436609379639642	0.0104567055749026	0.00874167016755076	0.0104567055749026
917	ENSMUSG00000020099	Unc5b	1.05184794038229e-07	1.63065107093508e-06	0.512270338527541	0.0963361272069309	8.97084932182784	0.0898630492068124	0.000139826706452262	0.0137811474013927	0.00406396202269493	0.0137811474013927
918	ENSMUSG00000026279	Thap4	1.06252891553601e-07	1.64485513258159e-06	-0.444924585529795	0.0837002231408041	7.42747035493341	0.0677942388672419	0.00125281160438018	0.00925577942635043	0.00413384049928157	0.00925577942635043
919	ENSMUSG00000046056	Sbsn	1.06332432951778e-07	1.64485513258159e-06	-1.40338555029186	0.264014842922236	7.52547850904052	0.674491905570295	0.000698648814977683	0.103857107109902	0.00407918077204942	0.103857107109902
920	ENSMUSG00000018449	Rpain	1.09915245283379e-07	1.69842948581361e-06	-0.450921501493663	0.0849270049712889	6.03566698883073	0.0676160019315407	0.00469317313005691	0.00357800409338236	0.00612572113003309	0.00612572113003309
921	ENSMUSG00000045827	Serpinb9	1.1215735075637e-07	1.73119315782037e-06	0.32470453217595	0.0611976116670037	6.9442360866803	0.0335891310449118	0.00107489860006842	0.00137412775021996	0.00454282291054965	0.00454282291054965
922	ENSMUSG00000055013	Agap1	1.15499887408165e-07	1.78085292775973e-06	-0.328738835723078	0.0620206019348037	7.14352446463607	0.0331333823059603	0.00141919384398486	-0.000528424253746062	0.00435063875254821	0.00435063875254821
923	ENSMUSG00000095115	Itpripl2	1.16483695154103e-07	1.79407606750891e-06	0.382801500930219	0.0722412917779343	7.62809254977031	0.0502236618196226	0.000521541117241198	0.00730666523937576	0.00403262012830648	0.00730666523937576
924	ENSMUSG00000019948	Actr6	1.18764217844581e-07	1.82722091004174e-06	0.627329094763877	0.118467077456485	4.47790214543939	0.129540886002767	0.00529141418236158	0.00905652089462273	0.0157602584792597	0.0157602584792597
925	ENSMUSG00000035152	Ap2b1	1.20924184489419e-07	1.85844130454225e-06	0.277582790207368	0.0524523616050522	8.4146807690798	0.0262295791812117	0.000187133669302135	0.00370526327497163	0.0039397416876186	0.0039397416876186
926	ENSMUSG00000071650	Ganab	1.21108543005012e-07	1.8592646299776e-06	0.279385431120106	0.0527957694785813	8.95623168216212	0.0254621914033346	0.000122391432834228	0.0024342656505208	0.00405869847941902	0.00405869847941902
927	ENSMUSG00000032688	Malt1	1.21346947236047e-07	1.86091499666412e-06	-0.446932365927612	0.084463035743423	6.71926561486441	0.0684853672024892	0.00166493893505361	0.00903606767543851	0.00480611506567751	0.00903606767543851
928	ENSMUSG00000024997	Prdx3	1.22249430555375e-07	1.87273481118018e-06	-0.30009427479379	0.0567275228742962	7.41713489570668	0.0275414692085955	0.000686824285402816	-3.12029361618597e-05	0.00414019349177788	0.00414019349177788
929	ENSMUSG00000061689	Dlgap4	1.23693317869756e-07	1.89281400090038e-06	0.332333988446839	0.0628473894125603	8.14639541016309	0.0378735171902641	0.00044682954325605	0.00547786199070495	0.00393406625125801	0.00547786199070495
930	ENSMUSG00000050608	Minos1	1.25663660781031e-07	1.92089742114315e-06	-0.342561260473565	0.0648169121394724	6.91810528671448	0.0384552257713404	0.00173184182755289	0.00233160894515853	0.00457000632139123	0.00457000632139123
931	ENSMUSG00000034595	Ppp1r18	1.25799834420166e-07	1.92091347595819e-06	0.52618689787678	0.0995649344538408	8.24546576784429	0.0949576068565142	0.0007174922610958	0.0141522719981006	0.00393211015709022	0.0141522719981006
932	ENSMUSG00000028393	Alad	1.29031285410661e-07	1.9681424392682e-06	-0.559720506379386	0.106003323867268	7.6402679860527	0.107470159183569	0.000528679257901551	0.0163263777484619	0.00402781051093052	0.0163263777484619
933	ENSMUSG00000045316	Fahd1	1.31602268942842e-07	2.00520670449243e-06	-0.397043619887763	0.0752461004116769	5.93819666070851	0.0503931453371134	0.0020916503066652	0.00178341782963454	0.00640131313408104	0.00640131313408104
934	ENSMUSG00000031103	Elf4	1.31979947272676e-07	2.0088082766899e-06	0.292167653931181	0.0553759457346936	7.66918850239606	0.0263150267273611	0.00058275333528323	0.000300303322548889	0.00401698971373437	0.00401698971373437
935	ENSMUSG00000024962	Vegfb	1.34538122397326e-07	2.04555502459934e-06	-0.325890776752469	0.0618089008504695	6.80856459209614	0.03366520586492	0.00103788667235441	0.00121682126917284	0.00469262366416033	0.00469262366416033
936	ENSMUSG00000031903	Pla2g15	1.34876767740447e-07	2.04851295961346e-06	0.352582285301792	0.0668771001674779	6.37044985478431	0.0414637819957712	0.00134656667171016	0.00386531035726545	0.00536225311850615	0.00536225311850615
937	ENSMUSG00000081534	Slc48a1	1.37699098951413e-07	2.08914662827459e-06	-0.788811648654692	0.149728162083473	7.63916206856286	0.213569372141073	0.000517461426753447	0.0331103223545888	0.00402824115201117	0.0331103223545888
938	ENSMUSG00000070394	Tmem256	1.39727467353794e-07	2.11766063528948e-06	-0.324823488161917	0.0616877662059325	6.9705978851228	0.0353469884423511	0.00119203480892477	0.00342533882088598	0.00451603594029191	0.00451603594029191
939	ENSMUSG00000034055	Phka1	1.44820196070877e-07	2.1925068235821e-06	0.465946749177288	0.0885994335390154	5.99883757631605	0.0745517434687865	0.00457314374055271	0.00720164569459891	0.00622698483705947	0.00720164569459891
940	ENSMUSG00000028039	Efna3	1.45281753433852e-07	2.19715468810175e-06	0.998154274451416	0.189819428950471	3.56313599813196	0.3036781894278	0.0219727310543085	-0.0159919776216698	0.0320743923563157	0.0320743923563157
941	ENSMUSG00000035373	Ccl7	1.46573707037773e-07	2.21433774627947e-06	-0.864137234807383	0.164384264041613	4.08628426627242	0.22602394814904	0.0193388130369481	-0.0168338130683535	0.021194466359806	0.021194466359806
942	ENSMUSG00000031438	Rnf128	1.47302214913505e-07	2.22298119661401e-06	-0.447035466300404	0.0850540260177974	8.02294618823935	0.0686332372493293	0.000298504383588968	0.0105527766291653	0.00394314756977352	0.0105527766291653
943	ENSMUSG00000014498	Ankrd52	1.48802979275313e-07	2.23989866273788e-06	0.27876220928681	0.0530567906822327	7.72303941891391	0.0258357133407871	0.000223438950970942	0.00293056422758859	0.00399909560527644	0.00399909560527644
944	ENSMUSG00000026604	Ptpn14	1.48895908573952e-07	2.23989866273788e-06	-0.305242349270951	0.0580980245556554	6.98095392214937	0.030078769466099	0.000557400401514259	0.00210122701044125	0.00450567028439005	0.00450567028439005
945	ENSMUSG00000032271	Nnmt	1.48726640510573e-07	2.23989866273788e-06	-0.365029237770609	0.069474738813145	6.60612167080818	0.045765990528003	0.00111057938584185	0.00612952961389023	0.00497143175586972	0.00612952961389023
946	ENSMUSG00000015806	Qdpr	1.53201269273379e-07	2.3022296448101e-06	-0.316012565993361	0.0602081230312831	7.00395864480037	0.0334677975785642	0.000954598424806845	0.00343117034875795	0.00448292869361834	0.00448292869361834
947	ENSMUSG00000028848	Gpn2	1.54874507173653e-07	2.32491657231325e-06	0.563497878936795	0.107401090401809	4.95648386116296	0.106635888414282	0.0061156525404053	0.00810551064009781	0.0111868387888409	0.0111868387888409
948	ENSMUSG00000074886	Grk6	1.57720508789324e-07	2.36514214446101e-06	0.302398351199848	0.0576731689736813	7.31790789765294	0.0312534746281688	0.000782290453366092	0.00399276677869967	0.0042070011758341	0.0042070011758341
949	ENSMUSG00000029287	Tgfbr3	1.59063833951571e-07	2.38026469837425e-06	-1.75506546959105	0.334824563267236	6.51283149212853	1.05860542656576	0.00119643410503967	0.166964798145603	0.00511754108763673	0.166964798145603
950	ENSMUSG00000044408	Sptssa	1.58966457759355e-07	2.38026469837425e-06	-0.33626988625259	0.0641508782810804	6.46943317716066	0.0388543696547368	0.000984233324421699	0.0051796900938758	0.00518876945192929	0.00518876945192929
951	ENSMUSG00000018412	Kansl1	1.60212406964638e-07	2.39493120652922e-06	0.343609942009658	0.0655691734672141	7.87001169139538	0.0363231322597242	0.00248429900771391	-0.00135580577601407	0.00396467575604651	0.00396467575604651
952	ENSMUSG00000028648	Ndufs5	1.61993040438998e-07	2.4190053181521e-06	-0.367769997348551	0.0702068311970916	6.44544582687004	0.0420317652707884	0.00216421945942248	-0.000345051977093962	0.00522927926068289	0.00522927926068289
953	ENSMUSG00000048696	Mex3d	1.62436818497074e-07	2.42308689585982e-06	0.300510699114916	0.0573726466487809	7.24128210494903	0.0303870925615556	0.000671506245609923	0.00344735435038343	0.00426592462961889	0.00426592462961889
954	ENSMUSG00000026176	Ctdsp1	1.62611533154737e-07	2.42315047728275e-06	-0.379529889007407	0.0724615107883075	8.24921196465037	0.049513685649861	0.000619930323171505	0.00725607549541451	0.0039321292316345	0.00725607549541451
955	ENSMUSG00000073910	Mob3b	1.63136801581194e-07	2.42843222123377e-06	0.417014060896183	0.0796272051817947	6.81837834960549	0.0597788082616145	0.00261601480238156	0.00689472290521389	0.00468097170829012	0.00689472290521389
956	ENSMUSG00000022257	Laptm4b	1.63422030556449e-07	2.43013345856744e-06	-1.31471571240626	0.251055289221332	8.33803616987823	0.594177731229576	0.000319562513621543	0.0942235748553887	0.00393456837005168	0.0942235748553887
957	ENSMUSG00000000881	Dlg3	1.68923970214128e-07	2.50932409672314e-06	-0.602400187689277	0.115167581798109	7.31542418386383	0.124782082115092	0.0030100720003093	0.016885285845527	0.00420880989991798	0.016885285845527
958	ENSMUSG00000038264	Sema7a	1.71159977314703e-07	2.53988542537141e-06	1.30881943809092	0.250338010868163	3.93608054338036	0.589105440079904	0.0248602064048661	0.069143473123277	0.0238239440031027	0.069143473123277
959	ENSMUSG00000025137	Pcyt2	1.71743493301048e-07	2.54588686211439e-06	-0.488684919603197	0.0934820623879354	6.36645598569972	0.0821305603802368	0.00118438773293449	0.0119239562495183	0.00536963775636905	0.0119239562495183
960	ENSMUSG00000074634	Tmem267	1.72492689395343e-07	2.55432924212937e-06	0.533917575826248	0.102150490540486	6.01900830151736	0.0980420605940478	0.00379227493315528	0.0118598091433376	0.00617110718579594	0.0118598091433376
961	ENSMUSG00000074748	Atxn7l3b	1.76294014366481e-07	2.6079039627824e-06	0.276693575201197	0.0529786145142715	8.01563217578974	0.0241592337387991	0.000266182886226518	0.00122310882816437	0.00394391750755116	0.00394391750755116
962	ENSMUSG00000103081	Pcdhgb8	1.79175313084681e-07	2.64777157049046e-06	0.321151506098612	0.0615263516010223	7.12669806831506	0.0349097317112531	0.00131197595360894	0.00364832998442914	0.00436626195838999	0.00436626195838999
963	ENSMUSG00000020250	Txnrd1	1.80423648069588e-07	2.66345023983101e-06	0.405904607851472	0.0777825535352525	8.85838101561539	0.0566877159638745	0.000197071767040902	0.00887811668465572	0.00402630648983184	0.00887811668465572
964	ENSMUSG00000032374	Plod2	1.8079414765766e-07	2.6661510405615e-06	0.541722954728193	0.10381666715824	7.77568777594247	0.100972608359647	0.000167082816581209	0.015999767753186	0.00398442355961128	0.015999767753186
965	ENSMUSG00000027954	Efna1	1.81042528141746e-07	2.66704723322597e-06	-0.628153990296892	0.120386319415767	6.36359481951034	0.135764669740742	0.00237883617238972	0.019360462681323	0.0053749486383609	0.019360462681323
966	ENSMUSG00000032375	Aph1b	1.82167275840916e-07	2.68083850243733e-06	0.741730428086128	0.142184625007185	5.63690868140464	0.18930896949077	0.0107709567638054	0.0195537446188455	0.0074326106104319	0.0195537446188455
967	ENSMUSG00000024132	Eci1	1.84139044535494e-07	2.70425687718655e-06	-0.445371866659873	0.0854073940156613	6.71942566870667	0.0682601374266853	0.00124253343468583	0.00969910099413381	0.00480589841231098	0.00969910099413381
968	ENSMUSG00000030536	Iqgap1	1.8412436820301e-07	2.70425687718655e-06	0.516846395014056	0.0991135317094187	8.2598336671514	0.0919272494132047	0.00012649638401056	0.0146087418678603	0.00393222017856581	0.0146087418678603
969	ENSMUSG00000070427	Il18bp	1.84830111014805e-07	2.71160460081163e-06	-1.11413163412331	0.21368155552057	3.9331072955013	0.412376556631934	0.0446101381869108	0.00537707079515386	0.023879572567625	0.023879572567625
970	ENSMUSG00000026687	Aldh9a1	1.85243713622298e-07	2.71487075552019e-06	-0.312338496205106	0.0599087926161785	6.59209602098994	0.0313329938664164	0.000390679422730787	0.0021923118309148	0.00499291572636164	0.00499291572636164
971	ENSMUSG00000030753	Thap12	1.88485635180041e-07	2.7595384034186e-06	0.65087607524244	0.124919859155861	6.30196758779011	0.145817865050726	0.000752519973485182	0.022654936843795	0.00549382481298876	0.022654936843795
972	ENSMUSG00000073176	Zfp449	1.89367823017302e-07	2.76960182305964e-06	0.444767948020385	0.0853766046037013	5.94839739598588	0.0680925558122677	0.00235863540989819	0.00857511151058694	0.00637130350701199	0.00857511151058694
973	ENSMUSG00000026958	Dpp7	1.9274450914639e-07	2.81609038234849e-06	-0.329738645613829	0.0633357342419877	6.7319638614339	0.0360307411470178	0.00122803814263338	0.0030375478869231	0.00478908470532416	0.00478908470532416
974	ENSMUSG00000022890	Atp5j	1.96326090378949e-07	2.86547402548987e-06	-0.29833945572604	0.0573422833668986	7.28443646341043	0.0291024391332901	0.000700262510716877	0.0023003748398049	0.00423194368187767	0.00423194368187767
975	ENSMUSG00000039985	Fam60a	1.97721265724529e-07	2.88287744978452e-06	0.409687802848063	0.0787638909053272	6.52433036807185	0.0542339085578521	0.00420656145636731	0.000644288315020211	0.00509906430945211	0.00509906430945211
976	ENSMUSG00000073700	Klhl21	1.9913332613076e-07	2.90049115192099e-06	-0.415169976913955	0.0798381569462968	6.8763593189775	0.0593587904847178	0.0011750970618535	0.00838609989501879	0.00461493766772371	0.00838609989501879
977	ENSMUSG00000035847	Ids	1.99817243455847e-07	2.90747383108323e-06	0.359792252480736	0.0691973713068107	7.23293042957537	0.0445810709184762	0.000506942281141138	0.00667547201251781	0.004272740204813	0.00667547201251781
978	ENSMUSG00000021054	Sgpp1	2.08117856522347e-07	3.02515690012443e-06	-0.489770363851288	0.0943328857272754	8.24953971619957	0.0826409347876688	0.000312454165020186	0.0130355858294326	0.00393213122297899	0.0130355858294326
979	ENSMUSG00000064127	Med14	2.13942735695397e-07	3.10664957165042e-06	0.279500076593501	0.0538868447182258	7.8279661159475	0.0247992520155444	0.000383084076382507	0.00132087113713298	0.00397260397414676	0.00397260397414676
980	ENSMUSG00000034685	Fam171a2	2.14173126351424e-07	3.10682159613453e-06	0.632025927802318	0.12185756880258	4.10085977918916	0.122528109113242	0.00131665200200516	0.00204719435915362	0.0209572486097082	0.0209572486097082
981	ENSMUSG00000024304	Cdh2	2.14671595977272e-07	3.10715420147607e-06	0.276114154888464	0.0532405528465356	8.09232579096292	0.0257546057773238	0.000314699483054712	0.00328892278993568	0.00393713521805241	0.00393713521805241
982	ENSMUSG00000047033	Pcdhb15	2.14616675731632e-07	3.10715420147607e-06	0.341267750979755	0.0658029165911112	6.55268985915139	0.0397932148971357	0.00144092212810628	0.00462671729627033	0.00505411361973883	0.00505411361973883
983	ENSMUSG00000047238	Mageh1	2.148517571786e-07	3.10715420147607e-06	0.416062435109715	0.0802279106254938	5.94316858345883	0.0589578032309505	0.00326812566701063	0.00551364715564264	0.00638665079798769	0.00638665079798769
984	ENSMUSG00000066406	Akap13	2.17263463209283e-07	3.13883881400728e-06	0.721034442645488	0.139090426496618	6.31688885857575	0.179182576335941	0.00205222343041596	0.0269669966841008	0.00546421625116073	0.0269669966841008
985	ENSMUSG00000044243	Bhlha9	2.18518262656531e-07	3.15376205271598e-06	1.5731089667807	0.303521868374838	2.81373377860478	0.803218010070231	0.0790993229695604	-0.00307874339396749	0.0590889639030687	0.0590889639030687
986	ENSMUSG00000044134	Fam109a	2.19480375820001e-07	3.16443511425672e-06	0.413899888101517	0.0798721058841572	6.12351805270502	0.0578188208051503	0.00367211404814506	0.00435899294437444	0.00589721589940998	0.00589721589940998
987	ENSMUSG00000025533	Asl	2.21464518458036e-07	3.18980708652426e-06	-0.325466877333336	0.0628271428548523	7.10913095728571	0.0364657933877156	0.00153823434065199	0.00432074930357535	0.00438264047830403	0.00438264047830403
988	ENSMUSG00000020646	Mboat2	2.22638157129017e-07	3.20346562929767e-06	1.44092281973189	0.278204338809842	3.64140921058838	0.675532283448048	0.085985855433177	-0.0201674657821525	0.0301106257657548	0.0301106257657548
989	ENSMUSG00000022474	Pmm1	2.25937364728579e-07	3.24764972394487e-06	0.321870700251042	0.062177728913203	6.60504657433758	0.0337835887231677	0.000826031287727864	0.0025531742361955	0.00497307367147778	0.00497307367147778
990	ENSMUSG00000019923	Zwint	2.2706231197571e-07	3.26052305762292e-06	0.339798160452778	0.065652644163976	7.21903047773008	0.0398111605769936	0.000451169151983992	0.00601423537659848	0.00428425680366909	0.00601423537659848
991	ENSMUSG00000056952	Tatdn2	2.28033988949049e-07	3.27117173249211e-06	0.299620974305544	0.0578988999551992	8.0457489861507	0.0309545576123679	0.000723791895697112	0.00430463202833613	0.00394091391739681	0.00430463202833613
992	ENSMUSG00000021385	Ippk	2.31026687540387e-07	3.31076148192958e-06	-0.425642459019303	0.0822900723681177	6.84339739386327	0.0624774380884193	0.00119903962930281	0.00895844438622226	0.00465191181385318	0.00895844438622226
993	ENSMUSG00000054428	Atpif1	2.32204951435676e-07	3.323216477837e-06	-0.427345059219293	0.0826344208940266	7.69299936331855	0.0629812769115317	0.000452015977176016	0.0097906552975607	0.00400871655990314	0.0097906552975607
994	ENSMUSG00000062646	Ganc	2.32363335605654e-07	3.323216477837e-06	0.861736964161785	0.166635573757447	5.4422938194211	0.256098075950601	0.0134408898823356	0.0282102317798745	0.0082651229256341	0.0282102317798745
995	ENSMUSG00000013611	Snx31	2.33847249508147e-07	3.34107788845007e-06	0.615648774652154	0.119076461774057	4.54221898365968	0.125662075547709	0.00623754417733057	0.00870627010829398	0.0150312614456122	0.0150312614456122
996	ENSMUSG00000051147	Nat2	2.35656751841403e-07	3.36355058652348e-06	0.4165416079217	0.0805883603862385	5.90215821337699	0.0549300278444127	0.0032320837357546	0.000365359396012681	0.00650964200885878	0.00650964200885878
997	ENSMUSG00000063632	Sox11	2.38433486973127e-07	3.39976976009024e-06	1.30785194484837	0.253137545629671	3.45772279122179	0.590037353301999	0.0369412800897883	0.0591766454213319	0.0349437091228895	0.0591766454213319
998	ENSMUSG00000041037	Irgq	2.43810972470638e-07	3.47296271006271e-06	0.396826599593329	0.076868710906427	7.7513764606961	0.0543319635031404	0.000476331858019796	0.00838686621660397	0.00399085272545833	0.00838686621660397
999	ENSMUSG00000023075	Akirin1	2.4491648589273e-07	3.48521798143248e-06	-0.444688061074301	0.0861540158724215	6.11500071439194	0.0682312588397407	0.0014186299900059	0.00971514168641228	0.00591860315197057	0.00971514168641228
1000	ENSMUSG00000034910	Pygo1	2.46782372221017e-07	3.50825820349398e-06	0.768117688763234	0.148856353390325	4.28877841582653	0.201017937046304	0.015082796120692	0.0149378312655731	0.0181545247963058	0.0181545247963058
1001	ENSMUSG00000010660	Plcd1	2.54085229042455e-07	3.60846714891862e-06	0.505689973434563	0.098103370082798	6.43858221697302	0.0882658302355983	0.00209795216729251	0.0123384546651111	0.00524103573771339	0.0123384546651111
1002	ENSMUSG00000024601	Isoc1	2.54725553280354e-07	3.6139505643049e-06	-0.275963370094313	0.0535415287080541	7.87581355946248	0.0236666567971954	0.000336392744356323	0.000688510139459359	0.00396365020023674	0.00396365020023674
1003	ENSMUSG00000053835	H2-T24	2.55933281699296e-07	3.62746513722551e-06	-0.858518360756699	0.166595636705838	3.89839411598567	0.233149249800493	0.0170912402216898	-0.00204984387971105	0.0245399190324456	0.0245399190324456
1004	ENSMUSG00000071317	Bves	2.6051942718703e-07	3.68878902080758e-06	-1.33898155026511	0.259997615859929	5.97573775300061	0.618979989888521	0.00785424297100325	0.0935438974082673	0.00629224979091098	0.0935438974082673
1005	ENSMUSG00000069114	Zbtb10	2.65220433923275e-07	3.75161561060027e-06	0.37072432381508	0.0720325675650635	6.23745922508653	0.0454505227556348	0.00215436049006598	0.00312009635392144	0.00562867569495717	0.00562867569495717
1006	ENSMUSG00000024065	Ehd3	2.6629331010043e-07	3.76304741191621e-06	-1.05438011436795	0.20489858654569	7.20129963076048	0.383895344594478	0.000949087565952126	0.0620260585866805	0.00429926292855784	0.0620260585866805
1007	ENSMUSG00000049717	Lig4	2.71877271438875e-07	3.83814030861474e-06	0.422669535178581	0.0821999747259043	6.0229284791701	0.0617030638043504	0.00317594725288828	0.00695930651452068	0.00616036534456612	0.00695930651452068
1008	ENSMUSG00000017631	Abr	2.7257681504326e-07	3.84038850610009e-06	-0.46731937469766	0.0908919236769001	8.06408469590833	0.0754298295379681	0.000781962378548616	0.0116100503059825	0.00393930086350686	0.0116100503059825
1009	ENSMUSG00000064120	Mocs1	2.72440013530537e-07	3.84038850610009e-06	-0.575651824643136	0.111960138864877	6.22668149885162	0.114454594198063	0.00149729039173098	0.0173053186502329	0.00565238093955472	0.0173053186502329
1010	ENSMUSG00000042197	Zfp451	2.73554870953873e-07	3.85035252027748e-06	0.424469685344199	0.0825686202473765	5.48456412990298	0.0622334465923279	0.00197801331339752	0.00824835226093568	0.00807196560423942	0.00824835226093568
1011	ENSMUSG00000024620	Pdgfrb	2.74923526539283e-07	3.86568297559875e-06	3.38884675824479	0.659324937354215	1.71454684389821	3.96693595288043	0.211585271822171	0.440478787703538	0.1420657561611	0.440478787703538
1012	ENSMUSG00000025492	Ifitm3	2.75187898938234e-07	3.86568297559875e-06	-0.663716475876619	0.129135435268041	7.4301985505564	0.152167020875263	0.000638573429862872	0.0243753675329368	0.00413218241443013	0.0243753675329368
1013	ENSMUSG00000023805	Synj2	2.76120718861857e-07	3.87495768937824e-06	0.358750035429482	0.069808534766035	7.18842777250159	0.0444583542076135	0.00133757191431807	0.00597227537495301	0.00431037945017754	0.00597227537495301
1014	ENSMUSG00000032220	Myo1e	2.82522230633795e-07	3.96088365945763e-06	0.42835550095795	0.0834228857708346	8.18609129750301	0.0633977840046825	0.000281582138241515	0.0101574846672591	0.00393271307805619	0.0101574846672591
1015	ENSMUSG00000052085	Dock8	2.86806744678012e-07	4.01698983482031e-06	-0.275829500995671	0.0537478544740293	8.04775968597434	0.0258159234422974	0.000392518722745297	0.00334666797280646	0.00394072906809685	0.00394072906809685
1016	ENSMUSG00000003863	Ppfia3	2.87457988962104e-07	4.02214839673747e-06	0.950483969522052	0.185225739281241	4.61318987002267	0.295358860997573	0.0371905175382729	-0.00677435741070614	0.0142723442001504	0.0142723442001504
1017	ENSMUSG00000022197	Pdzd2	2.90205094255245e-07	4.05659352992386e-06	0.498291429986583	0.0971385227633868	5.76593525887267	0.0858113758850061	0.00209376921464792	0.0120600696923316	0.0069541268795575	0.0120600696923316
1018	ENSMUSG00000022321	Cdh10	2.93203562180813e-07	4.09448117874503e-06	3.27592802530919	0.638860911619125	1.85904394866803	3.70928324537563	0.266512474766557	0.345702421825672	0.126861564620324	0.345702421825672
1019	ENSMUSG00000002017	Fam98a	2.94441417700586e-07	4.10773228069826e-06	0.430027352345527	0.0838755247180398	5.73867098294852	0.0639191815056634	0.000745380709299524	0.00980727476079023	0.0070502938603483	0.00980727476079023
1020	ENSMUSG00000032908	Sgpp2	2.99818943068583e-07	4.17865303398331e-06	1.86260823586501	0.36353784350621	2.59485919814678	1.06711742483413	0.127690912329816	-0.0947851714042152	0.0705487331619022	0.0705487331619022
1021	ENSMUSG00000025932	Eya1	3.0566389762542e-07	4.25594316223601e-06	-0.808369364664827	0.157887081931739	5.73225442048878	0.225952305687688	0.00807061625350229	0.0293218797078771	0.00707330016633854	0.0293218797078771
1022	ENSMUSG00000005615	Pcyt1a	3.06861881913032e-07	4.26844277228538e-06	-0.562022542096963	0.109787543817822	7.09730436836566	0.1092247670806	0.000481429522641871	0.0175985276436835	0.00439370509160883	0.0175985276436835
1023	ENSMUSG00000032479	Map4	3.10820876265723e-07	4.31928599901614e-06	0.287738254512148	0.0562344113913841	7.65239666284948	0.0274753558553384	0.000720294361518538	0.00257641179151757	0.00402316917528461	0.00402316917528461
1024	ENSMUSG00000026004	Kansl1l	3.16042562752789e-07	4.3790068928788e-06	-0.383891062432712	0.0750722679187624	6.15370224208437	0.0509747188372745	0.00245462058073199	0.00599914753496768	0.00582268438092209	0.00599914753496768
1025	ENSMUSG00000026315	Serpinb8	3.15977150424839e-07	4.3790068928788e-06	-0.736500990374356	0.144026216079506	5.83246424013273	0.174643812841888	0.0243854940228306	-0.00949336877887277	0.00672983235444046	0.00672983235444046
1026	ENSMUSG00000041926	Rnpep	3.15869512867843e-07	4.3790068928788e-06	0.332366809919516	0.0649950678269504	6.23725418796101	0.0366274937078782	0.000707414913394823	0.00365156609542451	0.00562912334935	0.00562912334935
1027	ENSMUSG00000038776	Ephx1	3.1908718402383e-07	4.41688744701341e-06	-1.09783767369504	0.21476497342507	8.47520939113775	0.416923059907563	0.000300722344429434	0.068885268370977	0.0039458422010005	0.068885268370977
1028	ENSMUSG00000027173	Depdc7	3.20661679408386e-07	4.43005484399379e-06	-0.687402662195239	0.134497907699372	6.14047446878713	0.163464350608541	0.00180899168090433	0.0253255390823589	0.00585510702562785	0.0253255390823589
1029	ENSMUSG00000071855	Ccdc112	3.20562017696812e-07	4.43005484399379e-06	0.593531066568828	0.116129561113338	4.91475411032012	0.108453523644884	0.00871351809021815	-0.00525128615248681	0.0115155943563466	0.0115155943563466
1030	ENSMUSG00000022865	Cxadr	3.27483866719448e-07	4.51991325173171e-06	-0.500834689889173	0.0980701630507955	7.62850765482471	0.0867919242358867	0.000619807946876198	0.0138068273743382	0.00403245366712115	0.0138068273743382
1031	ENSMUSG00000027332	Ivd	3.31412931372038e-07	4.56970536603772e-06	-0.609944210867205	0.119488034246693	6.12678175803648	0.128742450504892	0.00574857533145947	0.0156675101607489	0.00588906265031461	0.0156675101607489
1032	ENSMUSG00000038058	Nod1	3.33755265130593e-07	4.59754345842685e-06	-0.589896799843394	0.1155909114331	5.6371379242317	0.120426980906765	0.00236600783462547	0.0176758803742768	0.00743170899804887	0.0176758803742768
1033	ENSMUSG00000062981	Mrpl42	3.40479191881806e-07	4.68562651673935e-06	-0.301076812188353	0.0590399895815284	7.0800910463369	0.0295810593319149	0.000818700704559923	0.00216490589627099	0.00440987985012055	0.00440987985012055
1034	ENSMUSG00000061411	Nol4l	3.42068140870245e-07	4.70294070658743e-06	0.373723094121056	0.0732983112503728	6.1947879582998	0.0444515013860457	0.00233427500112289	0.00085424507665323	0.00572468864711191	0.00572468864711191
1035	ENSMUSG00000005161	Prdx2	3.44270417132417e-07	4.72864565212989e-06	0.276645046464735	0.0542713274777717	8.96752420530809	0.0238613997936542	0.000355310534340025	0.000771758557673992	0.00406275494495929	0.00406275494495929
1036	ENSMUSG00000028076	Cd1d1	3.46302167983322e-07	4.75196102321516e-06	0.7284692525923	0.142939983108968	5.55432008141838	0.183718442117146	0.00626806881842646	0.0243796893383616	0.00776881483547289	0.0243796893383616
1037	ENSMUSG00000006014	Prg4	3.52907083962172e-07	4.83792392054604e-06	-1.44665683043433	0.284062020899779	4.00171947598864	0.724674273573889	0.0459802370531374	0.0750566105233619	0.0226321465439734	0.0750566105233619
1038	ENSMUSG00000053604	Rpia	3.61838521182215e-07	4.95558421688474e-06	-0.757198748687573	0.148820189086407	5.88985828522512	0.198581921919864	0.0046497943535467	0.0285713786660243	0.00654745759988837	0.0285713786660243
1039	ENSMUSG00000049184	Purg	3.65048643694035e-07	4.9947367841717e-06	0.523111291887662	0.102846405481351	5.37545328430545	0.0947864868546349	0.00600654967011723	0.00985952501053435	0.00858651181566865	0.00985952501053435
1040	ENSMUSG00000043122	A530016L24Rik	3.66595971984642e-07	5.01108494012853e-06	-0.725280751043097	0.142616480287217	6.79710877754691	0.182217002889508	0.00137107826850914	0.0291381124057619	0.00470641489958426	0.0291381124057619
1041	ENSMUSG00000022477	Aco2	3.72843946720569e-07	5.09159418499482e-06	-0.276934206459793	0.0544896753589317	7.29707370492678	0.0231573192776332	0.000231304831318491	-4.43637495950585e-05	0.00422238224976416	0.00422238224976416
1042	ENSMUSG00000076441	Ass1	3.74353295218277e-07	5.10729985107775e-06	2.53641080741434	0.499140464129963	0.575058223147222	2.09153701433131	0.036631497993498	0.165272350932549	0.337080306404314	0.337080306404314
1043	ENSMUSG00000025170	Rab40b	3.81043467907613e-07	5.19358958751163e-06	-1.52362467541496	0.300032898871121	2.86939556772348	0.804453333946016	0.0231238313257895	0.111905779281723	0.0564762597348703	0.111905779281723
1044	ENSMUSG00000035172	Plekhh3	3.91771288438954e-07	5.33469409621473e-06	-0.536407847582052	0.10573960747986	6.77159114718085	0.0997370511922763	0.00134622833455609	0.0154250685504363	0.00473790553354789	0.0154250685504363
1045	ENSMUSG00000042097	Zfp239	3.9300787172837e-07	5.34641139185695e-06	1.19727610024753	0.236041415618904	3.33967757597911	0.43990671665406	0.0450906917484489	-0.0327585685148506	0.0384826330826153	0.0384826330826153
1046	ENSMUSG00000025366	Esyt1	4.05036637809347e-07	5.50478092074347e-06	0.384112547139561	0.0758130545333974	6.73482098985488	0.0511598777462336	0.00133686751440219	0.00728456134212366	0.00478529643857594	0.00728456134212366
1047	ENSMUSG00000029298	Gbp9	4.15388674287355e-07	5.64008156033337e-06	-1.13909988915842	0.225039972854348	4.57261409613595	0.418736405764363	0.0612639275736452	-0.0244241294234614	0.0147005564997837	0.0147005564997837
1048	ENSMUSG00000028348	Cavin4	4.16925949679237e-07	5.65555276778629e-06	1.51489580680548	0.299323656012901	3.60460797488999	0.795986372901766	0.0431838388217428	0.0912081377516512	0.0310169844845066	0.0912081377516512
1049	ENSMUSG00000008475	Arpc5	4.22907840920542e-07	5.73122770879545e-06	0.26646416000875	0.0526781170069583	8.88268787391933	0.0229167700253175	0.000128582298900077	0.00189119951930861	0.00403389371819811	0.00403389371819811
1050	ENSMUSG00000048058	Ldlrad3	4.31419411129776e-07	5.84100795106752e-06	1.06579587808263	0.210858941143931	4.17752698447616	0.394130047793787	0.0238299448703788	0.0428622947201308	0.0197580527682237	0.0428622947201308
1051	ENSMUSG00000032633	Flcn	4.33233971106997e-07	5.85442408104284e-06	-0.301319987935402	0.0596231296946797	6.90119089793347	0.0296535633521241	0.000744401647868836	0.00227490186876515	0.00458797474401406	0.00458797474401406
1052	ENSMUSG00000046805	Mpeg1	4.32947961125433e-07	5.85442408104284e-06	-2.43461063830708	0.481732015170007	5.00290435326028	2.05667756937511	0.0177721604468781	0.330326441212756	0.0108372889799762	0.330326441212756
1053	ENSMUSG00000020520	Galnt10	4.33704468818376e-07	5.85521626659262e-06	0.475510785678172	0.0940946662889039	8.26112531733853	0.078457719657706	0.000180841521806119	0.0130998678142242	0.00393223495534393	0.0130998678142242
1054	ENSMUSG00000059498	Fcgr3	4.48149789585345e-07	6.04449469520424e-06	1.31969788136156	0.26146726332679	3.34618059305368	0.561314586662087	0.0642690624460108	-0.0157267658947268	0.0382786322413909	0.0382786322413909
1055	ENSMUSG00000005357	Slc1a6	4.54192388975105e-07	6.12018862717544e-06	0.547704092448689	0.108569828535018	5.96566908740874	0.104138821067261	0.00174226307393693	0.0159388484282479	0.00632113193583465	0.0159388484282479
1056	ENSMUSG00000020715	Ern1	4.56972663308785e-07	6.15182138408872e-06	-0.323922849483894	0.0642251653631899	6.38105077990579	0.0338686172400757	0.00084449618763866	0.00214402070579429	0.00534281161125497	0.00534281161125497
1057	ENSMUSG00000000555	Itga5	4.6499963428488e-07	6.25395913055237e-06	0.794009908974179	0.157534806065838	7.85805215631659	0.218916178811397	0.000321672479609211	0.0369041502036924	0.00396684197732175	0.0369041502036924
1058	ENSMUSG00000002068	Ccne1	4.78709251355479e-07	6.43225965715453e-06	0.565203786231865	0.112262656256308	4.60633829679458	0.110517948697213	0.00456074802913895	0.0137909428533133	0.014343607955444	0.014343607955444
1059	ENSMUSG00000028541	B4galt2	4.93037232289899e-07	6.61228046625774e-06	0.430500742607428	0.0856035999675774	5.57531675040265	0.0585928208662263	0.00331084767947811	0.000431094883724292	0.00768111681163542	0.00768111681163542
1060	ENSMUSG00000038717	Atp5l	4.9292553016174e-07	6.61228046625774e-06	-0.26859343111098	0.0534084234797988	8.5863919331606	0.0247781693197359	0.000316984309273275	0.00360231562690867	0.00396170523862301	0.00396170523862301
1061	ENSMUSG00000045629	Sh3tc2	5.07286854288746e-07	6.79697447744468e-06	-0.338988675366635	0.0674800915018983	7.07351912333679	0.0399382719069731	0.000739741663102426	0.00609060246055443	0.00441608103628137	0.00609060246055443
1062	ENSMUSG00000032040	Dcps	5.16357657972909e-07	6.91199667207427e-06	-0.341287581766795	0.0679837754396092	6.75197417147981	0.0404893165080957	0.00120995506719794	0.00572273551733687	0.00476287986367778	0.00572273551733687
1063	ENSMUSG00000022074	Tnfrsf10b	5.22180754258017e-07	6.98336933446093e-06	0.37740404235235	0.0752103776317441	6.25893729781308	0.0495180644393799	0.00199195917920029	0.00649294217606404	0.00558247636076099	0.00649294217606404
1064	ENSMUSG00000036330	Slc18a1	5.26131840318924e-07	7.02959609208067e-06	-1.53698461366862	0.306384043903486	4.11552683002602	0.821341929626609	0.0421348763664946	0.0986718971714848	0.0207215747477532	0.0986718971714848
1065	ENSMUSG00000020571	Pdia6	5.27575142663114e-07	7.04226124704115e-06	0.260305027513042	0.0518949109974178	7.94617447161432	0.0217170817923787	8.70959192611603e-05	0.00164974106550005	0.00395252676188372	0.00395252676188372
1066	ENSMUSG00000002983	Relb	5.28253635412032e-07	7.04470326549479e-06	-0.667755337589971	0.133131546183434	5.88127924418832	0.155037967570998	0.00586908788300405	0.0207169250007838	0.00657409333654962	0.0207169250007838
1067	ENSMUSG00000024253	Dync2li1	5.38979766546671e-07	7.18100877340906e-06	-0.341716793660962	0.0681812219968326	6.43012286183074	0.0366198494559347	0.00171738664272583	0.000268537525969633	0.00525563190674623	0.00525563190674623
1068	ENSMUSG00000004105	Angptl2	5.42153727166766e-07	7.20978239981548e-06	2.29434458546051	0.457883512093222	2.49720649354632	1.72688595511313	0.238157067117966	-0.0535560270385457	0.0763288988522703	0.0763288988522703
1069	ENSMUSG00000025228	Actr1a	5.41976003186881e-07	7.20978239981548e-06	0.26306641752897	0.0524996373171646	8.5701779645349	0.0222331728448468	0.000175303140302878	0.00166468540393299	0.00395901473734786	0.00395901473734786
1070	ENSMUSG00000001300	Efnb2	5.51068821465612e-07	7.32042360145611e-06	0.408718792680697	0.0816193528053787	7.73219816145013	0.0581093779499526	0.000275438823292041	0.00971713930526128	0.00399634314250049	0.00971713930526128
1071	ENSMUSG00000110344	Gm45716	5.515034944541e-07	7.32042360145611e-06	-0.596889374441291	0.11919980747426	5.48449607832242	0.123933390518555	0.0041033572312715	0.0172095339215793	0.00807227062944911	0.0172095339215793
1072	ENSMUSG00000021606	Ndufs6	5.58220278153429e-07	7.40266741998988e-06	-0.277582111883726	0.0554594323714091	7.48253109843549	0.0234192723461031	0.000511727532893439	-0.000132072914450332	0.00410189542554491	0.00410189542554491
1073	ENSMUSG00000001700	Gramd3	5.58957655007894e-07	7.40553776662835e-06	0.549291955415687	0.109751192536	5.5120525390553	0.104970884801006	0.00371889685144787	0.0143490895431634	0.00795026716632667	0.0143490895431634
1074	ENSMUSG00000020458	Rtn4	5.66355955124639e-07	7.48959651911802e-06	0.33047180820607	0.0660633096150933	9.23518575269292	0.038000717858457	9.01606140415001e-05	0.00645638070190802	0.00417868706836275	0.00645638070190802
1075	ENSMUSG00000039914	Coq10a	5.66026699038687e-07	7.48959651911802e-06	-0.515132879843621	0.102975865609533	5.56160971738313	0.0923333998464337	0.00281081650725392	0.013095226839795	0.00773818901393265	0.013095226839795
1076	ENSMUSG00000032855	Pkd1	5.69878789075635e-07	7.52917924302902e-06	0.396886070689374	0.0793588826069366	6.13335033895122	0.0498107818266266	0.00357402506569703	-0.000380005197633036	0.00587272330723529	0.00587272330723529
1077	ENSMUSG00000056608	Chd9	5.76479918223761e-07	7.60932081473444e-06	-0.280760203301104	0.0561640096671735	8.57642158462693	0.026843339400597	0.000771558480193846	0.00322275636142368	0.00396003549264768	0.00396003549264768
1078	ENSMUSG00000053080	2700081O15Rik	5.78052488117594e-07	7.62300015870103e-06	0.328626513332655	0.0657462219664593	6.59992879905323	0.0336557019877443	0.00150294800086311	6.84100093752897e-05	0.00498090055343129	0.00498090055343129
1079	ENSMUSG00000059248	Sept9	5.80522642250451e-07	7.6484799649976e-06	-0.285092738572169	0.0570460824752781	7.38974951811683	0.0266457650117559	0.000723807503614721	0.0021041976661135	0.00415757578504962	0.00415757578504962
1080	ENSMUSG00000032508	Myd88	6.02357545077022e-07	7.92881005631014e-06	-0.315999787590618	0.0633207768447089	6.72195401012553	0.0329646199020028	0.00121179837142514	0.00254802684708504	0.00480248279890099	0.00480248279890099
1081	ENSMUSG00000040721	Zfhx2	6.12742529528796e-07	8.05804606825288e-06	0.664253728257893	0.133192863335102	4.48135052141925	0.153658311263438	0.00847069149399278	0.0181398167711119	0.0157201383063069	0.0181398167711119
1082	ENSMUSG00000041420	Meis3	6.14173856403993e-07	8.06940438321549e-06	0.521273080285943	0.104532545193355	5.33430299716747	0.083523180952227	0.00759571748604954	-0.00508885038231464	0.00879486202085154	0.00879486202085154
1083	ENSMUSG00000046841	Ckap4	6.17286426155233e-07	8.10281055791578e-06	0.608273831185662	0.122002989123656	8.95956543026687	0.128860791337714	0.000129102642834665	0.0221979913898258	0.0040598891236011	0.0221979913898258
1084	ENSMUSG00000024812	Tjp2	6.30087960569354e-07	8.26321996997596e-06	0.357806697779604	0.0718233619423446	8.78735399586937	0.0445980042776257	0.000140027337170098	0.00759786564388145	0.0040058584173476	0.00759786564388145
1085	ENSMUSG00000071451	Psmg4	6.31154187571778e-07	8.26957412951189e-06	-0.420492267815257	0.0844119233794998	5.68366988405463	0.0591392154262975	0.0034357854108001	0.00418307863741568	0.00725227380213971	0.00725227380213971
1086	ENSMUSG00000006931	P3h4	6.32571415025211e-07	8.28051126703352e-06	0.268892940548962	0.0539837462135188	7.75588572848723	0.0238101636884929	0.000381751836210719	0.0022671727205048	0.0039896154466577	0.0039896154466577
1087	ENSMUSG00000041779	Tram2	6.37188764036307e-07	8.32562083597439e-06	0.305846690616073	0.0614200457954715	6.64280436845501	0.0314084821307442	0.000742800943013033	0.00343947741011582	0.00491583209526369	0.00491583209526369
1088	ENSMUSG00000044636	Csrnp2	6.36867112266498e-07	8.32562083597439e-06	0.407161750397022	0.0817645027747727	5.79602639284045	0.0502967667222777	0.00317725266710656	-0.00247405338414695	0.00685089820390217	0.00685089820390217
1089	ENSMUSG00000035735	Dagla	6.43313613700628e-07	8.39793051640782e-06	0.512460759336137	0.102950510549547	5.54810901371953	0.0881657509994055	0.00810314996221064	0.0036230275897823	0.00779506147140805	0.00779506147140805
1090	ENSMUSG00000003573	Homer3	6.49952816620796e-07	8.47681581750573e-06	0.309285074090931	0.0621584757624901	6.71294661031024	0.0295902100629332	0.000980804106438627	0.000135487076440361	0.00481471005723547	0.00481471005723547
1091	ENSMUSG00000021096	Ppm1a	6.73287809133747e-07	8.74904889821329e-06	0.269755876359211	0.0542886945655462	7.99522915119906	0.0237380206314484	0.000474690763639379	0.00190974771429854	0.00394620277280737	0.00394620277280737
1092	ENSMUSG00000024769	Cdc42bpg	6.72929980435813e-07	8.74904889821329e-06	0.476533471727341	0.0959009445913596	5.13356258546413	0.0742723698294179	0.00385035684095156	0.0038335493171281	0.00994512991932097	0.00994512991932097
1093	ENSMUSG00000035048	Anapc13	6.72030368098967e-07	8.74904889821329e-06	-0.435988015501378	0.0877367115029489	7.48514890335852	0.0662629415526703	0.00083662091582766	0.0107099749021999	0.00410045587108402	0.0107099749021999
1094	ENSMUSG00000107268	Cdc42bpg	6.72929980435813e-07	8.74904889821329e-06	0.476533471727341	0.0959009445913596	5.13356258546413	0.0742723698294179	0.00385035684095156	0.0038335493171281	0.00994512991932097	0.00994512991932097
1095	ENSMUSG00000053113	Socs3	6.80382673960882e-07	8.83316903472867e-06	-1.06418800058858	0.214256789114241	4.76799542599547	0.394835996196871	0.00171305011798881	0.0671459074043278	0.0127688435239324	0.0671459074043278
1096	ENSMUSG00000024589	Nedd4l	6.91851947128679e-07	8.9677274215974e-06	-0.308133356696027	0.0620781406956942	7.33162523561809	0.0300831287169626	0.00158341055152225	0.000415688278895751	0.00419713277682935	0.00419713277682935
1097	ENSMUSG00000039607	Rbms3	6.92008791607509e-07	8.9677274215974e-06	0.351964061617992	0.0709091299662857	6.0216564721801	0.0421629672330215	0.00137831041377516	0.004870885876014	0.00616384665508825	0.00616384665508825
1098	ENSMUSG00000005510	Ndufs3	7.05596236537961e-07	9.12716660475309e-06	-0.301863217685896	0.0608617653915964	6.61803407404622	0.0284836874094266	0.00060294227941904	0.00083114116048336	0.00495328945045355	0.00495328945045355
1099	ENSMUSG00000111727	Ndufs3	7.05596236537961e-07	9.12716660475309e-06	-0.301863217685896	0.0608617653915964	6.61803407404622	0.0284836874094266	0.00060294227941904	0.00083114116048336	0.00495328945045355	0.00495328945045355
1100	ENSMUSG00000026667	Uhmk1	7.1903979611657e-07	9.28583178192212e-06	0.261645653787513	0.0527921253043012	8.34414306933229	0.0232576840306479	0.000245636500757361	0.00315455048284135	0.0039348762404602	0.0039348762404602
1101	ENSMUSG00000034394	Lif	7.19168598191915e-07	9.28583178192212e-06	-0.746424824643152	0.150606857586516	6.69022080894664	0.19436391631557	0.00705284647540762	0.02697079185272	0.00484630621774789	0.02697079185272
1102	ENSMUSG00000025920	Stau2	7.26144996683838e-07	9.36740224397227e-06	0.359800584688392	0.0726248166919401	7.31501539118012	0.0398542396216636	0.00370243775779079	-0.00243081100900245	0.00420910824151606	0.00420910824151606
1103	ENSMUSG00000038074	Fkbp14	7.27978552730648e-07	9.38254134688929e-06	0.558030610010432	0.112648185799586	5.40672131118561	0.10864698502931	0.0021158680695363	0.0169185525763707	0.00843363557465328	0.0169185525763707
1104	ENSMUSG00000002395	Use1	7.33805714213462e-07	9.44907792867625e-06	-0.330756622783927	0.0667898869524002	6.6579044029731	0.0343642056131082	0.00179815161073395	0.000132126587365407	0.00489318188793764	0.00489318188793764
1105	ENSMUSG00000000088	Cox5a	7.34598578585931e-07	9.4507270526494e-06	-0.261570666117979	0.0528213653188006	8.9190857814276	0.0210391811412829	0.000139323565061063	0.000502447846516721	0.00404582138615222	0.00404582138615222
1106	ENSMUSG00000056629	Fkbp2	7.35589049225768e-07	9.45491313182054e-06	-0.293137039950548	0.0591989867331608	7.0998968739676	0.0280696728429752	0.000865503484454931	0.0019980909976509	0.0043912765608945	0.0043912765608945
1107	ENSMUSG00000050549	Fam241a	7.40162730333139e-07	9.50510693262503e-06	-0.519012631434771	0.104840068978273	5.33486646365561	0.0931264769181728	0.007695207916819	0.00769759638508105	0.00879195217823454	0.00879195217823454
1108	ENSMUSG00000059263	Usp47	7.61097569369802e-07	9.76512910303348e-06	0.25934143881306	0.0524442591549713	8.28314278228716	0.0233911380058832	0.00019298964910885	0.00382418965113453	0.00393261082836184	0.00393261082836184
1109	ENSMUSG00000031169	Porcn	7.6700670350364e-07	9.83207150316298e-06	1.19073016917249	0.24086391983346	4.73721400228666	0.494970014186309	0.0112973695511274	0.0757257722651817	0.0130521583232291	0.0757257722651817
1110	ENSMUSG00000036106	Prr5	7.74455726741501e-07	9.91861496518664e-06	0.574039369447436	0.116162400888367	5.64999923242424	0.115048803358863	0.00348853237520511	0.0167520226950194	0.00738139149450093	0.0167520226950194
1111	ENSMUSG00000016194	Hsd11b1	7.78299146778024e-07	9.95886649018577e-06	1.10240621384066	0.223126100407563	5.1628521438048	0.424332146114051	0.00661140303824817	0.0680664819863804	0.00976194399881197	0.0680664819863804
1112	ENSMUSG00000040774	Cept1	7.83074911943129e-07	1.001096488146e-05	-0.449313801859422	0.0909626999857139	6.25911078012951	0.0704939231088394	0.00244568010746942	0.00996563907556706	0.00558210868815902	0.00996563907556706
1113	ENSMUSG00000047037	Nipa1	7.85639408243884e-07	1.00347258109569e-05	0.337276302468099	0.068289742668916	6.28295430298892	0.0374571724448974	0.00146285404782905	0.00270037243083538	0.0055323793828511	0.0055323793828511
1114	ENSMUSG00000041343	Ankrd42	7.87107200363752e-07	1.00444487974606e-05	0.611447803123866	0.123811518396064	5.12813921481488	0.130555675288548	0.0104688425389133	0.0125250955923951	0.00997968439319452	0.0125250955923951
1115	ENSMUSG00000021339	Mrs2	7.92591959654935e-07	1.01053697743987e-05	-0.461903690715952	0.0935561259977966	6.0024919589676	0.0704583984413524	0.00691233775969241	0.00115252798061703	0.00621678530788098	0.00621678530788098
1116	ENSMUSG00000034227	Foxj1	8.18392373704513e-07	1.0424969520236e-05	1.14537344402476	0.232283472518543	3.25249759435905	0.425009104028594	0.0396090486317366	-0.000302790949919904	0.0413243687761726	0.0413243687761726
1117	ENSMUSG00000034525	Ice1	8.25902710847278e-07	1.05112201767278e-05	0.5722785941149	0.116100986419637	5.47467190493763	0.114426163641773	0.00201284078641394	0.0182063177850053	0.00811650290508578	0.0182063177850053
1118	ENSMUSG00000004085	Map3k20	8.45371186813749e-07	1.07493710122936e-05	0.7474599441007	0.151781131086006	7.06672785580264	0.195253924515004	0.000581284627506613	0.0339749830031145	0.00442250603775581	0.0339749830031145
1119	ENSMUSG00000017002	Slpi	8.618256492964e-07	1.09488055678263e-05	-2.33929013797117	0.475386287960888	6.12808823274226	1.91287405222023	0.0106055224850104	0.328382661686838	0.00588580535727665	0.328382661686838
1120	ENSMUSG00000040212	Emp3	8.68588593856088e-07	1.10248709377305e-05	-0.270835354794225	0.0550557853912135	7.51839976473108	0.0242115851953935	0.000463916573003063	0.00229364389379615	0.00408279268456198	0.00408279268456198
1121	ENSMUSG00000041773	Enc1	8.75636928795444e-07	1.11044197856878e-05	0.764106209291436	0.155378544750621	8.91585214844396	0.204128480325904	0.000143707318682512	0.0360700309345488	0.00404473413848051	0.0360700309345488
1122	ENSMUSG00000019856	Fam184a	8.90932234859123e-07	1.12782659401223e-05	-0.694244275151722	0.14126978390853	5.94081554018702	0.163226885002079	0.0235421461974154	-0.000249207537668519	0.00639358157092883	0.00639358157092883
1123	ENSMUSG00000025130	P4hb	8.90613677030447e-07	1.12782659401223e-05	0.311793113832889	0.0634449852276545	8.57535156204176	0.0339948031307277	0.000182030857042281	0.00585586836876367	0.00395985919751215	0.00585586836876367
1124	ENSMUSG00000029581	Fscn1	8.94242338696493e-07	1.13100970524105e-05	0.371290855706329	0.0755640889182724	7.96606989065004	0.0482089877002	0.000259323090793038	0.00830557421027982	0.00394982049781202	0.00830557421027982
1125	ENSMUSG00000001100	Poldip2	8.97750943324947e-07	1.13443799202733e-05	-0.291271623453343	0.0592880558015593	6.86819633332697	0.02725897952621	0.000648646988399904	0.00161039293343318	0.00462396335269331	0.00462396335269331
1126	ENSMUSG00000020069	Hnrnph3	9.32467812808821e-07	1.17726131677533e-05	-0.348656869673623	0.0710764286417829	6.42732885678079	0.0410856079123364	0.00231730885000964	0.00345409625143221	0.00526047921269604	0.00526047921269604
1127	ENSMUSG00000033392	Clasp2	9.34989941782929e-07	1.179398137745e-05	0.448644069756323	0.0914694871842272	6.8825972222736	0.0704244509011499	0.00130075550310915	0.0112492451255091	0.00460809585860679	0.0112492451255091
1128	ENSMUSG00000027330	Cdc25b	9.39988350968779e-07	1.18465198558264e-05	-0.584118744593725	0.119115462501068	5.21291621890857	0.119384604423937	0.0028214920582424	0.0184612480520225	0.00946169174073626	0.0184612480520225
1129	ENSMUSG00000067336	Bmpr2	9.60573914893908e-07	1.2095233635192e-05	0.422432448288117	0.0862186573157074	7.59407238755322	0.0624551402531961	0.000264367118302119	0.010886118185683	0.00404685994610925	0.010886118185683
1130	ENSMUSG00000026500	Cox20	9.66882140787943e-07	1.21531357324858e-05	-0.405075133978154	0.0826977324280724	5.83567179070352	0.0574324571887197	0.00208074189858686	0.00817763052453073	0.0067193758903668	0.00817763052453073
1131	ENSMUSG00000111742	Cox20	9.66882140787943e-07	1.21531357324858e-05	-0.405075133978154	0.0826977324280724	5.83567179070352	0.0574324571887197	0.00208074189858686	0.00817763052453073	0.0067193758903668	0.00817763052453073
1132	ENSMUSG00000058624	Gda	9.71036884893209e-07	1.21945762859027e-05	-2.56263200694059	0.523261754406519	4.8236129353337	2.29868827724841	0.0153736183743382	0.395330677062544	0.0122754114832153	0.395330677062544
1133	ENSMUSG00000055415	Atp10b	9.73801845342437e-07	1.22185057664502e-05	2.10283405341529	0.429424993016231	1.6237416371831	1.53003645585049	0.124128331340541	0.130200592396454	0.152480405599943	0.152480405599943
1134	ENSMUSG00000074247	Dda1	9.80411425575424e-07	1.22905897936334e-05	0.306385408233715	0.0625847271729238	7.3422315136519	0.0328618232039333	0.000755523027392242	0.00511974908557173	0.00418964264328754	0.00511974908557173
1135	ENSMUSG00000039246	Lyplal1	9.85452873466852e-07	1.23429057702245e-05	-0.400762718542197	0.0818798593983954	5.82801337060642	0.0538533834707142	0.0033120719706624	0.00377562365273095	0.0067443950919891	0.0067443950919891
1136	ENSMUSG00000020277	Pfkl	9.88674892860079e-07	1.2361479575109e-05	0.319399790948588	0.0652651550029562	6.41271951257289	0.0357163164864725	0.00059157439396319	0.00579773629237666	0.00528604525638868	0.00579773629237666
1137	ENSMUSG00000042225	Ammecr1	9.87846474927957e-07	1.2361479575109e-05	0.289218347612143	0.0590959821741306	7.07781112447311	0.0273115913014976	0.000826473249826268	0.00194529615373348	0.00441202941386147	0.00441202941386147
1138	ENSMUSG00000027423	Snx5	9.9061353392258e-07	1.23748347963474e-05	-0.314919004109546	0.0643546321617544	6.34431144447102	0.0325053768084349	0.000801074557245599	0.00264040427229267	0.00541120346376648	0.00541120346376648
1139	ENSMUSG00000022679	Mpv17l	9.9758754004759e-07	1.24510135814895e-05	0.8077794325213	0.165118693573542	4.3070923523317	0.216420356008708	0.022991150678304	0.00284393998091832	0.0179051237728459	0.0179051237728459
1140	ENSMUSG00000090035	Galnt4	1.00169910924554e-06	1.24913636289777e-05	0.32722739692701	0.0668998227444876	6.53111776518093	0.0333334589826453	0.00162515089634691	-0.000112490655400752	0.00508822852851889	0.00508822852851889
1141	ENSMUSG00000037624	Kcnk2	1.00945568185212e-06	1.25770569440926e-05	0.937356083188009	0.191696742774657	5.47890430701575	0.307688097435367	0.024290270263607	0.0308311915220123	0.00809739868149467	0.0308311915220123
1142	ENSMUSG00000025503	Taldo1	1.0112056846085e-06	1.25878283821317e-05	-0.705066520296244	0.144201743093103	9.64608358985872	0.174088610666102	5.28969664627533e-05	0.0311383171001713	0.00443494100796115	0.0311383171001713
1143	ENSMUSG00000025950	Idh1	1.01725902411941e-06	1.26460528984175e-05	-0.378831766690537	0.0774981249364586	7.53663669715161	0.0502612034785623	0.000308266199748863	0.00870067285325157	0.00407359273765123	0.00870067285325157
1144	ENSMUSG00000054452	Aes	1.01766210718835e-06	1.26460528984175e-05	-0.34100028241874	0.0697600004855493	8.79544503131587	0.0407241069841903	8.83549153570925e-05	0.00721133158625867	0.00400805882778979	0.00721133158625867
1145	ENSMUSG00000041362	Shtn1	1.02044407559444e-06	1.26584930005677e-05	-0.658834847933766	0.134795707817955	7.81190750260854	0.152022866470944	0.000453827077027448	0.0268009971921878	0.00397594367221693	0.0268009971921878
1146	ENSMUSG00000061062	Gm10093	1.01989605635228e-06	1.26584930005677e-05	0.439932854781105	0.0900070438961522	5.92302589860755	0.0609737494175581	0.00570542943371046	-0.00206608643020791	0.00644647249267535	0.00644647249267535
1147	ENSMUSG00000004891	Nes	1.04418756798975e-06	1.29417353675173e-05	2.32795098190238	0.476734057753511	2.75948177128357	1.89839500437733	0.279164528400034	0.0615708117690372	0.0617485143331586	0.0617485143331586
1148	ENSMUSG00000019997	Ctgf	1.05469352492012e-06	1.3060560235422e-05	1.88642785137555	0.386472065395859	9.07261391344109	1.24681580033122	0.000236577975780801	0.223804408021231	0.00410370735625214	0.223804408021231
1149	ENSMUSG00000022828	Gtf2e1	1.07215872735344e-06	1.32652815213721e-05	0.366565206838814	0.0751480067944372	6.09785500083212	0.0417201731141777	0.00250869146028309	-0.000747244141854703	0.00596214292748208	0.00596214292748208
1150	ENSMUSG00000035011	Zbtb7a	1.07815271958504e-06	1.3327842662279e-05	-0.324489235812019	0.0665371924319983	6.74343648415746	0.0369006168194395	0.000974674437018024	0.00566612252808113	0.00477396800731057	0.00566612252808113
1151	ENSMUSG00000026463	Atp2b4	1.11286883206099e-06	1.3745041977914e-05	0.731429312912848	0.1501738009075	8.30563032003334	0.187559256511257	0.00140263513890218	0.0324256205796062	0.003933236568382	0.0324256205796062
1152	ENSMUSG00000021367	Edn1	1.12682779807014e-06	1.39053680359073e-05	-0.386713502489431	0.0794384674972341	6.75091800633995	0.0524367640442639	0.00106280046393618	0.0084029047135275	0.00476424420189353	0.0084029047135275
1153	ENSMUSG00000089832	Shkbp1	1.15133789645699e-06	1.41955069696727e-05	0.409844376467372	0.0842636530646494	5.58816450504461	0.0545980297142202	0.00302232282851031	0.00223555946854128	0.00762822201318909	0.00762822201318909
1154	ENSMUSG00000029669	Tspan12	1.1542970682317e-06	1.42196595511108e-05	1.22159159232383	0.251184412025213	3.05968142495851	0.479626832892023	0.0462710590667676	-0.00634477486533936	0.0483693541999103	0.0483693541999103
1155	ENSMUSG00000041000	Trim62	1.1564929298986e-06	1.42343753172628e-05	0.448661151746411	0.0922611145943434	5.34778243815653	0.0622519864004103	0.0040424788092347	-0.0017138067161277	0.00872569109005114	0.00872569109005114
1156	ENSMUSG00000019461	Plscr3	1.16308643486587e-06	1.43031459844751e-05	0.264838605171945	0.0544730888607558	8.13343907600936	0.0228533223028294	0.000516303315285214	0.0017480420172181	0.00393467279976248	0.00393467279976248
1157	ENSMUSG00000039361	Picalm	1.17937797580052e-06	1.44909570475196e-05	1.22614941314247	0.252342350275514	9.30186965188972	0.527444709095974	0.000100856548548546	0.095414136065307	0.00421363662675213	0.095414136065307
1158	ENSMUSG00000043336	Filip1l	1.19447803994999e-06	1.46638167667781e-05	0.385651827920575	0.0794085758745161	7.78715744588857	0.0521850660204472	0.000473472110258387	0.00898511077336978	0.00398159611836292	0.00898511077336978
1159	ENSMUSG00000048264	Dip2c	1.22656403013588e-06	1.5044723254885e-05	0.660678578594778	0.136185954185307	7.07495433453095	0.15320479220504	0.00113924047609899	0.0266806806999449	0.00441472546138229	0.0266806806999449
1160	ENSMUSG00000025204	Ndufb8	1.24968584935417e-06	1.53151155469128e-05	-0.264554846068522	0.0545744779875605	7.43883365513645	0.0218586357590191	0.000340574227952047	0.000736745503944838	0.00412698624347004	0.00412698624347004
1161	ENSMUSG00000023067	Cdkn1a	1.25608650579309e-06	1.53802978177041e-05	0.722354247255422	0.149044153203994	7.24018062615129	0.183195689083539	0.000452025282735272	0.0328692141237082	0.00426681905417105	0.0328692141237082
1162	ENSMUSG00000037224	Zfyve28	1.26817898114233e-06	1.55016615614097e-05	1.76116248977359	0.363525274195315	2.32599462858788	0.991997050183144	0.11064735794773	-0.0337860384883698	0.087578579520438	0.087578579520438
1163	ENSMUSG00000044496	2510039O18Rik	1.267772724724e-06	1.55016615614097e-05	0.282757459524793	0.0583637988412994	7.19559606117197	0.025404544286998	0.000805333996509318	0.000968428518395023	0.00430416552627217	0.00430416552627217
1164	ENSMUSG00000025157	Zdhhc16	1.28085495749799e-06	1.56297288204219e-05	0.580835082615283	0.119940297070382	6.12448840945168	0.118473627792609	0.0010491330219458	0.0205293792700515	0.00589478937459089	0.0205293792700515
1165	ENSMUSG00000035456	Prdm8	1.28063555954448e-06	1.56297288204219e-05	0.813372442092954	0.167957221940212	4.04535593101482	0.211587584061129	0.0204374518631735	-0.00404349537035872	0.0218769907396367	0.0218769907396367
1166	ENSMUSG00000020733	Slc9a3r1	1.29310509815057e-06	1.576567930987e-05	-0.943265491527675	0.194856925939228	9.36472268742849	0.312488002155866	9.1710965331303e-05	0.0568621214143975	0.0042488691263808	0.0568621214143975
1167	ENSMUSG00000036718	Micall2	1.29485531632701e-06	1.57734902972621e-05	-0.356374736335883	0.0736229004047916	6.15320645621816	0.0441958296845719	0.00230660425443766	0.00531207558935103	0.00582389294158314	0.00582389294158314
1168	ENSMUSG00000046743	Fat4	1.29772140812045e-06	1.57948694673291e-05	1.2600831638378	0.260342244582261	4.64744993802707	0.557676575113198	0.0195631704150944	0.0821039560561006	0.0139222226617906	0.0821039560561006
1169	ENSMUSG00000028413	B4galt1	1.31943067240257e-06	1.60453605122968e-05	0.28012588567501	0.0579154861899036	8.22697956013366	0.0275661977962983	0.000168776302330891	0.00486252900858849	0.00393211530286637	0.00486252900858849
1170	ENSMUSG00000078532	Nkain1	1.34053087261102e-06	1.62880229786652e-05	0.627606066628419	0.129841060152763	4.86641814050108	0.138397253542551	0.0089508389072297	0.0163372124451603	0.0119112328703929	0.0163372124451603
1171	ENSMUSG00000034863	Ano8	1.36406662214626e-06	1.6559838685253e-05	0.31961811410842	0.0661709962775989	6.61083629487786	0.0326560996428892	0.00160366055787877	0.000908061920898575	0.00496424056467624	0.00496424056467624
1172	ENSMUSG00000021669	Col4a3bp	1.37586002005269e-06	1.66745320077315e-05	-0.318020334867747	0.0658635819826357	7.27523427054264	0.0306951410764697	0.00226800038632279	-0.00182542406175815	0.00423901676105227	0.00423901676105227
1173	ENSMUSG00000051375	Pcdh1	1.37554294280114e-06	1.66745320077315e-05	1.1327893394148	0.234604036315475	4.48841375529618	0.451010370874164	0.0287720913171949	0.0537864894660739	0.0156383329542255	0.0537864894660739
1174	ENSMUSG00000016541	Atxn10	1.38546513382816e-06	1.67766374297284e-05	0.255591365129895	0.0529494310343491	8.36601192058762	0.0209802749682508	0.000269336561506155	0.00145840242544568	0.00393612680878579	0.00393612680878579
1175	ENSMUSG00000058254	Tspan7	1.38688617297603e-06	1.67795522000232e-05	-0.449923354254811	0.0932120443244277	7.29369042270322	0.0711554896597365	0.00269113463083205	0.0103415931798766	0.00422492486395091	0.0103415931798766
1176	ENSMUSG00000027322	Siglec1	1.3890455388852e-06	1.67913872285646e-05	1.62177703318113	0.336010255335104	3.29069247280297	0.924531693634575	0.06377453874288	0.105579798792663	0.0400545315031686	0.105579798792663
1177	ENSMUSG00000003541	Ier3	1.40723988985298e-06	1.69968753391248e-05	0.701939510279379	0.145510556894898	8.51871077041515	0.173223709428813	0.000201067859275951	0.0315589153925191	0.00395132868529823	0.0315589153925191
1178	ENSMUSG00000006304	Arpc2	1.41882856794468e-06	1.7122297896351e-05	-0.454765007047855	0.0943037774448718	9.51196938333499	0.0727152064190168	7.89409959210493e-05	0.0132608626646368	0.00434034287648688	0.0132608626646368
1179	ENSMUSG00000043388	Tmem130	1.44151466172127e-06	1.73792771827972e-05	0.982973963331242	0.203971325098488	3.38943735303596	0.339796505531059	0.0194482447843006	0.0429582074093488	0.0369488667927244	0.0429582074093488
1180	ENSMUSG00000044367	Slc16a13	1.44256802727214e-06	1.73792771827972e-05	0.522062738709179	0.10833354010817	4.877528470264	0.091669145696179	0.00578538152487804	0.00659498691464715	0.0118188523436748	0.0118188523436748
1181	ENSMUSG00000020743	Mif4gd	1.45173278320185e-06	1.74748799712088e-05	-0.769408563576687	0.159702297519178	6.30210040641027	0.208202649911027	0.00202283356665425	0.0362344021827018	0.0054935587885668	0.0362344021827018
1182	ENSMUSG00000027470	Mylk2	1.45342135827841e-06	1.74804044240997e-05	1.16790235340582	0.242427340572152	3.28960300395867	0.450652008084897	0.0480663141640052	0.00375023078304584	0.0400902090213241	0.0400902090213241
1183	ENSMUSG00000041481	Serpina3g	1.48451266993137e-06	1.78392494638582e-05	2.79708381945934	0.581114499913717	1.81800684969259	2.75233624233634	0.115780900818134	0.390760192196819	0.131015918579709	0.390760192196819
1184	ENSMUSG00000032763	Ilvbl	1.49361023035908e-06	1.79334147253249e-05	-0.286403587843439	0.0595175203378771	7.87152703495821	0.0271181725525142	0.00134909653750258	0.00178848847954255	0.00396440630325183	0.00396440630325183
1185	ENSMUSG00000025732	Mcrip2	1.4975355156799e-06	1.79653712159539e-05	-0.477544178736208	0.0992492567178555	5.25278062916438	0.0709765193064971	0.0055420572000374	-0.00233957405873056	0.00923356523853278	0.00923356523853278
1186	ENSMUSG00000033122	Hsd17b3	1.52927843928086e-06	1.83307101963041e-05	3.1644978073905	0.6582595026025	1.9746043422643	3.52418059921357	0.235783358302393	0.414175000847342	0.115820988683308	0.414175000847342
1187	ENSMUSG00000020955	Ap4s1	1.53462730119161e-06	1.83509536282807e-05	-0.413086715158588	0.0859402583859974	5.66118686222765	0.0555169248385851	0.00374055045361731	0.0016653677544219	0.00733804156356068	0.00733804156356068
1188	ENSMUSG00000027953	Slc50a1	1.53483988914081e-06	1.83509536282807e-05	-0.339664788107724	0.0706656661620544	6.55441321372551	0.0377500628424997	0.00243904619475427	0.00148396925327116	0.00505140836643612	0.00505140836643612
1189	ENSMUSG00000078517	Emc1	1.53394174925853e-06	1.83509536282807e-05	0.425448541574109	0.0885104179274412	6.46939648726127	0.0637028513562893	0.00225360114849807	0.00949753997403738	0.00518883075574591	0.00949753997403738
1190	ENSMUSG00000024533	Spire1	1.54295243648057e-06	1.84324469218553e-05	0.540594988154489	0.11249293130521	6.41097975509122	0.102858473877692	0.00167615397665303	0.0173058354138051	0.00528911502244252	0.0173058354138051
1191	ENSMUSG00000053687	Dpep2	1.58294540425807e-06	1.88943340612365e-05	0.997698980093903	0.207833650499764	3.61428737231324	0.338694564777083	0.0340165117967179	0.0160754735944802	0.0307757276233695	0.0307757276233695
1192	ENSMUSG00000038544	Inip	1.60193494389392e-06	1.9104955673151e-05	0.357845192949971	0.0745809083029637	6.02824409589575	0.0397352962203353	0.0021976074317837	-0.000548430450390518	0.00614586039315892	0.00614586039315892
1193	ENSMUSG00000027660	Skil	1.61017077996356e-06	1.91870811466571e-05	0.413620741223737	0.0862239272115525	7.38973589390159	0.0602461140196822	0.000660289983322368	0.0104915584523523	0.00415758463178103	0.0104915584523523
1194	ENSMUSG00000070858	Gm1673	1.62473464010021e-06	1.93444117618631e-05	1.32633589342282	0.276593788872076	3.04048521261008	0.560371459898393	0.0656237435407462	-0.0248470069858995	0.0491324425231695	0.0491324425231695
1195	ENSMUSG00000028789	Azin2	1.62726725606377e-06	1.93583525625126e-05	0.819310010561973	0.170869851085641	4.39627149353307	0.214370137144439	0.0270489930945695	-0.0108121566916689	0.0167457659204742	0.0167457659204742
1196	ENSMUSG00000000149	Gna12	1.64035194978291e-06	1.9497695082035e-05	0.254723238135126	0.0531411817169082	7.88958410222797	0.0220564344130621	0.000274695525883069	0.00296437447317768	0.00396128226552112	0.00396128226552112
1197	ENSMUSG00000028228	Cpne3	1.64976218081003e-06	1.95931655492025e-05	0.334498865159577	0.0698009355960552	7.31300506934999	0.0394134519700154	0.000180682263435974	0.00712757365169099	0.00421057805151323	0.00712757365169099
1198	ENSMUSG00000060675	Pla2g16	1.66003953506545e-06	1.96987663025797e-05	-0.575341420253194	0.120089531021326	8.24901767594266	0.116611119510794	0.00063885019198734	0.0209933929993956	0.00393212807567998	0.0209933929993956
1199	ENSMUSG00000005355	Casp14	1.66170679707342e-06	1.97021049434494e-05	1.32957668839676	0.277530780167702	3.85158593600298	0.622760251827017	0.025588869375753	0.0899461315349872	0.0254628850293028	0.0899461315349872
1200	ENSMUSG00000038612	Mcl1	1.680081407846e-06	1.99033644116157e-05	-0.252253772344686	0.0526787585719206	8.24414342437243	0.0198415468771136	0.000230472363975026	0.000709474109120375	0.00393210504304303	0.00393210504304303
1201	ENSMUSG00000000308	Ckmt1	1.68613776127914e-06	1.9941875552699e-05	0.416935918520416	0.0870828602908341	5.83133564279884	0.0612507775134588	0.00204827367053822	0.00932686316411118	0.00673351914371984	0.00932686316411118
1202	ENSMUSG00000075705	Msrb1	1.68605895518477e-06	1.9941875552699e-05	0.310173995207727	0.0647840220975703	6.73859810190733	0.032436648612088	0.00151514176011579	0.00295270376632264	0.00478031251859192	0.00478031251859192
1203	ENSMUSG00000091803	Cox16	1.68867624098969e-06	1.9955296294189e-05	-0.359944985147268	0.0751842542981776	6.32628404149659	0.0436114422561523	0.00303315419725666	0.00289600149818382	0.00544585394430289	0.00544585394430289
1204	ENSMUSG00000041720	Pi4ka	1.6946949667531e-06	2.00097870825266e-05	-0.269941283585233	0.0563929585955866	7.38776554500321	0.0230916841409222	0.000611382523306719	0.000927611433979823	0.00415886614543861	0.00415886614543861
1205	ENSMUSG00000093904	Tomm20	1.70884048835986e-06	2.01600633879865e-05	-0.278407263686591	0.0581818605668232	9.18440941139148	0.0241542445246908	0.000923967045122278	0.000202361933195825	0.00415372630340362	0.00415372630340362
1206	ENSMUSG00000021048	Mthfd1	1.71326584604214e-06	2.01955118302945e-05	-0.294297043000309	0.0615092019667607	6.45235690737497	0.027746208025652	0.000457555472634018	0.00174617348990892	0.00521751741724761	0.00521751741724761
1207	ENSMUSG00000048578	Mlec	1.73041002095962e-06	2.03807032791731e-05	0.293101823104675	0.0612850194669783	8.7146350715694	0.0292671666857816	0.00164622130730262	0.00272198253469257	0.00398755910929925	0.00398755910929925
1208	ENSMUSG00000004665	Cnn2	1.7401184792205e-06	2.04780830302969e-05	0.522218600232048	0.109217003813141	8.56730381416753	0.0961277046347995	0.000400652234730033	0.0174918786481494	0.00395855128334222	0.0174918786481494
1209	ENSMUSG00000025584	Pde8a	1.74719170250583e-06	2.05443153373224e-05	2.01322666730206	0.421118832062629	3.12214934884472	1.4287337690422	0.034794089443433	0.231217516633256	0.0459659840821487	0.231217516633256
1210	ENSMUSG00000020368	Canx	1.79874162085315e-06	2.113298420004e-05	0.251759022788562	0.0527264656388067	8.41609203754554	0.0194771051228332	0.000230256616782039	0.000347647703464714	0.00393986365135836	0.00393986365135836
1211	ENSMUSG00000015202	Magi1	1.8193808113121e-06	2.13578180128925e-05	-1.28827831316055	0.269936893517384	6.97290956091388	0.585337415426112	0.00134174815227756	0.107957141570446	0.00451371480766343	0.107957141570446
1212	ENSMUSG00000046027	Stard5	1.85903997733126e-06	2.18053731994564e-05	-0.687382530466735	0.144160564667006	7.0615621930565	0.166687145043387	0.000928666932761113	0.0302447356749037	0.00442740534936396	0.0302447356749037
1213	ENSMUSG00000020802	Ube2o	1.8706378653233e-06	2.19233206046463e-05	0.310570673063562	0.0651512276640146	6.77828138635633	0.032651830250526	0.00163748051797327	0.00300700368250124	0.00472954318121912	0.00472954318121912
1214	ENSMUSG00000024521	Pmaip1	1.91342346899995e-06	2.24062833898709e-05	0.367013189793412	0.0770654093528945	5.99196186925114	0.0457969045621093	0.00266234854857162	0.00407177659818911	0.00624626742952219	0.00624626742952219
1215	ENSMUSG00000050965	Prkca	1.91890013383604e-06	2.24375840663318e-05	0.350334004352623	0.0735720230026124	6.67792210022123	0.0433155854641597	0.00249126613684914	0.00562799771619626	0.00486386854513587	0.00562799771619626
1216	ENSMUSG00000085028	Slc2a4rg-ps	1.91925311090739e-06	2.24375840663318e-05	-0.640031331581402	0.134411065555692	4.29981407495359	0.134180694697827	0.00909573685045438	0.00501509199463148	0.0180037649652704	0.0180037649652704
1217	ENSMUSG00000030878	Cdr2	1.93948441348622e-06	2.2655472820148e-05	0.381499140604187	0.0801531133824766	7.28580305589842	0.051371904186405	0.000635979975531876	0.00900080240182434	0.00423090123809691	0.00900080240182434
1218	ENSMUSG00000003929	Zfp81	1.9631888046364e-06	2.29135402682357e-05	0.377218171119812	0.0792945394699546	5.86975784377438	0.0440406824509099	0.00282123124751563	-0.00113045891749455	0.00661020473711265	0.00661020473711265
1219	ENSMUSG00000034320	Slc26a2	1.99652099053284e-06	2.32834638239663e-05	0.407440983920851	0.0857089127113206	5.62446994065805	0.0586176678753054	0.00210520249206396	0.00891382408517121	0.00748178464907705	0.00891382408517121
1220	ENSMUSG00000030282	Cmas	2.00368946886456e-06	2.33479094175234e-05	0.337249001227827	0.0709542021868491	5.9179189136842	0.0375171354188112	0.00108992964579393	0.00315515631678241	0.00646181856616446	0.00646181856616446
1221	ENSMUSG00000025545	Clybl	2.00905557173362e-06	2.33912645436242e-05	-0.439640323539148	0.0925069500307678	5.46766206106662	0.0587467517941336	0.00468799755662011	-0.0037359130945553	0.00814830614937235	0.00814830614937235
1222	ENSMUSG00000001891	Ugp2	2.0275773583799e-06	2.35875938843933e-05	-0.266892003685927	0.0561800306852349	7.22624165565533	0.021774687428414	0.000456038741083615	5.05674326254101e-05	0.00427825503060729	0.00427825503060729
1223	ENSMUSG00000048960	Prex2	2.03385798636989e-06	2.36413124564467e-05	1.24689780942726	0.262503106981693	3.55405900585035	0.477198333118317	0.0710507679729902	-0.0575856567580331	0.0323110537895729	0.0323110537895729
1224	ENSMUSG00000024277	Mapre2	2.04022769776613e-06	2.3695977901506e-05	-0.297452321413397	0.0626294749171833	6.89025743636732	0.0268139530478174	0.00128391888385546	-0.000945683891915855	0.00459975780874768	0.00459975780874768
1225	ENSMUSG00000021540	Smad5	2.04669736332275e-06	2.37517140546908e-05	0.284409599413681	0.0598913659790489	6.84221318284324	0.0281841009501347	0.000727196427145134	0.00416962217102939	0.00465326715110943	0.00465326715110943
1226	ENSMUSG00000030067	Foxp1	2.08297797905616e-06	2.41530301388763e-05	0.412781908393535	0.0869893127201951	6.76894961026092	0.0601972398021414	0.00172382908442427	0.00962688170687359	0.00474122862778831	0.00962688170687359
1227	ENSMUSG00000040952	Rps19	2.09748811292079e-06	2.43014596685265e-05	-0.259758499976219	0.0547575049149701	9.56635766030737	0.0206470517527603	0.000120194671074439	0.00038569065366538	0.00437738184569502	0.00437738184569502
1228	ENSMUSG00000028646	Rragc	2.11758387703028e-06	2.45143097686177e-05	-0.29867944974556	0.0629877420417884	6.29631408308675	0.0270842328789082	0.00044599322839511	-4.42322673757946e-05	0.00550519024288921	0.00550519024288921
1229	ENSMUSG00000022389	Tef	2.12255240003968e-06	2.45518347591245e-05	-0.566755925639122	0.119533667810025	5.19381364532039	0.113509641062258	0.00462349721190041	0.0168089493982756	0.00957439720184074	0.0168089493982756
1230	ENSMUSG00000000120	Ngfr	2.13064990456266e-06	2.46254626367991e-05	2.28186018316761	0.48134211997727	2.5138017016785	1.84009405241478	0.227572387251892	0.119962967444426	0.0753154490743845	0.119962967444426
1231	ENSMUSG00000030341	Tnfrsf1a	2.14084118481949e-06	2.47231505145361e-05	-0.620020074017111	0.130815488630756	7.28715375234456	0.135862698134099	0.000242710372615042	0.0254263277259401	0.0042298729401519	0.0254263277259401
1232	ENSMUSG00000034118	Tpst1	2.1440459279743e-06	2.47400624286385e-05	0.280218447565752	0.0591259204888201	6.99919266465569	0.0277517628752284	0.000702226460142741	0.00454158525033267	0.00448760971946034	0.00454158525033267
1233	ENSMUSG00000029211	Gabra4	2.1480255415484e-06	2.47658808585986e-05	-0.274595198141989	0.0579440128691435	7.14249560361257	0.0260086544049213	0.000684674598327636	0.00355019734183506	0.00435158834274156	0.00435158834274156
1234	ENSMUSG00000028445	Enho	2.16655527339194e-06	2.49592785790436e-05	0.899892007942848	0.189961507131137	3.95558928262649	0.286244136817663	0.0191403468709167	0.0349877144163831	0.0234625244705478	0.0349877144163831
1235	ENSMUSG00000067719	Gm10221	2.20161060574227e-06	2.53425881548438e-05	4.7181713288758	0.996660912398263	2.31148246548587	7.30351238187558	1.40139755602815	-0.619934836918294	0.0886019054256548	0.0886019054256548
1236	ENSMUSG00000028630	Dyrk2	2.22943233305263e-06	2.56420793257898e-05	0.617264230494685	0.130460384131686	4.04960003933167	0.132171756778707	0.00372479442841484	0.0186092277018954	0.0218050733132657	0.0218050733132657
1237	ENSMUSG00000039262	Prrc2b	2.23936596228051e-06	2.57355105252868e-05	0.318092724845388	0.0672425408782279	6.45529549436633	0.0333682704264106	0.00156980007346566	0.00219691985971077	0.00521253888217457	0.00521253888217457
1238	ENSMUSG00000022766	Serpind1	2.27714123372241e-06	2.61484973978981e-05	-1.96063321578807	0.414761750121201	2.33197602546712	1.17102698185577	0.170880865559081	-0.148628115808673	0.0871600984863216	0.0871600984863216
1239	ENSMUSG00000038888	Ctu1	2.28294480221902e-06	2.61939816855089e-05	0.370371163604921	0.0783586626638915	5.96647801900491	0.0446698616468189	0.00289131839962192	0.00150545909762767	0.0063188016220884	0.0063188016220884
1240	ENSMUSG00000026466	Tor1aip1	2.28813910964249e-06	2.62324077279658e-05	0.295702461998836	0.0625672714083103	6.549147773875	0.030838152229959	0.000812312299524593	0.00494539822585873	0.00505968287769714	0.00505968287769714
1241	ENSMUSG00000024068	Spast	2.29736865299112e-06	2.63169965922013e-05	0.274536760169513	0.0580989048929219	7.28316486749929	0.023452551260688	0.000830308615527817	0.000221468203692313	0.00423291550910737	0.00423291550910737
1242	ENSMUSG00000045062	Pcdhb7	2.3377748238045e-06	2.67582986273791e-05	0.615321142731678	0.130315216167173	5.02725845815247	0.133964499285422	0.00877313057444366	0.0166999527726019	0.0106610823074274	0.0166999527726019
1243	ENSMUSG00000030688	Stard10	2.35167387211275e-06	2.68957327159733e-05	0.409596388558718	0.0867681430292903	6.76437472784561	0.0593652132298054	0.000643202868264209	0.0106498630988629	0.00474701288367329	0.0106498630988629
1244	ENSMUSG00000018861	Fdxr	2.36253463824831e-06	2.69982254158665e-05	-0.7265211474648	0.153935461953201	6.54359109307259	0.186785245050165	0.00110900864851532	0.0344351810216029	0.00506844470543787	0.0344351810216029
1245	ENSMUSG00000028557	Rnf11	2.39235984784988e-06	2.72951746364638e-05	0.415787703183538	0.0881448650333403	7.40954083597505	0.0611872449136878	0.000607910178432087	0.0110463656691866	0.00414493365497355	0.0110463656691866
1246	ENSMUSG00000034998	Foxn2	2.39215655974931e-06	2.72951746364638e-05	-0.357218943172182	0.0757283100114884	5.99186631867646	0.0411872579987244	0.00235562915713765	0.00127642833087422	0.00624653624865649	0.00624653624865649
1247	ENSMUSG00000035181	Heatr5a	2.39766595159844e-06	2.73337763976933e-05	0.287646078618015	0.0609853264124908	6.79417971851141	0.0288791269120673	0.000868840335164354	0.00420246835079877	0.00470997472129272	0.00470997472129272
1248	ENSMUSG00000030842	Lamtor1	2.42722832618461e-06	2.76486201001927e-05	-0.25818935040425	0.0547690245461525	8.36129624546949	0.0235980974583351	0.000279714795032934	0.00421975427957265	0.00393583755934127	0.00421975427957265
1249	ENSMUSG00000068329	Htra2	2.54097570465419e-06	2.89211454102194e-05	-0.290400680655861	0.0617241582390674	7.02437779744381	0.0270663469623414	0.00125176984368181	0.000956455612225118	0.00446303772180034	0.00446303772180034
1250	ENSMUSG00000000740	Rpl13	2.55601221978964e-06	2.90690157732237e-05	-0.259187011161976	0.055103847573028	9.7101178231234	0.0220436648105458	7.06066568883652e-05	0.00229225932313984	0.0044840443691389	0.0044840443691389
1251	ENSMUSG00000027351	Spred1	2.58059130003225e-06	2.93250886660739e-05	0.249097874011898	0.0529808726502522	8.3212233112765	0.021983292691313	0.000211620630584768	0.00399883866958859	0.00393381400061498	0.00399883866958859
1252	ENSMUSG00000048706	Lurap1l	2.58544205938182e-06	2.93567446614792e-05	-0.644599476416451	0.137111679408644	4.49516223035083	0.13769737767445	0.0126387813515308	0.00366725886789618	0.0155606375938575	0.0155606375938575
1253	ENSMUSG00000002733	Plekha3	2.59252948308778e-06	2.9413726361992e-05	0.271086325661969	0.0576691764162782	7.04359557150246	0.0248894136538746	0.000544064391498018	0.00300977919050472	0.00444453647129971	0.00444453647129971
1254	ENSMUSG00000039263	Npepl1	2.59771793513421e-06	2.94490894464656e-05	-0.295266897522951	0.0628186527438342	6.69078165341034	0.0290485851433862	0.00107376145530044	0.00254351718412209	0.00484551324352521	0.00484551324352521
1255	ENSMUSG00000021318	Gli3	2.60367919966886e-06	2.94931502011892e-05	0.397996625773999	0.0846830515574591	5.60020199235335	0.0496063148258549	0.00317764988183642	-0.000570249147326228	0.00757917894978849	0.00757917894978849
1256	ENSMUSG00000030064	Frmd4b	2.62309086210505e-06	2.96657595033297e-05	-1.84934242656925	0.393617735291702	5.60328802112923	1.21194212905611	0.0123542425092788	0.220048139794974	0.00756668504889475	0.220048139794974
1257	ENSMUSG00000040414	Slc25a28	2.62128782530724e-06	2.96657595033297e-05	-0.324865216838592	0.0691428943891631	6.37201605591407	0.0339563392497868	0.00181174347743909	0.00105715216795054	0.00535936628932736	0.00535936628932736
1258	ENSMUSG00000029640	Usp12	2.66101590420519e-06	3.00707488824968e-05	-0.436012023082206	0.0928596433932487	7.96613799331335	0.0673794413270165	0.000408113189405971	0.012526256867276	0.00394981156579405	0.012526256867276
1259	ENSMUSG00000047821	Trim16	2.69435981372581e-06	3.04233670468039e-05	0.631825435953533	0.134636000276981	6.11876097494569	0.141513237540062	0.00280181751695514	0.0243884613389196	0.00590914143842231	0.0243884613389196
1260	ENSMUSG00000048616	Nog	2.70523461511037e-06	3.05219168955627e-05	2.20460113101867	0.469862046875205	2.18810801766351	1.72300425577915	0.190913285746233	0.140242228894403	0.0977749393859624	0.140242228894403
1261	ENSMUSG00000015247	Nipsnap3b	2.71304739264492e-06	3.0585790431277e-05	0.368804475147222	0.0786124128055603	5.81103429579814	0.0462653666594843	0.00246934587499098	0.00435608461613274	0.00680052129567675	0.00680052129567675
1262	ENSMUSG00000031388	Naa10	2.76566233637661e-06	3.11542438779159e-05	-0.504421049075398	0.107609883828041	6.12027704859473	0.0902280429420781	0.00206709310327874	0.015302737542948	0.00590533541363708	0.015302737542948
1263	ENSMUSG00000017929	B4galt5	2.76792088049795e-06	3.1154998604243e-05	-0.492725691423945	0.10511862040528	6.6339276775889	0.0860934913238519	0.000173627842311689	0.0164012586915524	0.00492921726077096	0.0164012586915524
1264	ENSMUSG00000049775	Tmsb4x	2.77070941051171e-06	3.1161712800502e-05	0.274791076746075	0.0586267975052032	10.3425483217548	0.0235506626497799	3.53489949068467e-05	0.00108667837009219	0.0051203030836673	0.0051203030836673
1265	ENSMUSG00000021068	Nin	2.77781830971321e-06	3.12169684512909e-05	0.518832827620288	0.110705604378612	6.07661698065226	0.0954631279139396	0.0057935150447852	0.0125900812164654	0.00601699371244887	0.0125900812164654
1266	ENSMUSG00000004044	Cavin1	2.78038970288281e-06	3.12211848469052e-05	-0.304188972429934	0.0649087405769001	8.63007241208824	0.0328150528083287	0.000127752704032039	0.00619196420088693	0.0039695973567926	0.00619196420088693
1267	ENSMUSG00000015522	Arnt	2.79383505874462e-06	3.13474026796476e-05	-0.328001987922469	0.0700047890594394	7.33389907465216	0.0381563958138353	0.000670799945933941	0.00668020579095098	0.00419551671991634	0.00668020579095098
1268	ENSMUSG00000045348	Nyap1	2.80047211875491e-06	3.13970911989115e-05	0.455884760742941	0.097308638914312	5.39224965882152	0.0634642143783659	0.00569963315111414	-0.00430595833227553	0.0085038236599198	0.0085038236599198
1269	ENSMUSG00000031595	Pdgfrl	2.86394916689735e-06	3.20834526056838e-05	1.01229769771801	0.216287060381502	3.59752495560885	0.363560099627722	0.0358261369695772	0.0343440017631299	0.0311948414705709	0.0343440017631299
1270	ENSMUSG00000015143	Actn1	2.87069369393911e-06	3.2133686262235e-05	0.64848798999747	0.138569923230542	8.94076119100644	0.149202950300231	6.62267228986216e-05	0.0287362087132788	0.00405324867592442	0.0287362087132788
1271	ENSMUSG00000024712	Rfk	2.87568500252248e-06	3.21642313106684e-05	-0.520961068345781	0.111328245298736	6.63167937532594	0.0962929042611474	0.00133461824818454	0.0172563490537586	0.00493261392879218	0.0172563490537586
1272	ENSMUSG00000014668	Chfr	2.93037219975582e-06	3.27501345846924e-05	0.289865362262214	0.0619947892066981	7.10946468125776	0.0266854690711714	0.00138270208485594	0.00046591116433149	0.00438232874831846	0.00438232874831846
1273	ENSMUSG00000060126	Tpt1	2.94724325977606e-06	3.29128123966822e-05	-0.360601843920237	0.0771429518713838	9.75760628845101	0.046151348979719	8.1655799053518e-05	0.00884489673609245	0.00452214910137634	0.00884489673609245
1274	ENSMUSG00000029570	Lfng	2.95004869412984e-06	3.29182827596152e-05	0.472368179373622	0.101057159635957	6.11122076990018	0.0791945684818501	0.00482801380438611	0.0104908104661449	0.00592814579145276	0.0104908104661449
1275	ENSMUSG00000043557	Mdga1	2.96341022025137e-06	3.30414428949753e-05	1.1341272429963	0.242680249461178	3.36677013187156	0.407459747057143	0.0507007292226423	-0.0237177716411118	0.0376398259951668	0.0376398259951668
1276	ENSMUSG00000056486	Chn1	2.97669613022772e-06	3.31635675449195e-05	0.540544953602561	0.115688402392652	5.11834913502334	0.103717221797356	0.00785513651427817	0.012220573157968	0.0100425742484184	0.012220573157968
1277	ENSMUSG00000023066	Rttn	2.99753924174449e-06	3.33696302745808e-05	0.478501908494813	0.10244125470296	5.11138316080952	0.0744093879896794	0.005653586861696	0.0014966194629614	0.0100877291359792	0.0100877291359792
1278	ENSMUSG00000027298	Tyro3	3.0007813419472e-06	3.33795833780293e-05	0.823810601717826	0.176375896991001	3.5583988701807	0.227396974841351	0.0144650210499553	0.015282232188226	0.0321976645091151	0.0321976645091151
1279	ENSMUSG00000073557	Ppp1r12b	3.03298260669903e-06	3.37114001069847e-05	-0.33634305708011	0.0720440743850965	6.18157119917945	0.0401664139986045	0.00190440802473537	0.00588111495627261	0.0057556435475543	0.00588111495627261
1280	ENSMUSG00000029075	Tnfrsf4	3.12857872368392e-06	3.47467774499145e-05	-1.29498376332047	0.277762807460264	3.37479634582225	0.540003410272264	0.0783345653578058	-0.0321989077413409	0.0373937004545059	0.0373937004545059
1281	ENSMUSG00000020612	Prkar1a	3.16209470173416e-06	3.50915989694402e-05	-0.242219905928129	0.0519785212126126	8.05752206546702	0.0202134491415643	0.000112790537355183	0.00315258982916341	0.00393985946381985	0.00393985946381985
1282	ENSMUSG00000032067	Pts	3.16587492655527e-06	3.51061450514117e-05	-0.502063749401103	0.107744689504743	4.97237835087885	0.0819399719365108	0.00634830036402742	0.00155116138310089	0.0110650768106828	0.0110650768106828
1283	ENSMUSG00000035311	Gnptab	3.17423354335269e-06	3.51713983260342e-05	-0.292341561972453	0.0627448612576046	6.42982108353617	0.0297233960657776	0.000649221599228472	0.00445617766180868	0.00525615482212561	0.00525615482212561
1284	ENSMUSG00000053768	Chchd3	3.17886657527288e-06	3.51953015841739e-05	-0.291442124671281	0.0625558477548103	6.81649880657378	0.0268998113290994	0.00118665919725519	0.000586162951777905	0.00468319193522933	0.00468319193522933
1285	ENSMUSG00000022452	Smdt1	3.19278274303314e-06	3.5321867295688e-05	-0.267658986773437	0.0574620699893984	7.56639999520011	0.0254546673451346	0.00047092006697575	0.00448191416422403	0.00405931619448711	0.00448191416422403
1286	ENSMUSG00000024944	Arl2	3.20442873022123e-06	3.53956168056138e-05	0.29684571650729	0.0637382501380955	6.71834340099572	0.0276410076483662	0.0012864823910833	0.000220759891102075	0.00480736440491636	0.00480736440491636
1287	ENSMUSG00000031722	Hp	3.2041138838851e-06	3.53956168056138e-05	-1.9650148758854	0.421923101880052	3.65405790537508	1.37200796341537	0.0608330849409395	0.206195570909188	0.0298058594592441	0.206195570909188
1288	ENSMUSG00000079014	Serpina3i	3.20734124553358e-06	3.54002819460446e-05	3.07252351231896	0.659753970768841	3.64320579858301	3.35445058246015	0.106908763599518	0.546004189318361	0.0300671295219723	0.546004189318361
1289	ENSMUSG00000017778	Cox7c	3.23240684268326e-06	3.56492596397092e-05	-0.245126264307066	0.0526533742607972	8.52382563937909	0.0197138273368596	0.000206532233889137	0.00190316989225895	0.00395203449768224	0.00395203449768224
1290	ENSMUSG00000021904	Sema3g	3.23737198979817e-06	3.56763412457137e-05	2.91575452706522	0.62634962296513	2.42847590753829	3.02126395885667	0.154252424841158	0.434218350441682	0.0806675012733525	0.434218350441682
1291	ENSMUSG00000019777	Hdac2	3.25087220037456e-06	3.57973657633808e-05	0.255232311655832	0.0548379888074203	7.51337551684822	0.0204611136265374	0.000425419683555502	0.000722147507173486	0.00408538784110863	0.00408538784110863
1292	ENSMUSG00000030956	Fam53b	3.33895264516557e-06	3.67388164115121e-05	0.706858788641969	0.152052357101731	4.55714950783704	0.171991444600236	0.0198121458135137	0.00780865478163444	0.0148677331367748	0.0148677331367748
1293	ENSMUSG00000026411	Tmem9	3.34868117799078e-06	3.68173639801369e-05	0.293667562759986	0.0631789714175388	6.76308446570214	0.0294359909382481	0.00123872271814005	0.00321602692314865	0.00474865092592723	0.00474865092592723
1294	ENSMUSG00000049739	Zfp646	3.37313273048572e-06	3.70575385599575e-05	0.272665330295122	0.058679550935217	7.22287052055413	0.025200916928803	0.000883881032990895	0.00273737174865677	0.00428105351394719	0.00428105351394719
1295	ENSMUSG00000029376	Mthfd2l	3.37646479488077e-06	3.70655007907529e-05	0.564454431472358	0.121480002892569	6.48284276525953	0.11329151088597	0.00338096404881755	0.0187551226053504	0.00516649207819944	0.0187551226053504
1296	ENSMUSG00000020231	Dip2a	3.3871201500546e-06	3.71537809052285e-05	0.348240376197074	0.0749576251666731	7.01318704213782	0.038613521553577	0.0039540613026843	-0.0011639192159176	0.0044739070532569	0.0044739070532569
1297	ENSMUSG00000004267	Eno2	3.39946447284078e-06	3.72317310831314e-05	-0.513419235497458	0.110529711640469	5.93888221696048	0.0937399740000284	0.00306062615232427	0.0152645995806634	0.00639928739358972	0.0152645995806634
1298	ENSMUSG00000060477	Irak2	3.39766450933995e-06	3.72317310831314e-05	0.409083132540482	0.0880659961165961	7.21316866293889	0.0595114464051501	0.000821287368548531	0.0108121421394639	0.00428917860173366	0.0108121421394639
1299	ENSMUSG00000006378	Gcat	3.45681597542799e-06	3.78307127842065e-05	-0.597551068807185	0.128737501871065	5.31085949464164	0.118861716671548	0.0159426415573445	-0.0012657256551374	0.00891737502465907	0.00891737502465907
1300	ENSMUSG00000032038	St3gal4	3.46492507349528e-06	3.78902883421607e-05	-0.700524770304667	0.150938086877798	5.63071941810513	0.174559253427518	0.00133354019615162	0.0328399189093431	0.00745701642324962	0.0328399189093431
1301	ENSMUSG00000020536	Llgl1	3.47063551167986e-06	3.79235622091014e-05	0.252804152066094	0.0544742658164565	7.76072912195313	0.0206037095144464	0.000462859232196567	0.00132555042266493	0.00398830922216637	0.00398830922216637
1302	ENSMUSG00000009535	Rnmt	3.51503842080417e-06	3.83792520661691e-05	0.299695108431916	0.0646149160149995	6.82887893882693	0.0296185549045191	0.00159396629746385	0.00174779307642789	0.00466866475997432	0.00466866475997432
1303	ENSMUSG00000020846	Rflnb	3.5720514712903e-06	3.89610559397146e-05	1.33348110875514	0.287707815106898	7.55637372162835	0.632782504470358	0.000568382753309181	0.123595297557068	0.00406402349756459	0.123595297557068
1304	ENSMUSG00000048096	Lmod1	3.57380535631597e-06	3.89610559397146e-05	1.34140637234338	0.289424086963258	3.11057803227188	0.640330879266443	0.0449070324997202	0.0807424206720533	0.0464021150555093	0.0807424206720533
1305	ENSMUSG00000060568	Fam78b	3.64474118450279e-06	3.97039392175415e-05	1.54002135606642	0.332569458971181	4.53269943462105	0.844222667190659	0.0169118316808359	0.14899183587974	0.0151366284761148	0.14899183587974
1306	ENSMUSG00000027737	Slc7a11	3.66015747478361e-06	3.98413466014731e-05	0.52061058321323	0.112447702041869	4.76007776580216	0.0964839966394822	0.00307706673960835	0.0158896618021369	0.0128410089809161	0.0158896618021369
1307	ENSMUSG00000020669	Sh3yl1	3.71762701641555e-06	4.04359492466438e-05	1.59457126555829	0.344654814005943	3.2159655868711	0.905341585264211	0.0501715970796616	0.128008814146545	0.0425762957095982	0.128008814146545
1308	ENSMUSG00000026470	Stx6	3.77289480232489e-06	4.10057129280204e-05	0.470910316232901	0.101851125447583	6.09838067230019	0.0789753398862988	0.00290606133376438	0.0126544162986447	0.00596079827850589	0.0126544162986447
1309	ENSMUSG00000045211	Nudt18	3.81126144302544e-06	4.13910562826965e-05	0.566830254611088	0.12265288831447	6.82645044094806	0.114441438477	0.00274342613084122	0.0198221703869817	0.00467149655544115	0.0198221703869817
1310	ENSMUSG00000050043	Tmx2	3.85378186238647e-06	4.18208877524321e-05	-0.28234726191776	0.061125820542317	7.5542966127914	0.0259752438867826	0.00153953726857405	0.00103452647273392	0.00406501163688327	0.00406501163688327
1311	ENSMUSG00000029208	Guf1	3.86599455459748e-06	4.1921417687382e-05	-0.341298992607646	0.0738988821362066	6.12042011574824	0.0374734281220269	0.00228659066064867	0.000873318608762737	0.00590497651082276	0.00590497651082276
1312	ENSMUSG00000052727	Map1b	3.87456626092467e-06	4.19823429613606e-05	0.699796352025563	0.151536678708799	5.40848758758761	0.174470518285398	0.000940298727486725	0.0335047487636539	0.00842513486217799	0.0335047487636539
1313	ENSMUSG00000038545	Cul7	3.90723556026659e-06	4.23040828063594e-05	0.31110389269662	0.067393109004499	7.03403919889055	0.0344858869848481	0.00195056898167821	0.00486217773026022	0.00445371188873722	0.00486217773026022
1314	ENSMUSG00000020829	Slc46a1	3.92711404722625e-06	4.24867293992779e-05	-0.351219072139341	0.0761004613449211	7.62907951588866	0.0439559872506174	0.000667889415053539	0.0080190309103112	0.00403222463255973	0.0080190309103112
1315	ENSMUSG00000070866	Zfp804a	3.93008224254716e-06	4.24867293992779e-05	2.41894788989603	0.524143828693903	0.773462936461179	1.84528501976999	0.120966272841688	-0.00860083339137216	0.291123856895168	0.291123856895168
1316	ENSMUSG00000038393	Txnip	3.95212424665174e-06	4.26823071275661e-05	-0.510784500867684	0.110705961447792	6.1669490512032	0.0929772137780901	0.000945683657781499	0.0174380311923385	0.00579058307883092	0.0174380311923385
1317	ENSMUSG00000063605	Ccdc102a	3.95417828411681e-06	4.26823071275661e-05	0.702321439555311	0.152222686963243	4.23304563808542	0.151912703578314	0.0158192104387248	-0.0108991076379734	0.0189384092007396	0.0189384092007396
1318	ENSMUSG00000026688	Mgst3	4.08898460866206e-06	4.41039493146736e-05	0.808227368872826	0.17544197171517	5.46916605478156	0.232905306465695	0.00531642143590048	0.0408534067230591	0.00814146549083301	0.0408534067230591
1319	ENSMUSG00000031904	Slc7a6	4.13587987130543e-06	4.45759425704913e-05	0.338687737869199	0.0735568573061297	6.16928008054101	0.0369199302203803	0.00233094500005904	0.000802948856807908	0.00578497188507246	0.00578497188507246
1320	ENSMUSG00000049881	2810025M15Rik	4.18726913425888e-06	4.50956197065336e-05	0.655809613513575	0.142509564843446	4.63934965231089	0.145312413656893	0.0164593869451823	0.00389878668462384	0.0140040771626202	0.0140040771626202
1321	ENSMUSG00000010358	Ifi35	4.21875627723064e-06	4.54003325034904e-05	-0.447900936097563	0.0973633428405606	6.05666231236251	0.071560119202028	0.00190282219288693	0.0123166086007459	0.00606947940131182	0.0123166086007459
1322	ENSMUSG00000056515	Rab31	4.25675841890879e-06	4.57746427255729e-05	0.347210119243395	0.0755061440933202	8.87884285090487	0.0430078734265136	0.000134448586306303	0.00841731810745555	0.00403267340217923	0.00841731810745555
1323	ENSMUSG00000028414	Fktn	4.35708346046906e-06	4.67847903387637e-05	0.270600902068402	0.058908513998161	6.86918542922837	0.024106115776596	0.000582454252843182	0.00209087239281435	0.00462286527936412	0.00462286527936412
1324	ENSMUSG00000050503	Fbxl22	4.35727788467383e-06	4.67847903387637e-05	0.616578927869719	0.134226537008325	5.08344766248265	0.135670988172589	0.00674091313593508	0.0202842317199357	0.010272283646643	0.0202842317199357
1325	ENSMUSG00000003458	Ncstn	4.59479819927021e-06	4.9297849962887e-05	0.242174190296973	0.0528477718066167	8.07855052289614	0.0181082082650187	0.000251187190106517	0.000390946223918602	0.00393814328727984	0.00393814328727984
1326	ENSMUSG00000017288	Vps53	4.60312779790083e-06	4.93499734351117e-05	0.418977055130861	0.091437627789753	6.10128944702531	0.06269553954882	0.00214368656738341	0.0103975730963427	0.00595336896017733	0.0103975730963427
1327	ENSMUSG00000032010	Usp2	4.6201851873713e-06	4.94955181791035e-05	-1.36013107516324	0.296885355903257	4.99281718152032	0.66075605994718	0.0129737309609665	0.119237640863739	0.0109116938463541	0.119237640863739
1328	ENSMUSG00000041654	Slc39a11	4.65171483349038e-06	4.97957666211591e-05	0.372316208008262	0.0812933094431134	5.54246778289045	0.0450977475354218	0.00209388057203703	0.00229604431762074	0.00781902266828366	0.00781902266828366
1329	ENSMUSG00000015341	Golga7	4.6645978835978e-06	4.9896104976092e-05	0.466444178800284	0.101858528545922	8.59869293229833	0.0777212433860506	0.000166171001385133	0.0153965687549256	0.00396383267024557	0.0153965687549256
1330	ENSMUSG00000031818	Cox4i1	4.69294440294996e-06	5.01615771671704e-05	-0.241303289295906	0.0527085639826028	8.95713542944754	0.0203878115982242	0.000108268394255107	0.00354126706914128	0.00405902068140709	0.00405902068140709
1331	ENSMUSG00000014786	Slc9a5	4.75173066610642e-06	5.07517679559496e-05	0.630261671261523	0.137748241476065	5.25366311865733	0.141938425914109	0.00568340188317544	0.0227784651614472	0.00922862022623313	0.0227784651614472
1332	ENSMUSG00000041762	Gpr155	4.79261443400774e-06	5.11500051004911e-05	-0.839071285940125	0.18345701465783	4.57938244475906	0.218203639560524	0.0358566288187828	-0.0271173129515828	0.0146280855219621	0.0146280855219621
1333	ENSMUSG00000024260	Sap130	4.79711242769366e-06	5.11596026047209e-05	0.277165101197975	0.0606027962969191	7.03860168486246	0.0239017255944602	0.00105972295469033	9.74904260346229e-06	0.00444932542381847	0.00444932542381847
1334	ENSMUSG00000008136	Fhl2	4.83944418109972e-06	5.15723676750477e-05	0.362147926072507	0.0792163647064675	7.63098124373392	0.0468756150323552	0.000470770543111763	0.00894207811285035	0.00403146537089706	0.00894207811285035
1335	ENSMUSG00000035891	Cerk	4.87501735204471e-06	5.19125443270918e-05	-0.442394211784621	0.0968019596709798	7.32114280912774	0.0699585348615307	0.00116843753639054	0.0128874915578224	0.00420465548914232	0.0128874915578224
1336	ENSMUSG00000023991	Foxp4	4.94654274543309e-06	5.25954013979632e-05	0.300743590245242	0.065850844379645	6.1877272699369	0.0282872176541909	0.000763349618727045	0.000678157296412061	0.00574115093954128	0.00574115093954128
1337	ENSMUSG00000116496	AC113536.1	4.94654274543309e-06	5.25954013979632e-05	0.300743590245242	0.065850844379645	6.1877272699369	0.0282872176541909	0.000763349618727045	0.000678157296412061	0.00574115093954128	0.00574115093954128
1338	ENSMUSG00000021774	Ube2e1	4.95956191526525e-06	5.26550651138243e-05	0.310541801571711	0.068004469480595	6.33441892149955	0.0318848038000812	0.00150678717904126	0.00218563862478341	0.00543012462496451	0.00543012462496451
1339	ENSMUSG00000026088	Mitd1	4.9576186343263e-06	5.26550651138243e-05	-0.354749936084944	0.0776840569813113	5.9630218873107	0.042861913436677	0.00272344912893991	0.00366112373480478	0.00632876993467353	0.00632876993467353
1340	ENSMUSG00000028164	Manba	4.96764910022842e-06	5.27015668722741e-05	0.285232058873798	0.0624666512662296	6.38570854116336	0.0267014330634681	0.000518782472961181	0.00234901107785401	0.00533434130766394	0.00533434130766394
1341	ENSMUSG00000051444	Bbs12	4.99317755130132e-06	5.29328949062637e-05	0.41035911824375	0.0898910077587301	5.46052481009541	0.0550671289994367	0.00393969269786677	0.00174624132925801	0.00818089721595334	0.00818089721595334
1342	ENSMUSG00000030313	Dennd5b	5.0321272953947e-06	5.33060518862377e-05	0.48696770951667	0.106710573332327	5.19186934347964	0.0726376147312219	0.00749472423574809	-0.00562428711368802	0.00958599545562278	0.00958599545562278
1343	ENSMUSG00000032370	Lactb	5.04353054105601e-06	5.33870663973583e-05	-0.424854036009236	0.0931091252314237	6.61934987971111	0.0645534566156335	0.00163363421260044	0.011370329589441	0.00495129098606977	0.011370329589441
1344	ENSMUSG00000026435	Slc45a3	5.11653937305577e-06	5.40892472297721e-05	0.749887636773737	0.164450785926063	4.18925278107137	0.198531509930412	0.0209844722294298	0.016305614763798	0.0195816192581199	0.0195816192581199
1345	ENSMUSG00000029765	Plxna4	5.11747590911954e-06	5.40892472297721e-05	-1.20141622996644	0.263473484384214	6.41990320016524	0.516322219656299	0.00129608711464973	0.102831328345688	0.00527342714704261	0.102831328345688
1346	ENSMUSG00000029478	Ncor2	5.12716150526608e-06	5.41513580675057e-05	0.273286915455065	0.0599377010008646	8.01831791085187	0.0246204160734632	0.00144516023877731	0.00132320804344715	0.00394363176312626	0.00394363176312626
1347	ENSMUSG00000026179	Pnkd	5.19890036202708e-06	5.4868275832648e-05	-0.314943991238147	0.0691182437783729	7.5597089876213	0.0354897132327118	0.00171043134064019	0.00545556609386968	0.00406244611507364	0.00545556609386968
1348	ENSMUSG00000020241	Col6a2	5.2177489521008e-06	5.50263494829858e-05	-2.60631308842486	0.57208221527099	3.56787006957679	2.43059404770366	0.117546334750805	0.37337075679324	0.0319517154113253	0.37337075679324
1349	ENSMUSG00000060063	Alox5ap	5.3091768160645e-06	5.59490419697353e-05	1.00852477351039	0.221547433973558	3.28730596683731	0.333564347388814	0.0334593630937412	0.00207523909820816	0.0401655351566608	0.0401655351566608
1350	ENSMUSG00000035372	1810055G02Rik	5.31965047380296e-06	5.59764257110162e-05	0.538615135767756	0.11833092420275	6.5790437941383	0.103834528490648	0.00128250922305213	0.0197208022109633	0.00501304068901226	0.0197208022109633
1351	ENSMUSG00000036103	Colec12	5.31694104654231e-06	5.59764257110162e-05	-0.721029893027644	0.158402761741333	7.92691602842711	0.186074953904574	0.000449928608940559	0.0371872237819817	0.00395533048092443	0.0371872237819817
1352	ENSMUSG00000106918	Mrpl33	5.35321227059167e-06	5.62879183718426e-05	-0.258101804513572	0.0567201016089595	7.84697415592442	0.0215186017054117	0.000856843566261519	0.00106020550556777	0.00396891132353451	0.00396891132353451
1353	ENSMUSG00000020572	Nampt	5.43323063238602e-06	5.70870707095341e-05	-0.450237878324739	0.0990116103877938	5.59415224424005	0.0725782029134102	0.00231037249106936	0.012394575996307	0.00760376504451785	0.012394575996307
1354	ENSMUSG00000022797	Tfrc	5.47406051518585e-06	5.74564748977887e-05	-0.456625189665025	0.100451065583574	7.56011393725951	0.0746604690432362	0.00224742020392753	0.0128882046613856	0.00406225537780951	0.0128882046613856
1355	ENSMUSG00000037395	Rcor3	5.48051350319369e-06	5.74564748977887e-05	-0.400616051549122	0.0881346602629266	5.7024343590691	0.0526744892906071	0.00446944212050939	0.00118871170819636	0.00718213538898285	0.00718213538898285
1356	ENSMUSG00000111452	Rcor3	5.48051350319369e-06	5.74564748977887e-05	-0.400616051549122	0.0881346602629266	5.7024343590691	0.0526744892906071	0.00446944212050939	0.00118871170819636	0.00718213538898285	0.00718213538898285
1357	ENSMUSG00000040035	Disp2	5.51338649730397e-06	5.77585132245197e-05	-1.34087770707916	0.295071951836903	2.38642282057959	0.547843223194611	0.0471634133068426	-0.0365917688167733	0.0834377718344169	0.0834377718344169
1358	ENSMUSG00000020078	Vps26a	5.52100362486705e-06	5.77957198314506e-05	-0.246603553165408	0.0542707579519029	8.40598739938022	0.0184305822739958	0.000478961039143232	-0.000245725359324893	0.00393901171386781	0.00393901171386781
1359	ENSMUSG00000032085	Tagln	5.53346152012495e-06	5.78835091759355e-05	0.667109237510603	0.146828005932091	9.97767361841716	0.159380576422787	0.000189210650988902	0.0321484843380025	0.0047182717552518	0.0321484843380025
1360	ENSMUSG00000056429	Tgoln1	5.57698051444134e-06	5.8295849259778e-05	-0.25157118679631	0.0553899119290882	9.19831937311804	0.0226680694200457	0.000113771758086837	0.00448829175718138	0.00416042345129513	0.00448829175718138
1361	ENSMUSG00000026343	Gpr39	5.71327390469729e-06	5.96766361713274e-05	-0.287174923024524	0.0632999585749063	6.66609399874	0.0271726743175067	0.00112924911610275	0.00191055512547802	0.00488107801727453	0.00488107801727453
1362	ENSMUSG00000022560	Slc52a2	5.83338740358729e-06	6.08865163945646e-05	0.36477872100931	0.0804835307529499	6.55424463280644	0.0476921730573101	0.00170811744368891	0.00800828064000264	0.00505167287233212	0.00800828064000264
1363	ENSMUSG00000028675	Pnrc2	5.85801204112249e-06	6.10986787796019e-05	-0.317356098372022	0.0700341121435507	5.94484509500816	0.0327361302193937	0.000975443378416281	0.00217663445560901	0.00638172191718688	0.00638172191718688
1364	ENSMUSG00000000530	Acvrl1	6.01646495481061e-06	6.27053268310759e-05	1.03510738217867	0.228712077807607	4.76787875115908	0.38420524523432	0.0327002944001219	0.0457635274024874	0.0127699034220892	0.0457635274024874
1365	ENSMUSG00000058267	Mrps14	6.18735813842131e-06	6.4439181901683e-05	-0.275070773233683	0.0608579302376849	6.95101194179073	0.0249437159255213	0.00101965157714415	0.00178601947199151	0.00453587993207824	0.00453587993207824
1366	ENSMUSG00000004360	9330159F19Rik	6.21420500096145e-06	6.46714043145446e-05	0.371426224144087	0.0821927259339582	5.78167991286824	0.0442064693917424	0.00323372620995109	0.000290320536501441	0.00689974008473106	0.00689974008473106
1367	ENSMUSG00000028464	Tpm2	6.25704330083457e-06	6.50695885623001e-05	0.39722414609242	0.0879298452740574	7.14132370089339	0.0566140958995596	0.000935582475714854	0.0106619040591647	0.00435267144295723	0.0106619040591647
1368	ENSMUSG00000022136	Dnajc3	6.26290483903341e-06	6.50829350816512e-05	0.239945578819087	0.0531168715777756	8.28290081435285	0.0185583897512331	0.000299497644807223	0.00130828424617415	0.00393260542450764	0.00393260542450764
1369	ENSMUSG00000072066	6720489N17Rik	6.32130303029623e-06	6.56418143745005e-05	0.647626171454301	0.143427759448529	4.22842525967553	0.132524335210575	0.0118521646843965	-0.0034791174033858	0.0190051185862412	0.0190051185862412
1370	ENSMUSG00000037966	Ninj1	6.37011734621866e-06	6.61004293385726e-05	-0.254441634294047	0.0563707534240524	7.36402411203517	0.020067293920262	0.000591858146418006	0.00021455478057496	0.00417463461597496	0.00417463461597496
1371	ENSMUSG00000041199	Rpusd1	6.386804293343e-06	6.6225244226232e-05	-0.335542183788115	0.0743474630806584	6.01947874401238	0.0394759168129951	0.00212150180312638	0.00500268530013126	0.00616981609666842	0.00616981609666842
1372	ENSMUSG00000030116	Mfap5	6.42362703714206e-06	6.65585145481134e-05	1.36572927230498	0.302692008741524	3.42590919113878	0.669511876156381	0.0521940760282803	0.0852396022056884	0.0358636393613331	0.0852396022056884
1373	ENSMUSG00000035441	Myo1d	6.45010315028346e-06	6.67841707097084e-05	-0.560547495851801	0.12426039353413	8.35034121583501	0.112792823013225	0.000153608060630295	0.0230073600412549	0.00393520716801965	0.0230073600412549
1374	ENSMUSG00000038473	Nos1ap	6.45492270898236e-06	6.6785430299049e-05	0.400142460277568	0.0887054284182126	6.79737876465168	0.057476580192126	0.00269438042581322	0.00910859912047474	0.00470608746916654	0.00910859912047474
1375	ENSMUSG00000039168	Dap	6.52915673449486e-06	6.75043579182393e-05	0.44188518408095	0.0980118570984644	5.89019347928097	0.0701063437313447	0.000723251425402505	0.0136862347724322	0.00654642126339238	0.0136862347724322
1376	ENSMUSG00000038692	Hoxb4	6.55019202092243e-06	6.76726233789486e-05	0.430247631360846	0.0954450534639992	6.04022865602956	0.0664656171643803	0.00272923068288711	0.0109354066632314	0.00611341127687393	0.0109354066632314
1377	ENSMUSG00000002661	Alkbh7	6.62559090051069e-06	6.83969386687134e-05	-0.422115479565646	0.0936915357052613	5.26166662179677	0.0627381115161459	0.00398318011972027	0.00762140499211167	0.0091839756744951	0.0091839756744951
1378	ENSMUSG00000026283	Ing5	6.63874955745278e-06	6.83969386687134e-05	-0.322525775372772	0.0715935867908524	6.43178057565216	0.0323199027359218	0.00243570030909386	-0.00104440030661923	0.00525276219527511	0.00525276219527511
1379	ENSMUSG00000054792	Klhl18	6.63558044533192e-06	6.83969386687134e-05	0.451731716732693	0.100272190448495	6.78469779874152	0.0732838777834871	0.00123684090701864	0.0138449273589903	0.00472159481177783	0.0138449273589903
1380	ENSMUSG00000068270	Shroom4	6.63954525624821e-06	6.83969386687134e-05	0.556854335632998	0.123610041378764	7.32311796103479	0.111361356129573	0.00167406941412558	0.0212450940803642	0.00420322888027958	0.0212450940803642
1381	ENSMUSG00000072704	Smim10l1	6.64837198352013e-06	6.84382737999437e-05	-0.259331252550575	0.0575697314537209	7.16808770768663	0.0210210045619092	0.000643081094528659	0.000413412651814046	0.00432832987495165	0.00432832987495165
1382	ENSMUSG00000037649	H2-DMa	6.74092887275811e-06	6.9290704884403e-05	1.0337839411141	0.229642560376205	3.43030305496991	0.354872866983893	0.0433684858210131	-0.000543365930669941	0.0357350724831956	0.0357350724831956
1383	ENSMUSG00000058833	Rex1bd	6.73819863720087e-06	6.9290704884403e-05	-0.268343728718249	0.0596081638757592	7.0854179853046	0.0233734055879028	0.000924835423709882	0.00128878778276399	0.00440486437724916	0.00440486437724916
1384	ENSMUSG00000073725	Lmbrd1	6.74670640289391e-06	6.92999842655635e-05	-0.493369812856246	0.109600550554814	5.41616437425634	0.0862310457154283	0.00963006858618974	0.00687857396891821	0.00838835243668778	0.00838835243668778
1385	ENSMUSG00000037386	Rims2	6.76059555851804e-06	6.93925100793447e-05	0.458347065879201	0.101830244056437	5.02123308566992	0.069412126053987	0.00484986681906635	0.00313452844839003	0.010704231087824	0.010704231087824
1386	ENSMUSG00000015759	Cnih1	6.77495974550921e-06	6.94897747057424e-05	0.296840408103481	0.0659551747294682	6.47232334896002	0.0302500728590715	0.0013411811367136	0.00342857448098498	0.00518394647367842	0.00518394647367842
1387	ENSMUSG00000052974	Cyp2f2	6.78339206116802e-06	6.95261006067517e-05	-2.96103288351901	0.657952585769032	3.97115005931736	3.14979664732845	0.0413905245906119	0.607961883089622	0.0231786523286887	0.607961883089622
1388	ENSMUSG00000004043	Stat5a	6.86546755862426e-06	7.03166331508663e-05	-0.416169489673117	0.0925269898845372	6.3689473474263	0.0622326058689463	0.0055190098404329	0.00732285594520697	0.00536502733471675	0.00732285594520697
1389	ENSMUSG00000039328	Rnf122	6.87214811985388e-06	7.03343827731049e-05	0.687019645700408	0.152752147431877	6.25109318151976	0.169598660327554	0.0020397587883903	0.0329600690291846	0.00559919171328125	0.0329600690291846
1390	ENSMUSG00000038167	Plekhg6	6.92383684650532e-06	7.0812420582676e-05	-0.935051245743291	0.207973268660123	4.97105627320456	0.314199706222435	0.00854283628652173	0.0563364844292419	0.011075121106985	0.0563364844292419
1391	ENSMUSG00000037211	Spry1	6.94557895627306e-06	7.09837170685678e-05	0.933887612171186	0.207745276504875	5.4443000600317	0.313433541542145	0.00385553551599859	0.0608816143491319	0.00825578467495111	0.0608816143491319
1392	ENSMUSG00000007594	Hapln4	6.95501108225123e-06	7.10290499606922e-05	0.82420731226085	0.183358439611659	3.67923490927887	0.221569590886861	0.0212211968808328	0.000996656633647484	0.0292092791844007	0.0292092791844007
1393	ENSMUSG00000098404	Mrip-ps	7.03387155734683e-06	7.17828557496357e-05	0.373002146704257	0.0830247707063486	6.19969017373898	0.0494222671849414	0.00462631083240009	0.00497754760653222	0.00571335799386256	0.00571335799386256
1394	ENSMUSG00000001143	Lman2l	7.05538312432631e-06	7.19507363668743e-05	0.353007307544474	0.078585586733874	6.37762479020437	0.0382358289735575	0.00391447201995563	-0.00284999549543368	0.00534906964350523	0.00534906964350523
1395	ENSMUSG00000000552	Zfp385a	7.07177711319286e-06	7.20662246889962e-05	-0.388787835236062	0.0865604795693672	6.38327274136705	0.0543380541961975	0.00194034536263476	0.00929872957228349	0.0053387655065151	0.00929872957228349
1396	ENSMUSG00000032491	Nradd	7.18590772307922e-06	7.3176836813248e-05	0.273983139746926	0.0610464909179945	6.76455090248507	0.024892429224521	0.000843221627924084	0.00212227957813318	0.00474678945217709	0.00474678945217709
1397	ENSMUSG00000026915	Strbp	7.30078580862785e-06	7.42934653224434e-05	0.269201746889928	0.0600263598091935	6.81699065334975	0.0242642521548613	0.00072213538676739	0.00243208710858831	0.00468261042114675	0.00468261042114675
1398	ENSMUSG00000021062	Rab15	7.41418339952839e-06	7.53934414933445e-05	2.62199442965642	0.585078836924619	0.733362391740515	2.47323713124526	0.0565453785931115	0.456930489532485	0.299918160872945	0.456930489532485
1399	ENSMUSG00000021175	Cdca7l	7.46268163417877e-06	7.58323674849789e-05	-0.795398941710742	0.177542568023685	5.07301444946124	0.227623479094903	0.00417883437903807	0.0431032108116292	0.0103426667405435	0.0431032108116292
1400	ENSMUSG00000010362	Rdm1	7.47281872191581e-06	7.58811363933966e-05	-0.509822304755253	0.113805803412996	5.2023764110178	0.0874965428160476	0.00990404289396825	0.00199709221635721	0.0095235984417479	0.0095235984417479
1401	ENSMUSG00000037594	BC022687	7.66716152131296e-06	7.77434865813017e-05	-1.01559374840351	0.226985182846003	6.86314950473138	0.371255926416849	0.000805728661331552	0.0764776811861184	0.00462958563447487	0.0764776811861184
1402	ENSMUSG00000116084	BC022687	7.66716152131296e-06	7.77434865813017e-05	-1.01559374840351	0.226985182846003	6.86314950473138	0.371255926416849	0.000805728661331552	0.0764776811861184	0.00462958563447487	0.0764776811861184
1403	ENSMUSG00000029128	Rab28	7.80889955869895e-06	7.91242452790194e-05	-0.304538969208132	0.0681240764582033	6.81083179260347	0.0315066141757453	0.0022714160161551	0.00233285779114466	0.00468991867376961	0.00468991867376961
1404	ENSMUSG00000003072	Atp5d	7.97461511516233e-06	8.07458180036665e-05	-0.234826746120632	0.0525825978810007	8.50900941500819	0.0166230374967583	0.000197369301050108	-9.74226902031633e-05	0.00395002509882242	0.00395002509882242
1405	ENSMUSG00000028793	Rnf19b	7.98128636810292e-06	8.07558484049474e-05	0.70468949027421	0.157800974645191	6.2225184074043	0.178857560429645	0.0020025614125959	0.0353491599858626	0.0056616339113352	0.0353491599858626
1406	ENSMUSG00000021591	Glrx	8.04034904150211e-06	8.1295591731148e-05	-0.480427881296257	0.107620160810632	6.70757918561623	0.0831418035535307	0.00133314605840866	0.0160400024609509	0.00482207483689155	0.0160400024609509
1407	ENSMUSG00000039536	Stau1	8.13685762862408e-06	8.2212912614442e-05	0.247711615540903	0.0555214129923318	7.31068532409134	0.0208448033574203	0.000411661375936312	0.00263395114313244	0.00421227957506129	0.00421227957506129
1408	ENSMUSG00000003228	Grk5	8.14662483867935e-06	8.22531382859841e-05	-0.340623537874504	0.0763508391746625	6.02771770826624	0.0387037860272884	0.00259688229456312	0.00227370228174348	0.00614729366944964	0.00614729366944964
1409	ENSMUSG00000032497	Lrrfip2	8.19252926945267e-06	8.26579106419725e-05	-0.269471434687418	0.0604183867615099	6.92017577176292	0.0221747478788588	0.000907744544318593	-0.00041987998793086	0.0045678276439765	0.0045678276439765
1410	ENSMUSG00000006457	Actn3	8.21810528118822e-06	8.28571522534551e-05	-1.19313184559474	0.267553037358242	5.18941387823853	0.512970633651237	0.00726895192523102	0.100107989774201	0.00960067680106449	0.100107989774201
1411	ENSMUSG00000051335	Gfod1	8.25104997103695e-06	8.31303517989095e-05	-0.510968756328474	0.114603880944107	6.75906529354339	0.0940875804161014	0.00102195243949915	0.0186791218516776	0.00475377250331067	0.0186791218516776
1412	ENSMUSG00000035529	Prdm4	8.26446908896193e-06	8.32065811392938e-05	0.311301843645922	0.0698265539313767	6.35399441407605	0.0300127249397244	0.00192072470469523	-0.000745632726546345	0.00539289674620196	0.00539289674620196
1413	ENSMUSG00000006299	Aamp	8.32404440059025e-06	8.36878466752411e-05	-0.238607353707122	0.0535393146087595	7.95612605516229	0.0204829412343257	0.000348538352702085	0.00390508722403693	0.0039511489604615	0.0039511489604615
1414	ENSMUSG00000030685	Kctd13	8.32402903673597e-06	8.36878466752411e-05	0.36244692812852	0.0813267407268293	5.5736402425982	0.0422880678963423	0.0022329965406502	0.00136417243860233	0.00768806159522317	0.00768806159522317
1415	ENSMUSG00000022610	Mapk12	8.34033540480194e-06	8.37923732259112e-05	-0.341477617854303	0.0766288119619583	6.26100308977202	0.0384896709746614	0.00322985844877655	0.00115461895875721	0.0055781037852752	0.0055781037852752
1416	ENSMUSG00000073468	Sft2d1	8.4281699546372e-06	8.46150170022051e-05	0.349800479446136	0.0785361022726713	5.92156025083013	0.0389502350645413	0.00280100986290507	1.64318499130131e-06	0.00645086917737015	0.00645086917737015
1417	ENSMUSG00000032092	Mpzl2	8.49236524994856e-06	8.51513921625507e-05	-0.334074854937785	0.0750328690493512	5.70645399723741	0.0365057345105501	0.0012776187078122	0.0025022961672371	0.00716727844885341	0.00716727844885341
1418	ENSMUSG00000038622	Med30	8.49357583613512e-06	8.51513921625507e-05	0.305550076790408	0.0686267048094452	6.22255616576487	0.0312021240284806	0.0014028871751041	0.00258944932551254	0.00566154974439999	0.00566154974439999
1419	ENSMUSG00000029998	Pcyox1	8.69169064850671e-06	8.70761622686198e-05	-0.828606599778927	0.186312691440383	7.87156900608435	0.247631571949269	0.000332736107390648	0.0517358923802482	0.00396439885616402	0.0517358923802482
1420	ENSMUSG00000037499	Nenf	8.75059192832692e-06	8.76045175021799e-05	-0.368790733319539	0.0829498899232202	7.34603859685147	0.0490588025806382	0.000712811269030379	0.00960821508838115	0.00418698381563498	0.00960821508838115
1421	ENSMUSG00000014402	Tsg101	8.770499791949e-06	8.77420302901808e-05	0.292077299470717	0.0657024155688862	6.89185949615628	0.0258187623252659	0.00187718842092241	-0.00159466633913056	0.00459802269645752	0.00459802269645752
1422	ENSMUSG00000020262	Adarb1	8.84319662778207e-06	8.83449636405832e-05	0.672115521074014	0.151251913338631	6.12237376708421	0.162974351646895	0.00342219910559045	0.0308935128273045	0.00590007999729151	0.0308935128273045
1423	ENSMUSG00000057000	Nxf3	8.84041630068012e-06	8.83449636405832e-05	-1.30575223304663	0.293840139200094	3.58810254057008	0.615107101118034	0.0353845426078877	0.0941284984998082	0.0314331766498791	0.0941284984998082
1424	ENSMUSG00000027829	Ccnl1	8.85628011088819e-06	8.83514933729028e-05	-0.290553038736622	0.0653903177925836	6.95891422248967	0.0258769856380751	0.00188600619961426	-0.00119767477167729	0.00452783429190834	0.00452783429190834
1425	ENSMUSG00000055435	Maf	8.85319012170635e-06	8.83514933729028e-05	-0.698006521190601	0.157086973032739	8.77157208534768	0.175775511603287	0.000178435933855616	0.0368360397110271	0.00400166138724991	0.0368360397110271
1426	ENSMUSG00000048440	Cyp4f16	8.87024896166654e-06	8.84287932952676e-05	0.358835952044923	0.0807638670938396	5.76225101700527	0.0455716524810892	0.00281722977320962	0.0058611206481568	0.00696697356871747	0.00696697356871747
1427	ENSMUSG00000019880	Rspo3	8.93328338655313e-06	8.8994783898556e-05	-0.747591958616226	0.168319600899126	4.72837852871452	0.201665906632502	0.00725636810310296	0.0352408639671585	0.0131348654758164	0.0352408639671585
1428	ENSMUSG00000031523	Dlc1	9.06528655895741e-06	9.02465782367917e-05	0.999909291844833	0.225288727262009	6.07706568318317	0.360851590332894	0.00128095791219031	0.0748515580348134	0.00601582417926996	0.0748515580348134
1429	ENSMUSG00000050732	Vamp8	9.35617047219149e-06	9.30121114913806e-05	-0.238325055641016	0.0537792647847402	7.83149802563035	0.0179397204367441	0.000366410498615819	0.000758677992454302	0.00397190348256497	0.00397190348256497
1430	ENSMUSG00000103205	Vamp8	9.35617047219149e-06	9.30121114913806e-05	-0.238325055641016	0.0537792647847402	7.83149802563035	0.0179397204367441	0.000366410498615819	0.000758677992454302	0.00397190348256497	0.00397190348256497
1431	ENSMUSG00000031529	Tnks	9.3642114846983e-06	9.30269954342914e-05	0.270435049909022	0.0610275993115233	6.70748053041994	0.0264097763190622	0.000281499164461508	0.00530505265213025	0.00482221076104351	0.00530505265213025
1432	ENSMUSG00000030397	Mark4	9.51789340294065e-06	9.44876903744443e-05	0.272594634999595	0.061563715503421	7.23649665865485	0.0268404597890725	0.000748954820545407	0.00493618177933384	0.00426982036235832	0.00493618177933384
1433	ENSMUSG00000031584	Gsr	9.57457204109656e-06	9.49840307998805e-05	0.289096358980392	0.0653094183660597	6.55480335543258	0.0279874201225982	0.00134718385838634	0.00229582700396615	0.00505079633258319	0.00505079633258319
1434	ENSMUSG00000032251	Irak1bp1	9.66372591414638e-06	9.58016231488877e-05	-0.309497262686777	0.0699497766738542	6.42234306557527	0.0298606705163458	0.00207029462183969	-0.000665164830384767	0.00526916226324343	0.00526916226324343
1435	ENSMUSG00000021403	Serpinb9b	9.67394733300872e-06	9.58361221505589e-05	0.74814520861188	0.169097747475127	4.83584436074299	0.202229233792069	0.0143227686342533	0.0285683036674895	0.0121699935274807	0.0285683036674895
1436	ENSMUSG00000025234	Arih1	9.81372457904273e-06	9.71531397045066e-05	0.466677234367551	0.105553532703525	6.91829004285345	0.0787061502425169	0.000510950320800094	0.0162013720784912	0.00456981173075697	0.0162013720784912
1437	ENSMUSG00000037148	Arhgap10	9.82349455321633e-06	9.71821841117072e-05	-0.267392729786786	0.0604821011683301	6.9176462770445	0.0229595725614106	0.000916636925295988	0.000970751797906324	0.00457048991730818	0.00457048991730818
1438	ENSMUSG00000024778	Fas	9.85710395709805e-06	9.74468635981265e-05	-0.538527532296154	0.121830966249068	5.21971202819816	0.104814912116913	0.00364512262195726	0.0186190538838149	0.00942213456989354	0.0186190538838149
1439	ENSMUSG00000030095	Tmem43	9.98629027753403e-06	9.8655387481184e-05	0.591233480773513	0.133839839118087	5.71110309005565	0.126362831678456	0.000742694249528611	0.0261269595532047	0.00715016801458083	0.0261269595532047
1440	ENSMUSG00000028885	Smpdl3b	1.0027361430484e-05	9.89923403442782e-05	-0.474940010474053	0.107535635190975	6.49583560235484	0.08154709946784	0.00156322160180879	0.015782647652081	0.00514514194994638	0.015782647652081
1441	ENSMUSG00000027490	E2f1	1.01067386167682e-05	9.95685351184866e-05	0.267470735481087	0.0605839593335698	7.0748391755967	0.0258666776558762	0.0008883265086606	0.00461729768413686	0.00441483420252644	0.00461729768413686
1442	ENSMUSG00000028173	Wls	1.00965724765826e-05	9.95685351184866e-05	0.237771567457145	0.0538542380533062	9.36374657585285	0.0180515166355989	0.000102113665241488	0.00126153777012128	0.00424830476921177	0.00424830476921177
1443	ENSMUSG00000054855	Rnd1	1.01021444214406e-05	9.95685351184866e-05	-1.23799887251436	0.280409003525908	6.59104642466666	0.554147413614117	0.00160465515082363	0.116339158736765	0.00499452919999026	0.116339158736765
1444	ENSMUSG00000021638	Ocln	1.03011788054848e-05	0.000101413821259537	-0.969894341656229	0.219893145310722	5.46377028461969	0.340232104618601	0.0100745087383092	0.0624549842936542	0.00816605090899533	0.0624549842936542
1445	ENSMUSG00000020534	Shmt1	1.03489718640968e-05	0.000101813829771627	-0.442298623873975	0.10030014399903	5.77673119938265	0.0650493593120316	0.00817343308910108	-0.000222261204365517	0.0069167452402383	0.0069167452402383
1446	ENSMUSG00000048799	Cep120	1.03913210507318e-05	0.000102159764908163	0.253437405333406	0.0574835786707595	7.19872946828173	0.0228007967584977	0.000655075130593225	0.00375947640923047	0.00430146759460286	0.00430146759460286
1447	ENSMUSG00000006589	Aprt	1.06512631196983e-05	0.000104642955431673	-0.262646609763465	0.0596448105790987	6.87436415432731	0.0228882693254629	0.000719119113666254	0.00202250193557236	0.0046171360298586	0.0046171360298586
1448	ENSMUSG00000020163	Uqcr11	1.06894655473857e-05	0.000104945747390632	-0.316418150015499	0.0718685415008797	8.11871779186349	0.0362342384067254	0.000393452382422244	0.00735417850377325	0.00393546050573809	0.00735417850377325
1449	ENSMUSG00000031780	Ccl17	1.07947085139231e-05	0.000105905849712857	2.98513136417438	0.678344933221857	3.03745474423925	3.2254849965266	0.143887436420781	0.546340336220867	0.049253986446157	0.546340336220867
1450	ENSMUSG00000024099	Ndufv2	1.08906197226417e-05	0.00010669955201728	-0.24260353093133	0.0551535853363728	7.58331775838352	0.0202981116322151	0.000511269318897018	0.00279019276374106	0.00405160764428781	0.00405160764428781
1451	ENSMUSG00000050552	Lamtor4	1.0886539687627e-05	0.00010669955201728	-0.261287772255806	0.0594001700216422	7.05435045974919	0.023636000465346	0.000858306203145573	0.00308495690463623	0.00443426409475442	0.00443426409475442
1452	ENSMUSG00000028015	Ctso	1.0960133922611e-05	0.000107306655539833	-0.765970909972721	0.174190837539114	3.71135605509726	0.212424367936425	0.00751147182179574	0.0380022000020714	0.0284671758972136	0.0380022000020714
1453	ENSMUSG00000015702	Anxa9	1.09952658592986e-05	0.000107576530939978	-0.999428400415229	0.22731775312497	4.66904531462519	0.361665171329905	0.0235513852265335	0.0539586561021437	0.0137067558169907	0.0539586561021437
1454	ENSMUSG00000064138	Fam172a	1.10359789229499e-05	0.000107900602729475	0.303515462330789	0.0690465179960092	5.99671322627403	0.0327921996900689	0.00091820288205003	0.00552643327783355	0.00623292958900981	0.00623292958900981
1455	ENSMUSG00000028150	Rorc	1.11867448265892e-05	0.000109247477344341	-1.97674030524865	0.449989027459463	2.71070039626867	1.32727245458429	0.239496312694981	-0.0457190823625748	0.0642388745558883	0.0642388745558883
1456	ENSMUSG00000038811	Gngt2	1.11891057268824e-05	0.000109247477344341	-1.52136492957199	0.346330102319293	4.70724203381707	0.838298822406463	0.0220806390578224	0.157836170600916	0.0133352722569514	0.157836170600916
1457	ENSMUSG00000030782	Tgfb1i1	1.12430171297442e-05	0.000109698511679096	0.590233172666006	0.13439519852901	7.33397514209175	0.126187042699797	0.000849812541177782	0.0262432915403002	0.00419546275449044	0.0262432915403002
1458	ENSMUSG00000029213	Commd8	1.13298086952388e-05	0.000110393804257379	0.360459157220278	0.082107260627614	7.83129420599841	0.0470691639045115	0.0012382927795682	0.00887411059208821	0.00397194367724702	0.00887411059208821
1459	ENSMUSG00000044700	Tmem201	1.13244253888545e-05	0.000110393804257379	0.347716693167271	0.0792028514808459	6.03724205475491	0.0390974886152008	0.00328817248049931	0.000243601273308037	0.00612146504354609	0.00612146504354609
1460	ENSMUSG00000037112	Sik2	1.13732608148853e-05	0.000110741284756445	-0.342909839727882	0.078124599649871	7.16754993830525	0.0404744635152458	0.00482636873146944	0.00167152634426238	0.00432881087420951	0.00432881087420951
1461	ENSMUSG00000037750	Fam222b	1.14183260578777e-05	0.000111103985789726	0.289853731989999	0.0660498550383323	6.51049530689107	0.0279367121065523	0.00142256109545671	0.00199263430703452	0.00512131393042036	0.00512131393042036
1462	ENSMUSG00000074682	Zcchc3	1.14347332066767e-05	0.000111187528909792	-0.642199510324692	0.146350380240618	6.90669888583553	0.14942818387427	0.00126618737025064	0.0308614633246095	0.00458208958498875	0.0308614633246095
1463	ENSMUSG00000029762	Akr1b8	1.14582756376913e-05	0.000111340291500629	-0.326227942517356	0.0743514304593605	7.82426953484937	0.0385611633973556	0.000331790779762199	0.00796041203726747	0.00397334990561564	0.00796041203726747
1464	ENSMUSG00000026385	Dbi	1.14994066036081e-05	0.000111663636801157	-0.470972292966606	0.107359555615745	7.69714019210962	0.0803757592410788	0.000462043007026613	0.0168270682659887	0.00400733629541848	0.0168270682659887
1465	ENSMUSG00000035778	Ggta1	1.17813386347989e-05	0.000114323215039113	-0.548099989337672	0.125091417048308	6.03772839339327	0.108901514636571	0.00389423922313809	0.0195775547055925	0.00612015209366889	0.0195775547055925
1466	ENSMUSG00000090145	Ugt1a6b	1.1975854240962e-05	0.000116131476050147	-1.27164587955874	0.29046095260731	7.13781984824655	0.58636605088707	0.0049793517920243	0.121571995692294	0.00435591925339558	0.121571995692294
1467	ENSMUSG00000005514	Por	1.20391497383851e-05	0.000116665680082402	-0.260892931553061	0.059607087786911	6.85676974108139	0.024272801853622	0.000692767400602554	0.00412381426604376	0.00463673997105221	0.00463673997105221
1468	ENSMUSG00000041449	Serpina3h	1.21139473019639e-05	0.000117310541447357	3.96290440674567	0.905697634064629	2.66689932152125	5.6957292463216	0.107199905967178	1.12323240055822	0.0665577294621565	1.12323240055822
1469	ENSMUSG00000017721	Pigt	1.21704430183206e-05	0.000117777411809698	0.233418759642111	0.0533588111757725	8.04870805989978	0.0170421910490934	0.000330101532918909	0.00054101827112461	0.00394064256221871	0.00394064256221871
1470	ENSMUSG00000032932	Hspa13	1.22089659319251e-05	0.000118069836522617	0.502016405535632	0.114777498449965	6.47927886930133	0.0914147904085931	0.0012608772898128	0.0184999339358346	0.00517238818032099	0.0184999339358346
1471	ENSMUSG00000072946	Ptgr2	1.24377221630707e-05	0.000120200311536515	-0.26875263408248	0.0615026894735635	7.12373254077165	0.0245805696330623	0.00130484838275502	0.00233537178622133	0.00436902283596734	0.00436902283596734
1472	ENSMUSG00000036275	9530068E07Rik	1.2467559404354e-05	0.000120406810117049	0.230555961560776	0.0527678917845755	8.87180584999376	0.0191826396413465	0.000146215979097817	0.00389856429337946	0.00403045962598519	0.00403045962598519
1473	ENSMUSG00000032398	Snapc5	1.28210764317738e-05	0.000123736878855462	-0.407821565137417	0.0934698112362488	5.98600225810019	0.0603794554323876	0.00296825459953143	0.0101366538192786	0.00626307896278348	0.0101366538192786
1474	ENSMUSG00000039849	Pcif1	1.28761383097844e-05	0.000124158173021572	-0.354122574570612	0.0811798212937232	5.79720226293567	0.0425095702721371	0.00303832020485013	0.00307259345262695	0.00684692487307111	0.00684692487307111
1475	ENSMUSG00000048647	Exd1	1.28821964833159e-05	0.000124158173021572	0.648562159946247	0.148681292403788	5.00315970798927	0.137311683307509	0.0223237736936275	-0.00842149780204406	0.0108354163726638	0.0108354163726638
1476	ENSMUSG00000013974	Mcemp1	1.30919676964756e-05	0.000126094453098304	0.493672905760022	0.113265080521598	5.94637998771215	0.0885086555231401	0.00264929349562876	0.0165941742027174	0.0063772160889399	0.0165941742027174
1477	ENSMUSG00000032680	6820408C15Rik	1.32365525624468e-05	0.000127357361829503	-0.687670358360835	0.157861682532009	4.25308981306497	0.161394571750012	0.0187283679098613	0.00568090111460985	0.0186520983078938	0.0186520983078938
1478	ENSMUSG00000033916	Chmp2a	1.32410087777156e-05	0.000127357361829503	-0.235857716675791	0.0541444394413172	7.7031845314596	0.0169463070583953	0.000392077886292731	-7.00175066172562e-05	0.00400535259732896	0.00400535259732896
1479	ENSMUSG00000037493	Cib2	1.32704778587963e-05	0.000127554505233704	1.74258568519623	0.400079648076526	2.63614205944552	1.10305793084129	0.119396788909261	0.120698798298294	0.0682342357101478	0.120698798298294
1480	ENSMUSG00000029192	Tbc1d14	1.32838252838033e-05	0.000127596527185505	0.320096400045636	0.0734945377849753	5.79090594439793	0.0322511008023224	0.00123391759159975	0.000656818915486993	0.00686825303474098	0.00686825303474098
1481	ENSMUSG00000015149	Sirt2	1.33452774298588e-05	0.000128100245741305	-0.251961864757648	0.0578641949305692	7.06295036380522	0.0210830299199602	0.000596309904398846	0.00195068451099496	0.00442608767804552	0.00442608767804552
1482	ENSMUSG00000028207	Asph	1.3413975690203e-05	0.000128672792450692	0.26016388019708	0.0597632661555426	7.43051873984219	0.0245915509456541	0.000457712538873451	0.00489975943349388	0.00413198833308616	0.00489975943349388
1483	ENSMUSG00000006095	Tbcb	1.35617015840464e-05	0.000130002123883212	0.323758970467674	0.0744129808989022	6.13248324631446	0.0333486639688202	0.00243106272807961	-5.2684376412683e-05	0.00587487486131097	0.00587487486131097
1484	ENSMUSG00000020844	Nxn	1.36223832838078e-05	0.000130495822616316	0.241510965299716	0.0555215358560872	8.27162265529449	0.0211974330405828	0.000149533031780193	0.00447442838394798	0.00393238494399947	0.00447442838394798
1485	ENSMUSG00000042105	Inpp5f	1.37872785785198e-05	0.000131986499846624	-0.379865581033085	0.0873812286297573	6.51347581160369	0.052451932836296	0.0042755291681433	0.00717768950712558	0.00511650168621033	0.00717768950712558
1486	ENSMUSG00000026222	Sp100	1.39126288835435e-05	0.000133096858821302	-0.483530084951694	0.111278221674137	6.5578444196057	0.0849998140587676	0.00253773898524867	0.016036524943189	0.00504603061968443	0.016036524943189
1487	ENSMUSG00000049532	Sall2	1.39836600159643e-05	0.000133686422856052	0.343974523790253	0.0791816787894016	6.43141911234299	0.0430192278121092	0.00173170564188399	0.00767290174197795	0.00525338753909296	0.00767290174197795
1488	ENSMUSG00000019838	Slc16a10	1.40427182783345e-05	0.000134160808497851	-0.676638104279328	0.155792807401735	5.77044003788739	0.166477415854553	0.00423780411141838	0.0321692941457529	0.00693848126313175	0.0321692941457529
1489	ENSMUSG00000020522	Mfap3	1.40600985434749e-05	0.000134222365782054	0.267887971940904	0.0616838296422881	6.78934889019119	0.0236831457018865	0.000991465885287149	0.00170097917559176	0.00471587637372109	0.00471587637372109
1490	ENSMUSG00000024219	Anks1	1.40680448097398e-05	0.000134222365782054	0.285465093226143	0.0657330120701141	7.07296700311451	0.0296320904861552	0.00114856774857049	0.00533267556514416	0.00441660272355855	0.00533267556514416
1491	ENSMUSG00000024424	Ttc39c	1.42389620158848e-05	0.000135761961111884	-0.540996584381704	0.124649465861701	7.16620834566348	0.106448178501329	0.00150697152734716	0.0217992624820637	0.00433001228346632	0.0217992624820637
1492	ENSMUSG00000079008	Gm14124	1.43368713477624e-05	0.000136603862654015	0.435056039104643	0.100274805090747	5.22839418518535	0.061451502211052	0.00571055343977267	0.000126165388508994	0.0093720013642084	0.0093720013642084
1493	ENSMUSG00000038486	Sv2a	1.43849545285675e-05	0.000136970203334304	-1.08023385542376	0.249022214405453	4.52616617875921	0.424486030641978	0.00296425309529403	0.0900538418057989	0.0152094434310506	0.0900538418057989
1494	ENSMUSG00000027679	Dnajc19	1.44375129104471e-05	0.000137378636904227	-0.34046909322602	0.0785015597239478	6.05944377020642	0.0390718691755775	0.00318163488707147	0.00218850029159494	0.00606210743156735	0.00606210743156735
1495	ENSMUSG00000074746	Pdzd8	1.45188949775743e-05	0.000138060609365348	0.290387399531725	0.0669733703265934	8.20654943480281	0.030679971341523	0.000260907713611263	0.00646724078574326	0.00393231302715199	0.00646724078574326
1496	ENSMUSG00000027315	Spint1	1.46817375405872e-05	0.000139515762618307	0.235181848179065	0.0542717751064549	8.02769530002052	0.0183701265889035	0.000475476806774165	0.00174574328700962	0.00394266155303425	0.00394266155303425
1497	ENSMUSG00000040548	Tex2	1.47052830847258e-05	0.000139646161878733	-0.320931356633816	0.074065800661932	7.04105801859806	0.0374819720944779	0.00164003374100876	0.0065885805005308	0.00444696831850478	0.0065885805005308
1498	ENSMUSG00000044788	Fads6	1.4722153064401e-05	0.000139713036023715	-0.908509658225684	0.209681642261875	3.53482124499729	0.265852075780816	0.0331306174240176	-0.0103366973565025	0.0328189692284379	0.0328189692284379
1499	ENSMUSG00000040562	Gstm2	1.47964496410293e-05	0.000140324435021263	-0.275658350191692	0.0636374964055438	7.71405706976951	0.0276559349476402	0.000272608600319007	0.00580198782282939	0.00400187706878022	0.00580198782282939
1500	ENSMUSG00000022469	Rapgef3	1.48124844011837e-05	0.000140382852164818	-0.458865224533367	0.105937808390641	5.14881096486824	0.068494848695427	0.00698518202116848	-0.000325606509155633	0.00984904684874961	0.00984904684874961
1501	ENSMUSG00000019087	Atp6ap1	1.49272152516323e-05	0.000141191009637979	0.227412301982938	0.0525230772046128	7.85125134019777	0.0166166179281296	0.000169905265638931	0.00120723398458061	0.00396810519292364	0.00396810519292364
1502	ENSMUSG00000020451	Limk2	1.49100370388636e-05	0.000141191009637979	0.275924858059253	0.0637237907014971	6.36127709623873	0.023035597691897	0.000711818734935769	-0.000467769355696782	0.00537926351711654	0.00537926351711654
1503	ENSMUSG00000074170	Plekhf1	1.49275525806051e-05	0.000141191009637979	-0.49815814149788	0.115054587510378	6.50988008404955	0.0903335299108062	0.00154430543591684	0.0183120317248578	0.005122308581651	0.0183120317248578
1504	ENSMUSG00000034544	Rsrc1	1.52586326069892e-05	0.000144226543311807	0.270603938583545	0.0625685231566995	7.31143820656628	0.022679380706069	0.00166050344044433	-0.000771211899206124	0.00421172669457133	0.00421172669457133
1505	ENSMUSG00000058603	Rpl28-ps1	1.53398389214782e-05	0.000144897774157963	-0.231345251565598	0.0535056825993608	8.49335664746217	0.016580183095004	0.000346268388603602	0.000308725946920534	0.00394801871703171	0.00394801871703171
1506	ENSMUSG00000026674	Ddr2	1.53556664515735e-05	0.000144950965654428	-0.25983668881368	0.0600983617811136	7.20350668311402	0.0214706620879879	0.00112034393326664	0.00039981935659701	0.00429737569989379	0.00429737569989379
1507	ENSMUSG00000031480	Thsd1	1.56480777332723e-05	0.000147613187164034	0.748450948300602	0.173278116745788	3.98012216040088	0.204084013495182	0.0169560975182072	0.0280818610962431	0.0230167302978191	0.0280818610962431
1508	ENSMUSG00000037295	Ldlrap1	1.57253035180079e-05	0.000148243312209549	-0.544468957959002	0.126084811577496	5.58660907825025	0.108010789506927	0.00439804228046356	0.0194480272853353	0.00763459531342652	0.0194480272853353
1509	ENSMUSG00000078185	Chml	1.57615950991343e-05	0.000148486968806689	0.44352541722755	0.102721025773306	4.8410104902365	0.0647268569889913	0.00370161684999563	0.0034389059886661	0.0121257968538845	0.0121257968538845
1510	ENSMUSG00000035158	Mitf	1.57769635865189e-05	0.000148533320758909	-0.741792393064394	0.171808581934142	3.88405469812447	0.200498612913925	0.015809825280697	0.028467457958634	0.0248186356007169	0.028467457958634
1511	ENSMUSG00000005674	Tomm40l	1.58903571580348e-05	0.000149501864565601	-0.30861766361781	0.0715059800402937	6.99501338488159	0.0347091849069019	0.00243778107580936	0.00523187669647496	0.00449172721902652	0.00523187669647496
1512	ENSMUSG00000039770	Ypel5	1.60405220799989e-05	0.000150814855746868	0.234568948913312	0.0543752464796017	7.65117411380158	0.0189429422841506	0.000411370899936843	0.00263383503238988	0.00402363024463932	0.00402363024463932
1513	ENSMUSG00000084883	Ccdc85c	1.60949406361123e-05	0.000151226487827477	-0.481421762162585	0.111617370518334	7.18138575395005	0.084480198806831	0.000817441481674776	0.0178702146204659	0.00431654076863507	0.0178702146204659
1514	ENSMUSG00000030029	Lrig1	1.61206942854609e-05	0.000151368421375239	0.394016743515561	0.0913600496131008	5.90806974605887	0.0565907486495524	0.000420604174325155	0.0120993838236372	0.00649162175433399	0.0120993838236372
1515	ENSMUSG00000075033	Nxpe3	1.63358917302516e-05	0.000153287813093898	0.483785723942571	0.112250948772742	5.01804664879793	0.0853349186076485	0.00680398931003327	0.012096423940538	0.0107271674053062	0.012096423940538
1516	ENSMUSG00000021066	Atl1	1.63575351070521e-05	0.000153389656386446	0.852734469414827	0.197870156725949	5.12544017867681	0.265129941305758	0.0160649060615007	0.042663992322627	0.00999695633396825	0.042663992322627
1517	ENSMUSG00000083380	Gm3244	1.6436269966334e-05	0.000154026376955441	-0.313390012745019	0.0727375515596398	6.28634700777151	0.0343688281179033	0.00241069716083246	0.00372035045342564	0.00552542994950443	0.00552542994950443
1518	ENSMUSG00000029673	Auts2	1.65322471704046e-05	0.00015482373239425	-0.407482603051137	0.0946046456404708	6.92590973790602	0.0605526683089093	0.00881772161333856	0.00460733685180003	0.00456181693313215	0.00460733685180003
1519	ENSMUSG00000017376	Nlk	1.66361708894129e-05	0.000155694407744499	0.301616930728259	0.0700485195735357	6.01969536270496	0.0275027303665628	0.00119097085185459	-0.000927347731876974	0.00616922178981142	0.00616922178981142
1520	ENSMUSG00000037979	Ccdc92	1.67820323580568e-05	0.000156956165790879	-0.369701725153006	0.0858993128570485	5.252466918948	0.0456556434402184	0.00183271374094816	0.00398207846640926	0.00923532418302149	0.00923532418302149
1521	ENSMUSG00000041560	Nop53	1.68147536885469e-05	0.000157158802390784	-0.311520137220065	0.0723882146619351	8.26662051802197	0.0354015031144131	0.000993992635095803	0.00686608779781778	0.00393230683143449	0.00686608779781778
1522	ENSMUSG00000036199	Ndufa13	1.68562356607555e-05	0.000157443000100723	-0.244752330978602	0.0568805318410595	7.41118809010506	0.0199187025167382	0.000709192109434584	0.00172529721669115	0.00414390024434808	0.00414390024434808
1523	ENSMUSG00000018239	Zcchc10	1.69651854434688e-05	0.000158273578646753	0.390894524525394	0.0908741708878385	5.39937294458879	0.0557492967126429	0.00329239732598484	0.00909477507584327	0.00846915480495676	0.00909477507584327
1524	ENSMUSG00000031617	Tmem184c	1.69674264109209e-05	0.000158273578646753	0.299946620330495	0.0697313064040162	6.14847926203095	0.0299599140127635	0.00145824040424775	0.00225366146882421	0.00583544223496843	0.00583544223496843
1525	ENSMUSG00000022967	Ifnar1	1.70338358034321e-05	0.000158788858873174	0.279853788162582	0.0650732371781299	6.71552715743755	0.0247670112578424	0.00154059904116511	4.88615002823311e-05	0.00481119025409661	0.00481119025409661
1526	ENSMUSG00000027534	Snx16	1.72715331640397e-05	0.00016089915823066	0.322972884114427	0.0751532196493187	6.06801875863844	0.0375277872401839	0.00243251465790173	0.00536041293988119	0.00603949497758638	0.00603949497758638
1527	ENSMUSG00000008167	Fbxw9	1.73080160641465e-05	0.000161133435735367	0.309888027437377	0.0721163292858572	6.13001964697135	0.0323678933738083	0.00192015067977528	0.00252824495659935	0.005880996744724	0.005880996744724
1528	ENSMUSG00000069135	Fgfr1op	1.736793963482e-05	0.000161585490738613	-0.278656017177443	0.0648596669996262	6.74412745288268	0.0265109187555826	0.00153709904328329	0.00248310843524684	0.00477306556167031	0.00477306556167031
1529	ENSMUSG00000021057	Akap5	1.73858174066136e-05	0.00016164603025011	0.500217046959641	0.11643615195679	8.81351352020117	0.0913339811997127	0.000329176818303212	0.0200068894054539	0.00401309206400489	0.0200068894054539
1530	ENSMUSG00000025779	Ly96	1.74257240073246e-05	0.000161911171560867	-0.767693444090929	0.178718125672525	5.26171689895691	0.215134169362738	0.00590258319792133	0.0420076694679291	0.00918369637242053	0.0420076694679291
1531	ENSMUSG00000029229	Chic2	1.75558869909546e-05	0.000163014036226917	0.270744198910482	0.0630531645869046	8.71371945722128	0.0241549463913545	0.00197620676540653	0.000729068257406932	0.00398734558122839	0.00398734558122839
1532	ENSMUSG00000038028	Tigar	1.76882066730934e-05	0.000164135473932569	-0.285604082487712	0.0665396826734744	6.95277302599489	0.029774709983041	0.00210721189468432	0.00452254110899934	0.00453408216074569	0.00453408216074569
1533	ENSMUSG00000036009	Mettl25	1.79009060594805e-05	0.000166000835317401	-0.463246282393454	0.107993318483982	4.93444476304991	0.0757995331041455	0.00613482564037049	0.00814067143305331	0.0113590096154036	0.0113590096154036
1534	ENSMUSG00000024371	C2	1.80284064473961e-05	0.000167074202122675	-0.513776581561409	0.119817126630657	7.32893476751905	0.09641728532911	0.000331543793431301	0.021202671957609	0.00419905219246777	0.021202671957609
1535	ENSMUSG00000051412	Vamp7	1.83171882322469e-05	0.000169639835771741	0.228608770376188	0.0533574858946701	8.03726308617982	0.0184899544398943	0.000328816288211872	0.00318538805181344	0.00394171566328801	0.00394171566328801
1536	ENSMUSG00000028788	Ptp4a2	1.84240312438135e-05	0.000170518247501336	-0.274723137123819	0.0641399809590532	6.65072855446117	0.0246224778582956	0.00126699036598086	0.00120880618020662	0.0049039153701607	0.0049039153701607
1537	ENSMUSG00000053198	Prx	1.85038821102089e-05	0.000171145860818952	0.356197675635296	0.0831806324520144	5.70495287402376	0.0398348494533141	0.00320570655620182	-0.000990938787554973	0.00717281986647386	0.00717281986647386
1538	ENSMUSG00000015461	Atf6b	1.86596693714204e-05	0.000172474551225041	0.348198728184838	0.0813481243809085	5.31117881705346	0.0393603755546256	0.00101058892997584	0.00272399764722911	0.0089156870804618	0.0089156870804618
1539	ENSMUSG00000060090	Rp2	1.86832435766466e-05	0.000172580240861344	0.312703195284071	0.0730602565333292	6.29446889939977	0.0322984660169202	0.00249778408353302	0.00120656530979164	0.00550891754354078	0.00550891754354078
1540	ENSMUSG00000064302	Clasp1	1.87426232499471e-05	0.000173016319559252	0.252036629239408	0.0588957838316869	7.35312594308638	0.021814669575753	0.00102099419791816	0.00242641934238691	0.00418207583180503	0.00418207583180503
1541	ENSMUSG00000040701	Ap1g2	1.90551492204415e-05	0.000175787152055675	-0.670519641785118	0.156821614652991	5.35641422637942	0.164390599592738	0.0222354711705078	0.014654057063049	0.0086818728110878	0.014654057063049
1542	ENSMUSG00000008859	Rala	1.91025108024923e-05	0.000176109788306246	0.361747677519709	0.0846167506959625	7.38904528705609	0.0478504080552821	0.00161514654894967	0.00912484519856434	0.00415803332954958	0.00912484519856434
1543	ENSMUSG00000020876	Snx11	1.9189671935901e-05	0.000176720957350467	0.430315118438706	0.100679315215681	5.23222672330504	0.0677149197618336	0.00353249087730269	0.011671995891145	0.00935001407415236	0.011671995891145
1544	ENSMUSG00000061119	Prcp	1.91936661613056e-05	0.000176720957350467	0.44941167683442	0.105148410788898	6.15764449225742	0.0738586825322545	0.0031964693563996	0.0133878130807465	0.00581309282125806	0.0133878130807465
1545	ENSMUSG00000054893	Zfp667	1.9206928446917e-05	0.000176728605049432	0.683550907526888	0.159935497640505	4.56073092078527	0.166001230474141	0.0235402262517778	0.00874562064808623	0.0148288188564963	0.0148288188564963
1546	ENSMUSG00000025246	Tbl1x	1.92878997885001e-05	0.000177358850836557	-0.541802218000083	0.126797316846988	9.22489549228803	0.107357964500457	9.41545228122069e-05	0.0240221848165811	0.00417351395555049	0.0240221848165811
1547	ENSMUSG00000074604	Mgst2	1.95395993155525e-05	0.000179557171215187	-0.569037053492434	0.133261205461983	7.18831051843541	0.118451209131622	0.000538255239703323	0.026099568082068	0.00431048157833797	0.026099568082068
1548	ENSMUSG00000021733	Slc4a7	1.95547904715688e-05	0.000179580685622624	0.440461997468492	0.1031547578235	5.93783409123786	0.0709711162381299	0.00280768854790868	0.0131536675445286	0.00640238500602243	0.0131536675445286
1549	ENSMUSG00000026365	Cfh	1.95761833841441e-05	0.000179661086500318	-1.59652733272081	0.373922831205696	7.6102056624046	0.93245179767365	0.000688036089872588	0.209039389455453	0.00403995974792888	0.209039389455453
1550	ENSMUSG00000010067	Rassf1	1.95950527917888e-05	0.000179718239024561	0.268763626788978	0.0629503251097518	6.86763946629028	0.0241477153384163	0.00131953302722256	0.00177740348901057	0.00462458211991262	0.00462458211991262
1551	ENSMUSG00000070526	Peg12	1.96213688810035e-05	0.000179843571897064	1.0265225718233	0.240450919306547	3.73493108180759	0.385504550653251	0.0247229193516005	0.0620020475414451	0.027935759604864	0.0620020475414451
1552	ENSMUSG00000026548	Slamf9	1.96685964518346e-05	0.000180160288118093	1.1607915349686	0.271936017166112	3.26074154870134	0.492970133215032	0.0487633048002658	0.0621604913479865	0.0410469456677371	0.0621604913479865
1553	ENSMUSG00000016520	Lnx2	1.98666380084695e-05	0.000181740106775034	0.405995321052885	0.0951614493963374	5.51771145047622	0.0535698091546738	0.00565797046570766	-0.000507784291179019	0.00792558171110988	0.00792558171110988
1554	ENSMUSG00000051379	Flrt3	1.9859975335396e-05	0.000181740106775034	1.12638957119373	0.264010390396888	6.33359938047108	0.464267823313218	0.00178170084029631	0.10277052851598	0.00543170223875833	0.10277052851598
1555	ENSMUSG00000024790	Sac3d1	2.01087620021988e-05	0.000183836759243253	0.366699926457618	0.0860055047279148	5.81781301174993	0.0492169870314108	0.00304076191731769	0.00805465834793738	0.00677800404625749	0.00805465834793738
1556	ENSMUSG00000027276	Jag1	2.03387832400075e-05	0.000185820143020532	1.66065020912411	0.389719808381666	5.37241093098657	1.00958556997324	0.00622808884381885	0.221594204723745	0.00860163247979817	0.221594204723745
1557	ENSMUSG00000061451	Tmem151a	2.04226522365102e-05	0.000186466553753519	-0.960037630176075	0.225349351127115	6.22110033441855	0.337440471470322	0.00495918386509242	0.0712143112150252	0.00566479818416016	0.0712143112150252
1558	ENSMUSG00000040998	Npnt	2.04564957009765e-05	0.000186655675792736	-1.5724042241369	0.369122047416617	5.38053374898964	0.905237816291911	0.0113745534376289	0.193002075395924	0.00856136013156582	0.193002075395924
1559	ENSMUSG00000024793	Tnfrsf25	2.04789991268242e-05	0.000186741149189822	-1.13991167146222	0.267609816538665	3.40729456907113	0.42308526150109	0.0710090466437099	-0.029426951793267	0.0364134742180767	0.0364134742180767
1560	ENSMUSG00000038816	Ctnnal1	2.05099331721431e-05	0.000186903339727683	-0.656878901327231	0.15422349992095	5.6903956910237	0.157988832816102	0.00182463946981223	0.0338526924219889	0.00722698458786287	0.0338526924219889
1561	ENSMUSG00000057137	Tmem140	2.06176296531339e-05	0.0001877643966361	-1.56033193840254	0.366438964627715	3.8579154264335	0.891523745156629	0.0116254213314702	0.189790850864678	0.0253358452473946	0.189790850864678
1562	ENSMUSG00000050627	Gpd1l	2.10187982495224e-05	0.000191295285477088	-0.335657877972093	0.0789080666397193	7.01481044557774	0.0412716428904005	0.000610719365498894	0.00872900510572868	0.00447232559095094	0.00872900510572868
1563	ENSMUSG00000024451	Arap3	2.10413458287077e-05	0.000191377973321118	1.58754821688289	0.373229516950355	2.45386085326565	0.805099717804346	0.129912215321674	-0.0686535709142549	0.0790381931628189	0.0790381931628189
1564	ENSMUSG00000033249	Hsf4	2.12499996489587e-05	0.000193152170722249	-0.380428303970043	0.0894844325971917	5.61274342417468	0.0530266647511464	0.00385367864288807	0.00815751687297394	0.00752860306566061	0.00815751687297394
1565	ENSMUSG00000031668	Eif2ak3	2.12757937772995e-05	0.000193263057085042	0.375835881407327	0.0884098511769272	5.11573726926328	0.047234574680644	0.00166498762962289	0.00440850206372345	0.0100594650480667	0.0100594650480667
1566	ENSMUSG00000028937	Acot7	2.15085289661611e-05	0.000195252393220272	0.404859722003093	0.0952919097381734	7.44562948635355	0.0600700760239844	0.000790124982232821	0.0128306971100895	0.00412295222963331	0.0128306971100895
1567	ENSMUSG00000037035	Inhbb	2.16554489893719e-05	0.000196460665496433	0.226270089426462	0.0532763635728642	8.00371686958934	0.0175388331647928	0.000312328870144605	0.00241190507244932	0.00394522750317742	0.00394522750317742
1568	ENSMUSG00000036503	Rnf13	2.17694931111387e-05	0.000197369332951498	-0.239081492622087	0.0563084790149267	7.61706438939699	0.01955609214794	0.00071886040506838	0.00229126973695486	0.00403710680839328	0.00403710680839328
1569	ENSMUSG00000040875	Osbpl10	2.21907622227207e-05	0.000201060468934479	-0.654585770676823	0.154324304952046	6.33344084069207	0.157123948670489	0.00162474329846562	0.0340992433499324	0.0054320076076515	0.0340992433499324
1570	ENSMUSG00000026848	Tor1b	2.25240243980465e-05	0.000203950019644986	0.262474435877151	0.0619294921796313	6.71213032373795	0.0218526686113426	0.000937066718400781	0.000543957987391655	0.00481582628403975	0.00481582628403975
1571	ENSMUSG00000026023	Cdk15	2.25813583726302e-05	0.000204339013765316	-1.69263314945806	0.399421882479309	4.87949525602857	1.05094750183727	0.0119625676143732	0.227344192690599	0.0118025893772687	0.227344192690599
1572	ENSMUSG00000061273	Mmgt1	2.28489678500365e-05	0.000206629088394478	0.264723279497811	0.0625075482736626	7.64349036331073	0.0257121567218441	0.000398234516540093	0.0054625558702363	0.00402656281406903	0.0054625558702363
1573	ENSMUSG00000049339	Retreg2	2.29853302030283e-05	0.000207730104365067	-0.458452672537888	0.108285921117444	7.36748622352173	0.0771246647418431	0.000553283977284954	0.017035477091095	0.00417229747655555	0.017035477091095
1574	ENSMUSG00000038690	Atp5j2	2.31822582664522e-05	0.000209376736668288	-0.225798626926366	0.0533575121781899	8.25805804516674	0.0183106937419377	0.000338334978051281	0.00343064972868409	0.00393220118071724	0.00393220118071724
1575	ENSMUSG00000032515	Csrnp1	2.32335797648915e-05	0.000209707028531871	0.367045771696339	0.0867452173390704	7.29041359467965	0.0494464588334912	0.00381426673128491	0.00747283236551892	0.00422739945936157	0.00747283236551892
1576	ENSMUSG00000031765	Mt1	2.34156978955984e-05	0.000211216726702936	-0.725418670646745	0.171511933729205	6.06572669451469	0.193169286410704	0.00346503953766472	0.0406594755796321	0.0060455223116069	0.0406594755796321
1577	ENSMUSG00000031955	Bcar1	2.34477276043358e-05	0.000211371525442763	-0.274996325030421	0.0650225629891028	8.44210746212291	0.0277604140712768	0.000231456133791093	0.00611044441271666	0.00394228521762629	0.00611044441271666
1578	ENSMUSG00000027620	Rbm39	2.37079508443431e-05	0.000213581894298594	-0.253753637706236	0.0600350132617137	7.42162245791286	0.0236423159755452	0.000332007588990732	0.00507429663701048	0.00413742116845312	0.00507429663701048
1579	ENSMUSG00000021895	Arhgef3	2.38518257694326e-05	0.000214741960188888	-2.46237142805328	0.58275483285399	5.14532238620135	2.22650574916556	0.0160929652694609	0.493311827552561	0.00987089090782473	0.493311827552561
1580	ENSMUSG00000071757	Zhx2	2.40237772251555e-05	0.000216153175337222	-0.40331229459974	0.0954860866434921	5.79884462676366	0.0597393533835783	0.0022723539718586	0.0114040351418741	0.00684138275406086	0.0114040351418741
1581	ENSMUSG00000046269	Usp27x	2.40542394018792e-05	0.000216290365172115	0.340054154412995	0.0805148652074628	6.0115334454324	0.036674467425227	0.00353227008481442	-0.0010529962783573	0.00619169519424945	0.00619169519424945
1582	ENSMUSG00000023243	Kcnk5	2.42525673508244e-05	0.000217935839101972	-1.26804632804886	0.300367812812559	3.57914801955241	0.59064743459202	0.0774795549481422	0.0578516795125587	0.0316615268071298	0.0578516795125587
1583	ENSMUSG00000040703	Cyp2s1	2.44413367803955e-05	0.000219458503782761	-2.62440278470268	0.621911493296612	7.27212227352627	2.53037567949986	0.00770580131024833	0.572455056931385	0.00424142988384575	0.572455056931385
1584	ENSMUSG00000058239	Usf2	2.44528889977415e-05	0.000219458503782761	-0.273565507349382	0.0648291601372683	7.05589531212398	0.0247692730402406	0.00187143706383878	0.00102587168221534	0.00443279294231658	0.00443279294231658
1585	ENSMUSG00000027895	Kcnc4	2.49375363028135e-05	0.000223525861337198	-3.87624562865457	0.919551763547389	2.14922605909742	5.52227458711083	0.0324422602448345	1.23592090851984	0.100848711584238	1.23592090851984
1586	ENSMUSG00000033871	Ppargc1b	2.49340734798717e-05	0.000223525861337198	-0.7683498536388	0.182272301108235	5.1085100376795	0.216976279377578	0.00592758518196438	0.0439072024449724	0.0101064527323486	0.0439072024449724
1587	ENSMUSG00000025610	Map3k7cl	2.50854816761852e-05	0.000224710275682829	2.27958548832278	0.540951515150114	1.46730279512029	1.91010724966339	0.180894867994433	0.258047944620373	0.172119819718305	0.258047944620373
1588	ENSMUSG00000034201	Gas2l1	2.52353504535882e-05	0.000225910416906933	0.239844999726835	0.0569340056790565	7.81329900178904	0.0193476647527737	0.000886577424943245	0.00172589455578646	0.00397564407905101	0.00397564407905101
1589	ENSMUSG00000028212	Ccne2	2.52787546715096e-05	0.000226156561617483	0.48706510589909	0.115629352932936	4.65003950951995	0.0817536131935177	0.00615904649673502	0.00707081347597753	0.0138961743927994	0.0138961743927994
1590	ENSMUSG00000024360	Etf1	2.54288959254309e-05	0.000227356719796179	-0.218509839381243	0.0518907550917909	8.47929277772698	0.0147509698538313	9.26577458935076e-05	0.000441098356489578	0.00394631795010083	0.00394631795010083
1591	ENSMUSG00000042515	Mum1l1	2.54689771586069e-05	0.000227542685101155	0.719703302652266	0.170926414203747	5.38022787730647	0.190450860041635	0.0124597424854859	0.0313640161233405	0.00856287092773916	0.0313640161233405
1592	ENSMUSG00000052911	Lamb2	2.54817075605683e-05	0.000227542685101155	-0.47118643514023	0.111907735827514	5.50246087662058	0.0816330066036962	0.00253419315343884	0.0162508188536223	0.00799239252445961	0.0162508188536223
1593	ENSMUSG00000005417	Mprip	2.57413282984697e-05	0.000229716712549307	0.230074706782818	0.0546729530295156	9.54727175757152	0.0189079701465435	0.000119517095039846	0.00366505657518913	0.00436418059441158	0.00436418059441158
1594	ENSMUSG00000025746	Il6	2.58246150385197e-05	0.000230315387319696	3.90347085704595	0.927747849443923	1.80314992894114	5.6039847061195	0.104297168431072	1.18677693979066	0.132551318771492	1.18677693979066
1595	ENSMUSG00000033389	Arhgap44	2.5981549830345e-05	0.000231569725635226	-0.62162195977231	0.147790586188324	7.80049878055302	0.142134627100416	0.000342429863053607	0.0324206561857792	0.0039784730422738	0.0324206561857792
1596	ENSMUSG00000028634	Hivep3	2.60819975255696e-05	0.000232319346380638	-0.520151580726689	0.123691670347073	5.14217241856181	0.0934293086452558	0.0130587591138648	0.00226875159302752	0.00989068485600875	0.00989068485600875
1597	ENSMUSG00000056665	Them6	2.61762911587049e-05	0.000233013246782811	-0.490270031326893	0.116608493168375	4.96855299266043	0.0878021810141752	0.00930213025023843	0.0103138321610038	0.0110941807682599	0.0110941807682599
1598	ENSMUSG00000116235	Trerf1	2.6270720882831e-05	0.00023370748940571	-0.419492134488894	0.0997936281362163	5.73238500382443	0.0647426171293218	0.00292396536396831	0.0120141869609158	0.00707283052689997	0.0120141869609158
1599	ENSMUSG00000043940	Wdfy3	2.63429013777105e-05	0.000234203055650739	0.286209907978682	0.0680969713766595	6.84170994492459	0.027273219171262	0.00230195256587115	0.00107102961376914	0.00465384370013923	0.00465384370013923
1600	ENSMUSG00000018820	Zfyve27	2.64433968135671e-05	0.000234509874673531	0.311507225955929	0.0741310755191738	5.77032510125195	0.0354622609039237	0.0013042449334904	0.0066347992628797	0.00693887960295377	0.00693887960295377
1601	ENSMUSG00000027282	Mtch2	2.6425312512108e-05	0.000234509874673531	-0.23713378386594	0.0564299422782086	7.16790726184543	0.017119854461881	0.000448016343318993	-0.000135360059934534	0.00432849123496393	0.00432849123496393
1602	ENSMUSG00000107770	Gm44126	2.6429593396349e-05	0.000234509874673531	0.465010409828532	0.110657954635616	5.40690998812679	0.0770277240950078	0.00993504755136012	0.00526160209906226	0.00843272683484703	0.00843272683484703
1603	ENSMUSG00000111714	Mtch2	2.6425312512108e-05	0.000234509874673531	-0.23713378386594	0.0564299422782086	7.16790726184543	0.017119854461881	0.000448016343318993	-0.000135360059934534	0.00432849123496393	0.00432849123496393
1604	ENSMUSG00000024777	Ppp2r5b	2.66744992240485e-05	0.000236264598734625	0.525111039333529	0.125022144303464	4.05440720888474	0.0890417561777999	0.00172186785445554	0.00617722600656676	0.0217239369948988	0.0217239369948988
1605	ENSMUSG00000107330	Ppp2r5b	2.66744992240485e-05	0.000236264598734625	0.525111039333529	0.125022144303464	4.05440720888474	0.0890417561777999	0.00172186785445554	0.00617722600656676	0.0217239369948988	0.0217239369948988
1606	ENSMUSG00000026817	Ak1	2.71205036593448e-05	0.000240065429652083	1.17488264886311	0.27997471756213	7.5107423164482	0.508167782548671	0.00303770477171356	0.114541058939278	0.00408675842928574	0.114541058939278
1607	ENSMUSG00000022637	Cblb	2.71578565098151e-05	0.000240246476753909	0.455197436091678	0.10848168221953	5.33627565805972	0.0762833421999462	0.00506747758728734	0.0125849354784812	0.00878468189908209	0.0125849354784812
1608	ENSMUSG00000105096	Gbp10	2.73624554071887e-05	0.000241905886858579	-2.31786336005478	0.552612286788306	2.19399588706407	1.63773833611314	0.360753181287825	-0.328264219603056	0.0973173279762775	0.0973173279762775
1609	ENSMUSG00000044068	Zrsr1	2.77319829072837e-05	0.000245020428222464	-0.374475716514101	0.0893452473837761	7.10904736803933	0.0516487065537065	0.0025428356942623	0.00943102415083992	0.00438271856258481	0.00943102415083992
1610	ENSMUSG00000016319	Slc25a5	2.79281849968632e-05	0.000246600669512676	-0.224932673140106	0.0536866259136752	9.37416645948904	0.0157778922147608	6.90232793183671e-05	0.000680326696900514	0.00425435742367398	0.00425435742367398
1611	ENSMUSG00000002103	Acp2	2.81163470073028e-05	0.00024810800065538	0.359554678607197	0.0858492508555281	5.69845912821585	0.0427725114697821	0.00385825473328659	0.00112754701331878	0.0071968860753965	0.0071968860753965
1612	ENSMUSG00000014748	Tex261	2.82215866600707e-05	0.000248882181116355	0.242241587272711	0.0578506477141153	6.98804520656342	0.0191761133525192	0.000521426467619026	0.0014433452463785	0.00449861969379499	0.00449861969379499
1613	ENSMUSG00000044934	Zfp367	2.8370884039697e-05	0.000250043699633188	-0.355323088776409	0.0848803627906614	6.3998636062246	0.0465219604102514	0.00347930854177108	0.00732770543944037	0.00530886016187949	0.00732770543944037
1614	ENSMUSG00000021143	Pacs2	2.84162734586412e-05	0.000250288564738564	-0.229964944705986	0.0549392976352331	7.9051481459335	0.0174447835189902	0.000568771711433834	0.00140575426469372	0.00395871792554527	0.00395871792554527
1615	ENSMUSG00000030170	Wnt5b	2.84681326667723e-05	0.000250590076774511	0.837270405934169	0.200046139536682	3.6729381100053	0.224838032325597	0.0306704452052843	-0.0125060545432256	0.0293572417100105	0.0293572417100105
1616	ENSMUSG00000020267	Hint1	2.85545782554455e-05	0.000251040126456038	-0.220091650254651	0.0525943959496954	8.37869060917324	0.0159495485961209	0.000212297817945573	0.00155951248527473	0.00393695791002443	0.00393695791002443
1617	ENSMUSG00000042213	Zfand4	2.85452589106059e-05	0.000251040126456038	1.23030040738617	0.293994615875027	2.71674224512185	0.506216884394127	0.0657240277989947	-0.000567581961798153	0.0639252234462628	0.0639252234462628
1618	ENSMUSG00000022131	Gpr180	2.86102554314322e-05	0.000251218895128623	0.309336516401482	0.0739286924376519	6.08521184372242	0.0337405539125022	0.00220350535254733	0.00408878189580377	0.00599467199576406	0.00599467199576406
1619	ENSMUSG00000029815	Malsu1	2.85945069353728e-05	0.000251218895128623	-0.389412545549095	0.0930633732349667	5.83342928001549	0.0474468951992733	0.00626450415168231	-0.00382168413922499	0.00672668300512377	0.00672668300512377
1620	ENSMUSG00000032035	Ets1	2.89421859290711e-05	0.000253976614301034	0.571580424653011	0.136688302414208	6.81169374065922	0.120431684974209	0.000524885559355688	0.0275006524659612	0.0046888923697206	0.0275006524659612
1621	ENSMUSG00000044548	Dact1	2.91477823597453e-05	0.000255622994463997	0.714150200424547	0.170848333099201	4.0520891672079	0.188030136137257	0.018335644262619	0.0254480851215443	0.0217630186867153	0.0254480851215443
1622	ENSMUSG00000028479	Gne	2.91899538708036e-05	0.000255835008771482	0.408152094184722	0.09765115258941	5.14050825923822	0.0555238222576481	0.00440245222908053	0.00253177609771396	0.00990116917397981	0.00990116917397981
1623	ENSMUSG00000024269	Tpgs2	2.95275775266268e-05	0.000258634653184551	0.333705769232396	0.0798897327443892	6.10113441123591	0.0410667054032597	0.00180058573961654	0.00777296835733834	0.00595376445896195	0.00777296835733834
1624	ENSMUSG00000027805	Pfn2	2.95925456436077e-05	0.000258777508504992	0.366102463798678	0.0876560523228585	5.45184040609698	0.0430673706857954	0.00330453334110194	0.000268049766343923	0.00822084192213962	0.00822084192213962
1625	ENSMUSG00000050855	Zfp940	2.9567101356352e-05	0.000258777508504992	0.823245938591253	0.197100850705338	4.82826947409938	0.214953826141932	0.0460379687574548	-0.0314958893576621	0.012235149265697	0.012235149265697
1626	ENSMUSG00000051457	Spn	2.95984966818456e-05	0.000258777508504992	0.633476262360256	0.151675124540577	4.09783170305904	0.139004572056118	0.0135017329352768	0.0097694165196502	0.0210062821713226	0.0210062821713226
1627	ENSMUSG00000017754	Pltp	2.96967182608262e-05	0.000259476672892382	-1.57702138402016	0.377659148074309	4.35347040964922	0.917250652246115	0.0160115852366017	0.197928062949717	0.0172910069027462	0.197928062949717
1628	ENSMUSG00000052776	Oas1a	2.97780044573309e-05	0.000260027095433303	1.27244633458456	0.304766072750426	2.70767439264222	0.575758557174519	0.0749270147449477	0.0376013038240745	0.0643965239046294	0.0643965239046294
1629	ENSMUSG00000058135	Gstm1	2.98766407770771e-05	0.000260728253705911	-0.743722914953164	0.17816263392943	5.01426344055465	0.204027441222336	0.00439686348706041	0.0432160227059478	0.0107545057104779	0.0432160227059478
1630	ENSMUSG00000034024	Cct2	2.9966963916161e-05	0.000261288355271565	0.216802450238313	0.0519446904374252	8.03761826750467	0.0157103178972683	0.000105694891973659	0.0019059640686104	0.00394168140498624	0.00394168140498624
1631	ENSMUSG00000036249	Rbm43	2.99775821221105e-05	0.000261288355271565	-0.306552580778223	0.0734497543037043	6.16268154488812	0.0311182459677272	0.00229141481922859	0.00136596084725982	0.0058008847916832	0.0058008847916832
1632	ENSMUSG00000042364	Snx18	3.00381494110927e-05	0.000261655840703489	0.579465197721357	0.138854692176365	6.3863961579308	0.123870725258347	0.00128149438234577	0.0276394439267439	0.00533309449961177	0.0276394439267439
1633	ENSMUSG00000011958	Bnip2	3.01666013296563e-05	0.000262613842316224	0.287427301246933	0.0688909821396023	7.55948208005405	0.0304794969548194	0.000638050370900334	0.00648090075933818	0.00406255306569723	0.00648090075933818
1634	ENSMUSG00000034064	Poglut1	3.03035326572672e-05	0.000263644443240949	0.315167887414664	0.0755585700188551	5.69223313814567	0.0313427331588881	0.00134354138759114	0.000585826089485301	0.00722010486735019	0.00722010486735019
1635	ENSMUSG00000022463	Srebf2	3.04409038162107e-05	0.000264677607737768	-0.224289068680656	0.0537845075376495	7.82869281932123	0.0158846798454952	0.000366700937110073	0.000624553996145513	0.00397245893949114	0.00397245893949114
1636	ENSMUSG00000015133	Lrrk1	3.04881133193315e-05	0.000264926050701477	0.569654613946772	0.136614717958105	6.43437167277012	0.119748211152581	0.00210298315583691	0.0258923885883219	0.00524828591996766	0.0258923885883219
1637	ENSMUSG00000022305	Lrp12	3.06066479076412e-05	0.000265793589893114	0.284270697790192	0.0681883362195036	6.47492195320991	0.029822527922298	0.00118169523993027	0.00579277855464582	0.00517962026305116	0.00579277855464582
1638	ENSMUSG00000034303	Ccdc15	3.08184821807928e-05	0.000267469806277259	0.469050937630192	0.112554239082341	4.93811355942683	0.0797063541724946	0.00767256341034104	0.00945708602086646	0.011330121692766	0.011330121692766
1639	ENSMUSG00000024943	Smc5	3.11568177185831e-05	0.000270241196270517	0.256521335458326	0.0615920920366991	7.06913648530383	0.0207527635052095	0.00127015342983311	-5.39737781744018e-06	0.00442022527235272	0.00442022527235272
1640	ENSMUSG00000026456	Cyb5r1	3.13482673404294e-05	0.000271735956409478	-0.413826475929961	0.0993952258919292	6.55278467355986	0.0632309987703121	0.00199943302848797	0.0128196833666735	0.00505396470959368	0.0128196833666735
1641	ENSMUSG00000036138	Acaa1a	3.1406857049013e-05	0.000272077927976093	-0.348028561095593	0.0836000611558386	6.54436592734863	0.0447239280717924	0.00103243317815875	0.00945102215973118	0.00506722107833362	0.00945102215973118
1642	ENSMUSG00000014294	Ndufa2	3.18028112310082e-05	0.000275340295042638	-0.228683524696767	0.0549699190539891	7.60795667871455	0.0180386886719707	0.000491632318115134	0.00244567059644707	0.00404090568308803	0.00404090568308803
1643	ENSMUSG00000020130	Tbc1d15	3.19165421817248e-05	0.000276156764245526	-0.25793153234341	0.0620125778484553	7.33524777185966	0.0209719979383116	0.00157377888812942	-0.000307034731622093	0.00419456082898667	0.00419456082898667
1644	ENSMUSG00000035242	Oaz1	3.22938895893517e-05	0.000279251784916195	-0.219228019398615	0.0527414320334833	8.79763225807925	0.0164231570708288	0.000163828646995205	0.00234227100800133	0.0040086593324186	0.0040086593324186
1645	ENSMUSG00000004285	Atp6v1f	3.26479524257421e-05	0.000282006660922054	-0.234824663255935	0.0565275433162979	8.30554134992883	0.0203772225260298	0.000265909432822265	0.00452713529724163	0.00393323361101427	0.00452713529724163
1646	ENSMUSG00000022906	Parp9	3.26649013415177e-05	0.000282006660922054	-0.497159779351842	0.119680886816049	4.85259132433622	0.0913385714644423	0.00288951586892242	0.0185957561346914	0.0120274239541437	0.0185957561346914
1647	ENSMUSG00000056216	Cebpg	3.26719872354124e-05	0.000282006660922054	-0.317693488947279	0.0764790196367479	5.9977313582296	0.0336948317312079	0.00254348163887533	0.00172662568032401	0.00623007902802177	0.00623007902802177
1648	ENSMUSG00000007476	Lrrc8a	3.27118270189607e-05	0.000282179206857734	0.23957348967263	0.0576768981933648	7.34315275663932	0.0197256422002992	0.000800939059839734	0.0023328173328134	0.00418899781797192	0.00418899781797192
1649	ENSMUSG00000022450	Ndufa6	3.27651648089303e-05	0.000282467909595969	-0.370134395544852	0.0891172024182253	7.01751231063545	0.0506300921498271	0.000690614142403257	0.0112221995078732	0.00446969711224967	0.0112221995078732
1650	ENSMUSG00000015932	Dstn	3.30160900045584e-05	0.000284458627578668	0.230513549402181	0.0555240448625421	9.65323717776361	0.0196404524068751	6.61771601208089e-05	0.00455820217672557	0.00444029836170053	0.00455820217672557
1651	ENSMUSG00000020044	Timp3	3.31329167306641e-05	0.000285119578839661	0.258939589877209	0.0623832013847441	9.73401747931893	0.0247849099397445	2.37338312813969e-05	0.00581376189123291	0.00450303979723768	0.00581376189123291
1652	ENSMUSG00000060882	Kcnd2	3.31209953781727e-05	0.000285119578839661	-2.22339793141034	0.535645897105017	1.36831529992894	1.82734934092245	0.208366564609649	0.222008226018508	0.185743083973901	0.222008226018508
1653	ENSMUSG00000032330	Cox7a2	3.37628697758275e-05	0.000290364765113832	-0.222821330892764	0.0537374934362691	7.76834690100586	0.0161121758934914	0.000345274913749598	0.00117644039030639	0.00398630238747001	0.00398630238747001
1654	ENSMUSG00000000594	Gm2a	3.40195140173529e-05	0.000292395049135846	-0.763394200908712	0.184183727255405	8.68144240176536	0.215539586257146	0.000183993261647833	0.0507014748168922	0.00398008530777664	0.0507014748168922
1655	ENSMUSG00000019122	Ccl9	3.45115836612076e-05	0.000296445119835485	2.20574925152864	0.532603025575188	2.96770160376585	1.79999810760796	0.15345816875824	0.272040805519527	0.0521346178958499	0.272040805519527
1656	ENSMUSG00000035569	Ankrd11	3.46162720256416e-05	0.000297164808645242	0.220266958253305	0.0531948627734753	8.30030004578772	0.0158798009363092	0.000311473994710983	0.00134420233886389	0.00393306614352231	0.00393306614352231
1657	ENSMUSG00000036819	Jmjd4	3.54033363841508e-05	0.000303737978296372	0.344637104470479	0.0833343100479637	6.4326530080263	0.0439659488107433	0.00139902754021782	0.00901788330653739	0.00525125376160049	0.00901788330653739
1658	ENSMUSG00000020134	Peli1	3.54890250133519e-05	0.000304106075702116	0.236094808190448	0.0570961135627609	7.33537751221261	0.0192601758605119	0.000695480296552312	0.0024769551086555	0.00419446897940523	0.00419446897940523
1659	ENSMUSG00000087260	Lamtor5	3.5485580187844e-05	0.000304106075702116	-0.233251574479724	0.0564082145251705	7.48286370852261	0.0185510664584952	0.000671117875853398	0.00211535382328952	0.00410171212302309	0.00410171212302309
1660	ENSMUSG00000026047	Kdelc1	3.55327774109007e-05	0.000304297568477931	0.268255298891183	0.0648781024344448	6.73923660752869	0.024456070970098	0.0015342795567235	0.00205046963719941	0.00477947270651796	0.00477947270651796
1661	ENSMUSG00000046572	Zfp518b	3.55710880471566e-05	0.000304442256278374	0.302229618509284	0.0730992377655289	6.01663484115676	0.031757970506885	0.00183761851627365	0.00360631625323203	0.00617762932657834	0.00617762932657834
1662	ENSMUSG00000021577	Sdha	3.5605288626902e-05	0.000304551614392322	-0.241500249882063	0.0584139528391725	6.78488422687139	0.0181658853996739	0.000396919920663581	0.000439547819016723	0.00472136490878203	0.00472136490878203
1663	ENSMUSG00000096606	Tpbgl	3.57954242602093e-05	0.000305993837211747	-2.3014314176345	0.556833796500258	0.827748640263418	1.7740982747685	0.18549833300839	0.0459045466740662	0.279597482378946	0.279597482378946
1664	ENSMUSG00000023484	Prph	3.61788696703856e-05	0.000308919007752227	-1.6230651215542	0.392935140227954	8.73665582777052	0.975579745952875	0.000623764544077002	0.230973272094866	0.00399282068025563	0.230973272094866
1665	ENSMUSG00000036856	Wnt4	3.61810739946158e-05	0.000308919007752227	-1.05577639221268	0.25559852516859	3.42007192397233	0.394925018222159	0.0619607508066833	0.0136966005884051	0.0360351582958539	0.0360351582958539
1666	ENSMUSG00000056888	Glipr1	3.6606900307031e-05	0.000312367163724342	0.679779486036539	0.164678694866178	3.59487739484454	0.154661997341818	0.00941699935696676	0.010622941206767	0.0312616094572747	0.0312616094572747
1667	ENSMUSG00000008035	Mid1ip1	3.6840569597999e-05	0.000314172487945503	-0.279908308253549	0.0678327116538501	6.97277896930931	0.0264750389837599	0.00238806933561474	0.0013249815080741	0.00451384581985682	0.00451384581985682
1668	ENSMUSG00000044792	Isca1	3.70543497395839e-05	0.000315806136629452	-0.231970025574283	0.056233538677586	7.63831404604159	0.0161923851310201	0.000714744096550325	-0.000653047469625211	0.00402857221175502	0.00402857221175502
1669	ENSMUSG00000048720	Tbc1d12	3.71014865675277e-05	0.000315983026883757	0.257956356567292	0.0625375097012205	6.7494664755121	0.0234109546395555	0.00110028755230997	0.00321035003708257	0.00476612262713539	0.00476612262713539
1670	ENSMUSG00000074211	Sdhaf1	3.71195592920564e-05	0.000315983026883757	-0.301117770010077	0.0730033074417143	6.18942600536068	0.0312409996357224	0.00225704959482307	0.00279223316888926	0.00573717475132111	0.00573717475132111
1671	ENSMUSG00000035575	Utp6	3.73221750577413e-05	0.000317517678408647	0.300442811007322	0.0728618057342465	6.64172439678217	0.0323489918706317	0.00304580561638754	0.00354072821465882	0.00491745848589508	0.00491745848589508
1672	ENSMUSG00000040048	Ndufb10	3.73616180073549e-05	0.000317663134923778	-0.230974136347152	0.0560179330107913	7.29461694889506	0.0166188080841157	0.000482785919337502	0.00028482981281478	0.00422422730886475	0.00422422730886475
1673	ENSMUSG00000037251	Pomk	3.75918838297509e-05	0.000319429898699186	0.288400209073866	0.0699694329965451	6.32262498243277	0.0291184366704916	0.00189060226152653	0.00331693835389416	0.00545298006926048	0.00545298006926048
1674	ENSMUSG00000035199	Arl6ip5	3.79979480857947e-05	0.000322687473110907	-0.262194579281677	0.0636498478044664	8.07711404976856	0.0254853629720467	0.00036215878043749	0.00571479590786012	0.00393825370069972	0.00571479590786012
1675	ENSMUSG00000055692	Tmem191c	3.81500376647776e-05	0.000323771635821714	-0.777911722043671	0.188886555195726	3.83074193186078	0.224357751068334	0.0260836697784924	0.0274335263220695	0.0258862885692092	0.0274335263220695
1676	ENSMUSG00000058672	Tubb2a	3.81711635929371e-05	0.000323771635821714	0.23270988969034	0.0565065805183086	7.4198163602335	0.0179381217041465	0.000650956093463751	0.0014639862518354	0.00413853436934439	0.00413853436934439
1677	ENSMUSG00000006587	Snai3	3.88559860769997e-05	0.000329383839040327	-1.27484297826335	0.309865706256278	3.43336211521688	0.602787492864654	0.0528886080725625	0.0911365257979907	0.0356458355907759	0.0911365257979907
1678	ENSMUSG00000033938	Ndufb7	3.90130549689464e-05	0.000330518229701157	-0.232099761216503	0.0564273659831423	8.98430223784908	0.0185119762627607	0.00070716696819962	0.00223144117646751	0.0040689044794936	0.0040689044794936
1679	ENSMUSG00000040785	Ttc3	3.91046485042762e-05	0.000331096892874801	0.442765149609417	0.107657838121719	5.14486940845596	0.0631779675509375	0.00751158191324739	-0.00205448911531937	0.00987373325031588	0.00987373325031588
1680	ENSMUSG00000025912	Mybl1	3.91372282446684e-05	0.000331175498051313	0.675887381737461	0.164348921748792	3.84326681137651	0.166331174122451	0.0148849125560374	0.0217201478000558	0.0256309395639485	0.0256309395639485
1681	ENSMUSG00000030966	Trim21	3.93267444208919e-05	0.00033258120088483	-0.594337808193554	0.144558502923569	4.2370791880799	0.131047821995499	0.00689914752772581	0.0244465936235294	0.0188803916062037	0.0244465936235294
1682	ENSMUSG00000087408	Cers1	4.1068329913174e-05	0.000347103078505161	-0.385793078097158	0.0940640806135761	5.65586341752756	0.0483002203147447	0.00591345619757584	-0.0013517929695247	0.00735862069494016	0.00735862069494016
1683	ENSMUSG00000026596	Abl2	4.115965337126e-05	0.000347461776915577	0.278496925696427	0.067911638949356	6.62836834261357	0.0265741103289276	0.00198036494047621	0.00215207136229765	0.00493762111670532	0.00493762111670532
1684	ENSMUSG00000041168	Lonp1	4.11451312870879e-05	0.000347461776915577	-0.245077757237204	0.0597611652095846	8.12987429008968	0.0223046083683735	0.000281760585768006	0.00507533471504289	0.00393485392532342	0.00507533471504289
1685	ENSMUSG00000026478	Lamc1	4.14787024960301e-05	0.000349947320286982	-0.229564081875329	0.0560037403988015	7.08019295172143	0.019507848412128	0.000294844594519658	0.00432759053791675	0.00440978381346487	0.00440978381346487
1686	ENSMUSG00000022607	Ptk2	4.16413749181617e-05	0.000351111379499755	0.64365908280381	0.157059789166445	7.09701484239928	0.153890437310363	0.00212066115913622	0.0348810049003761	0.00439397641850722	0.0348810049003761
1687	ENSMUSG00000030730	Atp2a1	4.17576282305483e-05	0.000351882894443079	1.16307533767374	0.283847690643421	3.86148725296648	0.43608704766699	0.0955898005485	-0.0577600813790986	0.0252644666769048	0.0252644666769048
1688	ENSMUSG00000035078	Mtmr9	4.22268422152408e-05	0.000355626059793758	0.269401558714713	0.065788808298628	6.50762701482374	0.0260266245310324	0.0013662958343335	0.00395053489023776	0.00512595511169693	0.00512595511169693
1689	ENSMUSG00000032575	Manf	4.22907132490529e-05	0.000355953096239512	0.355147067444198	0.0867355805507372	8.05099639315698	0.0468665049744325	0.000252885989117812	0.0110317054110923	0.00394043562871902	0.0110317054110923
1690	ENSMUSG00000024066	Xdh	4.23496748590676e-05	0.000356166914462016	-0.909186631224332	0.222063070223251	9.00811417194286	0.307160507707485	0.0001432044901867	0.0738248062452783	0.00407788452964419	0.0738248062452783
1691	ENSMUSG00000035835	Plppr3	4.23912787893733e-05	0.000356166914462016	0.768722010129252	0.187765911923118	3.34367984836033	0.212272895112022	0.0145271034393023	0.0292139421292906	0.0383569530811779	0.0383569530811779
1692	ENSMUSG00000063882	Uqcrh	4.23686709719373e-05	0.000356166914462016	-0.225822579544926	0.0551571332295583	7.55009478883414	0.01894420137633	0.000496439859238998	0.00406037282405187	0.00406702415991587	0.00406702415991587
1693	ENSMUSG00000074916	Chst14	4.24217283934311e-05	0.000356212221406389	0.305896735465794	0.0747205273934191	6.09315149313072	0.0311746065406765	0.00240053375967431	0.00147791962793463	0.00597420206125174	0.00597420206125174
1694	ENSMUSG00000017667	Zfp334	4.27541559604194e-05	0.000358579988869216	0.350424752117519	0.0856351054209106	6.76420198563243	0.0456392976055284	0.00104008298002214	0.00995997394065357	0.0047472320155522	0.00995997394065357
1695	ENSMUSG00000068551	Zfp467	4.27391637401785e-05	0.000358579988869216	-0.571621792818816	0.139687392433849	4.81573256445198	0.121440523333581	0.00920397021769	0.0200648811897622	0.0123439125304	0.0200648811897622
1696	ENSMUSG00000025812	Pard3	4.30188624031432e-05	0.000360587351369743	-0.301373140636033	0.0736738766791357	7.45438268813671	0.0322793376487828	0.00402393210568989	0.0022655762439791	0.00411782805170886	0.00411782805170886
1697	ENSMUSG00000024803	Ankrd1	4.30511414293989e-05	0.000360645271986055	0.903326335609458	0.22083714239466	5.6374427889255	0.30332239273493	0.00359682670543398	0.0695567384861249	0.00743051022380193	0.0695567384861249
1698	ENSMUSG00000097327	E030030I06Rik	4.35166569490872e-05	0.000364330268073159	-0.605577412059454	0.148136503589262	6.05586679558527	0.118901043186132	0.0268450443384923	-0.0157402411045611	0.00607159120498505	0.00607159120498505
1699	ENSMUSG00000000253	Gmpr	4.41487355641644e-05	0.00036940460552099	-1.12384230793471	0.275139894530147	6.98905814208825	0.469748813805674	0.0006180066437363	0.112934935699354	0.00449761559890305	0.112934935699354
1700	ENSMUSG00000024713	Pcsk5	4.41952209939198e-05	0.000369576036264449	-0.402154113438116	0.09846155471894	6.8159267889398	0.060151992595764	0.00119487913116647	0.0133471375053397	0.00468386869692604	0.0133471375053397
1701	ENSMUSG00000025041	Nt5c2	4.42655512849941e-05	0.000369946547364771	0.234588244340157	0.0574406950363244	7.9984516842565	0.0170553230622435	0.00100332180465798	-0.000321034620327635	0.00394582836472605	0.00394582836472605
1702	ENSMUSG00000034663	Bmp2k	4.4381220161131e-05	0.000370695314812361	-0.22558184771941	0.0552436100883315	7.65458446128383	0.0166643128622398	0.000555436823961274	0.00119226549614988	0.00402234785942613	0.00402234785942613
1703	ENSMUSG00000021357	Exoc2	4.48178209976144e-05	0.000373902666257093	0.256972977532052	0.0629661772124039	6.34867650430517	0.0208180395857233	0.000544184155473439	0.00071519863354744	0.00540292505364233	0.00540292505364233
1704	ENSMUSG00000034171	Faah	4.48002722734078e-05	0.000373902666257093	-0.515838734708774	0.126393324181755	5.74058051856156	0.098997206945041	0.00535109434760711	0.0186118142489641	0.00704347507561261	0.0186118142489641
1705	ENSMUSG00000037217	Syn1	4.49256335878022e-05	0.000374582291544983	1.53934396739692	0.377237598920118	3.49875914262681	0.881643802235211	0.0575988473319762	0.155863461726548	0.0337947306427801	0.155863461726548
1706	ENSMUSG00000026389	Steap3	4.5220684460735e-05	0.000376821365940099	-0.715877697853623	0.175501211076684	8.10554621728438	0.19070507359252	0.000391843538192028	0.045809169095882	0.00393625416810622	0.045809169095882
1707	ENSMUSG00000010154	Spire2	4.53858038642418e-05	0.000377975739738758	-0.680209357924012	0.166791582594535	5.80963485675412	0.172188749611486	0.00285606805805174	0.0388730799785328	0.0068051881439409	0.0388730799785328
1708	ENSMUSG00000026853	Crat	4.57060036877748e-05	0.000380419524839231	-0.305206328345129	0.074868516584711	5.79252596896838	0.0326392816430919	0.00154518916833426	0.00432232431231282	0.00686275299505847	0.00686275299505847
1709	ENSMUSG00000007655	Cav1	4.58534398467797e-05	0.000381423347490825	-0.523069624230379	0.128334973169109	6.05853731529645	0.101844387943731	0.00217528066306813	0.0225295173444057	0.00606450788836308	0.0225295173444057
1710	ENSMUSG00000024143	Rhoq	4.60044502351234e-05	0.00038245571025878	-0.228935686244943	0.0561798463914223	7.58307934083304	0.0195108746996094	0.00031893132929003	0.00441533138155568	0.00405171423811498	0.00441533138155568
1711	ENSMUSG00000027333	Smox	4.60431449035214e-05	0.000382553680858247	0.334173735926087	0.0820087549138625	7.0284538422814	0.0415721487938661	0.00109291391663042	0.00899523990715253	0.00445909693093904	0.00899523990715253
1712	ENSMUSG00000028800	Hdac1	4.61079090313467e-05	0.000382868010975248	0.315546667784311	0.0774437490100437	5.76470161387452	0.0336490301076225	0.0020378779906012	0.00268477231275862	0.00695842340049476	0.00695842340049476
1713	ENSMUSG00000029469	Ift81	4.64401856869841e-05	0.000385402031363787	-0.493492081612001	0.121166108006278	5.3402787080598	0.0822723966257531	0.0132577543045297	-0.0017426715024924	0.00876408428955402	0.00876408428955402
1714	ENSMUSG00000042677	Zc3h12a	4.6537658576021e-05	0.00038598562095491	-0.612025791409515	0.150287462801692	4.16553214882045	0.121454108037849	0.0139390699587632	-0.00258727341786804	0.0199404122542918	0.0199404122542918
1715	ENSMUSG00000078908	Mon1b	4.66569817083737e-05	0.000386749651292268	0.244910832594918	0.060148474885901	6.98836887844872	0.0214330838084101	0.000928459780915722	0.00336990150872057	0.00449829876573407	0.00449829876573407
1716	ENSMUSG00000050856	Atp5k	4.6807703293315e-05	0.000387772907935761	-0.227177192922661	0.0558035051388275	7.56713445814881	0.0161212501982633	0.000612071346215491	0.000185937532531388	0.00405897543245323	0.00405897543245323
1717	ENSMUSG00000071014	Ndufb6	4.71250329035147e-05	0.000390174413370044	-0.222731370417799	0.0547326007117915	7.58666124201104	0.0153241935539817	0.000443367422176211	0.000108400757229614	0.00405011894883839	0.00405011894883839
1718	ENSMUSG00000032109	Nlrx1	4.78177979512858e-05	0.000395679753012502	0.451370692786786	0.111009775421178	6.1419347402151	0.0759084549789199	0.00665090703720039	0.0118338483213901	0.00585150952745625	0.0118338483213901
1719	ENSMUSG00000027669	Gnb4	4.78604233881445e-05	0.000395802081958035	0.56253309162323	0.138356043612481	7.03805376182393	0.117903917516276	0.00368835976659864	0.0250252324395496	0.00444985163394806	0.0250252324395496
1720	ENSMUSG00000013622	Atraid	4.79776308769071e-05	0.000396540697991925	-0.361212105705445	0.0888532438904662	6.89486259021849	0.0486161343322788	0.000822505658968453	0.0110198427658196	0.00459477818026823	0.0110198427658196
1721	ENSMUSG00000022052	Ppp2r2a	4.83645874883504e-05	0.000399274666512421	0.250361216466158	0.0616138392402692	6.91301427746135	0.0223524461677198	0.00111901542365414	0.00331626526959017	0.00457538235523446	0.00457538235523446
1722	ENSMUSG00000027356	Fermt1	4.83627275551626e-05	0.000399274666512421	2.43855758915655	0.600127150784117	1.25324914904002	2.07254671728861	0.337387599339436	0.0233346289089484	0.202841296322957	0.202841296322957
1723	ENSMUSG00000042032	Mat2b	4.84213478437681e-05	0.000399511248373191	-0.34655138703739	0.0852919629308572	7.0158519509292	0.0447590218859802	0.000523686807324812	0.0103883916035733	0.00447131184739289	0.0103883916035733
1724	ENSMUSG00000025225	Nfkb2	4.86887454519592e-05	0.000401484457856758	-0.236104435919244	0.0581275478031708	7.12004114752649	0.0199754777452925	0.000695756138415381	0.00336910179542138	0.00437246158199948	0.00437246158199948
1725	ENSMUSG00000031355	Arhgap6	4.87835997763825e-05	0.000402033422852785	-0.307212760459864	0.0756424662498621	6.09872755290307	0.0351800432972447	0.00260134372592095	0.00598133032462134	0.00595991131065142	0.00598133032462134
1726	ENSMUSG00000038812	Trmt112	4.894000435188e-05	0.000403088703282923	-0.256057148108502	0.0630584430794593	7.00309158787232	0.0198659475123024	0.00148077170071229	-0.00123531097188139	0.00448377916469583	0.00448377916469583
1727	ENSMUSG00000026471	Mr1	4.95819752702576e-05	0.00040813975705963	0.429606014429761	0.105877169826501	6.8249999562734	0.068820368398831	0.00134709057846271	0.0154678720572418	0.00467319204141689	0.0154678720572418
1728	ENSMUSG00000031502	Col4a1	4.97221829199114e-05	0.00040882044672612	0.350076100352151	0.0862909106513773	9.58579588837642	0.0457013283245838	1.22370693876673e-05	0.0111569448221783	0.00439105481747744	0.0111569448221783
1729	ENSMUSG00000056917	Sipa1	4.97179366523023e-05	0.00040882044672612	-0.27322240243761	0.067346768114871	7.41279806177113	0.0278378489687554	0.000511510051518718	0.00629187071175858	0.00414289301051556	0.00629187071175858
1730	ENSMUSG00000039244	E130309D02Rik	4.9778752373834e-05	0.000409048984824522	0.263921700134218	0.0650588125294817	6.56335460566649	0.0254336300015587	0.00131155617762206	0.00435998239867519	0.0050374174539973	0.0050374174539973
1731	ENSMUSG00000045038	Prkce	5.09587468029145e-05	0.000418503491941209	-0.447773583640013	0.110529020049026	4.922430356352	0.0748103517893435	0.00147390851099818	0.0168510878984989	0.0114542404932909	0.0168510878984989
1732	ENSMUSG00000042590	Ipo11	5.10258882045198e-05	0.000418812948450031	0.260132754636334	0.0642163941342383	6.40253291748683	0.0244066919547439	0.000881520037366392	0.0042509511430555	0.00530409787603935	0.00530409787603935
1733	ENSMUSG00000034135	Sik3	5.12862090753304e-05	0.000420260483608863	-0.227215162494744	0.0561068471222199	7.59735118138914	0.0179956980080469	0.000676531381460938	0.00245806735328075	0.00404543605953329	0.00404543605953329
1734	ENSMUSG00000058706	0610030E20Rik	5.12909354995342e-05	0.000420260483608863	-0.387318595882349	0.0956421250152441	5.21735772627113	0.0527519165216224	0.0042853171926115	0.00539869294081429	0.00943580692353587	0.00943580692353587
1735	ENSMUSG00000108680	0610030E20Rik	5.12909354995342e-05	0.000420260483608863	-0.387318595882349	0.0956421250152441	5.21735772627113	0.0527519165216224	0.0042853171926115	0.00539869294081429	0.00943580692353587	0.00943580692353587
1736	ENSMUSG00000039427	Alg1	5.14078511472056e-05	0.000420975813311449	-0.258020148639011	0.0637223290043206	6.62847862619848	0.0245272518218551	0.00115334858001052	0.00454031728342196	0.0049374542405918	0.0049374542405918
1737	ENSMUSG00000024978	Gpam	5.14585882943347e-05	0.000421148699592551	-0.26182205122726	0.0646649589335265	6.57811181382763	0.0237730447141836	0.00125785248178184	0.0027519084701291	0.00501448288903016	0.00501448288903016
1738	ENSMUSG00000030051	Aplf	5.16681118512237e-05	0.000422620183013231	0.361155488819091	0.0892193483827985	5.74395767582511	0.0426778300762381	0.00490869160516776	-0.000473886673928889	0.007031446583609	0.007031446583609
1739	ENSMUSG00000038085	Cnbd2	5.17514698714634e-05	0.000423058594417898	-0.3456738753531	0.0854027549749636	5.69412573063331	0.0445994850992654	0.00261267362662237	0.00832777220934815	0.00721303168784434	0.00832777220934815
1740	ENSMUSG00000037855	Zfp365	5.20354214770634e-05	0.000425135374550537	0.536081597738878	0.132487141126667	4.85412400181709	0.107278454906982	0.00962614012259521	0.0167031237232808	0.0120144770549264	0.0167031237232808
1741	ENSMUSG00000029674	Limk1	5.20884473773585e-05	0.000425324163076697	0.380682794726515	0.0940874466792299	5.3472199736266	0.0480447170083074	0.00455011222946222	0.0011610127056257	0.00872855920446317	0.00872855920446317
1742	ENSMUSG00000074873	AI606181	5.21975427114614e-05	0.000425970302632684	0.380224371748872	0.0939855291032753	5.36235973823427	0.0461794690658799	0.00459801504369286	-0.00108764353827751	0.00865190447754105	0.00865190447754105
1743	ENSMUSG00000024193	Phf1	5.22829581960868e-05	0.000426178058323148	-0.354034693611103	0.0875201355406563	6.32914701895153	0.0467938982341581	0.00201157987751057	0.00947808131007171	0.00544030043485385	0.00947808131007171
1744	ENSMUSG00000043398	Gpr135	5.22624369557558e-05	0.000426178058323148	-0.314487428428171	0.0777419759152639	6.0163618523087	0.032097994956666	0.00288734184533516	0.000146773360736083	0.00617838038347904	0.00617838038347904
1745	ENSMUSG00000064367	mt-Nd5	5.23826442784703e-05	0.000426745943302426	0.253003269710277	0.0625512807097772	10.8412667478422	0.0199482393665823	1.85102669837909e-05	0.000912793509709767	0.00585048381066623	0.00585048381066623
1746	ENSMUSG00000036894	Rap2b	5.24532608334831e-05	0.000427076492559448	-0.26291569544963	0.0650070529147031	6.91508523958888	0.0258084991885144	0.0012786583231012	0.00506021706988132	0.00457319216581157	0.00506021706988132
1747	ENSMUSG00000048534	Jaml	5.25547905045597e-05	0.000427658215118958	1.1050986196878	0.273271071061899	3.31856549364855	0.455985381705947	0.033831408439589	0.0781842089793874	0.0391524255770705	0.0781842089793874
1748	ENSMUSG00000055652	Klhl25	5.26586463698964e-05	0.000428258190385839	0.323224221539223	0.0799366984436921	5.80189601810797	0.0355465857224076	0.0027537045174631	0.00250181611443253	0.00683110911965355	0.00683110911965355
1749	ENSMUSG00000029064	Gnb1	5.28133838750873e-05	0.000429271049267148	0.223755267598979	0.0553464085352148	8.0209498196055	0.0184090040663695	0.000651482260583266	0.00358486540551921	0.00394335514603708	0.00394335514603708
1750	ENSMUSG00000002504	Slc9a3r2	5.31481153119318e-05	0.00043149834795798	0.24808835538114	0.0613877465780821	6.86440386811656	0.0218423157301482	0.00102449794709013	0.00319795968720034	0.00462818519781211	0.00462818519781211
1751	ENSMUSG00000042870	Tom1	5.31246122496637e-05	0.00043149834795798	-0.33338136276629	0.0824907941295475	5.35851540635717	0.0357945842280094	0.00153583463419575	0.00152872076085042	0.00867126203998935	0.00867126203998935
1752	ENSMUSG00000009246	Trpm5	5.34593186769767e-05	0.00043377721136524	0.531265154033986	0.131502435008212	5.82020858290781	0.105424267662933	0.0148197324103974	0.0111196032092361	0.00677008143982946	0.0111196032092361
1753	ENSMUSG00000038280	Ostm1	5.40240276036744e-05	0.00043810928489095	0.227091572241878	0.0562456017090029	6.95685110396605	0.0162231449997941	0.000215421970792897	0.000724540960216344	0.0045299295966188	0.0045299295966188
1754	ENSMUSG00000040661	Rad54l2	5.41149021755231e-05	0.000438596037244719	0.324620485208805	0.0804092295168	5.37168972869218	0.0368172608941904	0.00109324288443507	0.00541141095185277	0.00860522340279306	0.00860522340279306
1755	ENSMUSG00000002985	Apoe	5.41463708507524e-05	0.000438601030207576	-0.564168255158619	0.139750477719653	4.39177279485889	0.115145616069116	0.0124931659493991	0.0120816715887255	0.0168021280849078	0.0168021280849078
1756	ENSMUSG00000042793	Lgr6	5.42241014544348e-05	0.000438980538881689	1.74503408124884	0.432299557916753	2.52479589680689	1.13780267274602	0.10526488105533	0.175059480607201	0.074651190241735	0.175059480607201
1757	ENSMUSG00000097214	Gm19791	5.42954262626326e-05	0.000439307785856338	-0.88922136925727	0.220304803033068	3.47559387287406	0.257169254512089	0.0383631178707861	-0.0134195410595907	0.0344381914883722	0.0344381914883722
1758	ENSMUSG00000025017	Pik3ap1	5.43980787130125e-05	0.000439887990320925	2.21632623042746	0.549155668296815	1.13656966940999	1.73351494024606	0.230691676118058	0.0941637643092198	0.221666245915725	0.221666245915725
1759	ENSMUSG00000020889	Nr1d1	5.48242116608468e-05	0.000443081860699601	-0.416033273834893	0.103130482881382	5.64076897839137	0.0646881812805499	0.00313743630067218	0.0128164084483485	0.00741745031649664	0.0128164084483485
1760	ENSMUSG00000001552	Jup	5.53427921350975e-05	0.000447018825563947	0.400522040553006	0.0993398630781118	7.51854912633819	0.0599674615662771	0.000226020845762257	0.0145765917488047	0.00408271593641602	0.0145765917488047
1761	ENSMUSG00000027907	S100a11	5.54102130739212e-05	0.000447309249891461	0.419692732719054	0.104102078930445	9.15677227983285	0.0658472883743253	0.000110063859675073	0.0161458003967859	0.00414073312517712	0.0161458003967859
1762	ENSMUSG00000028672	Hmgcl	5.59061255316482e-05	0.000451056458886442	-0.391164702698264	0.0970763105285346	5.22550372617094	0.0551925726666107	0.00474707344083395	0.00686495815354672	0.00938864165791477	0.00938864165791477
1763	ENSMUSG00000036002	Fam214b	5.60322443758379e-05	0.000451817575749808	0.434555528021962	0.10785889961414	7.35213485494647	0.070611802751502	0.00232988974036596	0.0151204235985938	0.00418275889624056	0.0151204235985938
1764	ENSMUSG00000009035	Tmem184b	5.62060098305129e-05	0.000452448831115839	0.398207483031688	0.0988549935305349	5.91530950824919	0.0592975315578364	0.00097579888913161	0.0136826657297515	0.00646968786157979	0.0136826657297515
1765	ENSMUSG00000032171	Pin1	5.61825779947303e-05	0.000452448831115839	0.22971372296975	0.0570250354767626	7.27337249884838	0.01936481426896	0.000637322865881101	0.00378054702508522	0.00424045914080796	0.00424045914080796
1766	ENSMUSG00000033256	Shf	5.61871924706846e-05	0.000452448831115839	0.63439114502158	0.157484500817351	4.34082023824153	0.132468889374738	0.0197459821628424	-0.00507941727509234	0.0174560698336928	0.0174560698336928
1767	ENSMUSG00000007036	Abhd16a	5.63555606431268e-05	0.000453395953651777	-0.325953349853372	0.0809304625303695	5.59255066498585	0.0351519387601289	0.00221431496485669	0.0018835136300664	0.00761029468321263	0.00761029468321263
1768	ENSMUSG00000031827	Cotl1	5.6864571520528e-05	0.000456973854570846	1.72043604818903	0.427388913822355	5.17090089072781	1.10716359916238	0.0476299607767525	0.226361964710626	0.00971259760923372	0.226361964710626
1769	ENSMUSG00000034974	Dapk3	5.68349800003683e-05	0.000456973854570846	0.254592914382705	0.0632437798171572	6.74990977686125	0.022547154670754	0.00123411499055314	0.00264324632768429	0.00476554853778845	0.00476554853778845
1770	ENSMUSG00000003233	Dvl3	5.69363948741497e-05	0.000457292536458142	0.283993972761533	0.0705546899811126	6.33716225599274	0.0301438498224904	0.002042091377233	0.00539300468905042	0.00542485504026336	0.00542485504026336
1771	ENSMUSG00000039217	Il18	5.70619727370962e-05	0.00045804235145712	-0.474461037236385	0.117888994209813	6.9629752715532	0.084211360703589	0.00119826313776529	0.0196484592959366	0.00452372049128954	0.0196484592959366
1772	ENSMUSG00000032440	Tgfbr2	5.72873782806476e-05	0.000459546831826269	0.541960132664349	0.134691500449897	9.02857556465868	0.109886395971402	0.000224166173774832	0.0269885342663922	0.00408583858494685	0.0269885342663922
1773	ENSMUSG00000066952	Myo1h	5.73140498612813e-05	0.000459546831826269	-0.610755384506604	0.151793082830292	4.40665754571383	0.131676370331999	0.0179452305310933	0.00676692999497757	0.0166164794615926	0.0166164794615926
1774	ENSMUSG00000022223	Sdr39u1	5.73709301173013e-05	0.000459743597828385	-0.334747428444538	0.083200728888335	5.91256016454242	0.0379015943606384	0.00390554200180521	0.00145051063015689	0.00647799992952014	0.00647799992952014
1775	ENSMUSG00000050428	Fbxo46	5.75836902795533e-05	0.000461188586486834	0.295695509260825	0.0735103841143294	6.33171643781299	0.0282875574269561	0.00267033203360208	-9.93230737887777e-05	0.00543533282535231	0.00543533282535231
1776	ENSMUSG00000021750	Fam107a	5.77034560398851e-05	0.000461887573796738	-1.59126468562905	0.395639106115145	3.02735184678179	0.947473352664148	0.123205182045391	0.111590271385997	0.0496613243496453	0.111590271385997
1777	ENSMUSG00000056537	Rlim	5.77404253910079e-05	0.000461923403128063	0.214854979896319	0.0534217975896491	8.15298961649872	0.0160201296539837	0.000347043974418311	0.00236711969821831	0.00393378871214585	0.00393378871214585
1778	ENSMUSG00000038418	Egr1	5.77757364529835e-05	0.00046194593330462	-1.09369418444083	0.27194715705654	6.95927405464825	0.447596398201267	0.00187331475299993	0.109059569593702	0.00452746922018677	0.109059569593702
1779	ENSMUSG00000027198	Ext2	5.80835618827966e-05	0.000464146102150554	0.226069205654544	0.0562296270283104	7.17705581621683	0.0163610852152755	0.000422299209817397	0.000863825154798254	0.00432035722379694	0.00432035722379694
1780	ENSMUSG00000072623	Zfp9	5.84653155181778e-05	0.000466934227756414	0.692335744336581	0.172269068540601	6.06221619566851	0.179410593236842	0.001593344313345	0.0429216036504245	0.00605477757705871	0.0429216036504245
1781	ENSMUSG00000040466	Blvrb	5.86866537170443e-05	0.000468438781157497	-0.382198663617783	0.0951209014527655	5.50730325065035	0.0537299224960355	0.00560089835110681	0.00678307284223071	0.00797108048867329	0.00797108048867329
[truncated: 12,435 more rows]
