# Supplementary material for: Transcriptional heterogeneity of stemness phenotypes in the ovarian epithelium
Source: Commun Biol. 2021 May 5;4:527. doi: 10.1038/s42003-021-02045-w (PMC8100130; doi:10.1038/s42003-021-02045-w)
Supplement: Supplementary file 6 — Supplementary Data 4 [file 42003_2021_2045_MOESM6_ESM.csv]

	pathway	pval	padj	log2err	ES	NES	size	leadingEdge
1	GO_2_OXOGLUTARATE_METABOLIC_PROCESS	0.0426008968609865	0.247404433320587	0.332263053752429	-0.589638343933518	-1.46179768758853	17	c("ADHFE1"	"GOT1"	"STAT5A"	"IDH1"	"D2HGDH"	"IDH3B"	"STAT5B"	"IDH2"	"MRPS36"	"IDH3G")
2	GO_3_UTR_MEDIATED_MRNA_STABILIZATION	0.283482142857143	0.641294530519807	0.119887845115423	-0.531803187007097	-1.18689429343409	11	c("ZFP36"	"MYD88"	"MAPKAPK2"	"MAPK14"	"ELAVL1"	"HNRNPC")
3	GO_4_HYDROXYPROLINE_METABOLIC_PROCESS	0.220216606498195	0.575842726125297	0.122679189568808	0.591208185819241	1.23965041278363	11	c("EGLN3"	"PRDX4"	"HOGA1"	"P4HB"	"ERO1LB")
4	GO_ACETYL_COA_METABOLIC_PROCESS	0.532731376975169	0.840220189299434	0.0822054920415869	-0.377161559081979	-0.94729704395919	18	c("ACSS1"	"MVD"	"ACACB"	"ACSS2"	"MLYCD"	"PDHB"	"PDHA1"	"PMVK"	"MVK"	"DLD"	"NUDT7")
5	GO_ACIDIC_AMINO_ACID_TRANSPORT	0.733826247689464	0.956101154598302	0.0562940749700968	0.38573514593867	0.820492996964738	12	c("PRAF2"	"SLC1A6"	"SLC7A11")
6	GO_ACID_SECRETION	0.195462478184991	0.541345557265272	0.128788713061714	0.458239371584506	1.22787381142274	30	c("ABCC4"	"PPFIA3"	"GLS2"	"STX1A"	"UNC13B"	"SLC1A6"	"NTRK2"	"KISS1R"	"STARD10"	"PLA2G4A")
7	GO_ACTIN_CYTOSKELETON_REORGANIZATION	0.0700854700854701	0.325048208855596	0.222056046145248	0.469978555147009	1.34936322822247	44	c("S1PR1"	"PAK1"	"RAP2A"	"FGF10"	"CDC42BPG"	"MYH9"	"FRY"	"FLNA"	"CTTN"	"RALA"	"GSN")
8	GO_ACTIN_FILAMENT_BASED_MOVEMENT	0.193877551020408	0.539615846338535	0.127505315300183	0.399190292020911	1.20740981016529	59	c("TNNT2"	"SCN5A"	"CACNA2D1"	"DES"	"ACTA1"	"TNNC1"	"MYH10"	"PKP2"	"FNBP1L"	"MYO7A"	"TTN"	"MYO1B"	"SCN4B"	"MYO1E"	"MYH9"	"ANK2"	"TPM2")
9	GO_ACTIN_FILAMENT_BASED_PROCESS	0.00565724998978292	0.0722424395002108	0.407017918923954	0.362220717611513	1.37524404860335	333	c("S1PR1"	"PDGFRB"	"DPYSL3"	"CNN1"	"TNNT2"	"LMOD1"	"NEDD9"	"ACTR3B"	"NKX2-5"	"AIF1"	"FOXJ1"	"SCN5A"	"PDGFA"	"DLC1"	"ITGB5"	"ANKRD1"	"CACNA2D1"	"DES"	"MICAL1"	"ZYX"	"ACTA1"	"CORO6"	"DBN1"	"ITGB1"	"MARCKS"	"TNNC1"	"PAK1"	"NEBL"	"ACTN1"	"RAP2A"	"MYH10"	"PKP2"	"FLNB"	"FNBP1L"	"SHROOM4"	"PDLIM7"	"PHACTR4"	"TMSB10"	"SPIRE1"	"MYO7A"	"CNN2"	"TTN"
ANK2	"FLNA"	"SRC"	"NPHP4"	"TPM2"	"TNXB"	"LIMK1"	"ARRB1"	"AMOT"	"FSCN1"	"PFN2"	"FMNL3"	"CTTN"	"KCTD13"	"RALA"	"DAAM1"	"TTC17"	"RND3"	"GSN"	"EVL")
10	GO_ACTIN_FILAMENT_BUNDLE_ORGANIZATION	0.262152777777778	0.62148186620692	0.108394255853397	0.417243546603008	1.16207816346106	39	c("DPYSL3"	"NEDD9"	"AIF1"	"ITGB5"	"ZYX"	"ITGB1"	"ACTN1"	"SPIRE1"	"HSP90B1"	"MYO1B"	"SRC"	"ARRB1"	"FSCN1"	"KCTD13")
11	GO_ACTIN_FILAMENT_ORGANIZATION	0.12210200927357	0.441066184458602	0.156312403073186	0.356455964928102	1.22600697983627	127	c("DPYSL3"	"TNNT2"	"LMOD1"	"NEDD9"	"ACTR3B"	"AIF1"	"ITGB5"	"MICAL1"	"ZYX"	"ACTA1"	"DBN1"	"ITGB1"	"MARCKS"	"NEBL"	"ACTN1"	"SHROOM4"	"TMSB10"	"SPIRE1"	"TTN"	"HSP90B1"	"MYO1B"	"VASP"	"FAT1"	"FMN1"	"FRY"	"FLNA"	"SRC"	"ARRB1"	"FSCN1"	"CTTN"	"KCTD13"	"TTC17"	"GSN"	"EVL")
12	GO_ACTIN_FILAMENT_POLYMERIZATION	0.849775784753363	1	0.0584693210386381	-0.291781160098462	-0.723367178376583	17	c("VIL1"	"COBLL1"	"ANG"	"MICALL2"	"ARHGAP6")
13	GO_ACTIN_MEDIATED_CELL_CONTRACTION	0.414802065404475	0.760127432773173	0.0810802057550866	0.363368988086028	1.03515026611291	43	c("TNNT2"	"SCN5A"	"CACNA2D1"	"DES"	"ACTA1"	"TNNC1"	"PKP2"	"TTN"	"SCN4B"	"ANK2"	"TPM2")
14	GO_ACTIN_MYOSIN_FILAMENT_SLIDING	0.18625678119349	0.527219289335477	0.135002033828631	0.51939646815118	1.27495901215813	19	c("TNNT2"	"DES"	"ACTA1"	"TNNC1"	"TTN"	"TPM2"	"MYL6B"	"TPM4")
15	GO_ACTIN_NUCLEATION	0.799642218246869	0.98855659268968	0.0508054139066364	0.305175987896483	0.735628874357242	18	c("ACTR3B"	"SPIRE1"	"FMN1"	"GSN"	"TRIM27"	"ARPC5")
16	GO_ACTIN_POLYMERIZATION_OR_DEPOLYMERIZATION	0.684118673647469	0.925248590791057	0.0568864160475701	0.318151731729512	0.852502433605095	30	c("AIF1"	"MICAL1"	"VASP"	"CTTN"	"TTC17"	"GSN"	"EVL")
17	GO_ACTION_POTENTIAL	0.51089588377724	0.82447334507222	0.0883594442500905	-0.311342583276239	-0.974135420483387	49	c("KCND2"	"P2RX3"	"CNTNAP1"	"SCN1B"	"GJA5"	"KCNJ2"	"GPR88"	"SNTA1"	"ATP1B1"	"CACNB2"	"ATP1A1"	"CACNA1H"	"GPD1L"	"KCNA2"	"NEDD4L")
18	GO_ACTIVATION_OF_ADENYLATE_CYCLASE_ACTIVITY	0.762331838565022	0.971432889392651	0.0636424081651019	-0.325284434972963	-0.806426582911697	17	c("ADORA2B"	"ADCY3"	"ADRB1"	"GNAS"	"GNAL")
19	GO_ACTIVATION_OF_ANAPHASE_PROMOTING_COMPLEX_ACTIVITY	0.471349353049908	0.801632743836298	0.0780892306943345	0.46715976230795	0.993690405121467	12	c("CDC14B"	"FBXO5"	"ANAPC10"	"PLK1"	"UBE2S"	"FZR1"	"GORASP1"	"GOLGA2"	"UBE2C")
20	GO_ACTIVATION_OF_CYSTEINE_TYPE_ENDOPEPTIDASE_ACTIVITY	0.318864774624374	0.67512819686131	0.0940503465727813	0.347007599118944	1.07034504376551	67	c("NGFR"	"COL4A3"	"CYFIP2"	"NGF"	"DLC1"	"EGLN3"	"APAF1"	"DAP"	"MTCH1"	"TNFRSF10B"	"EIF2AK3"	"CASP8"	"PMAIP1")
21	GO_ACTIVATION_OF_CYSTEINE_TYPE_ENDOPEPTIDASE_ACTIVITY_INVOLVED_IN_APOPTOTIC_SIGNALING_PATHWAY	0.935087719298246	1	0.0427591434738678	0.274841752535498	0.568929647278778	10	c("TNFRSF10B"	"CASP8"	"TRAF2"	"TRADD"	"JAK2")
22	GO_ACTIVATION_OF_GTPASE_ACTIVITY	0.0521008403361345	0.275369098736348	0.257206466468838	0.472601542842054	1.43753615032628	61	c("WNT5A"	"PLEKHG4"	"FOXJ1"	"TBC1D9"	"TBC1D1"	"EPHA1"	"EPHA2"	"ADPRH"	"SGSM1"	"TBC1D8"	"SYDE2"	"TBC1D14"	"TBC1D10C"	"TBC1D12"	"RCC2"	"BCAS3"	"TBC1D25"	"USP6NL")
23	GO_ACTIVATION_OF_IMMUNE_RESPONSE	0.661495063469676	0.913135436074735	0.0486034247259069	0.247254022960199	0.922794875618978	263	c("HAVCR2"	"MASP1"	"MYO1G"	"PIK3AP1"	"LAX1"	"TLR2"	"TNFAIP3"	"CYFIP2"	"NOD2"	"FYN"	"PLCG2"	"PIK3CD"	"CLEC7A"	"PAK1"	"TNFRSF21"	"NR1H4"	"TRAC"	"PTK2"	"RPS6KA5"	"YES1"	"TLR7"	"HSP90B1"	"MAPKAPK3"	"TRAF3"	"PLEKHA1"	"PLCG1"	"SRC"	"IRAK2")
24	GO_ACTIVATION_OF_INNATE_IMMUNE_RESPONSE	0.455521472392638	0.786438753132832	0.0702812841717392	0.283708513664756	0.999135662081911	153	c("HAVCR2"	"PIK3AP1"	"TLR2"	"TNFAIP3"	"NOD2"	"FYN"	"PLCG2"	"CLEC7A"	"PAK1"	"NR1H4"	"RPS6KA5"	"TLR7"	"HSP90B1"	"MAPKAPK3"	"TRAF3"	"SRC"	"IRAK2"	"CASP8"	"PSMF1"	"UBE2D1"	"TRIM5"	"PAK3")
25	GO_ACTIVATION_OF_JUN_KINASE_ACTIVITY	0.156966490299824	0.487942167287488	0.14641623786055	0.502196085194661	1.30092076229337	26	c("WNT5A"	"MDFI"	"MAP4K1"	"MAP4K5")
26	GO_ACTIVATION_OF_MAPKKK_ACTIVITY	0.335087719298246	0.694430289647586	0.0940503465727813	0.538382888999814	1.11446672244615	10	c("GADD45A"	"MAP4K1"	"GADD45B"	"MAP4K5"	"TRAF7"	"GADD45G")
27	GO_ACTIVATION_OF_MAPKK_ACTIVITY	0.514629948364888	0.825313750239623	0.0699458736501659	0.342661655252084	0.976160088644962	43	c("NGF"	"FLT1"	"MAP3K14"	"MAP3K13"	"KISS1R"	"PLCG1"	"GADD45B"	"GNAI2"	"MAP3K4")
28	GO_ACTIVATION_OF_MAPK_ACTIVITY	0.41390205371248	0.759627640529896	0.0766746872490091	0.310347904985449	1.01856048761963	95	c("WNT5A"	"MDFI"	"NOD2"	"THBS1"	"DUSP6"	"SHC2"	"MAPK11"	"FGF10"	"FGF2"	"MAPKAPK3"	"GHR"	"IRAK2"	"MAP4K1"	"ITGA1"	"ARRB1"	"MAP4K5"	"P2RX7"	"ERP29"	"PAK3"	"PTPN11"	"PIK3CB"	"TAB3")
29	GO_ACTIVATION_OF_NF_KAPPAB_INDUCING_KINASE_ACTIVITY	0.547619047619048	0.852005549237383	0.0785029047348687	-0.396437136676448	-0.952773831026468	14	c("TNFSF15"	"MALT1")
30	GO_ACTIVATION_OF_PHOSPHOLIPASE_C_ACTIVITY	0.347504621072089	0.705844225810682	0.0949751525905595	0.521113270511153	1.10845432048801	12	c("HTR2B"	"AVPR1A"	"RASGRP4")
31	GO_ACTIVATION_OF_PROTEIN_KINASE_ACTIVITY	0.280832095096582	0.640781861654385	0.0946646223153342	0.298889027432744	1.08527138730503	203	c("WNT11"	"WNT5A"	"MDFI"	"NOD2"	"NGF"	"THBS1"	"ITGB3"	"FLT1"	"PDGFB"	"CAMKK1"	"DUSP6"	"MAP3K14"	"SHC2"	"MAP3K13"	"MAPK11"	"GADD45A"	"TGFBR2"	"TRAF4"	"CLSPN"	"FGF10"	"KISS1R"	"FGF2"	"MAPKAPK3"	"GHR"	"NRG1"	"PLCG1"	"CARD10"	"SRC"	"IRAK2"	"MAP4K1"	"ITGA1"	"ARRB1"	"TNFRSF10B"	"RIPK3"	"GADD45B"	"TGFB2"	"MAP4K5"	"P2RX7"	"ERP29"	"GNAI2"	"PAK3"	"PTPN11"
32	GO_ACTIVATION_OF_PROTEIN_KINASE_A_ACTIVITY	0.455357142857143	0.786438753132832	0.0902635484340068	-0.463934242245614	-1.03542234816024	11	c("PRKAR2B"	"ADCY3"	"PRKAR1A"	"PRKACA")
33	GO_ACTIVATION_OF_PROTEIN_KINASE_B_ACTIVITY	0.338888888888889	0.699084697363724	0.0965629554309422	0.499390665901325	1.12173526854235	15	c("WNT5A"	"PDGFB"	"SRC")
34	GO_ACTIVIN_RECEPTOR_SIGNALING_PATHWAY	0.0189458457451755	0.149932353212261	0.352487857583619	0.70545085547923	1.58458929821244	15	c("GDF6"	"ACVRL1"	"INHBA"	"BMPR2"	"ACVR1")
35	GO_ACTOMYOSIN_STRUCTURE_ORGANIZATION	0.0123882056627679	0.116252577148521	0.380730400722792	0.51114232065854	1.53100496583459	55	c("PDGFRB"	"CNN1"	"LMOD1"	"NKX2-5"	"ITGB5"	"ANKRD1"	"ZYX"	"ACTA1"	"ITGB1"	"NEBL"	"MYH10"	"CNN2"	"TTN"	"KRT8"	"MYH9"	"SRC"	"ARRB1"	"KCTD13")
36	GO_ACUTE_INFLAMMATORY_RESPONSE	0.289156626506024	0.648158038088931	0.101713902282311	0.404993077183396	1.13402146350197	40	c("IL6"	"CD6"	"ASS1"	"NUPR1"	"SIGIRR"	"VNN1"	"ORM2"	"FN1"	"PRCP"	"IL31RA"	"ACVR1")
37	GO_ACUTE_PHASE_RESPONSE	0.478458049886621	0.808059219724994	0.0883594442500905	-0.386446399733984	-0.991470167997414	20	c("UGT1A1"	"HP"	"LBP"	"HFE"	"IL1RN"	"CEBPB"	"TFRC"	"IL1A"	"STAT3"	"STAT5B"	"F8")
38	GO_ACYLGLYCEROL_HOMEOSTASIS	0.454545454545455	0.786141522963377	0.0886261133285098	-0.414632072139097	-1.01524987544071	15	c("MLXIPL"	"LPL"	"SCARB1"	"MIA2"	"RORA")
39	GO_ADAPTATION_OF_SIGNALING_PATHWAY	0.104672897196262	0.408795295656532	0.188204146308491	0.648039427739518	1.39833245979446	13	c("HTR2B"	"DNM1"	"ARRB1"	"HTR1B"	"GRK6")
40	GO_ADAPTIVE_IMMUNE_RESPONSE	0.183060109289617	0.523112009699193	0.170932335370056	-0.316138161806167	-1.14598036292795	116	c("CD74"	"RORC"	"C3"	"PRKCB"	"SLC11A1"	"CD79A"	"IL18BP"	"SEMA4A"	"TAP2"	"ERAP1"	"TNFSF18"	"BCL3"	"RAET1E"	"C1RL"	"RELB"	"CD55"	"RAB27A"	"IL18R1"	"POU2F2"	"TFEB"	"FAS"	"C2"	"IL18"	"TNFRSF11A"	"PTK2B")
41	GO_ADAPTIVE_IMMUNE_RESPONSE_BASED_ON_SOMATIC_RECOMBINATION_OF_IMMUNE_RECEPTORS_BUILT_FROM_IMMUNOGLOBULIN_SUPERFAMILY_DOMAINS	0.0315701136218045	0.209612497385541	0.321775918075361	-0.424187254295667	-1.43302398544044	71	c("CD74"	"RORC"	"C3"	"SLC11A1"	"IL18BP"	"SEMA4A"	"BCL3"	"RAET1E"	"C1RL"	"RELB"	"CD55"	"RAB27A"	"IL18R1"	"POU2F2"	"FAS"	"C2"	"IL18")
42	GO_ADENYLATE_CYCLASE_ACTIVATING_G_PROTEIN_COUPLED_RECEPTOR_SIGNALING_PATHWAY	0.868181818181818	1	0.0580983576873206	-0.270317151531148	-0.72960770319241	25	c("ADORA2B"	"SLC9A3R1"	"CALCRL")
43	GO_ADENYLATE_CYCLASE_INHIBITING_G_PROTEIN_COUPLED_RECEPTOR_SIGNALING_PATHWAY	0.00967645469029768	0.101388493782956	0.380730400722792	0.627409395487893	1.63470313009695	27	c("S1PR1"	"GPR37L1"	"CHRM1"	"OPRD1"	"GRIK3"	"APLP1"	"S1PR3"	"NPR3")
44	GO_ADENYLATE_CYCLASE_MODULATING_G_PROTEIN_COUPLED_RECEPTOR_SIGNALING_PATHWAY	0.0324232081911263	0.212452362710077	0.332263053752429	0.498342834977082	1.48147168302294	52	c("S1PR1"	"GPR37L1"	"GPR21"	"CHRM1"	"OPRD1"	"GNAO1"	"GRIK3"	"APLP1"	"S1PR3"	"NPR3"	"GNAT2"	"PTGER4"	"FLNA"	"CCR3"	"GALR2"	"HTR1B"	"GNAI2"	"PDE4D"	"GNAZ")
45	GO_ADHERENS_JUNCTION_ASSEMBLY	0.592400690846287	0.87843558002617	0.0632191170859458	0.335870870759514	0.911912310295671	32	c("ITGA2"	"DLC1"	"ACTN1"	"JUP"	"CTTN"	"RCC2"	"PTPRK"	"TBCD"	"DLG5"	"RHOD"	"SMAD7")
46	GO_ADHERENS_JUNCTION_ORGANIZATION	0.0584192439862543	0.293186166512059	0.245041785430996	0.470281920069554	1.3877058163323	51	c("CDH10"	"ITGA2"	"CDH5"	"CDH11"	"DLC1"	"ACTN1"	"CDH24"	"PKP2"	"SRC"	"JUP"	"CTTN"	"CDH2"	"CSK"	"RCC2"	"PTPRK"	"CDH3"	"TBCD"	"DLG5"	"RHOD"	"SMAD7"	"NUMBL")
47	GO_ADIPOSE_TISSUE_DEVELOPMENT	0.2	0.546504559270517	0.148261500475107	-0.443413583082585	-1.20912973795074	26	c("PPARGC1A"	"RORC"	"OXCT1"	"TBL1XR1"	"ARID5B"	"ID2"	"ACAT1"	"NAMPT")
48	GO_ADP_METABOLIC_PROCESS	0.880208333333333	1	0.0450442767152794	0.257145927533089	0.710286037007057	37	c("HK1"	"AK1"	"BPGM"	"PFKL"	"AK4"	"ADPGK"	"ENO1"	"PFKFB4")
49	GO_ADRENAL_GLAND_DEVELOPMENT	0.592592592592593	0.87843558002617	0.0665892104103933	0.410238278759559	0.902664402468508	14	c("WNT11"	"NR5A1"	"NF1")
50	GO_ADULT_BEHAVIOR	0.169686985172982	0.503460724985184	0.135002033828631	0.39291058183301	1.23416246144721	75	c("PREX2"	"NR4A2"	"EPHA4"	"OPRD1"	"HIPK2"	"ABAT"	"PARK2"	"NRXN1"	"ZFHX2"	"CHD7"	"NOS1"	"DNM1"	"MAPT"	"GRIN2D"	"SHANK2"	"NLGN3"	"CHRNB1"	"SPTBN2")
51	GO_ADULT_LOCOMOTORY_BEHAVIOR	0.154499151103565	0.485114896725775	0.144630528034484	0.425518230623894	1.24951901831742	49	c("PREX2"	"NR4A2"	"EPHA4"	"OPRD1"	"HIPK2"	"PARK2"	"CHD7"	"DNM1"	"MAPT"	"GRIN2D")
52	GO_AEROBIC_RESPIRATION	0.00344557429085091	0.0541533441866253	0.431707695803346	-0.532490350521209	-1.64539283775473	46	c("BLOC1S1"	"UQCR10"	"UQCRB"	"IDH1"	"IDH3B"	"SDHC"	"SUCLG2"	"SDHD"	"ACO2"	"IDH2"	"SIRT3"	"SDHA"	"ACO1"	"UQCRH"	"PDHB"	"IDH3G"	"PDHA1"	"MDH1"	"OXA1L"	"SURF1"	"SUCLG1"	"DLD"	"SDHB"	"COX10"	"OGDHL"	"DLST"	"FXN"	"MDH2"	"UQCRC2"	"SUCLA2"	"UQCRC1")
53	GO_AGING	0.0231669611809461	0.173270366902417	0.352487857583619	0.38133982561782	1.37877657364866	196	c("IL6"	"IGF1"	"ASS1"	"SERPINE1"	"CTGF"	"CYP1A1"	"IGFBP2"	"HMGA2"	"RETN"	"ATP8A2"	"SERPINF1"	"ADA"	"KRT14"	"NOX4"	"GNAO1"	"ABAT"	"CDKN1A"	"MADCAM1"	"HYAL2"	"NOS1"	"TBX2"	"APAF1"	"LOXL2"	"TGFBR2"	"NTRK2"	"MME"	"BRCA2"	"FURIN"	"ENG"	"HMGCR"	"PLA2G4A"	"LRP1"	"SLC18A2"	"ZMIZ1")
54	GO_ALCOHOL_BIOSYNTHETIC_PROCESS	0.295934959349594	0.652712287672435	0.096887770327544	0.345717792129512	1.09947525829059	81	c("HSD17B3"	"PCYT1B"	"LPIN3"	"SLC44A4"	"PLCG2"	"FABP5"	"LPCAT2"	"LPIN2"	"FGF2"	"ABHD3"	"HMGCR"	"PLA2G4A"	"IMPA1"	"CYP27B1"	"SLC44A2"	"CYB5R2")
55	GO_ALCOHOL_CATABOLIC_PROCESS	0.0345830186560592	0.21952897839605	0.321775918075361	-0.491765198564191	-1.47398525293736	40	c("SORD"	"SLC44A1"	"ADH7"	"SMPD3"	"SCARF1"	"GK"	"SCARB1"	"ALDH3B2"	"APOE"	"ALDH3B1"	"SMPDL3B"	"TRERF1"	"ALDH1B1"	"CYP46A1"	"INPP5E"	"INPP5K"	"IMPA2"	"CYP39A1"	"TPI1")
56	GO_ALCOHOL_METABOLIC_PROCESS	0.424817518248175	0.765599915925884	0.0713052987340038	0.275356396129553	1.01468966705325	239	c("HSD17B3"	"HTR2B"	"IGF1"	"PCYT1B"	"SGPP2"	"CYP1A1"	"MBOAT2"	"LPIN3"	"SLC44A4"	"PLCG2"	"MOGAT2"	"PLD4"	"FABP5"	"CYP7A1"	"LPCAT2"	"LPIN2"	"ITPK1"	"NUDT10"	"NUDT4"	"GPD2"	"AWAT2"	"PLCD1"	"FGF2"	"SORL1"	"ABHD3"	"CYP1B1"	"PLCG1"	"HMGCR"	"GALR2"	"PLA2G4A"	"IMPA1"	"INPP5J"	"CYP27B1"	"VLDLR"	"SLC44A2"	"CYB5R2"	"CUBN"	"ERLIN2")
57	GO_ALDITOL_METABOLIC_PROCESS	0.6529284164859	0.909621002506653	0.0696133438850965	-0.372416759514138	-0.857444591840263	12	c("SORD"	"GK"	"GOT1")
58	GO_ALDITOL_PHOSPHATE_METABOLIC_PROCESS	0.662100456621005	0.913135436074735	0.0714786287425507	-0.331460163002062	-0.874462582527868	23	c("GK"	"PLA2G16"	"LPCAT3"	"GPD1L"	"ABHD12"	"PLA2G2E"	"MBOAT1"	"SERINC3"	"PLA2G5"	"LPCAT4"	"PLA2G12A")
59	GO_ALPHA_AMINO_ACID_BIOSYNTHETIC_PROCESS	0.341880341880342	0.700894784819844	0.0913924325943768	0.364250887237986	1.08687965322072	54	c("ASS1"	"PYCR1"	"GLS2"	"PLOD1"	"MTHFD2L"	"PSAT1"	"CARNS1"	"MTAP"	"AHCY"	"FPGS"	"ALDH18A1"	"GLUL"	"MTHFD1L"	"THNSL1")
60	GO_ALPHA_AMINO_ACID_CATABOLIC_PROCESS	0.141148325358852	0.471954269856754	0.183023938384487	-0.380942129933976	-1.23777896928858	57	c("IL4I1"	"ALDH6A1"	"CDO1"	"IVD"	"GCAT"	"ALDH1L2"	"GPT"	"FAH"	"ASPA"	"SHMT1"	"GOT1"	"ALDH1L1"	"HMGCL"	"AMT"	"AFMID"	"DTD1"	"AUH"	"NOS3"	"ABHD12"	"ASL"	"QDPR"	"OAT"	"MCCC2")
61	GO_ALPHA_AMINO_ACID_METABOLIC_PROCESS	0.684129429892142	0.925248590791057	0.0511147954416412	0.254817525644641	0.899134472822469	157	c("ASS1"	"CKB"	"AASS"	"DDAH1"	"EGLN3"	"HAAO"	"NOX4"	"PYCR1"	"GLS2"	"GGH"	"DDAH2"	"NOS1"	"PRDX4"	"PLOD1"	"MTHFD2L"	"PSAT1"	"HAL"	"NMNAT2"	"PFAS"	"GHR"	"ACMSD"	"CARNS1"	"MTAP"	"AHCY"	"HOGA1"	"P4HB"	"FPGS"	"ALDH18A1"	"SLC25A32"	"ERO1LB"	"GLUL"	"MSRA"	"ATP7A")
62	GO_ALPHA_BETA_T_CELL_ACTIVATION	0.609671848013817	0.887420552337027	0.0618406035753285	0.330327500298056	0.895080786896677	31	c("IL6"	"TCF7"	"RSAD2"	"PTGER4"	"LEF1"	"FOXP1")
63	GO_ALPHA_BETA_T_CELL_DIFFERENTIATION	0.523131672597865	0.830323752940467	0.0707899094502623	0.359385443325126	0.946339733743535	28	c("IL6"	"TCF7"	"RSAD2"	"PTGER4"	"LEF1"	"FOXP1")
64	GO_ALPHA_LINOLENIC_ACID_METABOLIC_PROCESS	0.113425925925926	0.427055288075047	0.20207170902116	-0.630770874830089	-1.3598429758708	10	c("ABCD1"	"FADS2"	"ELOVL1"	"ACOT8"	"ELOVL5"	"FADS1"	"SCP2")
65	GO_ALTERNATIVE_MRNA_SPLICING_VIA_SPLICEOSOME	0.714035087719298	0.943164184336834	0.0551351763385257	0.385189356609883	0.797352086318457	10	c("RSRC1"	"SRSF6"	"RBM17"	"CDK13"	"SLU7"	"SFPQ"	"SRSF1"	"PQBP1"	"SFSWAP"	"HNRNPM")
66	GO_AMEBOIDAL_TYPE_CELL_MIGRATION	0.00250822167324622	0.0438694802382947	0.431707695803346	0.480472328535064	1.61429877920082	108	c("HTR2B"	"SEMA3G"	"SOX8"	"FERMT1"	"WNT11"	"WNT5A"	"SEMA7A"	"SEMA4G"	"TNS1"	"SEMA3C"	"SEMA3D"	"ITGB1"	"SEMA3A"	"SEMA6B"	"PTK2"	"LOXL2"	"PHACTR4"	"EPHB4"	"PLXND1"	"FGF10"	"LEF1"	"FGF2"	"CYP1B1"	"STARD13"	"GBX2"	"MYH9"	"EFNB2"	"ACVR1"	"NRP1"	"SEMA5A"	"SEMA4D"	"AMOT"	"TMEM201"	"NANOS1")
67	GO_AMIDE_BIOSYNTHETIC_PROCESS	0.841698841698842	1	0.0865399737444125	-0.213126790790037	-0.901909397571821	433	c("ST3GAL1"	"FAM57B"	"CERS4"	"DEGS1"	"ST3GAL4"	"ST3GAL6"	"CHAC1"	"PDF"	"MGST2"	"SLC25A39"	"MTRF1L"	"MRPL23"	"RPS27"	"SLC25A23"	"RPL5"	"ATPIF1"	"GCLM"	"PCSK5"	"CERS1"	"SLC25A27"	"MRPS28"	"GUF1"	"ARG2"	"ASL"	"SLC25A28"	"RPL21"	"GGT7"	"PABPC1"	"MRPL42"	"GGCT"	"DALRD3"	"SLC25A22"	"GCLC"	"MTHFD1"	"CPEB3"	"N6AMT1"	"MRPS35"	"SPTLC2"	"MRPS14"	"SLC25A42"	"RPS19"	"SLC25A37"
SLC25A43	"MRPS36"	"MRPL27"	"SLC25A5"	"ST6GALNAC6"	"ETF1"	"MRPL28"	"EIF4B"	"RPL28"	"RPSA"	"PPA2"	"MRPL54"	"DAP3"	"MRPS16"	"PCBP2"	"RPS16"	"UCP2"	"MRPL48"	"GTPBP2"	"OPLAH"	"RPS8"	"MRPS24"	"MRPL14"	"MRPL2"	"NACA"	"MRPL24"	"SLC25A30"	"SARS"	"RPL27A"	"RPL23"	"FARS2"	"RPS12"	"RPS29"	"SLC25A19"	"GCH1"	"NDUFA7"	"NARS2"	"RPS15"	"RPL36AL"	"RPL18A"	"MRPL51"	"RPLP0"	"ABTB1"	"LARS2"	"MRPS18A"	"RPL12"	"RPS21"	"NARS"	"HAGH"	"RPS27A"
RPS27L	"PSTK"	"IARS2"	"MRPL3"	"RARS2"	"MRPL15"	"RPS7"	"SMPD2"	"ASNS"	"RPL19"	"RPLP2"	"RPS20"	"SLC25A26"	"MRRF"	"SMPD1"	"RPL17"	"RPS6"	"MRPS26"	"RPS10"	"MRPS18C"	"RPS9"	"MRPL38"	"SLC25A33"	"GATC"	"RPS4X"	"AURKAIP1"	"MRPL45"	"RPS15A"	"EIF3C"	"RPL22L1"	"RPS28"	"RPL23A"	"SEPSECS"	"SLC25A45"	"RPS25"	"TNIP1"	"RPL8"	"EARS2"	"RPL4"	"RPL14"	"EIF5A"	"RPL24"	"MRPL12"	"ST3GAL5"	"SECISBP2"	"MRPL13"	"RPL10"	"RPL32"	"RPL18"	"RPL34"
MRPL30	"RPS11"	"SPTLC1"	"MRPL4"	"RPS13"	"RPS23"	"MRPL40"	"FDXACB1"	"EIF3M"	"EIF3F"	"RPL9"	"RPL36"	"EIF3K"	"MRPS15"	"MRPL47"	"FAU"	"RPL11"	"MTIF2"	"RPS5"	"RPL10A")
68	GO_AMIDE_TRANSPORT	0.717948717948718	0.944762714721816	0.0536769600638126	0.281906631606853	0.844384108785466	55	c("IL6"	"FKBP1B"	"VGF"	"PTPRN"	"MAFA"	"RIMS2"	"AQP7"	"SLC18A2"	"EIF2AK3")
69	GO_AMINE_BIOSYNTHETIC_PROCESS	0.77818853974122	0.978176030798877	0.0535669384770951	0.368945551916148	0.784780035720729	12	c("TPH1"	"SMOX"	"SMS")
70	GO_AMINE_CATABOLIC_PROCESS	0.90072202166065	1	0.04577044581081	0.306402088617242	0.642466536734089	11	c("HAAO"	"ACMSD"	"SMOX"	"SAT2")
71	GO_AMINE_METABOLIC_PROCESS	0.283112582781457	0.641294530519807	0.100633389423036	0.352249810249626	1.11124483412396	79	c("PCYT1B"	"CYP1A1"	"MBOAT2"	"LPIN3"	"SLC44A4"	"TPH1"	"FABP5"	"HAAO"	"LPCAT2"	"LPIN2")
72	GO_AMINOGLYCAN_BIOSYNTHETIC_PROCESS	0.0365448504983389	0.227070063694268	0.307750047666508	0.47013455533931	1.46876702902725	72	c("HAS2"	"PDGFRB"	"SDC3"	"HYAL1"	"GPC1"	"HS6ST2"	"EXT1"	"HS6ST1"	"XYLT1"	"CHSY1"	"NCAN"	"SDC1"	"GPC4"	"BGN"	"HSPG2"	"AGRN"	"FMOD"	"B4GALT7"	"CHPF2"	"CHST12"	"EXTL3"	"B4GALT2"	"B4GALT3"	"CHPF")
73	GO_AMINOGLYCAN_CATABOLIC_PROCESS	0.138461538461538	0.470079014640948	0.154190966581424	0.443992187175929	1.27475333593863	44	c("SDC3"	"CD44"	"HYAL1"	"GPC1"	"NCAN"	"SDC1"	"GPC4"	"HYAL2"	"BGN"	"HSPG2"	"AGRN"	"FMOD"	"FGF2")
74	GO_AMINOGLYCAN_METABOLIC_PROCESS	0.0434782608695652	0.249916601801401	0.276500599254472	0.409563833815107	1.37362147218822	107	c("HAS2"	"PDGFRB"	"SDC3"	"CD44"	"HYAL1"	"GPC1"	"HS6ST2"	"EXT1"	"HS6ST1"	"XYLT1"	"PIM1"	"CHSY1"	"NCAN"	"SDC1"	"GPC4"	"HYAL2"	"BGN"	"HSPG2"	"AGRN"	"FMOD"	"FGF2"	"B4GALT7"	"CHPF2"	"CHST12"	"EXTL3"	"B4GALT2"	"B4GALT3"	"CHPF")
75	GO_AMINO_ACID_ACTIVATION	1	1	0.0387166740042594	0.145923049770561	0.430589091908119	51	c("PPA1"	"AARS2"	"EEF1E1"	"QRSL1"	"IARS"	"DARS2"	"GARS"	"MARS2"	"FARSA"	"WARS"	"TARS"	"MARS"	"FARSB"	"VARS2"	"CARS2"	"HARS"	"LARS"	"AIMP2"	"YARS2"	"HARS2")
76	GO_AMINO_ACID_BETAINE_METABOLIC_PROCESS	0.0563991323210412	0.288411945145711	0.282013350011725	-0.631458374366525	-1.45385661155313	12	c("SLC22A5"	"SHMT1"	"ALDH9A1"	"ACADL"	"CRAT"	"ACADM"	"POR")
77	GO_AMINO_ACID_BETAINE_TRANSPORT	0.479910714285714	0.808966341578785	0.0873098257637931	-0.453610750004366	-1.01238206873205	11	c("SLC22A5"	"ACACB")
78	GO_AMINO_ACID_TRANSMEMBRANE_TRANSPORT	0.816666666666667	0.996178199909543	0.0632191170859458	-0.269866609074764	-0.791581664630951	35	c("SLC6A14"	"SLC43A2"	"SLC16A10"	"SLC17A8"	"SLC7A3"	"SLC1A2"	"SLC25A22")
79	GO_AMINO_ACID_TRANSPORT	0.736708860759494	0.958340029355361	0.0713052987340038	-0.254786423635324	-0.864803964851049	74	c("SLC11A1"	"SLC6A14"	"PPFIA4"	"SLC43A2"	"SLC16A10"	"SLC17A8"	"APBA1"	"SLC7A3"	"SLC3A2"	"FOLR2"	"SLC46A1"	"SLC1A2"	"SLC17A5"	"SLC25A22"	"FOLR1"	"ARL6IP5"	"SLC25A12")
80	GO_AMINO_SUGAR_BIOSYNTHETIC_PROCESS	0.642857142857143	0.902731289329228	0.0718276293603809	-0.384533828086194	-0.858214123831077	11	c("UAP1L1"	"AMDHD2"	"RENBP"	"NANP"	"NAGK")
81	GO_AMINO_SUGAR_METABOLIC_PROCESS	0.0536130536130536	0.280179264864461	0.30068212900741	-0.510967099983109	-1.44918385865144	30	c("B4GALNT2"	"ST3GAL1"	"UAP1L1"	"NPL"	"GNPDA1"	"CHST2"	"AMDHD2"	"RENBP"	"CSGALNACT1"	"NANP")
82	GO_AMMONIUM_ION_METABOLIC_PROCESS	0.496025437201908	0.816416821758541	0.0678338263479455	0.292668459433836	0.979335253347985	104	c("PCYT1B"	"SGPP2"	"MBOAT2"	"LPIN3"	"SLC44A4"	"NR4A2"	"TPH1"	"FABP5"	"LPCAT2"	"LPIN2"	"PARK2")
83	GO_AMMONIUM_TRANSMEMBRANE_TRANSPORT	0.490238611713666	0.813174613800534	0.0845557442441281	-0.436516864752144	-1.00502733930959	12	c("SLC22A5"	"ACACB")
84	GO_AMMONIUM_TRANSPORT	0.406818181818182	0.754653863790697	0.0978773277424561	-0.371542241079852	-1.04215555953571	28	c("SLC18A1"	"SLC22A5"	"SLC44A1"	"SLC44A5"	"SLC44A3"	"ACACB"	"EDN1")
85	GO_AMP_METABOLIC_PROCESS	0.89587852494577	1	0.0544555953940371	-0.283125787840174	-0.651862918067346	12	c("AMPD3"	"ADK")
86	GO_ANAPHASE_PROMOTING_COMPLEX_DEPENDENT_CATABOLIC_PROCESS	0.435443037974684	0.770206985307261	0.10027910675413	-0.29905196651017	-1.01505144051421	74	c("PSMB10"	"PSMB9"	"PSME2"	"PSME1"	"ANAPC1")
87	GO_ANATOMICAL_STRUCTURE_ARRANGEMENT	0.91214953271028	1	0.046788296531803	0.302452354888562	0.652628416232642	13	c("SEMA3A"	"HSPA5"	"NRP1"	"DLL1")
88	GO_ANATOMICAL_STRUCTURE_FORMATION_INVOLVED_IN_MORPHOGENESIS	8.26542233433921e-09	1.85765366964274e-06	0.747739663149885	0.42263899833296	1.68790840063505	659	c("S1PR1"	"COL11A1"	"PDGFRB"	"COL1A1"	"SOX8"	"ITGA2"	"VASH1"	"SERPINE1"	"WNT11"	"NOG"	"PGF"	"WNT5A"	"CTGF"	"KCNH1"	"PKHD1"	"MCAM"	"PTPRB"	"MMP2"	"JAG1"	"MMP9"	"SNAI1"	"PTGS2"	"NRCAM"	"GPC1"	"LMOD1"	"SOX11"	"HMGA2"	"TSPAN12"	"ABCC4"	"THBS1"	"EPHB2"	"NKX2-5"	"ATP8A2"	"FOXJ1"	"CDK5R1"	"HES7"	"ACVRL1"	"ITGB3"	"PDGFA"	"SEMA3C"	"HS6ST1"	"DLC1"
FZD6	"HTRA1"	"ITGA5"	"VANGL2"	"FLT4"	"EPHA1"	"ITGB1"	"ELK3"	"COL12A1"	"INHBA"	"FAIM2"	"NRXN1"	"CD109"	"NFATC4"	"THBS3"	"PLEKHO1"	"TTLL5"	"LAMB3"	"ITGAV"	"NEBL"	"ACTN1"	"RGS20"	"PTK2"	"FZD2"	"ANGPTL4"	"LMO4"	"MYH10"	"CNNM4"	"NOS1"	"SH3PXD2A"	"SDK2"	"NRP2"	"TBX2"	"LHX5"	"AHI1"	"NANOG"	"APAF1"	"ETS1"	"FNBP1L"	"HSPG2"	"SHROOM3"	"LOXL2"	"PHACTR4"	"NOTCH4"	"TGFBR2"	"FN1"	"EPHB4"	"ROBO4"	"RAB3IP"	"UNC5B"
ADAM15	"EPHA2"	"LEF1"	"FGF2"	"TNFRSF12A"	"CYP1B1"	"VASP"	"LFNG"	"TGM2"	"C1GALT1"	"FZD8"	"FZD3"	"BMPER"	"PRCP"	"GBX2"	"KRT8"	"FMN1"	"MYH9"	"ENG"	"BMPR2"	"E2F7"	"ANK2"	"FLNA"	"MMP15"	"STIL"	"SKIL"	"EFNB2"	"TXNRD1"	"ACVR1"	"GLI3"	"CELSR1"	"NRP1"	"TEKT2"	"SMARCD3"	"RHOB"	"DEAF1"	"SEMA5A"	"ONECUT2"	"EIF2AK3"	"PTPRM"	"POFUT2"	"FMNL3"	"FHL2"	"RALA"	"POC1B"	"FKBP1A"	"FER1L5"	"KDM2B"	"TGFB2"	"PRKCA"
89	GO_ANATOMICAL_STRUCTURE_HOMEOSTASIS	0.037147102526003	0.228734555964909	0.287857117255149	0.366066094043566	1.31602211334565	187	c("IL6"	"CTGF"	"CIB2"	"NOD2"	"HIST1H4K"	"HAAO"	"NOX4"	"CDH23"	"TYRO3"	"TUB"	"PARK2"	"ITGB1"	"CSF1"	"LRRK1"	"HIST1H4A"	"HIST1H4H"	"AIPL1"	"NELL2"	"BRCA2"	"SRC"	"NPHP4"	"BBS12"	"PLA2G4A"	"CUBN"	"POC1B"	"NCDN"	"POLE"	"CHRNA1"	"NXNL1"	"P2RX7"	"PTPN11"	"HSPB1"	"ERCC1"	"HOMER1"	"LPCAT1"	"SMC5"	"DCLRE1B"	"RPA2"	"TERT"	"RFC3"	"HIST1H4I"	"NPHP3"
90	GO_ANATOMICAL_STRUCTURE_MATURATION	0.00407616688715493	0.0600733447795457	0.407017918923954	0.674067650405825	1.72390924763432	25	c("S1PR1"	"IGF1"	"MMP2"	"CDH5"	"FAT4"	"CDK5R1"	"ACVRL1"	"THBS3")
91	GO_ANATOMICAL_STRUCTURE_REGRESSION	0.122767857142857	0.441120318031289	0.190023305279108	-0.610396940503249	-1.36230218831552	11	c("AMHR2"	"BMP4"	"CD248"	"AMH"	"NINJ1")
92	GO_ANDROGEN_METABOLIC_PROCESS	0.23542600896861	0.589598145451431	0.133554954557592	-0.485675482228505	-1.20405890177339	17	c("PPARGC1A"	"WNT4"	"DHRS9"	"STAR"	"SCARB1")
93	GO_ANDROGEN_RECEPTOR_SIGNALING_PATHWAY	0.522569444444444	0.830017545151158	0.0696133438850965	0.349963823854493	0.966666748045067	37	c("RB1"	"PMEPA1"	"TGFB1I1"	"CCNE1"	"FHL2"	"MED30"	"MED4"	"MED14"	"GRIP1"	"MED24")
94	GO_ANGIOGENESIS	1.80257835495624e-05	0.000942161593666079	0.575610261071129	0.483912117829307	1.76210236892196	210	c("S1PR1"	"PDGFRB"	"VASH1"	"SERPINE1"	"PGF"	"CTGF"	"MCAM"	"PTPRB"	"MMP2"	"JAG1"	"PTGS2"	"NRCAM"	"TSPAN12"	"THBS1"	"EPHB2"	"ACVRL1"	"ITGB3"	"PDGFA"	"HS6ST1"	"THSD7A"	"EPHB3"	"FLT1"	"MMP14"	"JAM3"	"COL18A1"	"ITGA5"	"FLT4"	"EPHA1"	"ITGB1"	"ELK3"	"NRXN1"	"NFATC4"	"ITGAV"	"PTK2"	"ANGPTL4"	"NRP2"	"ETS1"	"HSPG2"	"LOXL2"	"NOTCH4"	"TGFBR2"	"FN1"
FZD8	"BMPER"	"PRCP"	"GBX2"	"MYH9"	"ENG"	"E2F7"	"EFNB2"	"ACVR1"	"NRP1"	"RHOB"	"SEMA5A"	"EIF2AK3"	"FMNL3"	"TGFB2"	"PRKCA"	"COL4A1")
95	GO_ANGIOGENESIS_INVOLVED_IN_WOUND_HEALING	0.22181146025878	0.577964424063506	0.12384217120105	0.578448508310735	1.23041147577752	12	c("MCAM"	"ITGB3"	"ETS1"	"PRCP"	"PIK3CB"	"B4GALT1")
96	GO_ANION_HOMEOSTASIS	0.234375	0.588227596314908	0.133554954557592	-0.46285105670864	-1.20419907795033	21	c("MLXIPL"	"SLC9A3R1"	"APOE"	"ABCA1"	"SLC12A5"	"ENPP1"	"GOT1")
97	GO_ANION_TRANSMEMBRANE_TRANSPORT	0.325068870523416	0.68056432677516	0.125033367555272	-0.282525240081424	-1.05254640624578	131	c("FXYD3"	"CLIC5"	"SLC6A14"	"SLC16A1"	"SLC16A7"	"SLC26A4"	"SLC22A5"	"SLC37A1"	"SLC16A4"	"PCYOX1"	"SLC4A3"	"SLC4A4"	"SLC43A2"	"SLC16A10"	"ABCC5"	"ABCC6"	"SLC17A8"	"ABCA1"	"SLC12A5"	"SLC5A5"	"LRRC8E"	"SLC16A5"	"ACACB"	"SLC7A3")
98	GO_ANION_TRANSPORT	0.407616361071932	0.754831964637819	0.0716527366829457	0.275239915405018	1.0286798574868	269	c("SLC37A2"	"ADAMTS8"	"P2RY6"	"TG"	"ATP10B"	"SLCO3A1"	"SLC5A8"	"ABCC4"	"ATP8A2"	"PITPNC1"	"ANO1"	"GABRE"	"PPFIA3"	"ABCA13"	"PRAF2"	"SLC6A6"	"LRRC8B"	"GLS2"	"NR1H4"	"SLCO5A1"	"LRRC8C"	"SLC3A1"	"EMB"	"STX1A"	"TTYH3"	"UNC13B"	"CLCN5"	"SLC1A6"	"SLC16A13"	"SLC7A11"	"NTRK2"	"SLC26A11"	"SLC4A11"	"SLC23A2"	"KISS1R"	"PCTP"	"SLC4A7"	"SLC16A8"	"STARD10"	"SLC26A2"	"PLA2G4A"	"CYB5R2"
99	GO_ANTERIOR_POSTERIOR_AXIS_SPECIFICATION	0.859430604982206	1	0.0472587336673259	0.276483550230502	0.728041088389035	28	c("WNT5A"	"NRARP"	"BASP1"	"PGAP1"	"SKI"	"RNF2"	"WLS")
100	GO_ANTERIOR_POSTERIOR_PATTERN_SPECIFICATION	0.0636645962732919	0.310045894093659	0.222056046145248	0.387074636166413	1.33085069487451	126	c("NOG"	"WNT5A"	"HES7"	"SEMA3C"	"HIPK2"	"VANGL2"	"RGS20"	"HOXC9"	"GDF11"	"HOXA9"	"OTX1"	"LEF1"	"LFNG"	"GBX2"	"HOXB4"	"BMPR2"	"GLI3"	"CELSR1"	"HES1"	"HOXC6"	"KDM2B"	"NRARP"	"BASP1"	"DLL1"	"RGS19"	"HOXC8"	"PGAP1"	"SKI"	"CTNNBIP1"	"PALB2"	"CELSR2"	"HOXB8"	"XRCC2"	"PPP2R3A"	"TSHZ1"	"RNF2")
101	GO_ANTEROGRADE_AXONAL_TRANSPORT	0.817155756207675	0.99623409930933	0.060640400949416	-0.301163238392297	-0.75641602016018	18	c("AP3S1"	"BLOC1S1"	"DTNBP1")
102	GO_ANTIGEN_PROCESSING_AND_PRESENTATION	0.135446685878963	0.463343114936025	0.206587922696891	-0.306364755129459	-1.15967206041754	148	c("CD74"	"SLC11A1"	"PSMB10"	"PSMB9"	"TAPBP"	"TAP2"	"ERAP1"	"RAET1E"	"RELB"	"SH3GL2"	"RAB27A"	"HFE"	"RAB3C"	"PSME2"	"DCTN6")
103	GO_ANTIGEN_PROCESSING_AND_PRESENTATION_OF_EXOGENOUS_PEPTIDE_ANTIGEN_VIA_MHC_CLASS_I	0.553846153846154	0.857506992950738	0.065981614400873	0.318031415390492	0.937857558383657	50	c("NCF2"	"ITGB5"	"ITGAV")
104	GO_ANTIGEN_PROCESSING_AND_PRESENTATION_OF_PEPTIDE_ANTIGEN	0.419718309859155	0.765058314199879	0.109250039480711	-0.277251809750471	-1.02122865577358	127	c("CD74"	"SLC11A1"	"PSMB10"	"PSMB9"	"TAPBP"	"TAP2"	"ERAP1"	"SH3GL2"	"HFE"	"PSME2"	"DCTN6"	"PSME1")
105	GO_ANTIGEN_PROCESSING_AND_PRESENTATION_OF_PEPTIDE_ANTIGEN_VIA_MHC_CLASS_I	0.558312655086849	0.859163089563637	0.0847985102819124	-0.281964167198178	-0.946840087510633	69	c("PSMB10"	"PSMB9"	"TAPBP"	"TAP2"	"ERAP1"	"HFE"	"PSME2"	"PSME1"	"ABCB9")
106	GO_ANTIGEN_PROCESSING_AND_PRESENTATION_OF_PEPTIDE_OR_POLYSACCHARIDE_ANTIGEN_VIA_MHC_CLASS_II	0.973288814691152	1	0.03863723737086	0.213469842715732	0.658447794008883	67	c("CTSF"	"KIF3C"	"SEC23A"	"SPTBN2"	"KIFAP3"	"IFI30"	"KIF18A"	"KIF23"	"CENPE"	"AP2B1"	"ACTR1A"	"CANX"	"SEC24B"	"DYNC2H1"	"SEC24D"	"ACTR1B"	"KIF2A"	"KLC2"	"SEC31A"	"DCTN4"	"KIF2C"	"DYNLL1"	"DYNC1LI2")
107	GO_ANTIGEN_RECEPTOR_MEDIATED_SIGNALING_PATHWAY	0.494505494505495	0.815191387559809	0.09754492162472	-0.267854995376246	-0.981171880782137	123	c("PRKCB"	"PSMB10"	"CD79A"	"THY1"	"PSMB9"	"CD38"	"LCK"	"PSME2"	"PSME1"	"MALT1"	"PTPRJ"	"MNDA"	"NFKBIA")
108	GO_ANTIMICROBIAL_HUMORAL_RESPONSE	0.173160173160173	0.507402202317456	0.155241966228839	-0.5334516808927	-1.2820665741173	14	c("SLPI"	"BCL3"	"ANG")
109	GO_AORTA_DEVELOPMENT	0.0216345325864202	0.166110661765979	0.352487857583619	0.587969589055168	1.60026667170358	33	c("PDGFRB"	"LOX"	"JAG1"	"LTBP1"	"ADAMTS6"	"MYH10"	"TBX2"	"LOXL1"	"PLXND1"	"SOX4"	"LRP1"	"HES1")
110	GO_AORTA_MORPHOGENESIS	0.191528545119705	0.534832822102632	0.134273452883202	0.548868901547002	1.26141630737495	16	c("PDGFRB"	"JAG1"	"TBX2"	"SOX4"	"LRP1"	"HES1")
111	GO_APICAL_JUNCTION_ASSEMBLY	0.640759930915371	0.902530486904656	0.059476028695732	0.322378401453547	0.875279336353707	32	c("WNT11"	"PARD6G"	"ITGB1")
112	GO_APICAL_PROTEIN_LOCALIZATION	0.345614035087719	0.704231680743109	0.0922597260527354	0.534099183716716	1.10559933998597	10	c("VANGL2"	"SHROOM3"	"CELSR1"	"DLG5"	"ARF4")
113	GO_APOPTOTIC_CELL_CLEARANCE	0.5750452079566	0.868843300835169	0.0668966276500666	0.371681148819426	0.91236321267915	19	c("THBS1"	"TYRO3"	"ITGAV"	"TGM2"	"LRP1"	"TXNDC5"	"PDIA6"	"BECN1"	"JMJD6"	"PEAR1")
114	GO_APOPTOTIC_DNA_FRAGMENTATION	0.772321428571429	0.976451804461025	0.0628003977812234	-0.342878032864357	-0.765245471432613	11	c("ENDOG"	"DFFA"	"H1F0"	"HMGB2")
115	GO_APOPTOTIC_MITOCHONDRIAL_CHANGES	0.567632850241546	0.863455046306514	0.0824344091527096	-0.305186962838335	-0.943026370973296	46	c("NOL3"	"BMF"	"HK2"	"SOD2"	"GCLM"	"ACAA2"	"GGCT"	"GCLC"	"MCL1"	"MTCH2"	"ATG3"	"BID"	"JTB"	"SFN"	"BCL2L11"	"BNIP3"	"BAD"	"NDUFS1"	"IFIT2"	"AIFM2"	"BNIP3L"	"FIS1"	"MAPK9"	"RHOT2")
116	GO_APOPTOTIC_NUCLEAR_CHANGES	0.740406320541761	0.960221122572191	0.0653834195468773	-0.321532615601912	-0.807576723984092	18	c("ENDOG"	"DEDD2"	"DFFA"	"H1F0")
117	GO_APOPTOTIC_PROCESS_INVOLVED_IN_DEVELOPMENT	0.216666666666667	0.571428571428571	0.12563992130984	0.554409646886587	1.24531933933999	15	c("NKX2-5"	"SLIT3"	"LEF1"	"CYR61"	"PPP2R1B"	"LRP5"	"BAK1")
118	GO_APOPTOTIC_PROCESS_INVOLVED_IN_MORPHOGENESIS	0.299065420560748	0.655755641668566	0.104732821580651	0.529953626930218	1.14352819751609	13	c("NKX2-5"	"LEF1"	"CYR61"	"PPP2R1B"	"LRP5"	"BAK1")
119	GO_APOPTOTIC_SIGNALING_PATHWAY	0.842415316642121	1	0.0395172228473919	0.230805203114242	0.84670758657012	223	c("NGFR"	"NUPR1"	"RELT"	"NGF"	"ATP2A1"	"MLLT11"	"HIPK2"	"CDKN1A"	"INHBA"	"TNFRSF21"	"NFATC4"	"ITGAV"	"SPN"	"DYRK2"	"MAPT"	"APAF1"	"DDIT4"	"HIC1"	"EPHA2"	"TNFRSF12A"	"BRCA2"	"CYP1B1"	"DAP"	"KRT8"	"DAPK1"	"TNFRSF10B"	"CASP8"	"PMAIP1"	"ANXA6"	"WWOX"	"RIPK3"	"TGFB2"	"PRKCA"	"TNFRSF1B"	"DNAJC10")
120	GO_APPENDAGE_DEVELOPMENT	0.142857142857143	0.473556679308892	0.14551614609036	0.361194722224577	1.21522783255197	110	c("NOG"	"WNT5A"	"SOX11"	"FRAS1"	"WNT9A"	"SEMA3C"	"FZD6"	"CHD7"	"AFF3"	"TBX2"	"HOXA9"	"LRP4"	"SOX4"	"FGF10"	"LEF1"	"ECE1"	"FMN1"	"BMPR2"	"GLI3"	"SMOC1"	"MYCN"	"HDAC1"	"SKI"	"MEGF8"	"PITX2"	"RARB"	"ASPH"	"HDAC2"	"GNA12"	"SHOX2"	"CYP26B1"	"DYNC2H1")
121	GO_ARACHIDONIC_ACID_METABOLIC_PROCESS	0.0415162454873646	0.244261156368723	0.30068212900741	0.615203422689925	1.53732105439025	21	c("CYP1A1"	"MGLL"	"PTGS2"	"TBXAS1"	"CYP2U1"	"DAGLA"	"CYP1B1"	"HPGDS"	"PLA2G4A")
122	GO_ARGININE_METABOLIC_PROCESS	0.154385964912281	0.485114896725775	0.147331213699377	0.640319632869931	1.32547845992692	10	c("ASS1"	"DDAH1"	"DDAH2"	"NOS1")
123	GO_AROMATIC_AMINO_ACID_FAMILY_METABOLIC_PROCESS	0.773019271948608	0.976451804461025	0.0607719451853533	-0.328838106717619	-0.774841542814772	13	c("IL4I1"	"FAH"	"AFMID"	"QDPR"	"HPDL")
124	GO_ARP2_3_COMPLEX_MEDIATED_ACTIN_NUCLEATION	0.871028037383178	1	0.0488970772260102	0.318899825084677	0.688118589318183	13	c("ACTR3B"	"TRIM27"	"ARPC5"	"ARPC1A"	"JMY"	"ARPC4"	"ARPC1B"	"ACTR3")
125	GO_ARTERY_DEVELOPMENT	0.0063124650819067	0.0768957467294596	0.407017918923954	0.526396792803687	1.59021837514116	58	c("PDGFRB"	"WNT11"	"LOX"	"JAG1"	"LTBP1"	"ACVRL1"	"ADAMTS6"	"CHD7"	"MYH10"	"TBX2"	"LOXL1"	"PTGER4"	"PLXND1"	"SOX4"	"ENG"	"BMPR2"	"LRP1"	"GLI3"	"NRP1"	"HES1"	"ZMIZ1")
126	GO_ARTERY_MORPHOGENESIS	0.132635253054101	0.457205109262412	0.159646701919906	0.46946183615145	1.29011930522901	36	c("PDGFRB"	"WNT11"	"JAG1"	"CHD7"	"TBX2"	"PTGER4"	"SOX4"	"ENG"	"LRP1"	"NRP1"	"HES1"	"ZMIZ1")
127	GO_ASPARTATE_FAMILY_AMINO_ACID_BIOSYNTHETIC_PROCESS	0.916817359855335	1	0.0450442767152794	0.260886330211419	0.640395917661679	19	c("PLOD1"	"MTHFD2L"	"MTAP"	"THNSL1")
128	GO_ASPARTATE_FAMILY_AMINO_ACID_CATABOLIC_PROCESS	0.803249097472924	0.99029201676928	0.051011413203915	0.351777543765577	0.737610181653234	11	c("AASS"	"ASRGL1")
129	GO_ASPARTATE_FAMILY_AMINO_ACID_METABOLIC_PROCESS	0.376288659793814	0.732532492755823	0.0862865626267245	0.379486244775311	1.0700782183851	41	c("ASS1"	"AASS"	"PLOD1"	"MTHFD2L"	"NMNAT2"	"MTAP"	"AHCY")
130	GO_ASSOCIATIVE_LEARNING	0.0688468158347676	0.322360872059667	0.224966093540314	0.491181908829045	1.37535888506995	40	c("SGK1"	"PTPRZ1"	"NDRG4"	"ITGB1"	"HRH1"	"NLGN3"	"HMGCR"	"DEAF1")
131	GO_ASTROCYTE_DEVELOPMENT	0.72037037037037	0.945972776749873	0.0572461135202884	0.36857080362518	0.81098171830195	14	c("TSPAN2"	"DLL1"	"PLP1"	"CNTF"	"NF1"	"CDK6")
132	GO_ASTROCYTE_DIFFERENTIATION	0.265124555160142	0.624106910416245	0.109250039480711	0.452596843197575	1.15750382468088	25	c("SOX8"	"TSPAN2"	"DLL1"	"PTPN11"	"PLP1"	"CNTF")
133	GO_ASYMMETRIC_CELL_DIVISION	0.274553571428571	0.633205902294217	0.122107920287081	-0.533396209736821	-1.19044964931276	11	c("ZBTB16"	"SOX5"	"PARD3")
134	GO_ASYMMETRIC_PROTEIN_LOCALIZATION	0.362962962962963	0.723243355796169	0.0925528864684773	0.497702916415999	1.0951164942772	14	c("VANGL2"	"SHROOM3"	"CELSR1"	"DYNC2H1"	"DLG5")
135	GO_ATP_BIOSYNTHETIC_PROCESS	0.00151692978068315	0.0304830674077863	0.45505986738723	-0.669455442860992	-1.8255157601824	26	c("CHCHD10"	"ATP5G1"	"ATP5F1"	"ATP6V0A1"	"ATP6V0A4"	"ATP5A1"	"ATP5C1"	"ATP5O"	"ATP5H"	"ATP5E"	"ATP5G2"	"ATP5J"	"ALDOA"	"ATP5G3"	"ATP5L"	"ATP5D"	"ATP5J2")
136	GO_ATP_DEPENDENT_CHROMATIN_REMODELING	0.217465753424658	0.572310534642308	0.119887845115423	0.390592628279147	1.17306436374529	57	c("HIST1H4K"	"CHD5"	"CENPT"	"HIST1H4A"	"HIST1H4H"	"SMARCC1"	"HDAC1"	"SMARCA4"	"HDAC2"	"CENPO"	"PSME4"	"HIST1H4I"	"ANP32E"	"CENPH"	"MIS18BP1"	"ARID1A"	"SPTY2D1"	"SMARCA1"	"CENPL"	"SMARCE1")
137	GO_ATP_GENERATION_FROM_ADP	0.9	1	0.0445070537769277	0.257583558820027	0.683498621176301	29	c("HK1"	"BPGM"	"PFKL"	"ADPGK"	"ENO1"	"PFKFB4"	"PFKFB1"	"PGM1"	"PGAM1"	"ENO4")
138	GO_ATP_HYDROLYSIS_COUPLED_TRANSMEMBRANE_TRANSPORT	0.00671239207367988	0.0802452190723166	0.407017918923954	-0.62300586157631	-1.68154285869546	25	c("ATP6V1B2"	"ATP1B2"	"ATP1B1"	"ATP5G1"	"ATP6V0A1"	"ATP1A1"	"ATP6V0A4"	"ATP5A1"	"ATP6V1H"	"ATP5G2"	"ATP5G3"	"ATP6V1F"	"ATP1A3"	"ATP6V1C1"	"ATP6V1A"	"ATP5B")
139	GO_ATRIAL_SEPTUM_DEVELOPMENT	0.495395948434622	0.815876574845185	0.0753093764172773	0.430079832412017	0.98841401389025	16	c("NKX2-5"	"NOTCH2"	"SOX4"	"ANK2"	"ACVR1"	"MDM2"	"CYR61"	"DAND5"	"NPHP3")
140	GO_ATRIAL_SEPTUM_MORPHOGENESIS	0.683918669131238	0.925248590791057	0.0596037042575973	0.394512088539422	0.83916233527757	12	c("NKX2-5"	"NOTCH2"	"SOX4"	"ACVR1")
141	GO_ATRIOVENTRICULAR_VALVE_DEVELOPMENT	0.61038961038961	0.887420552337027	0.0728938564822936	-0.377604679512515	-0.907513004782619	14	c("GJA5"	"EFNA1"	"ZFPM1"	"TWIST1")
142	GO_ATRIOVENTRICULAR_VALVE_MORPHOGENESIS	0.813449023861171	0.994769195258858	0.0589694466690997	-0.317219144495112	-0.730358752464261	12	c("EFNA1"	"ZFPM1"	"TWIST1")
143	GO_AUDITORY_RECEPTOR_CELL_DEVELOPMENT	0.223427331887202	0.579931204831061	0.135002033828631	-0.534302608844389	-1.23016720020188	12	c("CLIC5"	"SLC9A3R1")
144	GO_AUDITORY_RECEPTOR_CELL_DIFFERENTIATION	0.623024830699774	0.895175640164504	0.0739901439101341	-0.352896476591128	-0.886351700083324	18	c("CLIC5"	"SLC9A3R1")
145	GO_AUTONOMIC_NERVOUS_SYSTEM_DEVELOPMENT	0.0100131254554566	0.102485538384378	0.380730400722792	0.667888341058677	1.68272169781589	22	c("SOX8"	"SOX11"	"SEMA3A"	"NRP2"	"PHACTR4"	"SOX4"	"FZD3"	"GBX2"	"NRP1"	"HES1")
146	GO_AUTOPHAGOSOME_ORGANIZATION	0.572934973637961	0.867575696689621	0.0656813601934011	0.340213540022985	0.925953313735061	33	c("WIPI1"	"ATG9B"	"RB1CC1"	"ATG2A"	"ATG16L2"	"ATP13A2"	"ATG4A"	"RAB23"	"BECN1"	"ATG4C")
147	GO_AUTOPHAGY	1	1	0.0292811015816512	0.17897727980572	0.669688298239861	292	c("FAM131B"	"CD93"	"HIST1H3H"	"EPM2A"	"HIST1H3C"	"HIST1H3I"	"WIPI1"	"ATG9B"	"ADAMTS7"	"CHMP4C"	"PARK2"	"NHLRC1"	"RB1CC1"	"FNBP1L"	"HIST1H3E"	"PLOD2"	"SH3GLB1"	"ATG2A"	"VPS37D"	"DAP"	"ATG16L2"	"ANXA5"	"STBD1"	"ATP13A2"	"SLC1A4"	"HAP1")
148	GO_AXIS_ELONGATION	0.0620567375886525	0.305860784496703	0.241339976815091	0.574415659921966	1.44722049344923	22	c("WNT11"	"WNT5A"	"SPRY1"	"VANGL2"	"TNC"	"FGF10")
149	GO_AXIS_SPECIFICATION	0.273809523809524	0.632463417021485	0.104343952581949	0.37186782084738	1.12476897347092	59	c("WNT5A"	"MDFI"	"RGS20"	"AHI1"	"FGF10"	"MNS1"	"STIL"	"NRARP"	"BASP1"	"DLL1"	"RGS19"	"PGAP1"	"SKI"	"PITX2"	"RNF2"	"WLS"	"SETDB2")
150	GO_AXONAL_FASCICULATION	0.00442110707319136	0.0615259327987466	0.407017918923954	0.786929133803252	1.69802716355297	13	c("PTPRZ1"	"NRCAM"	"EPHB2"	"CDK5R1"	"EPHA4"	"EPHB3"	"SEMA3A"	"NRP1"	"SEMA5A"	"RTN4"	"MEGF8")
151	GO_AXONEME_ASSEMBLY	0.987037037037037	1	0.0427591434738678	0.215513398057112	0.484087901418319	15	c("TTLL5"	"TEKT2"	"CCDC39")
152	GO_AXON_EXTENSION	0.0123556539806821	0.116252577148521	0.380730400722792	0.615254187322289	1.66714004021164	31	c("SEMA7A"	"ALCAM"	"SLIT1"	"SLIT3"	"ITGB1"	"MAP1B"	"SEMA3A"	"NRP2"	"MAPT"	"FMOD"	"NLGN3"	"NRP1")
153	GO_AXON_REGENERATION	0.230936819172113	0.584114711292857	0.132846300606183	-0.489376592917066	-1.21477363943661	16	c("RTN4RL2"	"ISL1"	"RTN4RL1"	"RXRA"	"LAMB2")
154	GO_AXO_DENDRITIC_TRANSPORT	0.93287037037037	1	0.0555947097758869	-0.232809291724091	-0.653505947081419	29	c("AP3S1"	"BLOC1S1"	"APBA1"	"DTNBP1")
155	GO_BARBED_END_ACTIN_FILAMENT_CAPPING	0.0780911062906725	0.345151939799973	0.237793834423688	-0.619443870503954	-1.42619466805186	12	c("ADD2"	"VIL1"	"EPS8")
156	GO_BASE_EXCISION_REPAIR	0.593425605536332	0.87843558002617	0.0632191170859458	0.329783388416309	0.916974498925939	38	c("HMGA2"	"POLE"	"APEX2"	"POLQ"	"USP47"	"HMGA1"	"RPA2"	"SMUG1"	"TDG"	"PRMT6"	"RECQL4"	"XRCC1"	"POLB"	"ERCC6"	"NEIL1"	"MBD4"	"HUWE1"	"DNA2"	"NTHL1"	"LIG3")
157	GO_BASIC_AMINO_ACID_TRANSPORT	0.282407407407407	0.641294530519807	0.122679189568808	-0.553144393672634	-1.19249246975879	10	c("SLC11A1"	"SLC7A3")
158	GO_BEHAVIOR	0.000922015068002671	0.0218129354245895	0.477270815362862	0.41733827630851	1.55586569187412	275	c("HTR2B"	"OLFM2"	"IGF1"	"KIRREL3"	"SGK1"	"PTPRZ1"	"PTGS2"	"EPM2A"	"PLK2"	"CNTFR"	"GPR21"	"PREX2"	"THBS1"	"FYN"	"EPHB2"	"NR4A2"	"ATP8A2"	"EPHA4"	"SERPINF1"	"VWA1"	"KCNAB1"	"KCNK2"	"PRKCG"	"OPRD1"	"HIPK2"	"CDH23"	"GNAO1"	"ITGA5"	"NDRG4"	"ABAT"	"MRAP2"	"PARK2"	"ITGB1"	"NRXN1"	"ZFHX2"	"CHD7"	"AVPR1A"	"NOS1"	"DNM1"	"MAPT"	"HRH1"	"GJB4"
CELSR1	"CAMK4"	"VLDLR"	"DEAF1"	"ITPR3"	"APLN"	"AFF2"	"SLC18A2")
159	GO_BETA_CATENIN_DESTRUCTION_COMPLEX_DISASSEMBLY	0.795964125560538	0.987975986709324	0.0615706755421678	-0.314113247187962	-0.778731612529016	17	c("FRAT2"	"CAV1"	"FZD5"	"DVL2")
160	GO_BETA_CATENIN_TCF_COMPLEX_ASSEMBLY	0.0156912780754217	0.133995527024185	0.352487857583619	0.585446386034977	1.5895268477321	32	c("HIST1H4K"	"TCF7"	"MYC"	"PYGO1"	"HIST1H4A"	"HIST1H4H"	"LEF1"	"TLE4"	"HDAC1"	"SMARCA4"	"TCF7L1"	"TERT"	"HIST1H4I"	"MEN1")
161	GO_BICARBONATE_TRANSPORT	0.490196078431373	0.813174613800534	0.0847985102819124	-0.392254114805536	-0.973687678411414	16	c("SLC26A4"	"SLC4A3"	"SLC4A4"	"CYB5R1")
162	GO_BICELLULAR_TIGHT_JUNCTION_ASSEMBLY	0.624555160142349	0.895175640164504	0.0621124188949471	0.353720186049746	0.904629527079319	25	c("WNT11"	"PARD6G"	"ITGB1")
163	GO_BILE_ACID_AND_BILE_SALT_TRANSPORT	0.44212962962963	0.774804165764205	0.0940503465727813	-0.47806348182577	-1.03062981142912	10	c("SLC9A3R1"	"RXRA"	"SLC10A2")
164	GO_BILE_ACID_BIOSYNTHETIC_PROCESS	0.689814814814815	0.929193165295952	0.070113215764256	-0.375799636267977	-0.810165015706324	10	c("STAR"	"CYP46A1"	"CYP39A1"	"AMACR"	"ACOT8")
165	GO_BILE_ACID_METABOLIC_PROCESS	0.846296296296296	1	0.0497903187820785	0.325946350337004	0.71719335517246	14	c("CYP7A1"	"NR1H4")
166	GO_BINDING_OF_SPERM_TO_ZONA_PELLUCIDA	0.904139433551198	1	0.0542315935495841	-0.261873271320549	-0.650044876435567	16	ATP8B3
167	GO_BIOLOGICAL_ADHESION	2.12484579295149e-07	2.17072314529931e-05	0.690132458796796	0.411218093485445	1.6219748418313	592	c("S1PR1"	"IL6"	"CDH10"	"CD6"	"MFAP4"	"WNT7B"	"KIRREL3"	"ITGA2"	"FERMT1"	"SDC3"	"CD93"	"MYO1G"	"CD200"	"WISP1"	"CTGF"	"CD44"	"NUAK1"	"PKHD1"	"MCAM"	"PCDHA9"	"COL4A3"	"CDH5"	"SIGLEC1"	"NRCAM"	"COL5A1"	"CYFIP2"	"CDH11"	"NTN1"	"PCDHB3"	"FBLIM1"	"NCAM1"	"FAT4"	"NEDD9"	"THBS1"	"FYN"	"FBLN5"	"TCF7"	"ALCAM"	"FKBP1B"	"PCDH1"	"FLRT3"	"MMP24"
ITGB5	"LAMA1"	"PCDHB4"	"EMILIN1"	"JAM3"	"CDH23"	"COL18A1"	"ZYX"	"HAPLN4"	"TYRO3"	"CLEC7A"	"ITGA5"	"EPHA1"	"FGFRL1"	"CD276"	"NCAN"	"ITGB1"	"APLP1"	"MARCKS"	"OLR1"	"PCDHGC5"	"COL12A1"	"TMEM8B"	"NRXN1"	"MADCAM1"	"THBS3"	"LAMB3"	"ITGAV"	"CHD7"	"COL16A1"	"ACTN1"	"CDH24"	"TNC"	"SPN"	"MYH10"	"MSN"	"PCDHB6"	"PCDHB7"	"PCDHGA4"	"SDK2"	"NRP2"	"TGFB1I1"	"PCDHB11"	"CNTNAP4"	"DST"	"PKP2"	"PCDH19"	"ZAN"	"LOXL2"	"PTGER4"
SLC7A11	"NEO1"	"PDZD2"	"LAMB1"	"PCDHB10"	"PCDHGB1"	"LRFN3"	"SOX4"	"ADAM15"	"TINAGL1"	"EPHA2"	"NLGN3"	"LEF1"	"TNFRSF12A"	"PCDHGA1"	"TLN2"	"CYP1B1"	"LFNG"	"FAT1"	"FZD8"	"PCDHB9"	"PTPRS"	"PCDHGA12"	"PCDHB8"	"COL5A3"	"MYH9"	"ENG"	"LIG4"	"FLNA"	"IGSF11"	"HAPLN3"	"SRC"	"NPHP4"	"CCR3"	"FOXP1"	"EFNB2"	"GNE"	"TNFAIP6"	"JUP"	"GLI3"	"CELSR1"	"PKD1"	"CERCAM"	"HES1"	"TNXB"	"IGFBP7"	"RHOB"	"PCDHGB5"	"PCDHGA2"	"SEMA5A"
PCDHGB2	"CTTN"	"MPZL3"	"AMIGO3"	"PECAM1"	"FKBP1A"	"RIPK3"	"CTNND2")
168	GO_BIOMINERAL_TISSUE_DEVELOPMENT	0.0607638888888889	0.30113966985177	0.241339976815091	0.512832286014936	1.41654046625314	37	c("PHEX"	"COL1A1"	"IGF1"	"WNT11"	"PTGS2"	"TMEM119"	"CNNM4")
169	GO_BIOTIN_METABOLIC_PROCESS	0.415178571428571	0.760174207157405	0.0956031492204301	-0.480738305379342	-1.07292615995982	11	c("PCCA"	"ACACB"	"MCCC2"	"PCCB"	"MCCC1"	"SLC5A6")
170	GO_BLASTOCYST_DEVELOPMENT	0.378657487091222	0.7342818828624	0.0860347242455604	0.375285221978995	1.06909673124837	43	c("ADA"	"UBTFL1"	"BRCA2"	"SKIL"	"GINS4"	"PALB2"	"BYSL"	"RAD51B"	"LATS2"	"MED21"	"CAPN2"	"SBDS"	"CNOT2"	"LATS1"	"WDR74"	"TJP1")
171	GO_BLASTOCYST_FORMATION	0.725135623869801	0.948903822210991	0.055826471778749	0.327149300926349	0.803051185584641	19	c("ADA"	"SKIL"	"BYSL"	"LATS2"	"CNOT2"	"LATS1"	"WDR74"	"TJP1")
172	GO_BLASTOCYST_GROWTH	0.15	0.480920114122682	0.154190966581424	0.594926384608365	1.30904134811371	14	c("UBTFL1"	"BRCA2"	"GINS4"	"PALB2"	"RAD51B"	"SBDS")
173	GO_BLASTODERM_SEGMENTATION	0.220216606498195	0.575842726125297	0.122679189568808	0.590622478880054	1.23842229743214	11	c("WNT5A"	"SEMA3A"	"NRP1"	"BASP1")
174	GO_BLOOD_VESSEL_ENDOTHELIAL_CELL_MIGRATION	0.695259593679458	0.933450380402976	0.0684714904492087	-0.33555263292051	-0.842790071268189	18	c("EGR3"	"NR4A1"	"SCARB1"	"ID1"	"PTK2B")
175	GO_BLOOD_VESSEL_MORPHOGENESIS	2.59268031411749e-06	0.000173941761372509	0.627256739718528	0.482352512038472	1.80145486570994	264	c("S1PR1"	"HAS2"	"PDGFRB"	"WNT7B"	"VASH1"	"SERPINE1"	"WNT11"	"PGF"	"CTGF"	"MCAM"	"PTPRB"	"MMP2"	"JAG1"	"PTGS2"	"NRCAM"	"TSPAN12"	"THBS1"	"EPHB2"	"NKX2-5"	"ACVRL1"	"ITGB3"	"PDGFA"	"HS6ST1"	"THSD7A"	"EPHB3"	"FLT1"	"MMP14"	"JAM3"	"COL18A1"	"ITGA5"	"FLT4"	"EPHA1"	"ITGB1"	"ELK3"	"NRXN1"	"NFATC4"	"ITGAV"	"CHD7"	"PTK2"	"ANGPTL4"	"NRP2"	"TBX2"
FGF10	"ADAM15"	"EPHA2"	"LEF1"	"FGF2"	"TNFRSF12A"	"CYP1B1"	"C1GALT1"	"ZFPM2"	"FZD8"	"BMPER"	"PRCP"	"GBX2"	"MYO1E"	"MYH9"	"ENG"	"E2F7"	"EFNB2"	"ACVR1"	"LRP1"	"NRP1"	"HES1"	"RHOB"	"SEMA5A"	"EIF2AK3"	"ZMIZ1"	"AMOT"	"FMNL3"	"TGFB2"	"PRKCA"	"COL4A1")
176	GO_BLOOD_VESSEL_REMODELING	0.479204339963834	0.808567382934472	0.0760837160951725	0.394078493136853	0.998729943008493	24	c("JAG1"	"ACVRL1"	"SEMA3C"	"BGN"	"FGF10"	"BMPR2"	"TGFB2"	"ATP7A"	"MDM2")
177	GO_BODY_FLUID_SECRETION	0.589073634204275	0.876957930864237	0.0795564677235957	-0.305468024196286	-0.937020279043067	43	c("XDH"	"CSN3"	"NPR1"	"CDO1"	"CAV1"	"HK2"	"STAT5A"	"EDN1"	"STAT5B"	"USF2"	"APRT"	"VAMP8"	"HIF1A")
178	GO_BODY_MORPHOGENESIS	0.00198895935374484	0.0385360874788063	0.431707695803346	0.670583800815469	1.81706541408901	31	c("CRISPLD2"	"COL1A1"	"NOG"	"MMP2"	"LEF1"	"PLEKHA1"	"CSRNP1"	"TGFB2"	"PTPN11"	"SKI")
179	GO_BONE_CELL_DEVELOPMENT	0.629695885509839	0.895487230349616	0.0619762736001998	0.36502278040877	0.879889990420669	18	c("LRRK1"	"SRC"	"FOXP1"	"PTPN11"	"MEIS1"	"ANXA2"	"PAFAH1B1"	"VPS33B"	"WASF2"	"PIP4K2A")
180	GO_BONE_DEVELOPMENT	0.0406885758998435	0.24160521620845	0.282013350011725	0.405110107139849	1.37038275274548	111	c("HAS2"	"COL1A1"	"IGF1"	"FAT4"	"SULF2"	"MMP14"	"TRIM45"	"CHSY1"	"AKAP13"	"THBS3"	"PAPSS2"	"SULF1"	"SH3PXD2B"	"LRRK1"	"PTGER4"	"TGFBR2"	"MMP16"	"BMP6"	"HOXB4"	"BMPR2"	"SRC"	"FOXP1"	"SERPINH1"	"GLI3"	"SEMA4D"	"SPARC"	"SRD5A1"	"SLC38A10"	"PTPN11"	"SKI"	"MEGF8"	"SMAD5"	"PITX2"	"SMAD1"	"RARB"	"RAB23"	"SHOX2"	"CYP26B1"	"MEIS1")
181	GO_BONE_GROWTH	0.602678571428571	0.881275269541779	0.0751181635276301	-0.400507920106075	-0.893865581220584	11	MMP13
182	GO_BONE_MINERALIZATION	0.106382978723404	0.410726022346548	0.181383128498408	0.538373522462589	1.36744746299469	23	c("PHEX"	"IGF1"	"WNT11"	"PTGS2")
183	GO_BONE_MORPHOGENESIS	0.321976149914821	0.677591487480661	0.0946646223153342	0.368125327283965	1.09686210656074	53	c("HAS2"	"COL1A1"	"MMP14"	"CHSY1"	"THBS3"	"TGFBR2"	"MMP16"	"BMP6"	"BMPR2"	"SERPINH1"	"GLI3")
184	GO_BONE_REMODELING	0.00981630766470764	0.101834427367364	0.380730400722792	0.6375004246163	1.63038958583043	25	c("IL6"	"TPH1"	"NOX4"	"LRRK1"	"RASSF2"	"NOTCH2"	"EPHA2"	"SRC"	"NCDN"	"HTR1B")
185	GO_BONE_RESORPTION	0.607407407407407	0.88502311063089	0.0653834195468773	0.405976364524436	0.893286734743177	14	c("NOX4"	"LRRK1"	"SRC"	"NCDN")
186	GO_BRAIN_MORPHOGENESIS	0.198581560283688	0.544832160289375	0.128788713061714	0.495554956526843	1.24853366430403	22	c("WNT5A"	"SLIT1"	"FZD6"	"PROP1"	"OTX1"	"FZD3")
187	GO_BRANCHED_CHAIN_AMINO_ACID_METABOLIC_PROCESS	0.0547945205479452	0.283757338551859	0.294066672318865	-0.562884271315979	-1.47636117443935	22	c("ALDH6A1"	"IVD"	"ACAT1"	"STAT5A"	"HMGCL"	"AUH"	"STAT5B"	"PPM1K"	"MCCC2"	"MCCC1"	"BCAT2"	"HSD17B10"	"BCKDHA"	"ACADSB"	"DLD"	"BCKDK"	"HIBADH"	"ACAD8")
188	GO_BRANCHING_INVOLVED_IN_MAMMARY_GLAND_DUCT_MORPHOGENESIS	0.340699815837937	0.699400439815775	0.0959206777921745	0.485461345956865	1.11569239332781	16	c("WNT5A"	"CSF1"	"EPHA2"	"SRC"	"VDR"	"KDM5B"	"ETV4"	"LRP5"	"BTRC")
189	GO_BRANCHING_INVOLVED_IN_SALIVARY_GLAND_MORPHOGENESIS	0.0759259259259259	0.340543718388906	0.222056046145248	0.642351697208487	1.44285546920729	15	c("IL6"	"SEMA3C"	"PLXNA1"	"SEMA3A"	"PLXND1"	"FGF10"	"TGM2"	"NRP1")
190	GO_BRANCHING_INVOLVED_IN_URETERIC_BUD_MORPHOGENESIS	0.216457960644007	0.571428571428571	0.123257226381337	0.473944708455068	1.23485383543214	27	c("ADAMTS16"	"PGF"	"FAT4"	"MYC")
191	GO_BRANCHING_MORPHOGENESIS_OF_AN_EPITHELIAL_TUBE	0.00990025467397955	0.101834427367364	0.380730400722792	0.47087673141679	1.54541540463472	95	c("ADAMTS16"	"PGF"	"WNT5A"	"FAT4"	"MYC"	"SPRY1"	"MMP14"	"VANGL2"	"PAK1"	"NFATC4"	"TNC"	"CSF1"	"NOTCH4"	"TGFBR2"	"PLXND1"	"FGF10"	"EPHA2"	"LEF1"	"FGF2"	"GBX2"	"ENG"	"SRC"	"ACVR1"	"GLI3"	"CELSR1"	"PKD1"	"NRP1"	"COL4A1"	"NRARP"	"VDR"	"MYCN")
192	GO_BRANCH_ELONGATION_OF_AN_EPITHELIUM	0.344444444444444	0.702804256821506	0.0956031492204301	0.50525130033161	1.11172551837264	14	c("WNT5A"	"SPRY1"	"TNC"	"FGF10")
193	GO_BROWN_FAT_CELL_DIFFERENTIATION	0.632911392405063	0.898054679284963	0.062249042949858	0.358352228368191	0.879644801419768	19	c("FABP4"	"PTGS2"	"LAMB3")
194	GO_B_CELL_ACTIVATION	0.426065162907268	0.765758859363523	0.100990587455923	-0.297137670929603	-1.01827957014604	76	c("PRKCB"	"BLNK"	"CD79A"	"HDAC9"	"VCAM1"	"BCL3"	"HDAC5"	"POU2F2"	"PTK2B"	"MALT1"	"BST2"	"SP3"	"TLR4"	"CEBPG"	"FNIP1"	"LAT2"	"ITGA4"	"POLM")
195	GO_B_CELL_ACTIVATION_INVOLVED_IN_IMMUNE_RESPONSE	0.316455696202532	0.671802501341703	0.0992333343771191	0.445851169989618	1.12993964742797	24	c("PLCG2"	"ADA"	"NOTCH2"	"LFNG"	"LIG4"	"EXO1"	"DLL1"	"ERCC1")
196	GO_B_CELL_DIFFERENTIATION	0.211031175059952	0.565266599597586	0.147331213699377	-0.369015476997083	-1.1614442689322	50	c("BLNK"	"CD79A"	"HDAC9"	"VCAM1"	"BCL3"	"HDAC5"	"POU2F2"	"PTK2B"	"MALT1"	"SP3"	"CEBPG"	"FNIP1"	"ITGA4"	"POLM")
197	GO_B_CELL_HOMEOSTASIS	0.445672191528545	0.777925691180768	0.0808589150280032	0.449455486347113	1.03294334643377	16	c("TNFAIP3"	"RC3H1"	"PPP2R3C"	"BAK1"	"SOS1"	"ABL1"	"NCKAP1L")
198	GO_B_CELL_MEDIATED_IMMUNITY	0.00226188050464297	0.0414985831362046	0.431707695803346	-0.629192121714799	-1.78448879939605	30	c("CD74"	"C3"	"BCL3"	"C1RL"	"CD55"	"POU2F2"	"FAS"	"C2"	"CD46"	"IRF7"	"C4B"	"GCNT3"	"EXOSC3")
199	GO_B_CELL_PROLIFERATION	0.513392857142857	0.82447334507222	0.0835990603684159	-0.433482391787405	-0.967458995520774	11	c("CD79A"	"TLR4")
200	GO_B_CELL_RECEPTOR_SIGNALING_PATHWAY	0.269406392694064	0.627641159975536	0.125033367555272	-0.442198687495704	-1.15982095587854	22	c("PRKCB"	"CD79A"	"CD38"	"LCK")
201	GO_C21_STEROID_HORMONE_METABOLIC_PROCESS	0.00829187722099561	0.0915773663596444	0.380730400722792	-0.725552039810738	-1.70961895970932	13	c("DHRS9"	"STAR"	"FDXR"	"STARD5"	"FDX1"	"CYP11B1"	"CACNA1H"	"STAT5B")
202	GO_CALCIUM_DEPENDENT_CELL_CELL_ADHESION_VIA_PLASMA_MEMBRANE_CELL_ADHESION_MOLECULES	0.000506126231781489	0.014308411395332	0.477270815362862	0.786904098817475	1.85613482012042	17	c("PCDHB3"	"PCDHB2"	"PCDHB5"	"PCDHB4"	"CDH23"	"NRXN1"	"PCDHB6"	"PCDHB11"	"PCDHB13"	"PCDHB10"	"PCDHB9"	"PCDHB16"	"PCDHB14"	"CDH2"	"ATP2C1")
203	GO_CALCIUM_ION_IMPORT	0.0379965457685665	0.231621435932669	0.307750047666508	0.521503065598591	1.47095902552859	42	c("HTR2B"	"JPH2"	"CCR5"	"ATP2A1"	"FKBP1B"	"PLCG2"	"CACNA1G"	"ATP2B4"	"SLC8A1")
204	GO_CALCIUM_ION_IMPORT_INTO_CYTOSOL	0.099644128113879	0.399554287129247	0.188204146308491	0.527379114298693	1.38870346553192	28	c("HTR2B"	"JPH2"	"CCR5"	"FKBP1B"	"PLCG2"	"ATP2B4"	"FGF2"	"ITPR3"	"TRPM2"	"P2RX7")
205	GO_CALCIUM_ION_REGULATED_EXOCYTOSIS	0.00601033781730514	0.0746311284220624	0.407017918923954	0.599533131356037	1.66702330082407	38	c("SYTL2"	"SEPT5"	"TC2N"	"SYT12"	"SYT11"	"STX1A"	"UNC13B"	"CPLX2"	"RIMS2"	"STX11"	"SYT14"	"SNPH"	"P2RX7")
206	GO_CALCIUM_ION_REGULATED_EXOCYTOSIS_OF_NEUROTRANSMITTER	0.044362292051756	0.252563562298076	0.294066672318865	0.717431743528066	1.52604119060121	12	c("SYTL2"	"TC2N"	"SYT12"	"SYT11"	"RIMS2"	"SYT14")
207	GO_CALCIUM_ION_TRANSMEMBRANE_TRANSPORT	0.0276422764227642	0.193840924368682	0.352171384439073	0.450478087302062	1.44240466485188	85	c("HTR2B"	"JPH2"	"CCR5"	"ATP2A1"	"FKBP1B"	"PLCG2"	"CACNG8"	"TRPV6"	"CACNA1G"	"SLC24A1"	"NCS1"	"CACNA2D1"	"CACNG2"	"ATP2B4"	"SLC8A1"	"ITGAV"	"PANX1"	"TRPM5"	"DENND5B"	"FGF2"	"PDE2A"	"PKD1"	"ANXA5"	"ITPR3"	"TRPM4"	"FKBP1A"	"TRPM2")
208	GO_CALCIUM_ION_TRANSPORT	0.0346264840228697	0.21952897839605	0.321775918075361	0.419873838340592	1.43270983727432	119	c("HTR2B"	"CTGF"	"JPH2"	"CCR5"	"FYN"	"ATP2A1"	"FKBP1B"	"PLCG2"	"SRL"	"CACNG8"	"TRPV6"	"CACNA1G"	"SLC24A1"	"NCS1"	"CACNA2D1"	"CDH23"	"CACNG2"	"ATP2B4"	"SLC8A1"	"ITGAV"	"PANX1"	"TRPM5"	"DENND5B"	"FGF2"	"PDE2A"	"ANK2"	"CACHD1"	"PKD1"	"ANXA5"	"CYP27B1"	"ITPR3"	"TRPM4"	"ANXA6"	"FKBP1A"	"TRPM2"	"VDR")
209	GO_CALCIUM_MEDIATED_SIGNALING	0.0409556313993174	0.242870136068512	0.294066672318865	0.489284003164162	1.4545416222893	52	c("HTR2B"	"CCR5"	"FKBP1B"	"PLCG2"	"NFATC1"	"SLC8A1"	"GSTO1"	"NFATC4"	"AVPR1A"	"NUDT4"	"NTRK2"	"KISS1R"	"PLCG1"	"ANK2"	"EIF2AK3"	"TMEM110")
210	GO_CAMERA_TYPE_EYE_MORPHOGENESIS	0.0052092715051873	0.0684668871807512	0.407017918923954	0.526828850521739	1.62500374775753	67	c("SOX8"	"WNT5A"	"JAG1"	"SOX11"	"TSPAN12"	"EPHB2"	"ATP8A2"	"WNT9A"	"HIPK2"	"GNAT2"	"SDK2"	"FOXF2"	"TBX2"	"AHI1"	"PHACTR4"	"GDF11"	"EPHA2")
211	GO_CAMP_MEDIATED_SIGNALING	0.599290780141844	0.880238229958189	0.0639271933359996	0.353339886769623	0.89746934345481	23	c("PDE7A"	"NPR3"	"AKAP6"	"RIMS2"	"PDE2A"	"PDE4D")
212	GO_CAMP_METABOLIC_PROCESS	0.269439421338156	0.627641159975536	0.109250039480711	0.476690356973559	1.17012860868244	19	c("PDE8A"	"PDE7A"	"NPR3"	"PDE2A"	"PDE4D"	"PDE10A"	"ADCY7")
213	GO_CANONICAL_WNT_SIGNALING_PATHWAY	0.0296540362438221	0.202884159689468	0.341793380897475	0.464784032528667	1.45872882773045	74	c("WNT7B"	"WNT11"	"WNT5A"	"PORCN"	"TCF7"	"NR4A2"	"NKX2-5"	"WNT9A"	"MYC"	"SDC1"	"FZD2"	"PROP1"	"SOX4"	"LEF1"	"FZD8"	"FZD3")
214	GO_CARBOHYDRATE_BIOSYNTHETIC_PROCESS	0.856910569105691	1	0.0432768714901103	0.249348394876872	0.798399074409503	85	c("HAS2"	"EPM2A"	"EXT1"	"GSTO1"	"BPGM"	"NHLRC1"	"GPD2"	"CHST12"	"IMPA1"	"NANS"	"B3GNT8"	"CHST14"	"ENO1"	"NDST1")
215	GO_CARBOHYDRATE_CATABOLIC_PROCESS	0.756892230576441	0.969343304953894	0.0694481442003175	-0.248264807502307	-0.850794113970597	76	c("RBKS"	"SORD"	"GM2A"	"GK"	"ALDOC"	"PHKA2"	"ENO2"	"HK2"	"KHK"	"ALDOA"	"NAGA"	"FUT8"	"TPI1"	"LDHA"	"PFKM"	"PGAM2"	"PYGB"	"MAN2C1"	"GAPDHS"	"BAD"	"PGM2"	"ENO3")
216	GO_CARBOHYDRATE_DERIVATIVE_BIOSYNTHETIC_PROCESS	0.345333333333333	0.703978835978836	0.077274697304471	0.269347651761383	1.0415820755818	412	c("HAS2"	"PDGFRB"	"HTR2B"	"IGF1"	"SDC3"	"HYAL1"	"GPC1"	"THBS1"	"AK1"	"UPP1"	"MGAT5"	"HS6ST2"	"EXT1"	"HS6ST1"	"ST6GALNAC4"	"ADA"	"PLAUR"	"ADAMTS7"	"VANGL2"	"XYLT1"	"CHSY1"	"NCAN"	"SDC1"	"NPR3"	"PAPSS2"	"GPC4"	"RRM2"	"BGN"	"HSPG2"	"MAN1C1"	"AGRN"	"PIGS"	"FMOD"	"GALNT10"	"B4GALNT1"	"GNPNAT1"	"C1GALT1"	"B4GALT7"	"PFAS"	"CHPF2"	"CHST12"	"EDEM3"
UGGT1	"GMPPB"	"GXYLT1"	"MTAP"	"SDF2L1"	"GALNT7"	"NANS"	"NPPB"	"PGM3"	"GALNT4"	"DSEL"	"PMM1"	"B3GNT8"	"ALG13"	"PIGF"	"POGLUT1"	"PRKCSH"	"MGAT4C"	"AK4"	"EDEM1"	"CHST14"	"NDST1"	"AMPD2"	"PGAP1"	"RPN1"	"GALNT12"	"DAG1"	"ATP7A"	"DUT"	"B4GALT1"	"UGGT2"	"UBE2G2")
217	GO_CARBOHYDRATE_DERIVATIVE_CATABOLIC_PROCESS	0.276827371695179	0.635515340025449	0.0982123351217438	0.321531280389472	1.10311132297582	125	c("SDC3"	"CELA1"	"PDE8A"	"CD44"	"HYAL1"	"GPC1"	"UPP1"	"ADA"	"PDE7A"	"NCAN"	"SDC1"	"GPC4"	"HYAL2"	"BGN"	"NUDT18"	"HSPG2"	"AGRN"	"FMOD"	"FGF2"	"EDEM3"	"PDE2A")
218	GO_CARBOHYDRATE_DERIVATIVE_METABOLIC_PROCESS	0.925790754257908	1	0.0256225253207008	0.216026855539177	0.864924253486197	729	c("SULT1E1"	"COL11A1"	"HAS2"	"PDGFRB"	"HTR2B"	"IGF1"	"SDC3"	"CELA1"	"PDE8A"	"CD44"	"HYAL1"	"GPC1"	"SULF2"	"THBS1"	"HK1"	"PORCN"	"AK1"	"UPP1"	"MGAT5"	"HS6ST2"	"EXT1"	"HS6ST1"	"ST6GALNAC4"	"ADA"	"PDE7A"	"PLAUR"	"ADAMTS7"	"VANGL2"	"XYLT1"	"PIM1"	"CHSY1"	"NCAN"	"SDC1"	"NPR3"	"BPGM"	"PAPSS2"	"GPC4"	"HYAL2"	"SULF1"	"RRM2"	"BGN"	"NUDT18"
PFAS	"CHPF2"	"CHST12"	"EDEM3"	"EXTL3"	"PDE2A"	"B4GALT2"	"B4GALT3"	"CHPF"	"BMPR2"	"MUC1"	"HMGCR"	"GNE"	"SLC26A2"	"PLA2G4A"	"ACOT7"	"FUT10"	"PHLDA1"	"POFUT2"	"UXS1"	"UGGT1"	"GUSB"	"IDS"	"SERINC5"	"GMPPB"	"TJP2"	"GXYLT1"	"MTAP"	"SDF2L1"	"GALNT7"	"AHCY"	"NANS"	"NPPB"	"CMAS"	"PGM3"	"DERA"	"GALNT4"	"DSEL"	"PMM1"	"PDE4D"	"PFKL"	"B3GNT8"	"ALG13"	"PIGF"	"POGLUT1"	"PRKCSH"	"MACROD2"	"MGAT4C"	"AK4"	"ADPGK"
PGAP1)
219	GO_CARBOHYDRATE_DERIVATIVE_TRANSPORT	0.666666666666667	0.916411824668705	0.0580983576873206	0.317915948231622	0.873658880594263	36	c("SLC37A2"	"VLDLR")
220	GO_CARBOHYDRATE_HOMEOSTASIS	0.339774557165862	0.699400439815775	0.0883594442500905	0.318045026921016	1.06667982383086	107	c("IL6"	"NGFR"	"GPR21"	"HK1"	"SERPINF1"	"CYP7A1"	"NOX4"	"VGF"	"PTPRN"	"IRS1"	"PTGER4"	"FN1"	"WFS1"	"SOX4"	"PRCP")
221	GO_CARBOHYDRATE_METABOLIC_PROCESS	0.208494208494208	0.561186507294292	0.191892240384838	-0.256020200882813	-1.08342561856484	433	c("UGT1A1"	"UGT1A8"	"PPARGC1A"	"UGT1A5"	"IGFBP5"	"B4GALNT2"	"GCNT1"	"RBKS"	"ST3GAL1"	"SORD"	"LCTL"	"MUC13"	"MGAT3"	"LDHB"	"CYB5A"	"ENTPD5"	"GM2A"	"ITPKA"	"TALDO1"	"ST3GAL4"	"ST3GAL6"	"ADAMTSL4"	"NPL"	"GK"	"GNPDA1"	"CCDC126"	"HAS3"	"ALDOC"	"GLA"	"PDK2"	"CHST2"	"PHKA2"	"ENO2"	"B4GALT4"	"B4GALT5"	"SLC2A4"	"AMDHD2"	"HK2"	"B3GNT9"	"GLB1L"	"MUC16"	"GOT1"
IDH1	"SLC3A2"	"PARP10"	"GALM"	"ST8SIA1"	"CSGALNACT1"	"PPP1CC"	"GPD1L"	"KL"	"VEGFB"	"HEXA"	"SHPK"	"NANP"	"GAL3ST4"	"ALDOA"	"GCLC"	"GNPTAB"	"EXTL1"	"IDH2"	"INPP5E"	"UGP2"	"GCNT3"	"INPP5K"	"SLC2A8"	"ALG1"	"B3GALNT2"	"SLC25A10"	"NAGA"	"GHRL"	"GALK2"	"SIRT2"	"TRAK1")
222	GO_CARBOHYDRATE_PHOSPHORYLATION	0.609865470852018	0.887420552337027	0.0747385227439092	-0.364574366271064	-0.903831935375599	17	c("RBKS"	"HK2"	"IPPK"	"KHK"	"GNPTAB"	"GALK2"	"NAGK"	"PFKM"	"GNPTG")
223	GO_CARBOHYDRATE_TRANSMEMBRANE_TRANSPORT	0.752631578947368	0.967423204852279	0.0526973085708419	0.372215277545841	0.770495401853387	10	c("SLC2A6"	"SLC2A10"	"SLC35E1")
224	GO_CARBOHYDRATE_TRANSPORT	0.201709401709402	0.549227647744597	0.125033367555272	0.407098716355755	1.21473228250575	54	c("SLC37A2"	"SLC2A6"	"HK1"	"FABP5"	"SLC45A3"	"YES1"	"SLC23A2"	"AQP7"	"NRG1")
225	GO_CARDIAC_ATRIUM_DEVELOPMENT	0.25886524822695	0.618911426327219	0.110564716336619	0.470198091049226	1.18464791408993	22	c("WNT5A"	"NKX2-5"	"NOTCH2"	"SOX4"	"ANK2"	"ACVR1"	"MDM2"	"PITX2"	"SHOX2"	"CYR61"	"DAND5"	"NPHP3")
226	GO_CARDIAC_CELL_DEVELOPMENT	0.0500863557858377	0.269304030212129	0.266350657088526	0.535270849069562	1.45329684442462	32	c("PDGFRB"	"JAG1"	"NKX2-5"	"SLC8A1"	"NEBL"	"MYH10"	"TTN"	"FHL2"	"LMNA"	"NEXN"	"PITX2")
227	GO_CARDIAC_CHAMBER_DEVELOPMENT	0.0010951666649425	0.0247375585875202	0.45505986738723	0.502402814687535	1.68664259068928	105	c("COL11A1"	"WNT11"	"WNT5A"	"JAG1"	"LTBP1"	"TNNT2"	"PPP1R13L"	"SOX11"	"NKX2-5"	"SCN5A"	"SEMA3C"	"KCNK2"	"ADAMTS6"	"VANGL2"	"FGFRL1"	"TNNC1"	"FZD2"	"LMO4"	"MYH10"	"TBX2"	"PKP2"	"CPE"	"PLXND1"	"NOTCH2"	"SOX4"	"ZFPM2"	"NRG1"	"ANK2"	"ACVR1"	"HES1"	"SMARCD3"	"FHL2"	"FKBP1A"	"LUZP1"	"CRELD1"	"NDST1"	"TRIP11"	"DVL3"	"MDM2"	"AP2B1"	"PITX2"	"RARB"
228	GO_CARDIAC_CHAMBER_MORPHOGENESIS	0.00740863240556954	0.0843083611722407	0.407017918923954	0.509111262347345	1.59053578970076	72	c("COL11A1"	"WNT11"	"WNT5A"	"JAG1"	"TNNT2"	"PPP1R13L"	"SOX11"	"NKX2-5"	"SEMA3C"	"VANGL2"	"FGFRL1"	"TNNC1"	"FZD2"	"TBX2"	"PKP2"	"CPE"	"NOTCH2"	"SOX4"	"ZFPM2"	"NRG1"	"ACVR1"	"HES1"	"SMARCD3"	"FHL2"	"FKBP1A")
229	GO_CARDIAC_CONDUCTION	0.393887945670628	0.743999304267161	0.083129129135339	0.366620207262154	1.06805270609669	47	c("KCNK1"	"FKBP1B"	"SCN5A"	"CACNG8"	"CACNA1G"	"CACNA2D1"	"CACNG2"	"SLC8A1"	"RNF207"	"PKP2"	"SCN4B"	"ANK2"	"JUP"	"TRPM4"	"DSG2")
230	GO_CARDIAC_CONDUCTION_SYSTEM_DEVELOPMENT	0.518518518518518	0.82767781986532	0.0850427463764322	-0.450911338660129	-0.972094053617563	10	c("BVES"	"GJA5"	"ID2")
231	GO_CARDIAC_EPITHELIAL_TO_MESENCHYMAL_TRANSITION	0.322283609576427	0.677591487480661	0.0992333343771191	0.489551665303683	1.12509280845774	16	c("HAS2"	"SNAI1"	"ADAM15"	"TGFB2"	"RTN4")
232	GO_CARDIAC_MUSCLE_CELL_ACTION_POTENTIAL	0.599290780141844	0.880238229958189	0.0639271933359996	0.358249191102222	0.902596512071377	22	c("SCN5A"	"CACNA1G"	"CACNA2D1"	"SLC8A1"	"PKP2"	"SCN4B"	"ANK2")
233	GO_CARDIAC_MUSCLE_CELL_CONTRACTION	0.697516930022573	0.934527153636801	0.0683110858318647	-0.333466152947323	-0.837549568191229	18	c("SCN1B"	"GJA5"	"KCNJ2"	"SNTA1"	"CACNB2"	"GPD1L"	"NEDD4L")
234	GO_CARDIAC_MUSCLE_CELL_DIFFERENTIATION	0.0665529010238908	0.317237847404442	0.227987202850442	0.463017391192056	1.37645633819484	52	c("PDGFRB"	"NKX2-5"	"NOX4"	"ITGB1"	"SLC8A1"	"AKAP13"	"NEBL"	"MYH10"	"TTN"	"NRG1"	"ACVR1"	"FHL2"	"LMNA"	"CALR"	"NEXN"	"PITX2"	"RARB")
235	GO_CARDIAC_MUSCLE_TISSUE_DEVELOPMENT	0.00103401686786521	0.0236111532021309	0.45505986738723	0.516604734222612	1.70818585940467	97	c("S1PR1"	"COL11A1"	"PDGFRB"	"WNT5A"	"TNNT2"	"PPP1R13L"	"NKX2-5"	"MYLK2"	"ANKRD1"	"NOX4"	"NDRG4"	"ITGB1"	"MARCKS"	"TNNC1"	"SLC8A1"	"AKAP13"	"NEBL"	"MYH10"	"TBX2"	"PKP2"	"TTN"	"ZFPM2"	"NRG1"	"ACVR1"	"DSG2"	"FHL2"	"FKBP1A"	"TGFB2")
236	GO_CARDIAC_MUSCLE_TISSUE_MORPHOGENESIS	0.00453227120362808	0.062878268704655	0.407017918923954	0.617597162579591	1.68119540478878	34	c("S1PR1"	"COL11A1"	"WNT5A"	"TNNT2"	"NKX2-5"	"MYLK2"	"ANKRD1"	"TNNC1"	"PKP2"	"TTN"	"ZFPM2"	"NRG1")
237	GO_CARDIAC_MYOFIBRIL_ASSEMBLY	0.0451263537906137	0.255585059503841	0.287857117255149	0.730291427715041	1.53128135153408	11	c("PDGFRB"	"NKX2-5"	"NEBL"	"MYH10"	"TTN")
238	GO_CARDIAC_RIGHT_VENTRICLE_MORPHOGENESIS	0.0175204359713632	0.142670941469706	0.352487857583619	0.740388955789483	1.57487322493526	12	c("JAG1"	"PPP1R13L"	"NKX2-5"	"SEMA3C"	"SOX4"	"ZFPM2"	"SMARCD3")
239	GO_CARDIAC_SEPTUM_DEVELOPMENT	0.0121580900904796	0.115053926224643	0.380730400722792	0.49623304274629	1.53678626077886	70	c("WNT11"	"WNT5A"	"JAG1"	"LTBP1"	"SOX11"	"NKX2-5"	"ADAMTS6"	"VANGL2"	"FGFRL1"	"FZD2"	"LMO4"	"MYH10"	"TBX2"	"PLXND1"	"NOTCH2"	"SOX4"	"ZFPM2"	"ANK2"	"ACVR1"	"HES1"	"LUZP1"	"CRELD1"	"NDST1"	"TRIP11"	"DVL3"	"MDM2"	"AP2B1"	"PITX2"	"RARB"	"CYR61"	"DAND5")
240	GO_CARDIAC_SEPTUM_MORPHOGENESIS	0.0395869191049914	0.237574367659461	0.30068212900741	0.52238576624847	1.46273283304896	40	c("WNT11"	"WNT5A"	"JAG1"	"SOX11"	"NKX2-5"	"VANGL2"	"FGFRL1"	"FZD2"	"TBX2"	"NOTCH2"	"SOX4"	"ZFPM2"	"ACVR1"	"HES1")
241	GO_CARDIAC_VENTRICLE_DEVELOPMENT	0.00103401686786521	0.0236111532021309	0.45505986738723	0.558356403441598	1.75384055583712	75	c("COL11A1"	"WNT11"	"WNT5A"	"JAG1"	"LTBP1"	"TNNT2"	"PPP1R13L"	"SOX11"	"NKX2-5"	"SCN5A"	"SEMA3C"	"KCNK2"	"VANGL2"	"FGFRL1"	"TNNC1"	"FZD2"	"LMO4"	"PKP2"	"CPE"	"SOX4"	"ZFPM2"	"NRG1"	"HES1"	"SMARCD3")
242	GO_CARDIAC_VENTRICLE_MORPHOGENESIS	0.019510925577262	0.153593013081948	0.352487857583619	0.556936236427291	1.55114068045284	39	c("COL11A1"	"JAG1"	"TNNT2"	"PPP1R13L"	"SOX11"	"NKX2-5"	"SEMA3C"	"TNNC1"	"PKP2"	"CPE"	"SOX4"	"ZFPM2"	"NRG1"	"SMARCD3"	"FKBP1A")
243	GO_CARDIOCYTE_DIFFERENTIATION	0.0575657894736842	0.290413270128182	0.241339976815091	0.459069012898617	1.41526097282126	65	c("PDGFRB"	"JAG1"	"NKX2-5"	"NOX4"	"ITGB1"	"SLC8A1"	"AKAP13"	"NEBL"	"MYH10"	"TBX2"	"TTN"	"NRG1"	"ACVR1"	"HES1"	"FHL2"	"TGFB2"	"LMNA"	"CALR"	"NEXN"	"PITX2"	"RARB")
244	GO_CARDIOLIPIN_METABOLIC_PROCESS	0.804066543438078	0.990555243210257	0.0520570030732099	0.357493694755056	0.760420915993508	12	c("LCLAT1"	"PLA2G4A"	"PGS1"	"SLC27A1")
245	GO_CARNITINE_METABOLIC_PROCESS	0.0535714285714286	0.280179264864461	0.294066672318865	-0.662336457976163	-1.47822236028602	11	c("SLC22A5"	"SHMT1"	"ALDH9A1"	"ACADL"	"CRAT"	"ACADM"	"POR")
246	GO_CARTILAGE_DEVELOPMENT	0.00200498098137089	0.0386797833101381	0.431707695803346	0.501374054707652	1.64856829194138	93	c("COL11A1"	"COL1A1"	"WNT7B"	"NOG"	"WNT5A"	"CTGF"	"CD44"	"SNAI1"	"HYAL1"	"HMGA2"	"SULF2"	"CREB3L2"	"RUNX1"	"BMP1"	"WNT5B"	"CHSY1"	"THBS3"	"HYAL2"	"SULF1"	"TGFBR2"	"FGF2"	"BMP6"	"BMPR2"	"SERPINH1"	"PKD1")
247	GO_CARTILAGE_DEVELOPMENT_INVOLVED_IN_ENDOCHONDRAL_BONE_MORPHOGENESIS	0.367837338262477	0.727481708270384	0.0916795246008379	0.512628291624342	1.09040601498792	12	c("COL1A1"	"THBS3"	"TGFBR2"	"SERPINH1"	"RARB"	"SHOX2")
248	GO_CATABOLIC_PROCESS	0.996674057649667	1	0.0153676328786693	0.199640517402087	0.822708306143497	1289	c("CTSW"	"COL11A1"	"COL1A1"	"FAM131B"	"FABP4"	"SDC3"	"CD93"	"CELA1"	"PDE8A"	"USP43"	"COL4A4"	"CYP1A1"	"KLHDC8A"	"CD44"	"COL4A3"	"MMP2"	"MGLL"	"MMP9"	"TNFAIP3"	"COL5A1"	"HYAL1"	"GPC1"	"AASS"	"CTSF"	"PXDN"	"LPIN3"	"HK1"	"UPP1"	"PLCG2"	"USP18"	"DDAH1"	"PLD4"	"FABP5"	"CYP7A1"	"WIPI1"	"ADA"	"ATG9B"	"MMP14"	"HAAO"	"PDE7A"	"COL18A1"	"HECTD2"
PRSS16	"GLS2"	"RNF122"	"BPGM"	"MRC2"	"GPC4"	"NAPEPLD"	"HYAL2"	"DDAH2"	"NHLRC1"	"DUOX1"	"NOS1"	"ISG15"	"FBXL22"	"NAALAD2"	"TGFB1I1"	"RNF145"	"BGN"	"NUDT18"	"HSPG2"	"PLOD2"	"DDHD1"	"AGRN"	"GPD2"	"KLHL32"	"DAGLA"	"MMP16"	"HAL"	"HECW2"	"PLCD1"	"ADAMTS14"	"WFS1"	"HSP90B1"	"FMOD"	"ADAM15"	"TINAGL1"	"FGF2"	"CYP1B1"	"SH3GLB1"	"FBXL19"	"ARIH1"	"PHKA1"	"PLCXD2"	"MMP12"	"ATG2A"	"ECE1"	"FURIN"	"TRIM13"	"USP22"	"TTC3"
PLCG1	"MMP15"	"RNF11"	"PLA2G4A"	"ACOT7"	"PAFAH1B3"	"IMPA1"	"FUT10"	"ANXA5"	"CYP27B1"	"STBD1"	"SLC1A4"	"ERLIN2"	"ARRB1"	"UHRF1"	"CASP8"	"PMAIP1"	"CARNS1"	"SETMAR"	"DENND3"	"KCTD13"	"PPP2CB"	"GUSB"	"IDS"	"PSMF1"	"PLD2"	"PLA2G15"	"MTAP"	"SDF2L1"	"COL4A1"	"DNAJC10"	"WWTR1"	"AHCY"	"UBE2D1"	"PYGM"	"ATG4A"	"USP27X"	"DERA"	"SMOX"	"RNPEP"	"HOGA1"	"SEL1L"	"KLHL25"	"P2RX7"	"MMP11"	"PDE4D"	"PFKL"	"GAN"	"GTSE1"	"KLHL28"
RNF38	"ENO1"	"DCTPP1"	"PFKFB4"	"REP15"	"CBL"	"TATDN2")
249	GO_CATECHOLAMINE_METABOLIC_PROCESS	0.241830065359477	0.600557957327051	0.129442887745046	-0.482927529932069	-1.19876520783888	16	c("MAOB"	"MAOA"	"GRIN2A"	"NPR1")
250	GO_CATION_TRANSPORT	0.154761904761905	0.485114896725775	0.227987202850442	-0.262903175204556	-1.10727276937335	424	c("KCNC4"	"KCND2"	"P2RX3"	"PRKCB"	"KCNQ3"	"SLC11A1"	"COX6A2"	"GPM6A"	"SLC18A1"	"KCNK5"	"CACNA2D3"	"SLC22A14"	"STEAP4"	"KCNT1"	"SLC22A5"	"SLC9A3R1"	"KCND1"	"CYB5A"	"SLC44A1"	"SCN1B"	"SLC4A4"	"FTH1"	"GRIN2A"	"ATP6V1B2"	"TRDN"	"KCNH7"	"CP"	"STEAP3"	"KCNK4"	"WNK4"	"LCK"	"ATP1B2"	"GJA5"	"KCNJ2"	"DDIT3"	"SLC15A2"	"NOL3"	"HCN2"	"HFE"	"KCNN2"	"ATP1B1"	"CALCRL"
SLC5A5	"MRS2"	"TFRC"	"PRKCE"	"KCNH3"	"SLC10A2"	"UQCR10"	"ATP5F1"	"JPH1"	"ITPR1"	"SFXN1"	"CACNB2"	"ATP6V0A1"	"COX8A"	"ATP1A1"	"PIEZO1"	"ACACB"	"CNNM2"	"ATP6V0A4"	"UQCRB"	"NDFIP1"	"CYSLTR1"	"EDN1"	"ATP2B1"	"SLC25A27"	"SLC7A3"	"PKD1L2"	"SLC3A2"	"ATP5A1"	"COX5B"	"CACNA1H"	"UQCRQ"	"SLC12A8"	"CUTC"	"TPT1"	"ATP5C1"	"ATP5O"	"ATP5H"	"ATP5E"	"SLC46A1"	"ATP6V1H"	"CHRNA2"	"STEAP1"	"SLC17A5"	"ATP5G2"	"RAMP1"	"UQCR11"	"KCNA2"	"TRPM3"	"NEDD4L"
COX7A1	"ATP5J"	"SLC31A2"	"SLC24A5"	"ATP5G3")
251	GO_CD4_POSITIVE_ALPHA_BETA_T_CELL_ACTIVATION	0.570155902004454	0.865317252126406	0.0778840111977068	-0.343369085012361	-0.92109324503129	24	c("RORC"	"SEMA4A"	"BCL3"	"RELB"	"IL18R1"	"CEBPB"	"ZFPM1")
252	GO_CDP_DIACYLGLYCEROL_METABOLIC_PROCESS	0.962962962962963	1	0.0541200569620232	-0.250236151743337	-0.539469856386091	10	c("CDS2"	"GPAM"	"AGPAT2"	"AGPAT5")
253	GO_CELLULAR_ALDEHYDE_METABOLIC_PROCESS	0.022402013524153	0.16895478320649	0.352487857583619	-0.452472222798222	-1.47264202826157	59	c("RPIA"	"TALDO1"	"ALDH3B1"	"PDXP"	"GRHPR"	"CYP11B1"	"PDXK"	"AMT"	"KHK"	"IDH1"	"CACNA1H"	"SHPK"	"PNKD"	"ALDH9A1"	"IDH2"	"ESD"	"H6PD"	"PDHB"	"TPI1"	"PDHA1"	"ADH5"	"RDH10"	"KDM3A"	"PGM2"	"GLO1"	"BCKDHA"	"HAGH"	"ALDH7A1"	"DLD"	"ALDH3A2"	"AKR1B10")
254	GO_CELLULAR_AMIDE_METABOLIC_PROCESS	0.0341449784639677	0.217670274327498	0.321775918075361	-0.267345917066402	-1.15680972029236	575	c("MMP13"	"CLIC5"	"CPZ"	"ST3GAL1"	"ITGB8"	"FAM57B"	"MGST1"	"GSTT1"	"AEBP1"	"CERS4"	"TAPBP"	"DEGS1"	"DPEP1"	"ERAP1"	"GM2A"	"GSTM1"	"IMMP2L"	"ST3GAL4"	"ST3GAL6"	"SMPD3"	"CHAC1"	"PDF"	"ALDH1L2"	"MGST2"	"GSTA4"	"GLA"	"SLC25A39"	"MTRF1L"	"MRPL23"	"RPS27"	"PCCA"	"SMPDL3B"	"SLC25A23"	"PSEN2"	"RPL5"	"GSTP1"	"NAMPT"	"CERK"	"SHMT1"	"CLN6"	"ATPIF1"	"STAT5A"
GUF1	"ARG2"	"ASL"	"SLC25A28"	"COL4A3BP"	"RPL21"	"GGT7"	"PABPC1"	"MRPL42"	"GGCT"	"DALRD3"	"SLC25A22"	"GCLC"	"MTHFD1"	"CPEB3"	"HTRA2"	"N6AMT1"	"MRPS35"	"SPTLC2"	"FOLR1"	"MCCC2"	"GSTM2"	"MRPS14"	"PCCB"	"SLC25A42"	"RPS19"	"SLC25A37"	"RPL13"	"MRPL33"	"MRPS12"	"TRMT112"	"SLC25A10"	"POLG2"	"SLC25A12"	"RPS18"	"SGMS2"	"SLC25A35"	"SLC25A43"	"NSMAF"	"MRPS36"	"MCCC1"	"MRPL27"	"SLC25A5"	"ST6GALNAC6"	"GAS6"	"ETF1"	"MRPL28"	"EIF4B"	"CTNS"	"RPL28"
MRPL54	"SPCS3"	"ASAH1"	"CPM"	"DAP3"	"LNPEP"	"MRPS16"	"PCBP2"	"RPS16"	"UCP2"	"MRPL48"	"GTPBP2"	"OPLAH"	"SOD1"	"RPS8"	"MRPS24"	"MRPL14"	"SLC5A6"	"GPX1"	"MRPL2"	"NACA"	"MRPL24"	"SLC25A30"	"SPCS2"	"GLRX2"	"SARS"	"RPL27A"	"RPL23"	"FARS2"	"RPS12"	"RPS29"	"SLC25A19"	"GCH1"	"NDUFA7"	"NARS2"	"RPS15"	"RPL36AL"	"RPL18A"	"MRPL51"	"GLO1"	"RPLP0"	"GSTZ1"	"MTHFR"	"TPP1"	"ABTB1"	"LARS2"	"MRPS18A"	"RPL12"	"RPS21"	"NARS"
RPS27L	"PSTK"	"PCSK2"	"SARDH"	"IARS2"	"MRPL3"	"PCSK6"	"RARS2"	"MRPL15"	"UNC13A"	"RPS7"	"SMPD2"	"ASNS"	"RPL19"	"RPLP2"	"RPS20"	"SPCS1"	"DLD"	"SGPL1"	"SLC25A26"	"MRRF"	"CLN5"	"SMPD1"	"RPL17"	"RPS6"	"MRPS26"	"RPS10"	"MRPS18C"	"RPS9"	"MRPL38"	"SLC25A33"	"ATP6AP2"	"GATC"	"RPS4X"	"AURKAIP1"	"MRPL45"	"RPS15A"	"GALC")
255	GO_CELLULAR_AMINO_ACID_BIOSYNTHETIC_PROCESS	0.464344941956882	0.795251652262328	0.0732558655828455	0.323242540364371	0.987642654545604	62	c("ASS1"	"PYCR1"	"ABAT"	"GLS2"	"NAALAD2"	"PLOD1"	"MTHFD2L"	"PSAT1"	"CARNS1"	"MTAP"	"AHCY"	"FPGS"	"ALDH18A1"	"GLUL"	"MTHFD1L"	"THNSL1")
256	GO_CELLULAR_AMINO_ACID_CATABOLIC_PROCESS	0.114355231143552	0.42806934458276	0.206587922696891	-0.366346137636676	-1.2376204067671	71	c("IL4I1"	"PCYOX1"	"ALDH6A1"	"CDO1"	"IVD"	"GCAT"	"ALDH1L2"	"GPT"	"FAH"	"ASPA"	"ACAT1"	"SHMT1"	"GOT1"	"ALDH1L1"	"HMGCL"	"AMT"	"AFMID"	"DTD1"	"AUH"	"NOS3"	"PPM1K"	"ABHD12"	"ASL"	"QDPR"	"OAT"	"MCCC2")
257	GO_CELLULAR_AMINO_ACID_METABOLIC_PROCESS	0.944199706314244	1	0.0340463727579649	0.216205303702149	0.797744963452344	247	c("ASS1"	"CKB"	"AASS"	"TPH1"	"DDAH1"	"EGLN3"	"HAAO"	"NOX4"	"PYCR1"	"ABAT"	"SLC6A6"	"GLS2"	"GGH"	"DDAH2"	"NOS1"	"SLC3A1"	"NAALAD2"	"PRDX4"	"PLOD1"	"MTHFD2L"	"PSAT1"	"HAL"	"PPA1"	"NMNAT2"	"PFAS"	"GHR"	"ACMSD"	"CARNS1"	"MTAP"	"AHCY"	"SLC7A6"	"HOGA1"	"P4HB"	"FPGS"	"ALDH18A1"	"SLC25A32"	"ERO1LB"	"GLUL"	"MSRA"	"AARS2"	"EEF1E1"	"ATP7A")
258	GO_CELLULAR_CARBOHYDRATE_BIOSYNTHETIC_PROCESS	0.25130890052356	0.609154455909243	0.11146266692298	0.425208584846258	1.16850777169946	36	c("HAS2"	"EPM2A"	"EXT1"	"NHLRC1"	"IMPA1"	"NANS"	"B3GNT8"	"B4GALT1"	"AKT1"	"EXT2"	"GYS1"	"PGM1"	"PHKG1")
259	GO_CELLULAR_CARBOHYDRATE_CATABOLIC_PROCESS	0.691780821917808	0.930725769087264	0.0692836467392548	-0.320920594325871	-0.841726673998231	22	c("SORD"	"GK"	"PHKA2")
260	GO_CELLULAR_CARBOHYDRATE_METABOLIC_PROCESS	0.655007949125596	0.910408389399986	0.0545680646670941	0.269838046895069	0.902939498605758	104	c("HAS2"	"EPM2A"	"HK1"	"MOGAT2"	"EXT1"	"GANC"	"PPP1R3D"	"NHLRC1"	"GPD2"	"PHKA1"	"GNE"	"IMPA1"	"STBD1"	"PYGM"	"NANS"	"B3GNT8"	"PFKFB4"	"B4GALT1"	"DGAT2"	"AKT1"	"PFKFB1"	"PPIP5K2"	"EXT2"	"GYS1"	"PGM1"	"PRKAG2"	"PPP1R2"	"PHKG1"	"GK5")
261	GO_CELLULAR_CATABOLIC_PROCESS	1	1	0.111918316325105	-0.175685315002534	-0.786498425579231	1007	c("UGT1A1"	"GDA"	"LUM"	"MMP13"	"IL4I1"	"USP2"	"MAOB"	"PSMB10"	"AMPD3"	"SORD"	"EPHX1"	"UBA7"	"PSMB9"	"MAOA"	"XDH"	"LPL"	"ZFP36"	"PCYOX1"	"DPEP1"	"ALDH6A1"	"DCN"	"ERAP1"	"CTSO"	"GM2A"	"GSTM1"	"CYP26A1"	"OGN"	"CDO1"	"SMPD3"	"DDIT3"	"USP11"	"NPL"	"GK"	"PRELP"	"ZFP36L1"	"OXCT1"	"TRIM72"	"PSME2"	"ZC3H12A"	"HMOX1"	"IVD"	"ECHS1"
UPB1	"RPS27"	"PCCA"	"FAH"	"AMDHD2"	"SMPDL3B"	"ASPA"	"ENDOG"	"ACAT1"	"GPX3"	"RPL5"	"ENPP1"	"RNH1"	"RNF128"	"DEDD2"	"ECI1"	"SHMT1"	"GOT1"	"EXOSC7"	"USP12"	"CLN6"	"RENBP"	"CTSA"	"NR1D1"	"KLHL21"	"ALDH1L1"	"ENPP4"	"ZHX2"	"LIN28B"	"FBXW4"	"HMGCL"	"NDFIP1"	"NUDT19"	"AMT"	"BLVRB"	"CTSB"	"INPP5F"	"USP48"	"AFMID"	"ETFA"	"FBXL7"	"DFFA"	"DNASE1"	"DTD1"	"AUH"	"LIPE"	"RNF144B"	"NOS3"	"DCPS"	"HADH"
ERN1	"RNF144A"	"HEXA"	"PEX7"	"RPL21"	"PNRC2"	"QDPR"	"PNKD"	"PABPC1"	"ACADL"	"NFE2L2"	"NEDD4L"	"CRAT"	"PDE4B"	"PRDX3"	"UNG")
262	GO_CELLULAR_CHEMICAL_HOMEOSTASIS	0.149584487534626	0.480920114122682	0.131457611642763	0.302605128781555	1.1423099877983	316	c("S1PR1"	"HTR2B"	"ATP13A5"	"ALAS2"	"SGK1"	"JPH2"	"CIB2"	"PKHD1"	"CKB"	"C1QTNF3"	"CCR5"	"HK1"	"ATP2A1"	"FKBP1B"	"PLCG2"	"SERPINF1"	"CYP7A1"	"MYC"	"SLC24A1"	"CACNA2D1"	"NOX4"	"CDH23"	"PTPRN"	"ITGB1"	"ATP2B4"	"S1PR3"	"SLC8A1"	"GNAT2"	"NR1H4"	"AVPR1A"	"NOS1"	"PTGER4"	"FN1"	"SLC26A11"	"SLC4A11"	"WFS1"	"HSP90B1"	"SOX4"	"FGF2"	"TGM2"	"PRNP"	"AQP7"
)
263	GO_CELLULAR_COMPONENT_ASSEMBLY_INVOLVED_IN_MORPHOGENESIS	0.289230769230769	0.648158038088931	0.0949751525905595	0.303628816810322	1.07745696876639	167	c("PDGFRB"	"PKHD1"	"GPC1"	"LMOD1"	"ABCC4"	"NKX2-5"	"FOXJ1"	"ANKRD1"	"ACTA1"	"VANGL2"	"ITGB1"	"TTLL5"	"NEBL"	"MYH10"	"AHI1"	"FNBP1L"	"RAB3IP"	"TTN"	"KRT8"	"ANK2"	"FLNA"	"TEKT2"	"ONECUT2"	"POC1B")
264	GO_CELLULAR_COMPONENT_DISASSEMBLY	0.668463611859838	0.916994428056375	0.0460457683018055	0.240959342771666	0.927141332566788	396	c("FAM131B"	"ADAMTS4"	"CD93"	"FBN1"	"SGK1"	"CD44"	"MMP2"	"MMP9"	"CAPNS2"	"BMP1"	"WIPI1"	"ATG9B"	"MMP14"	"MICAL1"	"HTRA1"	"ADAMTS7"	"PARK2"	"LAMB3"	"PTK2"	"FZD2"	"SH3PXD2B"	"DDIT4"	"HSPG2"	"PLOD2"	"FN1"	"MMP16"	"CLSPN"	"AKAP5"	"ADAM15"	"MMP12"	"ATG2A"	"NUP107"	"FURIN"	"KIF9"	"NRG1"	"ENG"	"MMP15"	"ANXA5"	"SMARCD3"	"SLC1A4"	"STMN1"	"CASP8"
265	GO_CELLULAR_COMPONENT_DISASSEMBLY_INVOLVED_IN_EXECUTION_PHASE_OF_APOPTOSIS	1	1	0.0392758570896778	0.162409407246985	0.442103632759021	34	c("PTK2"	"CLSPN"	"CASP8"	"DNM1L"	"BLCAP"	"FOXL2"	"DICER1"	"CASP6"	"APC"	"KPNB1"	"KPNA1")
266	GO_CELLULAR_COMPONENT_MAINTENANCE	0.769058295964126	0.975428058791971	0.0632191170859458	-0.322974375315308	-0.800699615016047	17	c("ITPKA"	"KIFC3"	"CSF1R"	"PLEKHA7"	"PARD6A")
267	GO_CELLULAR_COMPONENT_MORPHOGENESIS	2.0502906655288e-07	2.15532946169286e-05	0.690132458796796	0.411145454414371	1.63168405136988	615	c("HAS2"	"PDGFRB"	"LHX4"	"KIRREL3"	"NES"	"NGFR"	"WNT11"	"NOG"	"SGK1"	"CRMP1"	"WNT5A"	"KIF5C"	"BRSK1"	"PKHD1"	"PTPRZ1"	"SNAI1"	"NRCAM"	"ROBO3"	"GPC1"	"LMOD1"	"CDH11"	"NTN1"	"SEMA7A"	"HMGA2"	"NCAM1"	"RB1"	"NGF"	"PREX2"	"ABCC4"	"FYN"	"EPHB2"	"NR4A2"	"NKX2-5"	"ATP8A2"	"ALCAM"	"FOXJ1"	"FLRT3"	"SLIT1"	"CDK5R1"	"MAP6"	"ITGB3"	"EXT1"
BDNF	"EPHA1"	"FGFRL1"	"ITGB1"	"PAK1"	"MAP1B"	"SEMA3A"	"NRXN1"	"PLEKHO1"	"TTLL5"	"ITGAV"	"NEBL"	"ACTN1"	"PTK2"	"MAP2"	"MYH10"	"EFNA4"	"APBB2"	"NRP2"	"RPS6KA5"	"FOXF2"	"AHI1"	"MAPT"	"FLNB"	"FNBP1L"	"SHROOM4"	"SHROOM3"	"LOXL2"	"LST1"	"NOTCH4"	"CHN1"	"APBB1"	"MYO7A"	"FN1"	"RAB3IP"	"IQGAP1"	"UNC5B"	"NEO1"	"PLXND1"	"TTN"	"LAMB1"	"LRFN3"	"LRP4"	"FMOD"	"ADAM15"	"EPHA2"	"NLGN3"	"LEF1"	"VASP"	"FZD3"
ANK2	"FLNA"	"SRC"	"SPTBN2"	"EFNB2"	"GLI3"	"LRFN1"	"NRP1"	"TEKT2"	"HES1"	"VLDLR"	"ITGA1"	"STMN1"	"ENAH"	"ONECUT2"	"PTPDC1"	"PTPRM"	"CTTN"	"POC1B"	"CTNND2"	"TGFB2"	"WWTR1"	"ASAP1"	"VDR"	"GSN"	"LRFN4"	"EVL"	"RTN4"	"BASP1"	"ANK3"	"P2RX7"	"CCDC39"	"PAK3"	"OPHN1"	"RP2"	"PTPN11"	"DCLK1"	"CUL7")
268	GO_CELLULAR_COPPER_ION_HOMEOSTASIS	0.959649122807018	1	0.0415717899246479	0.260626002841655	0.539502671993876	10	c("PRNP"	"ATP7A"	"ATOX1"	"SCO1"	"ARF1")
269	GO_CELLULAR_DEFENSE_RESPONSE	0.463327370304114	0.794603788446011	0.077274697304471	0.383320471426583	0.998734126357797	27	c("NCF2"	"LSP1"	"CCR5"	"ITGB1"	"SPN")
270	GO_CELLULAR_EXTRAVASATION	0.538126361655773	0.845372253814593	0.0797705918628453	-0.381504215344944	-0.947003332081156	16	c("GCNT1"	"ITGB2"	"VCAM1"	"CCL2")
271	GO_CELLULAR_GLUCOSE_HOMEOSTASIS	0.747870528109029	0.964890362758348	0.05163559644842	0.278009516809079	0.82835404589241	53	c("HK1"	"SERPINF1"	"CYP7A1"	"NOX4"	"PTPRN"	"PTGER4"	"FN1"	"SOX4")
272	GO_CELLULAR_HOMEOSTASIS	0.0563758389261745	0.288411945145711	0.219250346703755	0.318583501680155	1.22739573358336	399	c("S1PR1"	"IL6"	"HTR2B"	"NCF2"	"ATP13A5"	"ALAS2"	"SGK1"	"JPH2"	"CIB2"	"PKHD1"	"CKB"	"C1QTNF3"	"CCR5"	"HK1"	"ATP2A1"	"FKBP1B"	"PLCG2"	"SERPINF1"	"CYP7A1"	"MYC"	"SLC24A1"	"HAAO"	"PDIA5"	"CACNA2D1"	"NOX4"	"CDH23"	"TYRO3"	"PTPRN"	"PARK2"	"ITGB1"	"ATP2B4"	"S1PR3"	"SLC8A1"	"GNAT2"	"NR1H4"	"AVPR1A"	"NOS1"	"PRDX4"	"PTGER4"	"FN1"	"SLC26A11"	"NELL2"
SLC26A2	"GALR2"	"TXNRD1"	"CCL28"	"PKD1"	"SLC39A14"	"ITPR3"	"ATP13A2"	"TRPM4"	"ANXA6"	"PDIA3"	"TXNDC5"	"DNAJC10"	"SLC39A6"	"TRPM2"	"PYGM"	"VDR"	"CHRNA1"	"RAP1GDS1")
273	GO_CELLULAR_HORMONE_METABOLIC_PROCESS	0.0650602409638554	0.313203154209578	0.276500599254472	-0.416897834426728	-1.34507435104296	56	c("UGT1A1"	"UGT1A8"	"PPARGC1A"	"WNT4"	"DHRS9"	"DHRS3"	"STAR"	"FDXR"	"ADH7"	"CYP26A1"	"STARD5"	"SCARB1")
274	GO_CELLULAR_IRON_ION_HOMEOSTASIS	0.381944444444444	0.737791266771714	0.102821842840815	-0.378269634408517	-1.06181954274937	29	c("SLC11A1"	"FTH1"	"CP"	"HFE"	"HMOX1"	"ABCB6"	"TFRC"	"NDFIP1"	"SLC46A1")
275	GO_CELLULAR_KETONE_METABOLIC_PROCESS	0.700712589073634	0.936482008440288	0.070619624712259	-0.292733560510688	-0.877420672492497	40	c("DHRS9"	"STAR"	"OXCT1"	"CYP11B1"	"AFMID"	"CACNA1H"	"STAT5B"	"PNKD"	"COQ9"	"UBIAD1"	"HSD17B1"	"AFP"	"COQ7"	"NDUFA9"	"DHRS4"	"CRYZL1"	"GOT2"	"GLO1"	"HAGH")
276	GO_CELLULAR_LIPID_CATABOLIC_PROCESS	0.809220985691574	0.992145690146967	0.0448645113168564	0.246755382836073	0.825699652884449	104	c("FABP4"	"MGLL"	"LPIN3"	"PLCG2"	"FABP5"	"LPIN2"	"LIPG"	"NAPEPLD"	"DAGLA"	"CYP1B1"	"PLCG1"	"PLA2G4A")
277	GO_CELLULAR_LIPID_METABOLIC_PROCESS	0.0063542440263568	0.0771954781039833	0.407017918923954	-0.282708311945955	-1.22749154430235	604	c("UGT1A1"	"UGT1A8"	"PPARGC1A"	"CD74"	"C3"	"SLC27A6"	"B4GALNT2"	"FA2H"	"PTGDS"	"SOAT2"	"ACSS1"	"FGF8"	"PHOSPHO1"	"ST3GAL1"	"FGF1"	"PSAP"	"ITGB8"	"PRKAR2B"	"FAM57B"	"DHRS9"	"FADS6"	"LPL"	"CERS4"	"SLC44A1"	"DEGS1"	"DHRS3"	"RARRES2"	"DPEP1"	"STAR"	"SLC27A3"	"GM2A"	"ADH7"	"ST3GAL4"	"CYP26A1"	"ST3GAL6"	"LCK"	"SMPD3"	"GK"	"SDC4"	"INSIG1"	"NRG2"	"TNFRSF1A"
CAV1	"SLC44A5"	"FAAH"	"B4GALT4"	"MVD"	"FGF9"	"PLCE1"	"SGPP1"	"PCYT2"	"ANG"	"PCCA"	"SMPDL3B"	"SLC44A3"	"CDS2"	"DBI"	"RETSAT"	"ACOT2"	"CEPT1"	"ECI1"	"CERK"	"IDI1"	"CLN6"	"ALKBH7"	"CTSA"	"STAT5A"	"DPM3"	"ACSF2"	"TMEM150A"	"FGF18"	"ACSM3"	"GPX4"	"DPM1"	"PGAP3"	"ACACB"	"HMGCS1"	"ACSS2"	"PER2"	"NUDT19"	"EDN1"	"CERS1"	"CHKA"	"INPP5F"	"CSF1R"	"ETFA"	"PRKD1"	"ACAA2"	"LPCAT3"	"PTGES"	"MSMO1"	"LIPE"
KL	"GATA6"	"ABHD12"	"ABCD1"	"SOAT1"	"RDH13"	"TEX2"	"HEXA"	"PEX7"	"COL4A3BP"	"GGT7"	"TAZ"	"PQLC3"	"ACADL"	"CRAT"	"ACSL5"	"GAL3ST4"	"ERBB3"	"PLA2G2E"	"PIKFYVE"	"HTRA2"	"ECH1"	"SDC2"	"SPTLC2"	"CHD9"	"RDH5"	"NDUFS6"	"MTMR1"	"PI4KA"	"ACADM"	"PTGR2"	"PGAP2"	"INPP5E"	"PCCB"	"ABHD6"	"INPP5K"	"GPAM"	"POR"	"ALG1"	"ELOVL7"	"FADS2"	"AGPAT2"	"ACAD10"	"NAGA"	"SIRT2"	"INPP4A"	"BTC")
278	GO_CELLULAR_MACROMOLECULAR_COMPLEX_ASSEMBLY	1	1	0.0860347242455604	-0.117574228903273	-0.50433270590198	549	c("TGFBR3"	"CCT6B"	"IMMP2L"	"VIL1"	"NOL3"	"TPPP3"	"HIST1H2BH"	"SNRPG"	"CENPM"	"CAV1"	"COBLL1"	"ANG"	"RPS27"	"SOX12"	"NDUFA5"	"RPL5"	"PTK2B"	"ATF1"	"UQCR10"	"PSMG4"	"NDUFS7"	"ATP6V0A1"	"NDUFB11"	"NDUFB5"	"ATP6V0A4"	"NDUFB9"	"UQCRB"	"NDUFV3"	"CASQ1"	"NDUFA6"	"NDUFS5"	"CENPV"	"NDUFA12"	"MICALL2"	"MAP7D3"	"TMEM126B"	"TUBG2"	"LUC7L"	"TAZ"	"ARHGAP6"	"NDUFB4"	"NDUFS3"
HIST1H1B	"FASTKD2"	"TRIM6"	"NDUFB8"	"ISY1"	"SCO2"	"RPS19"	"HIST1H3D"	"RAD51C"	"DDB2"	"LONP1"	"NDUFA13"	"NDUFV2"	"PSMG1"	"CHMP2A"	"GTF2H4"	"NDUFA1"	"GTF2A2"	"NDUFB7"	"BICD1"	"NDUFB10"	"NDUFA2"	"PDGFC"	"HJURP"	"H1F0"	"NDUFB6"	"RAD52"	"EIF4B"	"ANLN"	"NDUFC2"	"PRPF39"	"RPSA"	"OXA1L"	"FOXRED1"	"HP1BP3"	"HIST1H2BG"	"NDUFA8"	"NDUFAF3"	"NDUFA9"	"SRSF5"	"CORO7"	"KIF13A"	"SRPK2"	"SURF1"	"NDUFS2"	"DDX39B"	"TBCA"	"NDUFS1"	"EP300"	"COG4"
PATL1	"NDUFA7"	"RPS15"	"H3F3A"	"TSPYL2"	"SNAP91"	"GTF2H1"	"HMGB2"	"DNAJC28"	"PRPF18"	"RPL12"	"MPV17L2"	"NDUFB3"	"RPS27A"	"RPL3")
279	GO_CELLULAR_MACROMOLECULE_LOCALIZATION	1	1	0.0179363489740654	0.191737706557575	0.78349207439631	1025	c("COL1A1"	"RAB15"	"NGFR"	"SYTL2"	"WNT11"	"KDELR3"	"WNT5A"	"MDFI"	"DPP6"	"TNFAIP3"	"RB1"	"HK1"	"FBLN5"	"TBC1D9"	"AKAP12"	"WIPI1"	"OPRD1"	"ATG9B"	"TBC1D1"	"TSPAN15"	"TUB"	"MRAP2"	"PYGO1"	"DBN1"	"PARK2"	"ITGB1"	"MARCKS"	"RTN2"	"SPAG4"	"NRXN1"	"MADCAM1"	"RABGEF1"	"IFIT1"	"RAB30"	"RAP2A"	"SNX31"	"STX1A"	"SH3PXD2B"	"AKAP6"	"AHI1"	"SNX18"	"RAB9B"
FGF10	"MRAS"	"SORL1"	"TLN2"	"BRCA2"	"ADPRH"	"TSPAN17"	"STX6"	"SH3GLB1"	"GOLGA7"	"RAPSN"	"NUP107"	"RIMS2"	"CBLB"	"CLASP2"	"CHML"	"ZDHHC18"	"SGSM1"	"PDE2A"	"SNX11"	"HSPA5"	"CEP72"	"ANK2"	"TBC1D8"	"CSE1L"	"KPNA4"	"FLNA"	"RAB2B"	"STIL"	"BBS12"	"MYADM"	"JUP"	"FUT10"	"CELSR1"	"PKD1"	"NRP1"	"HES1"	"SYNGR1"	"RHOB"	"PAQR3"	"STX11"	"S100A10"	"SNX15"	"AMOT"	"PMAIP1"	"PDIA3"	"CTTN"	"RALA"	"RALB"	"NFKBIE"
SEL1L	"ANK3"	"SNX16"	"KDELR2"	"ERP29"	"TBC1D14"	"LMNA"	"TBC1D10C"	"VPS45"	"NLGN2"	"ZFYVE27"	"CALR"	"HOMER3"	"TRAM2"	"PGAP1"	"MEX3D"	"KCNIP3"	"ARL2"	"TOR1AIP1"	"STRADA"	"KATNB1"	"JUN"	"TRIP11"	"GCC1"	"DAG1"	"CEP250"	"EXOC1"	"MDM2"	"AP2B1"	"CDH2"	"RBM22"	"DNM1L"	"RTP3"	"TNKS"	"RUVBL2"	"AP3M2"	"IPO11"	"SMURF1"	"TBC1D12"	"RCC2"	"RAB23"	"TONSL"	"TOM1L1"	"AKT1"	"SEC24B"	"RYR2"	"DYNC2H1"	"TBC1D25"	"PIBF1"	"STX16"
LATS2	"WLS"	"SEC24D"	"USP6NL"	"SURF4"	"RRAS"	"OS9"	"MFF"	"SYVN1"	"BBS9"	"LMAN1"	"VAMP7"	"BECN1"	"RAB32"	"PAM16"	"ATG4C"	"DPP10")
280	GO_CELLULAR_METABOLIC_COMPOUND_SALVAGE	0.564814814814815	0.86079629532912	0.080419996876154	-0.338643059174258	-0.95058599882043	29	c("AMPD3"	"GMPR"	"ADI1"	"ADK"	"PDXK"	"ADAL"	"APRT")
281	GO_CELLULAR_MODIFIED_AMINO_ACID_BIOSYNTHETIC_PROCESS	0.593896713615023	0.87843558002617	0.0785029047348687	-0.312730725697964	-0.928967982573528	37	c("CHAC1"	"MGST2"	"PADI3"	"ATPIF1"	"GCLM"	"MAT2B"	"GGT7"	"GGCT"	"GCLC"	"MTHFD1")
282	GO_CELLULAR_MODIFIED_AMINO_ACID_CATABOLIC_PROCESS	0.348214285714286	0.706966221447929	0.106323255932708	-0.505355123779117	-1.1278667131476	11	c("PCYOX1"	"ALDH1L2"	"ALDH1L1"	"ABHD12"	"ALDH4A1"	"GOT2"	"PCYOX1L")
283	GO_CELLULAR_MODIFIED_AMINO_ACID_METABOLIC_PROCESS	0.753501400560224	0.967827176281759	0.0753093764172773	-0.23618689077315	-0.890298467276556	145	c("CLIC5"	"OCLN"	"MGST1"	"GSTT1"	"PCYOX1"	"DPEP1"	"GSTM1"	"CHAC1"	"ALDH1L2"	"PLA2G16"	"MGST2"	"GSTA4"	"PADI3"	"SLC5A5"	"GSTP1"	"SHMT1"	"ATPIF1"	"STAT5A"	"GCLM"	"ALDH1L1"	"IDH1"	"AFMID"	"GSTT2"	"LPCAT3"	"SLC46A1"	"STAT5B"	"MAT2B"	"PEMT"	"ABHD12"	"GGT7"	"GGCT"	"PLA2G2E"	"GCLC"	"MTHFD1"	"FOLR1"	"GSTM2")
284	GO_CELLULAR_MONOVALENT_INORGANIC_CATION_HOMEOSTASIS	0.133971291866029	0.459864641536161	0.188204146308491	-0.382086672157075	-1.24149788138018	57	c("SLC11A1"	"SLC26A4"	"SLC4A3"	"SLC4A4"	"ATP6V1B2"	"ATP1B2"	"KCNJ2"	"ATP1B1"	"CLN6"	"RAB20"	"ATP6V0A1"	"ATP1A1"	"ATP6V0A4"	"ATP6V1H")
285	GO_CELLULAR_PIGMENTATION	0.431235431235431	0.768768200242914	0.0959206777921745	-0.342062258764265	-1.01562615900502	36	c("MREG"	"RAB27A"	"BLOC1S1"	"RAB27B"	"DTNBP1"	"BBS7"	"CD63"	"TRAPPC6A"	"SHROOM2"	"AP1M1"	"BBS5"	"KIF13A"	"MYO5A")
286	GO_CELLULAR_PROCESS_INVOLVED_IN_REPRODUCTION_IN_MULTICELLULAR_ORGANISM	0.56269592476489	0.859877766441689	0.0610363728309177	0.274160001087104	0.950600681030248	137	c("PAQR8"	"SLIT3"	"IQCG"	"JAM3"	"PYGO1"	"ITGB1"	"CHD5"	"RPS6KA2"	"INHBA"	"TMEM119"	"TTLL5"	"GDF9"	"DHH"	"INSL6"	"BRCA2"	"AFF4"	"SRC"	"ACVR1"	"DEAF1"	"ARRB1"	"ZMIZ1"	"PCSK4"	"ERCC1"	"SMARCA4"	"FOSL1"	"SMAD5"	"HOOK1"	"STRBP"	"RNF2"	"CASP2"	"AKT1"	"ZMYND15"	"PSME4"	"FANCG"	"NPM2"	"CCDC63"	"FBXO5"	"INHBB"	"SIX5")
287	GO_CELLULAR_PROTEIN_COMPLEX_ASSEMBLY	0.983660130718954	1	0.0696133438850965	-0.203244339936641	-0.816500258251026	257	c("TGFBR3"	"CCT6B"	"IMMP2L"	"VIL1"	"TPPP3"	"CAV1"	"COBLL1"	"ANG"	"NDUFA5"	"PTK2B"	"ATF1"	"UQCR10"	"PSMG4"	"NDUFS7"	"ATP6V0A1"	"NDUFB11"	"NDUFB5"	"ATP6V0A4"	"NDUFB9"	"UQCRB"	"NDUFV3"	"CASQ1"	"NDUFA6"	"NDUFS5"	"NDUFA12"	"MICALL2"	"MAP7D3"	"TMEM126B"	"TUBG2"	"TAZ"	"ARHGAP6"	"NDUFB4"	"NDUFS3"	"SDHAF1"	"MAF1"	"CENPW"	"MID1IP1"	"TOMM20"	"NDUFS6"	"EFNA5"	"TRIM6"	"NDUFB8"
PDGFC	"NDUFB6"	"EIF4B"	"ANLN"	"NDUFC2"	"OXA1L"	"FOXRED1"	"NDUFA8"	"NDUFAF3"	"NDUFA9"	"CORO7"	"KIF13A"	"SURF1"	"NDUFS2"	"TBCA"	"NDUFS1"	"COG4"	"NDUFA10")
288	GO_CELLULAR_PROTEIN_COMPLEX_DISASSEMBLY	0.983425414364641	1	0.0614364107201271	-0.196946911064886	-0.712393951474823	114	c("DNAJC6"	"VIL1"	"MTRF1L"	"MRPL23"	"MRPS28"	"MRPL42"	"N6AMT1"	"MRPS35"	"MRPS14"	"MRPL33"	"MRPS12"	"TRMT112"	"NAPA"	"MRPS36"	"MRPL27"	"ETF1"	"MRPL28"	"MRPL54"	"DAP3"	"MRPS16"	"MRPL48"	"MRPS24"	"MRPL14"	"MRPL2"	"MRPL24"	"MRPL51"	"PEX14"	"MRPS18A"	"NAPB"	"MRPL3"	"MRPL15"	"MRRF"	"MRPS26"	"MRPS18C"	"MRPL38"	"AURKAIP1"	"MRPL45")
289	GO_CELLULAR_PROTEIN_COMPLEX_LOCALIZATION	0.251670378619154	0.609218878041061	0.128142916898415	-0.463734368356047	-1.17783115701038	19	c("EXOC3L2"	"EXOC3L4"	"STXBP6"	"TNFAIP2"	"KLHL21"	"WASL")
290	GO_CELLULAR_RESPIRATION	4.1666945320379e-08	7.20357381596553e-06	0.719512826338911	-0.570593916349921	-2.09609817170792	126	c("PPARGC1A"	"IMMP2L"	"NR4A3"	"BLOC1S1"	"NDUFA5"	"UQCR10"	"NDUFS7"	"COX8A"	"NDUFB11"	"NDUFB5"	"NDUFB9"	"UQCRB"	"IDH1"	"ETFA"	"COX5B"	"NDUFV3"	"NDUFA6"	"UQCRQ"	"NDUFS5"	"NDUFA12"	"IDH3B"	"SDHC"	"SUCLG2"	"UQCR11"	"TAZ"	"COQ9"	"SDHD"	"NDUFB4"	"NDUFS3"	"NDUFS6"	"ACO2"	"CYC1"	"COX7A2L"	"IDH2"	"FASTKD2"	"NDUFB8"	"COX5A"	"SCO2"	"PINK1"	"NDUFA4"	"POLG2"	"SLC25A12"
NDUFA2	"UQCRH"	"NDUFB6"	"PDHB"	"IDH3G"	"COX6C"	"NDUFC2"	"PDHA1"	"MDH1"	"OXA1L"	"NDUFA8"	"NDUFA9"	"ETFB"	"SURF1"	"COX6A1"	"NDUFS2"	"NDUFS1"	"COX6B1"	"NDUFA10"	"NDUFA7")
291	GO_CELLULAR_RESPONSE_TO_ABIOTIC_STIMULUS	0.0355555555555556	0.224154589371981	0.294066672318865	0.369848251080046	1.33313970774443	191	c("COL1A1"	"MFAP4"	"IGF1"	"ITGA2"	"PTGS2"	"HYAL1"	"MYC"	"ANKRD1"	"NOX4"	"ITGB1"	"CDKN1A"	"FBXW7"	"MAP3K14"	"NFATC4"	"HYAL2"	"AVPR1A"	"NOS1"	"GADD45A"	"OPN3"	"PTGER4"	"CNN2"	"TLR7"	"MME"	"BMP6"	"PDE2A"	"RHOB"	"TNFRSF10B"	"CASP8")
292	GO_CELLULAR_RESPONSE_TO_ACID_CHEMICAL	0.0376766091051805	0.231045508769149	0.294066672318865	0.404419362350357	1.37988902350012	118	c("COL1A1"	"P2RY6"	"WNT7B"	"ASS1"	"WNT11"	"WNT5A"	"MMP2"	"WNT9A"	"SERPINF1"	"PDGFB"	"WNT5B"	"COL5A2"	"NR1H4"	"COL16A1"	"TNC"	"AVPR1A"	"YES1"	"PTGER4"	"FN1"	"NTRK2")
293	GO_CELLULAR_RESPONSE_TO_ALCOHOL	0.159016393442623	0.490139572559038	0.139599673451922	0.388959010907449	1.23180080346894	80	c("IL6"	"IGF1"	"ASS1"	"ITGA2"	"LRP8"	"SERPINF1"	"CYP7A1"	"PIM1"	"ITGB1"	"INHBA"	"TNC"	"MSN")
294	GO_CELLULAR_RESPONSE_TO_ALKALOID	0.480812641083521	0.808966341578785	0.0878312634480124	-0.390454301435985	-0.980683732593924	18	c("PPARGC1A"	"STAR")
295	GO_CELLULAR_RESPONSE_TO_AMINO_ACID_STARVATION	0.171790235081374	0.505671310778188	0.141225119642531	0.501374983179843	1.27065601675247	24	c("RNF152"	"CDKN1A"	"SH3GLB1"	"DAP"	"EIF2AK3"	"DEPDC5")
296	GO_CELLULAR_RESPONSE_TO_AMINO_ACID_STIMULUS	0.251290877796902	0.609154455909243	0.110564716336619	0.409138543027385	1.16553664615864	43	c("COL1A1"	"ASS1"	"MMP2"	"COL5A2"	"COL16A1"	"NTRK2")
297	GO_CELLULAR_RESPONSE_TO_ANTIBIOTIC	0.908482142857143	1	0.0551351763385257	-0.273441204745451	-0.610274277084744	11	c("STAR"	"CDKN1B"	"HMBS"	"EP300"	"MEF2C"	"PPP1R15A")
298	GO_CELLULAR_RESPONSE_TO_ARSENIC_CONTAINING_SUBSTANCE	0.757575757575758	0.969343304953894	0.062249042949858	-0.326922962954458	-0.785707531024927	14	c("ZC3H12A"	"HMOX1")
299	GO_CELLULAR_RESPONSE_TO_BIOTIC_STIMULUS	0.0650793650793651	0.313203154209578	0.222056046145248	0.392413414252519	1.3202621010888	110	c("IL6"	"CD6"	"HAVCR2"	"ASS1"	"SERPINE1"	"WNT5A"	"IL24"	"TLR2"	"TNFAIP3"	"CCR5"	"ANKRD1"	"CLEC7A")
300	GO_CELLULAR_RESPONSE_TO_CALCIUM_ION	0.11304347826087	0.426641842806556	0.173747838999571	0.486920585062976	1.32547346345595	34	c("WNT5A"	"KCNH1"	"FOSB"	"SCN5A"	"ALOX5AP"	"RASA4"	"IQGAP1")
301	GO_CELLULAR_RESPONSE_TO_CAMP	0.563039723661485	0.859877766441689	0.0656813601934011	0.343123445511068	0.931603545151276	32	c("ASS1"	"NOX4"	"SLC8A1"	"HCN3"	"AKAP6"	"ITPR3"	"SRD5A1"	"PDE4D")
302	GO_CELLULAR_RESPONSE_TO_CARBOHYDRATE_STIMULUS	0.290167865707434	0.649230739848141	0.123257226381337	-0.339503898121042	-1.09305443516502	55	c("PPARGC1A"	"PRKCB"	"MLXIPL"	"STAR"	"COLEC12"	"CALCRL"	"FAS"	"ENDOG")
303	GO_CELLULAR_RESPONSE_TO_CHOLESTEROL	0.214801444043321	0.569366501632898	0.124434168630393	0.593553420645548	1.24456792135378	11	c("LRP8"	"CYP7A1"	"INHBA")
304	GO_CELLULAR_RESPONSE_TO_CORTICOSTEROID_STIMULUS	0.253472222222222	0.61141478828022	0.110564716336619	0.416979236732634	1.15177608455393	37	c("IL6"	"ASS1"	"SGK1"	"SERPINF1")
305	GO_CELLULAR_RESPONSE_TO_CYTOKINE_STIMULUS	0.0361283832742602	0.225865205588039	0.321775918075361	-0.287861313705195	-1.20005011391176	376	c("PPARGC1A"	"CD74"	"CCRL2"	"TNFRSF19"	"GBP6"	"TNFSF15"	"GBP2"	"NPNT"	"NYX"	"IRF5"	"TNFRSF4"	"EDA"	"PSMB10"	"CCR10"	"PYCARD"	"FOXF1"	"TNFRSF25"	"IL18BP"	"CCL20"	"EGR1"	"SOCS3"	"PSMB9"	"IL17RE"	"RTN4RL2"	"TNFSF12"	"KLF2"	"IRF1"	"CCL7"	"VCAM1"	"STAR"	"DCN"	"MYLK3"	"FLRT1"	"CCL2"	"TNFSF18"	"ST3GAL6"	"IFITM3"	"IL22RA1"	"IL12RB1"	"IL18R1"	"CEBPB"	"TNFRSF1A"
FAS	"PSME1"	"SP100"	"PID1"	"OSMR"	"TNFRSF11A"	"PTK2B"	"IFI35"	"IL1A"	"IRF2"	"STAT3"	"STAT5A"	"BST2"	"IL17RC"	"NFKBIA"	"EDN1"	"CSF1R"	"RORA"	"SBNO2"	"MST1R"	"LIFR"	"RBMX"	"STAT5B"	"STAT2"	"IRF7")
306	GO_CELLULAR_RESPONSE_TO_DEXAMETHASONE_STIMULUS	0.0270758122743682	0.190761404660322	0.376039306993639	0.636531784621586	1.59061812434124	21	c("IL6"	"ASS1"	"SERPINF1")
307	GO_CELLULAR_RESPONSE_TO_DNA_DAMAGE_STIMULUS	0.986040609137056	1	0.0244973552519294	0.203507421221503	0.804760751028098	602	c("SGK1"	"USP43"	"BRSK1"	"NUAK1"	"NUPR1"	"PLK2"	"HMGA2"	"HIST1H4K"	"EGLN3"	"MYC"	"HIPK2"	"PLAGL1"	"CDKN1A"	"FBXW7"	"NFATC4"	"ISG15"	"DYRK2"	"DDIT4"	"GADD45A"	"HIC1"	"APBB1"	"HIST1H4A"	"HIST1H4H"	"CDC14B"	"CLSPN"	"CSNK1E"	"SOX4"	"EPHA2"	"BRCA2"	"SUMO3"	"LIG4"	"MUC1"	"E2F7"	"GINS4"	"UHRF1"	"PMAIP1"	"SETMAR"	"FANCM"	"APLF"	"NEK6"	"POLE"	"TNFRSF1B"
PRMT1	"CDCA5"	"PALB2"	"MDM2"	"CNOT7"	"XRCC2"	"CCND1"	"RASSF1"	"FOXN3"	"E2F1"	"RUVBL2"	"RAD54L"	"USP47"	"ERCC2"	"SMC5"	"TONSL"	"HMGA1"	"CASP2"	"AKT1"	"ZRANB3"	"DCLRE1B"	"RPA2"	"MDC1"	"BRIP1"	"PMS1"	"RAD51B"	"PSME4"	"FANCG"	"RFC3"	"HIST1H4I"	"TRIP12"	"TDP1"	"APTX"	"TRIM28"	"DTL"	"HLTF"	"SMUG1"	"MEN1"	"MCM10"	"VAV3"	"UBE2E2"	"ATRIP"	"EME1"	"TMEM109"	"CHEK2"	"COPS7B"	"UBA1"	"ATR"	"CTC1"	"TDG"
SMARCAL1	"CEP164"	"DDB1"	"FANCD2"	"ZMAT3"	"CHAF1A"	"RAD1"	"MORF4L2"	"RECQL4"	"BAK1"	"SLX4"	"EXD2"	"ABL1"	"JMY"	"POLK"	"XRCC1"	"INO80B"	"PRKDC"	"FEN1"	"XRCC5"	"MOAP1"	"APC"	"RAD18"	"POLB"	"NUDT1"	"POLR2D"	"XRCC3"	"CDK9"	"TRRAP"	"BLM"	"SLC30A9"	"ARID3A"	"UBE2N"	"SHISA5"	"SYCP1"	"CNOT2"	"RNF169"	"ATMIN"	"XRCC6"	"COPS8")
308	GO_CELLULAR_RESPONSE_TO_DRUG	0.956416464891041	1	0.0565299525056311	-0.216453682688568	-0.670114315870817	47	c("DPEP1"	"CCL2"	"RAPGEF3"	"TFRC"	"EDN1"	"CERS1"	"QDPR"	"NFE2L2"	"PDE4B"	"GPLD1"	"GAS6"	"HIF1A"	"AGER"	"KCNH2"	"PPP3CA"	"EP300")
309	GO_CELLULAR_RESPONSE_TO_DSRNA	0.969267139479905	1	0.0547939500773363	-0.214176917098913	-0.611220733268265	31	c("COLEC12"	"CAV1"	"LIN28B"	"MAVS")
310	GO_CELLULAR_RESPONSE_TO_ENDOGENOUS_STIMULUS	0.00121215649788261	0.0265787485755235	0.45505986738723	0.341897922234546	1.36885009235873	692	c("IL6"	"HAS2"	"PDGFRB"	"HTR2B"	"COL1A1"	"P2RY6"	"IGF1"	"ASS1"	"ITGA2"	"NOG"	"PGF"	"FBN1"	"GDF6"	"SGK1"	"WNT5A"	"CTGF"	"CIB2"	"CD44"	"FOSB"	"MMP2"	"CDH5"	"PTGS2"	"HYAL1"	"IGFBP2"	"NOD2"	"RB1"	"PMEPA1"	"FGF5"	"FYN"	"NR4A2"	"NKX2-5"	"AIF1"	"SH2B2"	"FLRT3"	"PAQR8"	"ACVRL1"	"BMP1"	"PDGFA"	"DUSP15"	"SLIT3"	"SERPINF1"	"FSTL1"
INHBA	"PAK1"	"HCN3"	"NR1H4"	"COL16A1"	"TNC"	"PTK2"	"HYAL2"	"AVPR1A"	"MSN"	"GNG7"	"IRS1"	"GDF9"	"AKAP6"	"TGFB1I1"	"PLOD1"	"APAF1"	"HRH1"	"CCNE1"	"GNB4"	"YES1"	"BAMBI"	"PTGER4"	"TGFBR2"	"PLOD2"	"FN1"	"IQGAP1"	"NTRK2"	"AKAP5"	"HSP90B1"	"LRP4"	"FMOD"	"FGF10"	"LEF1"	"FGF2")
311	GO_CELLULAR_RESPONSE_TO_EPIDERMAL_GROWTH_FACTOR_STIMULUS	0.404332129963899	0.752888535289033	0.0850427463764322	0.422242782602587	1.05513509161091	21	c("COL1A1"	"IQGAP1"	"PLCG1"	"AKT1"	"BECN1"	"CAD")
312	GO_CELLULAR_RESPONSE_TO_ESTRADIOL_STIMULUS	0.174460431654676	0.508890097526132	0.139599673451922	0.545591409023658	1.28693091492242	17	c("IGF1"	"ITGA2"	"SRD5A1")
313	GO_CELLULAR_RESPONSE_TO_ESTROGEN_STIMULUS	0.26984126984127	0.628139051235892	0.107554375265169	0.447975689782091	1.16046479258061	26	c("IGF1"	"ITGA2"	"SRD5A1"	"SERPINB9"	"MDM2"	"RUVBL2"	"BCAS3")
314	GO_CELLULAR_RESPONSE_TO_EXOGENOUS_DSRNA	0.597222222222222	0.880145747402385	0.0774767547848578	-0.418148572821479	-0.901462674183963	10	c("COLEC12"	"CAV1"	"MAVS"	"FLOT1"	"TMEM173")
315	GO_CELLULAR_RESPONSE_TO_EXTERNAL_STIMULUS	0.26401179941003	0.623184799417003	0.0978773277424561	0.302164380405039	1.09238835615097	193	c("COL1A1"	"ITGA2"	"RNF152"	"PTGS2"	"NR4A2"	"UPP1"	"AIF1"	"ANKRD1"	"PIM1"	"ITGB1"	"CDKN1A"	"MAP3K14"	"NR1H4"	"TNC"	"AVPR1A"	"NOS1"	"CCNE1"	"GADD45A"	"PTGER4"	"CNN2"	"TLR7"	"SH3GLB1"	"BMP6"	"DAP"	"PDE2A"	"HSPA5"	"BMPR2"	"VLDLR"	"TNFRSF10B"	"EIF2AK3"	"CASP8"	"PMAIP1"	"RALB"	"DEPDC5"	"SRD5A1"	"VDR")
316	GO_CELLULAR_RESPONSE_TO_EXTRACELLULAR_STIMULUS	0.435736677115987	0.770206985307261	0.0736212741014394	0.290895118346296	1.00862670160447	137	c("COL1A1"	"RNF152"	"NR4A2"	"UPP1"	"AIF1"	"PIM1"	"ITGB1"	"CDKN1A"	"NR1H4"	"TNC"	"AVPR1A"	"CCNE1"	"SH3GLB1"	"DAP"	"HSPA5"	"BMPR2"	"VLDLR"	"EIF2AK3"	"PMAIP1"	"RALB"	"DEPDC5"	"SRD5A1"	"VDR"	"P2RX7"	"PRDM4"	"JUN"	"GLUL"	"FOSL1"	"MDM2"	"CPEB4")
317	GO_CELLULAR_RESPONSE_TO_FATTY_ACID	0.413913043478261	0.759627640529896	0.0817515582532145	0.383423137762603	1.04373733616872	34	c("P2RY6"	"ASS1"	"NR1H4"	"TNC"	"PTGER4"	"FN1"	"SRC"	"GNG2"	"E2F1"	"DGAT2"	"AKT1"	"CPT1A"	"GNB1"	"SMARCD1")
318	GO_CELLULAR_RESPONSE_TO_FLUID_SHEAR_STRESS	0.143884892086331	0.474271568866163	0.155241966228839	0.567882056187548	1.33950968077977	17	c("HAS2"	"ASS1"	"PTGS2"	"SRC")
319	GO_CELLULAR_RESPONSE_TO_GAMMA_RADIATION	0.742663656884876	0.962315692619636	0.0652353056017703	-0.321112140473558	-0.806520638504127	18	EGR1
320	GO_CELLULAR_RESPONSE_TO_GLUCAGON_STIMULUS	0.448581560283688	0.781512605042017	0.0785029047348687	0.403419600139416	1.01640180363497	22	c("ASS1"	"GNG7"	"GNB4"	"GNG10"	"GNG2"	"ADCY7"	"GNB1")
321	GO_CELLULAR_RESPONSE_TO_GLUCOSE_STARVATION	0.396825396825397	0.746018468728632	0.0847985102819124	0.403127616015513	1.04428748249825	26	c("UPP1"	"SH3GLB1"	"HSPA5"	"VLDLR"	"EIF2AK3"	"PMAIP1"	"CPEB4"	"BECN1")
322	GO_CELLULAR_RESPONSE_TO_GONADOTROPIN_STIMULUS	0.0424107142857143	0.247136623943278	0.332263053752429	-0.674016620657492	-1.50429049746825	11	c("PPARGC1A"	"STAR"	"SLC5A5"	"HMGCS1"	"GATA6"	"POR"	"WT1"	"PAWR")
323	GO_CELLULAR_RESPONSE_TO_GROWTH_HORMONE_STIMULUS	0.664502164502164	0.91371588541977	0.0686325631836726	-0.348278408564726	-0.85277920998694	15	c("STAR"	"STAT3"	"STAT5A"	"STAT5B")
324	GO_CELLULAR_RESPONSE_TO_HEAT	0.754850088183421	0.968060241479167	0.052805004567129	0.304344921710192	0.788394492159115	26	c("THBS1"	"ANO1"	"CDKN1A"	"CXCL10"	"SCARA5"	"HDAC2")
325	GO_CELLULAR_RESPONSE_TO_HORMONE_STIMULUS	0.267567567567568	0.626414695945946	0.0919686140000427	0.282206299053634	1.0811704699785	375	c("IL6"	"P2RY6"	"IGF1"	"ASS1"	"ITGA2"	"PGF"	"FBN1"	"SGK1"	"FOSB"	"IGFBP2"	"RB1"	"PMEPA1"	"FYN"	"NR4A2"	"AIF1"	"SH2B2"	"PAQR8"	"SLIT3"	"SERPINF1"	"INHBA"	"PAK1"	"NR1H4"	"TNC"	"PTK2"	"AVPR1A"	"MSN"	"GNG7"	"IRS1"	"TGFB1I1"	"PLOD1"	"CCNE1"	"GNB4"	"PTGER4"	"PLOD2"	"FN1")
326	GO_CELLULAR_RESPONSE_TO_HYDROGEN_PEROXIDE	0.467353951890034	0.79694841189139	0.0747385227439092	0.338489600825449	0.998813621761182	51	c("IL6"	"TNFAIP3"	"ETS1"	"CYP1B1"	"PLEKHA1"	"RHOB")
327	GO_CELLULAR_RESPONSE_TO_INORGANIC_SUBSTANCE	0.2578125	0.617930086410055	0.102821842840815	0.339077921106495	1.12584352349883	99	c("FABP4"	"WNT5A"	"KCNH1"	"FOSB"	"SCN5A"	"ALOX5AP"	"SERPINF1"	"RASA4"	"PARK2"	"NFATC4"	"FN1"	"IQGAP1"	"PRNP"	"BMP6"	"HSPA5"	"LIG4"	"ANXA5"	"ATP13A2"	"EIF2AK3"	"HVCN1"	"GSN"	"CPNE3"	"ANK3")
328	GO_CELLULAR_RESPONSE_TO_INSULIN_STIMULUS	0.31129476584022	0.665685048740148	0.128142916898415	-0.294493360111063	-1.06772066219338	117	c("HDAC9"	"BAIAP2"	"STAR"	"ATP6V1B2"	"CCL2"	"AP3S1"	"HDAC5"	"RXRA"	"PDK2"	"SLC2A4"	"BAIAP2L1"	"GSTP1"	"NAMPT"	"ENPP1"	"GOT1"	"ATP6V0A1"	"ATP6V0A4"	"ATP6V1H"	"KL"	"DENND4C"	"BCAR1"	"PRKCI"	"APRT"	"INPP5K"	"GPAM"	"SLC2A8"	"TBC1D4"	"ATP6V1F"	"RHOQ"	"GPLD1"	"SHC1"	"HIF1A"	"OGT"	"TRIB3"	"WDTC1"	"UCP2"	"KAT2B"	"SRSF5")
329	GO_CELLULAR_RESPONSE_TO_INTERFERON_BETA	0.357601713062098	0.717918579818728	0.102080107662747	-0.464040873927481	-1.09341995145303	13	c("IRF1"	"HTRA2"	"TRIM6"	"NDUFA13"	"STAT1"	"TMEM173")
330	GO_CELLULAR_RESPONSE_TO_INTERFERON_GAMMA	0.305602716468591	0.661845047263463	0.09754492162472	0.362554429871367	1.09525879384544	58	c("CCL17"	"ASS1"	"WNT5A"	"CD44"	"NCAM1"	"AIF1"	"OAS3")
331	GO_CELLULAR_RESPONSE_TO_INTERLEUKIN_1	0.11965811965812	0.436223234276762	0.166933848713193	0.434647607636389	1.30188328922187	55	c("IL6"	"HAS2"	"CCL17"	"HYAL1"	"ANKRD1"	"ADAMTS7"	"HYAL2"	"RPS6KA5"	"PTGER4"	"FN1")
332	GO_CELLULAR_RESPONSE_TO_INTERLEUKIN_4	0.174688057040998	0.50922361634195	0.13880510939114	0.51971083807569	1.29097816333496	20	c("IL24"	"TCF7"	"LEF1"	"HSPA5")
333	GO_CELLULAR_RESPONSE_TO_INTERLEUKIN_6	0.501798561151079	0.821118936443958	0.0734381410838857	0.414856342777009	0.978555460993768	17	c("IL6"	"SELPLG")
334	GO_CELLULAR_RESPONSE_TO_IONIZING_RADIATION	0.54017094017094	0.846028807864609	0.0672065093710464	0.333472897332722	0.957439568979548	44	c("NOX4"	"ITGB1"	"CDKN1A"	"GADD45A"	"RHOB"	"TMEM109"	"ATR"	"RAD1"	"XRCC5"	"ECT2"	"KDM1A"	"BLM"	"XRCC6"	"NET1"	"SNAI2"	"GRB2")
335	GO_CELLULAR_RESPONSE_TO_KETONE	0.115843270868825	0.428651071352596	0.169570644405628	0.434093787354228	1.30416851897721	56	c("IL6"	"P2RY6"	"ASS1"	"SERPINF1"	"MSN"	"PTGER4"	"FN1")
336	GO_CELLULAR_RESPONSE_TO_LEPTIN_STIMULUS	0.233796296296296	0.587801570823878	0.136490437780413	-0.571788179655723	-1.23268554528653	10	c("NR4A3"	"PID1"	"STAT3")
337	GO_CELLULAR_RESPONSE_TO_LIGHT_STIMULUS	0.0304568527918782	0.205870004961643	0.341793380897475	0.476972892414667	1.47679515805498	71	c("MFAP4"	"PTGS2"	"HYAL1"	"MYC"	"CDKN1A"	"FBXW7"	"NFATC4"	"HYAL2"	"OPN3"	"MME")
338	GO_CELLULAR_RESPONSE_TO_LIPID	0.00216643546264065	0.0405645694186721	0.431707695803346	0.393231898286759	1.47328191847972	299	c("IL6"	"CD6"	"COL1A1"	"P2RY6"	"WNT7B"	"HAVCR2"	"IGF1"	"ASS1"	"ITGA2"	"SERPINE1"	"WNT11"	"SGK1"	"WNT5A"	"IL24"	"TLR2"	"TNFAIP3"	"RB1"	"CCR5"	"PMEPA1"	"NR4A2"	"WNT9A"	"PAQR8"	"LRP8"	"SERPINF1"	"CYP7A1"	"ANKRD1"	"WNT5B"	"PIM1"	"ITGB1"	"INHBA"	"NR1H4"	"TNC"	"MSN"	"TGFB1I1"	"CCNE1"	"YES1"	"PTGER4"	"FN1")
339	GO_CELLULAR_RESPONSE_TO_LITHIUM_ION	0.600739371534196	0.880646899263679	0.0658311958368866	0.414904263745807	0.882538307433285	12	c("FABP4"	"NFATC4"	"LIG4"	"CALR")
340	GO_CELLULAR_RESPONSE_TO_MECHANICAL_STIMULUS	0.106779661016949	0.411289268441462	0.176694268938498	0.439979813580714	1.33310357379868	60	c("COL1A1"	"ITGA2"	"PTGS2"	"ANKRD1"	"ITGB1"	"MAP3K14"	"NOS1"	"GADD45A"	"PTGER4"	"CNN2"	"TLR7"	"BMP6"	"PDE2A"	"TNFRSF10B"	"CASP8")
341	GO_CELLULAR_RESPONSE_TO_NITRIC_OXIDE	0.569444444444444	0.865317252126406	0.0799858801499946	-0.432129654360022	-0.931603690968203	10	DPEP1
342	GO_CELLULAR_RESPONSE_TO_NITROGEN_COMPOUND	0.522099447513812	0.830017545151158	0.0585937568945671	0.256221803722681	0.975621895607976	351	c("HTR2B"	"COL1A1"	"IGF1"	"ASS1"	"FBN1"	"CIB2"	"MMP2"	"PTGS2"	"NOD2"	"FYN"	"NR4A2"	"AIF1"	"SH2B2"	"CHRM1"	"CDK5R1"	"NOX4"	"COL5A2"	"PARK2"	"APLP1"	"ATP2B4"	"SLC8A1"	"PAK1"	"HCN3"	"NR1H4"	"IFIT1"	"COL16A1"	"PTK2"	"GNG7"	"IRS1"	"AKAP6"	"HRH1"	"GNB4"	"AGRN"	"NTRK2"	"AKAP5"	"HSP90B1"	"GHR"	"CDC6"	"PDE2A"	"SRC"	"JUP"	"ANXA5"
343	GO_CELLULAR_RESPONSE_TO_NUTRIENT	0.194991055456172	0.541028857547122	0.130777137971974	0.479219762026381	1.24859788620102	27	c("COL1A1"	"PIM1"	"ITGB1"	"NR1H4"	"TNC"	"CCNE1")
344	GO_CELLULAR_RESPONSE_TO_ORGANIC_CYCLIC_COMPOUND	0.0278940027894003	0.194997733341142	0.323470511553299	0.33843681674815	1.28202506890202	329	c("IL6"	"HTR2B"	"COL1A1"	"P2RY6"	"IGF1"	"ASS1"	"ITGA2"	"SGK1"	"CYP1A1"	"CIB2"	"PTGS2"	"RB1"	"PMEPA1"	"NR4A2"	"AIF1"	"PAQR8"	"LRP8"	"SERPINF1"	"CYP7A1"	"ANKRD1"	"PDGFB"	"NOX4"	"PARK2"	"PIM1"	"ITGB1"	"APLP1"	"ATP2B4"	"SLC8A1"	"INHBA"	"HCN3"	"NR1H4"	"IFIT1"	"RGS20"	"TNC"	"MSN"	"AKAP6"	"TGFB1I1"	"HRH1"	"CCNE1")
345	GO_CELLULAR_RESPONSE_TO_ORGANIC_SUBSTANCE	0.00149953589909353	0.0304830674077863	0.45505986738723	0.305278036227546	1.25805948773109	1241	c("IL6"	"HAS2"	"PDGFRB"	"CMKLR1"	"CD6"	"HTR2B"	"COL1A1"	"CCL17"	"P2RY6"	"WNT7B"	"HAVCR2"	"IGF1"	"ASS1"	"ITGA2"	"SERPINE1"	"NGFR"	"WNT11"	"NOG"	"PGF"	"FBN1"	"KDELR3"	"GDF6"	"SGK1"	"WNT5A"	"CTGF"	"CYP1A1"	"IL24"	"TLR2"	"CIB2"	"CD44"	"FOSB"	"MMP2"	"CDH5"	"DPYSL3"	"PTGS2"	"RELT"	"TNFAIP3"	"HYAL1"	"IGFBP2"	"NOD2"	"CNTFR"	"NCAM1"
ACVRL1	"BMP1"	"PDGFA"	"DUSP15"	"SLIT3"	"SERPINF1"	"RSAD2"	"FSTL1"	"CYP7A1"	"WIPI1"	"FLT1"	"OPRD1"	"HIPK2"	"ITGB5"	"ANKRD1"	"PDGFB"	"PDIA5"	"LTA"	"GDF15"	"NOX4"	"WNT5B"	"ZYX"	"COL5A2"	"CLEC7A"	"PTPRN"	"ADAMTS7"	"FLT4"	"FGFRL1"	"PARK2"	"PIM1"	"ITGB1"	"APLP1"	"ATP2B4"	"SLC8A1"	"RPS6KA2"	"INHBA"	"LRTM1"	"PAK1"	"OAS3"	"TNFRSF21"	"MAP3K14"	"HYOU1"	"HCN3"	"NR1H4"	"IFIT1"	"COL16A1"	"RGS20"	"TNC"	"PTK2"	"HYAL2"
IRS1	"NRP2"	"RPS6KA5"	"GDF9"	"AKAP6"	"TGFB1I1"	"CSF1"	"PLOD1"	"APAF1"	"BGN"	"HRH1"	"CREB3L1"	"DDIT4"	"CCNE1"	"GNB4"	"FKBP14"	"YES1"	"BAMBI"	"PTGER4"	"TGFBR2"	"PLOD2"	"CREB3L4"	"FN1"	"PPP2R5B"	"IQGAP1"	"NTRK2"	"AKAP5"	"WFS1"	"HSP90B1"	"LRP4"	"FMOD"	"SOX4"	"FGF10"	"MME"	"LEF1"	"FGF2"	"TNFRSF12A"	"CYP1B1"	"TRAF3"	"LRRC19"	"FURIN"	"TRIM62"	"GHR"	"BMP6"	"EPOR"	"EDEM3"	"DNAJB11"	"EXTL3"	"TGIF1"	"KRT8"
PLCG1	"PLVAP"	"SRC"	"SKIL"	"CCR3"	"SPTBN2"	"IL3RA"	"IRAK2"	"ACVR1"	"JUP"	"DAPK1"	"NRP1"	"ANXA5"	"VLDLR"	"ITPR3"	"TNFRSF10B"	"EIF2AK3"	"CASP8"	"HAP1"	"SPARC"	"CXCL10"	"FHL2"	"WWOX"	"AHR"	"IFIT3"	"TJP2"	"PSMF1"	"FKBP1A"	"SDF2L1"	"RALB"	"TGFB2"	"TNFRSF1B"	"COL4A1"	"HTR1B"	"ATF6B"	"RAB31"	"UBE2D1"	"GNG10"	"SRD5A1"	"SMARCC1"	"FGF17"	"VDR"	"CX3CR1"	"CPNE3"	"MTMR4"	"TRIM5"	"MICALL1"	"SERPINB9"	"P2RX7"	"PDE4D"
COL4A2	"ZFYVE27"	"PRDM4"	"CUL7"	"CALR"	"IFI30"	"EDEM1"	"STC2"	"NR2F1"	"MED30"	"NDST1"	"PIK3C2A"	"KLF6"	"CXCL16"	"ZBTB17"	"NLK"	"CBL"	"ARHGEF18"	"TATDN2"	"SKI"	"HSPB1"	"MEGF8")
346	GO_CELLULAR_RESPONSE_TO_OSMOTIC_STRESS	0.261904761904762	0.62148186620692	0.123257226381337	-0.480888957394718	-1.17748357375504	15	c("RELB"	"SLC2A4"	"MYLK"	"SLC12A6"	"STK39"	"TSPO")
347	GO_CELLULAR_RESPONSE_TO_OXIDATIVE_STRESS	0.673184357541899	0.918907891634023	0.0810802057550866	-0.245344242557742	-0.921207274664438	142	c("SOD3"	"PPARGC1A"	"IL18BP"	"MGST1"	"KLF2"	"DPEP1"	"PPARGC1B"	"BMP4"	"KLF4"	"ZC3H12A"	"HMOX1"	"ALDH3B1"	"FAS"	"PDK2"	"NQO1"	"ENDOG"	"SOD2"	"HSPA1B"	"PRKD1"	"HSPA1A"	"FOS"	"NOS3"	"ARNT"	"NFE2L2"	"PRDX3"	"HTRA2"	"ARL6IP5"	"STK24"	"SIRT2"	"PINK1"	"MAP3K5"	"LONP1"	"HIF1A"	"RAD52"	"AGER"	"MPV17"	"KAT2B"	"SOD1"	"BNIP3"	"STAT6"	"PRDX1"	"PPP5C"
348	GO_CELLULAR_RESPONSE_TO_OXYGEN_CONTAINING_COMPOUND	0.0387096774193548	0.235453315290934	0.261663521711573	0.315132427063968	1.23702340968452	542	c("IL6"	"CD6"	"HTR2B"	"COL1A1"	"P2RY6"	"WNT7B"	"HAVCR2"	"IGF1"	"ASS1"	"ITGA2"	"SERPINE1"	"WNT11"	"FBN1"	"WNT5A"	"IL24"	"TLR2"	"CIB2"	"MMP2"	"PTGS2"	"TNFAIP3"	"NOD2"	"CCR5"	"FYN"	"NR4A2"	"WNT9A"	"AIF1"	"SH2B2"	"CHRM1"	"LRP8"	"CDK5R1"	"SERPINF1"	"CYP7A1"	"ANKRD1"	"PDGFB"	"NOX4"	"WNT5B"	"COL5A2"	"CLEC7A"	"PTPRN"	"PARK2"	"PIM1"	"ITGB1"
IRS1	"AKAP6"	"ETS1"	"GNB4"	"YES1"	"PTGER4"	"FN1"	"AGRN")
349	GO_CELLULAR_RESPONSE_TO_OXYGEN_LEVELS	0.809917355371901	0.992253614717006	0.0707899094502623	-0.238222916796642	-0.856868175844652	111	c("KCND2"	"PPARGC1A"	"EGR1"	"NDNF"	"NDRG1"	"HMOX1"	"FAS"	"CAV1"	"SLC2A4"	"ENDOG"	"PRKCE"	"EDN1"	"RORA"	"ACAA2"	"GATA6"	"ARNT")
350	GO_CELLULAR_RESPONSE_TO_OXYGEN_RADICAL	0.118303571428571	0.433041167403443	0.193813302725311	-0.615645561864643	-1.37401621879603	11	c("SOD3"	"NQO1"	"SOD2"	"NOS3"	"SOD1"	"PRDX1"	"GLRX2")
351	GO_CELLULAR_RESPONSE_TO_PEPTIDE	0.725856697819315	0.949241754125925	0.0828962134571565	-0.236175054825593	-0.921636724338264	194	c("HDAC9"	"PRKAR2B"	"KLF2"	"CASP4"	"BAIAP2"	"STAR"	"ATP6V1B2"	"CCL2"	"NR4A1"	"KLF4"	"NR4A3"	"AP3S1"	"HDAC5"	"NOD1"	"RXRA"	"PDK2"	"ID1"	"CAV1"	"SLC2A4"	"BAIAP2L1"	"GSTP1"	"NAMPT"	"ENPP1"	"GOT1"	"CYP11B1"	"STAT3"	"STAT5A"	"ATP6V0A1"	"ATP6V0A4"	"EDN1"	"AKAP1"	"ADCY3"	"ATP6V1H"	"STAT5B"	"KL"	"DENND4C"	"KLF3"	"KLF1"	"BCAR1"	"PRKCI"	"APRT"	"INPP5K"
352	GO_CELLULAR_RESPONSE_TO_PH	0.792975970425139	0.986556044024633	0.0526973085708419	0.363848036748364	0.773937167132982	12	c("HYAL1"	"HVCN1"	"RAB11FIP5"	"NOX1"	"GNA11")
353	GO_CELLULAR_RESPONSE_TO_PROSTAGLANDIN_E_STIMULUS	0.138888888888889	0.470463870049401	0.160801401070022	0.604591459479087	1.3303078156393	14	c("P2RY6"	"PTGER4"	"FN1"	"GNG2"	"AKT1"	"GNB1")
354	GO_CELLULAR_RESPONSE_TO_PROSTAGLANDIN_STIMULUS	0.0814814814814815	0.356283326127684	0.213927855492356	0.636379990492874	1.4294417742913	15	c("P2RY6"	"TNC"	"PTGER4"	"FN1"	"GNG2"	"AKT1"	"GNB1")
355	GO_CELLULAR_RESPONSE_TO_RADIATION	0.0285714285714286	0.198773448773449	0.341793380897475	0.419454993709413	1.41124261096389	110	c("MFAP4"	"PTGS2"	"HYAL1"	"MYC"	"NOX4"	"ITGB1"	"CDKN1A"	"FBXW7"	"NFATC4"	"HYAL2"	"GADD45A"	"OPN3"	"MME")
356	GO_CELLULAR_RESPONSE_TO_REACTIVE_NITROGEN_SPECIES	0.0497835497835498	0.269161676646707	0.30068212900741	-0.619237066044984	-1.48823815214565	14	c("PPARGC1A"	"DPEP1")
357	GO_CELLULAR_RESPONSE_TO_REACTIVE_OXYGEN_SPECIES	0.836317135549872	1	0.0655321029282414	-0.231259463745809	-0.80870338813827	84	c("SOD3"	"IL18BP"	"KLF2"	"DPEP1"	"PPARGC1B"	"KLF4"	"FAS"	"PDK2"	"NQO1"	"SOD2")
358	GO_CELLULAR_RESPONSE_TO_RETINOIC_ACID	0.00794063064321444	0.088349343418933	0.380730400722792	0.59229559306176	1.63603325772463	37	c("COL1A1"	"WNT7B"	"WNT11"	"WNT5A"	"WNT9A"	"SERPINF1"	"WNT5B"	"TNC"	"YES1")
359	GO_CELLULAR_RESPONSE_TO_STARVATION	0.96656050955414	1	0.0367619553883609	0.215922795204385	0.698225977360188	88	c("RNF152"	"UPP1"	"CDKN1A"	"SH3GLB1"	"DAP"	"HSPA5"	"BMPR2"	"VLDLR"	"EIF2AK3"	"PMAIP1"	"RALB"	"DEPDC5"	"SRD5A1"	"JUN"	"GLUL"	"CPEB4"	"GAS2L1"	"SLC39A5"	"BECN1"	"INHBB")
360	GO_CELLULAR_RESPONSE_TO_STEROID_HORMONE_STIMULUS	0.277777777777778	0.637371674890817	0.09754492162472	0.309225671097976	1.0899954715524	152	c("IL6"	"IGF1"	"ASS1"	"ITGA2"	"SGK1"	"RB1"	"PMEPA1"	"NR4A2"	"PAQR8"	"SERPINF1"	"NR1H4"	"MSN"	"TGFB1I1"	"CCNE1")
361	GO_CELLULAR_RESPONSE_TO_STEROL	0.623126338329764	0.895175640164504	0.0713052987340038	-0.380089825386941	-0.895606016135827	13	c("RORC"	"ABCA1"	"HMGCS1"	"RORA")
362	GO_CELLULAR_RESPONSE_TO_STRESS	0.967849223946785	1	0.0174698106128933	0.210024706750444	0.864768099989334	1224	c("IL6"	"HAS2"	"FAM131B"	"ASS1"	"CD93"	"NGFR"	"KDELR3"	"SGK1"	"WNT5A"	"USP43"	"BRSK1"	"NUAK1"	"MDFI"	"RNF152"	"NUPR1"	"PTGS2"	"TNFAIP3"	"NOD2"	"PLK2"	"HMGA2"	"THBS1"	"HIST1H4K"	"NR4A2"	"UPP1"	"ATP2A1"	"AIF1"	"CREB3L2"	"ANO1"	"EGLN3"	"WIPI1"	"MYC"	"KCNK2"	"OPRD1"	"HIPK2"	"ANKRD1"	"PDIA5"	"JAM3"	"PLAGL1"	"PYCR1"	"ADAMTS7"	"PARK2"	"CDKN1A"
CREB3L1	"DDIT4"	"FKBP14"	"GADD45A"	"SH2D3C"	"PTGER4"	"PLOD2"	"CREB3L4"	"HIC1"	"APBB1"	"HIST1H4A"	"PPP2R5B"	"HIST1H4H"	"CDC14B"	"CLSPN"	"WFS1"	"HSP90B1"	"CSNK1E"	"SOX4"	"EPHA2"	"BRCA2"	"CYP1B1"	"SH3GLB1"	"TRIM13"	"SUMO3"	"DAP"	"PLEKHA1"	"EDEM3"	"DNAJB11"	"EXTL3"	"HSPA5"	"LIG4"	"BMPR2"	"MUC1"	"E2F7"	"SRC"	"PDIA4"	"IRAK2"	"GINS4"	"MAP4K1"	"ANXA5"	"VLDLR"	"RHOB"	"ATP13A2"	"SLC1A4"	"ERLIN2"	"UHRF1"	"TNFRSF10B"	"EIF2AK3"	"PMAIP1"
FANCM	"APLF"	"TXNDC5"	"PPP2CB"	"SDF2L1"	"NEK6"	"RALB"	"POLE"	"TNFRSF1B"	"APEX2"	"DEPDC5"	"DNAJC10"	"ATF6B"	"UBE2D1"	"SRD5A1"	"MAP4K5"	"SEL1L"	"TOP3A"	"RNF138"	"LMNA"	"DUSP10"	"EXO1"	"CPEB2"	"POLQ"	"PTPN11"	"MACROD2"	"GTSE1"	"P4HB"	"PAPD7"	"CUL7"	"CALR"	"EDEM1"	"STC2"	"KLF6"	"ZBTB17"	"REP15"	"TATDN2"	"ERCC1"	"ERLIN1"	"XPC"	"SUV39H1"	"CDC45"	"PRMT1"	"JUN"	"CDCA5"	"TXLNA"	"GLUL"	"ATP7A"	"TAB3"	"PALB2"
CNOT7	"XRCC2"	"CCND1"	"RASSF1"	"FOXN3"	"E2F1"	"RNF103"	"RUVBL2"	"PRKD2"	"RAD54L"	"PDIA6"	"USP47"	"SCARA5"	"SMURF1"	"DNMT3B"	"EIF2B3"	"ERCC2"	"SMC5"	"HDAC2"	"CCDC88C"	"TONSL"	"HMGA1"	"CASP2"	"AKT1"	"ZRANB3"	"RNF5"	"DCLRE1B"	"STAU1"	"RPA2"	"MDC1"	"PTPRK"	"BRIP1"	"NUP93"	"PMS1"	"DNAJC3"	"RAD51B"	"GAS2L1"	"PSME4"	"TERT"	"FANCG")
363	GO_CELLULAR_RESPONSE_TO_TOPOLOGICALLY_INCORRECT_PROTEIN	0.0430622009569378	0.24847829692097	0.276500599254472	0.408861223654125	1.37369861906468	108	c("KDELR3"	"CREB3L2"	"WIPI1"	"PDIA5"	"PARK2"	"HYOU1"	"CREB3L1"	"FKBP14"	"CREB3L4"	"PPP2R5B"	"WFS1"	"HSP90B1"	"EDEM3"	"DNAJB11"	"EXTL3"	"HSPA5"	"EIF2AK3"	"SDF2L1"	"ATF6B"	"LMNA"	"CUL7"	"CALR"	"EDEM1"	"STC2"	"ZBTB17"	"TATDN2"	"CCND1"	"PDIA6"	"RNF5"	"DNAJC3"	"SYVN1"	"SRPRB")
364	GO_CELLULAR_RESPONSE_TO_TOXIC_SUBSTANCE	0.528028933092224	0.834560497274806	0.0711327399327894	0.384562409360482	0.94398275617207	19	c("OPRD1"	"ABTB2"	"PARK2"	"HSPA5"	"PLA2G4A")
365	GO_CELLULAR_RESPONSE_TO_UV	0.00323736054209418	0.0519711987025477	0.431707695803346	0.556151033970237	1.68216068319131	59	c("MFAP4"	"PTGS2"	"HYAL1"	"MYC"	"CDKN1A"	"FBXW7"	"NFATC4"	"HYAL2"	"MME"	"XPC"	"MDM2"	"RUVBL2"	"USP47"	"NOC2L"	"PTPRK")
366	GO_CELLULAR_RESPONSE_TO_VASCULAR_ENDOTHELIAL_GROWTH_FACTOR_STIMULUS	0.3668430335097	0.727054424879234	0.0891647117820678	0.414162529165146	1.07287302517706	26	c("PDGFRB"	"FLT1"	"FLT4"	"NRP2"	"FN1"	"NRP1")
367	GO_CELLULAR_RESPONSE_TO_VIRUS	0.151241534988713	0.481820520516229	0.170932335370056	-0.528362948530779	-1.32706169870291	18	c("PSMB9"	"ZC3H12A"	"MAVS"	"IFIH1"	"IRF7"	"TRIM6"	"BCL2L11"	"BAD"	"MAPK14")
368	GO_CELLULAR_RESPONSE_TO_VITAMIN	0.124074074074074	0.442898984990822	0.170932335370056	0.606143110983821	1.36152345608494	15	c("COL1A1"	"PIM1"	"ITGB1"	"TNC"	"VDR"	"MDM2"	"BRIP1")
369	GO_CELLULAR_SENESCENCE	0.345195729537367	0.703978835978836	0.0931454575337804	0.425183926753681	1.08739605414212	25	c("HMGA2"	"CDKN1A"	"TBX2"	"CALR"	"SMC5"	"HMGA1")
370	GO_CELLULAR_SODIUM_ION_HOMEOSTASIS	0.554385964912281	0.857506992950738	0.0672065093710464	0.456612189114756	0.945199225735167	10	c("SGK1"	"SLC8A1")
371	GO_CELLULAR_TRANSITION_METAL_ION_HOMEOSTASIS	0.50599520383693	0.822759516118817	0.0883594442500905	-0.306805055736687	-0.965642353444209	50	c("SLC11A1"	"FTH1"	"CP"	"LCK"	"HFE"	"HMOX1"	"ABCB6"	"SLC39A10"	"TFRC"	"NDFIP1"	"SLC46A1")
372	GO_CELL_ACTIVATION	0.0538674033149171	0.28057239617677	0.227987202850442	0.324880017253863	1.23523734401144	339	c("IL6"	"CD6"	"HTR2B"	"COL1A1"	"GNA14"	"HAVCR2"	"IGF1"	"CD93"	"LAX1"	"F2RL2"	"FYN"	"TCF7"	"FKBP1B"	"AIF1"	"PLCG2"	"PIK3CD"	"MYL9"	"ITGB3"	"PDGFA"	"RSAD2"	"IL11"	"ADA"	"PRKCG"	"TYRO3"	"CLEC7A"	"FZD6"	"CD276"	"ITGB1"	"CHD7"	"ACTN1"	"HYAL2"	"SPN"	"CSF1"	"CPLX2"	"PTGER4"	"TGFBR2"	"FN1"	"HOXA9"	"SLC7A11"	"TLR7"	"CBFB"	"NOTCH2"
CASP8	"CXCL10"	"FKBP1A"	"RIPK3"	"PRKCA"	"ULBP1"	"CX3CR1"	"SLAMF7"	"F2RL1"	"P2RX7"	"IL23A"	"EXO1"	"DLL1"	"PTPN11"	"KLF6"	"APOLD1"	"PIK3CB"	"HSPB1"	"ERCC1"	"ELF4"	"JUN"	"TXLNA"	"GNG2"	"ATP7A")
373	GO_CELL_ACTIVATION_INVOLVED_IN_IMMUNE_RESPONSE	0.594728171334432	0.879062720675969	0.0607719451853533	0.29044580767409	0.918275836477147	78	c("IL6"	"HAVCR2"	"PLCG2"	"PIK3CD"	"ADA"	"CLEC7A"	"CPLX2"	"PTGER4"	"NOTCH2"	"LEF1"	"LFNG"	"LIG4"	"FOXP1")
374	GO_CELL_ADHESION_MEDIATED_BY_INTEGRIN	0.147368421052632	0.478974007687331	0.151148761385484	0.648461412062658	1.34233215672373	10	c("ITGA2"	"ITGA11"	"ITGA5"	"ITGB1"	"COL16A1")
375	GO_CELL_AGGREGATION	0.150877192982456	0.481820520516229	0.149207542435322	0.641806997355385	1.32855734348183	10	c("COL11A1"	"CTGF"	"BMP1"	"PKD1"	"TGFB2"	"MYCN")
376	GO_CELL_AGING	0.168654173764906	0.50273020133667	0.138022242496643	0.410829832929554	1.23427551918907	56	c("SERPINE1"	"HMGA2"	"NOX4"	"CDKN1A"	"TBX2"	"MME"	"BRCA2"	"ENG"	"ZMIZ1"	"CALR"	"ERCC1"	"SMC5"	"HMGA1"	"TERT"	"CHEK2"	"ATR"	"CTC1"	"PRMT6")
377	GO_CELL_CELL_ADHESION	4.02763578806836e-06	0.000254989054469962	0.610526878385931	0.447183864046149	1.70123776422829	338	c("IL6"	"CDH10"	"CD6"	"WNT7B"	"KIRREL3"	"CD93"	"CD200"	"CD44"	"PKHD1"	"PCDHA9"	"CDH5"	"SIGLEC1"	"NRCAM"	"CYFIP2"	"CDH11"	"NTN1"	"PCDHB3"	"FBLIM1"	"FAT4"	"FYN"	"TCF7"	"ALCAM"	"FKBP1B"	"PCDH1"	"FLRT3"	"MMP24"	"PIK3CD"	"CDK5R1"	"PCDHB2"	"MYL9"	"ITGB3"	"PODXL2"	"RSAD2"	"PCDHB5"	"ADA"	"PCDHGA7"	"ITGB5"	"PCDHB4"	"JAM3"	"CDH23"	"TYRO3"	"CLEC7A"
PCDHB6	"PCDHB7"	"PCDHGA4"	"SDK2"	"PCDHB11"	"PKP2"	"PCDH19"	"ZAN"	"PTGER4"	"TMEM47"	"VNN1"	"PCDHB13"	"SLC7A11"	"LAMB1"	"PCDHB10"	"PCDHGB1"	"SOX4"	"NLGN3"	"LEF1"	"PCDHGA1"	"CYP1B1"	"LFNG"	"FAT1"	"FZD8"	"PCDHB9"	"PCDHGA12"	"PCDHB8"	"MYH9"	"LIG4"	"FLNA"	"SRC"	"NPHP4"	"FOXP1"	"JUP"	"GLI3"	"CELSR1"	"PKD1"	"CERCAM"	"TNXB"	"PCDHGB5"	"PCDHGA2"	"DSG2"	"SEMA4D"	"CASP8"	"PTPRM"	"PCDHGB2"	"AMIGO3"	"FKBP1A"	"RIPK3"	"CTNND2")
378	GO_CELL_CELL_ADHESION_VIA_PLASMA_MEMBRANE_ADHESION_MOLECULES	7.48178252764024e-08	9.89135660639496e-06	0.704975715167238	0.655349183174917	2.15485399251826	93	c("CDH10"	"CD6"	"KIRREL3"	"CD200"	"PCDHA9"	"CDH5"	"CDH11"	"PCDHB3"	"FAT4"	"ALCAM"	"PCDH1"	"PCDHB2"	"PCDHB5"	"PCDHGA7"	"PCDHB4"	"CDH23"	"ITGA5"	"FGFRL1"	"ITGB1"	"PCDHGC5"	"NRXN1"	"CDH24"	"PCDHB6"	"PCDHB7"	"PCDHGA4"	"SDK2"	"PCDHB11"	"PCDH19"	"PCDHB13"	"PCDHB10"	"PCDHGB1"	"PCDHGA1"	"FAT1"	"PCDHB9"	"PCDHGA12"	"PCDHB8"	"CELSR1"	"PKD1"	"PCDHGB5"	"PCDHGA2"	"DSG2"	"PTPRM"
CELSR2	"CDH2"	"CDH26")
379	GO_CELL_CELL_JUNCTION_ASSEMBLY	0.695726495726496	0.933798327348641	0.0551351763385257	0.287188929384273	0.85693629010729	54	c("WNT11"	"CDH5"	"PARD6G"	"ITGB1"	"PKP2"	"TLN2"	"ANK2"	"JUP"	"AMOT"	"FSCN1"	"PRKCA")
380	GO_CELL_CELL_RECOGNITION	0.504520795660036	0.822759516118817	0.0734381410838857	0.38759794377846	0.982306010202996	24	c("CD6"	"ZAN"	"HVCN1"	"PCSK4"	"B4GALT1"	"CCT3"	"CCT2"	"TCP1")
381	GO_CELL_CELL_SIGNALING	1.28996015718178e-05	0.000733971000826847	0.593325476396405	0.434866260267724	1.65106784424881	342	c("PHEX"	"IL6"	"CCL17"	"SYTL2"	"PGF"	"WNT5A"	"WISP1"	"CTGF"	"SEPT5"	"BRSK1"	"SYN1"	"TC2N"	"PCDHB3"	"HMGA2"	"CCR5"	"NGF"	"KCNMB4"	"GPR21"	"FGF5"	"MYLK2"	"WNT9A"	"FKBP1B"	"PCDH1"	"CHRM1"	"SCN5A"	"BSN"	"CDK5R1"	"PCDHB2"	"PDGFA"	"EFNA3"	"PCDHB5"	"IL11"	"PPFIA3"	"CACNA1G"	"PRKCG"	"OPRD1"	"PDGFB"	"PCDHB4"	"LTA"	"SYT12"	"GDF15"	"SYT11"
STX1A	"LHX5"	"PCDHB11"	"PKP2"	"UNC13B"	"SLC1A6"	"CPLX2"	"DTNA"	"DHH"	"AGRN"	"PCDHB13"	"GRIA3"	"GRIN2D"	"MAFA"	"AKAP5"	"PCDHB10"	"LRFN3"	"FGF10"	"NLGN3"	"P2RX2"	"FAT1"	"SCN4B"	"RAPSN"	"PCDHB9"	"PTPRS"	"RIMS2"	"GPR176"	"CHRNB1"	"ANK2"	"EFNB2"	"GALR2"	"TNFAIP6"	"LRFN1"	"NRP1"	"HES1"	"SEMA5A"	"SLC1A4"	"SLC18A2"	"STX11"	"EIF2AK3"	"SYT14"	"HAP1")
382	GO_CELL_CELL_SIGNALING_INVOLVED_IN_CARDIAC_CONDUCTION	0.371534195933457	0.728225937103222	0.0911073131586733	0.511466502832573	1.08793478679512	12	c("SCN5A"	"CACNA1G"	"RNF207"	"PKP2"	"SCN4B"	"ANK2")
383	GO_CELL_CHEMOTAXIS	0.0885245901639344	0.370846256092158	0.191892240384838	0.417530711972283	1.31753844202129	77	c("IL6"	"PDGFRB"	"CCL17"	"CCR5"	"PIK3CD"	"HBEGF"	"FLT1"	"PDGFB"	"HRH1"	"EPHA2"	"LEF1"	"ENG"	"CCL28"	"NRP1"	"SEMA5A"	"ITGA1"	"TRPM4"	"CXCL10"	"TGFB2"	"CKLF"	"CX3CR1"	"PDE4D")
384	GO_CELL_COMMUNICATION_BY_ELECTRICAL_COUPLING	0.576709796672828	0.868889632355674	0.0678338263479455	0.426426291694746	0.90704668667348	12	c("FKBP1B"	"DBN1"	"SLC8A1"	"PKP2")
385	GO_CELL_COMMUNICATION_INVOLVED_IN_CARDIAC_CONDUCTION	0.352836879432624	0.712380147388996	0.0916795246008379	0.431490989613634	1.09597005505269	23	c("FKBP1B"	"SCN5A"	"CACNA1G"	"SLC8A1"	"RNF207"	"PKP2"	"SCN4B"	"ANK2"	"JUP"	"DSG2")
386	GO_CELL_CYCLE	0.875719217491369	1	0.0256225253207008	0.220448445491931	0.902607301927262	1067	c("VASH1"	"NES"	"SEPT5"	"BRSK1"	"DUSP13"	"PLK2"	"SOX11"	"HMGA2"	"RB1"	"NEDD9"	"THBS1"	"AK1"	"WNT9A"	"MYC"	"SPRY1"	"KLK10"	"KCTD11"	"PLAGL1"	"PARD6G"	"CHMP4C"	"TUBA1A"	"PIM1"	"ITGB1"	"CDKN1A"	"FBXW7"	"INHBA"	"PAK1"	"EXD1"	"RB1CC1"	"MYH10"	"CDK14"	"APBB2"	"RRM2"	"SNX18"	"CEP78"	"TTC28"	"PRR5"	"DST"	"CCNE1"	"GADD45A"	"RASSF2"	"SPIRE1"
NUP107	"PRNP"	"USP22"	"CLASP2"	"CDC6"	"MYH9"	"CEP72"	"LIG4"	"MNS1"	"MUC1"	"E2F7"	"FLNA"	"STIL"	"SRC"	"SKIL"	"HAUS6"	"ACVR1"	"PKD1"	"CYP27B1"	"RHOB"	"PHLDA1"	"STMN1"	"UHRF1"	"BORA"	"SAC3D1"	"SETMAR"	"FANCM"	"AHR"	"RALA"	"RCC1"	"PSMF1"	"NEK6"	"RALB"	"TGFB2"	"POLE"	"PRKCA"	"APEX2"	"UBE2D1"	"WDR6"	"ZWINT"	"ANK3"	"TOP3A"	"GNAI2"	"LMNA"	"PAK3"	"EXO1"	"PTPN11"	"GTSE1"	"PAPD7"	"CUL7"
TSG101	"CCNG1"	"SUV39H1"	"CDC45"	"KATNB1"	"PRMT1"	"CHFR"	"CDCA5"	"CHD3"	"MAP4"	"STARD9"	"KIF23"	"CEP250"	"CENPE"	"HAUS2"	"MDM2"	"TMPRSS11A"	"CNOT7"	"SPAST"	"XRCC2"	"MARK4"	"CNTROB"	"SIAH2"	"TNKS"	"CCND1"	"PPM1A"	"SEPT11"	"RASSF1"	"FOXN3"	"E2F1"	"LRRCC1"	"RNF2"	"MAD2L1BP"	"SKP2"	"ACTR1A"	"UHMK1"	"RAD54L"	"HAUS3"	"SMC5"	"CEP135"	"RCC2"	"DAPK3"	"CEP120"	"CDK2AP1"	"LLGL1"	"CLASP1"	"CASP2"	"CENPO"	"TYMS"	"PPP2R2A"
RPA2	"MDC1"	"BRIP1"	"NUP93"	"RAD51B"	"GAS2L1"	"NUP133"	"CEP152"	"LATS2"	"FANCG"	"NSL1"	"CDC16"	"KLF11"	"OSGIN2"	"SLC39A5"	"FBXO5"	"RANGAP1"	"PIN1"	"CHTF18"	"BECN1"	"ARAP1"	"MAPK6"	"SETDB2"	"BLCAP"	"PSMD1"	"DTL"	"RASA1"	"ZFHX3"	"ERH"	"ZC3HC1"	"CDK5RAP2"	"NUPL1"	"MAGI2"	"HELLS"	"SASS6"	"MEN1"	"HMG20B"	"MCM10"	"SENP5"	"CDC25A"	"PPM1G"	"PINX1"	"CKAP2"	"ATRIP"	"NUP43"	"PSMB2"	"KIF2A"	"ANAPC10"	"PRKAG2"	"RHOU"
CENPH	"PRIM2"	"CCND3"	"MIS18BP1"	"NUP155"	"USP9X"	"SUN2"	"KLHDC3"	"CEP164"	"NUP160"	"FANCD2"	"TCF7L2"	"AAAS"	"SUV39H2"	"PKD2"	"CHAF1A"	"CTDP1"	"PSMB5"	"RAD1"	"SPECC1L"	"NUP50"	"TPX2"	"ZWILCH"	"NUP205"	"CABLES2"	"GAS2"	"PA2G4"	"RHOC"	"KIF18B"	"ARL8A"	"PCNT"	"PRPF40A"	"TAF2"	"SSSCA1"	"CDK5"	"CEP76"	"ABL1"	"CDK6"	"SPIN1"	"JMY"	"ANKLE2"	"BTRC"	"NUP35"	"KIF2C"	"PRKDC"	"RGS2"	"NUPL2"	"SBDS"	"EML1"	"ORC2"
APC	"DYNLL1"	"MAEA"	"BANP"	"MIS12"	"ILK"	"MELK"	"SEPT6"	"EIF4G2"	"CCNF"	"ECT2"	"EIF4EBP1"	"OFD1"	"CENPL"	"XRCC3"	"NEK1"	"BLM"	"ARID3A"	"BOD1"	"MAPRE1"	"SPC25"	"ODF2"	"CDC27"	"CDC23"	"AKAP9"	"KPNB1"	"MCM5"	"SYCP1"	"CNOT2"	"CDC14A"	"HAUS5"	"KIF20A"	"PAFAH1B1"	"FBXW11"	"RBM38"	"HSP90AA1"	"GNAI3"	"CCDC124"	"DCTN2"	"LMLN"	"KIF3B"	"MRPL41"	"PPP2R2D"	"PPP1R9B"	"ING1"	"NUDC"	"ERCC6L")
387	GO_CELL_CYCLE_ARREST	0.29874213836478	0.655366477281447	0.0943563635421779	0.319790998721722	1.09120328037379	119	c("VASH1"	"RB1"	"THBS1"	"AK1"	"MYC"	"PLAGL1"	"CDKN1A"	"INHBA"	"APBB2"	"DST"	"GADD45A"	"APBB1"	"NOTCH2"	"PRNP"	"SKIL"	"PKD1"	"TGFB2"	"WDR6"	"CALR"	"STRADA"	"TSG101"	"PPM1A"	"RASSF1"	"UHMK1")
388	GO_CELL_CYCLE_CHECKPOINT	0.015180402270838	0.131521479561548	0.380730400722792	0.402633890185786	1.42333604960623	163	c("BRSK1"	"PLK2"	"SOX11"	"HMGA2"	"RB1"	"WNT9A"	"PLAGL1"	"CDKN1A"	"GADD45A"	"CDC14B"	"CLSPN"	"SOX4"	"CCNE2"	"CDC6"	"MUC1"	"E2F7"	"SETMAR"	"NEK6"	"ZWINT"	"PTPN11"	"GTSE1"	"XPC"	"CDC45"	"PRMT1"	"CHFR"	"MDM2"	"CNOT7"	"CCND1"	"FOXN3"	"E2F1"	"MAD2L1BP"	"CASP2"	"DCLRE1B"	"RPA2"	"MDC1"	"BRIP1"	"FANCG")
389	GO_CELL_CYCLE_G1_S_PHASE_TRANSITION	0.131045241809672	0.453812297330106	0.151148761385484	0.37769249295188	1.25281981335825	98	c("PLK2"	"RB1"	"ITGB1"	"CDKN1A"	"INHBA"	"RRM2"	"CCNE1"	"CCNE2"	"CDC6"	"E2F7"	"ACVR1"	"RCC1"	"POLE"	"CDC45"	"CDCA5"	"CCND1"	"E2F1"	"SKP2"	"TYMS"	"RPA2"	"LATS2"	"KLF11"	"FBXO5"	"MCM10"	"CDC25A"	"RHOU")
390	GO_CELL_CYCLE_G2_M_PHASE_TRANSITION	0.607142857142857	0.884924495089865	0.0570059526582387	0.266640116181013	0.916769405031125	126	c("NES"	"TUBA1A"	"CDKN1A"	"CDK14"	"CEP78"	"GADD45A"	"CSNK1E"	"CEP72"	"HAUS6"	"PHLDA1"	"BORA"	"CEP250"	"HAUS2"	"SKP2"	"ACTR1A"	"HAUS3"	"CEP135"	"CLASP1"	"PPP2R2A"	"CEP152"	"CDK5RAP2"	"CDC25A"	"CHEK2"	"HAUS7"	"CEP164"	"TPX2"	"PCNT"	"TAF2"	"CEP76"	"BTRC"	"DYNLL1"	"MELK"	"OFD1"	"MAPRE1"	"ODF2"	"AKAP9"	"HAUS5"	"PAFAH1B1"	"FBXW11"	"HSP90AA1"	"DCTN2"	"CKAP5"
391	GO_CELL_CYCLE_PHASE_TRANSITION	0.310948905109489	0.665685048740148	0.0878312634480124	0.288706460297305	1.06004172381416	228	c("NES"	"PLK2"	"RB1"	"TUBA1A"	"ITGB1"	"CDKN1A"	"INHBA"	"CDK14"	"RRM2"	"CEP78"	"CCNE1"	"GADD45A"	"CSNK1E"	"CCNE2"	"CLASP2"	"CDC6"	"CEP72"	"E2F7"	"HAUS6"	"ACVR1"	"PHLDA1"	"BORA"	"RCC1"	"POLE"	"CDC45"	"CDCA5"	"CEP250"	"HAUS2"	"SPAST"	"CCND1"	"E2F1"	"SKP2"	"ACTR1A"	"HAUS3"	"CEP135"	"CLASP1"	"TYMS"	"PPP2R2A"	"RPA2"	"CEP152"	"LATS2"	"KLF11"
CDK6	"BTRC"	"ORC2"	"DYNLL1"	"MELK"	"EIF4EBP1"	"OFD1"	"MAPRE1"	"ODF2"	"CDC27"	"CDC23"	"AKAP9"	"MCM5"	"HAUS5"	"PAFAH1B1"	"FBXW11"	"HSP90AA1"	"DCTN2"	"PPP2R2D"	"CKAP5"	"CHMP7"	"LATS1"	"YWHAG"	"PLK4")
392	GO_CELL_CYCLE_PROCESS	0.338095238095238	0.698706751813726	0.0725351864394589	0.255603079717404	1.03612704277456	880	c("VASH1"	"NES"	"SEPT5"	"BRSK1"	"DUSP13"	"PLK2"	"SOX11"	"HMGA2"	"RB1"	"NEDD9"	"THBS1"	"AK1"	"WNT9A"	"MYC"	"SPRY1"	"PLAGL1"	"CHMP4C"	"TUBA1A"	"ITGB1"	"CDKN1A"	"FBXW7"	"INHBA"	"MYH10"	"CDK14"	"APBB2"	"RRM2"	"SNX18"	"CEP78"	"TTC28"	"DST"	"CCNE1"	"GADD45A"	"SPIRE1"	"APBB1"	"CENPT"	"CDC14B"	"TTN"	"CLSPN"	"NOTCH2"	"CSNK1E"	"SOX4"	"FGF10"
HAUS6	"ACVR1"	"PKD1"	"CYP27B1"	"RHOB"	"PHLDA1"	"STMN1"	"BORA"	"SAC3D1"	"SETMAR"	"FANCM"	"RALA"	"RCC1"	"PSMF1"	"NEK6"	"RALB"	"TGFB2"	"POLE"	"PRKCA"	"UBE2D1"	"WDR6"	"ZWINT"	"ANK3"	"TOP3A"	"LMNA"	"PTPN11"	"GTSE1"	"PAPD7"	"CUL7"	"UBE2E1"	"CALR"	"KIF18A"	"GEM"	"SMARCA4"	"STRADA"	"XPC"	"TSG101"	"CCNG1"	"CDC45"	"KATNB1"	"PRMT1"	"CHFR"	"CDCA5"	"CHD3"	"MAP4"	"STARD9"	"KIF23"	"CEP250"	"CENPE"	"HAUS2"
CCND1	"PPM1A"	"RASSF1"	"FOXN3"	"E2F1"	"LRRCC1"	"MAD2L1BP"	"SKP2"	"ACTR1A"	"UHMK1"	"RAD54L"	"HAUS3"	"SMC5"	"CEP135"	"RCC2"	"DAPK3"	"CEP120"	"LLGL1"	"CLASP1"	"CASP2"	"CENPO"	"TYMS"	"PPP2R2A"	"CYP26B1"	"DCLRE1B"	"DYNC1LI1"	"PIBF1"	"RPA2"	"MDC1"	"BRIP1"	"NUP93"	"RAD51B"	"GAS2L1"	"NUP133"	"CEP152"	"LATS2"	"FANCG"	"NSL1"	"CDC16"	"KLF11"	"SLC39A5"	"FBXO5"	"RANGAP1"	"BECN1"	"ARAP1"	"SETDB2"	"PSMD1"	"DTL"	"RASA1"	"ZFHX3"
HELLS	"SASS6"	"MCM10"	"CDC25A"	"PPM1G"	"PINX1"	"CKAP2"	"ATRIP"	"NUP43"	"PSMB2"	"KIF2A"	"ANAPC10"	"PRKAG2"	"RHOU"	"CHEK2"	"ATR"	"INCENP"	"HAUS7"	"PSME3"	"CENPH"	"PRIM2"	"MIS18BP1"	"NUP155"	"USP9X"	"SUN2"	"KLHDC3"	"CEP164"	"NUP160"	"FANCD2"	"TCF7L2"	"AAAS"	"PKD2"	"CTDP1"	"PSMB5"	"RAD1"	"NUP50"	"TPX2"	"ZWILCH"	"NUP205"	"GAS2"	"PA2G4"	"RHOC"	"KIF18B"	"ARL8A"	"PCNT"	"TAF2"	"SSSCA1"	"CEP76"	"ABL1"	"CDK6"
NUPL2	"SBDS"	"EML1"	"ORC2"	"PSMB6"	"BUB1"	"REEP4"	"ARHGEF2"	"PRKAB2"	"APC"	"DYNLL1"	"MIS12"	"ILK"	"MELK"	"SEPT6"	"EIF4G2"	"CCNF"	"ECT2"	"EIF4EBP1"	"OFD1"	"CENPL"	"XRCC3"	"NEK1"	"BLM"	"ARID3A"	"BOD1"	"MAPRE1"	"SPC25"	"ODF2"	"CDC27"	"CDC23"	"AKAP9"	"KPNB1"	"MCM5"	"SYCP1"	"CNOT2"	"CDC14A"	"HAUS5"	"KIF20A"	"PAFAH1B1"	"FBXW11"	"RBM38"	"HSP90AA1"	"DCTN2"	"LMLN"	"KIF3B"	"PPP2R2D"	"PPP1R9B"	"NUDC"	"ERCC6L"
PLK4	"MAD1L1"	"RPTOR"	"TRIP13")
393	GO_CELL_DEATH	0.0744810744810745	0.336474803811487	0.179782316298324	0.291355491870339	1.16601641136692	723	c("IL6"	"NGFR"	"GDF6"	"SGK1"	"CTGF"	"IL24"	"TLR2"	"CD44"	"COL4A3"	"MMP9"	"RNF152"	"NUPR1"	"RELT"	"TNFAIP3"	"CYFIP2"	"PPP1R13L"	"CASP14"	"NTN1"	"SLC5A8"	"RB1"	"NGF"	"THBS1"	"NKX2-5"	"ATP2A1"	"WNT9A"	"SHC4"	"MLLT11"	"SLIT3"	"DLC1"	"EGLN3"	"MYC"	"HIPK2"	"LTA"	"MICAL1"	"PLAGL1"	"PLAUR"	"PIM1"	"APLP1"	"RASSF6"	"OLR1"	"CDKN1A"	"RPS6KA2"
DYRK2	"ZDHHC16"	"MAPT"	"APAF1"	"DDIT4"	"UNC13B"	"GADD45A"	"TGFBR2"	"HIC1"	"APBB1"	"TRAF4"	"UNC5B"	"CLSPN"	"NOTCH2"	"ADAM15"	"EPHA2"	"LEF1"	"TNFRSF12A"	"BRCA2"	"CYP1B1"	"MTFP1"	"SH3GLB1"	"TRAF3"	"ECE1"	"RTKN"	"DAP"	"KRT8"	"LIG4"	"BMPR2"	"CSE1L"	"MAGEH1"	"SRC"	"CSRNP2"	"MTCH1"	"GLI3"	"DAPK1"	"RHOB"	"PHLDA1"	"MKL1"	"RASSF7"	"ARRB1"	"TNFRSF10B"	"EIF2AK3"	"CASP8"	"CSRNP1"	"PMAIP1"	"ANXA6"	"WWOX"	"AHR"	"PPP2CB"
RALB	"TGFB2"	"PRKCA"	"TNFRSF1B"	"DNAJC10")
394	GO_CELL_DEATH_IN_RESPONSE_TO_OXIDATIVE_STRESS	0.966850828729282	1	0.0434506826723125	0.228390069811293	0.524888470981804	16	c("MAPT"	"CYP1B1")
395	GO_CELL_DEVELOPMENT	1e-10	1.04020704417275e-07	NA	0.422607309864116	1.71559376797524	895	c("IL6"	"COL11A1"	"HAS2"	"PDGFRB"	"LHX4"	"HTR2B"	"SEMA3G"	"WNT7B"	"SOX8"	"IGF1"	"KIRREL3"	"NGFR"	"WNT11"	"NOG"	"GDF6"	"SGK1"	"CRMP1"	"WNT5A"	"KIF5C"	"BRSK1"	"JAG1"	"PTPRZ1"	"SNAI1"	"DPYSL3"	"TSPAN2"	"NRCAM"	"ROBO3"	"GPC1"	"LMOD1"	"CDH11"	"NTN1"	"SEMA7A"	"SOX11"	"HMGA2"	"NCAM1"	"RB1"	"FAT4"	"NGF"	"SULF2"	"PREX2"	"FYN"	"SEMA4G"
EPHA4	"SLIT3"	"SEMA3C"	"HS6ST1"	"EFNA3"	"LGI1"	"KIF26B"	"SEMA3D"	"EPHB3"	"IQCG"	"EFHD1"	"ANKRD1"	"PDGFB"	"GDF15"	"JAM3"	"ATL1"	"WNT5B"	"L3MBTL3"	"CDH23"	"COL18A1"	"TYRO3"	"ACTA1"	"GNAO1"	"PRDM8"	"PLXNA1"	"VANGL2"	"BDNF"	"EPHA1"	"PYGO1"	"FGFRL1"	"CHSY1"	"ITGB1"	"CHD5"	"CDKN1A"	"SLC8A1"	"SDC1"	"RPS6KA2"	"GNAT2"	"INHBA"	"PAK1"	"MAP1B"	"SEMA3A"	"NRXN1"	"NFATC4"	"SEMA6B"	"TTLL5"	"ITGAV"	"NEBL"	"ACTN1"	"TNC"
MSN	"APBB2"	"NRP2"	"RPS6KA5"	"GDF9"	"FOXF2"	"AHI1"	"GDPD5"	"MAPT"	"LRRK1"	"FLNB"	"SHROOM3"	"LOXL2"	"LST1"	"PHACTR4"	"PRMT2"	"NOTCH4"	"TGFBR2"	"CHN1"	"DHH"	"APBB1"	"MYO7A"	"FN1"	"AGRN"	"GDF11"	"IQGAP1"	"NTRK2"	"UNC5B"	"NEO1"	"CBFB"	"PLXND1"	"TTN"	"INSL6"	"LAMB1"	"LRFN3"	"LRP4"	"FMOD"	"SOX4"	"ADAM15"	"EPHA2"	"NLGN3"	"LEF1"	"BRCA2"	"VASP"	"P2RX2"	"C1GALT1"	"DCLK2"	"PTPRS"	"FZD3"	"AFF4"
FMN1	"MYH9"	"CHRNB1"	"ENG"	"PALLD"	"FRY"	"BMPR2"	"ANK2"	"SRC"	"NPHP4"	"FOXP1"	"SPTBN2"	"CLMN"	"EFNB2"	"SERPINH1"	"GALR2"	"MYADM"	"ACVR1"	"MTCH1"	"GLI3"	"LRFN1"	"NRP1"	"HES1"	"VLDLR"	"DEAF1"	"SEMA5A"	"ITGA1"	"STMN1"	"ENAH"	"ONECUT2"	"EIF2AK3"	"SEMA4D")
396	GO_CELL_DIFFERENTIATION_INVOLVED_IN_EMBRYONIC_PLACENTA_DEVELOPMENT	0.591422121896163	0.877852124300773	0.0766746872490091	-0.362323495679703	-0.910029052933625	18	c("KRT19"	"SOCS3"	"LIF"	"ST14")
397	GO_CELL_DIFFERENTIATION_INVOLVED_IN_KIDNEY_DEVELOPMENT	0.386524822695035	0.742173890651083	0.0865399737444125	0.419812177017172	1.06630633276788	23	c("JAG1"	"FOXJ1"	"PDGFB"	"IQGAP1"	"MYO1E"	"GLI3"	"HES1"	"BASP1")
398	GO_CELL_DIFFERENTIATION_IN_HINDBRAIN	0.134935304990758	0.46194531297293	0.163180127180689	0.630693835100662	1.34154193720062	12	c("NOG"	"FAIM2"	"NRXN1"	"LHX5")
399	GO_CELL_DIFFERENTIATION_IN_SPINAL_CORD	0.0729537366548043	0.333259193357058	0.222056046145248	0.564401477664386	1.44344106431799	25	c("LHX4"	"MDGA1"	"LMO4"	"LHX5"	"GDPD5"	"SOX4"	"ZC4H2"	"GLI3")
400	GO_CELL_DIVISION	0.628032345013477	0.895487230349616	0.0488970772260102	0.246049842072793	0.946280277086865	393	c("SEPT5"	"HMGA2"	"RB1"	"NEDD9"	"PARD6G"	"VANGL2"	"CHMP4C"	"TUBA1A"	"MYH10"	"CDK14"	"SNX18"	"TTC28"	"CCNE1"	"SPIRE1"	"CENPT"	"CCNE2"	"LEF1"	"BRCA2"	"CLASP2"	"CDC6"	"HOXB4"	"MYH9"	"LIG4"	"HAUS6"	"RHOB"	"STMN1"	"BORA"	"SAC3D1"	"RALA"	"RCC1"	"NEK6"	"RALB"	"TGFB2"	"WWTR1"	"ZWINT"	"ANK3"	"GNAI2"	"PAPD7"	"CUL7"	"PIK3CB"	"TSG101"	"CCNG1"
HAUS3	"ERCC2"	"SMC5"	"RCC2"	"DAPK3"	"CLASP1"	"DYNC1LI1"	"LATS2"	"NSL1"	"CDC16"	"FBXO5"	"TEAD3"	"BECN1"	"SETDB2"	"RASA1"	"ZC3HC1"	"HELLS"	"SENP5"	"CDC25A"	"CKAP2"	"NUP43"	"KIF2A"	"ANAPC10"	"NUMBL"	"CHEK2"	"INCENP"	"HAUS7"	"CCND3"	"MIS18BP1"	"USP9X"	"CEP164"	"CTDP1"	"SPECC1L"	"TPX2"	"ZWILCH"	"CABLES2"	"RHOC"	"KIF18B"	"ARL8A"	"PRPF40A"	"SSSCA1"	"CDK5"	"CDK6"	"ANKLE2"	"KIF2C"	"BUB1"	"REEP4"	"ARHGEF2"	"APC"	"MAEA"
DCT	"BOD1"	"MAPRE1"	"SPC25"	"CDC23"	"SYCP1"	"CDC14A"	"HAUS5"	"KIF20A"	"PAFAH1B1"	"GNAI3"	"CCDC124"	"LMLN"	"PPP2R2D"	"NUDC"	"ERCC6L"	"CKAP5"	"CHMP7"	"LATS1"	"MAD1L1")
401	GO_CELL_FATE_COMMITMENT	0.0782472613458529	0.345502396610618	0.199915231309662	0.381267882908643	1.29888460959997	117	c("IL6"	"WNT7B"	"SOX8"	"WNT11"	"WNT5A"	"JAG1"	"NKX2-5"	"WNT9A"	"WNT5B"	"ITGB1"	"CHD5"	"TBX2"	"TGFB1I1"	"NANOG"	"NOTCH4"	"NOTCH2"	"FGF10"	"NRG1"	"ACVR1"	"GLI3"	"NRP1"	"HES1"	"TCF3"	"ONECUT2")
402	GO_CELL_FATE_COMMITMENT_INVOLVED_IN_FORMATION_OF_PRIMARY_GERM_LAYER	0.214285714285714	0.569366501632898	0.138022242496643	-0.504549386231508	-1.23541746031017	15	c("EYA1"	"BMP4"	"KLF4"	"CDC73"	"GATA6"	"ETS2"	"PAF1")
403	GO_CELL_FATE_DETERMINATION	0.727436823104693	0.95053154646965	0.0555947097758869	0.320568314460682	0.801062544541775	21	c("JAG1"	"TBX2"	"NOTCH4"	"NOTCH2"	"HES1"	"DLL1")
404	GO_CELL_FATE_SPECIFICATION	0.860045146726862	1	0.0582216241124161	-0.269437872099695	-0.743622858628854	27	c("ISL1"	"EYA1"	"FOXA2")
405	GO_CELL_GROWTH	0.000439199960368636	0.0129032929533139	0.49849310876659	0.509396350059559	1.7108059669151	109	c("IL6"	"NUPR1"	"SEMA7A"	"ALCAM"	"FLRT3"	"SLIT1"	"ITGB3"	"SLIT3"	"PDGFB"	"ACTA1"	"PLXNA1"	"NDRG4"	"BDNF"	"ITGB1"	"MAP1B"	"SEMA3A"	"EMP1"	"ITGAV"	"NRP2"	"GDF9"	"MAPT"	"PRMT2"	"TGFBR2"	"IQGAP1"	"NOTCH2"	"FMOD"	"NLGN3")
406	GO_CELL_JUNCTION_ASSEMBLY	0.0764331210191083	0.341222983576741	0.204294756516886	0.389175676410887	1.30652188225329	105	c("ITGA2"	"WNT11"	"CDH5"	"FBLIM1"	"TNS1"	"ITGB3"	"DLC1"	"KRT14"	"ITGA5"	"PARD6G"	"ITGB1"	"LAMB3"	"ACTN1"	"DST"	"PKP2"	"FN1"	"TLN2"	"VASP"	"PLEC"	"ANK2"	"FLNA"	"JUP"	"AMOT"	"FSCN1"	"CTTN"	"PRKCA")
407	GO_CELL_JUNCTION_ORGANIZATION	0.0376175548589342	0.230998509687034	0.294066672318865	0.397953436425406	1.37983223732236	137	c("CDH10"	"ITGA2"	"WNT11"	"CDH5"	"CDH11"	"FBLIM1"	"TNS1"	"ITGB3"	"DLC1"	"KRT14"	"ITGA5"	"PARD6G"	"ITGB1"	"LAMB3"	"ACTN1"	"CDH24"	"DST"	"PKP2"	"FN1"	"TLN2"	"VASP"	"PLEC"	"ANK2"	"FLNA"	"SRC"	"MYADM"	"JUP"	"DSG2"	"AMOT"	"FSCN1"	"CTTN"	"TGFB2"	"PRKCA")
408	GO_CELL_KILLING	0.532293986636971	0.839825015771564	0.0815265143256594	-0.372378667685476	-0.945798342617597	19	c("RAET1E"	"RAB27A"	"CEBPG"	"EMP2"	"BCL2L11"	"PRDX1"	"BAD"	"CADM1")
409	GO_CELL_MATRIX_ADHESION	0.222044728434505	0.577964424063506	0.11378726182188	0.359922423789552	1.16179998122983	87	c("ITGA2"	"CTGF"	"CD44"	"SIGLEC1"	"FBLN5"	"ITGB3"	"DLC1"	"ITGA11"	"ITGB5"	"JAM3"	"ZYX"	"ITGB1"	"TMEM8B"	"MADCAM1"	"THBS3"	"ITGAV"	"ACTN1"	"FN1"	"ADAM15"	"COL5A3"	"PKD1"	"TNXB"	"ITGA1"	"CTTN")
410	GO_CELL_MATURATION	0.403508771929825	0.752341686628586	0.104343952581949	-0.302164872474721	-1.03550759987511	76	c("INSL3"	"RND1"	"BFSP2"	"LGI4"	"KLF2"	"SEPT4"	"SCARF1"	"NFASC"	"CDC25B"	"POU2F2"	"CNTNAP2"	"ID2"	"ANG"	"GATA2"	"PTK2B"	"TFCP2L1")
411	GO_CELL_MIGRATION_INVOLVED_IN_HEART_DEVELOPMENT	0.191335740072202	0.534832822102632	0.132846300606183	0.604026836580255	1.26652867003442	11	c("PDGFRB"	"FLRT3"	"NDRG4"	"ENG")
412	GO_CELL_MIGRATION_INVOLVED_IN_SPROUTING_ANGIOGENESIS	0.509025270758123	0.823342422474905	0.0728938564822936	0.46142254449039	0.967514762930014	11	c("ITGB1"	"EPHB4"	"FGF2"	"EFNB2"	"NRP1")
413	GO_CELL_MORPHOGENESIS_INVOLVED_IN_DIFFERENTIATION	7.7829154811029e-08	9.99548716787358e-06	0.704975715167238	0.476150104788492	1.80892208200123	341	c("HAS2"	"LHX4"	"NGFR"	"WNT11"	"NOG"	"CRMP1"	"WNT5A"	"KIF5C"	"BRSK1"	"PTPRZ1"	"SNAI1"	"NRCAM"	"ROBO3"	"GPC1"	"CDH11"	"NTN1"	"SEMA7A"	"HMGA2"	"NCAM1"	"RB1"	"PREX2"	"FYN"	"EPHB2"	"NR4A2"	"ATP8A2"	"ALCAM"	"FLRT3"	"SLIT1"	"CDK5R1"	"MAP6"	"ITGB3"	"EXT1"	"EPHA4"	"SLIT3"	"SEMA3C"	"EFNA3"	"LGI1"	"KIF26B"	"EPHB3"	"ATL1"	"COL18A1"	"TYRO3"
EFNA4	"APBB2"	"NRP2"	"RPS6KA5"	"FOXF2"	"MAPT"	"FLNB"	"LOXL2"	"NOTCH4"	"CHN1"	"APBB1"	"MYO7A"	"FN1"	"UNC5B"	"NEO1"	"PLXND1"	"LAMB1"	"LRFN3"	"LRP4"	"FMOD"	"ADAM15"	"EPHA2"	"NLGN3"	"LEF1"	"VASP"	"FZD3"	"GBX2"	"FMN1"	"MYH9"	"PALLD"	"SRC"	"SPTBN2"	"EFNB2"	"GLI3"	"LRFN1"	"NRP1"	"HES1"	"VLDLR"	"STMN1"	"ENAH"	"PTPRM")
414	GO_CELL_MORPHOGENESIS_INVOLVED_IN_NEURON_DIFFERENTIATION	7.11187799362563e-08	9.68723987313552e-06	0.704975715167238	0.512316631827045	1.8914211852593	241	c("LHX4"	"NGFR"	"NOG"	"CRMP1"	"WNT5A"	"KIF5C"	"BRSK1"	"PTPRZ1"	"NRCAM"	"ROBO3"	"GPC1"	"CDH11"	"NTN1"	"SEMA7A"	"NCAM1"	"RB1"	"PREX2"	"FYN"	"EPHB2"	"NR4A2"	"ATP8A2"	"ALCAM"	"FLRT3"	"SLIT1"	"CDK5R1"	"MAP6"	"EXT1"	"EPHA4"	"SLIT3"	"SEMA3C"	"EFNA3"	"LGI1"	"KIF26B"	"EPHB3"	"ATL1"	"PLXNA1"	"VANGL2"	"BDNF"	"ITGB1"	"PAK1"	"MAP1B"	"SEMA3A"
LRFN3	"LRP4"	"FMOD"	"NLGN3"	"VASP"	"FZD3"	"GBX2"	"FMN1"	"SPTBN2"	"EFNB2"	"GLI3"	"LRFN1"	"NRP1"	"HES1"	"VLDLR"	"STMN1"	"ENAH"	"PTPRM")
415	GO_CELL_MOTILITY	5.46173091131922e-08	8.23871905289954e-06	0.719512826338911	0.441121218397468	1.72563875427235	513	c("S1PR1"	"IL6"	"PDGFRB"	"HTR2B"	"COL1A1"	"CCL17"	"SEMA3G"	"SOX8"	"KIRREL3"	"ITGA2"	"FERMT1"	"SDC3"	"MYO1G"	"WNT11"	"WNT5A"	"CTGF"	"GPR15"	"CD44"	"MMP9"	"SNAI1"	"NRCAM"	"COL5A1"	"NTN1"	"SEMA7A"	"CCR5"	"THBS1"	"FYN"	"SEMA4G"	"NR4A2"	"FOXJ1"	"MDGA1"	"FLRT3"	"SLIT1"	"TNS1"	"PIK3CD"	"CDK5R1"	"ACVRL1"	"ITGB3"	"EPHA4"	"HBEGF"	"SLIT3"	"SEMA3C"
ITGB1	"OLR1"	"ATP2B4"	"SDC1"	"SEMA3A"	"MADCAM1"	"SEMA6B"	"PLEKHO1"	"TTLL5"	"ITGAV"	"PTK2"	"SPN"	"MYH10"	"MSN"	"APBB2"	"MAPT"	"DST"	"ETS1"	"PROP1"	"HRH1"	"DDIT4"	"YES1"	"LOXL2"	"PHACTR4"	"BAMBI"	"FN1"	"EPHB4"	"SLC7A11"	"NTRK2"	"PLXND1"	"INSL6"	"LAMB1"	"EFHC1"	"FGF10"	"EPHA2"	"LEF1"	"FGF2"	"TNFRSF12A"	"CYP1B1"	"NAV1"	"STARD13"	"FAT1"	"MMP12"	"FZD3"	"GBX2"	"SPATA13"	"NRG1"	"MYH9"	"ENG"	"PALLD"
ACVR1	"JUP"	"GLI3"	"FUT10"	"CELSR1"	"NRP1"	"TEKT2"	"HES1"	"SEMA5A"	"ITGA1"	"DNAH17"	"TRPM4"	"SEMA4D"	"AMOT"	"FSCN1"	"CXCL10"	"FMNL3"	"CTTN"	"KCTD13"	"SH3KBP1"	"PECAM1"	"PLD2"	"TGFB2"	"TMEM201"	"NANOS1"	"CKLF")
416	GO_CELL_PART_MORPHOGENESIS	1.19938269034333e-06	9.29521585016083e-05	0.643551836150722	0.436227132237294	1.68782818171806	430	c("LHX4"	"KIRREL3"	"NES"	"NGFR"	"NOG"	"SGK1"	"CRMP1"	"WNT5A"	"KIF5C"	"BRSK1"	"PKHD1"	"PTPRZ1"	"NRCAM"	"ROBO3"	"GPC1"	"CDH11"	"NTN1"	"SEMA7A"	"NCAM1"	"NGF"	"PREX2"	"ABCC4"	"FYN"	"EPHB2"	"NR4A2"	"ATP8A2"	"ALCAM"	"FOXJ1"	"FLRT3"	"SLIT1"	"CDK5R1"	"MAP6"	"EXT1"	"EPHA4"	"SLIT3"	"SEMA3C"	"EFNA3"	"LGI1"	"KIF26B"	"EPHB3"	"ATL1"	"PLXNA1"
RPS6KA5	"AHI1"	"MAPT"	"FNBP1L"	"CHN1"	"APBB1"	"RAB3IP"	"IQGAP1"	"UNC5B"	"NEO1"	"PLXND1"	"LRFN3"	"LRP4"	"FMOD"	"NLGN3"	"VASP"	"FZD3"	"GBX2"	"FMN1"	"FLNA"	"SPTBN2"	"EFNB2"	"GLI3"	"LRFN1"	"NRP1"	"TEKT2"	"VLDLR"	"ITGA1"	"STMN1"	"ENAH"	"ONECUT2"	"PTPDC1"	"PTPRM"	"CTTN"	"POC1B"	"CTNND2"	"TGFB2"	"WWTR1"	"ASAP1"	"GSN"	"LRFN4"	"EVL"	"ANK3"	"CCDC39"	"PAK3"	"OPHN1"	"PTPN11"	"DCLK1")
417	GO_CELL_PROJECTION_ASSEMBLY	0.320058997050148	0.676036014064183	0.086794975677172	0.29282407470836	1.05862116899189	193	c("S1PR1"	"PKHD1"	"NTN1"	"ABCC4"	"AIF1"	"FOXJ1"	"PDGFA"	"FXYD5"	"VANGL2"	"TSGA10"	"EMP1"	"TTLL5"	"RAP2A"	"MYH10"	"AHI1"	"FNBP1L"	"RAB3IP"	"SPATA13"	"FLNA"	"TEKT2"	"ONECUT2"	"FSCN1"	"CTTN"	"POC1B")
418	GO_CELL_PROJECTION_ORGANIZATION	5.33520157803816e-07	4.6118713640926e-05	0.659444398037935	0.40672164443098	1.61818471362104	627	c("S1PR1"	"IL6"	"LHX4"	"KIRREL3"	"NES"	"NGFR"	"NOG"	"SGK1"	"CRMP1"	"WNT5A"	"KIF5C"	"BRSK1"	"PKHD1"	"PTPRZ1"	"TSPAN2"	"NRCAM"	"ROBO3"	"GPC1"	"CDH11"	"NTN1"	"SEMA7A"	"NCAM1"	"RB1"	"FAT4"	"NGF"	"PREX2"	"ABCC4"	"FYN"	"EPHB2"	"NR4A2"	"ATP8A2"	"ALCAM"	"AIF1"	"FOXJ1"	"FLRT3"	"SLIT1"	"CDK5R1"	"MAP6"	"EXT1"	"EPHA4"	"PDGFA"	"FXYD5"
TSGA10	"PAK1"	"MAP1B"	"SEMA3A"	"NRXN1"	"EMP1"	"PLEKHO1"	"TTLL5"	"TNC"	"PTK2"	"MAP2"	"RAP2A"	"MYH10"	"EFNA4"	"APBB2"	"NRP2"	"RPS6KA5"	"AHI1"	"GDPD5"	"MAPT"	"FNBP1L"	"LST1"	"CHN1"	"APBB1"	"MYO7A"	"RAB3IP"	"IQGAP1"	"UNC5B"	"NEO1"	"PLXND1"	"LAMB1"	"LRFN3"	"LRP4"	"FMOD"	"NLGN3"	"RTTN"	"VASP"	"FZD3"	"GBX2"	"PLEKHA1"	"SPATA13"	"FMN1"	"MYH9"	"FRY"	"MNS1"	"FLNA"	"NPHP4"	"SPTBN2"	"CLMN"	"BBS12"
SEMA5A	"ITGA1"	"STMN1"	"ENAH"	"ONECUT2"	"HAP1"	"FSCN1"	"PTPDC1"	"PTPRM"	"CTTN"	"POC1B"	"NCDN"	"CTNND2"	"TGFB2"	"TTC17"	"WWTR1"	"ASAP1"	"DNAH9"	"GSN"	"LRFN4"	"EVL"	"RTN4"	"MICALL1"	"ANK3"	"P2RX7"	"CCDC39"	"PAK3"	"OPHN1"	"PTPN11"	"ZFYVE27"	"DCLK1")
419	GO_CELL_PROLIFERATION	0.115079365079365	0.428651071352596	0.148261500475107	0.296817197045097	1.1527719906582	456	c("IL6"	"PDGFRB"	"WNT7B"	"IGF1"	"ITGA2"	"FERMT1"	"NES"	"WNT5A"	"CTGF"	"CYP1A1"	"COL4A3"	"SOX11"	"HMGA2"	"PICALM"	"FGF5"	"FYN"	"NKX2-5"	"FKBP1B"	"CHRM1"	"CDK5R1"	"RUNX1"	"ACVRL1"	"SERPINF1"	"LGI1"	"MMP14"	"LIPG"	"FZD6"	"NDRG4"	"DBN1"	"PIM1"	"CD276"	"NPR3"	"EMP1"	"GPC4"	"MYH10"	"LHX5"	"CSF1"	"NANOG"	"DDIT4"	"LOXL2"	"DAGLA"	"MMP16"
SRC	"GINS4"	"TXNRD1"	"MAP4K1"	"LRP1"	"GLI3"	"SEMA5A"	"UHRF1"	"FSCN1"	"SETMAR"	"POC1B"	"TGFB2"	"POLR3G"	"CKLF"	"NRARP"	"BOP1"	"RASGRP4"	"F2RL1"	"P2RX7"	"GNAI2"	"IL23A"	"PRDM4"	"TRIM27"	"SKI"	"PIK3CB"	"FPGS"	"ERCC1"	"BTBD10"	"ELF4"	"USPL1"	"TXLNA"	"GLUL"	"GNG2")
420	GO_CELL_PROLIFERATION_IN_FOREBRAIN	0.625282167042889	0.895175640164504	0.0738052724171275	-0.352086899524511	-0.884318327530907	18	c("FGF8"	"ARX")
421	GO_CELL_RECOGNITION	0.00739457163278803	0.0843083611722407	0.407017918923954	0.520952157731752	1.5737704049869	58	c("CD6"	"CD200"	"PTPRZ1"	"NRCAM"	"ROBO3"	"EPHB2"	"CDK5R1"	"EPHA4"	"EPHB3"	"CLEC7A"	"TUB"	"SEMA3A"	"ZAN"	"NRP1"	"SEMA5A"	"PECAM1"	"HVCN1"	"PCSK4"	"RTN4")
422	GO_CELL_REDOX_HOMEOSTASIS	0.16382252559727	0.495136589403974	0.140406238523342	0.419871498171259	1.24819239164489	52	c("IL6"	"NCF2"	"PDIA5"	"NOS1"	"PRDX4"	"PDIA4"	"TXNRD1"	"PDIA3"	"TXNDC5"	"DNAJC10"	"P4HB"	"ERO1LB"	"GSR")
423	GO_CELL_SEPARATION_AFTER_CYTOKINESIS	0.930018416206261	1	0.0452247443372884	0.252493435831678	0.580283081379743	16	c("CHMP4C"	"KIF20A"	"CHMP7"	"CHMP2B"	"CHMP5")
424	GO_CELL_SUBSTRATE_ADHERENS_JUNCTION_ASSEMBLY	0.556737588652482	0.858921787082605	0.0675188953767744	0.36835932980511	0.935618134986245	23	c("ITGA2"	"DLC1"	"ACTN1")
425	GO_CELL_SUBSTRATE_ADHESION	0.109717868338558	0.418513181933275	0.166933848713193	0.364487050722432	1.2445368431058	123	c("ITGA2"	"MYO1G"	"CTGF"	"CD44"	"SIGLEC1"	"FBLN5"	"ITGB3"	"DLC1"	"ITGA11"	"EPHB3"	"ITGB5"	"JAM3"	"ZYX"	"TYRO3"	"ITGA5"	"EPHA1"	"FGFRL1"	"ITGB1"	"MARCKS"	"TMEM8B"	"MADCAM1"	"THBS3"	"ITGAV"	"ACTN1"	"FN1"	"LAMB1"	"ADAM15"	"TNFRSF12A"	"COL5A3"	"SRC"	"PKD1"	"TNXB"	"ITGA1")
426	GO_CELL_SUBSTRATE_JUNCTION_ASSEMBLY	0.0657439446366782	0.315725460621654	0.231126709673834	0.506824476887786	1.40924357339339	38	c("ITGA2"	"TNS1"	"ITGB3"	"DLC1"	"KRT14"	"ITGA5"	"LAMB3"	"ACTN1"	"DST"	"FN1"	"PLEC"	"CTTN")
427	GO_CELL_SURFACE_RECEPTOR_SIGNALING_PATHWAY_INVOLVED_IN_CELL_CELL_SIGNALING	0.267139479905437	0.626064630956695	0.128142916898415	-0.393955553528582	-1.1373011324402	32	c("NPAS4"	"ANXA9"	"GRIN2A"	"BMP4"	"CHRNA2"	"PPP1R9A"	"GABRA4"	"GHRL"	"GRIN3B"	"PPP3CA"	"CHRNB2")
428	GO_CELL_SURFACE_RECEPTOR_SIGNALING_PATHWAY_INVOLVED_IN_HEART_DEVELOPMENT	0.00151906720786299	0.0304830674077863	0.45505986738723	0.827496182008063	1.73510111701466	11	c("WNT5A"	"JAG1"	"SNAI1"	"VANGL2"	"NOTCH2")
429	GO_CELL_VOLUME_HOMEOSTASIS	0.973856209150327	1	0.0508054139066364	-0.228168638011342	-0.566380269947452	16	AQP3
430	GO_CENTRAL_NERVOUS_SYSTEM_DEVELOPMENT	0.000138754183942105	0.00519750047349803	0.518848077743792	0.371090374308817	1.46139720622723	575	c("S1PR1"	"LHX4"	"WNT7B"	"SOX8"	"KIRREL3"	"NES"	"NOG"	"WNT5A"	"SERPINI1"	"PTPRZ1"	"CKB"	"TSPAN2"	"NRCAM"	"CDH11"	"SEMA7A"	"SOX11"	"FAT4"	"FYN"	"EPHB2"	"NR4A2"	"FOXJ1"	"MDGA1"	"SLIT1"	"LRP8"	"SCN5A"	"CDK5R1"	"EXT1"	"EPHA4"	"SLIT3"	"DLC1"	"EPHB3"	"KCNAB1"	"HAPLN4"	"TYRO3"	"GNAO1"	"PRDM8"	"FZD6"	"NDRG4"	"ABAT"	"PARK2"	"NCAN"	"ITGB1"
AHI1	"GDPD5"	"MAPT"	"APAF1"	"ETS1"	"PROP1"	"DDIT4"	"GNB4"	"SHROOM4"	"PCDH19"	"TGFBR2"	"VNN1"	"GDF11"	"TTBK1"	"SLC7A11"	"NTRK2"	"OTX1"	"AKAP5"	"LAMB1"	"EFHC1"	"SOX4"	"FGF10"	"NLGN3"	"LEF1"	"BRCA2"	"ZC4H2"	"DCLK2"	"PTPRS"	"FZD3"	"HPCAL4"	"GBX2"	"EPOR"	"HDAC11"	"NRG1"	"ENG"	"HSPA5"	"LIG4"	"BMPR2"	"STIL"	"HAPLN3"	"SRC"	"SPTBN2"	"PAFAH1B3"	"LRP1"	"GLI3"	"FUT10"	"CELSR1"	"PKD1"	"NRP1"	"HES1"
KDM2B	"SH3GL3"	"COL4A1"	"SRD5A1"	"GSN"	"CX3CR1"	"SNPH"	"RTN4"	"BASP1"	"SEMA4C"	"FOXP2"	"DUSP10"	"DLL1"	"PTPN11"	"MACROD2"	"AK4"	"DCLK1"	"DLX1"	"NDST1"	"PGAP1"	"ATAT1"	"SKI"	"FPGS"	"PLP1"	"TSKU"	"UBA6"	"ATP7A"	"NDRG2"	"EED"	"CDH2"	"PITX2"	"HOXB8"	"CSK"	"SMAD1"	"E2F1"	"GABRB1"	"RNF103"	"RNF2"	"RARB"	"CNTF"	"BYSL"	"TIMP3"	"EIF2B3"	"ERCC2"	"CEP120"	"CASP2"	"AKT1"	"SEC24B"	"DYNC2H1")
431	GO_CENTRAL_NERVOUS_SYSTEM_NEURON_AXONOGENESIS	0.111702127659574	0.423768955724945	0.176694268938498	0.548065435837033	1.38083201039869	22	c("CDH11"	"EPHB2"	"NR4A2"	"EPHA4"	"EPHB3"	"PTK2")
432	GO_CENTRAL_NERVOUS_SYSTEM_NEURON_DEVELOPMENT	0.0495726495726496	0.268792593279927	0.266350657088526	0.47864262034425	1.41149137327593	50	c("WNT5A"	"CDH11"	"EPHB2"	"NR4A2"	"SLIT1"	"EPHA4"	"SLIT3"	"EPHB3"	"SEMA3A"	"PTK2"	"MAP2"	"NTRK2"	"DCLK2"	"GBX2"	"NRP1")
433	GO_CENTRAL_NERVOUS_SYSTEM_NEURON_DIFFERENTIATION	0.00338478935637243	0.0537619369501557	0.431707695803346	0.494795416236663	1.62391642520546	95	c("LHX4"	"WNT5A"	"CDH11"	"EPHB2"	"NR4A2"	"MDGA1"	"SLIT1"	"EPHA4"	"SLIT3"	"EPHB3"	"CHD5"	"INHBA"	"FAIM2"	"SEMA3A"	"NRXN1"	"PTK2"	"MAP2"	"LMO4"	"LHX5"	"GDPD5"	"NTRK2"	"SOX4"	"LEF1"	"ZC4H2"	"DCLK2"	"GBX2"	"GLI3"	"NRP1"	"PHLDA1")
434	GO_CENTRAL_NERVOUS_SYSTEM_PROJECTION_NEURON_AXONOGENESIS	0.12701252236136	0.446856301502731	0.165656695205483	0.568452208472472	1.37025806364011	18	c("CDH11"	"EPHB2"	"NR4A2"	"EPHA4"	"EPHB3")
435	GO_CENTRIOLE_ASSEMBLY	0.717625899280576	0.944762714721816	0.0560595875032335	0.342770401617454	0.808520477533301	17	c("CEP72"	"CNTROB"	"CEP135"	"CEP152"	"CDK5RAP2"	"SASS6"	"OFD1"	"PLK4")
436	GO_CENTROMERE_COMPLEX_ASSEMBLY	0.475945017182131	0.806093764971242	0.0738052724171275	0.36194273294765	0.995973349303077	35	c("HIST1H4K"	"CENPT"	"HIST1H4A"	"HIST1H4H"	"CENPE"	"CENPO"	"HIST1H4I"	"HELLS"	"CENPH"	"MIS18BP1"	"MIS12"	"CENPL")
437	GO_CENTROSOME_CYCLE	0.117039586919105	0.430870551352479	0.169570644405628	0.451279950540634	1.28558731264916	43	c("BRSK1"	"GADD45A"	"BRCA2"	"CEP72"	"STIL"	"CEP250"	"CNTROB"	"CEP135"	"CEP152"	"CDK5RAP2"	"SASS6"	"PKD2"	"OFD1"	"KIF3B"	"PLK4"	"BRCA1"	"TUBGCP2"	"TUBGCP6"	"CEP192"	"CDK2")
438	GO_CENTROSOME_DUPLICATION	0.113438045375218	0.427055288075047	0.173747838999571	0.511348691253539	1.37018271547565	30	c("BRSK1"	"BRCA2"	"CEP72"	"STIL"	"CNTROB"	"CEP135"	"CEP152"	"CDK5RAP2"	"SASS6"	"PKD2"	"OFD1"	"PLK4"	"TUBGCP2"	"TUBGCP6"	"CEP192"	"CDK2")
439	GO_CENTROSOME_LOCALIZATION	0.998201438848921	1	0.0409055783172035	0.152237066465797	0.359093973973182	17	c("NIN"	"SUN2"	"DYNC1LI2"	"PAFAH1B1"	"ASPM"	"AURKA"	"NDEL1"	"NDE1")
440	GO_CERAMIDE_BIOSYNTHETIC_PROCESS	0.103837471783296	0.408795295656532	0.208955027549354	-0.486509469428594	-1.34271978763488	27	c("ST3GAL1"	"FAM57B"	"CERS4"	"DEGS1"	"ST3GAL4"	"ST3GAL6")
441	GO_CERAMIDE_METABOLIC_PROCESS	0.0262536151846192	0.188514377403935	0.352487857583619	-0.448234117662294	-1.41173249676016	52	c("ST3GAL1"	"ITGB8"	"FAM57B"	"CERS4"	"DEGS1"	"GM2A"	"ST3GAL4"	"ST3GAL6"	"GLA"	"CERK"	"CLN6"	"CERS1"	"COL4A3BP"	"HTRA2"	"SPTLC2")
442	GO_CEREBELLAR_CORTEX_DEVELOPMENT	0.563039723661485	0.859877766441689	0.0656813601934011	0.343969862670604	0.933901625439337	32	c("FAIM2"	"NRXN1"	"MYH10"	"LHX5"	"HSPA5"	"SPTBN2"	"DLL1"	"PTPN11"	"ATP7A")
443	GO_CEREBELLAR_CORTEX_FORMATION	0.311111111111111	0.665685048740148	0.101713902282311	0.516669187549519	1.13684877204407	14	c("FAIM2"	"NRXN1"	"LHX5"	"DLL1"	"PTPN11"	"ATP7A"	"CACNA1A"	"CDK5")
444	GO_CEREBELLAR_CORTEX_MORPHOGENESIS	0.393501805054152	0.743999304267161	0.0865399737444125	0.42484242123946	1.06163128305406	21	c("FAIM2"	"NRXN1"	"LHX5"	"SPTBN2"	"DLL1"	"PTPN11"	"ATP7A"	"CACNA1A"	"SERPINE2"	"CDK5")
445	GO_CEREBELLAR_PURKINJE_CELL_LAYER_DEVELOPMENT	0.543828264758497	0.848492901801265	0.069119845655101	0.388468833118454	0.936406866082576	18	c("FAIM2"	"MYH10"	"LHX5"	"HSPA5"	"SPTBN2"	"DLL1"	"ATP7A")
446	GO_CEREBELLAR_PURKINJE_CELL_LAYER_MORPHOGENESIS	0.346570397111913	0.705844225810682	0.0937465422491719	0.527778210171077	1.10664989387819	11	c("FAIM2"	"LHX5"	"SPTBN2"	"DLL1"	"ATP7A"	"CACNA1A")
447	GO_CEREBRAL_CORTEX_CELL_MIGRATION	0.160142348754448	0.492703530219881	0.14551614609036	0.488342915113686	1.28591269581874	28	c("CDK5R1"	"SEMA3A"	"LAMB1"	"EFHC1"	"GLI3"	"FUT10"	"NRP1"	"CX3CR1"	"RTN4")
448	GO_CEREBRAL_CORTEX_DEVELOPMENT	0.19672131147541	0.543101727401124	0.12384217120105	0.381396190753208	1.20351420518066	77	c("FAT4"	"LRP8"	"CDK5R1"	"SEMA3A"	"NTRK2"	"LAMB1"	"EFHC1"	"PTPRS"	"LRP1"	"GLI3"	"FUT10"	"NRP1"	"VLDLR"	"SRD5A1"	"CX3CR1"	"RTN4"	"FOXP2")
449	GO_CEREBRAL_CORTEX_NEURON_DIFFERENTIATION	0.664351851851852	0.91371588541977	0.072003313661988	-0.389781566518864	-0.840307862181134	10	c("ID4"	"ARX")
450	GO_CEREBRAL_CORTEX_RADIALLY_ORIENTED_CELL_MIGRATION	0.209302325581395	0.562351436633815	0.12563992130984	0.51717176559271	1.24664619387212	18	c("CDK5R1"	"LAMB1"	"GLI3"	"FUT10"	"RTN4"	"FBXO45"	"CDK5"	"PAFAH1B1"	"SOCS7"	"DAB2IP")
451	GO_CHAPERONE_MEDIATED_PROTEIN_COMPLEX_ASSEMBLY	0.939732142857143	1	0.0535669384770951	-0.24440113217611	-0.545461772655351	11	CCT6B
452	GO_CHAPERONE_MEDIATED_PROTEIN_FOLDING	0.689119170984456	0.929174649698231	0.0560595875032335	0.305663305962023	0.862158304211818	42	c("FKBP1B"	"FKBP10"	"FKBP14"	"FKBP9"	"PDIA4"	"DNAJB1"	"FKBP7"	"FKBP1A"	"HSPH1"	"CALR"	"TOR1B"	"CANX"	"CCT2"	"CHORDC1"	"PEX19"	"TTC9C")
453	GO_CHEMICAL_HOMEOSTASIS	0.0977542932628798	0.393380078976405	0.161978948883402	0.300084747737669	1.17090734324434	502	c("S1PR1"	"IL6"	"HAS2"	"HTR2B"	"WNT7B"	"FABP4"	"ATP13A5"	"ALAS2"	"NGFR"	"SGK1"	"SLC9A7"	"JPH2"	"CIB2"	"PKHD1"	"CKB"	"C1QTNF3"	"CCR5"	"GPR21"	"PICALM"	"HK1"	"ATP2A1"	"FKBP1B"	"PLCG2"	"SERPINF1"	"CYP7A1"	"MYC"	"SLC24A1"	"CACNA2D1"	"NOX4"	"CDH23"	"VGF"	"LIPG"	"PTPRN"	"PARK2"	"ITGB1"	"ATP2B4"	"S1PR3"	"SLC8A1"	"GNAT2"	"FBXW7"	"NR1H4"	"EIF5A2"
SLC4A11	"WFS1"	"HSP90B1"	"SOX4"	"FGF2"	"TGM2"	"PRNP"	"AQP7"	"PRCP"	"BMP6"	"EPOR"	"SLC4A7"	"ANK2"	"CCR3"	"SLC26A2"	"GALR2"	"PLA2G4A"	"CCL28"	"PKD1"	"SLC39A14"	"CYP27B1"	"ITPR3"	"ATP13A2"	"TRPM4"	"SLC18A2")
454	GO_CHEMOKINE_MEDIATED_SIGNALING_PATHWAY	0.367021276595745	0.727087103701134	0.0894366833718621	0.428334068497265	1.07917294952568	22	c("CMKLR1"	"CCL17"	"CCR5")
455	GO_CHLORIDE_TRANSPORT	0.370192307692308	0.727597036762975	0.107140237276725	-0.342637547226309	-1.05599331251977	45	c("FXYD3"	"CLIC5"	"SLC26A4"	"PCYOX1"	"SLC4A3"	"WNK4")
456	GO_CHOLESTEROL_EFFLUX	0.0952380952380952	0.386019150671991	0.213927855492356	-0.571633163174248	-1.39967584928101	15	c("SOAT2"	"SCARB1"	"APOE"	"CAV1"	"ABCA1"	"NPC2"	"SOAT1")
457	GO_CHONDROCYTE_DEVELOPMENT	0.00364157716725469	0.0555234312817239	0.431707695803346	0.735802182001382	1.73559656479835	17	c("COL11A1"	"SULF2"	"CHSY1"	"SULF1"	"TGFBR2"	"BMPR2"	"SERPINH1"	"EIF2AK3")
458	GO_CHONDROCYTE_DIFFERENTIATION	0.00729506576790419	0.084068059648411	0.407017918923954	0.596848344746521	1.64860882515698	37	c("COL11A1"	"HMGA2"	"SULF2"	"CREB3L2"	"RUNX1"	"WNT5B"	"CHSY1"	"SULF1"	"TGFBR2"	"BMPR2"	"SERPINH1"	"EIF2AK3")
459	GO_CHONDROITIN_SULFATE_BIOSYNTHETIC_PROCESS	0.23021582733813	0.583737247577469	0.119348440591015	0.520908269667554	1.22870878277493	17	c("XYLT1"	"CHSY1"	"NCAN"	"BGN"	"CHPF2"	"CHST12"	"CHPF")
460	GO_CHONDROITIN_SULFATE_CATABOLIC_PROCESS	0.416967509025271	0.761588359637786	0.0833634065110386	0.501906164698726	1.05240116624105	11	c("HYAL1"	"NCAN"	"BGN"	"IDS")
461	GO_CHONDROITIN_SULFATE_PROTEOGLYCAN_BIOSYNTHETIC_PROCESS	0.206148282097649	0.55835901746521	0.127505315300183	0.509523602421607	1.25072415514697	19	c("XYLT1"	"CHSY1"	"NCAN"	"BGN"	"CHPF2"	"CHST12"	"CHPF")
462	GO_CHONDROITIN_SULFATE_PROTEOGLYCAN_METABOLIC_PROCESS	0.389179755671902	0.743999304267161	0.0852884689790502	0.393593422190803	1.05465196887216	30	c("HYAL1"	"XYLT1"	"CHSY1"	"NCAN"	"BGN"	"CHPF2"	"CHST12"	"CHPF"	"IDS"	"DSEL")
463	GO_CHROMATIN_ASSEMBLY_OR_DISASSEMBLY	0.168769716088328	0.50273020133667	0.132147260608774	0.353501210255732	1.19449446732342	112	c("HIST1H3H"	"HMGA2"	"HIST1H4K"	"HIST1H3C"	"HIST1H2BK"	"HIST1H3I"	"HIST1H3E"	"CENPT"	"HIST1H4A"	"HIST1H4H"	"SMARCD3"	"HIST1H2BC"	"SMARCC1"	"SMARCA4"	"CHD3"	"HMGA1"	"CENPO"	"NOC2L"	"HIST1H4I"	"NAP1L2"	"SMARCD1"	"HELLS"	"CENPH"	"MIS18BP1"	"ARID1A"	"SPTY2D1"	"SUV39H2"	"CHAF1A"	"H2AFY")
464	GO_CHROMATIN_DISASSEMBLY	0.213084112149533	0.567842809527049	0.127505315300183	0.571728822309317	1.2336702617368	13	c("SMARCD3"	"SMARCC1"	"SMARCA4"	"HMGA1"	"SMARCD1"	"ARID1A"	"SMARCE1"	"ARID2")
465	GO_CHROMATIN_MODIFICATION	1	1	0.0264649017470855	0.165701364370443	0.640993063777412	427	c("HMGA2"	"RB1"	"HIST1H4K"	"MYC"	"L3MBTL3"	"CHD5"	"NR1H4"	"CHD7"	"TRIM16"	"ACTR6"	"RPS6KA5"	"LOXL2"	"PRMT2"	"APBB1"	"CENPT"	"HIST1H4A"	"HIST1H4H"	"LEF1"	"BRCA2"	"USP22"	"HDAC11"	"BRD3"	"HMGN3"	"SMARCD3"	"UHRF1"	"SETMAR"	"KDM2B"	"PRKCA"	"SMARCC1"	"USP27X"	"PHC1"	"PRDM2"	"HDAC1"	"PRDM4"	"UBE2E1"	"SMARCA4"	"DNAJC2"	"SUV39H1"	"PRMT1"	"CHD3"	"EED"	"SAP130"
MED24	"HIST1H4I"	"SETDB2"	"TRIM28"	"SMARCD1"	"HLTF"	"HELLS"	"MEN1"	"HMG20B"	"ANP32E"	"JMJD6"	"UTY"	"KDM5A"	"TDG"	"SIN3B"	"EPC2"	"CENPH"	"TOP1MT"	"EYA4"	"PRMT6"	"MIS18BP1"	"ARID1A"	"KAT2A"	"DDB1"	"ATXN7L3"	"SPTY2D1"	"SUV39H2"	"DNMT1"	"MORF4L2"	"H2AFY")
466	GO_CHROMATIN_ORGANIZATION	0.996068152031455	1	0.0256927476530375	0.193235564339584	0.75363107762442	486	c("HIST1H3H"	"HIST1H2AB"	"HMGA2"	"RB1"	"HIST1H4K"	"HIST1H3C"	"HIST1H2AI"	"HIST1H2BK"	"HIST1H3I"	"MYC"	"L3MBTL3"	"CHD5"	"NR1H4"	"CHD7"	"TRIM16"	"ACTR6"	"RPS6KA5"	"HIST1H3E"	"LOXL2"	"PRMT2"	"HIST1H2AG"	"APBB1"	"CENPT"	"HIST1H4A"	"HIST1H4H"	"LEF1"	"BRCA2"	"USP22"	"HDAC11"	"BRD3"	"HMGN3"	"SMARCD3"	"UHRF1"	"HIST1H2BC"	"SETMAR"	"KDM2B"	"PRKCA"	"HIST1H2AL"	"SMARCC1"	"USP27X"	"PHC1"	"PRDM2"
EED	"SAP130"	"TCF7L1"	"KDM5B"	"PRMT5"	"RNF2"	"RUVBL2"	"HDAC2"	"DAPK3"	"HMGA1"	"H2AFJ"	"CENPO"	"CBX2"	"NOC2L"	"SCMH1"	"PSME4"	"NPM2"	"MED24"	"HIST1H4I"	"SETDB2"	"NAP1L2"	"TRIM28"	"SMARCD1"	"HLTF"	"HELLS"	"MEN1"	"HMG20B"	"ANP32E"	"JMJD6"	"UTY"	"KDM5A"	"TDG"	"SIN3B"	"EPC2"	"CENPH"	"TOP1MT"	"EYA4"	"PRMT6"	"MIS18BP1"	"ARID1A"	"KAT2A"	"DDB1"	"ATXN7L3"	"SPTY2D1"	"SUV39H2"	"CHAF1A"	"DNMT1"	"MORF4L2"	"H2AFY")
467	GO_CHROMATIN_REMODELING	0.226059654631083	0.5799555679202	0.11146266692298	0.33498538709127	1.14297855570954	118	c("HMGA2"	"RB1"	"HIST1H4K"	"MYC"	"CHD5"	"ACTR6"	"CENPT"	"HIST1H4A"	"HIST1H4H"	"SMARCD3"	"SMARCC1"	"HDAC1"	"SMARCA4"	"RUVBL2"	"HDAC2"	"HMGA1"	"CENPO"	"SCMH1"	"PSME4"	"NPM2"	"HIST1H4I"	"SMARCD1"	"HELLS"	"ANP32E"	"CENPH"	"TOP1MT"	"MIS18BP1"	"ARID1A"	"KAT2A"	"SPTY2D1"	"SUV39H2"	"MORF4L2")
468	GO_CHROMATIN_SILENCING	0.0513698630136986	0.273198447428868	0.261663521711573	0.475570829351075	1.42827885617401	57	c("HIST1H3H"	"HIST1H2AB"	"HIST1H4K"	"HIST1H3C"	"HIST1H2AI"	"HIST1H3I"	"HIST1H3E"	"HIST1H2AG"	"HIST1H4A"	"HIST1H4H")
469	GO_CHROMATIN_SILENCING_AT_RDNA	0.00597536722673402	0.0744024257179209	0.407017918923954	0.690435837925342	1.72531801872497	21	c("HIST1H3H"	"HIST1H4K"	"HIST1H3C"	"HIST1H3I"	"HIST1H3E"	"HIST1H4A"	"HIST1H4H")
470	GO_CHROMOSOME_CONDENSATION	0.226950354609929	0.5799555679202	0.119348440591015	0.476893649835671	1.21129101706777	23	c("HMGA2"	"TTN"	"PAPD7"	"CDCA5")
471	GO_CHROMOSOME_LOCALIZATION	0.761168384879725	0.970573935756946	0.051218434854034	0.277054374983995	0.817530828207765	51	c("CHMP4C"	"BRCA2"	"KIF18A"	"GEM"	"KATNB1"	"CDCA5"	"CENPE"	"PIBF1"	"BECN1"	"PINX1"	"KIF2C"	"CDC23"	"KPNB1"	"CHMP7"	"ACTR3"	"CHMP2B"	"DLGAP5"	"KIF14"	"CHMP5"	"RRS1"	"ACTR2"	"SPICE1"	"NDEL1"	"CDCA8"	"CUL3"	"KIFC1"	"NDE1")
472	GO_CHROMOSOME_ORGANIZATION	1	1	0.0209275853209046	0.182563083595188	0.733902296215758	775	c("HIST1H3H"	"HIST1H2AB"	"HMGA2"	"RB1"	"HIST1H4K"	"HIST1H3C"	"HIST1H2AI"	"HIST1H2BK"	"HIST1H3I"	"MYC"	"L3MBTL3"	"CHMP4C"	"CHD5"	"FBXW7"	"NR1H4"	"CHD7"	"TRIM16"	"ACTR6"	"RPS6KA5"	"HIST1H3E"	"LOXL2"	"PRMT2"	"HIST1H2AG"	"APBB1"	"CENPT"	"HIST1H4A"	"HIST1H4H"	"TTN"	"HMGB3"	"LEF1"	"BRCA2"	"NUP107"	"USP22"	"CLASP2"	"HDAC11"	"LIG4"	"BRD3"	"GINS4"	"HMGN3"	"SMARCD3"	"UHRF1"	"HIST1H2BC"
TOP3A	"PRDM2"	"HDAC1"	"PAPD7"	"PRDM4"	"UBE2E1"	"KIF18A"	"GEM"	"ERCC1"	"SMARCA4"	"XPC"	"DNAJC2"	"SUV39H1"	"CDC45"	"KATNB1"	"PRMT1"	"CDCA5"	"CHD3"	"EED"	"PALB2"	"KIF23"	"CENPE"	"SAP130"	"RLF"	"TCF7L1"	"KDM5B"	"PRMT5"	"RNF2"	"RUVBL2"	"RAD54L"	"ERCC2"	"SMC5"	"RCC2"	"HDAC2"	"DAPK3"	"HMGA1"	"H2AFJ"	"CLASP1"	"CENPO"	"ZRANB3"	"CBX2"	"DCLRE1B"	"NOC2L"	"PIBF1"	"SCMH1"	"RPA2"	"BRIP1"	"NUP133"	"PSME4"	"TERT"
BECN1	"SETDB2"	"NAP1L2"	"TRIM28"	"SMARCD1"	"HLTF"	"HELLS"	"MEN1"	"HMG20B"	"PINX1"	"NUP43"	"KIF2A"	"ANP32E"	"COPS7B"	"INCENP"	"JMJD6"	"UTY"	"CTC1"	"KDM5A"	"TDG"	"SIN3B"	"EPC2"	"CENPH"	"TOP1MT"	"EYA4"	"PRIM2"	"PRMT6"	"MIS18BP1"	"ARID1A"	"NUP155"	"KAT2A"	"DDB1"	"NUP160"	"FANCD2"	"ATXN7L3"	"TCF7L2"	"SPTY2D1"	"SUV39H2"	"CHAF1A"	"DNMT1"	"WRAP53"	"ZWILCH"	"MORF4L2"	"H2AFY"	"RECQL4"	"KIF18B"	"WDR75"	"SLX4"	"SPIN1"	"SS18L1"
XRCC5	"BUB1"	"BRD2"	"BANP"	"SRPK1"	"BRD9"	"USP49"	"MIS12"	"NHP2"	"CBX8"	"SMARCA1"	"KDM1A"	"CENPL"	"XRCC3"	"TRRAP"	"BLM"	"SMARCE1"	"UBE2N"	"MAPRE1"	"TAF5"	"SPC25"	"CDC23"	"KPNB1"	"JMJD1C"	"MCM5"	"SYCP1"	"HIST1H2AE"	"CDC14A"	"XRCC6"	"COPS8"	"CHD1"	"PAFAH1B1"	"ARID1B"	"ING1"	"NUDC"	"ERCC6L"	"CKAP5"	"CHMP7"	"EYA3"	"LATS1"	"MTA3"	"MAD1L1"	"ARID2"	"TRIP13"	"RYBP"	"L3MBTL2")
473	GO_CHROMOSOME_ORGANIZATION_INVOLVED_IN_MEIOTIC_CELL_CYCLE	0.625570776255708	0.895175640164504	0.0743625384422526	-0.336169680324439	-0.886887293367585	23	c("MSH5"	"CCNB1IP1"	"RAD51C"	"SMC4")
474	GO_CHROMOSOME_SEGREGATION	0.887072808320951	1	0.037536290520292	0.225948225382561	0.824572213843307	215	c("RB1"	"CHMP4C"	"FBXW7"	"CENPT"	"TTN"	"BRCA2"	"NUP107"	"CLASP2"	"FANCM"	"RCC1"	"NEK6"	"ZWINT"	"PAPD7"	"KIF18A"	"GEM"	"KATNB1"	"CDCA5"	"KIF23"	"CENPE"	"ERCC2"	"RCC2"	"CLASP1"	"CENPO"	"PIBF1"	"NUP133"	"NSL1"	"RANGAP1"	"BECN1"	"SETDB2"	"CDK5RAP2"	"PINX1"	"NUP43"	"KIF2A"	"INCENP"	"CENPH"	"TOP1MT"	"USP9X"	"NUP160"	"FANCD2"	"ZWILCH"	"KIF18B"	"ARL8A"
NUDC	"ERCC6L"	"CKAP5"	"CHMP7"	"LATS1"	"MAD1L1"	"TRIP13"	"KNTC1"	"BRCA1"	"SEC13"	"PLK1"	"CENPC1")
475	GO_CHROMOSOME_SEPARATION	0.968224299065421	1	0.0440640346597561	0.252383824484712	0.544591083501014	13	c("FANCM"	"SMARCAD1"	"TOP2B"	"RECQL5"	"ESPL1"	"NCAPD3"	"ERCC4"	"TTK")
476	GO_CILIUM_MORPHOGENESIS	0.922480620155039	1	0.0376923295943841	0.222885493497555	0.779725453175389	144	c("PKHD1"	"ABCC4"	"FOXJ1"	"VANGL2"	"TTLL5"	"AHI1"	"FNBP1L"	"RAB3IP"	"FLNA"	"TEKT2"	"ONECUT2"	"PTPDC1"	"POC1B"	"WWTR1"	"ASAP1"	"GSN"	"CCDC39"	"CEP250"	"OCRL"	"KIF24"	"ATXN10"	"RAB23"	"GALNT11"	"DYNC2H1"	"PIBF1"	"NPHP3"	"BBS9"	"EHD1"	"DZIP1L"	"TMEM67"	"TTLL1"	"SPATA6"	"CEP164"	"WDPCP")
477	GO_CILIUM_MOVEMENT	0.947939262472885	1	0.0518457624865066	-0.232382958091367	-0.535033683530347	12	c("CABYR"	"SPA17"	"RSPH9"	"ROPN1L")
478	GO_CILIUM_ORGANIZATION	0.687598116169545	0.928773761029525	0.0517405459873163	0.256019937497312	0.882100028677654	130	c("PKHD1"	"ABCC4"	"FOXJ1"	"VANGL2"	"TTLL5"	"AHI1"	"FNBP1L"	"RAB3IP"	"RTTN"	"MNS1"	"FLNA"	"NPHP4"	"BBS12"	"TEKT2"	"ONECUT2"	"POC1B"	"TTC17"	"CCDC39"	"CEP250"	"OCRL"	"KIF24"	"ATXN10"	"RAB23"	"DYNC2H1"	"PIBF1"	"BBS9"	"EHD1"	"DZIP1L"	"TMEM67"	"TTLL1"	"SPATA6"	"CEP164"	"WDPCP")
479	GO_CIRCADIAN_REGULATION_OF_GENE_EXPRESSION	0.0817307692307692	0.356679424943988	0.245041785430996	-0.43275573085771	-1.33373344935402	45	c("PPARGC1A"	"RORC"	"USP2"	"RELB"	"ID2"	"NAMPT"	"ADK"	"NR1D1"	"PER2"	"RORA"	"PER3"	"PPP1CC")
480	GO_CIRCADIAN_RHYTHM	0.0107563991437544	0.106969057856584	0.380730400722792	-0.414058561340192	-1.44306943552263	94	c("KCND2"	"PPARGC1A"	"RORC"	"DBP"	"USP2"	"ID4"	"STAR"	"EGR3"	"ID3"	"RELB"	"FAS"	"ID1"	"ID2"	"TNFRSF11A"	"NAMPT"	"ADK"	"NR1D1"	"PER2"	"KLF9"	"RORA"	"PER3"	"PPP1CC"	"ATF5"	"NTRK3")
481	GO_CIRCULATORY_SYSTEM_DEVELOPMENT	2.7121060658359e-10	1.21909167659324e-07	0.814035837847908	0.45681221716367	1.7995297106256	566	c("S1PR1"	"COL11A1"	"HAS2"	"PDGFRB"	"HTR2B"	"COL1A1"	"WNT7B"	"VASH1"	"SERPINE1"	"WNT11"	"PGF"	"FBN1"	"LOX"	"ADAM19"	"WNT5A"	"CTGF"	"MCAM"	"PTPRB"	"MMP2"	"JAG1"	"CDH5"	"SNAI1"	"LTBP1"	"PTGS2"	"NRCAM"	"COL5A1"	"TNNT2"	"PPP1R13L"	"SOX11"	"FAT4"	"TSPAN12"	"THBS1"	"EPHB2"	"NKX2-5"	"MYLK2"	"FOXJ1"	"FLRT3"	"SCN5A"	"ACVRL1"	"ITGB3"	"PDGFA"	"SEMA3C"
NOX4	"COL18A1"	"ITGA5"	"NDRG4"	"VANGL2"	"FLT4"	"EPHA1"	"FGFRL1"	"ITGB1"	"MARCKS"	"ELK3"	"TNNC1"	"SLC8A1"	"AKAP13"	"RPS6KA2"	"FBXW7"	"NRXN1"	"NFATC4"	"ITGAV"	"CHD7"	"NEBL"	"PTK2"	"FZD2"	"ANGPTL4"	"LMO4"	"RB1CC1"	"MYH10"	"NRP2"	"SH3PXD2B"	"TBX2"	"LOXL1"	"AHI1"	"PKP2"	"ETS1"	"PROP1"	"HSPG2"	"LOXL2"	"CPE"	"PTGER4"	"NOTCH4"	"TGFBR2"	"FN1"	"EPHB4"	"ROBO4"	"NTRK2"	"UNC5B"	"PLXND1"	"TTN"	"PLCD1"	"NOTCH2"
TNFRSF12A	"CYP1B1"	"C1GALT1"	"ZFPM2"	"FZD8"	"ECE1"	"BMPER"	"PRCP"	"GBX2"	"EPOR"	"NRG1"	"MYO1E"	"MYH9"	"ENG"	"BMPR2"	"E2F7"	"ANK2"	"STIL"	"EFNB2"	"ACVR1"	"LRP1"	"GLI3"	"PKD1"	"NRP1"	"HES1"	"SMARCD3"	"VLDLR"	"RHOB"	"SEMA5A"	"DSG2"	"EIF2AK3"	"ZMIZ1"	"AMOT"	"SPARC"	"FMNL3"	"FHL2"	"AHR"	"PECAM1"	"FKBP1A"	"TGFB2"	"PRKCA"	"COL4A1")
482	GO_CIRCULATORY_SYSTEM_PROCESS	0.00380225263851157	0.0567811482063438	0.431707695803346	0.41820342498551	1.51499232566915	194	c("ADAMTS16"	"HTR2B"	"SGK1"	"COL4A3"	"PTGS2"	"TNNT2"	"PPP1R13L"	"KCNMB4"	"NKX2-5"	"MYLK2"	"CHRM1"	"SCN5A"	"ACVRL1"	"DDAH1"	"PDGFB"	"CACNA2D1"	"ABAT"	"OLR1"	"TNNC1"	"SLC8A1"	"AKAP13"	"RPS6KA2"	"NPR3"	"CHD7"	"AVPR1A"	"NOS1"	"PKP2"	"HRH1"	"YES1"	"TTN"	"MME"	"P2RX2"	"SCN4B"	"ECE1"	"PRCP"	"PDE2A"	"NRG1"	"DOCK5"	"ENG"	"BMPR2"	"ANK2"	"TBC1D8"
DLL1)
483	GO_CLATHRIN_MEDIATED_ENDOCYTOSIS	0.285964912280702	0.644580753636074	0.103576326612592	0.429233278445268	1.13897158391739	29	c("PICALM"	"FCHO1"	"SYT12"	"DNM1"	"FNBP1L"	"DLL1"	"OPHN1"	"AP2B1"	"CANX")
484	GO_CLEAVAGE_INVOLVED_IN_RRNA_PROCESSING	0.934900542495479	1	0.0441523058441465	0.243666151259317	0.598125660368424	19	c("BOP1"	"ERI3"	"ERI1"	"NOL9"	"EXOSC2"	"EXOSC9"	"EXOSC8")
485	GO_COBALAMIN_METABOLIC_PROCESS	0.97037037037037	1	0.0435378240914002	0.234010456356399	0.514902971504849	14	c("AMN"	"CUBN"	"CD320"	"ABCC1"	"MTRR"	"MTR"	"TCN2"	"MMACHC")
486	GO_COCHLEA_DEVELOPMENT	0.104609929078014	0.408795295656532	0.183023938384487	0.54062018056709	1.37315388576074	23	c("WNT5A"	"FRZB"	"KCNK2"	"VANGL2"	"FZD2"	"HES1")
487	GO_COCHLEA_MORPHOGENESIS	0.0944444444444444	0.385233918128655	0.197822021315103	0.629000027173981	1.4128648422407	15	c("WNT5A"	"FRZB"	"VANGL2"	"FZD2")
488	GO_COENZYME_A_BIOSYNTHETIC_PROCESS	0.912280701754386	1	0.0438879842863647	0.291872570654432	0.604183888149705	10	c("ACOT7"	"PPCS"	"DCAKD"	"PPCDC")
489	GO_COENZYME_A_METABOLIC_PROCESS	0.906318082788671	1	0.0541200569620232	-0.256888694220828	-0.63767172056314	16	c("ACACB"	"MCEE"	"MCCC2"	"MLYCD")
490	GO_COENZYME_BIOSYNTHETIC_PROCESS	0.310249307479224	0.665685048740148	0.128788713061714	-0.305058519384148	-1.0715877328938	98	c("ACSS1"	"MOCS1"	"RFK"	"PTS"	"ACOT2"	"NAMPT"	"ATPIF1"	"ACSF2"	"ACACB"	"PDXK"	"ACSS2"	"AFMID"	"MAT2B"	"QDPR"	"COQ9"	"ACSL5"	"MTHFD1"	"UBIAD1"	"NMNAT3"	"ELOVL7"	"GPHN"	"PCBD2"	"NADK"	"MLYCD"	"ELOVL1"	"NMNAT1"	"PDHB"	"ACOT13"	"PDHA1"	"ACOT8"	"ELOVL5"	"COQ7"	"NDUFA9"	"PNP"	"MOCS2"	"GCH1"	"MOCOS"	"NADSYN1"	"PPT1"	"ACSF3")
491	GO_COENZYME_METABOLIC_PROCESS	0.156626506024096	0.487897536090307	0.195789002148949	-0.287224707466993	-1.13358098431385	204	c("ACSS1"	"OCLN"	"LDHB"	"RPIA"	"TALDO1"	"ALDOC"	"ALDH1L2"	"MOCS1"	"RFK"	"FMO1"	"ENO2"	"PTS"	"MVD"	"HK2"	"ACOT2"	"NAMPT"	"SHMT1"	"ATPIF1"	"ACSF2"	"ALDH1L1"	"ACACB"	"PDXK"	"HMGCL"	"ACSS2"	"IDH1"	"AFMID"	"SLC46A1"	"IDH3B"	"MAT2B"	"PEMT"	"SUCLG2"	"MCEE"	"GPD1L"	"SHPK"	"QDPR"	"COQ9"	"ACSL5"	"ALDOA"	"FAR2"	"MTHFD1"	"UBIAD1"	"NMNAT3"
ACOT13	"PDHA1"	"MDH1"	"OXSM"	"ACOT8"	"LDHA"	"PFKM"	"ELOVL5"	"PGAM2"	"COQ7"	"NDUFA9"	"AMD1"	"SLC5A6"	"PNP"	"PMVK"	"GAPDHS"	"PGM2"	"MOCS2"	"ENO3"	"GCH1"	"MVK"	"MOCOS"	"NADSYN1"	"MTHFR"	"GAPDH"	"PPT1"	"ACSF3"	"SUCLG1"	"SARDH")
492	GO_COFACTOR_BIOSYNTHETIC_PROCESS	0.365384615384615	0.726405946994182	0.116739204791222	-0.277033629200164	-1.03841189639495	136	c("ACSS1"	"MOCS1"	"ALAD"	"RFK"	"SLC25A39"	"ABCB6"	"PTS"	"ACOT2"	"NAMPT"	"ATPIF1"	"ACSF2"	"NFU1"	"ACACB"	"PDXK"	"ACSS2"	"AFMID"	"MAT2B"	"QDPR"	"COQ9"	"ACSL5"	"SDHAF1"	"MTHFD1"	"UBIAD1"	"NMNAT3"	"ELOVL7"	"GPHN"	"FECH"	"PCBD2"	"NADK"	"MLYCD"	"ISCA1"	"CPOX"	"ELOVL1"	"NMNAT1"	"PDHB"	"ACOT13"	"PDHA1"	"ISCU"	"ACOT8"	"ELOVL5"	"COQ7"	"NDUFA9"
493	GO_COFACTOR_CATABOLIC_PROCESS	0.00698370188157238	0.0815522021363799	0.407017918923954	-0.718055123249207	-1.75819822783453	15	c("UGT1A1"	"HMOX1"	"ALDH1L2"	"PDXP"	"ALDH1L1"	"BLVRB")
494	GO_COFACTOR_METABOLIC_PROCESS	0.097972972972973	0.393907436058599	0.266350657088526	-0.294570901094542	-1.1834426171104	261	c("UGT1A1"	"ACSS1"	"OCLN"	"LDHB"	"RPIA"	"TALDO1"	"HMOX1"	"ALDOC"	"ALDH1L2"	"MOCS1"	"ALAD"	"PDXP"	"RFK"	"FMO1"	"ENO2"	"SLC25A39"	"ABCB6"	"PTS"	"MVD"	"PCCA"	"HK2"	"ACOT2"	"NAMPT"	"SHMT1"	"ATPIF1"	"ACSF2"	"NFU1"	"ALDH1L1"	"ACACB"	"PDXK"	"HMGCL"	"ACSS2"	"BLVRB"	"IDH1"	"AFMID"	"SLC46A1"	"IDH3B"	"MAT2B"	"PEMT"	"SUCLG2"	"MCEE"	"GPD1L"
GPHN	"FECH"	"PCBD2"	"NADK"	"MLYCD"	"H6PD"	"ISCA1"	"MCCC1"	"CPOX"	"ELOVL1"	"NMNAT1"	"PDHB"	"IDH3G"	"AHCYL2"	"TPI1"	"ACOT13"	"PDHA1"	"ISCU"	"MDH1"	"OXSM"	"ACOT8"	"LDHA"	"PFKM"	"ELOVL5"	"PGAM2"	"COQ7"	"NDUFA9"	"AMD1"	"SLC5A6"	"HMBS"	"CRYZL1"	"PNP"	"PMVK"	"GAPDHS"	"PGM2"	"TMEM14C"	"MOCS2"	"NARFL"	"ENO3"	"GCH1"	"MVK"	"MOCOS"	"NADSYN1"	"MTHFR"	"GAPDH"	"PPT1"	"ACSF3"	"TSPO"	"SUCLG1"	"COX15"
495	GO_COFACTOR_TRANSPORT	0.153674832962138	0.485114896725775	0.16823816568964	-0.474437903393894	-1.27268751637088	24	c("FLVCR2"	"SLC48A1"	"ABCB6"	"FOLR2"	"SLC46A1"	"FOLR1"	"SLC25A42"	"SLC33A1"	"SLC5A6"	"PPT1"	"ABCB7"	"ABCG2"	"FLVCR1"	"SLC25A26")
496	GO_COGNITION	0.000748594347664689	0.0191189295042771	0.477270815362862	0.466923180588265	1.6334481121638	144	c("IGF1"	"SGK1"	"PTPRZ1"	"PTGS2"	"EPM2A"	"PLK2"	"GPR21"	"FYN"	"EPHB2"	"CHRM1"	"SERPINF1"	"KCNAB1"	"KCNK2"	"PRKCG"	"ITGA5"	"NDRG4"	"PARK2"	"ITGB1"	"NRXN1"	"CHD7"	"HRH1"	"SHROOM4"	"NTRK2"	"SHANK2"	"NLGN3"	"PRNP"	"HMGCR"	"GALR2"	"CAMK4"	"VLDLR"	"DEAF1"	"ITPR3"	"AFF2"	"SLC1A4")
497	GO_COLLAGEN_FIBRIL_ORGANIZATION	0.0177769530373603	0.143977304329612	0.352487857583619	0.597130069336864	1.61802953692758	31	c("COL11A1"	"COL1A1"	"LOX"	"COL5A1"	"COL5A2"	"COL12A1"	"LOXL2"	"ADAMTS14"	"FMOD"	"CYP1B1"	"COL5A3"	"SERPINH1"	"TNXB"	"TGFB2"	"MMP11"	"PLOD3"	"ATP7A"	"COL11A2")
498	GO_COLUMNAR_CUBOIDAL_EPITHELIAL_CELL_DEVELOPMENT	0.718480138169257	0.944762714721816	0.0541200569620232	0.306245631950721	0.82982670526307	31	c("WNT5A"	"CDKN1A"	"MYO7A"	"C1GALT1"	"BMP6"	"SLC4A7"	"DLL1"	"RARB"	"TYMS"	"SEC24B"	"SIDT2")
499	GO_COLUMNAR_CUBOIDAL_EPITHELIAL_CELL_DIFFERENTIATION	0.443708609271523	0.775668124496991	0.0755015292281669	0.32528527562142	1.00026173978208	66	c("WNT11"	"WNT5A"	"JAG1"	"SOX11"	"CDKN1A"	"MYO7A"	"SOX4"	"LEF1"	"C1GALT1"	"BMP6"	"SLC4A7"	"IL31RA"	"GLI3"	"HES1")
500	GO_COMPLEMENT_ACTIVATION	0.175324675324675	0.510257190099638	0.154190966581424	-0.52007256883866	-1.27342684324827	15	c("C3"	"CFH"	"C1RL"	"CD55"	"C2"	"COLEC11"	"CD46")
501	GO_CONNECTIVE_TISSUE_DEVELOPMENT	0.0019667909969784	0.0382715390970473	0.431707695803346	0.471813386482782	1.62312236961968	128	c("COL11A1"	"PDGFRB"	"COL1A1"	"WNT7B"	"SOX8"	"NOG"	"WNT5A"	"CTGF"	"CD44"	"SNAI1"	"COL5A1"	"HYAL1"	"HMGA2"	"SULF2"	"ARRDC3"	"CREB3L2"	"RUNX1"	"BMP1"	"PDGFB"	"WNT5B"	"CHSY1"	"THBS3"	"HYAL2"	"SULF1"	"SH3PXD2B"	"CSF1")
502	GO_CONTRACTILE_ACTIN_FILAMENT_BUNDLE_ASSEMBLY	0.0654205607476635	0.314508471187965	0.241339976815091	0.681972949978911	1.47155384662892	13	c("ITGB5"	"ZYX"	"ITGB1"	"SRC"	"ARRB1"	"KCTD13")
503	GO_CONVERGENT_EXTENSION	0.00426777493249737	0.0615259327987466	0.407017918923954	0.780289360349076	1.65974493772031	12	c("WNT11"	"WNT5A"	"FRZB"	"VANGL2")
504	GO_COPPER_ION_HOMEOSTASIS	0.798715203426124	0.98855659268968	0.059221919380382	-0.315131687039596	-0.742545093124694	13	c("CUTC"	"SLC31A2"	"SCO2"	"COMMD1")
505	GO_COPPER_ION_TRANSPORT	0.0290308076802977	0.199836876757945	0.352487857583619	-0.648680902322162	-1.61021281350998	16	c("STEAP4"	"CP"	"STEAP3"	"CUTC"	"STEAP1"	"SLC31A2"	"SCO2")
506	GO_CORONARY_VASCULATURE_DEVELOPMENT	0.0333333333333333	0.214353838817358	0.332263053752429	0.574861775485594	1.52539716708354	29	c("PDGFRB"	"LTBP1"	"ADAMTS6"	"MYH10"	"PLXND1"	"NRP1"	"NDST1"	"MEGF8"	"AP2B1"	"SEC24B"	"DYNC2H1")
507	GO_CORPUS_CALLOSUM_DEVELOPMENT	0.154385964912281	0.485114896725775	0.147331213699377	0.640485624206772	1.32582206635443	10	c("EPHB2"	"EPHB3"	"PTPRS"	"TSKU")
508	GO_CORTICAL_CYTOSKELETON_ORGANIZATION	1	1	0.051218434854034	-0.168560116496828	-0.465209863421891	27	c("VIL1"	"EZR"	"RHOQ"	"EPB41L3"	"EPB41"	"ROCK1"	"ARF6"	"WIPF1")
509	GO_COVALENT_CHROMATIN_MODIFICATION	1	1	0.029777461260706	0.113917835095567	0.425115054899715	278	c("HMGA2"	"CHD5"	"NR1H4"	"TRIM16"	"RPS6KA5"	"LOXL2"	"PRMT2"	"APBB1"	"LEF1"	"BRCA2"	"USP22"	"HDAC11"	"UHRF1"	"SETMAR"	"KDM2B"	"PRKCA"	"USP27X"	"PHC1"	"PRDM2"	"HDAC1"	"PRDM4"	"UBE2E1"	"SUV39H1"	"PRMT1"	"CHD3"	"EED"	"SAP130"	"KDM5B"	"PRMT5"	"RNF2"	"RUVBL2"	"HDAC2"	"MED24"	"SETDB2"	"HELLS"	"MEN1"	"HMG20B"	"JMJD6"	"UTY"	"KDM5A"	"SIN3B"	"PRMT6"
510	GO_CRANIAL_NERVE_DEVELOPMENT	0.681735985533454	0.925094919464935	0.0587185879555941	0.334277166183735	0.847172888005803	24	c("EPHB2"	"SEMA3A"	"CHD7"	"GLI3"	"NRP1"	"HES1")
511	GO_CRANIAL_NERVE_MORPHOGENESIS	0.640883977900553	0.902530486904656	0.0625237414724762	0.376822323110468	0.866017043441024	16	c("EPHB2"	"SEMA3A"	"GLI3"	"NRP1")
512	GO_CRANIAL_SKELETAL_SYSTEM_DEVELOPMENT	0.939759036144578	1	0.0416556773979467	0.227494682303631	0.648077267590386	43	c("MMP14"	"TGFBR2"	"MMP16"	"GLI3"	"NDST1"	"MEGF8"	"MTHFD1L"	"RAB23"	"IRX5"	"HOXA2"	"TGFB3"	"PDGFRA"	"PAX5"	"SIX1")
513	GO_CRANIOFACIAL_SUTURE_MORPHOGENESIS	0.833935018050541	1	0.0492917662312669	0.337241654092693	0.7071312030711	11	c("MMP14"	"MMP16"	"GLI3"	"MEGF8"	"RAB23"	"TGFB3")
514	GO_CYCLIC_NUCLEOTIDE_BIOSYNTHETIC_PROCESS	0.344444444444444	0.702804256821506	0.0956031492204301	0.504699872256989	1.11051218817101	14	c("HTR2B"	"NPR3"	"NPPB"	"AMPD2")
515	GO_CYCLIC_NUCLEOTIDE_CATABOLIC_PROCESS	0.144404332129964	0.474271568866163	0.155241966228839	0.642761225109491	1.34774726930441	11	c("PDE8A"	"PDE7A"	"PDE2A"	"PDE4D"	"PDE10A")
516	GO_CYCLIC_NUCLEOTIDE_MEDIATED_SIGNALING	0.62962962962963	0.895487230349616	0.0613026075396207	0.34383432020716	0.890690348119977	26	c("PDE7A"	"NPR3"	"NUDT4"	"AKAP6"	"RIMS2"	"PDE2A"	"PDE4D")
517	GO_CYCLIC_NUCLEOTIDE_METABOLIC_PROCESS	0.104982206405694	0.408921159266546	0.183023938384487	0.519512105255629	1.36798792632062	28	c("HTR2B"	"PDE8A"	"PDE7A"	"NPR3"	"NUDT4"	"PDE2A"	"NPPB"	"PDE4D"	"AMPD2"	"PDE10A")
518	GO_CYTOCHROME_COMPLEX_ASSEMBLY	0.225108225108225	0.5799555679202	0.134273452883202	-0.497152744238338	-1.21730636768893	15	c("UQCR10"	"UQCRB"	"SCO2"	"SURF1"	"COX15"	"SLC25A33"	"COX10"	"COX18"	"CYBA"	"BCS1L")
519	GO_CYTOKINESIS	0.225913621262458	0.5799555679202	0.115240003147781	0.380028963413286	1.18726438037295	72	c("SEPT5"	"MYH10"	"SNX18"	"SPIRE1"	"BRCA2"	"MYH9"	"RHOB"	"STMN1"	"RALA"	"NEK6"	"RALB"	"ANK3"	"CUL7"	"KIF23"	"SPAST"	"CNTROB"	"DAPK3"	"BECN1"	"RASA1"	"CKAP2"	"INCENP")
520	GO_CYTOKINETIC_PROCESS	0.542592592592593	0.847153075270477	0.0709609456938284	0.430761115421585	0.947821656317422	14	c("SNX18"	"SPIRE1"	"KIF23"	"SPAST"	"CNTROB")
521	GO_CYTOKINE_MEDIATED_SIGNALING_PATHWAY	0.00439703629404255	0.0615259327987466	0.407017918923954	-0.342748282038909	-1.37699590285069	261	c("CD74"	"CCRL2"	"TNFRSF19"	"TNFSF15"	"GBP2"	"NYX"	"IRF5"	"TNFRSF4"	"EDA"	"PSMB10"	"CCR10"	"PYCARD"	"TNFRSF25"	"CCL20"	"EGR1"	"SOCS3"	"PSMB9"	"IL17RE"	"RTN4RL2"	"TNFSF12"	"IRF1"	"CCL7"	"VCAM1"	"DCN"	"FLRT1"	"CCL2"	"TNFSF18"	"IFITM3"	"IL22RA1"	"IL12RB1"	"IL18R1"	"TNFRSF1A"	"PSME2"	"RTN4RL1"	"TRIM21"	"TNFRSF18"	"SOCS5"	"KRT18"	"CXCR2"	"CHAD"	"CISH"	"FAS"
)
522	GO_CYTOKINE_METABOLIC_PROCESS	0.0462962962962963	0.260080425315059	0.323470511553299	-0.694763486427237	-1.49780099971179	10	c("TNFSF15"	"NOD1"	"IL18"	"PCSK5"	"IRF7")
523	GO_CYTOKINE_PRODUCTION	0.163907284768212	0.495136589403974	0.138022242496643	0.408568342476523	1.25635960707019	66	c("FABP4"	"WNT11"	"TLR2"	"PTGS2"	"NOD2"	"PIK3CD"	"LTBP3"	"S1PR3"	"NR1H4"	"VTCN1"	"MR1"	"IL31RA"	"FOXP1"	"CAMK4"	"NFAT5"	"F2RL1"	"NFATC2IP"	"TRIM27")
524	GO_CYTOKINE_PRODUCTION_INVOLVED_IN_IMMUNE_RESPONSE	0.420560747663551	0.765463797981672	0.0847985102819124	0.4846611913804	1.0457966705419	13	c("TLR2"	"NOD2"	"MR1"	"IL31RA"	"CAMK4")
525	GO_CYTOKINE_SECRETION	0.149732620320856	0.480920114122682	0.151148761385484	0.53631370635582	1.33222021339059	20	c("TLR2"	"NOD2"	"NR1H4"	"VTCN1"	"FOXP1"	"F2RL1"	"TRIM27")
526	GO_CYTOPLASMIC_MICROTUBULE_ORGANIZATION	1	1	0.0387166740042594	0.11669445054053	0.321113126939737	35	c("KATNAL1"	"KATNAL2"	"SPAST"	"CEP120"	"CLASP1"	"HOOK3"	"KPNB1"	"PAFAH1B1"	"CRIPT"	"TUBGCP2"	"TUBGCP6")
527	GO_CYTOPLASMIC_MRNA_PROCESSING_BODY_ASSEMBLY	0.494584837545126	0.815191387559809	0.0743625384422526	0.466352506745591	0.977851950220814	11	c("LSM3"	"CNOT7"	"RC3H1"	"EDC3"	"DDX6")
528	GO_CYTOPLASMIC_PATTERN_RECOGNITION_RECEPTOR_SIGNALING_PATHWAY	0.512953367875648	0.82447334507222	0.0702812841717392	0.354369493231798	0.962137331351655	32	c("TNFAIP3"	"NOD2"	"IRAK2"	"CASP8"	"TAB3")
529	GO_CYTOPLASMIC_SEQUESTERING_OF_PROTEIN	0.102076124567474	0.404613915282889	0.183023938384487	0.483155840151905	1.34343208296214	38	c("KDELR3"	"MDFI"	"HK1"	"HSPA5"	"FLNA"	"PKD1"	"PDIA3"	"NFKBIE"	"KDELR2"	"TONSL"	"AKT1"	"OS9")
530	GO_CYTOPLASMIC_SEQUESTERING_OF_TRANSCRIPTION_FACTOR	0.418604651162791	0.763337893296854	0.0826646449123753	0.430899917115191	1.03868729375785	18	c("MDFI"	"PKD1"	"NFKBIE"	"TONSL"	"G3BP2"	"PKD2"	"NFKBIB")
531	GO_CYTOPLASMIC_TRANSLATION	0.833333333333333	1	0.0615706755421678	-0.260526130192538	-0.77389400428276	37	c("EIF4B"	"PCBP2"	"MRPL2"	"RPLP0"	"RPL35A"	"RPLP2"	"RPL22L1"	"RPL8"	"RPL36A"	"EIF3M"	"EIF3F"	"RPL9"	"RPL36"	"RPL7"	"RPLP1"	"RPL22"	"RPL31"	"RPL26"	"RPL29"	"RPL6"	"MCTS1"	"GSPT1"	"CDC123"	"RPL7L1"	"SSB"	"EIF3D"	"RPL15"	"PTBP1"	"EIF3A"	"RBM4"	"FTSJ1"	"EIF4H"	"EIF4EBP1"	"MRTO4"	"DENR"	"EIF2D"	"EIF3B")
532	GO_CYTOPLASMIC_TRANSLATIONAL_INITIATION	0.911255411255411	1	0.0535669384770951	-0.260104210674553	-0.625119249291642	14	c("PCBP2"	"EIF3M"	"EIF3F"	"MCTS1"	"CDC123"	"SSB"	"EIF3D"	"PTBP1"	"EIF3A"	"RBM4"	"EIF4EBP1"	"DENR"	"EIF2D"	"EIF3B")
533	GO_CYTOSKELETON_DEPENDENT_CYTOKINESIS	0.580869565217391	0.871207439323381	0.0645031249656493	0.341317583196643	0.929119476597108	34	c("MYH10"	"SNX18"	"SPIRE1"	"STMN1"	"ANK3"	"CUL7"	"KIF23"	"SPAST"	"CNTROB"	"RASA1"	"CKAP2")
534	GO_CYTOSKELETON_DEPENDENT_INTRACELLULAR_TRANSPORT	0.60625	0.884196544451655	0.0573667426768556	0.277355434623548	0.920905786962322	99	c("KIF5C"	"KIF26B"	"TUBA1A"	"MAP1B"	"KIF3C"	"MAPT"	"FNBP1L"	"BBS12"	"HAP1"	"KIFAP3"	"TMEM201"	"KLC3"	"STARD9"	"KIF23"	"SPAST"	"ARHGAP21"	"AP3M2"	"DYNC2H1"	"BICD2"	"VAMP7"	"SPG7")
535	GO_CYTOSKELETON_ORGANIZATION	0.0214105793450882	0.165078137489145	0.352171384439073	0.313425466661742	1.24306707920721	617	c("S1PR1"	"PDGFRB"	"SGK1"	"CRMP1"	"BRSK1"	"DPYSL3"	"ARAP3"	"CNN1"	"MAP6D1"	"TNNT2"	"LMOD1"	"PLK2"	"NEDD9"	"ACTR3B"	"NKX2-5"	"ATP8A2"	"AIF1"	"FOXJ1"	"MAP6"	"PDGFA"	"DLC1"	"SPRY1"	"ITGB5"	"ANKRD1"	"KRT14"	"DES"	"MICAL1"	"ZYX"	"ACTA1"	"CORO6"	"TPPP"	"DBN1"	"ITGB1"	"MARCKS"	"SPAG4"	"PAK1"	"MAP1B"	"TTLL5"	"NEBL"	"ACTN1"	"PTK2"	"MAP2"
CNN2	"NIN"	"KATNAL1"	"TTN"	"HSP90B1"	"FGF10"	"MRAS"	"MYO1B"	"TLN2"	"BRCA2"	"CDC42BPG"	"MYBL2"	"NAV1"	"VASP"	"FAT1"	"CLASP2"	"KRT8"	"FMN1"	"MYH9"	"PALLD"	"FRY"	"CEP72"	"FLNA"	"STIL"	"SRC"	"NPHP4"	"HAUS6"	"JUP"	"TEKT2"	"TNXB"	"LIMK1"	"STMN1"	"ARRB1"	"AMOT"	"FSCN1"	"PFN2"	"FMNL3"	"CTTN"	"KCTD13"	"RALA"	"SH3KBP1"	"DAAM1"	"RCC1"	"PLD2"	"KATNAL2"	"NEK6"	"TTC17"	"RND3"	"GSN"	"EVL"
KIF18A	"ARHGEF18"	"CORO2A"	"ARL2"	"PDZD8"	"TMOD3"	"CHD3"	"MAP4"	"DAG1"	"STARD9"	"KIF23"	"CEP250"	"HAUS2"	"KIF24"	"TMSB4X"	"SPAST"	"XRCC2"	"MARK4"	"CNTROB"	"TNKS"	"ULK4"	"ARPC5"	"LDB3"	"HAUS3"	"CEP135"	"CEP120"	"LLGL1"	"CLASP1"	"BCAS3"	"TRIP10"	"FGD3"	"ATP2C1"	"PIBF1"	"BICD2"	"GAS2L1"	"CEP152"	"MAST3")
536	GO_CYTOSOLIC_CALCIUM_ION_TRANSPORT	0.0180818038992642	0.14513876522713	0.352487857583619	0.575282850769319	1.5830305059895	35	c("HTR2B"	"CTGF"	"JPH2"	"CCR5"	"FKBP1B"	"PLCG2"	"CACNA2D1"	"ATP2B4"	"SLC8A1")
537	GO_CYTOSOLIC_TRANSPORT	0.354198473282443	0.714276418754859	0.083129129135339	0.297292608120089	1.04763263209513	148	c("SYTL2"	"SEPT5"	"TC2N"	"WIPI1"	"SYT12"	"SYT11"	"STX1A"	"RAB9B"	"UNC13B"	"CPLX2"	"STX6"	"RIMS2"	"VPS53"	"FAM109A"	"STX11"	"SYT14"	"PLD2"	"SNPH"	"SNX16"	"P2RX7"	"TBC1D14"	"TBC1D10C"	"OPHN1"	"UBE2O"	"TRIM27"	"RGP1"	"HOOK1"	"DOPEY2"	"AP3M2"	"CANX"	"STX16"	"SURF4"	"DPYSL2"	"LMAN1"	"SNAP23"	"YKT6"	"CACNA1A"	"RAB3A"	"RAB6A"	"ERC1"	"GCC2"	"HOOK3"
538	GO_C_TERMINAL_PROTEIN_AMINO_ACID_MODIFICATION	0.606481481481482	0.884247245948511	0.0766746872490091	-0.414521973958437	-0.89364429640687	10	c("ATG12"	"AGTPBP1"	"ATG4D"	"ATG4B")
539	GO_DECIDUALIZATION	0.573741007194245	0.867754316062628	0.0667426134241917	0.38647337815376	0.911606249502014	17	c("PTGS2"	"EPOR"	"PLA2G4A"	"CYP27B1"	"VDR"	"STC2")
540	GO_DEFENSE_RESPONSE	0.140485312899106	0.471097635432801	0.130105630751129	0.287982182931117	1.13629674864661	586	c("IL6"	"CD6"	"CCL17"	"NCF2"	"FAM131B"	"HAVCR2"	"ASS1"	"SERPINE1"	"CD93"	"MASP1"	"NGFR"	"CELA1"	"WNT5A"	"IL24"	"TLR2"	"HIST1H3H"	"COTL1"	"CD44"	"MGLL"	"SIGLEC1"	"NUPR1"	"PTGS2"	"RELT"	"TSPAN2"	"TNFAIP3"	"LSP1"	"HYAL1"	"NOD2"	"SEMA7A"	"NCAM1"	"CCR5"	"THBS1"	"FYN"	"HIST1H3C"	"AIF1"	"SIGIRR"	"PIK3CD"	"HIST1H2BK"	"RSAD2"	"HIST1H3I"	"LTA"	"JAM3"
IFIT1	"PTK2"	"HYAL2"	"SPN"	"ISG15"	"RPS6KA5"	"CSF1"	"HRH1"	"DDIT4"	"HIST1H3E"	"YES1"	"VNN1"	"ORM2"	"FN1"	"TLR7"	"NTRK2"	"HMGB3"	"FRK"	"ADAM15"	"TRAF3"	"NLRX1"	"TRIM13"	"PRCP"	"TRIM62"	"BMP6"	"MR1"	"IL31RA"	"POLR3D"	"SRC"	"CCR3"	"IRAK2"	"TNFAIP6"	"ACVR1"	"DAPK1"	"ANXA5"	"CYP27B1"	"CAMK4"	"DEAF1"	"ATRN")
541	GO_DEFENSE_RESPONSE_TO_BACTERIUM	0.125307125307125	0.444558427983842	0.197822021315103	-0.367372173302433	-1.23292239040432	68	c("SLPI"	"HP"	"SLC11A1"	"GBP6"	"TLR1"	"PYCARD"	"CCL20"	"LBP"	"BCL3"	"CD160"	"IL22RA1"	"CEBPB"	"TNFRSF1A"	"OPTN"	"NOD1"	"NLRC4"	"ANG"	"STAB2")
542	GO_DEFENSE_RESPONSE_TO_GRAM_NEGATIVE_BACTERIUM	0.408679927667269	0.755522131809788	0.0845557442441281	0.427426996051456	1.04920216842303	19	c("IL6"	"SERPINE1"	"MR1")
543	GO_DEFENSE_RESPONSE_TO_GRAM_POSITIVE_BACTERIUM	0.0112136066888287	0.109691650358616	0.380730400722792	0.614629536251515	1.63092102029564	29	c("IL6"	"HAVCR2"	"TLR2"	"HIST1H2BK"	"LTA")
544	GO_DEFENSE_RESPONSE_TO_OTHER_ORGANISM	0.375370919881306	0.731523430932008	0.0785029047348687	0.281541710988774	1.03164958170217	225	c("IL6"	"FAM131B"	"HAVCR2"	"SERPINE1"	"CD93"	"TLR2"	"HIST1H3H"	"COTL1"	"NOD2"	"HIST1H3C"	"HIST1H2BK"	"RSAD2"	"HIST1H3I"	"LTA"	"VGF"	"CLEC7A"	"OAS3"	"ADARB1"	"IFIT1"	"HYAL2"	"SPN"	"ISG15"	"DDIT4"	"HIST1H3E")
545	GO_DEFENSE_RESPONSE_TO_VIRUS	0.826086956521739	0.999019445834315	0.042845050912155	0.245121692616628	0.805984765905772	93	c("IL6"	"RSAD2"	"OAS3"	"ADARB1"	"IFIT1"	"HYAL2"	"ISG15"	"DDIT4"	"TLR7"	"POLR3D"	"PMAIP1"	"CXCL10"	"SERINC5"	"IFIT3"	"POLR3G"	"TRIM5"	"F2RL1"	"IL23A")
546	GO_DEFINITIVE_HEMOPOIESIS	0.633832976445396	0.898432117310151	0.0704500850658419	-0.373407918963378	-0.879861433691119	13	c("TGFBR3"	"ZFPM1"	"GATA2"	"SP3"	"ZFP36L2")
547	GO_DEMETHYLATION	0.835069444444444	1	0.0474483193656297	0.272027443859906	0.751391619964697	37	c("CYP1A1"	"KDM2B"	"KDM5B"	"PPME1"	"JMJD6"	"UTY"	"KDM5A"	"TDG")
548	GO_DENDRITE_DEVELOPMENT	0.140752864157119	0.471097635432801	0.149207542435322	0.414586065348659	1.27520993794333	64	c("PREX2"	"FYN"	"EPHB2"	"MAP6"	"EPHB3"	"ITGB1"	"MAP1B"	"SEMA3A"	"MAP2"	"LST1"	"LRP4"	"FMN1"	"NRP1"	"VLDLR"	"CTNND2"	"PAK3"	"DCLK1"	"UBA6"	"CELSR2"	"KLF7"	"HDAC2"	"GRIP1"	"KIDINS220")
549	GO_DENDRITE_MORPHOGENESIS	0.00607383928721095	0.0749516159105928	0.407017918923954	0.609433247855048	1.65897196084895	34	c("PREX2"	"FYN"	"EPHB2"	"MAP6"	"EPHB3"	"ITGB1"	"SEMA3A"	"MAP2"	"LRP4"	"FMN1"	"VLDLR"	"CTNND2"	"PAK3"	"DCLK1"	"CELSR2"	"KLF7")
550	GO_DENDRITIC_CELL_DIFFERENTIATION	0.154708520179372	0.485114896725775	0.16823816568964	-0.524877270666659	-1.30124573549581	17	c("GATA1"	"TREM2"	"RELB")
551	GO_DENDRITIC_CELL_MIGRATION	0.848375451263538	1	0.048505983646947	0.330133152638035	0.692226036035347	11	c("CCR5"	"TRPM4"	"NLRP10")
552	GO_DENDRITIC_SPINE_DEVELOPMENT	0.273381294964029	0.632123930485242	0.107972360317345	0.49941919140214	1.17802074279564	17	c("EPHB2"	"EPHB3"	"CTNND2"	"PAK3"	"UBA6"	"SHANK3"	"ARF4"	"DLG4"	"PAK4"	"SLC9A6"	"NCK2"	"SRGAP2"	"SHANK1"	"PAK2")
553	GO_DENDRITIC_SPINE_ORGANIZATION	0.294444444444444	0.65134241032371	0.105125131597001	0.513608826364368	1.15367221317147	15	c("EPHB2"	"EPHB3"	"CTTN"	"CTNND2"	"PAK3")
554	GO_DEOXYRIBONUCLEOSIDE_TRIPHOSPHATE_METABOLIC_PROCESS	0.952069716775599	1	0.0518457624865066	-0.236287439731224	-0.586533473954077	16	c("CMPK2"	"ADK")
555	GO_DEOXYRIBONUCLEOTIDE_BIOSYNTHETIC_PROCESS	0.422993492407809	0.765483406947378	0.0928481214159878	-0.462185073587284	-1.0641252888128	12	c("CMPK2"	"SHMT1"	"ADK"	"AK5")
556	GO_DEOXYRIBONUCLEOTIDE_METABOLIC_PROCESS	0.991212653778559	1	0.0401660980049421	0.201618170798215	0.548740691940704	33	c("ADA"	"RRM2"	"NUDT18"	"DERA"	"DUT"	"TYMS"	"SMUG1"	"NT5C"	"TDG"	"NT5M"	"NUDT1")
557	GO_DEOXYRIBOSE_PHOSPHATE_CATABOLIC_PROCESS	0.667870036101083	0.916994428056375	0.0596037042575973	0.338136532178719	0.844963455996329	21	c("ADA"	"NUDT18"	"DERA"	"DUT"	"SMUG1"	"NT5C"	"TDG"	"NT5M"	"NUDT1"	"NUDT16"	"NEIL1"	"MBD4")
558	GO_DEPHOSPHORYLATION	0.266666666666667	0.626064630956695	0.09754492162472	0.296338066403583	1.08344533758442	219	c("SGPP2"	"PTPRB"	"PTPRZ1"	"PTPRE"	"DUSP13"	"EPM2A"	"LPIN3"	"DUSP15"	"DUSP4"	"PTPRR"	"LPIN2"	"PTPRN"	"DUSP6"	"ITPK1"	"PTPRQ"	"PPP1R3D"	"NT5DC2"	"PPM1H"	"BPGM"	"CTTNBP2NL"	"CPPED1"	"CDC14B"	"DUSP28"	"DUSP18"	"PTPRS"	"PTPRG"	"IMPA1"	"INPP5J"	"DUSP8"	"DUSP14"	"PTPDC1"	"PTPRM"	"PPP2CB"	"ACP2"	"SYNJ2")
559	GO_DERMATAN_SULFATE_METABOLIC_PROCESS	0.503610108303249	0.822575376752582	0.0734381410838857	0.463332864170718	0.971520337678587	11	c("NCAN"	"BGN"	"CHST12"	"DSEL"	"CHST14")
560	GO_DERMATAN_SULFATE_PROTEOGLYCAN_METABOLIC_PROCESS	0.787037037037037	0.985369391610182	0.0531298054705469	0.348710429261569	0.767282107890321	14	c("NCAN"	"BGN"	"CHST12"	"DSEL"	"CHST14")
561	GO_DETECTION_OF_ABIOTIC_STIMULUS	0.00203355662081216	0.0389023913162434	0.431707695803346	0.585045109293057	1.71796397433652	49	c("COL11A1"	"PIEZO2"	"IGF1"	"ITGA2"	"FYN"	"ATP8A2"	"MMP24"	"ANO1"	"GNAT2"	"OPN3"	"AIPL1"	"TTN"	"DENND5B"	"RGS9BP"	"JUP"	"PKD1"	"ARRB1"	"LXN")
562	GO_DETECTION_OF_BIOTIC_STIMULUS	0.19047619047619	0.534070338073446	0.147331213699377	-0.520405230540137	-1.2507114982838	14	c("TLR1"	"TREM2"	"LBP"	"LY96"	"SCARB1"	"NOD1"	"NLRC4")
563	GO_DETECTION_OF_LIGHT_STIMULUS	0.726027397260274	0.949241754125925	0.0668966276500666	-0.311029918951191	-0.82056324267179	23	c("GNGT2"	"GUCA1A"	"PDE6A"	"RRH")
564	GO_DETECTION_OF_MECHANICAL_STIMULUS	0.00124544457871055	0.0271494145891853	0.45505986738723	0.755099228682445	1.85353699094103	19	c("COL11A1"	"PIEZO2"	"IGF1"	"ITGA2"	"FYN"	"TTN"	"DENND5B"	"JUP"	"PKD1")
565	GO_DETECTION_OF_MECHANICAL_STIMULUS_INVOLVED_IN_SENSORY_PERCEPTION	8.4762734874982e-05	0.00346371357511858	0.538434096309916	0.887024656653967	1.83616433959589	10	c("COL11A1"	"PIEZO2"	"IGF1"	"ITGA2"	"FYN")
566	GO_DETECTION_OF_MOLECULE_OF_BACTERIAL_ORIGIN	0.359375	0.719871045008913	0.104343952581949	-0.500458740756095	-1.11693881874893	11	c("TLR1"	"TREM2"	"LBP"	"LY96"	"SCARB1")
567	GO_DETECTION_OF_STIMULUS	0.0194484483584122	0.153369781352742	0.352487857583619	0.424565716661678	1.44638953307214	117	c("COL11A1"	"PIEZO2"	"IGF1"	"ITGA2"	"TLR2"	"NOD2"	"HMGA2"	"KCNMB4"	"FYN"	"ATP8A2"	"MMP24"	"ANO1"	"GNAT2"	"OPN3"	"AIPL1"	"TTN"	"SOX4"	"DENND5B"	"P2RX2"	"ENG"	"RGS9BP"	"JUP"	"PKD1"	"ARRB1"	"LXN")
568	GO_DETECTION_OF_VISIBLE_LIGHT	0.508050089445438	0.823342422474905	0.0725351864394589	0.400551319324467	0.965531784423731	18	c("ATP8A2"	"GNAT2"	"OPN3"	"AIPL1"	"RGS9BP"	"CACNA2D4"	"GNB1"	"CCDC66"	"GNAQ"	"SAG"	"GNA11")
569	GO_DETERMINATION_OF_ADULT_LIFESPAN	0.963157894736842	1	0.0414044273760278	0.258363984602302	0.534820234819826	10	c("PRDM2"	"RAD54L"	"BBC3"	"RAD54B"	"MSH2")
570	GO_DETOXIFICATION	0.221153846153846	0.576950979954462	0.143758989039275	-0.379074744241209	-1.16829109391057	45	c("SOD3"	"HP"	"MGST1"	"GSTT1"	"GSTM1"	"MGST2"	"APOE"	"NQO1"	"GPX3"	"SOD2"	"GPX4"	"NOS3"	"PRDX3"	"UBIAD1"	"GSTM2")
571	GO_DEVELOPMENTAL_CELL_GROWTH	0.0013106016947903	0.027788465179634	0.45505986738723	0.579063135597252	1.769282755129	62	c("SEMA7A"	"ALCAM"	"FLRT3"	"SLIT1"	"SLIT3"	"PLXNA1"	"BDNF"	"ITGB1"	"MAP1B"	"SEMA3A"	"NRP2"	"GDF9"	"MAPT"	"PRMT2"	"TGFBR2"	"IQGAP1"	"FMOD"	"NLGN3")
572	GO_DEVELOPMENTAL_GROWTH	0.000685028181384319	0.017798853614581	0.477270815362862	0.429515780525053	1.58133080189222	233	c("S1PR1"	"WNT7B"	"IGF1"	"WNT11"	"CELA1"	"WNT5A"	"PPP1R13L"	"SEMA7A"	"NKX2-5"	"ALCAM"	"FLRT3"	"SLIT1"	"SLIT3"	"KIF26B"	"SPRY1"	"PLXNA1"	"NDRG4"	"VANGL2"	"BDNF"	"ITGB1"	"UBTFL1"	"MAP1B"	"SEMA3A"	"THBS3"	"TNC"	"NRP2"	"GDF9"	"TBX2"	"CSF1"	"MAPT"	"CCNE1"	"PRMT2"	"TGFBR2"	"GPD2"	"IQGAP1"	"NOTCH2"	"LRP4"	"FMOD"	"FGF10"	"ADAM15"	"NLGN3"	"BRCA2"
573	GO_DEVELOPMENTAL_GROWTH_INVOLVED_IN_MORPHOGENESIS	5.97948519514161e-07	4.97736776891881e-05	0.659444398037935	0.639555385004417	2.04781918758003	85	c("S1PR1"	"WNT7B"	"WNT11"	"WNT5A"	"SEMA7A"	"ALCAM"	"FLRT3"	"SLIT1"	"SLIT3"	"KIF26B"	"SPRY1"	"PLXNA1"	"VANGL2"	"BDNF"	"ITGB1"	"MAP1B"	"SEMA3A"	"TNC"	"NRP2"	"TBX2"	"CSF1"	"MAPT"	"TGFBR2"	"IQGAP1"	"FMOD"	"FGF10"	"NLGN3")
574	GO_DEVELOPMENTAL_INDUCTION	0.539568345323741	0.845923734840718	0.0697792517076235	0.399024725023963	0.941212134132941	17	c("SOX8"	"SPRY1"	"HIPK2"	"FGF10")
575	GO_DEVELOPMENTAL_MATURATION	0.0361067503924647	0.225865205588039	0.30068212900741	0.40943487909913	1.39700209263853	118	c("S1PR1"	"SOX8"	"IGF1"	"MMP2"	"CDH5"	"NRCAM"	"RB1"	"FAT4"	"PICALM"	"NR4A2"	"CDK5R1"	"ACVRL1"	"L3MBTL3"	"CDKN1A"	"RPS6KA2"	"NRXN1"	"THBS3"	"AGRN"	"GDF11"	"CBFB"	"BRCA2")
576	GO_DEVELOPMENTAL_PIGMENTATION	0.809090909090909	0.992145690146967	0.0614364107201271	-0.290455186284531	-0.783961876429292	25	c("MREG"	"MITF"	"RAB27A")
577	GO_DEVELOPMENTAL_PROCESS_INVOLVED_IN_REPRODUCTION	0.0268456375838926	0.190033292818263	0.323470511553299	0.3348569432244	1.28538252082796	378	c("LHX4"	"HSD17B3"	"WNT7B"	"SOX8"	"ACSBG1"	"NOG"	"PCYT1B"	"WNT5A"	"MDFI"	"SNAI1"	"NUPR1"	"PTGS2"	"CNTFR"	"TCF7"	"PAQR8"	"SLIT3"	"HS6ST1"	"IQCG"	"ADA"	"MMP14"	"PDGFB"	"JAM3"	"CAPN5"	"TYRO3"	"VGF"	"PTPRN"	"HTRA1"	"PYGO1"	"CHD5"	"SDC1"	"RPS6KA2"	"INHBA"	"TMEM119"	"TTLL5"	"CHD7"	"TNC"	"PTK2"	"GDF9"	"FOXF2"	"PRDX4"	"CSF1"	"CCNE1"
E2F7	"SRC"	"PLA2G4A"	"ACVR1"	"PKD1"	"CYP27B1"	"HES1"	"DEAF1"	"ARRB1"	"CASP8")
578	GO_DEVELOPMENTAL_PROGRAMMED_CELL_DEATH	0.445672191528545	0.777925691180768	0.0808589150280032	0.449821346760968	1.03378417070157	16	c("NKX2-5"	"LEF1"	"CASP2"	"CYR61"	"PPP2R1B"	"LRP5"	"BAK1"	"PRKDC")
579	GO_DEVELOPMENT_OF_PRIMARY_SEXUAL_CHARACTERISTICS	0.350769230769231	0.709908911439753	0.0840745577910723	0.298198154527226	1.04899712581736	147	c("SOX8"	"ACSBG1"	"PCYT1B"	"WNT5A"	"NUPR1"	"SLIT3"	"MMP14"	"CAPN5"	"VGF"	"PTPRN"	"SDC1"	"INHBA"	"PRDX4"	"CCNE1"	"DHH"	"HOXA9"	"INSL6"	"ADAM15"	"BRCA2"	"LFNG"	"ZFPM2"	"PLEKHA1")
580	GO_DICARBOXYLIC_ACID_CATABOLIC_PROCESS	0.287946428571429	0.647261115205109	0.118815039412263	-0.526065627441108	-1.17408903601276	11	c("ALDH1L2"	"ASPA"	"GOT1"	"ALDH1L1"	"ACOT8"	"GOT2"	"ACSF3")
581	GO_DICARBOXYLIC_ACID_METABOLIC_PROCESS	0.538071065989848	0.845372253814593	0.0880945010398517	-0.283828260582015	-0.960568118492364	73	c("STAR"	"ME2"	"ALDH1L2"	"ADHFE1"	"ASPA"	"GRHPR"	"SHMT1"	"GOT1"	"STAT5A"	"GCLM"	"ALDH1L1"	"IDH1"	"D2HGDH"	"SLC46A1"	"IDH3B"	"STAT5B"	"GCLC"	"MTHFD1"	"OAT"	"NMNAT3"	"FOLR1"	"IDH2"	"ALDH4A1"	"SDHA"	"MRPS36"	"NMNAT1"	"IDH3G"	"MDH1"	"ACOT8")
582	GO_DICARBOXYLIC_ACID_TRANSPORT	0.533333333333333	0.840874546942593	0.0678338263479455	0.334990897378837	0.961797924100725	44	c("PPFIA3"	"PRAF2"	"GLS2"	"STX1A"	"UNC13B"	"SLC1A6"	"SLC7A11"	"NTRK2"	"SLC26A11"	"SLC26A2"	"SLC1A4")
583	GO_DIENCEPHALON_DEVELOPMENT	0.1280276816609	0.448196595845595	0.161978948883402	0.463260469434674	1.28811229356344	38	c("NOG"	"WNT5A"	"NR4A2"	"SEMA3A"	"ETS1"	"PROP1"	"OTX1"	"FGF10"	"LEF1"	"GBX2"	"NRP1"	"HES1"	"SEMA5A"	"HAP1"	"SRD5A1")
584	GO_DIGESTION	0.101415094339623	0.403807419408729	0.216542836735348	-0.441078386965899	-1.31074631205791	38	c("UGT1A1"	"PPARGC1A"	"SOAT2"	"MUC13"	"VIL1"	"CTRL"	"SCARB1"	"ARX")
585	GO_DIGESTIVE_SYSTEM_DEVELOPMENT	0.00310206672982887	0.0501575178078444	0.431707695803346	0.491006636825146	1.61447917977069	93	c("ASS1"	"WNT11"	"CELA1"	"WNT5A"	"CYP1A1"	"SOX11"	"RB1"	"FAT4"	"TCF7"	"EPHB3"	"ADA"	"VANGL2"	"CDKN1A"	"DACT1"	"NR1H4"	"FOXF2"	"TBX2"	"AHI1"	"TGFBR2"	"FGF10"	"C1GALT1"	"GLI3"	"PKD1")
586	GO_DIGESTIVE_SYSTEM_PROCESS	0.700176366843034	0.936482008440288	0.0562940749700968	0.319267692238713	0.827051388506618	26	c("NOD2"	"CHRM1"	"MOGAT2"	"NPR3"	"TJP2"	"VDR")
587	GO_DIGESTIVE_TRACT_MORPHOGENESIS	0.0217772950016353	0.166739032719943	0.352487857583619	0.567087622131972	1.56047934368885	35	c("WNT11"	"WNT5A"	"SOX11"	"TCF7"	"EPHB3"	"VANGL2"	"DACT1"	"AHI1"	"FGF10"	"GLI3")
588	GO_DIVALENT_INORGANIC_CATION_HOMEOSTASIS	0.0333333333333333	0.214353838817358	0.307750047666508	0.374884973927683	1.33709352158172	175	c("S1PR1"	"HTR2B"	"ATP13A5"	"JPH2"	"CIB2"	"PKHD1"	"CCR5"	"ATP2A1"	"FKBP1B"	"PLCG2"	"SLC24A1"	"CACNA2D1"	"CDH23"	"PARK2"	"ITGB1"	"ATP2B4"	"S1PR3"	"SLC8A1"	"GNAT2"	"AVPR1A"	"CNNM4"	"NOS1"	"WFS1"	"HSP90B1"	"FGF2"	"TGM2"	"EPOR"	"ANK2"	"CCR3"	"GALR2"	"CCL28"	"PKD1"	"SLC39A14"	"CYP27B1"	"ITPR3"	"ATP13A2"	"TRPM4"	"ANXA6"	"SLC39A6"	"TRPM2"	"PYGM"	"TMC8"
589	GO_DIVALENT_INORGANIC_CATION_TRANSPORT	0.0501519756838906	0.269334684228301	0.248911114434702	0.376644288704913	1.33129607892439	150	c("HTR2B"	"CTGF"	"JPH2"	"CCR5"	"FYN"	"ATP2A1"	"FKBP1B"	"PLCG2"	"SRL"	"CACNG8"	"TRPV6"	"CACNA1G"	"SLC24A1"	"NCS1"	"CACNA2D1"	"CDH23"	"CACNG2"	"ATP2B4"	"SLC8A1"	"ITGAV"	"CNNM4"	"PANX1"	"TRPM5"	"DENND5B"	"FGF2"	"PDE2A"	"ANK2"	"CACHD1"	"PKD1"	"SLC39A14"	"ANXA5"	"CYP27B1"	"ITPR3"	"TRPM4"	"SLC39A11"	"ANXA6"	"FKBP1A"	"SLC39A6"	"TRPM2"	"VDR"	"NIPA1")
590	GO_DNA_ALKYLATION	0.969267139479905	1	0.0547939500773363	-0.213408671409236	-0.609028304223458	31	c("DDX4"	"FOS"	"TDRD5")
591	GO_DNA_BIOSYNTHETIC_PROCESS	0.559808612440191	0.859877766441689	0.0621124188949471	0.283167451130934	0.951331060128509	106	c("USP43"	"CTGF"	"ISG15"	"BRCA2"	"LIG4"	"POLE"	"TOP3A"	"EXO1"	"POLQ"	"PAPD7"	"PALB2"	"XRCC2"	"TYMS"	"RPA2"	"BRIP1"	"RAD51B"	"TERT"	"RFC3"	"DTL"	"PINX1"	"USP10"	"WRAP53"	"POLK"	"POLB"	"MYBBP1A"	"NHP2"	"XRCC3"	"BLM")
592	GO_DNA_CATABOLIC_PROCESS	0.965753424657534	1	0.053347785067549	-0.230631294254325	-0.604911357092521	22	c("ENDOG"	"DFFA"	"DNASE1"	"H1F0"	"DNASE1L1"	"HMGB2"	"MUS81")
593	GO_DNA_CATABOLIC_PROCESS_ENDONUCLEOLYTIC	0.896103896103896	1	0.0543434390269162	-0.270393708786115	-0.649848427333038	14	c("ENDOG"	"DFFA"	"H1F0"	"HMGB2"	"MUS81")
594	GO_DNA_CONFORMATION_CHANGE	0.453055141579732	0.786038807851315	0.069119845655101	0.276097897482315	0.997800138918319	197	c("HIST1H3H"	"HMGA2"	"HIST1H4K"	"HIST1H3C"	"HIST1H2BK"	"HIST1H3I"	"CHD5"	"HIST1H3E"	"CENPT"	"HIST1H4A"	"HIST1H4H"	"TTN"	"HMGB3"	"GINS4"	"HIST1H2BC"	"TOP3A"	"PAPD7"	"XPC"	"CDC45"	"CDCA5"	"CHD3"	"RUVBL2"	"ERCC2"	"HMGA1"	"CENPO"	"ZRANB3"	"NOC2L"	"BRIP1"	"PSME4"	"HIST1H4I"	"NAP1L2"	"HELLS"	"CENPH"	"TOP1MT"	"MIS18BP1"	"DDB1"	"SPTY2D1"	"CHAF1A"	"H2AFY"	"RECQL4"	"XRCC5"	"BRD2"
595	GO_DNA_DAMAGE_RESPONSE_DETECTION_OF_DNA_DAMAGE	0.843642611683849	1	0.0465084048719156	0.265032649609743	0.729301714546825	35	c("HMGA2"	"SOX4"	"RPA2"	"RFC3"	"DTL"	"DDB1"	"RAD18")
596	GO_DNA_DAMAGE_RESPONSE_SIGNAL_TRANSDUCTION_RESULTING_IN_TRANSCRIPTION	0.501805054151625	0.821118936443958	0.0736212741014394	0.46379368630259	0.972486593491171	11	c("HIPK2"	"BRCA2"	"MUC1")
597	GO_DNA_DEALKYLATION	0.930735930735931	1	0.0525898950623616	-0.249119842275736	-0.598720060637204	14	c("ALKBH3"	"ASCC1"	"MPG"	"APOBEC1"	"MGMT"	"TET2"	"APEX1"	"ALKBH2"	"FTO"	"ASCC2"	"ASCC3"	"ALKBH1"	"TET3"	"TDG")
598	GO_DNA_DEPENDENT_DNA_REPLICATION	0.554140127388535	0.857506992950738	0.0625237414724762	0.291644989752841	0.943087587485272	88	c("CCNE1"	"CCNE2"	"BRCA2"	"GINS3"	"CDC6"	"LIG4"	"GINS4"	"SETMAR"	"FANCM"	"POLE"	"POLQ"	"CDC45"	"TONSL"	"CDK2AP1"	"HMGA1"	"ZRANB3"	"RFC3"	"MCM10"	"PRIM2"	"SMARCAL1"	"FEN1"	"ORC2"	"POLB"	"CDK9"	"BLM"	"MCM5")
599	GO_DNA_DEPENDENT_DNA_REPLICATION_MAINTENANCE_OF_FIDELITY	0.15370705244123	0.485114896725775	0.150169802128406	0.537015141481406	1.31820745091745	19	c("BRCA2"	"SETMAR"	"FANCM"	"TONSL"	"ZRANB3"	"SMARCAL1"	"CDK9"	"BLM")
600	GO_DNA_DOUBLE_STRAND_BREAK_PROCESSING	0.620253164556962	0.893315595861437	0.0632191170859458	0.362414447966852	0.889616304508945	19	c("SETMAR"	"RNF138"	"SLX4"	"EXD2"	"BLM"	"UBE2N"	"BRCA1"	"UBE2V2"	"SLX1B"	"DNA2"	"MRE11A"	"SMARCAD1")
601	GO_DNA_GEOMETRIC_CHANGE	0.940983606557377	1	0.0393561959521291	0.221011233743018	0.69741168308191	77	c("HMGB3"	"GINS4"	"XPC"	"CDC45"	"CHD3"	"RUVBL2"	"ERCC2"	"HMGA1"	"ZRANB3"	"BRIP1"	"DDB1"	"RECQL4"	"XRCC5"	"BLM"	"MCM5"	"XRCC6"	"CHD1"	"PIF1"	"CHD4"	"DDX11"	"ERCC3"	"RECQL"	"DDX1"	"IGHMBP2"	"G3BP1"	"DNA2"	"MRE11A"	"SETX"	"GINS2")
602	GO_DNA_INTEGRITY_CHECKPOINT	0.0766823161189358	0.341612498468401	0.20207170902116	0.380233099967494	1.30126389140639	124	c("BRSK1"	"PLK2"	"HMGA2"	"PLAGL1"	"CDKN1A"	"GADD45A"	"CDC14B"	"CLSPN"	"SOX4"	"CDC6"	"MUC1"	"E2F7"	"SETMAR"	"NEK6"	"PTPN11"	"GTSE1"	"XPC"	"CDC45"	"PRMT1"	"MDM2"	"CNOT7"	"CCND1"	"FOXN3"	"E2F1"	"CASP2"	"RPA2"	"MDC1"	"BRIP1"	"DTL"	"ATRIP"	"CHEK2"	"ATR")
603	GO_DNA_LIGATION	0.953703703703704	1	0.0443293451680314	0.253292021688614	0.568946544997404	15	c("LIG4"	"APTX"	"XRCC1"	"POLB"	"XRCC6"	"XRCC4"	"LIG3")
604	GO_DNA_LIGATION_INVOLVED_IN_DNA_REPAIR	0.963898916967509	1	0.0426733861156084	0.253220696937698	0.530955336907584	11	c("LIG4"	"XRCC1"	"POLB"	"XRCC4"	"LIG3")
605	GO_DNA_METABOLIC_PROCESS	0.996207332490518	1	0.0237208606775806	0.190319196985888	0.753481307407181	610	c("IGF1"	"USP43"	"CTGF"	"HMGA2"	"HIST1H4K"	"TCF7"	"PDGFB"	"CHD5"	"ISG15"	"RRM2"	"CCNE1"	"GADD45A"	"APBB1"	"HIST1H4A"	"HIST1H4H"	"CDC14B"	"CLSPN"	"HMGB3"	"CSNK1E"	"CCNE2"	"LEF1"	"BRCA2"	"SUMO3"	"GINS3"	"CDC6"	"LIG4"	"GINS4"	"TCF3"	"UHRF1"	"SETMAR"	"FANCM"	"KCTD13"	"APLF"	"POLE"	"APEX2"	"TOP3A"	"RNF138"	"EXO1"	"POLQ"	"PAPD7"	"TATDN2"	"ERCC1"
SMC5	"TONSL"	"CDK2AP1"	"HMGA1"	"ZRANB3"	"TYMS"	"DCLRE1B"	"RPA2"	"MDC1"	"BRIP1"	"PMS1"	"RAD51B"	"PSME4"	"TERT"	"FANCG"	"RFC3"	"HIST1H4I"	"TRIP12"	"TDP1"	"CHTF18"	"APTX"	"TRIM28"	"DTL"	"HLTF"	"HELLS"	"SMUG1"	"MEN1"	"MCM10"	"CDC25A"	"PINX1"	"ATRIP"	"EME1"	"FOXL2"	"HEMK1"	"CHEK2"	"COPS7B"	"ATR"	"DICER1"	"CTC1"	"TDG"	"USP10"	"EPC2"	"TOP1MT"	"EYA4"	"PRIM2"	"PRMT6"	"SMARCAL1"	"KLHDC3"	"CEP164"	"DDB1"
MORF4L2	"RECQL4"	"SLX4"	"EXD2"	"ISG20"	"ABL1"	"JMY"	"POLK"	"XRCC1"	"INO80B"	"NT5M"	"PRKDC"	"FEN1"	"ORC2"	"XRCC5"	"RAD18"	"POLB"	"MYBBP1A"	"SRPK1"	"NUDT1"	"GATAD2A"	"ADRA2A"	"NHP2"	"SMARCA1"	"POLR2D"	"XRCC3"	"CDK9"	"FAM111A"	"TRRAP"	"BLM"	"SLC30A9"	"MCM3AP"	"UBE2N"	"TNFAIP1"	"KPNB1"	"MCM5"	"SYCP1"	"MYO18A"	"XRCC6"	"COPS8")
606	GO_DNA_METHYLATION_OR_DEMETHYLATION	0.985915492957746	1	0.0536769600638126	-0.194822599985893	-0.58112171927817	39	c("DDX4"	"FOS"	"TDRD5"	"ALKBH3"	"GNAS"	"TDRKH"	"ZFP57"	"DNMT3A"	"BEND3"	"APOBEC1"	"TRDMT1"	"MGMT"	"TET2"	"APEX1"	"ALKBH2"	"KDM1B"	"ATRX"	"BAZ2A"	"DMAP1"	"FTO"	"EHMT2"	"CTCF"	"GATAD2B"	"TDRD9"	"MTA2"	"ALKBH1"	"TET3"	"PRMT7"	"ATF7IP"	"MTRR"	"PICK1"	"EHMT1"	"EZH2"	"GATAD2A"	"DNMT1"	"TDG"	"HEMK1"	"TRIM28"	"DNMT3B")
607	GO_DNA_MODIFICATION	0.892086330935252	1	0.0593487680335629	-0.237328027933376	-0.757342717283417	54	c("DDX4"	"FOS"	"UNG"	"TDRD5"	"MUTYH"	"EXOSC3"	"EXOSC5"	"OGG1"	"ALKBH3"	"ASCC1"	"GNAS"	"TDRKH"	"ZFP57"	"EXOSC4"	"DNMT3A"	"MPG"	"BEND3")
608	GO_DNA_PACKAGING	0.142633228840125	0.473556679308892	0.144630528034484	0.352676102269017	1.20420849543703	123	c("HIST1H3H"	"HMGA2"	"HIST1H4K"	"HIST1H3C"	"HIST1H2BK"	"HIST1H3I"	"CHD5"	"HIST1H3E"	"CENPT"	"HIST1H4A"	"HIST1H4H"	"TTN")
609	GO_DNA_RECOMBINATION	0.993948562783661	1	0.0330162512586498	0.192368193777758	0.686633124714167	169	c("TCF7"	"HMGB3"	"LEF1"	"BRCA2"	"LIG4"	"GINS4"	"TCF3"	"FANCM"	"POLE"	"APEX2"	"TOP3A"	"RNF138"	"EXO1"	"POLQ"	"ERCC1"	"CDC45"	"PALB2"	"XRCC2"	"RUVBL2"	"RAD54L"	"SMC5"	"TONSL"	"RPA2"	"BRIP1"	"RAD51B"	"RFC3"	"EME1"	"PRIM2"	"KLHDC3"	"RECQL4"	"SLX4"	"EXD2"	"XRCC1"	"INO80B"	"PRKDC"	"FEN1"	"XRCC5"	"POLB"	"XRCC3"	"BLM"	"UBE2N"	"SYCP1"
FAN1	"DNA2"	"MRE11A"	"WDR48"	"SETX"	"LIG3"	"GINS2"	"RNF8"	"INO80E"	"PSMD14")
610	GO_DNA_REPAIR	1	1	0.0266754763765933	0.179150469625575	0.691193699870972	404	c("USP43"	"HMGA2"	"HIST1H4K"	"ISG15"	"GADD45A"	"APBB1"	"HIST1H4A"	"HIST1H4H"	"CDC14B"	"CLSPN"	"CSNK1E"	"BRCA2"	"SUMO3"	"LIG4"	"GINS4"	"UHRF1"	"SETMAR"	"FANCM"	"APLF"	"POLE"	"APEX2"	"TOP3A"	"RNF138"	"EXO1"	"POLQ"	"PAPD7"	"ERCC1"	"XPC"	"CDC45"	"CDCA5"	"PALB2"	"XRCC2"	"RUVBL2"	"RAD54L"	"USP47"	"ERCC2"	"SMC5"	"TONSL"	"HMGA1"	"ZRANB3"	"DCLRE1B"	"RPA2"
HLTF	"SMUG1"	"MEN1"	"ATRIP"	"EME1"	"CHEK2"	"COPS7B"	"ATR"	"TDG"	"USP10"	"EPC2"	"EYA4"	"PRMT6"	"CEP164"	"DDB1"	"FANCD2"	"CHAF1A"	"RAD1"	"MORF4L2"	"RECQL4"	"SLX4"	"EXD2"	"ABL1"	"JMY"	"POLK"	"XRCC1"	"INO80B"	"PRKDC"	"FEN1"	"XRCC5"	"RAD18"	"POLB"	"NUDT1"	"POLR2D"	"XRCC3"	"CDK9"	"TRRAP"	"BLM"	"SLC30A9"	"UBE2N"	"SYCP1"	"XRCC6"	"COPS8"	"PMS2"	"EYA3"	"TRIP13"	"ACTL6A"	"NFRKB"	"TREX1"	"SFR1"
POLR2G	"ERCC6"	"NEIL1"	"SLX1B"	"MCM8"	"MBD4"	"HUWE1"	"KIN"	"PIF1"	"CDK7"	"HERC2"	"XRCC4"	"GEN1"	"POLR2B"	"ERCC3"	"NPLOC4"	"FZR1"	"USP7"	"RECQL"	"DDX1"	"MMS19"	"IGHMBP2"	"FAN1"	"TAOK3"	"DNA2"	"MRE11A"	"WDR48"	"CDK2"	"SETX"	"FANCE"	"RNF111"	"POLR2K"	"NTHL1"	"LIG3"	"GINS2"	"CINP"	"UPF1"	"PNKP"	"RNF8"	"USP3"	"INO80E"	"GPS1"	"HIST4H4"	"RAD9B"	"PSMD14")
611	GO_DNA_REPLICATION	0.370919881305638	0.727754197498404	0.0791316651768349	0.287459157867476	1.03577306503233	189	c("IGF1"	"PDGFB"	"RRM2"	"CCNE1"	"CLSPN"	"CCNE2"	"BRCA2"	"GINS3"	"CDC6"	"LIG4"	"GINS4"	"SETMAR"	"FANCM"	"KCTD13"	"POLE"	"TOP3A"	"EXO1"	"POLQ"	"DNAJC2"	"CDC45"	"DUT"	"NOL8"	"TONSL"	"CDK2AP1"	"HMGA1"	"ZRANB3"	"RPA2"	"BRIP1"	"RFC3"	"CHTF18"	"DTL"	"MCM10"	"CDC25A"	"ATRIP"	"ATR"	"TOP1MT"	"PRIM2"	"SMARCAL1"	"CHAF1A"	"RAD1"	"RECQL4"	"SLX4"
612	GO_DNA_REPLICATION_CHECKPOINT	0.496389891696751	0.81671762927412	0.0741758965588009	0.465492059836552	0.976047757735741	11	c("CLSPN"	"CDC6"	"CDC45")
613	GO_DNA_REPLICATION_DEPENDENT_NUCLEOSOME_ORGANIZATION	0.00267582063201745	0.0454827586043265	0.431707695803346	0.737491899037021	1.81031639744839	19	c("HIST1H3H"	"HIST1H4K"	"HIST1H3C"	"HIST1H3I"	"HIST1H3E"	"HIST1H4A"	"HIST1H4H")
614	GO_DNA_REPLICATION_INDEPENDENT_NUCLEOSOME_ORGANIZATION	0.497418244406196	0.817511886144736	0.0716527366829457	0.351793769157482	0.985058035375218	40	c("HIST1H4K"	"CENPT"	"HIST1H4A"	"HIST1H4H"	"CENPO"	"HIST1H4I"	"CENPH"	"MIS18BP1")
615	GO_DNA_REPLICATION_INITIATION	0.282647584973166	0.641294530519807	0.105520936843198	0.444108409464829	1.15711593144056	27	c("CCNE1"	"CCNE2"	"CDC6"	"GINS4"	"POLE"	"CDC45"	"MCM10"	"PRIM2"	"ORC2"	"MCM5")
616	GO_DNA_STRAND_ELONGATION	0.773123909249564	0.976451804461025	0.051218434854034	0.294640180201458	0.789502132501789	30	c("GINS3"	"LIG4"	"GINS4"	"DCLRE1B"	"TERT"	"RFC3"	"PRIM2"	"FEN1")
617	GO_DNA_STRAND_ELONGATION_INVOLVED_IN_DNA_REPLICATION	0.859430604982206	1	0.0472587336673259	0.281464214285976	0.719836891139329	25	c("GINS3"	"LIG4"	"GINS4"	"RFC3"	"PRIM2"	"FEN1")
618	GO_DNA_SYNTHESIS_INVOLVED_IN_DNA_REPAIR	0.829716193656094	1	0.0459538081039063	0.255505664643801	0.788107299378667	67	c("USP43"	"ISG15"	"BRCA2"	"POLE"	"TOP3A"	"EXO1"	"PALB2"	"XRCC2"	"RPA2"	"BRIP1"	"RAD51B"	"RFC3"	"DTL")
619	GO_DNA_TEMPLATED_TRANSCRIPTION_ELONGATION	1	1	0.0366850427613443	0.141697356440174	0.450907849610921	82	c("ELL3"	"CD3EAP"	"GTF2E1"	"POLR1E"	"ELL2"	"ERCC2"	"GTF2F1"	"IKBKAP"	"TCEA2"	"TAF13"	"CTDP1"	"TAF2"	"POLR2D"	"CDK9"	"TAF5"	"GTF2E2"	"TBP"	"LEO1"	"POLR2G"	"ERCC6"	"ZNRD1"	"GTF2F2"	"CDK7"	"POLR2B"	"ERCC3"	"TAF1C"	"THOC7"	"GTF2B"	"POLR2K"	"CCNT1")
620	GO_DNA_TEMPLATED_TRANSCRIPTION_INITIATION	0.996904024767802	1	0.0339723613634993	0.183554126136206	0.649271688706057	164	c("CTGF"	"HIST1H4K"	"NR4A2"	"TEAD2"	"NR1H4"	"NOTCH4"	"HIST1H4A"	"HIST1H4H"	"NOTCH2"	"CD3EAP"	"GTF2E1"	"POLR1E"	"WWTR1"	"POLR3G"	"VDR"	"NR2F1"	"MED30"	"MED4"	"MED14"	"RARB"	"ERCC2"	"POLR3H"	"GTF2F1"	"MED24"	"HIST1H4I"	"TEAD3"	"MED7"	"TRIM28"	"CDK8"	"MED10"	"NRBP1"	"BRF2"	"TAF13"	"MED23"	"TEAD4")
621	GO_DNA_TEMPLATED_TRANSCRIPTION_TERMINATION	1	1	0.0338984188001938	0.119922341901977	0.395120710996364	94	c("CD3EAP"	"POLR1E"	"PRMT5"	"TTF2"	"ERCC2"	"LSM11"	"CSTF3"	"CSTF2"	"DHX38"	"TBP"	"SMN1"	"RNPS1"	"ZNRD1"	"CDK7"	"ZC3H11A"	"THOC2"	"UPF3B"	"THOC5"	"ERCC3"	"FIP1L1"	"SRSF6"	"TAF1C"	"THOC7"	"SETX"	"POLR2K"	"XRN2"	"NCBP2"	"CSTF1"	"NCBP1"	"SNRPD3"	"SLBP"	"SNRPF"	"PABPN1"	"EIF4A3"	"TWISTNB"	"CASC3"	"SRSF11"	"MAGOH"	"POLR1B"	"RBM8A"	"SRRM1"	"CLP1"
LSM10	"POLR1D"	"CDC40"	"PAPOLA"	"CCNH"	"SRSF1"	"POLR2A"	"SRSF7"	"SARNP"	"UBTF"	"SRSF9"	"NUDT21"	"SNRPB"	"POLR3K"	"SNRPE"	"TAF1B"	"MED18"	"SRSF2"	"U2AF1"	"GTF2H3"	"TTF1"	"TAF1D"	"SRSF3"	"CPSF3"	"POLR2F"	"SRSF4"	"POLR2L"	"CPSF7"	"THOC3"	"CHTOP"	"POLR1C"	"GTF2H1"	"DDX39B"	"POLR2E"	"SRSF5"	"PCF11"	"GTF2H4"	"MAZ")
622	GO_DOPAMINERGIC_NEURON_DIFFERENTIATION	0.438888888888889	0.773345964545494	0.0819778796501272	0.457922345151937	1.02858879807747	15	c("WNT5A"	"NR4A2"	"CSNK1E")
623	GO_DOPAMINE_METABOLIC_PROCESS	0.247288503253796	0.607206394356002	0.127505315300183	-0.523633506354525	-1.20560288080428	12	c("MAOB"	"MAOA"	"GRIN2A"	"NPR1")
624	GO_DOPAMINE_RECEPTOR_SIGNALING_PATHWAY	0.141323792486583	0.471954269856754	0.156312403073186	0.563529558215853	1.35839198042665	18	c("GNA14"	"GPR21"	"GNAO1"	"FLNA")
625	GO_DORSAL_VENTRAL_AXIS_SPECIFICATION	0.431654676258993	0.768768200242914	0.0813027345384498	0.437137248972047	1.03111125003413	17	c("MDFI"	"RGS20"	"RGS19")
626	GO_DORSAL_VENTRAL_NEURAL_TUBE_PATTERNING	0.658482142857143	0.913135436074735	0.070619624712259	-0.37838143129956	-0.844483020266064	11	c("BMP4"	"TCTN1"	"FKBP8"	"IFT122"	"PTCH1")
627	GO_DORSAL_VENTRAL_PATTERN_FORMATION	0.488888888888889	0.813174613800534	0.0721797965581253	0.334436565904896	0.98623546591667	50	c("NOG"	"MDFI"	"DUSP6"	"RGS20"	"PROP1"	"LRP4"	"GLI3")
628	GO_DOUBLE_STRAND_BREAK_REPAIR	0.478672985781991	0.808059219724994	0.0692836467392548	0.288774841001392	0.993565907490201	133	c("HIST1H4K"	"APBB1"	"HIST1H4A"	"HIST1H4H"	"BRCA2"	"LIG4"	"GINS4"	"SETMAR"	"APLF"	"RNF138"	"POLQ"	"PAPD7"	"ERCC1"	"CDC45"	"CDCA5"	"PALB2"	"XRCC2"	"RAD54L"	"SMC5"	"TONSL"	"DCLRE1B"	"RPA2"	"MDC1"	"BRIP1"	"RAD51B"	"HIST1H4I"	"TDP1"	"APTX"	"CHEK2"	"RECQL4"	"SLX4"	"EXD2"	"XRCC1"	"PRKDC"	"FEN1"	"XRCC5"	"XRCC3"	"BLM"	"UBE2N"	"XRCC6"	"EYA3"	"TRIP13"
WDR48	"SETX"	"LIG3"	"GINS2"	"RNF8"	"HIST4H4"	"PSMD14"	"H2AFX"	"PRPF19"	"SMARCAD1")
629	GO_DRUG_METABOLIC_PROCESS	0.0932754880694143	0.382947545983523	0.216542836735348	-0.603593991198726	-1.38970223599988	12	c("UGT1A1"	"UGT1A8"	"DPEP1"	"FMO1")
630	GO_DSRNA_FRAGMENTATION	0.899280575539568	1	0.0456790414930062	0.271310465892131	0.639962104101694	17	c("SMAD1"	"DROSHA"	"TERT"	"DGCR8"	"DICER1"	"PRKRA"	"SMAD2")
631	GO_EAR_DEVELOPMENT	0.0029377410324319	0.0483704979515801	0.431707695803346	0.470011051744082	1.60121045810345	117	c("COL11A1"	"PDGFRB"	"NOG"	"WNT5A"	"JAG1"	"NTN1"	"FAT4"	"EPHB2"	"FRZB"	"ATP8A2"	"PDGFA"	"KCNK2"	"CDH23"	"FZD6"	"VANGL2"	"PTPRQ"	"CHD7"	"FZD2"	"AHI1"	"MYO7A"	"OTX1"	"FGF10"	"FZD3"	"ECE1"	"BMPER"	"GBX2"	"SLC4A7"	"GLI3"	"CELSR1"	"NRP1"	"LRIG1"	"HES1")
632	GO_EAR_MORPHOGENESIS	0.0570469798657718	0.288987191611501	0.245041785430996	0.458145268253331	1.41883206687737	70	c("COL11A1"	"NOG"	"WNT5A"	"NTN1"	"EPHB2"	"FRZB"	"ATP8A2"	"FZD6"	"VANGL2"	"PTPRQ"	"CHD7"	"FZD2"	"MYO7A"	"OTX1"	"FGF10"	"FZD3"	"GBX2"	"CELSR1"	"NRP1"	"LRIG1")
633	GO_ECTODERMAL_PLACODE_DEVELOPMENT	0.776572668112798	0.977608683600408	0.0611692626746689	-0.32986151840422	-0.759466290885811	12	EDA
634	GO_ECTODERM_DEVELOPMENT	0.684095860566449	0.925248590791057	0.0675188953767744	-0.340820457970125	-0.846014529740665	16	EDA
635	GO_ELECTRON_TRANSPORT_CHAIN	1.75450990840296e-06	0.000127201968359214	0.643551836150722	-0.588722655837946	-2.05873523503981	84	c("PPARGC1A"	"IMMP2L"	"NDUFA5"	"UQCR10"	"NDUFS7"	"COX8A"	"NDUFB11"	"NDUFB5"	"NDUFB9"	"UQCRB"	"ETFA"	"COX5B"	"NDUFV3"	"NDUFA6"	"UQCRQ"	"NDUFS5"	"NDUFA12"	"SDHC"	"UQCR11"	"TAZ"	"COQ9"	"NDUFB4"	"NDUFS3"	"NDUFS6"	"CYC1"	"COX7A2L"	"NDUFB8"	"COX5A"	"SCO2"	"PINK1"	"NDUFA4"	"POLG2"	"SLC25A12"	"COX7C"	"NDUFA13"	"NDUFV2"	"SDHA"	"COX4I1"	"NDUFA1"	"NDUFB7"	"NDUFB10"	"COX7B"
NDUFS1	"COX6B1"	"NDUFA10"	"NDUFA7")
636	GO_EMBRYONIC_AXIS_SPECIFICATION	0.400709219858156	0.749246232638274	0.0845557442441281	0.418834609268013	1.05523938880916	22	c("WNT5A"	"STIL"	"NRARP"	"BASP1")
637	GO_EMBRYONIC_CAMERA_TYPE_EYE_DEVELOPMENT	0.00239347656445469	0.0430347086288953	0.431707695803346	0.672025730953163	1.76958934511903	28	c("NES"	"WNT5A"	"PPP1R13L"	"SOX11"	"HIPK2"	"FOXF2"	"TBX2"	"PHACTR4"	"FGF10")
638	GO_EMBRYONIC_CAMERA_TYPE_EYE_MORPHOGENESIS	0.0322003577817531	0.212298682284041	0.341793380897475	0.653318546973971	1.57482897202972	18	c("WNT5A"	"SOX11"	"HIPK2"	"FOXF2"	"TBX2"	"PHACTR4"	"KDM2B")
639	GO_EMBRYONIC_CRANIAL_SKELETON_MORPHOGENESIS	0.965277777777778	1	0.0408229003677776	0.223155061548675	0.616396790048632	37	c("MMP14"	"TGFBR2"	"MMP16"	"NDST1"	"MTHFD1L"	"IRX5"	"HOXA2"	"TGFB3"	"PDGFRA"	"PAX5"	"SIX1")
640	GO_EMBRYONIC_DIGESTIVE_TRACT_DEVELOPMENT	0.478723404255319	0.808059219724994	0.0751181635276301	0.392868179882628	0.997869645250196	23	c("SOX11"	"TCF7"	"ADA"	"FOXF2"	"FGF10"	"GLI3"	"TGFB2"	"PITX2"	"RARB"	"SHOX2")
641	GO_EMBRYONIC_DIGESTIVE_TRACT_MORPHOGENESIS	0.508317929759704	0.823342422474905	0.0741758965588009	0.454930535284859	0.967677750489437	12	c("SOX11"	"TCF7"	"FGF10"	"GLI3"	"PITX2"	"SHOX2"	"PDGFRA")
642	GO_EMBRYONIC_DIGIT_MORPHOGENESIS	0.144329896907216	0.474271568866163	0.151148761385484	0.448031487820288	1.2633626195095	41	c("NOG"	"WNT5A"	"FZD6"	"TBX2"	"LRP4"	"ECE1"	"GLI3"	"MYCN"	"HDAC1"	"HDAC2"	"GNA12")
643	GO_EMBRYONIC_EYE_MORPHOGENESIS	0.0149827048159104	0.131281204965921	0.380730400722792	0.64427431667397	1.63281189605588	24	c("FBN1"	"WNT5A"	"SOX11"	"HIPK2"	"FOXF2"	"TBX2"	"PHACTR4")
644	GO_EMBRYONIC_FORELIMB_MORPHOGENESIS	0.561111111111111	0.859877766441689	0.0692836467392548	0.412787239086017	0.927205965396439	15	c("WNT9A"	"HOXA9"	"SHOX2"	"RECK"	"RUNX2")
645	GO_EMBRYONIC_HEART_TUBE_DEVELOPMENT	0.162393162393162	0.493204931550574	0.141225119642531	0.421414394678434	1.24272841025962	50	c("WNT5A"	"NKX2-5"	"NDRG4"	"VANGL2"	"TBX2"	"AHI1"	"ENG"	"STIL"	"ACVR1"	"HES1"	"CCDC39"	"DLL1"	"MEGF8"	"RYR2"	"NPHP3"	"SETDB2")
646	GO_EMBRYONIC_HEART_TUBE_MORPHOGENESIS	0.0688468158347676	0.322360872059667	0.224966093540314	0.474440316320146	1.3515655870369	43	c("WNT5A"	"NKX2-5"	"NDRG4"	"VANGL2"	"TBX2"	"AHI1"	"ENG"	"STIL"	"ACVR1"	"HES1"	"CCDC39"	"DLL1"	"MEGF8"	"RYR2"	"NPHP3"	"SETDB2")
647	GO_EMBRYONIC_HEMOPOIESIS	0.412147505422993	0.757984890003217	0.0943563635421779	-0.468195278839805	-1.07796306022875	12	c("GATA1"	"ZFPM1")
648	GO_EMBRYONIC_HINDLIMB_MORPHOGENESIS	0.12636165577342	0.446186679262785	0.184706471207739	-0.543786605802423	-1.34983496098563	16	c("MMP13"	"FGF8"	"BMP4"	"ZBTB16")
649	GO_EMBRYONIC_MORPHOGENESIS	1.4108613575382e-06	0.000103964291838266	0.643551836150722	0.442672795926016	1.69593930547619	375	c("COL11A1"	"HTR2B"	"WNT7B"	"SOX8"	"ITGA2"	"WNT11"	"NOG"	"FBN1"	"WNT5A"	"MMP2"	"MDFI"	"MMP9"	"SNAI1"	"HYAL1"	"NTN1"	"SOX11"	"HMGA2"	"FRAS1"	"EPHB2"	"FRZB"	"TCF7"	"NKX2-5"	"ATP8A2"	"WNT9A"	"FLRT3"	"ITGB3"	"EXT1"	"DLC1"	"DUSP4"	"FLT1"	"HIPK2"	"MMP14"	"ITGB5"	"IRX3"	"FZD6"	"ITGA5"	"NDRG4"	"VANGL2"	"PTPRQ"	"ITGB1"	"COL12A1"	"DACT1"
PHACTR4	"TGFBR2"	"MYO7A"	"FN1"	"HOXA9"	"OTX1"	"MMP16"	"LAMB1"	"LRP4"	"SOX4"	"FGF10"	"EPHA2"	"LEF1"	"FGF2"	"VASP"	"FZD3"	"ECE1"	"GBX2"	"HOXB4"	"ENG"	"BMPR2"	"MMP15"	"STIL"	"TXNRD1"	"ACVR1"	"GLI3"	"CELSR1"	"NRP1"	"LRIG1"	"HES1"	"DEAF1")
650	GO_EMBRYONIC_ORGAN_DEVELOPMENT	0.00239053674466657	0.0430347086288953	0.431707695803346	0.402331682587819	1.49957410313799	279	c("COL11A1"	"WNT7B"	"NES"	"WNT11"	"NOG"	"FBN1"	"WNT5A"	"MDFI"	"SNAI1"	"HYAL1"	"PPP1R13L"	"NTN1"	"SOX11"	"EPHB2"	"FRZB"	"TCF7"	"NKX2-5"	"ATP8A2"	"WNT9A"	"PDGFA"	"HS6ST1"	"ADA"	"HIPK2"	"MMP14"	"PDGFB"	"FZD6"	"NDRG4"	"VANGL2"	"PTPRQ"	"CHD7"	"HOXC9"	"FZD2"	"FOXF2"	"TBX2"	"AHI1"	"PHACTR4"	"TGFBR2"	"MYO7A"	"OTX1"	"MMP16"	"PLCD1"	"FGF10"
HES1)
651	GO_EMBRYONIC_ORGAN_MORPHOGENESIS	0.000629568112694369	0.0169455608776119	0.477270815362862	0.450885758045822	1.62623754922306	190	c("COL11A1"	"WNT11"	"NOG"	"FBN1"	"WNT5A"	"MDFI"	"HYAL1"	"NTN1"	"SOX11"	"EPHB2"	"FRZB"	"TCF7"	"NKX2-5"	"ATP8A2"	"WNT9A"	"HIPK2"	"MMP14"	"FZD6"	"NDRG4"	"VANGL2"	"PTPRQ"	"CHD7"	"HOXC9"	"FZD2"	"FOXF2"	"TBX2"	"AHI1"	"PHACTR4"	"TGFBR2"	"MYO7A"	"OTX1"	"MMP16"	"FGF10"	"EPHA2"	"FZD3"	"GBX2"	"HOXB4"	"ENG"	"STIL"	"ACVR1"	"GLI3"	"CELSR1"
652	GO_EMBRYONIC_PATTERN_SPECIFICATION	0.36159169550173	0.721738308739022	0.0888945288620449	0.385791450851564	1.07270691842109	38	c("WNT5A"	"SEMA3A"	"FGF10"	"STIL"	"NRP1"	"NRARP"	"BASP1"	"DLL1"	"PGAP1"	"SMAD5"	"SMAD1")
653	GO_EMBRYONIC_PLACENTA_DEVELOPMENT	0.423469387755102	0.765483406947378	0.0793434960134973	0.334673792498846	1.01227015873212	59	c("WNT7B"	"MDFI"	"SNAI1"	"HS6ST1"	"PDGFB"	"PLCD1"	"LEF1"	"KRT8"	"E2F7"	"PKD1"	"HES1"	"CASP8")
654	GO_EMBRYONIC_PLACENTA_MORPHOGENESIS	0.72037037037037	0.945972776749873	0.0572461135202884	0.359157816554831	0.806743131802594	15	c("WNT7B"	"LEF1")
655	GO_EMBRYONIC_SKELETAL_SYSTEM_DEVELOPMENT	0.000217956995414981	0.00744704523766638	0.518848077743792	0.552470051118537	1.80019620463173	90	c("COL11A1"	"COL1A1"	"WNT11"	"NOG"	"WNT5A"	"MDFI"	"HYAL1"	"SOX11"	"SULF2"	"WNT9A"	"EXT1"	"MMP14"	"HOXC9"	"SULF1"	"TGFBR2"	"HOXA9"	"MMP16"	"HOXB4"	"GLI3"	"DEAF1"	"HOXC6")
656	GO_EMBRYONIC_SKELETAL_SYSTEM_MORPHOGENESIS	0.0317195325542571	0.209984239810583	0.332263053752429	0.473886835969184	1.464137567691	69	c("COL11A1"	"NOG"	"MDFI"	"HYAL1"	"SOX11"	"WNT9A"	"MMP14"	"HOXC9"	"TGFBR2"	"MMP16"	"HOXB4"	"GLI3")
657	GO_EMBRYO_DEVELOPMENT	5.31644397726183e-07	4.6118713640926e-05	0.659444398037935	0.399905419437342	1.59091542487023	634	c("COL11A1"	"HTR2B"	"COL1A1"	"WNT7B"	"SOX8"	"ITGA2"	"NES"	"WNT11"	"NOG"	"FBN1"	"WNT5A"	"CYP1A1"	"MMP2"	"MDFI"	"MMP9"	"SNAI1"	"HYAL1"	"PPP1R13L"	"NTN1"	"SOX11"	"HMGA2"	"FRAS1"	"SULF2"	"EPHB2"	"FRZB"	"TCF7"	"NKX2-5"	"ATP8A2"	"WNT9A"	"FLRT3"	"CDK5R1"	"HES7"	"ACVRL1"	"ITGB3"	"EXT1"	"PDGFA"	"SEMA3C"	"HS6ST1"	"DLC1"	"DUSP4"	"FLT1"	"ADA"
COL12A1	"DACT1"	"INHBA"	"SEMA3A"	"LAMB3"	"ITGAV"	"CHD7"	"RGS20"	"HOXC9"	"PTK2"	"FZD2"	"SULF1"	"LMO4"	"MYH10"	"AFF3"	"FOXF2"	"TBX2"	"TGFB1I1"	"AHI1"	"TANC2"	"NANOG"	"APAF1"	"SHROOM3"	"PHACTR4"	"NOTCH4"	"TGFBR2"	"MYO7A"	"FN1"	"HOXA9"	"OTX1"	"MMP16"	"PLCD1"	"LAMB1"	"LRP4"	"SOX4"	"FGF10"	"EPHA2"	"LEF1"	"FGF2"	"BRCA2"	"VASP"	"LFNG"	"ZFPM2"	"FZD3"	"ECE1"	"USP22"	"GBX2"	"KRT8"	"HOXB4"	"NRG1"
STIL	"SKIL"	"GINS4"	"TXNRD1"	"ACVR1"	"GLI3"	"FUT10"	"CELSR1"	"PKD1"	"NRP1"	"LRIG1"	"HES1"	"DEAF1"	"HOXC6"	"CASP8"	"ZMIZ1"	"AMOT"	"POFUT2"	"RALA"	"KDM2B"	"TGFB2"	"POLE"	"SALL2"	"NRARP"	"LUZP1"	"MYCN"	"BASP1"	"SEMA4C"	"CCDC39"	"HDAC1"	"DLL1"	"RGS19"	"COL4A2"	"LRIG3"	"DLX1"	"ENO1"	"NDST1"	"ZBTB17"	"PGAP1"	"SKI"	"PIK3CB"	"ERCC1"	"MEGF8"	"PLOD3"	"FOSL1"	"ATP7A"	"SMAD5"	"DVL3"	"PALB2"	"DMRT2"
TSHZ1	"RNF2"	"RARB"	"BYSL"	"ERCC2"	"MTHFD1L"	"HDAC2"	"GNA12"	"SHOX2"	"AKT1"	"SEC24B"	"RYR2"	"CYP26B1"	"DYNC2H1"	"CYR61")
658	GO_EMBRYO_DEVELOPMENT_ENDING_IN_BIRTH_OR_EGG_HATCHING	0.000446748875917772	0.0130214714817444	0.49849310876659	0.391891220123147	1.5154647452422	412	c("COL11A1"	"COL1A1"	"WNT7B"	"SOX8"	"WNT11"	"NOG"	"WNT5A"	"CYP1A1"	"MDFI"	"SNAI1"	"HYAL1"	"SOX11"	"SULF2"	"TCF7"	"NKX2-5"	"WNT9A"	"HES7"	"ACVRL1"	"EXT1"	"SEMA3C"	"HS6ST1"	"DLC1"	"ADA"	"MMP14"	"PDGFB"	"PTPRR"	"FZD6"	"VANGL2"	"ITPK1"	"ITGB1"	"UBTFL1"	"DACT1"	"CHD7"	"RGS20"	"HOXC9"	"FZD2"	"SULF1"	"LMO4"	"MYH10"	"TANC2"	"APAF1"	"SHROOM3"
GBX2	"KRT8"	"HOXB4"	"MYO1E"	"MYH9"	"LIG4"	"PLCG1"	"E2F7"	"STIL"	"SKIL"	"GINS4"	"ACVR1"	"GLI3"	"CELSR1"	"PKD1"	"HES1"	"DEAF1"	"HOXC6"	"CASP8"	"ZMIZ1"	"AMOT"	"RALA"	"KDM2B"	"SALL2"	"NRARP"	"LUZP1"	"MYCN"	"SEMA4C"	"DLL1"	"RGS19"	"DLX1"	"ENO1"	"NDST1"	"SKI"	"MEGF8"	"PLOD3"	"FOSL1"	"ATP7A"	"DVL3"	"PALB2"	"DMRT2"	"OCRL"	"PITX2"	"MAFF"	"HOXB8"	"XRCC2"	"PPP2R3A"	"BYSL"	"ERCC2"	"MTHFD1L"
SEC24D	"SPINT1"	"KIDINS220")
659	GO_EMBRYO_IMPLANTATION	0.156583629893238	0.487897536090307	0.147331213699377	0.505529663620837	1.29287803908813	25	c("MMP2"	"MMP9"	"PTGS2"	"UBTFL1"	"TGFBR2")
660	GO_ENDOCARDIAL_CUSHION_DEVELOPMENT	0.649186256781193	0.907084931374406	0.0610363728309177	0.342790565415702	0.868748759000616	24	c("JAG1"	"SNAI1"	"TBX2"	"ENG"	"ACVR1"	"TGFB2"	"CRELD1")
661	GO_ENDOCARDIAL_CUSHION_MORPHOGENESIS	0.777777777777778	0.978176030798877	0.0536769600638126	0.342484153359441	0.769290617490359	15	c("SNAI1"	"TBX2"	"ENG"	"TGFB2"	"MDM2")
662	GO_ENDOCHONDRAL_BONE_MORPHOGENESIS	0.512953367875648	0.82447334507222	0.0702812841717392	0.354470342158446	0.962411143062336	32	c("COL1A1"	"MMP14"	"THBS3"	"TGFBR2"	"MMP16"	"BMP6"	"BMPR2"	"SERPINH1")
663	GO_ENDOCRINE_PANCREAS_DEVELOPMENT	0.101063829787234	0.403806146572104	0.186432558434075	0.550969439171886	1.38814854689391	22	c("IL6"	"WNT5A"	"SOX4"	"BMP6"	"ONECUT2"	"EIF2AK3"	"DLL1"	"AKT1"	"SIDT2"	"MEN1"	"FOXO1"	"BAK1"	"CDK6")
664	GO_ENDOCRINE_PROCESS	0.65884476534296	0.913135436074735	0.0602484086158019	0.340152650810147	0.850001499521332	21	c("RPS6KA2"	"INHBA"	"AVPR1A"	"MME"	"ECE1"	"HSD11B2")
665	GO_ENDOCRINE_SYSTEM_DEVELOPMENT	0.0369127516778524	0.228543827537116	0.307750047666508	0.471059923157587	1.45882751762309	70	c("IL6"	"WNT11"	"NOG"	"TG"	"WNT5A"	"NKX2-5"	"ETS1"	"PROP1"	"SOX4"	"FGF10"	"BMP6"	"HES1"	"ONECUT2"	"EIF2AK3")
666	GO_ENDOCYTIC_RECYCLING	0.965753424657534	1	0.053347785067549	-0.227624835189907	-0.597025865062565	22	EHD3
667	GO_ENDOCYTOSIS	0.0121347499519824	0.115053926224643	0.380730400722792	0.350892942535073	1.33414197042071	339	c("CD6"	"HTR2B"	"CD93"	"MASP1"	"MYO1G"	"SIGLEC1"	"CYFIP2"	"PICALM"	"THBS1"	"FYN"	"AIF1"	"PLCG2"	"LRP8"	"LDLRAD3"	"FCHO1"	"SYT12"	"IGF2R"	"TYRO3"	"CLEC7A"	"TUB"	"ITGB1"	"HHIPL1"	"APLP1"	"OLR1"	"PAK1"	"RABGEF1"	"HYOU1"	"ITGAV"	"MRC2"	"PTK2"	"DNM1"	"SNX18"	"SNX7"	"FNBP1L"	"YES1"	"MARCH3"	"PDLIM7"	"LOXL2"	"TGFBR2"	"AMN"	"MYO7A"	"HSP90B1"
RINL	"LRP1"	"VLDLR"	"CUBN"	"LIMK1"	"ARRB1"	"SPARC"	"CTTN"	"TXNDC5"	"SH3KBP1"	"PECAM1"	"PLD2"	"SH3GL3"	"HTR1B"	"RAB31"	"LOXL4"	"GSN"	"APOBR"	"MICALL1"	"P2RX7"	"CSNK1G1"	"HSPH1"	"DLL1"	"OPHN1"	"CALR"	"PIK3C2A"	"CXCL16")
668	GO_ENDODERMAL_CELL_DIFFERENTIATION	0.00918701353426772	0.0980893725333336	0.380730400722792	0.633159090740653	1.69657937356286	30	c("COL11A1"	"MMP2"	"MMP9"	"HMGA2"	"MMP14"	"ITGB5"	"ITGA5"	"COL12A1"	"INHBA"	"LAMB3"	"ITGAV"	"NANOG"	"FN1"	"LAMB1"	"MMP15")
669	GO_ENDODERM_DEVELOPMENT	0.00181623443252705	0.0356505404987297	0.45505986738723	0.590058796140321	1.73268648589228	49	c("COL11A1"	"NOG"	"MMP2"	"MMP9"	"HMGA2"	"EXT1"	"DUSP4"	"MMP14"	"ITGB5"	"ITGA5"	"COL12A1"	"INHBA"	"LAMB3"	"ITGAV"	"NANOG"	"FN1"	"LAMB1")
670	GO_ENDODERM_FORMATION	0.00289149440981898	0.0478022154747576	0.431707695803346	0.630244524146414	1.73196320766286	36	c("COL11A1"	"NOG"	"MMP2"	"MMP9"	"HMGA2"	"DUSP4"	"MMP14"	"ITGB5"	"ITGA5"	"COL12A1"	"INHBA"	"LAMB3"	"ITGAV"	"NANOG"	"FN1"	"LAMB1")
671	GO_ENDOMEMBRANE_SYSTEM_ORGANIZATION	1	1	0.0768736734126542	-0.17109175868507	-0.714347877102767	388	c("PRKCB"	"FA2H"	"ATP8B3"	"WNT4"	"EHD3"	"SLC9A3R1"	"CRB3"	"BAIAP2"	"TSPAN5"	"TRDN"	"REEP1"	"NDRG1"	"AHNAK2"	"RAB27A"	"TNFRSF1A"	"TRIM72"	"OPTN"	"ATP1B1"	"TULP2"	"NFASC"	"KRT18"	"KIFC3"	"CAV1"	"ABCA1"	"BSG"	"PLEKHF1"	"BLOC1S1"	"BAIAP2L1"	"XKR8"	"TMEM150A"	"CACNB2"	"SYNE2"	"LAMA5"	"DTNBP1"	"PALM"	"PRKD1"	"CASQ1"	"REEP2"	"RFX2"	"SH3TC2"	"RAMP1"	"COL4A3BP"
LAMTOR1	"EZR")
672	GO_ENDOPLASMIC_RETICULUM_CALCIUM_ION_HOMEOSTASIS	0.351158645276292	0.710377187451365	0.0922597260527354	0.441448492558641	1.09657202116563	20	c("ATP2A1"	"WFS1"	"TGM2"	"RAP1GDS1")
673	GO_ENDOPLASMIC_RETICULUM_ORGANIZATION	0.977391304347826	1	0.0403295396423143	0.209637400750436	0.570665566761048	34	c("ATL1"	"ATL2"	"EIF2AK3"	"RTN4"	"DOPEY2"	"TOR1B"	"WRB"	"LMAN1")
674	GO_ENDOPLASMIC_RETICULUM_TO_CYTOSOL_TRANSPORT	0.516994633273703	0.826825501473368	0.0716527366829457	0.397503637803656	0.958185326591295	18	c("CCR5"	"FKBP1B"	"HSP90B1"	"SEL1L"	"RYR2"	"SYVN1")
675	GO_ENDOSOME_ORGANIZATION	0.843270868824532	1	0.0461379160269737	0.254039691601015	0.763223473839693	56	c("ALS2CL"	"CHMP4C"	"DNM1"	"STX6"	"VPS37D"	"FAM109A"	"TSG101"	"HOOK1"	"TMEM127"	"HOOK3"	"AKTIP"	"HGS"	"ANXA8"	"CLCN3"	"VPS37C"	"CHMP7"	"VPS36"	"VPS33B"	"VTA1")
676	GO_ENDOSOME_TO_LYSOSOME_TRANSPORT	0.960207612456747	1	0.0409055783172035	0.22882538774979	0.636257169534924	38	c("RHOB"	"DENND3"	"SNX16"	"TSG101"	"HOOK1"	"VAMP7"	"HOOK3"	"SORT1"	"AKTIP"	"ADRB2"	"VPS33B"	"SCYL2"	"M6PR"	"PCDHGA3"	"HMGXB4")
677	GO_ENDOTHELIAL_CELL_DEVELOPMENT	0.198952879581152	0.545300403999368	0.127505315300183	0.444119515502205	1.22047654709362	36	c("WNT7B"	"COL18A1"	"MSN"	"NOTCH4"	"PTPRS"	"PDE2A"	"ENG"	"MYADM"	"TJP2"	"F2RL1"	"PDE4D"	"PLOD3")
678	GO_ENDOTHELIAL_CELL_DIFFERENTIATION	0.0012886397000566	0.0275830259607354	0.45505986738723	0.577314904817944	1.72920916622174	55	c("S1PR1"	"WNT7B"	"JAG1"	"ACVRL1"	"COL18A1"	"MSN"	"NOTCH4"	"PTPRS"	"BMPER"	"PDE2A"	"NRG1"	"ENG"	"BMPR2"	"MYADM"	"ACVR1"	"NRP1"	"TJP2"	"F2RL1"	"PDE4D"	"DLL1"	"PLOD3")
679	GO_ENDOTHELIAL_CELL_MIGRATION	0.530516431924883	0.837608486653441	0.0845557442441281	-0.318475681453909	-0.949957220405558	39	c("TNFSF12"	"ITGB2"	"EGR3"	"NR4A1"	"SCARB1"	"PLEKHG5"	"ID1"	"PTK2B"	"NOS3"	"CORO1B")
680	GO_ENDOTHELIAL_CELL_PROLIFERATION	0.38878842676311	0.743853427895981	0.0873098257637931	0.433924697696228	1.06515203288746	19	c("ACVRL1"	"MMP14"	"LOXL2"	"BMPER"	"BMPR2"	"SEMA5A"	"NRARP"	"PIK3CB")
681	GO_ENDOTHELIAL_TUBE_MORPHOGENESIS	0.526315789473684	0.832731247336927	0.0697792517076235	0.463710445858572	0.959892803651541	10	c("ACVRL1"	"STARD13"	"RHOB"	"PRKD2"	"CCM2")
682	GO_ENDOTHELIUM_DEVELOPMENT	0.00590449602655571	0.0741360604451618	0.407017918923954	0.521946674910937	1.61021156923798	68	c("S1PR1"	"WNT7B"	"JAG1"	"ACVRL1"	"COL18A1"	"MSN"	"NOTCH4"	"STARD13"	"PTPRS"	"BMPER"	"PDE2A"	"NRG1"	"ENG"	"BMPR2"	"MYADM"	"ACVR1"	"NRP1"	"RHOB"	"PECAM1"	"TJP2"	"F2RL1"	"PDE4D"	"DLL1")
683	GO_ENERGY_COUPLED_PROTON_TRANSPORT_DOWN_ELECTROCHEMICAL_GRADIENT	0.000436888097734095	0.0129032929533139	0.49849310876659	-0.742803063003606	-1.90574185235556	20	c("ATP5G1"	"ATP5F1"	"ATP6V0A1"	"ATP6V0A4"	"ATP5A1"	"ATP5C1"	"ATP5O"	"ATP5H"	"ATP5E"	"ATP5G2"	"ATP5J"	"ATP5G3"	"ATP5L"	"ATP5D"	"ATP5J2")
684	GO_ENERGY_DERIVATION_BY_OXIDATION_OF_ORGANIC_COMPOUNDS	9.77138636983792e-05	0.00395697132724517	0.538434096309916	-0.423220484349229	-1.64764176299183	175	c("PPARGC1A"	"IMMP2L"	"NR4A3"	"PHKA2"	"PID1"	"BLOC1S1"	"NDUFA5"	"UQCR10"	"NDUFS7"	"NR1D1"	"COX8A"	"NDUFB11"	"NDUFB5"	"NDUFB9"	"UQCRB"	"PER2"	"IDH1"	"ETFA"	"COX5B"	"NDUFV3"	"NDUFA6"	"UQCRQ"	"NDUFS5"	"NDUFA12"	"IDH3B"	"SDHC"	"SUCLG2"	"PPP1CC"	"KL"	"UQCR11"	"TAZ"	"COQ9"	"SDHD"	"NDUFB4"	"NDUFS3"	"NDUFS6"	"ACO2"	"CYC1"	"COX7A2L"	"IDH2"	"FASTKD2"	"UGP2"
COX4I1	"NDUFA1"	"NDUFB7"	"NDUFB10"	"COX7B"	"ACO1"	"NDUFA2"	"UQCRH"	"NDUFB6"	"PDHB"	"IDH3G"	"COX6C"	"NDUFC2"	"PDHA1"	"MDH1"	"OXA1L"	"PFKM"	"NDUFA8"	"NDUFA9"	"ETFB"	"PPP1R3E"	"PYGB"	"PPP1CA"	"SURF1"	"COX6A1"	"NDUFS2"	"PGM2"	"NDUFS1"	"COX6B1"	"NDUFA10"	"GFPT2"	"NDUFA7"	"GNAS")
685	GO_ENERGY_HOMEOSTASIS	0.359375	0.719871045008913	0.104343952581949	-0.500565688016806	-1.1171775068511	11	c("AMPD3"	"NR4A3"	"STAT3"	"ACACB")
686	GO_ENERGY_RESERVE_METABOLIC_PROCESS	0.577054794520548	0.868889632355674	0.0640703750499722	0.318208217986292	0.929548826942336	48	c("EPM2A"	"MYC"	"MRAP2"	"PPP1R3D"	"NHLRC1"	"PHKA1"	"STBD1"	"PYGM"	"AKT1"	"GYS1"	"PGM1"	"PRKAG2"	"PPP1R2"	"PHKG1")
687	GO_ENSHEATHMENT_OF_NEURONS	0.753807106598985	0.967827176281759	0.0702812841717392	-0.260290280782667	-0.861509832269168	65	c("FA2H"	"ID4"	"LGI4"	"CNTNAP1"	"POU3F1"	"NDRG1"	"NAB2"	"NFASC"	"MPDZ")
688	GO_ENTEROENDOCRINE_CELL_DIFFERENTIATION	0.458483754512635	0.789006308014662	0.0782955249944794	0.483778204217114	1.01439030266883	11	c("WNT5A"	"BMP6"	"DLL1"	"SIDT2"	"MEN1"	"CDK6")
689	GO_ENTRAINMENT_OF_CIRCADIAN_CLOCK	0.675799086757991	0.920223527734127	0.0704500850658419	-0.324846092451876	-0.852022667897688	22	c("USP2"	"ID2"	"PPP1CC")
690	GO_ENTRAINMENT_OF_CIRCADIAN_CLOCK_BY_PHOTOPERIOD	0.369955156950673	0.727537182852144	0.102821842840815	-0.434612295254573	-1.07746596661684	17	c("USP2"	"ID2"	"PPP1CC")
691	GO_ENZYME_LINKED_RECEPTOR_PROTEIN_SIGNALING_PATHWAY	1.63813331901019e-05	0.000903433739288463	0.575610261071129	0.399548272253168	1.55855561847227	504	c("PDGFRB"	"NCF2"	"IGF1"	"NGFR"	"NOG"	"PGF"	"GDF6"	"CTGF"	"MMP2"	"CDH5"	"MMP9"	"LTBP1"	"PTPRE"	"CYFIP2"	"KALRN"	"NGF"	"SULF2"	"FGF5"	"FYN"	"EPHB2"	"NKX2-5"	"SH2B2"	"FLRT3"	"CDK5R1"	"SHC4"	"ACVRL1"	"BMP1"	"ITGB3"	"EPHA4"	"HBEGF"	"PDGFA"	"DUSP15"	"PDGFRL"	"EFNA3"	"FSTL1"	"EPHB3"	"FLT1"	"HIPK2"	"ITGB5"	"PDGFB"	"PTPRR"	"GDF15"
GAB2	"IRS1"	"DNM1"	"NRP2"	"RPS6KA5"	"GDF9"	"TGFB1I1"	"CSF1"	"AHI1"	"DDIT4"	"MAPK11"	"YES1"	"RASSF2"	"BAMBI"	"TGFBR2"	"CHN1"	"EPHB4"	"GDF11"	"EPHB6"	"IQGAP1"	"NTRK2"	"FRK"	"LRP4"	"FMOD"	"FGF10"	"EPHA2"	"LEF1"	"FGF2"	"CD3EAP"	"MAPKAPK3"	"FURIN"	"CLASP2"	"GHR"	"BMP6"	"PLEKHA1"	"NRG1"	"MYO1E"	"ENG"	"PTPRG"	"BMPR2"	"IL31RA"	"PLCG1"	"SRC"	"SKIL"	"EFNB2"	"ACVR1"	"NRP1")
692	GO_EPHRIN_RECEPTOR_SIGNALING_PATHWAY	0.000871667153319221	0.0214106221539339	0.477270815362862	0.553201273655753	1.73140502271894	73	c("MMP2"	"MMP9"	"KALRN"	"FYN"	"EPHB2"	"CDK5R1"	"EPHA4"	"EFNA3"	"EPHB3"	"EPHA1"	"APH1B"	"PAK1"	"PTK2"	"EFNA4"	"DNM1"	"YES1"	"CHN1"	"EPHB4"	"EPHB6"	"EPHA2"	"SRC"	"EFNB2")
693	GO_EPIBOLY	0.102517985611511	0.406007352708142	0.186432558434075	0.595015114218477	1.40351063574142	17	c("COL5A1"	"ACVRL1"	"HBEGF"	"ITGA5"	"MMP12"	"FLNA"	"MEGF8"	"CYR61")
694	GO_EPIDERMAL_CELL_DIFFERENTIATION	0.37	0.727537182852144	0.109684061970549	-0.313969084389979	-1.0559334048577	72	c("CLIC5"	"FA2H"	"CRCT1"	"SLC9A3R1"	"PRR9"	"POU3F1"	"KLF4"	"ST14"	"IVL"	"TXNIP")
695	GO_EPIDERMAL_GROWTH_FACTOR_RECEPTOR_SIGNALING_PATHWAY	0.725085910652921	0.948903822210991	0.053457214108991	0.295198306085935	0.832402443555674	41	c("HBEGF"	"PTK2"	"RPS6KA5"	"RASSF2"	"IQGAP1"	"PLCG1"	"SRC"	"PTPN11"	"PIK3C2A"	"CBL"	"CSK")
696	GO_EPIDERMIS_DEVELOPMENT	0.410658307210031	0.757545579898881	0.0766746872490091	0.29563128415917	1.02283281775719	136	c("WNT5A"	"CTGF"	"JAG1"	"SNAI1"	"CASP14"	"FOXQ1"	"PDGFA"	"FABP5"	"KRT14"	"FZD6"	"VANGL2"	"INHBA"	"CD109"	"EMP1"	"LAMB3"	"PLOD1"	"FLNB"	"MYO7A"	"LRP4"	"FGF10"	"EPHA2"	"FZD3"	"SLC4A7"	"PALLD"	"CELSR1"	"HES1")
697	GO_EPIDERMIS_MORPHOGENESIS	0.46690518783542	0.796787706651562	0.0768736734126542	0.411645023568757	0.992273236862143	18	c("SNAI1"	"FOXQ1"	"FGF10"	"TGFB2"	"PLOD3"	"ATP7A")
698	GO_EPITHELIAL_CELL_APOPTOTIC_PROCESS	0.276595744680851	0.635399404963729	0.106323255932708	0.456100614571295	1.15847752952817	23	c("COL4A3"	"RB1"	"TGFBR2"	"KRT8"	"BMPR2"	"GSN"	"E2F1"	"RYR2"	"STK3"	"STK4")
699	GO_EPITHELIAL_CELL_CELL_ADHESION	0.625	0.895175640164504	0.0732558655828455	-0.394177041913284	-0.879736137503374	11	c("BVES"	"KIFC3"	"PLEKHA7")
700	GO_EPITHELIAL_CELL_DEVELOPMENT	0.0668740279937792	0.318093921515383	0.216542836735348	0.385898494999931	1.32394272444695	125	c("WNT7B"	"SOX8"	"WNT5A"	"JAG1"	"FOXJ1"	"PDGFB"	"WNT5B"	"COL18A1"	"CDKN1A"	"SDC1"	"MSN"	"FLNB"	"SHROOM3"	"NOTCH4"	"MYO7A"	"IQGAP1"	"EPHA2"	"C1GALT1"	"PTPRS"	"BMP6"	"SLC4A7"	"PDE2A"	"MYO1E"	"ENG"	"PALLD"	"MYADM"	"ONECUT2"	"TJP2"	"BASP1"	"F2RL1"	"PDE4D"	"DLL1")
701	GO_EPITHELIAL_CELL_DIFFERENTIATION	0.11048951048951	0.42089012682233	0.156312403073186	0.314912776652056	1.17985163909919	299	c("S1PR1"	"WNT7B"	"SOX8"	"ITGA2"	"WNT11"	"WNT5A"	"CYP1A1"	"JAG1"	"CASP14"	"SOX11"	"FOXJ1"	"ACVRL1"	"PDGFB"	"KRT14"	"WNT5B"	"COL18A1"	"CAPN5"	"CDKN1A"	"SDC1"	"TAGLN"	"FZD2"	"RAP2A"	"MSN"	"TGFB1I1"	"FLNB"	"SHROOM3"	"NOTCH4"	"MYO7A"	"SLC7A11"	"IQGAP1"	"SOX4"	"FGF10"	"EPHA2"	"LEF1"	"C1GALT1"	"PTPRS"	"BMPER"	"BMP6"	"SLC4A7"	"PDE2A"	"NRG1"	"MYO1E"
702	GO_EPITHELIAL_CELL_DIFFERENTIATION_INVOLVED_IN_KIDNEY_DEVELOPMENT	0.31294964028777	0.667952817233393	0.0995791200495904	0.484135990608264	1.14197101170511	17	c("JAG1"	"FOXJ1"	"PDGFB"	"IQGAP1"	"MYO1E"	"BASP1")
703	GO_EPITHELIAL_CELL_FATE_COMMITMENT	0.571929824561404	0.86647272039215	0.0656813601934011	0.449958414437795	0.931425737372816	10	c("ACVR1"	"NRP1"	"HES1"	"DLL1")
704	GO_EPITHELIAL_CELL_MATURATION	0.901785714285714	1	0.0554793308704233	-0.282807141175828	-0.631177454751733	11	c("TFCP2L1"	"HOXA5"	"HOXB13"	"HIF1A")
705	GO_EPITHELIAL_CELL_MORPHOGENESIS	0.294252873563218	0.65134241032371	0.119348440591015	-0.416164015640426	-1.13482379966271	26	c("WNT4"	"ARHGEF26"	"BMP4"	"ST14"	"HEG1"	"ID1"	"MET"	"RILPL2"	"FZD7"	"WT1")
706	GO_EPITHELIAL_CELL_PROLIFERATION	0.188034188034188	0.53057983378134	0.130105630751129	0.406200551518108	1.2166769143626	55	c("IL6"	"FERMT1"	"WNT5A"	"ACVRL1"	"MMP14"	"LOXL2"	"FGF10"	"EPHA2"	"BMPER"	"BMPR2"	"SEMA5A")
707	GO_EPITHELIAL_CILIUM_MOVEMENT	0.986111111111111	1	0.0530212512043078	-0.222559847664009	-0.479804089937259	10	c("CABYR"	"SPA17")
708	GO_EPITHELIAL_STRUCTURE_MAINTENANCE	0.575892857142857	0.868889632355674	0.0774767547848578	-0.408349363402084	-0.911366349413979	11	c("MUC13"	"CXADR"	"TLR4"	"CROCC")
709	GO_EPITHELIAL_TO_MESENCHYMAL_TRANSITION	0.0130880537575642	0.119865734673044	0.380730400722792	0.548555401018245	1.54682071956173	41	c("HAS2"	"WNT11"	"NOG"	"WNT5A"	"SNAI1"	"HMGA2"	"FOXF2"	"LOXL2"	"ADAM15"	"LEF1")
710	GO_EPITHELIAL_TUBE_BRANCHING_INVOLVED_IN_LUNG_MORPHOGENESIS	0.64221824686941	0.902731289329228	0.0610363728309177	0.358999884775693	0.865371757955948	18	c("SPRY1"	"VANGL2"	"TNC"	"FGF10"	"CELSR1"	"DAG1")
711	GO_EPITHELIUM_DEVELOPMENT	6.34485028561601e-06	0.000396112528247833	0.610526878385931	0.387990737200502	1.53440675590091	603	c("ADAMTS16"	"S1PR1"	"IL6"	"WNT7B"	"SOX8"	"ITGA2"	"WNT11"	"NOG"	"PGF"	"WNT5A"	"CTGF"	"CYP1A1"	"JAG1"	"SNAI1"	"COL5A1"	"CASP14"	"NTN1"	"SOX11"	"FRAS1"	"FAT4"	"FOXQ1"	"FRZB"	"TCF7"	"NKX2-5"	"FOXJ1"	"FLRT3"	"HES7"	"ACVRL1"	"EPHA4"	"HBEGF"	"PDGFA"	"SEMA3C"	"DLC1"	"KIF26B"	"CRLF1"	"FABP5"	"MYC"	"SPRY1"	"MMP14"	"PDGFB"	"KRT14"	"IRX3"
CD109	"NFATC4"	"EMP1"	"TAGLN"	"LAMB3"	"CHD7"	"RGS20"	"TNC"	"FZD2"	"LMO4"	"RAP2A"	"MSN"	"FOXF2"	"TBX2"	"TGFB1I1"	"CSF1"	"AHI1"	"PLOD1"	"APAF1"	"FLNB"	"SHROOM3"	"PHACTR4"	"NOTCH4"	"TGFBR2"	"MYO7A"	"GDF11"	"SLC7A11"	"IQGAP1"	"PLXND1"	"LRP4"	"SOX4"	"FGF10"	"EPHA2"	"LEF1"	"FGF2"	"VASP"	"LFNG"	"STARD13"	"TGM2"	"C1GALT1"	"MMP12"	"PTPRS"	"FZD3"	"BMPER"	"GBX2"	"BMP6"	"SLC4A7"	"PDE2A"	"HOXB4"	"NRG1"
FLNA	"STIL"	"SRC"	"SKIL"	"EFNB2"	"MYADM"	"ACVR1"	"GLI3"	"CELSR1"	"PKD1"	"NRP1"	"HES1"	"RHOB"	"DEAF1")
712	GO_ERAD_PATHWAY	0.385642737896494	0.740796626856727	0.0833634065110386	0.332840698221295	1.02664723368926	67	c("PARK2"	"WFS1"	"HSP90B1"	"TRIM13"	"EDEM3"	"HSPA5"	"ERLIN2"	"SDF2L1"	"DNAJC10"	"SEL1L"	"EDEM1"	"ERLIN1"	"UBE2G2"	"RNF103"	"RNF5"	"OS9"	"SYVN1"	"JKAMP"	"ERLEC1"	"TMEM67")
713	GO_ERBB2_SIGNALING_PATHWAY	0.773913043478261	0.976763468350681	0.051011413203915	0.291104431623549	0.792431478659991	34	c("HBEGF"	"PTPRR"	"NRG1"	"SRC"	"CPNE3"	"MATK"	"AKT1"	"NRAS"	"SOS1"	"EGFR"	"CDC37"	"HSP90AA1"	"GRB2")
714	GO_ERBB_SIGNALING_PATHWAY	0.738916256157635	0.9593958900718	0.0504983044100709	0.272898800388538	0.837214795766552	63	c("HBEGF"	"PTPRR"	"PTK2"	"RPS6KA5"	"RASSF2"	"IQGAP1"	"NRG1"	"PLCG1"	"SRC"	"CPNE3"	"PTPN11"	"PIK3C2A"	"CBL"	"MATK"	"CSK"	"AKT1")
715	GO_ERK1_AND_ERK2_CASCADE	0.000105716054684421	0.00416836548953047	0.538434096309916	0.842874620076989	1.85461219657074	14	c("HTR2B"	"IGF1"	"ITGAV"	"PTGER4"	"FGF10")
716	GO_ERROR_FREE_TRANSLESION_SYNTHESIS	0.906474820143885	1	0.0453152441270267	0.260793013592507	0.615153732329803	17	c("RPA2"	"RFC3"	"NPLOC4"	"PCNA"	"RFC2"	"RFC1"	"UBC"	"UBA52"	"RFC4"	"POLH"	"RPA3"	"VCP"	"RCHY1"	"UBB"	"RPA1"	"RFC5"	"RPS27A")
717	GO_ERROR_PRONE_TRANSLESION_SYNTHESIS	0.875278396436526	1	0.0567672387487446	-0.27771936041849	-0.705374753149083	19	c("REV3L"	"MAD2L2"	"REV1"	"RPS27A"	"RFC5"	"RPA1"	"UBB")
718	GO_ERYTHROCYTE_DEVELOPMENT	0.318082788671024	0.674107560149105	0.110564716336619	-0.452990499011764	-1.12445287551377	16	c("GATA1"	"KLF2")
719	GO_ERYTHROCYTE_HOMEOSTASIS	0.310843373493976	0.665685048740148	0.118815039412263	-0.341386218810319	-1.07984995310191	53	c("TGFBR3"	"GATA1"	"AMPD3"	"KLF2"	"BMP4"	"HMOX1"	"INHA"	"ID2"	"ZFPM1"	"ATPIF1"	"SFXN1")
720	GO_ER_ASSOCIATED_UBIQUITIN_DEPENDENT_PROTEIN_CATABOLIC_PROCESS	0.391822827938671	0.743999304267161	0.0835990603684159	0.344887141334702	1.03616076855236	56	c("WFS1"	"HSP90B1"	"TRIM13"	"EDEM3"	"HSPA5"	"ERLIN2"	"SDF2L1"	"DNAJC10"	"SEL1L"	"EDEM1"	"ERLIN1"	"UBE2G2"	"RNF103"	"RNF5"	"OS9"	"SYVN1"	"JKAMP"	"ERLEC1"	"TMEM67"	"TMEM129"	"MAN1B1"	"STT3B"	"UBQLN1"	"TOR1A")
721	GO_ER_NUCLEUS_SIGNALING_PATHWAY	0.841186736474695	1	0.0473534245254193	0.2764711218598	0.740817291566379	30	c("WFS1"	"HSP90B1"	"HSPA5"	"ERLIN2"	"EIF2AK3"	"ATF6B"	"LMNA"	"CALR"	"ERLIN1")
722	GO_ER_TO_GOLGI_VESICLE_MEDIATED_TRANSPORT	0.993720565149137	1	0.0347904098478036	0.181797591317844	0.631381110214656	139	c("CREB3L2"	"HYOU1"	"ATL2"	"SEC23A"	"TRAPPC2"	"ANK2"	"SPTBN2"	"LMAN2L"	"ANK3"	"SPAST"	"SEC24B"	"DYNC2H1"	"TEX261"	"SEC24D"	"LMAN1"	"VAMP7"	"MIA3"	"YKT6"	"NRBP1"	"COPA"	"ARFGAP3"	"SEC31A"	"TRAPPC4"	"ANKRD28"	"SPTAN1"	"DCTN4"	"COL7A1"	"TMED9"	"TRAPPC9"	"DYNLL1"	"DYNC1LI2"	"ARF4"	"COG1"	"COPZ2"	"SEC22C"	"USO1"	"NSF"	"DCTN2"	"GOSR1"	"GOLGB1"	"ARFGAP1"	"COPB2"
723	GO_ESTABLISHMENT_OF_CELL_POLARITY	0.0476973684210526	0.264148687615377	0.266350657088526	0.454974743542015	1.42397639646272	73	c("FERMT1"	"WNT5A"	"BRSK1"	"FOXJ1"	"KIF26B"	"SPRY1"	"JAM3"	"MAP1B"	"PTK2"	"RAP2A"	"MSN"	"FGF10"	"MYH9"	"PKD1"	"HES1"	"AMOT"	"FSCN1")
724	GO_ESTABLISHMENT_OF_ENDOTHELIAL_BARRIER	0.0391459074733096	0.236898787837126	0.307750047666508	0.590153960995768	1.50930232340347	25	c("WNT7B"	"MSN"	"PTPRS"	"PDE2A"	"ENG"	"MYADM"	"TJP2"	"F2RL1"	"PDE4D")
725	GO_ESTABLISHMENT_OF_EPITHELIAL_CELL_POLARITY	0.440285204991087	0.773700592180365	0.0797705918628453	0.407658807138577	1.01263737361281	20	c("FERMT1"	"WNT5A"	"RAP2A"	"MSN")
726	GO_ESTABLISHMENT_OF_LOCALIZATION_BY_MOVEMENT_ALONG_MICROTUBULE	0.991776315789474	1	0.0370705393657621	0.19752960000453	0.62857663269218	82	c("MAP1B"	"KIF3C"	"MAPT"	"BBS12"	"HAP1"	"KIFAP3"	"TMEM201"	"KLC3"	"KIF23"	"SPAST"	"ARHGAP21"	"AP3M2"	"DYNC2H1"	"BICD2"	"VAMP7"	"SPG7"	"RAB6A")
727	GO_ESTABLISHMENT_OF_LOCALIZATION_IN_CELL	1	1	0.0147735037814303	0.191004589127689	0.787403157997599	1344	c("HTR2B"	"RAB15"	"NGFR"	"SYTL2"	"KDELR3"	"SEPT5"	"KIF5C"	"BRSK1"	"JPH2"	"SDCBP2"	"SYN1"	"TC2N"	"NTN1"	"CCR5"	"PICALM"	"ATP8A2"	"FKBP1B"	"PLCG2"	"SLIT1"	"PIK3CD"	"CREB3L2"	"TBC1D9"	"KIF26B"	"AKAP12"	"PPFIA3"	"WIPI1"	"SPRY1"	"OPRD1"	"TBC1D1"	"SYT12"	"SYT11"	"CACNA2D1"	"PTPRN"	"MPV17L"	"CHMP4C"	"TUBA1A"	"PARK2"	"ITGB1"	"MARCKS"	"ATP2B4"	"SLC8A1"	"AKAP13"
SNX31	"STX1A"	"NUDT4"	"AKAP6"	"SNX18"	"RAB9B"	"MAPT"	"SEC23A"	"UNC13B"	"FNBP1L"	"CPLX2"	"SPIRE1"	"AMN"	"HSPA4"	"MYO7A"	"RAB3IP"	"AKAP5"	"HSP90B1"	"FGF10"	"TINAGL1"	"MRAS"	"MYO1B"	"FGF2"	"SORL1"	"ANKRD50"	"BRCA2"	"ADPRH"	"STX6"	"GOLGA7"	"NUP107"	"RIMS2"	"CBLB"	"VPS37D"	"CLASP2"	"CHML"	"SGSM1"	"PDE2A"	"TRAPPC2"	"SNX11"	"MYH9"	"VPS53"	"ANK2"	"TBC1D8"	"CSE1L"	"KPNA4"	"RAB2B"	"FAM109A"	"SPTBN2"	"BBS12"	"MYADM"
RHOB	"RBMX2"	"ITPR3"	"SLC18A2"	"STX11"	"CASP8"	"SYT14"	"HAP1"	"SNX15"	"KIFAP3"	"PMAIP1"	"PDIA3"	"DENND3"	"CTTN"	"RALA"	"PLD2"	"LMAN2L"	"RALB"	"TGFB2"	"TMEM201"	"RAB31"	"TRPM2"	"ATG4A"	"ZWINT"	"SRP54"	"SNPH"	"MICALL1"	"SEL1L"	"ANK3"	"NOL6"	"SNX16"	"P2RX7"	"KDELR2"	"ERP29"	"TBC1D14"	"LMNA"	"TBC1D10C"	"OPHN1"	"RP2"	"VPS45"	"DCLK1"	"UBE2O"	"CALR"	"HOMER3"	"TRIM27"	"TRAM2"	"PGAP1"	"RGP1"	"KIF18A"	"KCNIP3"
JUN	"KLC3"	"TRIP11"	"CDCA5"	"GCC1"	"MAP4"	"DAG1"	"STARD9"	"KIF23"	"CENPE"	"MCU"	"EXOC1"	"SLC25A24"	"AP2B1"	"HOOK1"	"RBM22"	"SPAST"	"DOPEY2"	"RTP3"	"ARHGAP21"	"CHIC2"	"RSRC1"	"E2F1"	"AP3M2"	"IPO11"	"SMURF1"	"TBC1D12"	"EXOC2"	"RAB23"	"HMGA1"	"LLGL1"	"CLASP1"	"CANX"	"TOM1L1"	"AKT1"	"NDFIP2"	"SEC24B"	"RYR2"	"DYNC2H1"	"TBC1D25"	"NOC2L"	"ATP2C1"	"PIBF1"	"TEX261"	"STX16"	"NUP93"	"BICD2"	"NUP133"	"WLS"	"SEC24D"
MFF	"GEMIN6"	"DPYSL2"	"CPT1A"	"SYVN1"	"LMAN1"	"VAMP7"	"BECN1"	"RAB32"	"MIA3"	"PAM16"	"ATG4C"	"SPG7"	"NAAA"	"SRPRB"	"PLEKHA8"	"SNAP23"	"YKT6")
728	GO_ESTABLISHMENT_OF_MITOCHONDRION_LOCALIZATION	0.625925925925926	0.895175640164504	0.0639271933359996	0.398445908476524	0.876717158083101	14	c("MAP1B"	"MAPT"	"SPAST"	"FEZ1"	"KIF1B"	"UCHL1"	"MAP1S")
729	GO_ESTABLISHMENT_OF_MITOTIC_SPINDLE_LOCALIZATION	0.890070921985816	1	0.0454967810085007	0.268902310895923	0.677490121208224	22	c("SPRY1"	"FGF10"	"CLASP1"	"CDK5RAP2"	"ARHGEF2"	"KPNB1"	"PAFAH1B1"	"DYNLT1"	"HTT")
730	GO_ESTABLISHMENT_OF_MITOTIC_SPINDLE_ORIENTATION	0.799642218246869	0.98855659268968	0.0508054139066364	0.305233003328981	0.735766310459994	18	c("SPRY1"	"FGF10"	"CDK5RAP2"	"ARHGEF2"	"PAFAH1B1"	"DYNLT1"	"HTT")
731	GO_ESTABLISHMENT_OF_NUCLEUS_LOCALIZATION	0.248148148148148	0.607206394356002	0.116234148779716	0.537337212784296	1.18232549036778	14	c("NTN1"	"SLIT1"	"PTK2"	"MYH10"	"TMEM201")
732	GO_ESTABLISHMENT_OF_PROTEIN_LOCALIZATION	1	1	0.0169971052149879	0.181650093693249	0.745173111189734	1160	c("COL1A1"	"OLFM2"	"RAB15"	"ITGA2"	"CLIP3"	"NGFR"	"SYTL2"	"KDELR3"	"LAX1"	"TLR2"	"TNFAIP3"	"RRAD"	"NOD2"	"FRAS1"	"HK1"	"FKBP1B"	"TBC1D9"	"RASL10A"	"AKAP12"	"OPRD1"	"TBC1D1"	"TSPAN15"	"VGF"	"PTPRN"	"CHMP4C"	"PRAF2"	"ITGB1"	"MARCKS"	"RTN2"	"NRXN1"	"RABGEF1"	"NR1H4"	"EIF5A2"	"IFIT1"	"LCA5"	"RAB30"	"RAP2A"	"SNX31"	"STX1A"	"PHLDB2"	"AKAP6"	"SNX18"
HSP90B1	"MRAS"	"SORL1"	"SNX30"	"ANKRD50"	"BRCA2"	"ADPRH"	"TSPAN17"	"STX6"	"GOLGA7"	"NUP107"	"RIMS2"	"CBLB"	"VPS37D"	"CLASP2"	"CHML"	"PLEKHA1"	"SGSM1"	"PDE2A"	"SNX11"	"MYH9"	"VPS53"	"ATG16L2"	"ANK2"	"TBC1D8"	"CSE1L"	"KPNA4"	"FLNA"	"RAB2B"	"FOXP1"	"PDIA4"	"RINL"	"BBS12"	"MYADM"	"JUP"	"LRP1"	"FUT10"	"PKD1"	"HES1"	"SYNGR1"	"VLDLR"	"RHOB"	"SLC18A2"	"CUBN"	"STX11"	"S100A10"	"ARRB1"	"EIF2AK3"	"HAP1"	"SNX15"
LMAN2L	"RALB"	"TGFB2"	"SFT2D1"	"RAB31"	"RND3"	"ATG4A"	"SRP54"	"VPS8"	"NACAD"	"RHOBTB2"	"MICALL1"	"F2RL1"	"SEL1L"	"ANK3"	"SNX16"	"KDELR2"	"ERP29"	"TBC1D14"	"LMNA"	"TBC1D10C"	"RP2"	"VPS45"	"CALR"	"HOMER3"	"TRIM27"	"SLC15A1"	"TRAM2"	"PGAP1"	"REP15"	"KIF18A"	"KCNIP3"	"GEM"	"ARL2"	"STRADA"	"TSG101"	"KATNB1"	"JUN"	"TRIP11"	"GCC1"	"DAG1"	"ATP6V1G1"	"NKIRAS2"	"EXOC1"	"MDM2"	"AP2B1"	"CDH2"	"NKIRAS1"	"HOOK1"	"RBM22"
IPO11	"SMURF1"	"TBC1D12"	"EXOC2"	"RCC2"	"RAB23"	"CANX"	"TOM1L1"	"AKT1"	"SEC24B"	"RYR2"	"DYNC2H1"	"TBC1D25"	"STX16"	"NUP93"	"NUP133"	"TERT"	"WRB"	"WLS"	"MCC"	"SEC24D"	"USP6NL"	"SURF4"	"TMED4"	"SEC31B"	"RRAS"	"OS9"	"RAB11FIP5"	"MFF"	"SYVN1"	"BBS9"	"LMAN1"	"VAMP7"	"BECN1"	"RAB32"	"ATP6AP1"	"MIA3"	"PAM16"	"ATG4C"	"RAB42"	"SRPRB"	"PLEKHA8"	"SNAP23"	"YKT6"	"NRAS")
733	GO_ESTABLISHMENT_OF_PROTEIN_LOCALIZATION_TO_CHROMOSOME	0.729824561403509	0.952379872486005	0.0541200569620232	0.380929013641956	0.788533064464357	10	c("BRCA2"	"RUVBL2"	"TERT"	"WRAP53"	"H2AFY")
734	GO_ESTABLISHMENT_OF_PROTEIN_LOCALIZATION_TO_ENDOPLASMIC_RETICULUM	0.00237671210337667	0.0430347086288953	0.431707695803346	-0.460455950293438	-1.61953085740714	99	c("ZFAND2B"	"RPS27"	"RPL5"	"RPL21"	"RPS19"	"RPL13"	"RPS18"	"RPL28"	"RPSA"	"RPS16"	"RPS8"	"SPCS2"	"RPL27A"	"RPL23"	"RPS12"	"RPS29"	"RPS15"	"CHMP4B"	"RPL18A"	"RPLP0"	"RPL12"	"RPS21"	"RPS27A"	"RPL3"	"RPL35A"	"RPS7"	"RPL19"	"RPLP2"	"RPS20"	"SPCS1"	"RPL17"	"RPS6"	"RPS10"	"RPS9"	"RPS4X"	"RPS15A"	"RPS28"	"RPL23A"	"RPS25"	"SEC61G"	"RPL8"	"RPL4"
RPS23	"RPL9"	"RPL36"	"FAU"	"RPL11"	"RPS5"	"RPL10A"	"RPL7"	"RPLP1"	"RPL22"	"SRP14"	"RPL41"	"RPS24"	"RPS2"	"RPL31"	"RPL26"	"RPL29"	"RPL6"	"RPL35"	"RAB3GAP2")
735	GO_ESTABLISHMENT_OF_PROTEIN_LOCALIZATION_TO_GOLGI	0.618691588785047	0.892865541433716	0.0649407684612899	0.403530662378612	0.87073409359466	13	c("SORL1"	"TRIP11"	"GCC1"	"NRAS"	"RAB6A"	"GCC2")
736	GO_ESTABLISHMENT_OF_PROTEIN_LOCALIZATION_TO_MEMBRANE	0.12779552715655	0.448196595845595	0.224966093540314	-0.286375936329063	-1.14642979229357	237	c("WNT4"	"EHD3"	"SLC9A3R1"	"TSPAN5"	"REEP1"	"TNFRSF1A"	"OPTN"	"ATP1B1"	"NFASC"	"KRT18"	"BMF"	"ZFAND2B"	"BSG"	"RPS27"	"RPL5"	"TMEM150A"	"CACNB2"	"PEX26"	"LAMA5"	"PALM"	"REEP2"	"RPL21"	"RAB34"	"PARD3"	"MYO1C"	"RILPL2"	"ATG4D"	"PRKCI"	"INPP5K"	"ATG4B"	"RPS19"	"RPL13"	"EZR"	"NDUFA13"	"RPS18"	"FLOT2"	"PACS2"	"ATG3"	"GAS6"	"FLOT1"	"F11R"	"BID"
BAD	"RPL27A"	"RPL23"	"RPS12"	"RPS29"	"RPS15"	"CHMP4B"	"VAMP5"	"RPL18A"	"SDCBP"	"GET4"	"RPLP0"	"RPL12"	"EFR3B"	"RPS21"	"RPS27A"	"RPL3"	"CLIP1"	"ROCK1"	"RPL35A"	"NCF1"	"RPS7"	"RPL19"	"RPLP2"	"RPS20"	"ARFRP1"	"RPL17"	"RPS6"	"RPS10"	"RPS9"	"RPS4X"	"TIMM10"	"RPS15A"	"PTCH1"	"RPS28"	"RPL23A"	"RPS25"	"RPL8"	"RPL4"	"RPL14"	"RAB3GAP1"	"RPL24"	"RPL10"	"SRP9"	"SAMM50"	"RPL32"	"RPL18"	"RPL34"	"RPS17"	"BBS2"
RPS13	"RPS23"	"CHM"	"RPL9"	"RPL36"	"FAU"	"ASNA1"	"RPL11"	"RAB11B"	"RPS5"	"RPL10A"	"TOMM7")
737	GO_ESTABLISHMENT_OF_PROTEIN_LOCALIZATION_TO_ORGANELLE	0.989285714285714	1	0.0738052724171275	-0.191743044024865	-0.785891342408789	316	c("SLC11A1"	"PEX5L"	"RERE"	"VPS13C"	"IMMP2L"	"BCL3"	"PRICKLE1"	"OPTN"	"BMF"	"ZFAND2B"	"TXNIP"	"FGF9"	"RPS27"	"HK2"	"RPL5"	"RPAIN"	"TOB1"	"STAT3"	"NFKBIA"	"PEX26"	"MIPEP"	"DNAJC19"	"PEX10"	"PEX7"	"RPL21"	"TOMM40L"	"GNPTAB"	"TOMM20"	"HIST1H1B"	"PEX6"	"FBXO7"	"RPS19"	"RPL13"	"PINK1"	"TIMM17B"	"NDUFA13"	"RPS18"	"TIMM44"	"TMCO6"	"BID"	"TOMM5"	"RPL28"
RPL27A	"TRAPPC8"	"RPL23"	"RPS12"	"MTX2"	"RPS29"	"RPS15"	"CHMP4B"	"RPL18A"	"CEP57"	"RPLP0"	"PEX14"	"RPL12"	"PIK3R1"	"RPS21"	"RPS27A"	"RPL3"	"TSPO"	"RPL35A"	"RPS7"	"NUTF2"	"RPL19"	"RPLP2"	"RPS20"	"IFT122"	"SPCS1"	"AFG3L2"	"LONP2"	"RPL17"	"RPS6"	"H2AFY2"	"RPS10"	"FIS1"	"RPS9"	"RPS4X"	"TIMM10"	"RPS15A"	"MAPK9"	"EGF"	"RPS28"	"RPL23A"	"RPS25"	"SNF8"	"SEC61G"	"RPL8"	"RPL4"	"RPL14"	"RAB3GAP1"	"LAMP1"	"RPL24"
RPL34	"RPS17"	"VPS28"	"RPL36A"	"RPL30"	"RPS11"	"CTNNB1"	"RPS13"	"RPS23"	"TIMM13"	"RPL9"	"TNPO3"	"RPL36"	"LRWD1"	"FAU"	"RPL11"	"PHB2"	"RPS5"	"RPL10A"	"TOMM7"	"COX18"	"IPO5"	"NUP62"	"RPL7"	"MFN2"	"TIMM9"	"RPLP1"	"RPL22"	"ATP9B"	"TIMM8B")
738	GO_ESTABLISHMENT_OF_PROTEIN_LOCALIZATION_TO_PLASMA_MEMBRANE	0.260759493670886	0.62148186620692	0.135002033828631	-0.324396294137461	-1.11710691037259	78	c("WNT4"	"EHD3"	"SLC9A3R1"	"TSPAN5"	"TNFRSF1A"	"OPTN"	"ATP1B1"	"NFASC"	"KRT18"	"BSG"	"TMEM150A"	"CACNB2"	"LAMA5"	"PALM"	"RAB34"	"RILPL2"	"INPP5K"	"EZR"	"FLOT2"	"PACS2"	"GAS6"	"FLOT1"	"F11R"	"EFR3A"	"FAM126A"	"SPTBN1")
739	GO_ESTABLISHMENT_OF_PROTEIN_LOCALIZATION_TO_VACUOLE	0.8	0.988726972779764	0.0498907356726307	0.289167955173024	0.767307896336765	29	c("TNFAIP3"	"SORL1"	"SNX16"	"SMURF1"	"BECN1"	"GCC2"	"VPS13D"	"HGS")
740	GO_ESTABLISHMENT_OF_SPINDLE_ORIENTATION	0.730496453900709	0.95286754506201	0.0545680646670941	0.316725178979234	0.804469433193177	23	c("SPRY1"	"FGF10"	"MAP4"	"LLGL1"	"CLASP1"	"CDK5RAP2"	"ARHGEF2"	"PAFAH1B1"	"DYNLT1"	"HTT"	"LLGL2")
741	GO_ESTABLISHMENT_OF_TISSUE_POLARITY	0.055956678700361	0.287457452294997	0.257206466468838	0.707932223670621	1.48439838003941	11	c("WNT5A"	"FZD6"	"VANGL2"	"FOXF2"	"FZD3"	"CELSR1")
742	GO_ESTABLISHMENT_OR_MAINTENANCE_OF_BIPOLAR_CELL_POLARITY	0.161921708185053	0.493204931550574	0.144630528034484	0.484864506433618	1.27675329216096	28	c("WNT11"	"WNT5A"	"FOXJ1"	"VANGL2"	"RAP2A"	"MSN")
743	GO_ESTABLISHMENT_OR_MAINTENANCE_OF_CELL_POLARITY	0.00233623127077764	0.0425156257576741	0.431707695803346	0.479022602009937	1.61863617782186	112	c("WNT7B"	"FERMT1"	"WNT11"	"WNT5A"	"BRSK1"	"FOXJ1"	"KIF26B"	"SPRY1"	"JAM3"	"VANGL2"	"MAP1B"	"PTK2"	"SPN"	"RAP2A"	"MSN"	"DST"	"FGF10"	"FAT1"	"CLASP2"	"MYH9"	"PKD1"	"HES1"	"AMOT"	"FSCN1")
744	GO_ESTABLISHMENT_OR_MAINTENANCE_OF_EPITHELIAL_CELL_APICAL_BASAL_POLARITY	0.180851063829787	0.519494374218642	0.135740943810425	0.506600202965379	1.27636178271434	22	c("WNT11"	"WNT5A"	"VANGL2"	"RAP2A"	"MSN")
745	GO_ESTABLISHMENT_OR_MAINTENANCE_OF_MONOPOLAR_CELL_POLARITY	0.250467289719626	0.609154455909243	0.116234148779716	0.554740049124326	1.19701207092343	13	c("WNT5A"	"FOXJ1"	"MAP1B"	"RAP2A"	"MSN"	"FSCN1")
746	GO_ESTROGEN_METABOLIC_PROCESS	0.601869158878505	0.880951438996704	0.0662842187012672	0.409821526738219	0.884308452588353	13	c("SULT1E1"	"CYP1B1"	"PLEKHA1")
747	GO_ESTROUS_CYCLE	0.192982456140351	0.537457336029044	0.130105630751129	0.617312673115904	1.27785344889034	10	c("HAS2"	"WNT5A"	"ETS1")
748	GO_ETHANOLAMINE_CONTAINING_COMPOUND_METABOLIC_PROCESS	0.412265758091993	0.757984890003217	0.0808589150280032	0.340087182147704	1.02174002389667	56	c("PCYT1B"	"MBOAT2"	"LPIN3"	"SLC44A4"	"FABP5"	"LPCAT2"	"LPIN2")
749	GO_EXCITATORY_POSTSYNAPTIC_POTENTIAL	0.896103896103896	1	0.0543434390269162	-0.270383941554673	-0.649824953340168	14	c("GRIN2A"	"PPP1R9A"	"GHRL"	"PPP3CA")
750	GO_EXCRETION	0.225733634311512	0.5799555679202	0.137250779610133	-0.486807449000928	-1.22268891489988	18	c("KCNK5"	"ADORA2B"	"AQP3"	"HMOX1"	"GRHPR"	"ATP6V0A4"	"NEDD4L"	"NPHP1")
751	GO_EXECUTION_PHASE_OF_APOPTOSIS	0.992874109263658	1	0.0538979025357319	-0.181953352258153	-0.558140189482487	43	c("ENDOG"	"DEDD2"	"XKR8"	"DFFA"	"CASP7"	"HTRA2"	"STK24"	"H1F0"	"MADD")
752	GO_EXIT_FROM_MITOSIS	0.988909426987061	1	0.0425877779273254	0.213976672366137	0.455147432218033	12	c("CLASP2"	"SPAST"	"CLASP1"	"CTDP1"	"PPP2R2D"	"CHMP7"	"UBE2S"	"SIRT7")
753	GO_EXOCRINE_SYSTEM_DEVELOPMENT	0.111683848797251	0.423768955724945	0.173747838999571	0.479873759611476	1.32048921582307	35	c("IL6"	"CELA1"	"SEMA3C"	"PLXNA1"	"SEMA3A"	"PLXND1"	"FGF10"	"TGM2"	"NRP1"	"TGFB2")
754	GO_EXOCYTOSIS	0.0178772856856464	0.144112662025033	0.352487857583619	0.392856343706903	1.41233412244094	187	c("CTSW"	"IGF1"	"SERPINE1"	"MYO1G"	"SYTL2"	"SEPT5"	"TC2N"	"ABCC4"	"THBS1"	"PIK3CD"	"ITGB3"	"PDGFA"	"PDGFB"	"SYT12"	"SYT11"	"PAK1"	"ACTN1"	"MYH10"	"STX1A"	"FAM3C"	"UNC13B"	"CPLX2"	"ORM2"	"FN1"	"EXOC3"	"TTN"	"RIMS2"	"FLNA"	"STX11"	"SYT14"	"HAP1"	"SPARC"	"RALA"	"PECAM1"	"TGFB2"	"RAB31")
755	GO_EXTRACELLULAR_FIBRIL_ORGANIZATION	0.113718411552347	0.427752518768032	0.176694268938498	0.660610575266501	1.3851739403499	11	c("MFAP4"	"COL5A1"	"MFAP5"	"B4GALT7"	"TNXB"	"FKBP1A")
756	GO_EXTRACELLULAR_MATRIX_ASSEMBLY	0.00307227886028893	0.0500358459311549	0.431707695803346	0.797282845113616	1.72036828970192	13	c("HAS2"	"MFAP4"	"LOX"	"FBLN5"	"TNXB"	"PLOD3"	"ATP7A")
757	GO_EXTRACELLULAR_MATRIX_DISASSEMBLY	0.000798490304368359	0.0199400773229765	0.477270815362862	0.603847491706975	1.74804623380058	46	c("ADAMTS4"	"FBN1"	"CD44"	"MMP2"	"MMP9"	"CAPNS2"	"BMP1"	"MMP14"	"HTRA1"	"LAMB3"	"SH3PXD2B"	"HSPG2"	"FN1"	"MMP16"	"ADAM15"	"MMP12"	"FURIN"	"KIF9"	"ENG"	"MMP15")
758	GO_EXTRACELLULAR_STRUCTURE_ORGANIZATION	4.88060835452925e-07	4.47721113338959e-05	0.659444398037935	0.531174664998752	1.9298612358861	205	c("CRISPLD2"	"COL11A1"	"HAS2"	"COL1A1"	"MFAP4"	"ADAMTS4"	"ITGA2"	"SERPINE1"	"FBN1"	"LOX"	"CTGF"	"COL4A4"	"CD44"	"COL4A3"	"MMP2"	"MMP9"	"COL5A1"	"CAPNS2"	"MFAP5"	"PXDN"	"SULF2"	"THBS1"	"FBLN5"	"OLFML2A"	"BMP1"	"ITGB3"	"PDGFA"	"ITGA11"	"VWA1"	"MMP14"	"ITGB5"	"PDGFB"	"LAMA1"	"JAM3"	"COL18A1"	"COL5A2"	"HTRA1"	"ITGA5"	"NCAN"	"ITGB1"	"COL12A1"	"MADCAM1"
HSPG2	"LOXL2"	"FN1"	"AGRN"	"MMP16"	"ADAMTS14"	"LAMB1"	"FMOD"	"ADAM15"	"FGF2"	"CYP1B1"	"MMP12"	"B4GALT7"	"FURIN"	"KIF9"	"MYO1E"	"COL5A3"	"ENG"	"GFOD2"	"MMP15"	"SERPINH1"	"TNXB"	"ITGA1"	"SPARC"	"MPZL3"	"PECAM1"	"FKBP1A"	"RIPK3"	"TGFB2"	"COL4A1")
759	GO_EXTRINSIC_APOPTOTIC_SIGNALING_PATHWAY	0.903814262023217	1	0.0417397034728504	0.232953676320367	0.733726989013732	76	c("NGF"	"MLLT11"	"INHBA"	"ITGAV"	"TNFRSF12A"	"KRT8"	"DAPK1"	"TNFRSF10B"	"CASP8"	"WWOX"	"TGFB2"	"TNFRSF1B"	"P2RX7")
760	GO_EXTRINSIC_APOPTOTIC_SIGNALING_PATHWAY_VIA_DEATH_DOMAIN_RECEPTORS	0.94212962962963	1	0.0551351763385257	-0.228496252035591	-0.641399054501832	29	c("TNFRSF1A"	"TNFRSF18"	"FAS"	"DEDD2")
761	GO_EYELID_DEVELOPMENT_IN_CAMERA_TYPE_EYE	0.17870036101083	0.517115427756271	0.138022242496643	0.611990247363233	1.28322641830833	11	c("SOX11"	"INHBA"	"HDAC1"	"JUN"	"HDAC2"	"SOS1"	"EGFR")
762	GO_EYE_DEVELOPMENT	0.000327319057309136	0.0101468907765832	0.49849310876659	0.452691660771023	1.64674409846934	211	c("PDGFRB"	"WNT7B"	"SOX8"	"NES"	"FBN1"	"WNT5A"	"CYP1A1"	"JAG1"	"COL5A1"	"PPP1R13L"	"SOX11"	"TSPAN12"	"EPHB2"	"ATP8A2"	"WNT9A"	"ACVRL1"	"SERPINF1"	"HIPK2"	"WNT5B"	"COL5A2"	"TUB"	"ATP2B4"	"GNAT2"	"INHBA"	"CHD7"	"MYH10"	"SDK2"	"SH3PXD2B"	"FOXF2"	"TBX2"	"AHI1"	"PHACTR4"	"TGFBR2"	"MYO7A"	"GDF11"	"GPD2"	"SLC7A11"	"NTRK2"	"FGF10"	"EPHA2"	"CYP1B1"	"BMP6"
FOXP2	"HDAC1"	"DLL1")
763	GO_EYE_MORPHOGENESIS	0.000515102395418554	0.0143812749528348	0.477270815362862	0.533765378180068	1.72295073983312	87	c("SOX8"	"FBN1"	"WNT5A"	"JAG1"	"COL5A1"	"SOX11"	"TSPAN12"	"EPHB2"	"ATP8A2"	"WNT9A"	"HIPK2"	"COL5A2"	"GNAT2"	"SDK2"	"FOXF2"	"TBX2"	"AHI1"	"PHACTR4"	"MYO7A"	"GDF11"	"NTRK2"	"EPHA2")
764	GO_EYE_PHOTORECEPTOR_CELL_DEVELOPMENT	0.894444444444444	1	0.0472587336673259	0.302399115244481	0.665381391260054	14	c("GNAT2"	"MYO7A"	"NTRK2")
765	GO_EYE_PHOTORECEPTOR_CELL_DIFFERENTIATION	0.250902527075812	0.609154455909243	0.11378726182188	0.483041722955275	1.20706449844049	21	c("SOX8"	"GNAT2"	"SDK2"	"MYO7A"	"NTRK2")
766	GO_FACE_DEVELOPMENT	0.000530134507456779	0.0146193534418296	0.477270815362862	0.67068478420749	1.86794534903779	39	c("CRISPLD2"	"COL1A1"	"NOG"	"WNT5A"	"MMP2"	"CHD7"	"LEF1"	"PLEKHA1"	"CSRNP1"	"TGFB2"	"PTPN11"	"SKI")
767	GO_FATTY_ACID_BETA_OXIDATION	0.00988850761098738	0.101834427367364	0.380730400722792	-0.516403150306493	-1.59153098573759	45	c("IVD"	"ECHS1"	"ECI1"	"NUDT19"	"ETFA"	"HADH"	"ABCD1"	"PEX7"	"ACADL"	"CRAT"	"ECH1"	"ACADM"	"ACAD10"	"HADHB"	"AMACR"	"ACOT8"	"ETFB"	"DECR1"	"SESN2"	"PPARD"	"ACADSB"	"CPT1B"	"ACOX2"	"SCP2"	"ECI2"	"ACAD8")
768	GO_FATTY_ACID_BETA_OXIDATION_USING_ACYL_COA_DEHYDROGENASE	0.143497757847534	0.474271568866163	0.175204047558551	-0.534382534871669	-1.32481064333764	17	c("IVD"	"ETFA"	"ACADL"	"ACADM"	"ACAD10"	"ETFB"	"ACADSB"	"ACOX2"	"ACAD8")
769	GO_FATTY_ACID_BETA_OXIDATION_USING_ACYL_COA_OXIDASE	0.0803571428571429	0.352455988238399	0.237793834423688	-0.635403161050055	-1.41811182088728	11	c("NUDT19"	"ABCD1"	"CRAT"	"AMACR"	"ACOT8"	"ACOX2"	"SCP2")
770	GO_FATTY_ACID_BIOSYNTHETIC_PROCESS	0.14004914004914	0.471097635432801	0.186432558434075	-0.364810174249169	-1.22432417250292	68	c("CD74"	"FA2H"	"PTGDS"	"ACSS1"	"FADS6"	"LPL"	"DEGS1"	"MGST2"	"ACSM3"	"ACACB"	"ACSS2"	"EDN1"	"PTGES"	"MSMO1")
771	GO_FATTY_ACID_CATABOLIC_PROCESS	0.121359223300971	0.440637890741409	0.199915231309662	-0.385116547896502	-1.25638111445582	60	c("IVD"	"ECHS1"	"FAAH"	"PCCA"	"ECI1"	"NUDT19"	"ETFA"	"LIPE"	"HADH"	"MCEE"	"ABCD1"	"PEX7"	"ACADL"	"CRAT"	"ECH1"	"ACADM"	"PCCB"	"ACAD10"	"HADHB"	"AMACR"	"ACOT8"	"MMAA"	"ETFB"	"DECR1"	"SESN2"	"PPARD"	"ACADSB"	"LPIN1"	"ALDH3A2"	"CPT1B"	"ACOX2"	"SCP2"	"ECI2"	"ACAD8"	"MUT")
772	GO_FATTY_ACID_DERIVATIVE_BIOSYNTHETIC_PROCESS	0.788426763110307	0.985984675961252	0.0519512476197082	0.305991966395116	0.77548849907098	24	c("PTGS2"	"TBXAS1"	"ALOX5AP"	"HPGDS"	"PLA2G4A"	"RNPEP")
773	GO_FATTY_ACID_DERIVATIVE_METABOLIC_PROCESS	0.384615384615385	0.73945515562282	0.0847985102819124	0.371266988125279	1.06595081018635	44	c("CYP1A1"	"MGLL"	"PTGS2"	"TBXAS1"	"ALOX5AP"	"CYP2U1"	"DAGLA"	"CYP1B1"	"HPGDS"	"PLA2G4A")
774	GO_FATTY_ACID_HOMEOSTASIS	0.046875	0.262003097573567	0.315324831550005	-0.665260796184216	-1.48474898595508	11	c("MLXIPL"	"APOE"	"GOT1"	"GPAM")
775	GO_FATTY_ACID_METABOLIC_PROCESS	0.00139687017323801	0.0290691269847448	0.45505986738723	-0.388900915224944	-1.52105737609688	188	c("UGT1A8"	"PPARGC1A"	"CD74"	"C3"	"SLC27A6"	"FA2H"	"PTGDS"	"ACSS1"	"PRKAR2B"	"FADS6"	"LPL"	"DEGS1"	"DPEP1"	"SLC27A3"	"ADH7"	"TNFRSF1A"	"IVD"	"ECHS1"	"MGST2"	"FAAH"	"PCCA"	"ACOT2"	"ECI1"	"ALKBH7"	"STAT5A"	"ACSF2"	"ACSM3"	"GPX4"	"ACACB"	"ACSS2"	"PER2"	"NUDT19"	"EDN1"	"ETFA"	"ACAA2"	"PTGES"	"MSMO1"	"LIPE"	"STAT5B"	"HADH"	"MCEE"	"ABCD1"
MLYCD	"PTGS1"	"HADHB"	"ELOVL1"	"PECR"	"AMACR"	"ABHD5"	"AASDH"	"MAPKAPK2"	"OXSM"	"ACOT8"	"MMAA"	"ELOVL5")
776	GO_FATTY_ACID_TRANSPORT	0.848013816925734	1	0.0465084048719156	0.27519105837168	0.745678845545705	31	c("SLCO3A1"	"ABCC4"	"KISS1R"	"PLA2G4A")
777	GO_FATTY_ACYL_COA_METABOLIC_PROCESS	0.804498269896194	0.990745129639285	0.0489954089862481	0.279172790841859	0.776249923397627	38	c("ACSBG1"	"ACOT7"	"DGAT2"	"ACOT6"	"ACOT9"	"PPT2"	"FAR1"	"THEM4"	"FASN"	"ACOT4")
778	GO_FAT_CELL_DIFFERENTIATION	0.0589198036006547	0.294599018003273	0.237793834423688	0.423902684044321	1.35286842911456	84	c("SOX8"	"FABP4"	"CLIP3"	"GDF6"	"PTGS2"	"C1QTNF3"	"HMGA2"	"RETN"	"NR4A2"	"IL11"	"WNT5B"	"LAMB3"	"LRRC8C")
779	GO_FAT_SOLUBLE_VITAMIN_METABOLIC_PROCESS	0.747323340471092	0.964738200866617	0.0623861492893626	-0.333877334782523	-0.786715480684627	13	c("PLTP"	"CYP26A1")
780	GO_FC_EPSILON_RECEPTOR_SIGNALING_PATHWAY	1	1	0.0582216241124161	-0.168040911870633	-0.60481035438568	107	c("PSMB10"	"PSMB9"	"NR4A3"	"PSME2"	"PSME1"	"MALT1"	"NFKBIA"	"FOS"	"LAT2")
781	GO_FC_GAMMA_RECEPTOR_SIGNALING_PATHWAY	0.0907534246575342	0.376672801325592	0.193813302725311	0.447992217676079	1.34545218660771	57	c("MYO1G"	"CYFIP2"	"FYN"	"PLCG2"	"PAK1"	"PTK2"	"YES1"	"PLCG1"	"SRC"	"LIMK1"	"PLD2")
782	GO_FC_RECEPTOR_SIGNALING_PATHWAY	0.854517611026034	1	0.0406579344155557	0.234239511897487	0.827122469326763	151	c("MYO1G"	"CYFIP2"	"FYN"	"PLCG2"	"NFATC1"	"PAK1"	"PTK2"	"GAB2"	"YES1"	"PLCG1"	"SRC"	"LIMK1"	"PSMF1"	"PLD2"	"UBE2D1")
783	GO_FEAR_RESPONSE	0.972273567467652	1	0.0433636987883266	0.242466910729372	0.51574870566955	12	c("DEAF1"	"FBXL20"	"EIF4G1"	"ALS2"	"BCL2"	"RPS6KB1"	"MECP2"	"MDK")
784	GO_FEEDING_BEHAVIOR	0.0268336314847943	0.190033292818263	0.376039306993639	0.587704853427845	1.53125370831366	27	c("CNTFR"	"FYN"	"ATP8A2"	"OPRD1"	"MRAP2"	"NTRK2"	"BBS12"	"GALR2"	"APLN"	"HTR1B")
785	GO_FEMALE_GAMETE_GENERATION	0.826190476190476	0.999019445834315	0.0626618230932491	-0.254101778988653	-0.800879452155451	51	c("INSL3"	"WNT4"	"IMMP2L"	"CDC25B"	"PAQR7"	"ANG"	"PTK2B"	"MMP19")
786	GO_FEMALE_GENITALIA_DEVELOPMENT	0.231046931407942	0.584114711292857	0.119348440591015	0.586798452463461	1.23040404592695	11	c("WNT5A"	"TYRO3"	"CHD7"	"FGF10"	"SRD5A1")
787	GO_FEMALE_MEIOTIC_DIVISION	0.553376906318083	0.857506992950738	0.0782955249944794	-0.376010073403805	-0.933365289522488	16	c("SPIRE2"	"CDC25B"	"ADCY3"	"RAD51C"	"PRKAR1A")
788	GO_FEMALE_SEX_DIFFERENTIATION	0.292763157894737	0.65134241032371	0.0982123351217438	0.344709880525273	1.0969321861196	82	c("ACSBG1"	"PCYT1B"	"WNT5A"	"SLIT3"	"MMP14"	"CAPN5"	"TYRO3"	"VGF"	"PTPRN"	"INHBA"	"CHD7"	"CCNE1"	"FGF10"	"BRCA2"	"LFNG"	"PLEKHA1"	"PLA2G4A"	"ARRB1"	"AHR"	"SRD5A1")
789	GO_FERTILIZATION	0.982800982800983	1	0.0559428593065705	-0.203766015961723	-0.665639537504311	61	c("ATP8B3"	"GNPDA1"	"SPEF2"	"CD46"	"MST1R"	"ADCY3"	"SPA17"	"KLHL10"	"CD9"	"CATSPER2")
790	GO_FIBRIL_ORGANIZATION	0.0570902394106814	0.288987191611501	0.257206466468838	0.652711527905174	1.50006852818696	16	c("MFAP4"	"COL5A1"	"MFAP5"	"B4GALT7"	"TNXB"	"FKBP1A"	"RIPK3"	"GSN")
791	GO_FIBROBLAST_GROWTH_FACTOR_RECEPTOR_SIGNALING_PATHWAY	0.300500834724541	0.656446315023366	0.09754492162472	0.352912666433825	1.08855922567286	67	c("NOG"	"CTGF"	"FGF5"	"FLRT3"	"FGFRL1"	"IQGAP1"	"FGF10"	"FGF2"	"FGF17"	"PTPN11"	"NDST1"	"CBL"	"ESRP2"	"FLRT2"	"SPRED1"	"GTF2F1")
792	GO_FILOPODIUM_ASSEMBLY	0.903640256959315	1	0.053457214108991	-0.269742746160562	-0.635595088672687	13	ARHGEF4
793	GO_FLUID_TRANSPORT	0.177570093457944	0.514953271028037	0.141225119642531	0.586954165999491	1.26652334348178	13	c("HAS2"	"HYAL2"	"SLC4A11"	"AQP7")
794	GO_FOLIC_ACID_CONTAINING_COMPOUND_BIOSYNTHETIC_PROCESS	0.942238267148014	1	0.0437125833579551	0.274663891089561	0.575917610975087	11	c("MTHFD2L"	"FPGS"	"MTHFD1L")
795	GO_FOLIC_ACID_CONTAINING_COMPOUND_METABOLIC_PROCESS	0.830734966592428	1	0.059221919380382	-0.284162720679743	-0.762271194270159	24	c("ALDH1L2"	"SHMT1"	"ATPIF1"	"ALDH1L1"	"SLC46A1"	"MTHFD1"	"FOLR1")
796	GO_FOLIC_ACID_METABOLIC_PROCESS	0.618834080717489	0.892865541433716	0.0739901439101341	-0.36065987956074	-0.894127363615434	17	c("ALDH1L2"	"SHMT1"	"ALDH1L1"	"SLC46A1"	"MTHFD1"	"FOLR1")
797	GO_FOREBRAIN_CELL_MIGRATION	0.00985994486759355	0.101834427367364	0.380730400722792	0.578650622867036	1.60895873956774	38	c("SLIT1"	"CDK5R1"	"SLIT3"	"TYRO3"	"SEMA3A"	"LAMB1"	"EFHC1"	"NRG1"	"GLI3"	"FUT10"	"NRP1"	"CX3CR1"	"RTN4")
798	GO_FOREBRAIN_DEVELOPMENT	0.000309408847741429	0.00979431528589946	0.49849310876659	0.434332370424192	1.59927776608828	234	c("WNT7B"	"KIRREL3"	"NOG"	"WNT5A"	"PTPRZ1"	"SEMA7A"	"FAT4"	"FYN"	"EPHB2"	"NR4A2"	"SLIT1"	"LRP8"	"SCN5A"	"CDK5R1"	"EXT1"	"SLIT3"	"DLC1"	"EPHB3"	"TYRO3"	"GNAO1"	"ATP2B4"	"CHD5"	"SLC8A1"	"INHBA"	"SEMA3A"	"CHD7"	"AVPR1A"	"MYH10"	"LHX5"	"GDPD5"	"APAF1"	"ETS1"	"PROP1"	"NTRK2"	"OTX1"	"AKAP5"	"LAMB1"	"EFHC1"	"FGF10"	"LEF1"	"DCLK2"	"PTPRS"
CX3CR1	"RTN4"	"FOXP2"	"DCLK1"	"DLX1"	"NDST1"	"PGAP1"	"ATAT1"	"SKI"	"TSKU"	"UBA6"	"ATP7A"	"CDH2"	"PITX2")
799	GO_FOREBRAIN_GENERATION_OF_NEURONS	0.114583333333333	0.428139720144084	0.172324344900946	0.470882116668552	1.31146863696251	39	c("WNT5A"	"SLIT1"	"SLIT3"	"INHBA"	"SEMA3A"	"LHX5"	"LEF1"	"DCLK2"	"GBX2"	"GLI3"	"NRP1"	"HES1"	"PHLDA1")
800	GO_FOREBRAIN_MORPHOGENESIS	0.189473684210526	0.53269580396181	0.131457611642763	0.62115788082283	1.28581312984941	10	c("WNT5A"	"SLIT1"	"PROP1"	"OTX1")
801	GO_FOREBRAIN_NEURON_DEVELOPMENT	0.23758865248227	0.593641463539634	0.116234148779716	0.480759911479849	1.21125805730469	22	c("WNT5A"	"SLIT1"	"SLIT3"	"SEMA3A"	"DCLK2"	"GBX2"	"NRP1")
802	GO_FOREBRAIN_REGIONALIZATION	0.584837545126354	0.875697789921039	0.065981614400873	0.4307405450256	0.903180482360389	11	c("WNT7B"	"GLI3"	"PGAP1")
803	GO_FORELIMB_MORPHOGENESIS	0.587703435804702	0.876707685177055	0.0658311958368866	0.367690201755694	0.902566661801429	19	c("WNT9A"	"HOXA9"	"FMN1"	"SHOX2")
804	GO_FORMATION_OF_PRIMARY_GERM_LAYER	0.000653440895360857	0.0173799812109293	0.477270815362862	0.552660414729345	1.75760827491314	81	c("COL11A1"	"ITGA2"	"WNT11"	"NOG"	"WNT5A"	"MMP2"	"MMP9"	"SNAI1"	"HMGA2"	"ITGB3"	"DUSP4"	"MMP14"	"ITGB5"	"ITGA5"	"ITGB1"	"COL12A1"	"INHBA"	"LAMB3"	"ITGAV"	"NANOG"	"FN1"	"LAMB1"	"EPHA2"	"LEF1"	"BMPR2"	"MMP15"	"TXNRD1"	"ACVR1")
805	GO_FORMATION_OF_TRANSLATION_PREINITIATION_COMPLEX	0.914798206278027	1	0.0550211117163117	-0.26015916613846	-0.644971737979511	17	c("EIF4B"	"EIF3C"	"EIF3M"	"EIF3F"	"EIF3K"	"EIF3E"	"EIF3H"	"EIF3I"	"MCTS1"	"EIF3D"	"EIF3A"	"EIF3G"	"EIF3L"	"EIF4H"	"DENR"	"EIF2D"	"EIF3B")
806	GO_FRUCTOSE_METABOLIC_PROCESS	0.138888888888889	0.470463870049401	0.181383128498408	-0.618443981780438	-1.33326812976302	10	c("SORD"	"ALDOC"	"KHK"	"ALDOA")
807	GO_FUCOSYLATION	0.411552346570397	0.757568793283079	0.0840745577910723	0.503456657305081	1.05565225248375	11	c("THBS1"	"ADAMTS7"	"FUT10"	"POFUT2")
808	GO_G1_DNA_DAMAGE_CHECKPOINT	0.219312602291326	0.575233321846099	0.116234148779716	0.382494305287625	1.17650008062695	64	c("PLK2"	"PLAGL1"	"CDKN1A"	"GADD45A"	"SOX4"	"MUC1"	"E2F7"	"GTSE1"	"PRMT1"	"MDM2"	"CNOT7"	"CCND1"	"E2F1"	"CASP2"	"RPA2")
809	GO_G2_DNA_DAMAGE_CHECKPOINT	0.124561403508772	0.444015470873854	0.165656695205483	0.506640062539253	1.34437068019627	29	c("BRSK1"	"HMGA2"	"CDC14B"	"CLSPN"	"NEK6"	"FOXN3"	"DTL")
810	GO_GALACTOSE_METABOLIC_PROCESS	0.165178571428571	0.497639194752968	0.161978948883402	-0.584955463802182	-1.30552113801198	11	PPARGC1A
811	GO_GAMETE_GENERATION	0.232365145228216	0.586002588341058	0.101713902282311	0.292001490338431	1.10150658740405	313	c("SOX8"	"PCYT1B"	"PTGS2"	"DUSP13"	"FOXJ1"	"PAQR8"	"IQCG"	"IGF2R"	"JAM3"	"ELL3"	"TYRO3"	"PYGO1"	"ITGB1"	"ATP2B4"	"CHD5"	"RPS6KA2"	"SPAG4"	"TSGA10"	"TMEM119"	"TTLL5"	"EIF5A2"	"GDF9"	"PRDX4"	"CREB3L4"	"DHH"	"HOXA9"	"KATNAL1"	"INSL6"	"BRCA2"	"B4GALNT1"	"AFF4"	"PLEKHA1"	"MNS1"	"SRC"	"SKIL"	"PLA2G4A"	"PAFAH1B3"	"ACVR1"	"DEAF1"	"ZSCAN2"	"ZMIZ1"	"ZFP41"
LIMK2	"HOOK1"	"SMAD1"	"STRBP"	"USP42"	"E2F1"	"RNF2"	"AKT1"	"CYP26B1"	"SPATA2"	"SCMH1"	"ZMYND15"	"PSME4"	"FANCG"	"NPM2"	"CREM"	"CCDC63")
812	GO_GANGLION_DEVELOPMENT	0.342105263157895	0.700894784819844	0.0928481214159878	0.535318730285942	1.10812383341926	10	c("SEMA3A"	"NRP2"	"FZD3"	"NRP1")
813	GO_GANGLIOSIDE_METABOLIC_PROCESS	0.0952380952380952	0.386019150671991	0.213927855492356	-0.571993407043465	-1.40055792659226	15	c("ST3GAL1"	"ITGB8"	"GM2A"	"ST3GAL4"	"ST3GAL6"	"CLN6")
814	GO_GASTRULATION	0.00102690931288516	0.0236111532021309	0.45505986738723	0.503145113020464	1.69281528088001	110	c("COL11A1"	"ITGA2"	"WNT11"	"NOG"	"WNT5A"	"MMP2"	"MMP9"	"SNAI1"	"HMGA2"	"ITGB3"	"EXT1"	"DUSP4"	"MMP14"	"ITGB5"	"ITGA5"	"VANGL2"	"ITGB1"	"COL12A1"	"INHBA"	"LAMB3"	"ITGAV"	"NANOG"	"TGFBR2"	"FN1"	"LAMB1"	"EPHA2"	"LEF1"	"BMPR2"	"MMP15"	"TXNRD1"	"ACVR1"	"AMOT"	"POFUT2")
815	GO_GASTRULATION_WITH_MOUTH_FORMING_SECOND	0.282097649186257	0.641294530519807	0.106323255932708	0.4715770450215	1.15757699627264	19	c("WNT5A"	"ACVR1"	"AMOT"	"ZBTB17"	"MEGF8"	"RNF2")
816	GO_GDP_METABOLIC_PROCESS	0.563176895306859	0.859877766441689	0.0678338263479455	0.441640976346962	0.926036600579255	11	c("NUDT18"	"MPP3"	"TJP2")
817	GO_GENERATION_OF_PRECURSOR_METABOLITES_AND_ENERGY	0.000210709802247898	0.00734217489228142	0.518848077743792	-0.392575031205375	-1.56310124603067	230	c("PPARGC1A"	"RUNX1T1"	"COX6A2"	"IMMP2L"	"FDXR"	"GNPDA1"	"NR4A3"	"CHCHD10"	"ALDOC"	"PHKA2"	"ENO2"	"PID1"	"BLOC1S1"	"HK2"	"NDUFA5"	"ENPP1"	"UQCR10"	"ATPIF1"	"NDUFS7"	"NR1D1"	"COX8A"	"NDUFB11"	"NDUFB5"	"NDUFB9"	"UQCRB"	"PER2"	"SLC25A27"	"IDH1"	"ETFA"	"COX5B"	"NDUFV3"	"NDUFA6"	"UQCRQ"	"NDUFS5"	"NDUFA12"	"ATP5C1"	"IDH3B"	"SDHC"	"SUCLG2"	"PPP1CC"	"KL"	"UQCR11"
FASTKD2	"UGP2"	"NDUFB8"	"COX5A"	"SCO2"	"PINK1"	"NDUFA4"	"POLG2"	"SLC25A12"	"FECH"	"COX7C"	"NDUFA13"	"SIRT3"	"NDUFV2"	"SDHA"	"COX4I1"	"NDUFA1"	"ATP5D"	"NDUFB7"	"NDUFB10"	"COX7B"	"ACO1"	"NDUFA2"	"UQCRH"	"NDUFB6"	"PDHB"	"IDH3G"	"TPI1"	"COX6C"	"NDUFC2"	"PDHA1"	"MDH1"	"OXA1L"	"LDHA"	"PFKM"	"PGAM2"	"NDUFA8"	"NDUFA9"	"ETFB"	"PPP1R3E"	"PYGB"	"PPP1CA"	"SURF1"	"GAPDHS"	"COX6A1"	"NDUFS2"	"PGM2"	"NDUFS1"	"COX6B1"	"NDUFA10"
818	GO_GENETIC_IMPRINTING	0.986915887850467	1	0.0431901998334182	0.212701541927762	0.458965083904545	13	c("EED"	"NDN"	"BRCA1"	"PRMT7"	"GSK3B"	"CTCF"	"MECP2"	"KDM1B"	"DNMT3A"	"ZFP57"	"ARID4B"	"GNAS"	"ARID4A")
819	GO_GENE_SILENCING	0.407294832826748	0.754653863790697	0.0755015292281669	0.288089962643081	1.01828980060465	150	c("HIST1H3H"	"HIST1H2AB"	"HIST1H4K"	"HIST1H3C"	"HIST1H2AI"	"HIST1H3I"	"EXD1"	"HIST1H3E"	"HIST1H2AG"	"HIST1H4A"	"HIST1H4H"	"NUP107"	"TNRC6A"	"HIST1H2AL"	"SUV39H1"	"CNOT7"	"SMAD1"	"HDAC2"	"H2AFJ"	"DROSHA"	"ERI1"	"SCMH1"	"NUP93"	"NUP133"	"TERT"	"HIST1H4I"	"DGCR8"	"NUPL1"	"HELLS"	"NUP43"	"DICER1"	"ARID1A"	"NUP155"	"NUP160"	"AAAS"	"NUP50"	"DNMT1"	"MORF4L2"	"H2AFY"	"NUP205")
820	GO_GENE_SILENCING_BY_RNA	0.420472440944882	0.765463797981672	0.0756946307932749	0.305999700215918	1.02131361769619	102	c("HIST1H3H"	"HIST1H4K"	"HIST1H3C"	"HIST1H3I"	"EXD1"	"HIST1H3E"	"HIST1H4A"	"HIST1H4H"	"NUP107"	"TNRC6A"	"CNOT7"	"SMAD1"	"DROSHA"	"ERI1"	"NUP93"	"NUP133"	"TERT"	"HIST1H4I"	"DGCR8"	"NUPL1"	"NUP43"	"DICER1"	"NUP155"	"NUP160"	"AAAS"	"NUP50"	"NUP205"	"NUP35"	"NUPL2"	"PRKRA"	"POLR2D"	"SMAD2"	"CNOT2"	"NUP214"	"NUP188"	"CNOT6L"	"NUP88"	"NUP210"	"POM121")
821	GO_GENITALIA_DEVELOPMENT	0.0536672629695885	0.280179264864461	0.261663521711573	0.564848033154174	1.47170070207221	27	c("HSD17B3"	"WNT5A"	"TCF7"	"TYRO3"	"CHD7"	"FOXF2"	"FGF10"	"BMP6"	"PKD1"	"SRD5A1"	"ASB1"	"PTPN11")
822	GO_GERM_CELL_DEVELOPMENT	0.701892744479495	0.936482008440288	0.051011413203915	0.259314483522358	0.876233820077182	112	c("PAQR8"	"IQCG"	"JAM3"	"PYGO1"	"CHD5"	"RPS6KA2"	"TTLL5"	"GDF9"	"DHH"	"INSL6"	"BRCA2"	"AFF4"	"SRC"	"ACVR1"	"DEAF1"	"PCSK4"	"ERCC1"	"SMARCA4"	"SMAD5"	"HOOK1"	"STRBP"	"RNF2"	"AKT1"	"ZMYND15"	"PSME4"	"FANCG"	"NPM2"	"CCDC63"	"FBXO5"	"INHBB"	"SIX5")
823	GO_GLANDULAR_EPITHELIAL_CELL_DEVELOPMENT	0.367837338262477	0.727481708270384	0.0916795246008379	0.512700452476499	1.09055950754486	12	c("WNT5A"	"BMP6"	"DLL1"	"RARB"	"SIDT2")
824	GO_GLANDULAR_EPITHELIAL_CELL_DIFFERENTIATION	0.639269406392694	0.902530486904656	0.0732558655828455	-0.335329793565103	-0.879519846406173	22	c("FGF8"	"WNT4"	"BMP4"	"RXRA")
825	GO_GLAND_DEVELOPMENT	0.105865522174535	0.410726022346548	0.161978948883402	0.31506676897152	1.17490875603904	276	c("IL6"	"WNT7B"	"ASS1"	"ITGA2"	"WNT11"	"NOG"	"CELA1"	"TG"	"WNT5A"	"CYP1A1"	"NTN1"	"SULF2"	"NKX2-5"	"TPH1"	"SEMA3C"	"EPHB3"	"ADA"	"IGF2R"	"PLXNA1"	"SEMA3A"	"TNC"	"LMO4"	"RB1CC1"	"MSN"	"TBX2"	"CSF1"	"ETS1"	"PROP1"	"CCNE1"	"NOTCH4"	"TGFBR2"	"HOXA9"	"PLXND1"	"FGF10"	"EPHA2"	"LEF1"	"BRCA2"	"TGM2"	"GNPNAT1"	"NRG1"	"E2F7"	"SRC"
826	GO_GLAND_MORPHOGENESIS	0.105436573311367	0.410335408687962	0.175204047558551	0.416587731288968	1.30746430681774	74	c("IL6"	"NOG"	"WNT5A"	"NTN1"	"SEMA3C"	"PLXNA1"	"SEMA3A"	"TNC"	"MSN"	"TBX2"	"CSF1"	"PROP1"	"TGFBR2"	"PLXND1"	"FGF10"	"EPHA2"	"TGM2"	"SRC"	"GLI3"	"NRP1")
827	GO_GLIAL_CELL_DEVELOPMENT	0.551558752997602	0.856109901140957	0.0835990603684159	-0.296238231206845	-0.953757863394659	55	c("FA2H"	"ID4"	"LGI4"	"POU3F1"	"NDRG1"	"ID2"	"LAMB2"	"GSTP1"	"GFAP"	"SH3TC2"	"TLR4"	"PARD3"	"CD9")
828	GO_GLIAL_CELL_DIFFERENTIATION	0.206201550387597	0.55835901746521	0.116739204791222	0.357608499233582	1.17542097707794	92	c("SOX8"	"PTPRZ1"	"TSPAN2"	"GPC1"	"SOX11"	"FGF5"	"MMP24"	"PRDM8"	"NTRK2"	"SOX4"	"FGF10"	"NLGN3"	"LEF1"	"HDAC11"	"NRG1"	"GLI3"	"HES1"	"GSN"	"DUSP10"	"DLL1"	"PTPN11"	"SKI"	"PLP1"	"DAG1"	"CDH2"	"CSK"	"CNTF"	"EIF2B3"	"ERCC2"	"AKT1")
829	GO_GLIAL_CELL_MIGRATION	0.074468085106383	0.336474803811487	0.219250346703755	0.56241830467752	1.42852025923413	23	c("CDK5R1"	"EPHA4"	"MMP14"	"FN1"	"LAMB1"	"GLI3"	"TGFB2"	"RTN4")
830	GO_GLIOGENESIS	0.0943396226415094	0.385155861738043	0.181383128498408	0.37410144651434	1.27095894707949	116	c("SOX8"	"PTPRZ1"	"TSPAN2"	"GPC1"	"SOX11"	"FGF5"	"MMP24"	"CDK5R1"	"EPHA4"	"MMP14"	"PRDM8"	"FN1"	"NTRK2"	"LAMB1"	"SOX4"	"FGF10"	"NLGN3"	"LEF1"	"HDAC11"	"NRG1"	"GLI3"	"HES1"	"TGFB2"	"GSN"	"RTN4"	"DUSP10"	"DLL1"	"PTPN11"	"SKI"	"PLP1"	"DAG1"	"CDH2"	"CSK"	"CNTF"	"EIF2B3"	"ERCC2"	"AKT1")
831	GO_GLOBAL_GENOME_NUCLEOTIDE_EXCISION_REPAIR	0.994818652849741	1	0.0391956336118146	0.172961901974994	0.469603354606132	32	c("SUMO3"	"ERCC1"	"XPC"	"ERCC2"	"DDB1"	"UBE2N"	"UBE2V2"	"ERCC3"	"RNF111")
832	GO_GLOMERULAR_EPITHELIUM_DEVELOPMENT	0.338317757009346	0.698706751813726	0.0972150808846466	0.515152785418451	1.11159110197489	13	c("JAG1"	"FOXJ1"	"IQGAP1"	"MYO1E"	"PECAM1"	"BASP1")
833	GO_GLOMERULUS_DEVELOPMENT	0.00343063524044554	0.0541077382659743	0.431707695803346	0.62681316530404	1.72482868367307	35	c("PDGFRB"	"KIRREL3"	"COL4A4"	"COL4A3"	"JAG1"	"SULF2"	"FOXJ1"	"PDGFB"	"VANGL2"	"SULF1"	"IQGAP1"	"MYO1E"	"HES1"	"PECAM1"	"WWTR1"	"BASP1")
834	GO_GLUCAN_BIOSYNTHETIC_PROCESS	0.615384615384615	0.891445003594536	0.0630790410571939	0.369348899050414	0.890318129962787	18	c("EPM2A"	"NHLRC1"	"AKT1"	"GYS1"	"PGM1"	"PHKG1")
835	GO_GLUCAN_METABOLIC_PROCESS	0.602409638554217	0.881168670778134	0.062249042949858	0.322623367180737	0.903377967728954	40	c("EPM2A"	"PPP1R3D"	"NHLRC1"	"PHKA1"	"STBD1"	"PYGM"	"AKT1"	"GYS1"	"PGM1"	"PRKAG2"	"PPP1R2"	"PHKG1")
836	GO_GLUCOSAMINE_CONTAINING_COMPOUND_METABOLIC_PROCESS	0.556053811659193	0.858626548748908	0.0795564677235957	-0.380757831929627	-0.943953058637427	17	c("GNPDA1"	"CHST2"	"AMDHD2"	"RENBP"	"NANP"	"NAGK"	"OGT")
837	GO_GLUCOSE_6_PHOSPHATE_METABOLIC_PROCESS	0.662337662337662	0.913135436074735	0.0687943095604775	-0.35716383048949	-0.858386663601832	14	c("RPIA"	"TALDO1"	"HK2"	"SHPK"	"H6PD"	"TPI1")
838	GO_GLUCOSE_CATABOLIC_PROCESS	0.91324200913242	1	0.0559428593065705	-0.260282892265003	-0.682683059543367	22	c("ALDOC"	"ENO2"	"HK2"	"ALDOA"	"TPI1"	"PFKM"	"PGAM2"	"GAPDHS"	"BAD"	"ENO3"	"GAPDH")
839	GO_GLUCOSE_METABOLIC_PROCESS	0.304347826086957	0.660571452564399	0.124434168630393	-0.311979195000093	-1.09097646400556	84	c("PPARGC1A"	"IGFBP5"	"SORD"	"GNPDA1"	"ALDOC"	"PDK2"	"ENO2"	"HK2"	"GOT1"	"PER2"	"GALM"	"ALDOA"	"SLC25A10"	"GHRL"	"SLC25A12"	"H6PD"	"PDHB"	"TPI1"	"PDHA1"	"MDH1"	"PFKM"	"WDTC1"	"PGAM2"	"GAPDHS"	"BAD"	"GOT2"	"PGM2"	"ENO3"	"MAPK14"	"PPARD"	"GAPDH")
840	GO_GLUTAMATE_METABOLIC_PROCESS	0.860036832412523	1	0.0487989701682839	0.29767558755523	0.684121179741193	16	c("GLS2"	"HAL"	"FPGS"	"ALDH18A1"	"GLUL")
841	GO_GLUTAMATE_RECEPTOR_SIGNALING_PATHWAY	0.615384615384615	0.891445003594536	0.0630790410571939	0.369465821462373	0.890599972262666	18	c("CDK5R1"	"GRIK3"	"GRIA3"	"GRIN2D"	"HOMER3"	"CPEB4"	"HOMER1")
842	GO_GLUTAMATE_SECRETION	0.248201438848921	0.607206394356002	0.114266502484433	0.512838798854647	1.20967466441376	17	c("PPFIA3"	"GLS2"	"STX1A"	"UNC13B"	"SLC1A6"	"NTRK2")
843	GO_GLUTAMINE_FAMILY_AMINO_ACID_BIOSYNTHETIC_PROCESS	0.137037037037037	0.466652637485971	0.161978948883402	0.606646106484897	1.33482874117894	14	c("ASS1"	"PYCR1"	"GLS2"	"ALDH18A1"	"GLUL")
844	GO_GLUTAMINE_FAMILY_AMINO_ACID_CATABOLIC_PROCESS	0.50828729281768	0.823342422474905	0.0739901439101341	0.424900127760672	0.976509961946011	16	c("DDAH1"	"GLS2"	"DDAH2"	"NOS1")
845	GO_GLUTAMINE_FAMILY_AMINO_ACID_METABOLIC_PROCESS	0.104273504273504	0.408795295656532	0.179782316298324	0.453371559887469	1.30168260856638	44	c("ASS1"	"DDAH1"	"PYCR1"	"GLS2"	"GGH"	"DDAH2"	"NOS1"	"HAL"	"PFAS"	"FPGS"	"ALDH18A1"	"GLUL")
846	GO_GLUTAMINE_METABOLIC_PROCESS	0.406417112299465	0.754355623339344	0.0840745577910723	0.422001041395154	1.0482639372366	20	c("GLS2"	"GGH"	"PFAS"	"GLUL"	"CAD")
847	GO_GLUTATHIONE_DERIVATIVE_METABOLIC_PROCESS	0.316143497757848	0.671802501341703	0.112843355675562	-0.452000719865936	-1.12057435525746	17	c("MGST1"	"GSTT1"	"GSTM1"	"MGST2"	"GSTA4"	"GSTP1")
848	GO_GLUTATHIONE_METABOLIC_PROCESS	0.0127019704571209	0.118209849285215	0.380730400722792	-0.509363344134079	-1.56132795985896	42	c("CLIC5"	"MGST1"	"GSTT1"	"DPEP1"	"GSTM1"	"CHAC1"	"MGST2"	"GSTA4"	"GSTP1"	"GCLM"	"IDH1"	"GSTT2"	"GGT7"	"GGCT"	"GCLC"	"GSTM2")
849	GO_GLYCERALDEHYDE_3_PHOSPHATE_METABOLIC_PROCESS	0.140692640692641	0.471097635432801	0.173747838999571	-0.547181278352961	-1.31506348575967	14	c("RPIA"	"TALDO1"	"KHK"	"SHPK"	"H6PD"	"TPI1"	"PGM2")
850	GO_GLYCEROLIPID_BIOSYNTHETIC_PROCESS	0.355384615384615	0.715705128205128	0.0833634065110386	0.295650014850391	1.04549228721653	162	c("PCYT1B"	"SH3YL1"	"LPIN3"	"SLC44A4"	"FGF5"	"PLCG2"	"PIK3CD"	"MOGAT2"	"FABP5"	"LPCAT2"	"LPIN2"	"PLAUR"	"LCLAT1"	"PIK3C2B"	"IRS1"	"DDHD1"	"PIGS"	"FGF10"	"FGF2"	"ABHD3"	"PLA2G4A"	"IMPA1"	"INPP5J"	"SLC44A2"	"SYNJ2"	"PLD2"	"FGF17"	"CPNE3"	"MTMR4"	"PIGF"	"PTPN11"	"PIK3C2A"	"PGAP1"	"PIK3CB"	"AGPAT4"	"PIK3R3"	"OCRL")
851	GO_GLYCEROLIPID_CATABOLIC_PROCESS	0.245989304812834	0.606207195796979	0.114266502484433	0.482584175663337	1.1987543593648	20	c("FABP4"	"MGLL"	"FABP5"	"DAGLA")
852	GO_GLYCEROLIPID_METABOLIC_PROCESS	0.0641399416909621	0.311123603662006	0.213927855492356	0.336946963657246	1.24425692461917	246	c("PDGFRB"	"FABP4"	"PCYT1B"	"MGLL"	"SH3YL1"	"MBOAT2"	"LPIN3"	"SLC44A4"	"FGF5"	"FYN"	"PLCG2"	"PIK3CD"	"MOGAT2"	"HBEGF"	"PDGFA"	"FABP5"	"PDGFB"	"LPCAT2"	"LPIN2"	"PLAUR"	"PTPRQ"	"LCLAT1"	"PIK3C2B"	"IRS1"	"DDHD1"	"PIGS"	"DAGLA"	"AWAT2"	"FGF10"	"FGF2"	"ABHD3"	"NRG1"	"GALR2"	"PLA2G4A"	"IMPA1"	"INPP5J"	"TNXB"	"SLC44A2"	"SERINC5"	"SYNJ2"	"PLD2"	"PLA2G15"
853	GO_GLYCEROPHOSPHOLIPID_CATABOLIC_PROCESS	0.877314814814815	1	0.0584693210386381	-0.30565794557334	-0.658950542729116	10	c("INPP5F"	"ABHD12"	"GPCPD1"	"PNPLA8"	"PLA2G4C")
854	GO_GLYCEROPHOSPHOLIPID_METABOLIC_PROCESS	0.0933333333333333	0.382947545983523	0.176694268938498	0.332384554631779	1.21309230062446	217	c("PDGFRB"	"PCYT1B"	"SH3YL1"	"MBOAT2"	"LPIN3"	"SLC44A4"	"FGF5"	"FYN"	"PLCG2"	"PIK3CD"	"HBEGF"	"PDGFA"	"FABP5"	"PDGFB"	"LPCAT2"	"LPIN2"	"PLAUR"	"PTPRQ"	"LCLAT1"	"PIK3C2B"	"IRS1"	"DDHD1"	"PIGS"	"FGF10"	"FGF2"	"ABHD3"	"NRG1"	"GALR2"	"PLA2G4A"	"IMPA1"	"INPP5J"	"SLC44A2"	"SERINC5"	"SYNJ2"	"PLD2"	"PLA2G15"	"FGF17"	"CPNE3"	"MTMR4"	"PIGF"	"PTPN11"	"PIK3C2A"
855	GO_GLYCOLIPID_BIOSYNTHETIC_PROCESS	0.860520094562648	1	0.0603786357920401	-0.25227957363332	-0.773300938418755	42	c("ST3GAL1"	"ST3GAL4"	"ST3GAL6"	"DPM3"	"DPM1"	"PGAP3"	"ST8SIA1"	"GAL3ST4"	"PGAP2")
856	GO_GLYCOPROTEIN_CATABOLIC_PROCESS	0.232902033271719	0.586824349527117	0.120433371642259	0.569985023767224	1.21240889065925	12	c("CELA1"	"GPC1"	"EDEM3"	"EDEM1")
857	GO_GLYCOPROTEIN_METABOLIC_PROCESS	0.0679190751445087	0.320862867707419	0.206587922696891	0.339654329416617	1.24981909341113	231	c("COL11A1"	"IGF1"	"CELA1"	"HYAL1"	"GPC1"	"SULF2"	"THBS1"	"PORCN"	"MGAT5"	"HS6ST2"	"EXT1"	"HS6ST1"	"ST6GALNAC4"	"ADAMTS7"	"VANGL2"	"XYLT1"	"CHSY1"	"NCAN"	"SULF1"	"BGN"	"MAN1C1"	"GALNT10"	"B4GALNT1"	"C1GALT1"	"HS3ST4"	"B4GALT7"	"CHPF2"	"CHST12"	"EDEM3"	"EXTL3"	"B4GALT2"	"B4GALT3"	"CHPF"	"BMPR2"	"MUC1"	"FUT10"	"PHLDA1"	"POFUT2"	"UGGT1"	"IDS"	"GXYLT1"	"SDF2L1"
RPN1	"GALNT12"	"DAG1"	"ATP7A"	"B4GALT1"	"UGGT2"	"UBE2G2"	"FKTN"	"TNKS")
858	GO_GLYCOSPHINGOLIPID_BIOSYNTHETIC_PROCESS	0.491071428571429	0.813174613800534	0.0860347242455604	-0.446905104041988	-0.997416207073098	11	c("ST3GAL1"	"ST3GAL4"	"ST3GAL6")
859	GO_GLYCOSPHINGOLIPID_METABOLIC_PROCESS	0.0250572927165496	0.183440603845098	0.352487857583619	-0.505640057388162	-1.51557285887782	40	c("ST3GAL1"	"PSAP"	"ITGB8"	"GM2A"	"ST3GAL4"	"ST3GAL6"	"SMPD3"	"GLA"	"CERK"	"CLN6"	"CTSA"	"ST8SIA1"	"HEXA")
860	GO_GLYCOSYLATION	0.982089552238806	1	0.0652353056017703	-0.200901418137443	-0.77456281089653	172	c("B4GALNT2"	"GCNT1"	"ST3GAL1"	"MUC13"	"MGAT3"	"ENTPD5"	"ST3GAL4"	"ST3GAL6"	"ADAMTSL4"	"CCDC126"	"B4GALT4"	"B4GALT5"	"B3GNT9"	"MUC16"	"B4GALT6"	"MAN2A2"	"DPM3"	"DPM1"	"GXYLT2"	"PARP10"	"ST8SIA1"	"VEGFB"	"GNPTAB"	"EXTL1"	"GCNT3"	"ALG1"	"B3GALNT2"	"SIRT2"	"TRAK1"	"SIRT3"	"GCNT2"	"FUT8"	"ST6GALNAC6"	"B3GALT1"	"OGT"	"OAS2")
861	GO_GLYCOSYL_COMPOUND_BIOSYNTHETIC_PROCESS	0.641456582633053	0.902530486904656	0.0838361057159929	-0.264218299118376	-0.920848854155776	94	c("NME3"	"CHCHD10"	"ATP5G1"	"ADK"	"ATP5F1"	"QTRT1"	"ATP6V0A1"	"ACACB"	"ATP6V0A4"	"ATP5A1"	"ATP5C1"	"ATP5O"	"ATP5H"	"ATP5E"	"MAT2B"	"ATP5G2"	"AK5"	"ATP5J"	"ALDOA"	"ATP5G3"	"ATP5L"	"ADAL"	"SLC35B3"	"APRT")
862	GO_GLYCOSYL_COMPOUND_CATABOLIC_PROCESS	0.831842576028623	1	0.0489954089862481	0.287017620294599	0.747818897298635	27	c("UPP1"	"ADA"	"NUDT18"	"MTAP"	"AHCY"	"DERA")
863	GO_GLYCOSYL_COMPOUND_METABOLIC_PROCESS	0.00615173906505158	0.0755520958945542	0.407017918923954	-0.339719213162623	-1.38336201137006	279	c("AMPD3"	"LCTL"	"OCLN"	"ENTPD5"	"ATP6V1B2"	"PDE6A"	"NME3"	"ATP1B1"	"DLG3"	"CHCHD10"	"ALDOC"	"MOCS1"	"ENO2"	"UPB1"	"MACROD1"	"ATP5G1"	"HK2"	"NDUFA5"	"ENPP1"	"ADK"	"UQCR10"	"ATP5F1"	"HSPA1B"	"NDUFS7"	"QTRT1"	"ATP6V0A1"	"ENPP4"	"COX8A"	"NDUFB11"	"ACACB"	"NDUFB5"	"ATP6V0A4"	"NDUFB9"	"UQCRB"	"ATP5A1"	"COX5B"	"NDUFV3"	"NDUFA6"	"UQCRQ"	"NDUFS5"	"HSPA1A"	"NDUFA12"
COQ9	"AK5"	"NDUFB4"	"NDUFS3"	"ATP5J"	"HDDC3"	"ALDOA"	"ATP5G3"	"MCCC2"	"NDUFS6"	"CYC1"	"COX7A2L"	"ATP5L"	"ADAL"	"NDUFB8"	"NT5C3"	"SLC35B3"	"APRT"	"COX5A"	"NAGA"	"GPHN"	"NDUFA4"	"COX7C"	"NDUFA13"	"NDUFV2"	"NADK"	"COX4I1"	"MLYCD"	"NDUFA1"	"ATP5D"	"NDUFB7"	"NDUFB10"	"COX7B"	"RHOQ"	"NDUFA2"	"UQCRH"	"ATP5J2"	"NDUFB6"	"CTNS"	"AHCYL2"	"TPI1"	"COX6C"	"NDUFC2"	"LDHA"	"PFKM"	"PGAM2"	"NDUFA8"	"NDUFA9"	"AMD1"	"NT5E"
NDUFS2	"BAD"	"NDUFS1"	"MOCS2"	"COX6B1"	"NDUFA10"	"ENO3"	"NDUFA7"	"CASK"	"MOCOS")
864	GO_GLYOXYLATE_METABOLIC_PROCESS	0.712053571428571	0.942852679966082	0.0667426134241917	-0.320256928123004	-0.83321209266611	21	c("GRHPR"	"AMT"	"IDH1"	"IDH2"	"PDHB"	"PDHA1"	"BCKDHA"	"DLD")
865	GO_GMP_METABOLIC_PROCESS	0.491341991341991	0.813174613800534	0.0843144320642653	-0.401684861231422	-0.983547903633492	15	c("PDE6A"	"DLG3")
866	GO_GOLGI_LOCALIZATION	0.435185185185185	0.770140711577719	0.0949751525905595	-0.48066518891843	-1.03623868345603	10	SLC9A3R1
867	GO_GOLGI_ORGANIZATION	0.986885245901639	1	0.0371479221137289	0.202938890348839	0.640383525687777	77	c("RAB30"	"ATL2"	"STX6"	"CLASP2"	"CUL7"	"ARHGAP21"	"PRMT5"	"CLASP1"	"BCAS3"	"DYNC2H1"	"STX16"	"USP6NL"	"SURF4"	"LMAN1"	"GCC2"	"BAG5"	"TMED5"	"ATP8B2"	"GOLPH3"	"TMED9"	"ARHGEF7"	"COG1"	"MYO18A"	"SYNE1"	"NSFL1C"	"GOLGB1"	"TMED2"	"STK25"	"RAB43"	"DYM"	"HTT"	"VCPIP1"	"VRK1"	"NPLOC4")
868	GO_GOLGI_RIBBON_FORMATION	0.792418772563177	0.986352077437349	0.05163559644842	0.356536725689761	0.747589275275987	11	c("STX6"	"PRMT5"	"STX16"	"GCC2"	"TMED5"	"GOLPH3"	"MYO18A")
869	GO_GOLGI_TO_ENDOSOME_TRANSPORT	0.926335174953959	1	0.0454059226590179	0.255288874042776	0.586707587005402	16	c("WIPI1"	"DOPEY2"	"SORT1"	"KLHL20"	"AP2A1"	"VPS13A")
870	GO_GOLGI_TO_PLASMA_MEMBRANE_PROTEIN_TRANSPORT	0.991103202846975	1	0.0407403526717903	0.186948794101948	0.478116335641386	25	c("AMN"	"GOLGA7"	"RAB31"	"ANK3"	"VAMP7"	"GCC2"	"GOLPH3")
871	GO_GOLGI_TO_PLASMA_MEMBRANE_TRANSPORT	0.954861111111111	1	0.0413209506074822	0.225079717563414	0.626876621455076	39	c("AMN"	"RAB3IP"	"GOLGA7"	"RAB31"	"ANK3"	"EXOC1"	"CHIC2"	"EXOC2"	"LLGL1"	"VAMP7"	"GCC2")
872	GO_GOLGI_TO_VACUOLE_TRANSPORT	0.538975501113586	0.845372253814593	0.0808589150280032	-0.350879101659549	-0.94123898879721	24	c("EHD3"	"VPS13C")
873	GO_GOLGI_VESICLE_TRANSPORT	0.998573466476462	1	0.0299195667151671	0.182831316410206	0.68212309403946	270	c("KDELR3"	"ATP8A2"	"CREB3L2"	"WIPI1"	"HYOU1"	"KIF3C"	"ATL2"	"SEC23A"	"AMN"	"RAB3IP"	"MYO1B"	"SORL1"	"STX6"	"GOLGA7"	"TRAPPC2"	"ANK2"	"SPTBN2"	"KIFAP3"	"LMAN2L"	"RAB31"	"ANK3"	"KDELR2"	"TBC1D14"	"RP2"	"KIF18A"	"TRIP11"	"GCC1"	"KIF23"	"CENPE"	"EXOC1"	"SPAST"	"DOPEY2"	"CHIC2"	"EXOC2"	"LLGL1"	"SEC24B"	"DYNC2H1"	"TEX261"	"SEC24D"	"SURF4"	"LMAN1"	"VAMP7"
KLHL20	"TRAPPC4"	"ANKRD28"	"SPTAN1"	"DCTN4"	"COL7A1"	"GOLPH3"	"KIF2C"	"TMED9"	"TRAPPC9"	"DYNLL1"	"DYNC1LI2"	"EXOC5"	"ARF4"	"COG1"	"COPZ2"	"SEC22C"	"MYO18A"	"USO1"	"NSF"	"PLCB3"	"DCTN2"	"KIF3B")
874	GO_GPI_ANCHOR_METABOLIC_PROCESS	0.954624781849913	1	0.0415717899246479	0.222009923624741	0.594885965717397	30	c("PLAUR"	"PIGS"	"PIGF"	"PGAP1"	"PIGT"	"PIGW"	"DPM2"	"PIGH"	"ALG5")
875	GO_GRANULOCYTE_ACTIVATION	0.946759259259259	1	0.0549073703290958	-0.26311709809587	-0.567239154429187	10	c("CXCR2"	"VAMP8"	"STXBP3"	"STXBP2"	"ANXA3")
876	GO_GRANULOCYTE_DIFFERENTIATION	0.229934924078091	0.583737247577469	0.132846300606183	-0.53198478310217	-1.22483068647976	12	c("GATA1"	"ZFPM1"	"GATA2"	"CBFA2T3"	"SP3")
877	GO_GRANULOCYTE_MIGRATION	0.684090909090909	0.925248590791057	0.0696133438850965	-0.311131129763934	-0.872705713583784	28	c("CCL20"	"ITGB2"	"CCL7"	"CCL2"	"CXCR2"	"CXADR"	"IL17RC"	"EDN1")
878	GO_GROWTH	5.83165658823145e-05	0.00247295248717928	0.557332238758646	0.441563929748683	1.64922278666843	286	c("S1PR1"	"IL6"	"WNT7B"	"IGF1"	"WNT11"	"CELA1"	"GDF6"	"WNT5A"	"NUPR1"	"PPP1R13L"	"SEMA7A"	"NKX2-5"	"ALCAM"	"FLRT3"	"SLIT1"	"ITGB3"	"SLIT3"	"KIF26B"	"SPRY1"	"PDGFB"	"ACTA1"	"PLXNA1"	"NDRG4"	"VANGL2"	"BDNF"	"ITGB1"	"UBTFL1"	"INHBA"	"MAP1B"	"SEMA3A"	"THBS3"	"EMP1"	"ITGAV"	"TNC"	"NRP2"	"GDF9"	"TBX2"	"CSF1"	"MAPT"	"CCNE1"	"PRMT2"	"TGFBR2"
SPTBN2	"GINS4"	"GLI3"	"NRP1")
879	GO_GTP_METABOLIC_PROCESS	0.309576837416481	0.665685048740148	0.11378726182188	-0.442331087678228	-1.12346932281219	19	c("AMPD3"	"NME3"	"MOCS1")
880	GO_GUANOSINE_CONTAINING_COMPOUND_BIOSYNTHETIC_PROCESS	0.516203703703704	0.826624741057409	0.0852884689790502	-0.451573702595165	-0.973522006271166	10	NME3
881	GO_GUANOSINE_CONTAINING_COMPOUND_METABOLIC_PROCESS	0.305164319248826	0.661385542441405	0.118287526124085	-0.368482434522943	-1.09457867642709	37	c("AMPD3"	"PDE6A"	"NME3"	"DLG3"	"MOCS1")
882	GO_G_PROTEIN_COUPLED_RECEPTOR_SIGNALING_PATHWAY	0.000250893804873522	0.00817222936888756	0.49849310876659	0.436046319270103	1.61729318824074	257	c("S1PR1"	"PDGFRB"	"CMKLR1"	"HTR2B"	"CCL17"	"GPR37L1"	"P2RY6"	"GNA14"	"LGR6"	"GPR15"	"SORCS2"	"F2RL2"	"CCR5"	"GPR21"	"PREX2"	"FRZB"	"CHRM1"	"CDK5R1"	"ANO1"	"GPR85"	"PDGFRL"	"AKAP12"	"GABRE"	"KCNK2"	"GPR161"	"OPRD1"	"IGF2R"	"GNAO1"	"FZD6"	"GRIK3"	"GPR25"	"APLP1"	"S1PR3"	"AKAP13"	"NPR3"	"GNAT2"	"FZD2"	"AVPR1A"	"GNG7"	"HRH1"	"OPN3"	"CPE"
SRC	"CCR3"	"GALR2"	"LRP1"	"CELSR1"	"GPRC5A"	"ITPR3"	"ARRB1"	"CXCL10"	"GPR63"	"HTR1B"	"GNG10"	"GPR157"	"CX3CR1"	"F2RL1"	"GNAI2"	"PDE4D"	"GNAZ"	"RGS19"	"GPR180"	"HOMER3")
883	GO_G_PROTEIN_COUPLED_RECEPTOR_SIGNALING_PATHWAY_COUPLED_TO_CYCLIC_NUCLEOTIDE_SECOND_MESSENGER	0.0478632478632479	0.264306264306264	0.271288554688953	0.476646679172729	1.42768149548218	55	c("S1PR1"	"GPR37L1"	"GPR21"	"CHRM1"	"OPRD1"	"GNAO1"	"GRIK3"	"APLP1"	"S1PR3"	"NPR3"	"GNAT2"	"PTGER4"	"FLNA"	"CCR3"	"GALR2"	"HTR1B"	"GNAI2"	"PDE4D"	"GNAZ")
884	GO_HAIR_CELL_DIFFERENTIATION	0.703196347031963	0.937664663277566	0.0684714904492087	-0.318215328350613	-0.834631166349626	22	c("CLIC5"	"SLC9A3R1")
885	GO_HEAD_DEVELOPMENT	3.02695107692118e-05	0.00143222579902744	0.575610261071129	0.396243834802843	1.54126082608691	476	c("CRISPLD2"	"S1PR1"	"COL1A1"	"WNT7B"	"KIRREL3"	"NES"	"NOG"	"WNT5A"	"MMP2"	"PTPRZ1"	"CKB"	"TSPAN2"	"SEMA7A"	"FAT4"	"FYN"	"EPHB2"	"NR4A2"	"FOXJ1"	"MDGA1"	"FLRT3"	"SLIT1"	"LRP8"	"SCN5A"	"CDK5R1"	"EXT1"	"SLIT3"	"DLC1"	"EPHB3"	"KCNAB1"	"TYRO3"	"GNAO1"	"FZD6"	"NDRG4"	"ABAT"	"ITGB1"	"MARCKS"	"ATP2B4"	"CHD5"	"SLC8A1"	"INHBA"	"FAIM2"	"SEMA3A"
PCDH19	"TGFBR2"	"TTBK1"	"SLC7A11"	"NTRK2"	"OTX1"	"AKAP5"	"LAMB1"	"EFHC1"	"FGF10"	"LEF1"	"BRCA2"	"DCLK2"	"PTPRS"	"FZD3"	"GBX2"	"EPOR"	"PLEKHA1"	"NRG1"	"HSPA5"	"BMPR2"	"STIL"	"SRC"	"SPTBN2"	"PAFAH1B3"	"LRP1"	"GLI3"	"FUT10"	"NRP1"	"HES1"	"VLDLR"	"PHLDA1"	"AFF2"	"SEMA5A"	"ATRN"	"STMN1"	"HAP1"	"CSRNP1"	"KDM2B"	"TGFB2"	"COL4A1"	"SRD5A1"	"CX3CR1"	"SNPH"	"RTN4"	"BASP1"	"SEMA4C"	"FOXP2"	"DLL1"	"PTPN11"
ATAT1	"SKI"	"FPGS")
886	GO_HEAD_MORPHOGENESIS	0.000904431411386941	0.0218129354245895	0.477270815362862	0.698901993037091	1.82097571994485	27	c("CRISPLD2"	"COL1A1"	"NOG"	"MMP2"	"LEF1"	"PLEKHA1"	"CSRNP1"	"TGFB2"	"PTPN11"	"SKI")
887	GO_HEART_DEVELOPMENT	5.75989484616536e-07	4.88504289311572e-05	0.659444398037935	0.465602585637374	1.76555644421128	331	c("S1PR1"	"COL11A1"	"HAS2"	"PDGFRB"	"HTR2B"	"WNT11"	"FBN1"	"LOX"	"ADAM19"	"WNT5A"	"JAG1"	"SNAI1"	"LTBP1"	"COL5A1"	"TNNT2"	"PPP1R13L"	"SOX11"	"FAT4"	"NKX2-5"	"MYLK2"	"FOXJ1"	"FLRT3"	"SCN5A"	"SEMA3C"	"DLC1"	"KCNAB1"	"KCNK2"	"ADAMTS6"	"ANKRD1"	"PDGFB"	"NOX4"	"NDRG4"	"VANGL2"	"FGFRL1"	"ITGB1"	"MARCKS"	"TNNC1"	"SLC8A1"	"AKAP13"	"RPS6KA2"	"NFATC4"	"CHD7"
PLXND1	"TTN"	"NOTCH2"	"SOX4"	"ADAM15"	"ZFPM2"	"ECE1"	"EPOR"	"NRG1"	"ENG"	"ANK2"	"STIL"	"ACVR1"	"GLI3"	"PKD1"	"NRP1"	"HES1"	"SMARCD3"	"VLDLR"	"DSG2"	"ZMIZ1"	"SPARC")
888	GO_HEART_GROWTH	0.225925925925926	0.5799555679202	0.122679189568808	0.548812657797807	1.23274733812487	15	c("S1PR1"	"NKX2-5"	"NDRG4")
889	GO_HEART_MORPHOGENESIS	1.00754361144864e-06	8.08733666689579e-05	0.643551836150722	0.543057957404709	1.91423536170152	152	c("S1PR1"	"COL11A1"	"HAS2"	"HTR2B"	"WNT11"	"WNT5A"	"JAG1"	"SNAI1"	"COL5A1"	"TNNT2"	"PPP1R13L"	"SOX11"	"FAT4"	"NKX2-5"	"MYLK2"	"SEMA3C"	"DLC1"	"ANKRD1"	"NDRG4"	"VANGL2"	"FGFRL1"	"TNNC1"	"CHD7"	"PTK2"	"FZD2"	"TBX2"	"AHI1"	"PKP2"	"CPE"	"EPHB4"	"PLXND1"	"TTN"	"NOTCH2"	"SOX4"	"ADAM15"	"ZFPM2"	"NRG1"	"ENG"	"STIL"	"ACVR1"	"HES1"	"SMARCD3"
890	GO_HEART_PROCESS	0.120954003407155	0.439521621111691	0.165656695205483	0.433919260036455	1.29290097248246	53	c("TNNT2"	"PPP1R13L"	"NKX2-5"	"MYLK2"	"SCN5A"	"CACNA2D1"	"TNNC1"	"SLC8A1"	"AKAP13"	"RPS6KA2"	"PKP2"	"TTN"	"SCN4B"	"ANK2"	"SRC")
891	GO_HEART_TRABECULA_MORPHOGENESIS	0.161870503597122	0.493204931550574	0.14551614609036	0.554042493624092	1.30686517682069	17	c("S1PR1"	"NKX2-5"	"NRG1"	"FHL2"	"FKBP1A")
892	GO_HEART_VALVE_DEVELOPMENT	0.329181494661922	0.685985544045127	0.0959206777921745	0.430917530707352	1.10205958661109	25	c("JAG1"	"FGFRL1"	"NOTCH2"	"SOX4"	"ACVR1"	"TGFB2"	"MDM2"	"PITX2"	"SHOX2"	"CYR61")
893	GO_HEMATOPOIETIC_PROGENITOR_CELL_DIFFERENTIATION	0.538590604026846	0.845372253814593	0.066436413766281	0.304699516924157	0.943625254544784	70	c("PTPRZ1"	"KCNAB2"	"IL11"	"JAM3"	"PYGO1"	"INHBA"	"HYAL2"	"SOX4"	"HOXB4"	"LIG4")
894	GO_HEME_BIOSYNTHETIC_PROCESS	0.440285204991087	0.773700592180365	0.0797705918628453	0.408279398625872	1.01417894250026	20	c("ALAS2"	"SLC25A38"	"NFE2L1")
895	GO_HEME_METABOLIC_PROCESS	0.227990970654628	0.58149486023624	0.136490437780413	-0.42450068945739	-1.17158146226534	27	c("UGT1A1"	"HMOX1"	"ALAD"	"SLC25A39"	"ATPIF1"	"BLVRB")
896	GO_HEMIDESMOSOME_ASSEMBLY	0.166666666666667	0.499777629530798	0.141225119642531	0.627889474727276	1.29974770605681	10	c("KRT14"	"LAMB3"	"DST"	"PLEC")
897	GO_HEMOSTASIS	0.0805970149253731	0.353102906520031	0.191892240384838	0.344992579574575	1.24042939896663	188	c("IL6"	"COL1A1"	"GNA14"	"ITGA2"	"HIST1H3H"	"F2RL2"	"FYN"	"HIST1H3C"	"SH2B2"	"PLCG2"	"MYL9"	"ITGB3"	"HIST1H3I"	"PRKCG"	"TYRO3"	"FZD6"	"PLAUR"	"ITPK1"	"PAPSS2"	"ACTN1"	"HIST1H3E"	"SLC7A11"	"P2RX2"	"ZFPM2"	"DGKH"	"PRCP"	"MYH9"	"FLNA"	"SRC"	"ANXA5"	"RHOB"	"ITPR3"	"ARRB1")
898	GO_HEPARAN_SULFATE_PROTEOGLYCAN_BIOSYNTHETIC_PROCESS	0.0912343470483005	0.378319547953977	0.197822021315103	0.588583585027455	1.41878488901874	18	c("HS6ST2"	"EXT1"	"HS6ST1"	"VANGL2"	"XYLT1"	"EXTL3"	"NDST1"	"XYLT2"	"EXT2"	"B3GALT6"	"EXTL2")
899	GO_HEPARAN_SULFATE_PROTEOGLYCAN_METABOLIC_PROCESS	0.0085074231865819	0.0932704078626479	0.380730400722792	0.673131583828679	1.69593186759069	22	c("GPC1"	"SULF2"	"HS6ST2"	"EXT1"	"HS6ST1"	"VANGL2"	"XYLT1"	"SULF1"	"HS3ST4"	"EXTL3")
900	GO_HEPATICOBILIARY_SYSTEM_DEVELOPMENT	0.146005509641873	0.476612030385055	0.193813302725311	-0.338549385506476	-1.18921215073752	100	c("UGT1A1"	"DBP"	"TGFBR3"	"WNT4"	"PSMB9"	"LBP"	"LSR"	"CP"	"PTPN3"	"HFE"	"CEBPB"	"RXRA"	"ARID5B"	"FAS"	"ACAT1"	"RAPGEF3"	"HMGCL"	"HMGCS1"	"SP3"	"STAT5B"	"GATA6"	"CEBPG"	"QDPR"	"ALDH9A1")
901	GO_HEPATOCYTE_APOPTOTIC_PROCESS	0.844731977818854	1	0.0497903187820785	0.335074881217595	0.712734103678332	12	c("RB1"	"KRT8"	"GSN"	"STK3"	"STK4")
902	GO_HETEROCHROMATIN_ORGANIZATION	0.507017543859649	0.822759516118817	0.0716527366829457	0.471246832414896	0.975493321788582	10	c("HMGA2"	"HMGA1"	"HELLS")
903	GO_HETEROPHILIC_CELL_CELL_ADHESION_VIA_PLASMA_MEMBRANE_CELL_ADHESION_MOLECULES	0.0415913200723327	0.244382985261615	0.30068212900741	0.634739624825827	1.55809108199405	19	c("CD6"	"CD200"	"FAT4"	"ALCAM"	"ITGA5"	"NRXN1")
904	GO_HETEROTYPIC_CELL_CELL_ADHESION	0.114180478821363	0.42806934458276	0.178219874951973	0.606023812542315	1.39277032756601	16	c("NRCAM"	"ITGB3"	"ITGA5"	"ITGB1"	"MADCAM1"	"ITGAV"	"PKP2"	"JUP"	"DSG2")
905	GO_HEXOSE_CATABOLIC_PROCESS	0.884526558891455	1	0.0579754757571486	-0.251843168663328	-0.738102539410555	33	c("ALDOC"	"ENO2"	"HK2"	"KHK"	"ALDOA"	"FUT8"	"TPI1"	"PFKM"	"PGAM2"	"GAPDHS"	"BAD"	"PGM2"	"ENO3"	"GAPDH")
906	GO_HEXOSE_METABOLIC_PROCESS	0.344	0.702804256821506	0.118815039412263	-0.290281946230379	-1.04447115451344	108	c("PPARGC1A"	"IGFBP5"	"SORD"	"GNPDA1"	"ALDOC"	"PDK2"	"ENO2"	"HK2"	"GOT1"	"MAN2A2"	"PER2"	"KHK"	"GALM"	"ALDOA"	"SLC25A10"	"GHRL"	"GALK2"	"SLC25A12"	"H6PD"	"FUT8"	"PDHB"	"TPI1"	"PDHA1"	"MDH1"	"PFKM"	"WDTC1"	"PGAM2"	"MAN2C1"	"GAPDHS"	"BAD"	"GOT2"	"PGM2"	"ENO3"	"MAPK14"	"PPARD")
907	GO_HINDBRAIN_DEVELOPMENT	0.185303514376997	0.525513752129086	0.126253987849115	0.370023147111934	1.19440428535402	87	c("NOG"	"SCN5A"	"CDK5R1"	"DLC1"	"ABAT"	"ITGB1"	"FAIM2"	"NRXN1"	"MYH10"	"LHX5"	"AHI1"	"OTX1"	"LEF1"	"PTPRS"	"GBX2"	"HSPA5"	"SPTBN2"	"HES1"	"ATRN"	"HAP1"	"KDM2B"	"SEMA4C"	"FOXP2"	"DLL1"	"PTPN11")
908	GO_HINDBRAIN_MORPHOGENESIS	0.178890876565295	0.517115427756271	0.137250779610133	0.484999955458703	1.26365806917618	27	c("DLC1"	"FAIM2"	"NRXN1"	"LHX5"	"HSPA5"	"SPTBN2"	"HES1"	"DLL1"	"PTPN11"	"ATP7A"	"CACNA1A"	"SERPINE2"	"CDK5"	"ABL1")
909	GO_HINDLIMB_MORPHOGENESIS	0.182628062360802	0.523112009699193	0.153158808683073	-0.493975568756203	-1.25464027552141	19	c("MMP13"	"FGF8"	"BMP4"	"ZBTB16")
910	GO_HIPPOCAMPUS_DEVELOPMENT	0.0305602716468591	0.206258890469417	0.341793380897475	0.510880777080522	1.50018307351706	49	c("KIRREL3"	"PTPRZ1"	"LRP8"	"CDK5R1"	"ATP2B4"	"LHX5"	"AKAP5"	"LEF1"	"DCLK2"	"PTPRS"	"GLI3"	"SRD5A1"	"DLX1"	"ATAT1"	"UBA6")
911	GO_HIPPO_SIGNALING	0.132275132275132	0.456313675807152	0.160801401070022	0.517140125392126	1.3396327569476	26	c("FAT4"	"TEAD2"	"NPHP4"	"AMOT"	"TJP2"	"WWTR1"	"LATS2"	"TEAD3"	"STK3"	"TEAD4"	"STK4")
912	GO_HISTONE_DEUBIQUITINATION	0.878842676311031	1	0.0469758727821845	0.27634542132199	0.678343244491516	19	c("USP22"	"USP27X"	"KAT2A"	"ATXN7L3"	"USP49"	"TRRAP"	"USP16"	"USP15")
913	GO_HISTONE_EXCHANGE	0.237847222222222	0.593821361418175	0.114750719227023	0.4238250801576	1.17068560819655	37	c("HIST1H4K"	"CHD5"	"CENPT"	"HIST1H4A"	"HIST1H4H"	"CENPO"	"PSME4"	"HIST1H4I"	"ANP32E"	"CENPH"	"MIS18BP1"	"SPTY2D1")
914	GO_HISTONE_H2A_ACETYLATION	0.987012987012987	1	0.0498907356726307	-0.190677369384594	-0.458262838950127	14	c("ING3"	"RUVBL1"	"BRD8"	"EPC1"	"MEAF6"	"DMAP1"	"EP400"	"MSL3"	"MORF4L1"	"YEATS4"	"ACTL6A"	"TRRAP"	"MORF4L2"	"RUVBL2")
915	GO_HISTONE_H2A_MONOUBIQUITINATION	0.978947368421053	1	0.0406579344155557	0.231929134469573	0.48009940065567	10	c("KDM2B"	"RNF2"	"DDB1"	"RYBP")
916	GO_HISTONE_H2A_UBIQUITINATION	1	1	0.0421619430092452	0.172088438248134	0.378653371286287	14	c("KDM2B"	"RNF2"	"DDB1"	"RYBP"	"RNF8"	"UBR2"	"CUL4B")
917	GO_HISTONE_H3_ACETYLATION	0.965277777777778	1	0.0408229003677776	0.223008775606489	0.615992720409491	37	c("TRIM16"	"LEF1"	"BRCA2"	"SAP130")
918	GO_HISTONE_H3_DEACETYLATION	0.410958904109589	0.757545579898881	0.09754492162472	-0.397147583617116	-1.04165865499122	22	c("HDAC9"	"HDAC5"	"PER2"	"SIRT2"	"SIRT3")
919	GO_HISTONE_H3_K4_METHYLATION	0.302272727272727	0.657493959814699	0.116739204791222	-0.415626475261036	-1.12180923882745	25	DYDC2
920	GO_HISTONE_H3_K4_TRIMETHYLATION	0.560267857142857	0.859877766441689	0.0789209638180035	-0.413586765223513	-0.923055339788895	11	c("OGT"	"ARID4A"	"HIST1H1E"	"BEND3"	"TET2"	"HIST1H1D"	"RTF1"	"CTR9"	"TET3"	"WDR61"	"HIST1H1C")
921	GO_HISTONE_H3_K9_MODIFICATION	0.987037037037037	1	0.0427591434738678	0.212716518800169	0.468049032183254	14	c("SUV39H1"	"SETDB2"	"SUV39H2"	"EHMT1"	"SIRT6"	"EHMT2"	"SIRT1"	"CRTC2"	"PRDM5"	"BEND3"	"ARID4B"	"KDM3A"	"KAT2B"	"ARID4A")
922	GO_HISTONE_H4_ACETYLATION	0.25473321858864	0.613954861960288	0.109684061970549	0.416212917021772	1.16543814667656	40	c("CHD5"	"TRIM16"	"APBB1"	"LEF1"	"BRCA2"	"USP22")
923	GO_HISTONE_H4_K16_ACETYLATION	0.61822125813449	0.892865541433716	0.0723570851036907	-0.385736412278231	-0.88811148299377	12	c("OGT"	"MSL2"	"MCRS1"	"MEAF6"	"PHF20"	"KAT8"	"MSL3"	"ING4"	"WDR5"	"HCFC1"	"MSL1"	"KAT7")
924	GO_HISTONE_METHYLATION	0.986733001658375	1	0.0376923295943841	0.20123743826882	0.61486547377624	62	c("CHD5"	"NR1H4"	"PRMT2"	"SETMAR"	"PRDM2"	"PRDM4"	"SUV39H1"	"PRMT1"	"EED"	"PRMT5"	"SETDB2"	"MEN1"	"PRMT6"	"SUV39H2")
925	GO_HISTONE_MONOUBIQUITINATION	0.989304812834225	1	0.0409055783172035	0.197320307713034	0.490149886777927	20	c("UHRF1"	"KDM2B"	"UBE2E1"	"RNF2"	"DDB1"	"RYBP"	"LEO1")
926	GO_HISTONE_MRNA_CATABOLIC_PROCESS	0.97037037037037	1	0.0435378240914002	0.234826080833685	0.516697624075192	14	c("ERI1"	"DCP2"	"TUT1"	"UPF1"	"XRN1")
927	GO_HISTONE_MRNA_METABOLIC_PROCESS	0.986455981941309	1	0.0518457624865066	-0.204101768975967	-0.563301438340324	27	c("SNRPG"	"ZCCHC11"	"MTPAP"	"EXOSC4"	"CPSF3"	"EXOSC10"	"SNRPE"	"SNRPB"	"ATM"	"LSM10"	"CPSF2"	"ZCCHC6"	"PAPD5"	"LSM1"	"SSB"	"PAPD4"	"SNRPF"	"SLBP"	"SNRPD3"	"NCBP1"	"NCBP2"	"XRN1"	"UPF1"	"LSM11"	"TUT1"	"DCP2"	"ERI1")
928	GO_HISTONE_PHOSPHORYLATION	0.636160714285714	0.900359701106513	0.0723570851036907	-0.334248907496532	-0.869615009794822	21	PRKCB
929	GO_HISTONE_UBIQUITINATION	0.931937172774869	1	0.0426733861156084	0.23709270081076	0.635300972062659	30	c("USP22"	"UHRF1"	"KDM2B"	"PHC1"	"UBE2E1"	"RNF2"	"DDB1"	"CBX8"	"UBE2N"	"RYBP"	"LEO1"	"HUWE1")
930	GO_HOMEOSTASIS_OF_NUMBER_OF_CELLS	0.644549763033175	0.903978528809399	0.0550211117163117	0.264787189585903	0.903682400527012	122	c("IL6"	"ALAS2"	"TNFAIP3"	"RB1"	"HIPK2"	"JAM3"	"L3MBTL3"	"INHBA"	"CSF1"	"RASSF2")
931	GO_HOMEOSTASIS_OF_NUMBER_OF_CELLS_WITHIN_A_TISSUE	0.436073059360731	0.770367428834176	0.0940503465727813	-0.38999001945918	-1.02288543576157	22	c("GATA1"	"ILDR2"	"GATA2"	"KLHL10")
932	GO_HOMEOSTATIC_PROCESS	0.127837514934289	0.448196595845595	0.132147260608774	0.278064391844828	1.1212380446983	818	c("S1PR1"	"IL6"	"HAS2"	"HTR2B"	"NCF2"	"WNT7B"	"FABP4"	"ATP13A5"	"ALAS2"	"NGFR"	"SGK1"	"CTGF"	"SLC9A7"	"JPH2"	"CIB2"	"PKHD1"	"CKB"	"TNFAIP3"	"C1QTNF3"	"PPP1R13L"	"NOD2"	"RB1"	"CCR5"	"ARRDC3"	"GPR21"	"PICALM"	"HK1"	"HIST1H4K"	"ATP2A1"	"FKBP1B"	"PLCG2"	"SERPINF1"	"CYP7A1"	"MYC"	"SLC24A1"	"HIPK2"	"HAAO"	"PDIA5"	"JAM3"	"CACNA2D1"	"NOX4"	"L3MBTL3"
INHBA	"NR1H4"	"EIF5A2"	"IFIT1"	"HYAL2"	"ANGPTL4"	"SLC9A5"	"AVPR1A"	"CNNM4"	"NOS1"	"IRS1"	"PRDX4"	"CSF1"	"PKP2"	"LRRK1"	"RASSF2"	"PTGER4"	"FN1"	"HIST1H4A"	"HIST1H4H"	"AIPL1"	"SLC26A11"	"NEO1"	"NELL2"	"SLC4A11"	"WFS1"	"HSP90B1"	"SOX4"	"FGF2"	"BRCA2"	"TGM2"	"PRNP"	"AQP7"	"PRCP"	"BMP6"	"EPOR"	"SLC4A7"	"IL31RA"	"ANK2"	"SRC"	"NPHP4"	"SKIL"	"CCR3"	"PDIA4"	"BBS12"	"SLC26A2"	"GALR2"	"PLA2G4A"	"TXNRD1"	"CCL28"
TRPM4	"SLC18A2"	"CUBN")
933	GO_HOMOLOGOUS_CHROMOSOME_SEGREGATION	1	1	0.0506004243853618	-0.130193943800577	-0.330677417776898	19	c("MSH5"	"CCNB1IP1")
934	GO_HOMOPHILIC_CELL_ADHESION_VIA_PLASMA_MEMBRANE_ADHESION_MOLECULES	8.26986419217463e-08	1.00438349000705e-05	0.704975715167238	0.682984409253073	2.15519047746566	77	c("CDH10"	"KIRREL3"	"CD200"	"PCDHA9"	"CDH5"	"CDH11"	"PCDHB3"	"FAT4"	"PCDH1"	"PCDHB2"	"PCDHB5"	"PCDHGA7"	"PCDHB4"	"CDH23"	"ITGB1"	"PCDHGC5"	"CDH24"	"PCDHB6"	"PCDHB7"	"PCDHGA4"	"SDK2"	"PCDHB11"	"PCDH19"	"PCDHB13"	"PCDHB10"	"PCDHGB1"	"PCDHGA1"	"FAT1"	"PCDHB9"	"PCDHGA12"	"PCDHB8"	"CELSR1"	"PKD1"	"PCDHGB5"	"PCDHGA2"	"DSG2"	"PTPRM"	"PCDHGB2"	"PCDHB15"	"CLSTN1"	"IGSF9B"	"PCDHB16"
935	GO_HOMOTYPIC_CELL_CELL_ADHESION	0.586805555555556	0.876474058434502	0.0639271933359996	0.336115439043637	0.92841487114149	37	c("MYL9"	"ITGB3"	"TYRO3"	"ACTN1"	"PKP2"	"SLC7A11"	"MYH9"	"FLNA"	"JUP"	"DSG2"	"PIK3CB"	"HSPB1"	"FERMT3")
936	GO_HORMONE_BIOSYNTHETIC_PROCESS	0.473404255319149	0.803607298965096	0.0756946307932749	0.395152976730723	1.00367293891719	23	c("HSD17B3"	"TG"	"DUOX1")
937	GO_HORMONE_MEDIATED_SIGNALING_PATHWAY	0.94896331738437	1	0.0376923295943841	0.212875552548258	0.715177977809094	106	c("SGK1"	"RB1"	"PMEPA1"	"NR4A2"	"PAQR8"	"NR1H4"	"TGFB1I1"	"CCNE1"	"LEF1"	"SRC"	"FHL2"	"VDR"	"PTPN11"	"CALR"	"NR2F1"	"MED30"	"MED4"	"MED14"	"RARB"	"GRIP1"	"LATS2"	"MED24")
938	GO_HORMONE_METABOLIC_PROCESS	0.226130653266332	0.5799555679202	0.14551614609036	-0.330866001401906	-1.14135271001088	79	c("UGT1A1"	"UGT1A8"	"PPARGC1A"	"WNT4"	"DHRS9"	"DHRS3"	"STAR"	"FDXR"	"ADH7"	"CYP26A1"	"STARD5"	"SCARB1"	"HFE"	"FDX1"	"SLC5A5"	"RETSAT"	"CYP11B1"	"PCSK5")
939	GO_HORMONE_TRANSPORT	0.201388888888889	0.548964860858433	0.126253987849115	0.439122056339415	1.21293877041696	37	c("IL6"	"FKBP1B"	"VGF"	"PTPRN"	"INHBA"	"MAFA"	"RIMS2"	"SLC18A2"	"EIF2AK3")
940	GO_HUMORAL_IMMUNE_RESPONSE	0.0698795180722892	0.325048208855596	0.266350657088526	-0.420772661446495	-1.33095981528774	53	c("SLPI"	"C3"	"CFH"	"BLNK"	"PSMB10"	"TREM2"	"CCL2"	"BCL3"	"C1RL"	"CD55"	"POU2F2"	"TFEB"	"C2"	"ANG"	"COLEC11"	"BST2"	"CD46")
941	GO_HUMORAL_IMMUNE_RESPONSE_MEDIATED_BY_CIRCULATING_IMMUNOGLOBULIN	0.0259599002120736	0.186703602325233	0.352487857583619	-0.704606779507284	-1.62227197629534	12	c("C3"	"BCL3"	"C1RL"	"CD55"	"C2"	"CD46"	"C4B")
942	GO_HYALURONAN_CATABOLIC_PROCESS	0.431775700934579	0.768768200242914	0.0833634065110386	0.479255076988805	1.03413141544855	13	c("CD44"	"HYAL1"	"HYAL2"	"FGF2"	"GUSB")
943	GO_HYALURONAN_METABOLIC_PROCESS	0.139240506329114	0.470945128630073	0.158514105424824	0.548936142881971	1.34746985276569	19	c("HAS2"	"CD44"	"HYAL1"	"PIM1"	"HYAL2"	"FGF2")
944	GO_HYDROGEN_ION_TRANSMEMBRANE_TRANSPORT	0.0015136053843435	0.0304830674077863	0.45505986738723	-0.497362416757009	-1.67271752629682	72	c("COX6A2"	"CYB5A"	"ATP6V1B2"	"ATP5G1"	"UQCR10"	"ATP5F1"	"ATP6V0A1"	"COX8A"	"ATP1A1"	"ATP6V0A4"	"UQCRB"	"ATP5A1"	"COX5B"	"UQCRQ"	"ATP5C1"	"ATP5O"	"ATP5H"	"ATP5E"	"SLC46A1"	"ATP6V1H"	"ATP5G2"	"UQCR11"	"COX7A1"	"ATP5J"	"ATP5G3"	"COX7A2L"	"ATP5L"	"COX5A"	"NDUFA4"	"COX7C"	"COX4I1"	"ATP5D"	"ATP6V1F"	"COX7B"	"UQCRH"	"ATP5J2"	"COX7A2"	"COX6C"	"ATP1A3"	"SLC36A1"	"SURF1"	"COX6A1"
945	GO_HYDROGEN_PEROXIDE_CATABOLIC_PROCESS	0.507017543859649	0.822759516118817	0.0716527366829457	0.472639969661056	0.978377152482998	10	c("PXDN"	"DUOX1"	"PRDX2"	"PRDX6")
946	GO_HYDROGEN_PEROXIDE_METABOLIC_PROCESS	0.456721915285451	0.787179834819058	0.0795564677235957	0.444219541799322	1.02091004336544	16	c("CYP1A1"	"PXDN"	"DUOX1")
947	GO_HYDROGEN_TRANSPORT	0.0231493695093003	0.173270366902417	0.352487857583619	-0.408664619237569	-1.43502321875547	96	c("COX6A2"	"CYB5A"	"ATP6V1B2"	"SLC15A2"	"ADHFE1"	"ATP5G1"	"UQCR10"	"ATP5F1"	"ATP6V0A1"	"COX8A"	"ATP1A1"	"ATP6V0A4"	"UQCRB"	"SLC25A27"	"ATP5A1"	"COX5B"	"UQCRQ"	"ATP5C1"	"ATP5O"	"ATP5H"	"ATP5E"	"SLC46A1"	"ATP6V1H"	"SLC17A5"	"ATP5G2"	"UQCR11"	"COX7A1"	"ATP5J"	"ATP5G3"	"COX7A2L"	"ATP5L"	"SLC2A8"	"COX5A"	"NDUFA4"	"COX7C"	"COX4I1"	"ATP5D"	"ATP6V1F"	"COX7B"	"UQCRH"	"ATP5J2"	"COX7A2"
COX6B1)
948	GO_HYPOTHALAMUS_DEVELOPMENT	0.0591497227356747	0.295092123969875	0.252961123069611	0.697120159824684	1.48283664374735	12	c("SEMA3A"	"ETS1"	"PROP1"	"LEF1"	"NRP1"	"HAP1"	"SRD5A1"	"PITX2")
949	GO_IMMUNE_EFFECTOR_PROCESS	0.246621621621622	0.606767481767482	0.163180127180689	-0.26696783303762	-1.07254691430955	261	c("CD74"	"RORC"	"C3"	"DDX60"	"SLC11A1"	"CFH"	"IRF5"	"PYCARD"	"GBP3"	"IL33"	"LBP"	"SEMA4A"	"IRF1"	"BAIAP2"	"TNFSF18"	"BCL3"	"CD47"	"RAET1E"	"C1RL"	"RELB"	"IFITM3"	"CD55"	"RAB27A"	"NR4A3"	"IL18R1"	"CEBPB"	"ZC3H12A"	"POU2F2"	"FAS"	"C2"	"CXADR"	"ZFPM1"	"GATA2"	"ARPC2"	"PTK2B"	"PRKCE"	"DHX58"	"COLEC11"	"BST2"	"ELMO1"	"MAVS"	"CD46"
950	GO_IMMUNE_RESPONSE	0.0167475812849049	0.138637896640235	0.352487857583619	-0.286833419945563	-1.22979456994772	515	c("SLPI"	"ZBP1"	"PKHD1L1"	"CD74"	"RORC"	"C3"	"DDX60"	"TGFBR3"	"PRKCB"	"SLC11A1"	"GBP6"	"TNFSF15"	"GBP2"	"CFH"	"BLNK"	"PRG4"	"IRF5"	"TLR1"	"TNFRSF4"	"EDA"	"CALCOCO2"	"PSMB10"	"CCR10"	"CD79A"	"PYCARD"	"TREM2"	"TNFRSF25"	"IL18BP"	"CCL20"	"ICOS"	"EGR1"	"SUSD2"	"IL33"	"LBP"	"TNFSF12"	"IGSF6"	"SEMA4A"	"CASP4"	"IRF1"	"CCL7"	"TAPBP"	"TAP2"
IFITM3	"CD55"	"RAB27A"	"IL12RB1"	"HFE"	"NR4A3"	"IL1RN"	"IL18R1"	"CEBPB"	"TNFRSF1A"	"TRIM21"	"TNFRSF18"	"NOD1"	"POU2F2"	"TFEB"	"FAS"	"C2"	"NLRC4"	"SP100"	"ANG"	"ZFPM1"	"GSDMD"	"IL18"	"GATA2"	"CXCL14"	"TNFRSF11A"	"PTK2B"	"ENPP1"	"IFI35"	"PRKCE"	"MALT1"	"IL1A"	"IRF2"	"CYP11B1"	"DHX58"	"COLEC11"	"BST2"	"ATG12"	"MAVS"	"MAP4K2"	"EDN1"	"CD46"	"IFIH1"	"CSF1R"	"RORA"	"PRKD1"	"SBNO2"	"MST1R")
951	GO_IMMUNE_RESPONSE_REGULATING_CELL_SURFACE_RECEPTOR_SIGNALING_PATHWAY	0.885586924219911	1	0.0376142599562161	0.226797985859746	0.823423574323656	202	c("MYO1G"	"LAX1"	"CYFIP2"	"FYN"	"PLCG2"	"PIK3CD"	"CLEC7A"	"NFATC1"	"PAK1"	"TNFRSF21"	"TRAC"	"PTK2"	"GAB2"	"RPS6KA5"	"YES1")
952	GO_IMMUNE_SYSTEM_DEVELOPMENT	0.0568335588633288	0.2885643221422	0.219250346703755	0.319069528493876	1.22556370407422	389	c("IL6"	"HAVCR2"	"KIRREL3"	"ALAS2"	"WNT5A"	"JAG1"	"PTPRZ1"	"MMP9"	"TSPAN2"	"TNFAIP3"	"KCNAB2"	"MFAP5"	"RB1"	"TCF7"	"NKX2-5"	"FOXJ1"	"PLCG2"	"PIK3CD"	"RUNX1"	"RSAD2"	"BCL6B"	"IL11"	"EPHB3"	"ADA"	"HIPK2"	"PDGFB"	"LTA"	"JAM3"	"L3MBTL3"	"TYRO3"	"PYGO1"	"ITGB1"	"INHBA"	"CD109"	"CHD7"	"ACTN1"	"HYAL2"	"SPN"	"LMO4"	"GAB2"	"SH3PXD2A"	"CSF1"
PDE2A	"HOXB4"	"MYO1E"	"MYH9"	"LIG4"	"IL31RA"	"SRC"	"FOXP1"	"GLI3"	"FUT10"	"HES1"	"CAMK4")
953	GO_IMMUNE_SYSTEM_PROCESS	0.0931818181818182	0.382947545983523	0.153158808683073	0.272240559731717	1.1169629035233	1159	c("S1PR1"	"CTSW"	"IL6"	"CMKLR1"	"CD6"	"COL1A1"	"CCL17"	"NCF2"	"HAVCR2"	"KIRREL3"	"ASS1"	"ALAS2"	"CD93"	"MASP1"	"MYO1G"	"NGFR"	"PIK3AP1"	"WNT5A"	"LAX1"	"IL24"	"TLR2"	"GPR15"	"CD44"	"JAG1"	"PTPRZ1"	"MMP9"	"RELT"	"TSPAN2"	"TNFAIP3"	"KCNAB2"	"CYFIP2"	"MFAP5"	"NOD2"	"SEMA7A"	"CTSF"	"PXDN"	"NCAM1"	"RB1"	"CCR5"	"THBS1"	"FYN"	"TCF7"
IL11	"EPHB3"	"FLT1"	"ADA"	"OPRD1"	"HIPK2"	"ITGB5"	"PDGFB"	"LTA"	"JAM3"	"L3MBTL3"	"TYRO3"	"CLEC7A"	"ITGA5"	"PYGO1"	"CD276"	"ITGB1"	"OLR1"	"INHBA"	"RNF19B"	"PAK1"	"OAS3"	"MADCAM1"	"TNFRSF21"	"CD109"	"MAP3K14"	"ADARB1"	"NR1H4"	"ITGAV"	"CHD7"	"IFIT1"	"TRAC"	"KIF3C"	"ACTN1"	"PTK2"	"HYAL2"	"SPN"	"LMO4"	"MSN"	"ISG15"	"GAB2"	"SH3PXD2A"	"RPS6KA5"	"CSF1"	"VTCN1"	"PRR5"	"ETS1"	"LRRK1"	"HRH1"	"SEC23A"
VNN1	"FN1"	"HOXA9"	"SLC7A11"	"TLR7"	"CBFB"	"NOTCH2"	"HMGB3"	"HSP90B1"	"FRK"	"SOX4"	"FGF10"	"ADAM15"	"TINAGL1"	"EPHA2"	"MYLPF"	"LEF1"	"BRCA2"	"LFNG"	"MAPKAPK3"	"FZD8"	"TRAF3"	"NLRX1"	"TRIM13"	"TRIM62"	"BMP6"	"PLEKHA1"	"PDE2A"	"HOXB4"	"MR1"	"MYO1E"	"MYH9"	"LIG4"	"IL31RA"	"SLC16A8"	"PLCG1"	"POLR3D"	"SRC"	"SKIL"	"FOXP1"	"SPTBN2"	"IRAK2"	"EFNB2"	"CCL28"	"GLI3"	"FUT10"	"DAPK1"	"CYP27B1"	"HES1"	"CAMK4"
SEMA4D	"CASP8"	"KIFAP3"	"HIST1H2BC"	"PMAIP1"	"CXCL10"	"PDIA3"	"PECAM1"	"SERINC5"	"IFIT3"	"PSMF1"	"FKBP1A"	"PLD2"	"RIPK3"	"TGFB2"	"TNFRSF1B"	"AHCY"	"UBE2D1"	"POLR3G"	"ULBP1"	"CKLF")
954	GO_IMMUNOGLOBULIN_PRODUCTION	0.774869109947644	0.976763468350681	0.0511147954416412	0.294534151997075	0.789218024973044	30	c("LAX1"	"LIG4"	"TCF3"	"EXO1"	"POLQ"	"ERCC1")
955	GO_IMMUNOGLOBULIN_PRODUCTION_INVOLVED_IN_IMMUNOGLOBULIN_MEDIATED_IMMUNE_RESPONSE	0.902597402597403	1	0.0540088272801684	-0.265137574577515	-0.637216141749751	14	c("POU2F2"	"GCNT3"	"EXOSC3"	"NBN")
956	GO_IMPORT_INTO_CELL	0.262557077625571	0.62148186620692	0.126875729929857	-0.443658500015945	-1.16364982557108	22	c("SLC18A1"	"STEAP4"	"STEAP3"	"HFE"	"ATP1B1"	"ATP1A1"	"STEAP1"	"ITGA4")
957	GO_IMP_METABOLIC_PROCESS	0.594907407407407	0.879062720675969	0.0776798560117236	-0.418613234232596	-0.902464411235051	10	AMPD3
958	GO_INACTIVATION_OF_MAPK_ACTIVITY	0.234042553191489	0.588049903071965	0.117249716749792	0.474798345139383	1.20596902597498	23	c("LAX1"	"DUSP4"	"DUSP6"	"DUSP18"	"DUSP8"	"DUSP14"	"DUSP10")
959	GO_INDOLE_CONTAINING_COMPOUND_METABOLIC_PROCESS	0.770794824399261	0.976451804461025	0.0540088272801684	0.371373392496331	0.789944268782612	12	c("TPH1"	"HAAO"	"ACMSD"	"SRD5A1"	"ATP7A")
960	GO_INFLAMMATORY_RESPONSE	0.0477568740955137	0.264148687615377	0.248911114434702	0.345806714442094	1.2735181897784	235	c("IL6"	"CD6"	"CCL17"	"HAVCR2"	"ASS1"	"NGFR"	"CELA1"	"IL24"	"TLR2"	"MGLL"	"SIGLEC1"	"NUPR1"	"PTGS2"	"RELT"	"TSPAN2"	"TNFAIP3"	"HYAL1"	"SEMA7A"	"CCR5"	"THBS1"	"AIF1"	"SIGIRR"	"PIK3CD"	"JAM3"	"NOX4"	"CLEC7A"	"OLR1"	"S1PR3"	"SDC1"	"TNFRSF21"	"NFATC4"	"NR1H4"	"RPS6KA5"	"CSF1"	"HRH1"	"VNN1"	"ORM2"	"FN1"	"TLR7"	"NTRK2")
961	GO_INFLAMMATORY_RESPONSE_TO_ANTIGENIC_STIMULUS	0.157407407407407	0.487962962962963	0.150169802128406	0.582191422489097	1.30772298370891	15	c("CD6"	"IL31RA"	"AHCY")
962	GO_INNATE_IMMUNE_RESPONSE	0.111842105263158	0.423887237063992	0.245041785430996	-0.286158640399769	-1.16362419865488	283	c("SLPI"	"ZBP1"	"C3"	"DDX60"	"SLC11A1"	"GBP6"	"GBP2"	"CFH"	"IRF5"	"TLR1"	"CALCOCO2"	"PYCARD"	"TREM2"	"CCL20"	"EGR1"	"LBP"	"CASP4"	"IRF1"	"CCL7"	"VCAM1"	"STAR"	"IL34"	"LY96"	"CCL2"	"COLEC12"	"LCK"	"RAET1E"	"C1RL"	"RELB"	"IFITM3"	"CD55"	"RAB27A"	"IL12RB1"	"TRIM21"	"NOD1"	"C2"	"NLRC4"	"SP100"	"ANG"	"GSDMD"	"PTK2B"	"IFI35"
963	GO_INNATE_IMMUNE_RESPONSE_ACTIVATING_CELL_SURFACE_RECEPTOR_SIGNALING_PATHWAY	0.980360065466448	1	0.0373806494758473	0.209387179083619	0.668250791292388	84	c("FYN"	"PLCG2"	"CLEC7A"	"PAK1"	"RPS6KA5"	"SRC"	"PSMF1"	"UBE2D1"	"PAK3"	"TAB3"	"PSME4"	"PSMD1"	"NRAS"	"PSMB2"	"PSME3"	"PSMB5"	"BTRC"	"PRKACB"	"PSMB6"	"UBE2N"	"TAB2"	"FBXW11")
964	GO_INNERVATION	0.106542056074766	0.410726022346548	0.186432558434075	0.645698311119385	1.39328082370263	13	c("SULF2"	"PRKCG"	"SEMA3A"	"SULF1"	"UNC13B"	"NRP1"	"LRIG1")
965	GO_INNER_EAR_MORPHOGENESIS	0.0582191780821918	0.293051741858289	0.245041785430996	0.465325879996599	1.3975102647414	57	c("COL11A1"	"WNT5A"	"NTN1"	"EPHB2"	"FRZB"	"ATP8A2"	"FZD6"	"VANGL2"	"PTPRQ"	"CHD7"	"FZD2"	"MYO7A"	"OTX1"	"FGF10"	"FZD3"	"GBX2"	"CELSR1"	"NRP1"	"LRIG1")
966	GO_INNER_EAR_RECEPTOR_CELL_DEVELOPMENT	0.586642599277978	0.876474058434502	0.0658311958368866	0.360135809751269	0.899937065287678	21	c("FAT4"	"CDH23"	"VANGL2"	"FZD2"	"MYO7A"	"SLC4A7"	"HES1")
967	GO_INNER_EAR_RECEPTOR_STEREOCILIUM_ORGANIZATION	0.554112554112554	0.857506992950738	0.0778840111977068	-0.393187576424567	-0.94496402794825	14	c("CLIC5"	"SLC9A3R1"	"SDC4"	"USH1G")
968	GO_INNER_MITOCHONDRIAL_MEMBRANE_ORGANIZATION	0.192640692640693	0.536838136032184	0.14641623786055	-0.511589205126992	-1.25265485157103	15	c("TAZ"	"CHCHD3"	"CHCHD6"	"NDUFA13"	"APOO"	"AFG3L2"	"TIMM10"	"SAMM50"	"IMMT"	"TIMM9")
969	GO_INORGANIC_ANION_TRANSPORT	0.223880597014925	0.579931204831061	0.115734447701689	0.387552275220732	1.18413609001689	62	c("SLC37A2"	"ADAMTS8"	"P2RY6"	"TG"	"ANO1"	"GABRE"	"TTYH3"	"CLCN5"	"SLC26A11"	"SLC4A11")
970	GO_INORGANIC_ION_IMPORT_INTO_CELL	0.6529284164859	0.909621002506653	0.0696133438850965	-0.372302519988649	-0.857181569135718	12	c("STEAP4"	"STEAP3"	"HFE")
971	GO_INORGANIC_ION_TRANSMEMBRANE_TRANSPORT	0.44978783592645	0.7830349815993	0.0668966276500666	0.269967845700982	1.00950196216536	291	c("SLC37A2"	"ADAMTS8"	"HTR2B"	"KCNK1"	"SLC9A7"	"KCNH1"	"JPH2"	"KCNAB2"	"CCR5"	"KCNMB4"	"ATP2A1"	"FKBP1B"	"PLCG2"	"KCNAB3"	"SCN5A"	"ANO1"	"CACNG8"	"TRPV6"	"GABRE"	"KCNAB1"	"KCNK2"	"CACNA1G"	"SLC24A1"	"NCS1"	"CACNA2D1"	"CACNG2"	"ATP2B4"	"SLC8A1"	"KCNA7"	"HCN3"	"ITGAV"	"SLC9A5"	"CNNM4"	"PANX1"	"TTYH3"	"CLCN5"	"TRPM5"	"SLC26A11"	"SLC4A11"	"DENND5B"	"FGF2"	"SCN4B"
SLC9B1	"TMCO3"	"FKBP1A")
972	GO_INOSITOL_LIPID_MEDIATED_SIGNALING	0.00132167396716947	0.0278916642367454	0.45505986738723	0.519476313994752	1.66333297824465	85	c("PDGFRB"	"HTR2B"	"IGF1"	"NGF"	"PREX2"	"FGF5"	"FYN"	"PIK3CD"	"HBEGF"	"PDGFA"	"NCS1"	"PDGFB"	"TYRO3"	"NPR3"	"PIK3C2B"	"GAB2"	"IRS1"	"PRR5"	"FGF10"	"FGF2"	"PLEKHA1"	"NRG1"	"TNRC6A")
973	GO_INOSITOL_METABOLIC_PROCESS	0.481481481481481	0.808966341578785	0.0891647117820678	-0.465152129524087	-1.00279496293335	10	c("ITPKA"	"IPPK"	"IMPA2"	"PPIP5K1"	"ISYNA1")
974	GO_INOSITOL_PHOSPHATE_CATABOLIC_PROCESS	0.893518518518518	1	0.057609110864425	-0.301487508108844	-0.64995973430929	10	c("INPP5E"	"INPP5K"	"IMPA2")
975	GO_INOSITOL_PHOSPHATE_MEDIATED_SIGNALING	0.582255083179298	0.872703100663869	0.0673623868166279	0.425176893521598	0.904389105526721	12	c("NFATC1"	"NFATC4"	"HRH1"	"ITPR3")
976	GO_INOSITOL_PHOSPHATE_METABOLIC_PROCESS	0.0631399317406143	0.308338919005789	0.234392647294686	0.47740871969834	1.37776667951791	45	c("HTR2B"	"PLCG2"	"PLD4"	"ITPK1"	"NUDT10"	"NUDT4"	"PLCD1"	"FGF2"	"PLCG1"	"GALR2"	"IMPA1"	"INPP5J")
977	GO_INSULIN_LIKE_GROWTH_FACTOR_RECEPTOR_SIGNALING_PATHWAY	0.066543438077634	0.317237847404442	0.237793834423688	0.682635791942963	1.45202710373644	12	c("IGF1"	"IGF2R"	"IRS1"	"GHR"	"EIF2AK3"	"AKT1"	"CRIM1"	"IGF1R")
978	GO_INSULIN_RECEPTOR_SIGNALING_PATHWAY	0.590330788804071	0.876957930864237	0.083129129135339	-0.28571680289765	-0.933434446773974	63	c("BAIAP2"	"ATP6V1B2"	"AP3S1"	"PDK2"	"BAIAP2L1"	"NAMPT"	"ATP6V0A1"	"ATP6V0A4"	"ATP6V1H"	"KL"	"BCAR1"	"SLC2A8"	"ATP6V1F"	"RHOQ"	"GPLD1"	"SHC1")
979	GO_INSULIN_SECRETION	0.149819494584838	0.480920114122682	0.152144922367565	0.52702643500798	1.31697712476213	21	c("FKBP1B"	"VGF"	"PTPRN"	"MAFA"	"RIMS2"	"SLC18A2"	"EIF2AK3")
980	GO_INTEGRIN_MEDIATED_SIGNALING_PATHWAY	0.0423728813559322	0.247136623943278	0.287857117255149	0.477313810833818	1.44622259341292	60	c("ITGA2"	"CTGF"	"SEMA7A"	"NEDD9"	"ITGB3"	"ITGA11"	"ITGB5"	"ZYX"	"ITGA5"	"ITGB1"	"MADCAM1"	"ITGAV"	"COL16A1"	"PTK2"	"DST"	"ADAM15"	"MYH9"	"SRC"	"ITGA1")
981	GO_INTERACTION_WITH_HOST	0.192546583850932	0.536838136032184	0.121543282035469	0.359793320604481	1.18303660596619	93	c("ITGA2"	"NCAM1"	"CCR5"	"ITGB3"	"HIPK2"	"ITGB5"	"TYRO3"	"ITGA5"	"PARK2"	"ITGB1"	"ITGAV"	"IFIT1"	"HYAL2")
982	GO_INTERACTION_WITH_SYMBIONT	0.697391304347826	0.934527153636801	0.055826471778749	0.307009820372797	0.835728417339124	34	c("HMGA2"	"PARK2"	"LEF1"	"CASP8"	"HDAC1"	"SMARCA4"	"JUN")
983	GO_INTERFERON_GAMMA_MEDIATED_SIGNALING_PATHWAY	0.339578454332553	0.699400439815775	0.11101149245045	-0.371589368318228	-1.08710975870958	34	c("GBP2"	"IRF5"	"IRF1"	"VCAM1"	"TRIM21"	"SP100"	"IRF2")
984	GO_INTERLEUKIN_1_MEDIATED_SIGNALING_PATHWAY	0.598214285714286	0.880238229958189	0.0755015292281669	-0.401049706153889	-0.895074755562002	11	EGR1
985	GO_INTERLEUKIN_1_PRODUCTION	0.319444444444444	0.675785336861818	0.114266502484433	-0.531770119324986	-1.14641289000043	10	c("CASP1"	"ABCA1"	"NLRC4"	"TLR4")
986	GO_INTERMEDIATE_FILAMENT_BASED_PROCESS	0.4644128113879	0.795251652262328	0.0768736734126542	0.389243939234018	0.995480536749009	25	c("ATP8A2"	"KRT14"	"DES"	"DST"	"PKP2"	"SYNM")
987	GO_INTERSPECIES_INTERACTION_BETWEEN_ORGANISMS	1	1	0.0247790185105207	0.157396003534581	0.617473304701405	535	c("ITGA2"	"CD93"	"HMGA2"	"NCAM1"	"RB1"	"CCR5"	"FYN"	"ITGB3"	"RSAD2"	"HIPK2"	"ITGB5"	"ZYX"	"TYRO3"	"ITGA5"	"CHMP4C"	"PARK2"	"ITGB1"	"FBXW7"	"IVNS1ABP"	"ITGAV"	"IFIT1"	"HYAL2"	"ISG15"	"EPHA2"	"LEF1"	"NUP107"	"FURIN"	"NLRX1"	"VPS37D"	"KRT8"	"LIG4"	"PLCG1"	"ATG16L2"	"KPNA4"	"SRC"	"CCR3"	"EFNB2")
988	GO_INTERSTRAND_CROSS_LINK_REPAIR	0.81500872600349	0.995506582441763	0.0487989701682839	0.277898752106209	0.763688371200448	36	c("FANCM"	"ERCC1"	"DCLRE1B"	"RPA2"	"FANCG"	"ATRIP"	"EME1"	"ATR"	"FANCD2"	"SLX4"	"FANCF"	"SLX1B"	"FAN1"	"FANCE"	"RNF8")
989	GO_INTESTINAL_ABSORPTION	0.33982683982684	0.699400439815775	0.105920292736253	-0.459837744145366	-1.10514714341084	14	c("SOAT2"	"VIL1"	"SCARB1"	"SLC46A1"	"GCNT3"	"EZR"	"ACO1"	"F11R"	"LDLR")
990	GO_INTESTINAL_EPITHELIAL_CELL_DIFFERENTIATION	0.891696750902527	1	0.0462302524077616	0.30986759437913	0.649733039044565	11	c("CDKN1A"	"C1GALT1"	"TYMS")
991	GO_INTRACELLULAR_ESTROGEN_RECEPTOR_SIGNALING_PATHWAY	0.887445887445887	1	0.0547939500773363	-0.274896863940252	-0.660671047090317	14	PPARGC1B
992	GO_INTRACELLULAR_LIPID_TRANSPORT	0.146726862302483	0.477925540615697	0.173747838999571	-0.530745849613271	-1.33304670724139	18	c("STAR"	"LDLRAP1"	"ABCA1"	"NPC2"	"ACACB"	"COL4A3BP")
993	GO_INTRACELLULAR_PROTEIN_TRANSPORT	1	1	0.0217960026831818	0.151385204205777	0.604569309915763	662	c("RAB15"	"NGFR"	"SYTL2"	"TBC1D9"	"AKAP12"	"OPRD1"	"TBC1D1"	"ITGB1"	"MARCKS"	"RTN2"	"RABGEF1"	"IFIT1"	"RAB30"	"RAP2A"	"SNX31"	"STX1A"	"AKAP6"	"SNX18"	"RAB9B"	"SEC23A"	"AMN"	"HSPA4"	"MYO7A"	"RAB3IP"	"AKAP5"	"HSP90B1"	"MRAS"	"SORL1"	"ADPRH"	"STX6"	"GOLGA7"	"NUP107"	"RIMS2"	"CBLB"	"CHML"	"SGSM1"	"PDE2A"	"SNX11"	"ANK2"	"TBC1D8"	"CSE1L"	"KPNA4"
TGFB2	"RAB31"	"ATG4A"	"SRP54"	"MICALL1"	"SEL1L"	"ANK3"	"SNX16"	"KDELR2"	"ERP29"	"TBC1D14"	"LMNA"	"TBC1D10C"	"VPS45"	"CALR"	"HOMER3"	"TRAM2"	"PGAP1"	"KCNIP3"	"STRADA"	"KATNB1"	"JUN"	"TRIP11"	"GCC1"	"DAG1"	"AP2B1"	"RBM22"	"RTP3"	"AP3M2"	"IPO11"	"SMURF1"	"TBC1D12"	"RAB23"	"TOM1L1"	"AKT1"	"SEC24B"	"DYNC2H1"	"TBC1D25"	"STX16"	"NUP93"	"NUP133"	"WLS"	"SEC24D"	"USP6NL"	"SURF4"	"RRAS"	"OS9"	"MFF"	"SYVN1"	"LMAN1"
)
994	GO_INTRACELLULAR_RECEPTOR_SIGNALING_PATHWAY	0.766192733017378	0.973794659911133	0.0470699590082662	0.249572409330489	0.858685045072081	133	c("TNFAIP3"	"NOD2"	"RB1"	"PMEPA1"	"NR4A2"	"FLT1"	"DCBLD2"	"PIM1"	"NR1H4"	"TGFB1I1"	"CCNE1"	"NOTCH2"	"SRC"	"IRAK2"	"CASP8"	"FHL2"	"AHR"	"VDR"	"CALR"	"NR2F1"	"MED30"	"MED4"	"TAB3"	"MED14"	"RARB"	"CYP26B1"	"GRIP1"	"CREM"	"MED24")
995	GO_INTRACELLULAR_SIGNAL_TRANSDUCTION	0.0861678004535147	0.365400248149574	0.159646701919906	0.272310859847876	1.11752659860706	1143	c("PDGFRB"	"HTR2B"	"RAB15"	"IGF1"	"SGK1"	"WNT5A"	"CTGF"	"KCNH1"	"LAX1"	"BRSK1"	"TLR2"	"SPSB4"	"NUAK1"	"MDFI"	"SDCBP2"	"NUPR1"	"TNFAIP3"	"RRAD"	"NOD2"	"PLK2"	"NTN1"	"KALRN"	"SOX11"	"NCAM1"	"RB1"	"CCR5"	"FAT4"	"NGF"	"PREX2"	"FGF5"	"FYN"	"ATP2A1"	"FKBP1B"	"AIF1"	"SH2B2"	"PLCG2"	"STK38L"	"PIK3CD"	"SHC4"	"MLLT11"	"HBEGF"	"PDGFA"
VANGL2	"DUSP6"	"NFATC1"	"RASAL2"	"CDKN1A"	"SLC8A1"	"AKAP13"	"RPS6KA2"	"NPR3"	"GSTO1"	"PAK1"	"MAP3K14"	"NFATC4"	"SHC2"	"ITGAV"	"RAB30"	"PTK2"	"DDAH2"	"RAP2A"	"AVPR1A"	"RB1CC1"	"NOS1"	"DYRK2"	"PIK3C2B"	"GAB2"	"IRS1"	"APBB2"	"RPS6KA5"	"NUDT4"	"AKAP6"	"PRDX4"	"RAB9B"	"MAPT"	"APAF1"	"PRR5"	"LRRK1"	"HRH1"	"MAP3K13"	"DDIT4"	"UNC13B"	"MAPK11"	"GADD45A"	"SH2D3C"	"PHACTR4"	"PTGER4"	"CHN1"	"HIC1"	"TRAF4"	"TLR7"	"IQGAP1"
MAFA	"SOX4"	"FGF10"	"ADAM15"	"EPHA2"	"MRAS"	"KISS1R"	"FGF2"	"BRCA2"	"CDC42BPG"	"CYP1B1"	"KSR2"	"MAPKAPK3"	"DCLK2"	"RIMS2"	"RTKN"	"DGKH"	"GHR"	"PLEKHA1"	"PDE2A"	"NRG1"	"TNRC6A"	"DOCK5"	"IL31RA"	"PLCG1"	"MUC1"	"E2F7"	"ANK2"	"PLVAP"	"RAB2B"	"CARD10"	"SRC"	"NPHP4"	"SPTBN2"	"IL3RA"	"IRAK2"	"MAP4K1"	"CELSR1"	"PKD1"	"DAPK1"	"HES1"	"CAMK4"	"RHOB"	"ITPR3"	"RALGPS1"	"PAQR3"	"LIMK1"	"STMN1"	"TNFRSF10B"	"EIF2AK3"
TMEM110	"RALA"	"TJP2"	"PSMF1"	"PLD2"	"RIPK3"	"RALB"	"PRKCA"	"TNFRSF1B"	"DEPDC5"	"DNAJC10"	"WWTR1"	"RAB31"	"RND3"	"FGF17"	"GSN"	"MAP4K5"	"RAP1GDS1"	"RASGRP4"	"RHOBTB2"	"DOK4"	"GNAI2"	"PDE4D"	"DUSP10"	"PAK3"	"ASB1"	"RGS19"	"PTPN11"	"PRKCSH"	"GTSE1"	"DCLK1"	"MAP3K4"	"ASB6"	"NDST1"	"PIK3C2A"	"NLK"	"ARHGEF18"	"GEM"	"PIK3CB"	"ARHGAP5"	"HSPB1"	"CORO2A"	"ARL2")
996	GO_INTRACELLULAR_STEROID_HORMONE_RECEPTOR_SIGNALING_PATHWAY	0.79421768707483	0.987281112666305	0.0487989701682839	0.265199831485729	0.802135935142628	59	c("RB1"	"PMEPA1"	"TGFB1I1"	"CCNE1"	"SRC"	"FHL2"	"CALR"	"MED30"	"MED4"	"MED14"	"GRIP1"	"MED24"	"DDX54"	"YWHAH"	"ARID1A"	"RNF4")
997	GO_INTRASPECIES_INTERACTION_BETWEEN_ORGANISMS	0.669039145907473	0.917104977347483	0.0588438169595807	0.335788337766966	0.858769324378225	25	c("NRXN1"	"AVPR1A"	"SHANK2"	"NLGN3")
998	GO_INTRA_GOLGI_VESICLE_MEDIATED_TRANSPORT	1	1	0.0390355298112393	0.136752441742715	0.380245052202646	38	c("SORL1"	"TRIP11"	"GCC1"	"RAB6A"	"GCC2"	"COPA"	"COG1"	"NSF"	"GOSR1"	"COPB2"	"PACS1"	"VTI1B")
999	GO_INTRA_S_DNA_DAMAGE_CHECKPOINT	0.58421052631579	0.875050421789228	0.0646484568421928	0.442296480007634	0.915565331839046	10	c("XPC"	"MDC1"	"CHEK2"	"MRE11A"	"RAD9B"	"MSH2"	"HUS1"	"RAD9A")
1000	GO_INTRINSIC_APOPTOTIC_SIGNALING_PATHWAY	0.866459627329193	1	0.0406579344155557	0.23258600441475	0.799683618278669	126	c("NUPR1"	"ATP2A1"	"MLLT11"	"HIPK2"	"CDKN1A"	"NFATC4"	"DYRK2"	"MAPT"	"APAF1"	"DDIT4"	"HIC1"	"EPHA2"	"BRCA2"	"CYP1B1"	"TNFRSF10B"	"PMAIP1"	"WWOX"	"TNFRSF1B"	"DNAJC10")
1001	GO_INTRINSIC_APOPTOTIC_SIGNALING_PATHWAY_BY_P53_CLASS_MEDIATOR	0.483648881239243	0.808966341578785	0.0730744399126987	0.355022858403778	0.994099810949088	40	c("NUPR1"	"HIPK2"	"CDKN1A"	"DYRK2"	"DDIT4"	"BRCA2"	"PMAIP1"	"WWOX")
1002	GO_INTRINSIC_APOPTOTIC_SIGNALING_PATHWAY_IN_RESPONSE_TO_DNA_DAMAGE	0.569727891156463	0.865317252126406	0.0643583367917361	0.308305794725029	0.932516267360297	59	c("NUPR1"	"HIPK2"	"CDKN1A"	"NFATC4"	"DYRK2"	"DDIT4"	"HIC1"	"EPHA2"	"BRCA2"	"PMAIP1"	"TNFRSF1B")
1003	GO_INTRINSIC_APOPTOTIC_SIGNALING_PATHWAY_IN_RESPONSE_TO_DNA_DAMAGE_BY_P53_CLASS_MEDIATOR	0.224199288256228	0.579931204831061	0.120433371642259	0.470666590770642	1.20371670097731	25	c("NUPR1"	"HIPK2"	"CDKN1A"	"DYRK2"	"DDIT4"	"BRCA2"	"PMAIP1")
1004	GO_INTRINSIC_APOPTOTIC_SIGNALING_PATHWAY_IN_RESPONSE_TO_ENDOPLASMIC_RETICULUM_STRESS	0.547785547785548	0.852005549237383	0.0824344091527096	-0.339686773831675	-0.963405647155207	30	c("CASP4"	"DDIT3"	"CASP12"	"CEBPB"	"CHAC1"	"ITPR1"	"ERN1")
1005	GO_IN_UTERO_EMBRYONIC_DEVELOPMENT	0.261248185776488	0.62148186620692	0.09754492162472	0.297111342673205	1.09419955270364	237	c("WNT7B"	"SOX8"	"NOG"	"MDFI"	"SNAI1"	"ACVRL1"	"HS6ST1"	"ADA"	"PDGFB"	"PTPRR"	"ITGB1"	"UBTFL1"	"CHD7"	"MYH10"	"TANC2"	"TGFBR2"	"PLCD1"	"LEF1"	"BRCA2"	"ZFPM2"	"KRT8"	"MYO1E"	"MYH9"	"LIG4"	"PLCG1"	"E2F7"	"STIL"	"SKIL"	"GINS4"	"ACVR1"	"GLI3"	"PKD1"	"HES1"	"CASP8"	"ZMIZ1"	"AMOT")
1006	GO_IONOTROPIC_GLUTAMATE_RECEPTOR_SIGNALING_PATHWAY	0.570093457943925	0.865317252126406	0.0689567351672811	0.426067159857711	0.919363103815575	13	c("CDK5R1"	"GRIK3"	"GRIA3"	"GRIN2D")
1007	GO_ION_HOMEOSTASIS	0.217451523545706	0.572310534642308	0.105920292736253	0.294712707402281	1.11050829476545	312	c("S1PR1"	"HTR2B"	"ATP13A5"	"ALAS2"	"SGK1"	"SLC9A7"	"JPH2"	"CIB2"	"PKHD1"	"CKB"	"CCR5"	"PICALM"	"ATP2A1"	"FKBP1B"	"PLCG2"	"MYC"	"SLC24A1"	"CACNA2D1"	"CDH23"	"LIPG"	"PARK2"	"ITGB1"	"ATP2B4"	"S1PR3"	"SLC8A1"	"GNAT2"	"HYAL2"	"SLC9A5"	"AVPR1A"	"CNNM4"	"NOS1"	"SLC26A11"	"NEO1"	"SLC4A11"	"WFS1"	"HSP90B1"	"FGF2"	"TGM2"	"PRNP"	"BMP6"	"EPOR"	"SLC4A7"
TRPM2	"PYGM"	"TMC8"	"VDR"	"RAP1GDS1"	"F2RL1"	"ANK3"	"P2RX7")
1008	GO_ION_TRANSMEMBRANE_TRANSPORT	0.27369826435247	0.632463417021485	0.0899860794997137	0.276574467454879	1.06980601150159	429	c("PIEZO2"	"SLC37A2"	"ADAMTS8"	"HTR2B"	"ATP13A5"	"KCNK1"	"SGK1"	"SLC9A7"	"KCNH1"	"JPH2"	"KCNAB2"	"CCR5"	"KCNMB4"	"ABCC4"	"ATP2A1"	"FKBP1B"	"PLCG2"	"KCNAB3"	"SCN5A"	"ANO1"	"CACNG8"	"FXYD5"	"TRPV6"	"GABRE"	"KCNAB1"	"KCNK2"	"CACNA1G"	"SLC24A1"	"NCS1"	"CACNA2D1"	"SLC41A3"	"CACNG2"	"GRIK3"	"ATP2B4"	"SLC8A1"	"KCNA7"	"SLC6A6"	"LRRC8B"	"HCN3"	"ITGAV"	"SLC9A5"	"CNNM4"
SLC26A11	"GRIN2D"	"SLC4A11"	"DENND5B"	"SLC23A2"	"FGF2"	"P2RX2"	"SCN4B"	"AQP7"	"SLC4A7"	"PDE2A"	"CHRNB1"	"SLC16A8"	"SLC26A2"	"PKD1"	"SLC39A14"	"ANXA5"	"ITPR3"	"ATP13A2"	"SLC1A4"	"TRPM4"	"SLC39A11"	"SLC16A11"	"ANXA6"	"SLC9B1")
1009	GO_ION_TRANSPORT	0.196821515892421	0.543101727401124	0.104343952581949	0.27421592073955	1.09699166603193	671	c("PIEZO2"	"SLC37A2"	"ADAMTS8"	"HTR2B"	"P2RY6"	"ATP13A5"	"KCNK1"	"TG"	"ATP10B"	"SGK1"	"CTGF"	"SLC9A7"	"KCNH1"	"JPH2"	"KCNAB2"	"SLCO3A1"	"SLC5A8"	"CCR5"	"KCNMB4"	"SLC44A4"	"PICALM"	"ABCC4"	"FYN"	"SLC2A6"	"ATP8A2"	"ATP2A1"	"FKBP1B"	"PITPNC1"	"PLCG2"	"KCNAB3"	"SCN5A"	"SRL"	"ANO1"	"CACNG8"	"FXYD5"	"TRPV6"	"GABRE"	"PPFIA3"	"KCNAB1"	"KCNK2"	"CACNA1G"	"SLC24A1"
SLC8A1	"KCNA7"	"SLC6A6"	"LRRC8B"	"GLS2"	"HCN3"	"NR1H4"	"ITGAV"	"SLCO5A1"	"SLC9A5"	"CNNM4"	"PANX1"	"LRRC8C"	"SLC22A15"	"SLC3A1"	"EMB"	"STX1A"	"TTYH3"	"UNC13B"	"CLCN5"	"SLC1A6"	"TRPM5"	"SLC16A13"	"SLC7A11"	"GRIA3"	"NTRK2"	"SLC26A11"	"GRIN2D"	"SLC4A11"	"DENND5B"	"SLC23A2"	"KISS1R"	"FGF2"	"P2RX2"	"SCN4B"	"PCTP"	"AQP7"	"SLC4A7"	"PDE2A"	"CHRNB1"	"SLC16A8"	"ANK2"	"TMEM63B"	"STARD10"	"SLC26A2"	"PLA2G4A"	"CACHD1"	"PKD1"	"SLC39A14"	"ANXA5"
SLC44A2	"ATP13A2"	"CYB5R2"	"SLC1A4"	"TRPM4"	"SLC18A2"	"MTTP"	"SLC39A11"	"SLC16A11"	"ANXA6"	"SLC9B1"	"SERINC5"	"TMCO3"	"FKBP1A"	"HVCN1"	"NFKBIE"	"SLC39A6"	"TRPM2"	"TMC8"	"VDR"	"SLC7A6"	"NIPA1"	"CHRNA1")
1010	GO_IRE1_MEDIATED_UNFOLDED_PROTEIN_RESPONSE	0.0179219083586192	0.144112662025033	0.352487857583619	0.513920796540725	1.53347617451966	54	c("KDELR3"	"WIPI1"	"PDIA5"	"HYOU1"	"FKBP14"	"PPP2R5B"	"WFS1"	"DNAJB11"	"EXTL3"	"HSPA5"	"LMNA"	"CUL7"	"EDEM1"	"ZBTB17"	"TATDN2"	"PDIA6"	"DNAJC3"	"SYVN1"	"SRPRB")
1011	GO_IRON_ION_HOMEOSTASIS	0.232445520581114	0.586002588341058	0.140406238523342	-0.364271690043616	-1.13974115656383	49	c("SLC11A1"	"STEAP4"	"FTH1"	"CP"	"STEAP3"	"HFE"	"HMOX1"	"SFXN5"	"ABCB6"	"TFRC"	"SFXN1"	"NDFIP1"	"SLC46A1"	"STEAP1"	"SLC25A28")
1012	GO_IRON_ION_TRANSPORT	0.0287854261374892	0.198773448773449	0.352487857583619	-0.495026384273445	-1.50238035950534	41	c("SLC11A1"	"STEAP4"	"FTH1"	"ATP6V1B2"	"STEAP3"	"HFE"	"TFRC"	"SFXN1"	"ATP6V0A1"	"ATP6V0A4"	"ATP6V1H"	"STEAP1")
1013	GO_ISOPRENOID_BIOSYNTHETIC_PROCESS	0.801084990958409	0.989523779708174	0.051218434854034	0.297668775666256	0.730685538784419	19	c("CYP1A1"	"HMGCR")
1014	GO_ISOPRENOID_METABOLIC_PROCESS	0.163771712158809	0.495136589403974	0.172324344900946	-0.353606475247049	-1.18741607947624	69	c("UGT1A1"	"UGT1A8"	"DHRS9"	"LPL"	"DHRS3"	"RARRES2"	"STAR"	"ADH7"	"CYP26A1"	"SDC4"	"APOE"	"MVD"	"RETSAT"	"IDI1"	"DPM1"	"HMGCS1")
1015	GO_ISOTYPE_SWITCHING	0.519408502772643	0.827922418426607	0.0730744399126987	0.45185741144508	0.961140942485571	12	c("LIG4"	"EXO1"	"ERCC1")
1016	GO_I_KAPPAB_KINASE_NF_KAPPAB_SIGNALING	0.92289156626506	1	0.0579754757571486	-0.227772570069575	-0.734882785594242	56	c("LY96"	"BCL3"	"RELB"	"TNFRSF1A"	"NLRC3"	"TIFA")
1017	GO_I_KAPPAB_PHOSPHORYLATION	0.0848375451263538	0.362886716835337	0.206587922696891	0.681594520371383	1.42917325706275	11	c("TLR2"	"PRDX4"	"TLR7")
1018	GO_JAK_STAT_CASCADE_INVOLVED_IN_GROWTH_HORMONE_SIGNALING_PATHWAY	0.613425925925926	0.889754610208789	0.0760837160951725	-0.41042253553452	-0.884806550771769	10	c("STAT3"	"STAT5A"	"STAT5B"	"JAK3"	"PTPN1")
1019	GO_JNK_CASCADE	0.448739495798319	0.781512605042017	0.0756946307932749	0.327779435679657	0.9970233810272	61	c("WNT5A"	"MDFI"	"NOD2"	"RB1CC1"	"MAP3K13"	"SH2D3C"	"PTGER4"	"IRAK2"	"MAP4K1"	"MAP4K5"	"DUSP10")
1020	GO_KERATAN_SULFATE_BIOSYNTHETIC_PROCESS	0.00577695133997085	0.0729421243628342	0.407017918923954	-0.697018938410143	-1.75066616424709	18	c("LUM"	"ST3GAL1"	"ST3GAL4"	"ST3GAL6"	"OGN"	"PRELP"	"CHST2"	"B4GALT4"	"B4GALT5"	"B4GALT6")
1021	GO_KERATAN_SULFATE_METABOLIC_PROCESS	0.0088280683525267	0.0960827294058293	0.380730400722792	-0.629718945163419	-1.66133284334052	23	c("LUM"	"ST3GAL1"	"ST3GAL4"	"ST3GAL6"	"OGN"	"PRELP"	"CHST2"	"B4GALT4"	"B4GALT5"	"B4GALT6")
1022	GO_KERATINIZATION	0.472222222222222	0.802206685143193	0.0780892306943345	0.455778498643813	1.00286844850342	14	c("CASP14"	"EVPL"	"CYP26B1"	"PPHLN1"	"CDH3"	"ABCA12")
1023	GO_KERATINOCYTE_DIFFERENTIATION	0.659863945578231	0.913135436074735	0.0573667426768556	0.304609747668444	0.881798681792252	46	c("WNT5A"	"JAG1"	"CASP14"	"FLNB"	"EPHA2"	"PALLD"	"EVPL"	"TSG101"	"CYP26B1"	"PPHLN1"	"LATS2"	"CDH3")
1024	GO_KETONE_BIOSYNTHETIC_PROCESS	0.286225402504472	0.644580753636074	0.104732821580651	0.485164978380745	1.16949360722589	18	c("HSD17B3"	"STARD3")
1025	GO_KIDNEY_EPITHELIUM_DEVELOPMENT	0.00117745821890667	0.0260722891329335	0.45505986738723	0.527641761067382	1.70077375929769	86	c("ADAMTS16"	"WNT7B"	"SOX8"	"WNT11"	"NOG"	"PGF"	"JAG1"	"FAT4"	"FOXJ1"	"EPHA4"	"KIF26B"	"CRLF1"	"MYC"	"SPRY1"	"IRX3"	"SDC1"	"AHI1"	"GDF11"	"IQGAP1"	"FGF2"	"BMPER"	"MYO1E"	"FMN1"	"EFNB2"	"GLI3"	"PKD1"	"HES1")
1026	GO_KIDNEY_MESENCHYME_DEVELOPMENT	0.433212996389892	0.768769213885734	0.0813027345384498	0.495540643570246	1.03905388674835	11	c("PDGFRB"	"BASP1")
1027	GO_KIDNEY_MORPHOGENESIS	0.000397283310987394	0.0119052565525889	0.49849310876659	0.605077520111898	1.81236546176157	55	c("ADAMTS16"	"PDGFRB"	"WNT7B"	"SOX8"	"WNT11"	"NOG"	"PGF"	"FRAS1"	"FAT4"	"FOXJ1"	"KIF26B"	"MYC"	"IRX3"	"VANGL2"	"AHI1"	"SOX4"	"FGF10"	"FGF2"	"FMN1"	"GLI3"	"PKD1"	"HES1")
1028	GO_KINETOCHORE_ORGANIZATION	0.879061371841155	1	0.0468819856878333	0.315485429967137	0.661512565060387	11	c("CENPT"	"CENPE"	"CENPH"	"MIS12"	"CENPC1")
1029	GO_LABYRINTHINE_LAYER_BLOOD_VESSEL_DEVELOPMENT	0.494444444444444	0.815191387559809	0.0756946307932749	0.447642404859595	0.984966261861143	14	c("HS6ST1"	"PLCD1"	"HES1"	"AKT1"	"CYR61")
1030	GO_LABYRINTHINE_LAYER_DEVELOPMENT	0.478411053540587	0.808059219724994	0.0738052724171275	0.363408088090089	0.98471849046414	31	c("WNT7B"	"HS6ST1"	"PLCD1"	"LEF1"	"HES1"	"CASP8")
1031	GO_LACTATION	0.159722222222222	0.491747526636225	0.16823816568964	-0.439398996507895	-1.23341235752663	29	c("XDH"	"CSN3"	"CDO1"	"CAV1"	"HK2"	"STAT5A"	"STAT5B"	"USF2"	"APRT")
1032	GO_LAGGING_STRAND_ELONGATION	0.965703971119134	1	0.0425877779273254	0.249700809574094	0.523574806786544	11	c("LIG4"	"FEN1"	"DNA2"	"LIG3")
1033	GO_LAMELLIPODIUM_ASSEMBLY	0.104609929078014	0.408795295656532	0.183023938384487	0.550371195690309	1.38664129302355	22	c("S1PR1"	"SPATA13")
1034	GO_LAMELLIPODIUM_ORGANIZATION	0.129893238434164	0.45226189524521	0.163180127180689	0.507094774084268	1.33529040311048	28	c("S1PR1"	"PLEKHO1"	"SPATA13"	"CTTN")
1035	GO_LATERAL_VENTRICLE_DEVELOPMENT	0.233333333333333	0.587252706233669	0.116739204791222	0.597724563533617	1.23730554751546	10	c("MYH10"	"KDM2B"	"TSKU"	"NUMBL"	"PAX5"	"CDK6")
1036	GO_LEARNING	0.0247116968698517	0.181205672805846	0.376039306993639	0.468732845718713	1.47232604409526	75	c("SGK1"	"PTPRZ1"	"PTGS2"	"EPM2A"	"GPR21"	"FYN"	"EPHB2"	"NDRG4"	"PARK2"	"ITGB1"	"NRXN1"	"HRH1"	"NTRK2"	"SHANK2"	"NLGN3"	"HMGCR"	"DEAF1")
1037	GO_LEFT_RIGHT_AXIS_SPECIFICATION	0.214417744916821	0.569366501632898	0.126253987849115	0.583537044280832	1.24123524481238	12	c("AHI1"	"MNS1"	"DLL1"	"PITX2"	"SETDB2")
1038	GO_LEFT_RIGHT_PATTERN_FORMATION	0.0242637600029953	0.17874463422841	0.352487857583619	0.67967582509981	1.63836337711996	18	c("SNAI1"	"NKX2-5"	"FOXJ1"	"AHI1"	"MNS1"	"DLL1"	"MEGF8"	"PITX2"	"SETDB2")
1039	GO_LENS_DEVELOPMENT_IN_CAMERA_TYPE_EYE	0.0774526678141136	0.344021484016246	0.211400189384923	0.471409846611395	1.34293251259104	43	c("WNT7B"	"WNT5A"	"SOX11"	"HIPK2"	"WNT5B"	"TGFBR2"	"SLC7A11"	"EPHA2"	"SKIL")
1040	GO_LENS_FIBER_CELL_DIFFERENTIATION	0.226618705035971	0.5799555679202	0.120433371642259	0.521513604926772	1.23013663637764	17	c("WNT7B"	"WNT5B"	"SLC7A11"	"EPHA2"	"SKIL")
1041	GO_LENS_MORPHOGENESIS_IN_CAMERA_TYPE_EYE	0.367837338262477	0.727481708270384	0.0916795246008379	0.513127450233705	1.09146776978955	12	c("SOX11"	"HIPK2"	"EPHA2"	"SKI"	"MEIS1")
1042	GO_LEUKOCYTE_ACTIVATION	0.125786163522013	0.445203783489328	0.224966093540314	-0.289585889261136	-1.16378336523927	240	c("CD74"	"RORC"	"PRKCB"	"SLC11A1"	"BLNK"	"TLR1"	"TNFRSF4"	"PSMB10"	"MERTK"	"CD79A"	"PYCARD"	"HDAC9"	"EGR1"	"WNT4"	"LBP"	"ITGB2"	"SEMA4A"	"IRF1"	"VCAM1"	"TNFSF18"	"BCL3"	"NDRG1"	"LCK"	"RELB"	"RAB27A"	"ZFP36L1"	"NR4A3"	"IL18R1"	"CEBPB"	"HDAC5"	"POU2F2"	"NLRC3"	"CXCR2"	"FAS"	"CXADR"	"ID2"	"ZFPM1"	"IL18"	"GATA2"	"PTK2B"	"PRKCE"	"MALT1")
1043	GO_LEUKOCYTE_APOPTOTIC_PROCESS	0.155635062611807	0.486494858442331	0.148261500475107	0.547568294398436	1.31991724125645	18	c("IL6"	"TNFRSF21"	"GLI3")
1044	GO_LEUKOCYTE_CELL_CELL_ADHESION	0.266106442577031	0.625463037829015	0.141225119642531	-0.288902443470044	-1.08900795370931	145	c("CD74"	"RORC"	"SLC11A1"	"GCNT1"	"TNFRSF4"	"PSMB10"	"EGR1"	"WNT4"	"ITGB2"	"SEMA4A"	"IRF1"	"VCAM1"	"TNFSF18"	"BCL3"	"LCK"	"RELB"	"RAB27A"	"ZFP36L1"	"IL18R1"	"CEBPB"	"NLRC3"	"FAS"	"CXADR"	"ZFPM1")
1045	GO_LEUKOCYTE_CHEMOTAXIS	0.171477079796265	0.505671310778188	0.136490437780413	0.420916212583764	1.23600535744477	49	c("IL6"	"CCL17"	"CCR5"	"PIK3CD"	"FLT1"	"PDGFB"	"HRH1"	"ITGA1"	"TRPM4"	"CXCL10"	"TGFB2"	"CKLF"	"CX3CR1"	"PDE4D"	"CXCL16")
1046	GO_LEUKOCYTE_DEGRANULATION	0.906318082788671	1	0.0541200569620232	-0.257061999620112	-0.638101914474474	16	c("RAB27A"	"NR4A3"	"GATA2"	"LAT2"	"VAMP8")
1047	GO_LEUKOCYTE_DIFFERENTIATION	0.181547619047619	0.521108906525573	0.179782316298324	-0.288672292624981	-1.12005213614012	179	c("CD74"	"RORC"	"BLNK"	"GATA1"	"MERTK"	"CD79A"	"TREM2"	"HDAC9"	"EGR1"	"WNT4"	"GAB3"	"SEMA4A"	"IRF1"	"VCAM1"	"BMP4"	"BCL3"	"LCK"	"RELB"	"ZFP36L1"	"IL18R1"	"HDAC5"	"POU2F2"	"FAS"	"ID2"	"ZFPM1"	"GATA2"	"TNFRSF11A"	"TFRC"	"PTK2B"	"MALT1"	"CSF1R"	"RORA"	"CBFA2T3"	"SBNO2"	"SP3"	"STAT5B"	"ZFP36L2"	"DNAJA3"	"CEBPG"	"FNIP1"	"ITGA4"	"FZD5"
1048	GO_LEUKOCYTE_HOMEOSTASIS	0.185567010309278	0.525929200088402	0.131457611642763	0.431947778197776	1.21800965197817	41	c("IL6"	"TNFAIP3"	"JAM3"	"SKIL"	"PMAIP1"	"RIPK3"	"P2RX7")
1049	GO_LEUKOCYTE_MEDIATED_CYTOTOXICITY	0.62962962962963	0.895487230349616	0.0716527366829457	-0.356138450284542	-0.884038198101524	16	c("RAET1E"	"RAB27A"	"CEBPG"	"EMP2"	"PRDX1"	"CADM1")
1050	GO_LEUKOCYTE_MEDIATED_IMMUNITY	0.423558897243108	0.765483406947378	0.101350743797099	-0.298850913449105	-1.02415078752099	76	c("CD74"	"C3"	"SLC11A1"	"BCL3"	"RAET1E"	"C1RL"	"CD55"	"RAB27A"	"NR4A3"	"POU2F2"	"FAS"	"C2"	"GATA2")
1051	GO_LEUKOCYTE_MIGRATION	0.00761210083645937	0.0855409831497122	0.407017918923954	0.421469058673259	1.47443491102312	144	c("S1PR1"	"IL6"	"COL1A1"	"CCL17"	"MYO1G"	"GPR15"	"CD44"	"MMP9"	"CCR5"	"FYN"	"FOXJ1"	"PIK3CD"	"ITGB3"	"PODXL2"	"FLT1"	"PDGFB"	"JAM3"	"ITGA5"	"ITGB1"	"OLR1"	"MADCAM1"	"ITGAV"	"SPN"	"MSN"	"HRH1"	"YES1"	"FN1"	"SLC7A11"	"MYH9"	"SLC16A8"	"PLCG1"	"SRC"	"ITGA1"	"TRPM4"	"CXCL10"	"PECAM1"	"TGFB2"	"CKLF"	"SLC7A6"	"CX3CR1"	"F2RL1"	"PDE4D"
1052	GO_LEUKOCYTE_PROLIFERATION	0.182897862232779	0.523112009699193	0.158514105424824	-0.39106842778624	-1.19959870855003	43	c("SLC11A1"	"TNFRSF4"	"PSMB10"	"CD79A"	"WNT4"	"TNFSF18")
1053	GO_LEUKOTRIENE_METABOLIC_PROCESS	0.843817787418655	1	0.0572461135202884	-0.304836374246709	-0.70184892010509	12	c("DPEP1"	"MGST2"	"GGT7")
1054	GO_LIMBIC_SYSTEM_DEVELOPMENT	0.0223535391727994	0.16895478320649	0.352487857583619	0.503515416616857	1.53845252580784	62	c("KIRREL3"	"PTPRZ1"	"LRP8"	"CDK5R1"	"ATP2B4"	"SEMA3A"	"LHX5"	"ETS1"	"PROP1"	"AKAP5"	"LEF1"	"DCLK2"	"PTPRS"	"GLI3"	"NRP1"	"HAP1"	"SRD5A1"	"DLX1"	"ATAT1"	"UBA6"	"PITX2")
1055	GO_LIPID_BIOSYNTHETIC_PROCESS	0.380228136882129	0.735740626468003	0.137250779610133	-0.24350297105485	-1.01592359653158	374	c("CD74"	"FA2H"	"PTGDS"	"ACSS1"	"FGF8"	"PHOSPHO1"	"ST3GAL1"	"FGF1"	"WNT4"	"FAM57B"	"DHRS9"	"FADS6"	"LPL"	"CERS4"	"SLC44A1"	"DEGS1"	"STAR"	"FDXR"	"ST3GAL4"	"ST3GAL6"	"STARD5"	"GK"	"SCARB1"	"INSIG1"	"ALDH3B2"	"PLA2G16"	"MGST2"	"ALDH3B1"	"PCYT1A"	"SLC44A5"	"MVD"	"FGF9"	"PLCE1"	"SGPP1"	"PCYT2"	"ANG"	"FDX1"	"SLC44A3"	"CDS2"	"LSS"	"CEPT1"	"IDI1"
CERS1	"CHKA"	"INPP5F"	"CACNA1H"	"PRKD1"	"ACAA2"	"LPCAT3"	"PTGES"	"MSMO1"	"ST8SIA1"	"CYP46A1"	"PEMT"	"SPTSSA"	"GPD1L"	"KL"	"LBR"	"PEX7"	"COL4A3BP"	"GGT7"	"TAZ"	"SQLE"	"GAL3ST4"	"PLA2G2E"	"PIKFYVE"	"SPTLC2"	"MTMR1"	"PI4KA"	"PGAP2"	"INPP5E"	"INPP5K"	"GPAM"	"ALG1"	"ELOVL7"	"FADS2"	"AGPAT2"	"INPP4A"	"SGMS2"	"MLYCD"	"HINT2"	"PTGS1"	"DHCR7"	"HSD17B1"	"CYP39A1"	"MBOAT1"	"ELOVL1"	"CHPT1"	"PECR"	"AMACR"	"ST6GALNAC6"	"ABHD5")
1056	GO_LIPID_CATABOLIC_PROCESS	0.599423631123919	0.880238229958189	0.0891647117820678	-0.249575442764685	-0.944709412863898	148	c("LPL"	"GM2A"	"CYP26A1"	"PLCH1"	"SMPD3"	"PLA2G2C"	"SCARF1"	"SCARB1"	"IVD"	"ECHS1"	"PLA2G16"	"APOE"	"BSCL2"	"GLA"	"TBL1XR1"	"FAAH"	"PLCE1"	"PCCA"	"SMPDL3B"	"ECI1"	"TRERF1"	"IAH1"	"PLCD3"	"NUDT19"	"INPP5F"	"ETFA"	"LIPE"	"CYP46A1"	"HADH"	"MCEE"	"ABHD12"	"ABCD1"	"PEX7"	"ACADL"	"CRAT"	"PLA2G2E"	"ECH1"	"ACADM"	"PCCB"	"ABHD6"	"ACAD10"	"NAGA"
1057	GO_LIPID_HOMEOSTASIS	0.268472906403941	0.626682627591247	0.130777137971974	-0.331156615337582	-1.11417141686509	70	c("MLXIPL"	"SOAT2"	"LPL"	"SCARB1"	"IVD"	"TMEM97"	"APOE"	"LDLRAP1"	"CAV1"	"ABCA1"	"MIA2"	"NPC2"	"GOT1"	"ACSM3"	"RORA"	"ETFA"	"NR1D2"	"SOAT1"	"COL4A3BP"	"ACADL"	"USF2"	"ACADM"	"GPAM"	"LAMTOR1"	"ACAD10")
1058	GO_LIPID_LOCALIZATION	0.0847457627118644	0.362886716835337	0.261663521711573	-0.321010566960847	-1.21926025601646	152	c("ABCA6"	"SLC27A6"	"PLTP"	"SOAT2"	"ATP8B3"	"ABCA9"	"PSAP"	"LBP"	"SLC9A3R1"	"FZD4"	"STAR"	"GM2A"	"STARD5"	"SCARB1"	"OSBPL10"	"RXRA"	"APOE"	"BSCL2"	"LDLRAP1"	"CAV1"	"ABCA1"	"ENPP1"	"NPC2"	"SLC10A2"	"ACACB"	"CHKA"	"OSBPL9"	"STAT5B"	"ABCD1"	"SOAT1"	"COL4A3BP")
1059	GO_LIPID_METABOLIC_PROCESS	0.00735011066558966	0.084068059648411	0.407017918923954	-0.274522665356545	-1.20487718554506	736	c("UGT1A1"	"UGT1A8"	"PPARGC1A"	"CD74"	"C3"	"SLC27A6"	"PLTP"	"B4GALNT2"	"FA2H"	"GDPD3"	"PTGDS"	"SOAT2"	"ACSS1"	"FGF8"	"PHOSPHO1"	"SLC16A1"	"ST3GAL1"	"FGF1"	"WNT4"	"PSAP"	"ITGB8"	"PRKAR2B"	"FAM57B"	"DHRS9"	"FADS6"	"LPL"	"CERS4"	"SLC44A1"	"DEGS1"	"DHRS3"	"RARRES2"	"DPEP1"	"STAR"	"SLC27A3"	"GM2A"	"FDXR"	"ADH7"	"ST3GAL4"	"CYP26A1"	"ST3GAL6"	"LCK"	"STARD5"
IVD	"ECHS1"	"ALDH3B2"	"PLA2G16"	"MGST2"	"RXRA"	"APOE"	"ALDH3B1"	"PCYT1A"	"BSCL2"	"GLA"	"TBL1XR1"	"LDLRAP1"	"TBL1X"	"CAV1"	"ABCA1"	"SLC44A5"	"FAAH"	"B4GALT4"	"MVD"	"FGF9"	"PLCE1"	"SGPP1"	"PCYT2"	"ANG"	"PCCA"	"PNPLA7"	"FDX1"	"SMPDL3B"	"SLC44A3"	"CDS2"	"DBI"	"LSS"	"RETSAT"	"ACOT2"	"CEPT1"	"NPC2"	"ECI1"	"CERK"	"IDI1"	"TFCP2L1"	"CLN6"	"ALKBH7"	"CTSA"	"TRERF1"	"CYP11B1"	"STAT5A"	"DPM3"	"ACSF2"	"CYB5R1"
ACACB	"IAH1"	"PLCD3"	"HMGCS1"	"ACSS2"	"PER2"	"NUDT19"	"EDN1"	"CERS1"	"CHKA"	"INPP5F"	"CSF1R"	"ATP5A1"	"ETFA"	"CACNA1H"	"PRKD1"	"ACAA2"	"LPCAT3"	"PTGES"	"MSMO1"	"LIPE"	"ST8SIA1"	"CYP46A1"	"STAT5B"	"PEMT"	"HADH"	"MCEE"	"SPTSSA"	"GPD1L"	"KL"	"GATA6"	"ABHD12"	"ABCD1"	"SOAT1"	"LBR"	"RDH13"	"TEX2"	"HEXA"	"PEX7"	"COL4A3BP"	"GGT7"	"TAZ"	"PQLC3"	"ACADL"	"CRAT"	"ACSL5"	"SQLE"	"GAL3ST4"	"ERBB3"	"PLA2G2E"
CHD9	"MID1IP1"	"RDH5"	"NDUFS6"	"MTMR1"	"PI4KA"	"ACADM"	"PTGR2"	"PGAP2"	"INPP5E"	"PCCB"	"ABHD6"	"INPP5K"	"GPAM"	"POR"	"ALG1"	"ELOVL7"	"FADS2"	"AGPAT2"	"ACAD10"	"NAGA"	"SIRT2"	"INPP4A"	"BTC"	"SGMS2"	"MLYCD"	"JAZF1"	"HINT2"	"IMPA2"	"PTGS1"	"HADHB"	"NSMAF"	"DHCR7"	"HSD17B1"	"OSBPL1A"	"GPLD1"	"CYP39A1"	"MBOAT1"	"KDELC2"	"ELOVL1"	"CHPT1"	"SREBF2"	"PECR"	"AMACR"	"ST6GALNAC6"	"GPCPD1"	"ABHD5")
1060	GO_LIPID_MODIFICATION	0.282051282051282	0.641294530519807	0.138022242496643	-0.280931066555821	-1.07193368814964	154	c("PPARGC1A"	"B4GALNT2"	"FA2H"	"SOAT2"	"FGF8"	"FGF1"	"ADH7"	"LCK"	"NRG2"	"IVD"	"ECHS1"	"FGF9"	"ECI1"	"CERK"	"TMEM150A"	"FGF18"	"NUDT19"	"INPP5F"	"ETFA"	"HADH"	"KL"	"ABCD1"	"SOAT1"	"PEX7"	"ACADL"	"CRAT"	"ERBB3"	"PIKFYVE"	"ECH1"	"MTMR1"	"PI4KA"	"ACADM"	"INPP5E"	"INPP5K"	"POR"	"ACAD10"	"BTC"	"IMPA2"	"HADHB"	"AMACR"	"IP6K1"	"ACOT8"
MTM1	"INPP5A"	"FGFR3"	"MAPK14"	"PPARD"	"TMEM55B"	"PIK3R1"	"EFR3B")
1061	GO_LIPID_OXIDATION	0.000681217053188395	0.017798853614581	0.477270815362862	-0.549600174655369	-1.77322364668602	56	c("PPARGC1A"	"ADH7"	"IVD"	"ECHS1"	"ECI1"	"NUDT19"	"ETFA"	"HADH"	"ABCD1"	"PEX7"	"ACADL"	"CRAT"	"ECH1"	"ACADM"	"POR"	"ACAD10"	"HADHB"	"AMACR"	"ACOT8"	"PLA2G7"	"ETFB"	"DECR1"	"SESN2"	"ADIPOR1"	"MAPK14"	"PPARD"	"ACADSB"	"ALDH3A2"	"CPT1B"	"ACOX2"	"SCP2"	"ECI2"	"ACAD8")
1062	GO_LIPID_PARTICLE_ORGANIZATION	0.306859205776173	0.663140447098028	0.100990587455923	0.550749587755132	1.15481647611999	11	c("PTGFRN"	"FITM2"	"PPID")
1063	GO_LIPID_PHOSPHORYLATION	0.197986577181208	0.544832160289375	0.125033367555272	0.392249508053512	1.21475920151915	70	c("PDGFRB"	"FGF5"	"FYN"	"PIK3CD"	"HBEGF"	"PDGFA"	"PDGFB"	"PIK3C2B"	"IRS1"	"FGF10"	"FGF2"	"NRG1"	"IMPA1"	"FGF17"	"PTPN11"	"PIK3C2A"	"PIK3CB")
1064	GO_LIPID_STORAGE	0.228758169934641	0.58174035585551	0.133554954557592	-0.490229834917289	-1.21689163180676	16	c("GM2A"	"BSCL2"	"CAV1"	"ENPP1"	"STAT5B"	"SOAT1")
1065	GO_LIPID_TRANSLOCATION	0.342541436464088	0.701468681961766	0.0956031492204301	0.484478820453299	1.11343434283685	16	c("ATP10B"	"ATP8A2"	"P2RX7")
1066	GO_LIPOPOLYSACCHARIDE_MEDIATED_SIGNALING_PATHWAY	0.443262411347518	0.775668124496991	0.0791316651768349	0.402948561415306	1.02347341582537	23	c("CD6"	"TLR2"	"IRAK2")
1067	GO_LIPOPROTEIN_BIOSYNTHETIC_PROCESS	0.182724252491694	0.523112009699193	0.130105630751129	0.394613454042333	1.23282839758424	72	c("CLIP3"	"MAP6D1"	"PORCN"	"ZDHHC2"	"WIPI1"	"PLAUR"	"ZDHHC16"	"PIGS"	"GOLGA7"	"ZDHHC18"	"MTTP"	"ZDHHC9"	"ATG4A"	"PIGF"	"P4HB"	"PGAP1")
1068	GO_LIPOPROTEIN_METABOLIC_PROCESS	0.0744186046511628	0.336474803811487	0.204294756516886	0.404677049588336	1.33013027947484	92	c("CLIP3"	"MAP6D1"	"PORCN"	"ZDHHC2"	"BMP1"	"WIPI1"	"PLAUR"	"OLR1"	"SDC1"	"ZDHHC16"	"HSPG2"	"AMN"	"PIGS"	"GOLGA7"	"ZDHHC18"	"LRP1"	"CUBN"	"MTTP"	"ZDHHC9"	"ATG4A"	"PIGF"	"P4HB"	"PGAP1"	"APOLD1")
1069	GO_LIPOSACCHARIDE_METABOLIC_PROCESS	0.139240506329114	0.470945128630073	0.190023305279108	-0.347649320017432	-1.19718216513669	78	c("ST3GAL1"	"PSAP"	"ITGB8"	"GM2A"	"ST3GAL4"	"ST3GAL6"	"SMPD3"	"GLA"	"CERK"	"CLN6"	"CTSA"	"DPM3"	"DPM1"	"PGAP3"	"ST8SIA1"	"HEXA"	"GAL3ST4"	"PGAP2"	"ALG1"	"NAGA"	"GPLD1"	"KDELC2"	"ST6GALNAC6")
1070	GO_LIVER_REGENERATION	0.300653594771242	0.656446315023366	0.114266502484433	-0.459244407585085	-1.13997687765909	16	c("PTPN3"	"HFE"	"CEBPB"	"FAS"	"RAPGEF3")
1071	GO_LOCALIZATION_WITHIN_MEMBRANE	0.956639566395664	1	0.0618406035753285	-0.206890601674535	-0.727742802628216	95	c("NRXN2"	"ITGB2"	"ATP1B1"	"DLG3"	"APOE"	"TGFA"	"REEP2"	"DNAJA3"	"CNIH2"	"F8"	"ITGA4"	"RILP"	"RILPL2"	"FOLR1"	"GPHN"	"TRAPPC6A"	"NAPA"	"ITGB1BP1")
1072	GO_LOCOMOTION	1.95424965883047e-10	1.04020704417275e-07	0.826657301178302	0.436288352467904	1.74521810574541	672	c("S1PR1"	"IL6"	"PDGFRB"	"CMKLR1"	"LHX4"	"HTR2B"	"COL1A1"	"CCL17"	"SEMA3G"	"SOX8"	"KIRREL3"	"ITGA2"	"FERMT1"	"SDC3"	"MYO1G"	"NGFR"	"WNT11"	"NOG"	"CRMP1"	"WNT5A"	"CTGF"	"KIF5C"	"GPR15"	"CD44"	"MMP9"	"SNAI1"	"NRCAM"	"COL5A1"	"LSP1"	"ROBO3"	"GPC1"	"NTN1"	"SEMA7A"	"NCAM1"	"CCR5"	"THBS1"	"FYN"	"SEMA4G"	"EPHB2"	"NR4A2"	"ALCAM"	"FOXJ1"
PODXL2	"EFNA3"	"LGI1"	"ITGA11"	"KIF26B"	"SEMA3D"	"EPHB3"	"FLT1"	"MMP14"	"ITGB5"	"TUBB2B"	"PDGFB"	"JAM3"	"TYRO3"	"PLAUR"	"ITGA5"	"PLXNA1"	"NDRG4"	"VANGL2"	"BDNF"	"ITGB1"	"OLR1"	"ATP2B4"	"SDC1"	"SEMA3A"	"NRXN1"	"MADCAM1"	"SEMA6B"	"PLEKHO1"	"TTLL5"	"ITGAV"	"PTK2"	"HYAL2"	"SPN"	"MYH10"	"EFNA4"	"MSN"	"APBB2"	"NRP2"	"RPS6KA5"	"MAPT"	"DST"	"ETS1"	"PROP1"	"HRH1"	"DDIT4"	"YES1"	"LOXL2"	"PHACTR4"	"BAMBI"
UNC5B	"NEO1"	"PLXND1"	"INSL6"	"LAMB1"	"EFHC1"	"FMOD"	"FGF10"	"EPHA2"	"LEF1"	"FGF2"	"TNFRSF12A"	"CYP1B1"	"NAV1"	"VASP"	"STARD13"	"FAT1"	"MMP12"	"FZD3"	"GBX2"	"SPATA13"	"NRG1"	"MYH9"	"ENG"	"PALLD"	"SLC16A8"	"PLCG1"	"FLNA"	"SRC"	"NPHP4"	"CCR3"	"SPTBN2"	"EFNB2"	"CCL28"	"ACVR1"	"JUP"	"GLI3"	"FUT10"	"CELSR1"	"NRP1"	"TEKT2"	"HES1"	"SEMA5A"	"ITGA1"	"DNAH17"	"TRPM4"	"ENAH"	"SEMA4D"	"AMOT"	"FSCN1"
PECAM1)
1073	GO_LOCOMOTORY_BEHAVIOR	0.424336973478939	0.765483406947378	0.0747385227439092	0.304630534232139	1.00727991140321	97	c("OLFM2"	"PREX2"	"NR4A2"	"EPHA4"	"OPRD1"	"HIPK2"	"CDH23"	"GNAO1"	"ABAT"	"PARK2"	"CHD7"	"DNM1"	"MAPT"	"GRIN2D"	"HPGDS"	"NRG1"	"CELSR1"	"SLC18A2")
1074	GO_LONG_CHAIN_FATTY_ACID_METABOLIC_PROCESS	0.149405772495756	0.480920114122682	0.147331213699377	0.428834127320867	1.25925603000684	49	c("ACSBG1"	"CYP1A1"	"MGLL"	"PTGS2"	"TBXAS1"	"CYP2U1"	"DAGLA"	"CYP1B1"	"HPGDS"	"PLA2G4A"	"ACOT7")
1075	GO_LONG_CHAIN_FATTY_ACID_TRANSPORT	0.490867579908676	0.813174613800534	0.0873098257637931	-0.370837691672571	-0.978348899070121	23	c("SLC27A6"	"APOE"	"ACACB"	"ABCD1")
1076	GO_LONG_TERM_MEMORY	0.149280575539568	0.480920114122682	0.152144922367565	0.563150808097533	1.32834970037593	17	c("SGK1"	"NTRK2"	"CAMK4")
1077	GO_LONG_TERM_SYNAPTIC_DEPRESSION	0.710526315789474	0.942852679966082	0.0553642837725362	0.388448168134242	0.804097911776189	10	c("PLK2"	"SHANK2")
1078	GO_LONG_TERM_SYNAPTIC_POTENTIATION	0.350180505415162	0.709356183795023	0.0931454575337804	0.434089465535879	1.08473856003507	21	c("PLK2"	"SYT12"	"NTRK2"	"SHANK2"	"NLGN3"	"ITPR3")
1079	GO_LUNG_ALVEOLUS_DEVELOPMENT	0.595782073813708	0.879776748289297	0.0637845390312975	0.33297278685507	0.906246280942317	33	c("WNT5A"	"PDGFA"	"HS6ST1"	"ADA"	"FGF10"	"BMPR2")
1080	GO_LUNG_CELL_DIFFERENTIATION	0.142538975501114	0.473556679308892	0.175204047558551	-0.517891117606112	-1.31538297758226	19	c("KLF2"	"EYA1"	"GATA6"	"HOXA5"	"THRB"	"NFIB"	"THRA")
1081	GO_LUNG_EPITHELIUM_DEVELOPMENT	0.455026455026455	0.786438753132832	0.0774767547848578	0.388345266888517	1.00599434270342	26	c("WNT7B"	"FOXJ1"	"FGF10"	"PKD1")
1082	GO_LUNG_MORPHOGENESIS	0.127147766323024	0.446856301502731	0.161978948883402	0.470692751724079	1.29522544246003	35	c("WNT7B"	"NOG"	"SOX11"	"SPRY1"	"VANGL2"	"TNC"	"TGFBR2"	"FGF10"	"CELSR1")
1083	GO_LYMPHOCYTE_ACTIVATION	0.0848484848484849	0.362886716835337	0.271288554688953	-0.30360743570951	-1.19192828860882	199	c("CD74"	"RORC"	"PRKCB"	"SLC11A1"	"BLNK"	"TNFRSF4"	"PSMB10"	"MERTK"	"CD79A"	"HDAC9"	"EGR1"	"WNT4"	"ITGB2"	"SEMA4A"	"IRF1"	"VCAM1"	"TNFSF18"	"BCL3"	"LCK"	"RELB"	"RAB27A"	"ZFP36L1"	"IL18R1"	"CEBPB"	"HDAC5"	"POU2F2"	"NLRC3"	"FAS"	"CXADR"	"ID2"	"ZFPM1"	"IL18"	"PTK2B"	"MALT1"	"BST2"	"RORA"	"SP3"	"STAT5B"	"ZFP36L2"	"DNAJA3"	"TLR4"	"CEBPG"
1084	GO_LYMPHOCYTE_ACTIVATION_INVOLVED_IN_IMMUNE_RESPONSE	0.573493975903615	0.867672642775748	0.0817515582532145	-0.293681342837698	-0.947530087734886	56	c("RORC"	"SLC11A1"	"SEMA4A"	"TNFSF18"	"BCL3"	"RELB"	"RAB27A"	"IL18R1"	"ZFPM1"	"PTK2B")
1085	GO_LYMPHOCYTE_APOPTOTIC_PROCESS	0.980392156862745	1	0.0504983044100709	-0.225774613594188	-0.560437611887753	16	c("FAS"	"DFFA"	"DNAJA3"	"BCL2L11"	"PKN1"	"TRAF3IP2"	"RPS6")
1086	GO_LYMPHOCYTE_CHEMOTAXIS	0.390654205607477	0.743999304267161	0.0888945288620449	0.493179063188726	1.06417644209299	13	c("CCL17"	"PIK3CD"	"CXCL10"	"CKLF"	"CXCL16")
1087	GO_LYMPHOCYTE_COSTIMULATION	0.595113438045375	0.879078180747276	0.0635007968065945	0.332784007268408	0.914517515988119	36	c("FYN"	"PAK1"	"MAP3K14"	"TRAC"	"SPN"	"PRR5"	"YES1"	"SRC"	"EFNB2"	"PAK3"	"PTPN11"	"CSK"	"AKT1"	"LGALS1")
1088	GO_LYMPHOCYTE_DIFFERENTIATION	0.0918918918918919	0.379994529948532	0.245041785430996	-0.341053910810343	-1.24752255840456	120	c("CD74"	"RORC"	"BLNK"	"MERTK"	"CD79A"	"HDAC9"	"EGR1"	"WNT4"	"SEMA4A"	"IRF1"	"VCAM1"	"BCL3"	"LCK"	"RELB"	"ZFP36L1"	"IL18R1"	"HDAC5"	"POU2F2"	"FAS"	"ID2"	"ZFPM1"	"PTK2B"	"MALT1"	"RORA"	"SP3"	"STAT5B"	"ZFP36L2"	"DNAJA3"	"CEBPG"	"FNIP1"	"ITGA4"	"FZD5"	"POLM"	"FZD7")
1089	GO_LYMPHOCYTE_HOMEOSTASIS	0.792096219931271	0.986352077437349	0.0493910105981501	0.281472257251378	0.77453928832189	35	c("TNFAIP3"	"SKIL"	"PMAIP1"	"RIPK3"	"P2RX7"	"AKT1"	"RC3H1"	"PPP2R3C"	"BAK1"	"SOS1"	"ABL1"	"NCKAP1L")
1090	GO_LYMPHOCYTE_MEDIATED_IMMUNITY	0.0502392344497608	0.269481335145196	0.315324831550005	-0.423254456636084	-1.37526260267566	57	c("CD74"	"C3"	"SLC11A1"	"BCL3"	"RAET1E"	"C1RL"	"CD55"	"RAB27A"	"POU2F2"	"FAS"	"C2"	"CD46"	"IRF7"	"CEBPG"	"C4B"	"GCNT3"	"ICAM1"	"EMP2")
1091	GO_LYMPHOCYTE_MIGRATION	0.00690472707516046	0.0811710608661678	0.407017918923954	0.712312388949447	1.74850842362418	19	c("S1PR1"	"CCL17"	"MYO1G"	"GPR15"	"PIK3CD")
1092	GO_LYMPH_NODE_DEVELOPMENT	0.466517857142857	0.79673167471776	0.0888945288620449	-0.459008716958025	-1.02442941318197	11	c("RORC"	"TNFRSF11A"	"CD248")
1093	GO_LYMPH_VESSEL_DEVELOPMENT	0.275925925925926	0.635067607289829	0.109250039480711	0.521198082297051	1.17071925994861	15	c("ACVRL1"	"FLT4"	"BMPR2"	"EFNB2"	"PKD1")
1094	GO_LYMPH_VESSEL_MORPHOGENESIS	0.156140350877193	0.487173016666424	0.14641623786055	0.636053885713666	1.316648251261	10	c("ACVRL1"	"FLT4"	"BMPR2"	"PKD1")
1095	GO_LYSOSOMAL_TRANSPORT	1	1	0.0376923295943841	0.148012242629406	0.450216366605781	61	c("SORL1"	"VPS53"	"RHOB"	"DENND3"	"SNX16"	"TSG101"	"HOOK1"	"VAMP7"	"GCC2"	"HOOK3"	"SORT1"	"AKTIP"	"ADRB2"	"HGS")
1096	GO_LYSOSOME_LOCALIZATION	0.546296296296296	0.850572168982283	0.070619624712259	0.428711463687412	0.943311722082396	14	c("PIK3CD"	"MAP6"	"CPLX2")
1097	GO_LYTIC_VACUOLE_ORGANIZATION	0.443645083932854	0.775668124496991	0.0959206777921745	-0.327279135202714	-1.00608738739415	44	c("CLVS2"	"TFEB"	"ABCA1"	"CLN6"	"RAB20"	"RAB34"	"GNPTAB"	"NAGLU"	"LAMTOR1"	"HPS1")
1098	GO_L_ALPHA_AMINO_ACID_TRANSMEMBRANE_TRANSPORT	0.719376391982183	0.945496164315763	0.066132620475844	-0.322231477912544	-0.818430335022088	19	c("SLC43A2"	"SLC17A8"	"SLC7A3"	"SLC1A2"	"SLC25A22"	"SLC25A12")
1099	GO_L_AMINO_ACID_TRANSPORT	0.793911007025761	0.987172884254715	0.0637845390312975	-0.274250653994842	-0.802338784986306	34	c("SLC11A1"	"SLC43A2"	"SLC17A8"	"SLC7A3"	"SLC1A2"	"SLC25A22"	"ARL6IP5"	"SLC25A12")
1100	GO_L_ASCORBIC_ACID_METABOLIC_PROCESS	0.835740072202166	1	0.0491927521045191	0.336716162602786	0.706029347991953	11	c("GSTO1"	"SLC23A2")
1101	GO_MACROAUTOPHAGY	0.970326409495549	1	0.0332359307785383	0.207337740453675	0.748717330013973	195	c("FAM131B"	"CD93"	"HIST1H3H"	"HIST1H3C"	"HIST1H3I"	"WIPI1"	"ATG9B"	"ADAMTS7"	"PARK2"	"RB1CC1"	"HIST1H3E"	"PLOD2"	"ATG2A"	"ATG16L2"	"ANXA5"	"STBD1"	"ATP13A2"	"SLC1A4")
1102	GO_MACROMITOPHAGY	0.914473684210526	1	0.0408229003677776	0.235983180857688	0.750943216571661	82	c("FAM131B"	"CD93"	"ADAMTS7"	"PARK2"	"PLOD2")
1103	GO_MACROMOLECULAR_COMPLEX_ASSEMBLY	1	1	0.0175479783225763	0.16913044997567	0.692098329972424	1039	c("COL1A1"	"SCUBE3"	"HIST1H3H"	"DPYSL3"	"NUPR1"	"TNFAIP3"	"C1QTNF3"	"TNNT2"	"AASS"	"NOD2"	"HMGA2"	"PICALM"	"HIST1H4K"	"TCF7"	"HIST1H3C"	"AIF1"	"HIST1H2BK"	"ACVRL1"	"FCHO1"	"ALOX5AP"	"LGI1"	"HIST1H3I"	"MYC"	"ATL1"	"KCTD11"	"TPPP"	"PYGO1"	"FGFRL1"	"PARK2"	"HR"	"KCNA7"	"NRXN1"	"COL16A1"	"PTK2"	"ANGPTL4"	"ATL2"	"PANX1"	"DNM1"	"SH3PXD2B"	"RRM2"	"APAF1"	"SEC23A"
C1QTNF6	"LEF1"	"MYBL2"	"VASP"	"P2RX2"	"SH3GLB1"	"NUP107"	"PRNP"	"DGKH"	"CLASP2"	"ACMSD"	"MPP6"	"TRAPPC2"	"TLE4"	"NRG1"	"FLNA"	"CARD10"	"SRC"	"SKIL"	"HMGCR"	"BBS12"	"SHKBP1"	"HAUS6"	"LNX2"	"JUP"	"GEMIN4"	"ANXA5"	"TEKT2"	"HES1"	"ITPR3"	"GCHFR"	"S100A10"	"EIF2AK3"	"CASP8"	"MTTP"	"KIFAP3"	"HIST1H2BC"	"UXS1"	"POLR1E"	"ANXA6"	"CTTN"	"KCTD13"	"RCC1"	"FKBP1A"	"RIPK3"	"NEK6"	"TTC17"	"SLC7A6"	"GSN"	"SRP54"
HDAC1	"POLQ"	"CALR"	"TRIM27"	"DCTPP1"	"PIK3C2A"	"SKI"	"ARL2"	"SMARCA4"	"ALDH18A1"	"XPC"	"LSM3"	"CDC45"	"GLUL"	"AARS2"	"AQP11"	"STARD9"	"PRPF31"	"KIF23"	"CENPE"	"HAUS2"	"MCU"	"MDM2"	"AP2B1"	"CDH2"	"CNOT7"	"RBM22"	"MAGI1"	"SPAST"	"DNM1L"	"XRCC2"	"FERMT3"	"TCF7L1"	"SMAD1"	"TNKS"	"SEPT11"	"PRMT5"	"TOR1B"	"HAUS3"	"SCARA5"	"ERCC2"	"NDUFAF2"	"EXOC2"	"ATXN10"	"CCDC88C"	"HMGA1"	"LLGL1"	"CLASP1"	"CENPO"	"SEC24B"
RPA2	"NUP93"	"RAD51B"	"TERT"	"PPP2R1B"	"NPM2"	"SEC24D"	"MED24"	"HIST1H4I"	"IGF1R"	"FBXO5"	"MFF"	"GEMIN6"	"CPT1A"	"LMAN1"	"VAMP7"	"PPAN"	"RC3H1"	"NAP1L2"	"TRIM28"	"TBCD"	"SNAP23"	"TRAF2"	"IKBKAP"	"EDC3"	"DLG5"	"NUPL1"	"EHD1"	"CAND1"	"CCT3"	"MAGI2"	"CCT2"	"HELLS"	"MEN1"	"SQSTM1")
1104	GO_MACROMOLECULAR_COMPLEX_DISASSEMBLY	1	1	0.0614364107201271	-0.142322162937559	-0.548919709147738	164	c("DNAJC6"	"VIL1"	"FRAT2"	"CAV1"	"MTRF1L"	"MRPL23"	"MRPS28"	"MRPL42"	"FZD5"	"N6AMT1"	"DVL2"	"MRPS35"	"MRPS14"	"MRPL33"	"MRPS12"	"TRMT112"	"NAPA"	"CHMP2A"	"MRPS36"	"MRPL27"	"ETF1"	"MRPL28"	"MRPL54"	"DAP3"	"MRPS16"	"MRPL48"	"MRPS24"	"MRPL14"	"MRPL2"	"PPP1CA"	"MRPL24"	"FRAT1"	"MRPL51"	"PEX14"	"MRPS18A"	"NAPB"	"MRPL3"	"MRPL15"	"MRRF"	"MRPS26"	"MRPS18C"	"MRPL38"
1105	GO_MACROMOLECULE_CATABOLIC_PROCESS	1	1	0.0212181723861707	0.183372417968978	0.735806794660779	759	c("CTSW"	"SDC3"	"CELA1"	"USP43"	"KLHDC8A"	"CD44"	"TNFAIP3"	"HYAL1"	"GPC1"	"CTSF"	"USP18"	"HECTD2"	"ADAMTS7"	"ENC1"	"CHMP4C"	"PARK2"	"NCAN"	"SDC1"	"FBXW7"	"RNF19B"	"PRSS16"	"RNF122"	"GPC4"	"HYAL2"	"NHLRC1"	"ISG15"	"FBXL22"	"TGFB1I1"	"RNF145"	"BGN"	"HSPG2"	"AGRN"	"KLHL32"	"HECW2"	"WFS1"	"HSP90B1"	"FMOD"	"TINAGL1"	"FGF2"	"SH3GLB1"	"FBXL19"	"ARIH1"
SETMAR	"DENND3"	"KCTD13"	"PPP2CB"	"GUSB"	"IDS"	"PSMF1"	"SDF2L1"	"DNAJC10"	"WWTR1"	"UBE2D1"	"PYGM"	"USP27X"	"SEL1L"	"KLHL25"	"P2RX7"	"GAN"	"GTSE1"	"KLHL28"	"CUL7"	"UBE2E1"	"EDEM1"	"RNF38"	"CBL"	"TATDN2"	"ERLIN1"	"TSG101"	"LSM3"	"CHFR"	"UBA6"	"MDM2"	"UBE2G2"	"CNOT7"	"SIAH2"	"KLHL3"	"USP42"	"SMURF2"	"RNF103"	"SKP2"	"UHMK1"	"USP47"	"SMURF1"	"TOM1L1"	"AKT1"	"PPP2R2A"	"CTIF"	"RNF5"	"HERC3"	"DROSHA"	"ERI1"
OS9	"TRIP12"	"SYVN1"	"BECN1"	"RC3H1"	"PSMD1"	"DTL"	"TRAF2"	"EDC3"	"JKAMP"	"RLIM"	"EXOSC2"	"SQSTM1"	"PGM1"	"PSMB2"	"FOXL2"	"UBE2K"	"ANAPC10"	"RNF34"	"MAGOHB"	"CHEK2"	"TUT1"	"UBA1"	"BFAR"	"DICER1"	"PHKG1"	"GALNS"	"ERLEC1"	"EXOSC9"	"PSME3"	"TMEM67"	"USP10")
1106	GO_MACROMOLECULE_DEACYLATION	0.611528822055138	0.888149290836137	0.080419996876154	-0.284033238499534	-0.928627249256793	62	c("HDAC9"	"HDAC5"	"TBL1XR1"	"TBL1X"	"LYPLAL1"	"PER2")
1107	GO_MACROMOLECULE_METHYLATION	1	1	0.0611692626746689	-0.122390765696794	-0.458514500443057	141	c("DYDC2"	"DDX4"	"FOS"	"RAB3D"	"TDRD5"	"PCMTD2"	"N6AMT1"	"TRMT112"	"SMYD1"	"SETD6"	"NSUN3"	"EZH1"	"ETF1"	"OGT"	"METTL16"	"RRNAD1"	"SETD1B"	"ARID4A"	"EMG1"	"KDM3A"	"PRDM9"	"TFB1M"	"HSD17B10"	"GNAS"	"ARID4B"	"DOT1L"	"SMYD2"	"WDR77"	"HIST1H1E"	"WDR82"	"TDRKH"	"ZFP57"	"SETD4")
1108	GO_MACROPHAGE_ACTIVATION	0.390070921985816	0.743999304267161	0.0860347242455604	0.421494531896467	1.06194097236176	22	c("HAVCR2"	"CD93"	"AIF1"	"TLR7"	"FOXP1")
1109	GO_MACROPHAGE_DIFFERENTIATION	0.174074074074074	0.50818935528757	0.142056643575821	0.572831484451694	1.2866986167657	15	c("MMP9"	"TSPAN2"	"L3MBTL3"	"CSF1"	"IL31RA"	"CASP8")
1110	GO_MAGNESIUM_ION_TRANSMEMBRANE_TRANSPORT	0.493457943925234	0.815191387559809	0.0762797180809272	0.454141193657452	0.979940949945215	13	c("CNNM4"	"NIPA1"	"SLC41A1"	"ZDHHC13"	"MMGT1")
1111	GO_MAGNESIUM_ION_TRANSPORT	0.640625	0.902530486904656	0.072003313661988	-0.386227193291664	-0.861993427054856	11	c("KCNJ2"	"MRS2"	"CNNM2")
1112	GO_MAINTENANCE_OF_CELL_NUMBER	0.0951638065522621	0.386019150671991	0.179782316298324	0.395064243775793	1.30630462724992	97	c("IGF1"	"NOG"	"JAG1"	"MMP24"	"VANGL2"	"EPHA1"	"NANOG"	"NOTCH2"	"SOX4"	"FGF10"	"FGF2"	"LIG4"	"FUT10"	"HES1"	"DLL1"	"MED30"	"SKI"	"MED14"	"CDH2")
1113	GO_MAINTENANCE_OF_LOCATION	0.114832535885167	0.428651071352596	0.16440575583821	0.373154827925703	1.25365318868688	106	c("FBN1"	"KDELR3"	"MDFI"	"LTBP1"	"HK1"	"ATP2A1"	"DBN1"	"SPAG4"	"FLNB"	"HSP90B1"	"SORL1"	"TLN2"	"B4GALNT1"	"HSPA5"	"FLNA"	"JUP"	"PKD1"	"SLC18A2"	"PDIA3"	"NFKBIE"	"GSN"	"ANK3"	"KDELR2"	"CALR"	"ARL2"	"DAG1"	"ARHGAP21"	"DGAT2"	"TONSL"	"AKT1")
1114	GO_MAINTENANCE_OF_LOCATION_IN_CELL	0.165302782324059	0.497679843634725	0.136490437780413	0.382575475294647	1.22097429849137	84	c("KDELR3"	"MDFI"	"HK1"	"ATP2A1"	"DBN1"	"SPAG4"	"FLNB"	"SORL1"	"TLN2"	"HSPA5"	"FLNA"	"JUP"	"PKD1"	"PDIA3"	"NFKBIE"	"GSN"	"ANK3"	"KDELR2"	"ARL2"	"DAG1"	"ARHGAP21"	"TONSL"	"AKT1")
1115	GO_MAINTENANCE_OF_PROTEIN_LOCALIZATION_IN_ORGANELLE	0.268683274021352	0.626741731565116	0.108394255853397	0.43946138693692	1.15719704186297	28	c("KDELR3"	"HK1"	"HSPA5"	"PDIA3"	"KDELR2"	"ARL2"	"AKT1"	"OS9"	"SUN2"	"NR5A1")
1116	GO_MAINTENANCE_OF_PROTEIN_LOCATION_IN_NUCLEUS	0.757575757575758	0.969343304953894	0.062249042949858	-0.325082791400655	-0.781284970323976	14	BCL3
1117	GO_MALE_GAMETE_GENERATION	0.17201166180758	0.505671310778188	0.125033367555272	0.310395314984086	1.14620863724763	246	c("SOX8"	"PCYT1B"	"DUSP13"	"FOXJ1"	"IQCG"	"IGF2R"	"JAM3"	"ELL3"	"TYRO3"	"PYGO1"	"ATP2B4"	"CHD5"	"SPAG4"	"TSGA10"	"TMEM119"	"TTLL5"	"EIF5A2"	"PRDX4"	"CREB3L4"	"DHH"	"HOXA9"	"KATNAL1"	"INSL6"	"BRCA2"	"B4GALNT1"	"AFF4"	"PLEKHA1"	"MNS1"	"SKIL"	"PAFAH1B3"	"ZSCAN2"	"ZFP41"	"KDM2B"	"PCSK4"	"DNAH9"	"PGM3"	"LMNA"	"CALR"	"TRIM27"	"ATAT1"	"ERCC1"	"SMARCA4"
CREM	"CCDC63")
1118	GO_MALE_GENITALIA_DEVELOPMENT	0.317689530685921	0.673591717185478	0.0988903007520636	0.542903568304833	1.13836487500287	11	c("HSD17B3"	"FGF10"	"BMP6"	"SRD5A1"	"ASB1")
1119	GO_MALE_MEIOSIS	0.900677200902935	1	0.0560595875032335	-0.263361289047358	-0.661470832857643	18	c("DDX4"	"SLC2A8"	"RAD51C")
1120	GO_MALE_SEX_DIFFERENTIATION	0.3109375	0.665685048740148	0.0916795246008379	0.327589650629861	1.087698913935	99	c("HSD17B3"	"SOX8"	"WNT5A"	"NUPR1"	"MMP14"	"SDC1"	"INHBA"	"PRDX4"	"DHH"	"HOXA9"	"INSL6"	"FGF10"	"ADAM15"	"BMP6"	"PLEKHA1")
1121	GO_MAMMARY_GLAND_DEVELOPMENT	0.285031847133758	0.64415191194884	0.0978773277424561	0.343035895153004	1.10926950966949	88	c("WNT7B"	"ITGA2"	"WNT5A"	"NTN1"	"TPH1"	"TBX2"	"CSF1"	"NOTCH4"	"TGFBR2"	"HOXA9"	"FGF10"	"EPHA2"	"LEF1"	"BRCA2"	"NRG1"	"SRC"	"GLI3"	"APLN")
1122	GO_MAMMARY_GLAND_DUCT_MORPHOGENESIS	0.156028368794326	0.487173016666424	0.147331213699377	0.508548282452465	1.29169253248009	23	c("WNT5A"	"NTN1"	"CSF1"	"FGF10"	"EPHA2"	"SRC"	"VDR")
1123	GO_MAMMARY_GLAND_EPITHELIAL_CELL_DIFFERENTIATION	0.130151843817787	0.452811561889284	0.181383128498408	-0.577720561000484	-1.33013178910382	12	c("FOXF1"	"CEBPB"	"ID2"	"HOXA5"	"HIF1A")
1124	GO_MAMMARY_GLAND_EPITHELIAL_CELL_PROLIFERATION	0.517543859649123	0.827003074697052	0.070619624712259	0.467795151908934	0.968348252472658	10	c("WNT5A"	"EPHA2"	"CCND1")
1125	GO_MAMMARY_GLAND_EPITHELIUM_DEVELOPMENT	0.29553264604811	0.652465247537453	0.10027910675413	0.402079603577914	1.13378714451268	41	c("WNT7B"	"WNT5A"	"NTN1"	"CSF1"	"FGF10"	"EPHA2"	"SRC")
1126	GO_MAMMARY_GLAND_LOBULE_DEVELOPMENT	0.612419700214133	0.888581843919473	0.0721797965581253	-0.383493055961394	-0.903625051566926	13	c("FOXF1"	"ID2"	"TNFRSF11A"	"HOXA5"	"HIF1A")
1127	GO_MAMMARY_GLAND_MORPHOGENESIS	0.357512953367876	0.717918579818728	0.0894366833718621	0.395698183672362	1.07221421557534	31	c("WNT5A"	"NTN1"	"TBX2"	"CSF1"	"TGFBR2"	"FGF10"	"EPHA2"	"SRC"	"GLI3"	"VDR")
1128	GO_MANNOSYLATION	0.837251356238698	1	0.0491927521045191	0.282738267764931	0.716555658248337	24	c("SDF2L1"	"FKTN"	"ALG9"	"DPY19L1"	"FKRP"	"DPM2"	"ALG5"	"ALG11"	"POMT1"	"DPY19L4"	"NUS1"	"PIGV"	"POMT2"	"ALG2")
1129	GO_MATERNAL_PLACENTA_DEVELOPMENT	0.766903914590747	0.973794659911133	0.0524827622635459	0.308851620632898	0.789879420315372	25	c("PTGS2"	"EPOR"	"BMPR2"	"PLA2G4A"	"CYP27B1"	"VDR"	"STC2")
1130	GO_MATERNAL_PROCESS_INVOLVED_IN_FEMALE_PREGNANCY	0.517064846416382	0.826825501473368	0.0692836467392548	0.336629945986394	0.971489425666596	45	c("HAVCR2"	"PTGS2"	"ITGB1"	"AKAP5"	"EPOR"	"BMPR2"	"PLA2G4A"	"CYP27B1"	"DSG2"	"VDR"	"STC2")
1131	GO_MATING	0.562616822429907	0.859877766441689	0.0696133438850965	0.43144352221069	0.930964160282171	13	c("ABAT"	"AVPR1A"	"SERPINE2"	"HEXB")
1132	GO_MATING_BEHAVIOR	0.976534296028881	1	0.042077210988939	0.240288415036441	0.503838816903869	11	c("AVPR1A"	"SERPINE2"	"HEXB"	"UBE2Q1")
1133	GO_MATURATION_OF_5_8S_RRNA	0.927046263345196	1	0.0438002031299891	0.250300421710424	0.659095238376275	28	c("BOP1"	"ERI3"	"ERI1"	"NOL9"	"MAK16"	"EXOSC2"	"EXOSC9"	"MPHOSPH6"	"EXOSC8")
1134	GO_MATURATION_OF_5_8S_RRNA_FROM_TRICISTRONIC_RRNA_TRANSCRIPT_SSU_RRNA_5_8S_RRNA_LSU_RRNA_	0.904159132007233	1	0.0456790414930062	0.265593203171386	0.651949847015019	19	c("BOP1"	"ERI3"	"ERI1"	"NOL9"	"EXOSC2"	"EXOSC9"	"EXOSC8")
1135	GO_MATURATION_OF_LSU_RRNA	0.68785046728972	0.928773761029525	0.0598603117764473	0.384323403946483	0.829288879338187	13	c("BOP1"	"NOL9"	"MAK16"	"EIF6"	"PES1"	"RPF2"	"NSA2"	"FTSJ3"	"RPL7L1")
1136	GO_MATURATION_OF_SSU_RRNA	0.993055555555556	1	0.0395172228473919	0.184573204448964	0.51406065401475	39	c("UTP6"	"TBL3"	"WDR46"	"BYSL"	"DCAF13"	"HEATR1"	"UTP23"	"NOL11"	"MRPS11"	"RRP36"	"FCF1"	"DIEXF"	"TSR2"	"UTP3"	"NOB1"	"RRS1"	"KRR1"	"PWP2"	"WDR3"	"UTP18"	"MPHOSPH10")
1137	GO_MATURATION_OF_SSU_RRNA_FROM_TRICISTRONIC_RRNA_TRANSCRIPT_SSU_RRNA_5_8S_RRNA_LSU_RRNA_	0.996485061511424	1	0.0399218624292714	0.179192137335649	0.487704144138423	33	c("UTP6"	"TBL3"	"WDR46"	"BYSL"	"DCAF13"	"HEATR1"	"UTP23"	"MRPS11"	"RRP36"	"FCF1"	"DIEXF"	"TSR2"	"UTP3"	"RRS1"	"KRR1"	"PWP2"	"WDR3"	"UTP18")
1138	GO_MATURE_B_CELL_DIFFERENTIATION	0.646728971962617	0.905904247108745	0.0628003977812234	0.393833612172634	0.84980990366601	13	c("PLCG2"	"ADA"	"NOTCH2"	"LFNG"	"DLL1")
1139	GO_MECHANORECEPTOR_DIFFERENTIATION	0.391228070175439	0.743999304267161	0.0852884689790502	0.396975544782893	1.05337560651298	29	c("JAG1"	"FAT4"	"CDH23"	"VANGL2"	"FZD2"	"MYO7A"	"NTRK2"	"SLC4A7"	"HES1")
1140	GO_MEGAKARYOCYTE_DEVELOPMENT	0.941431670281996	1	0.0521630305460055	-0.235068661690479	-0.54121719156943	12	c("ZFPM1"	"FLI1"	"EP300")
1141	GO_MEGAKARYOCYTE_DIFFERENTIATION	0.597402597402597	0.880145747402385	0.0739901439101341	-0.369112802378444	-0.903793391343282	15	c("GATA1"	"ZFPM1"	"SP3")
1142	GO_MEIOSIS_I	1	1	0.0538979025357319	-0.162549290255338	-0.507843056544838	48	c("CDC25B"	"MSH5"	"MSH3"	"CCNB1IP1"	"SLC2A8"	"RAD51C"	"BCL2L11"	"PRDM9")
1143	GO_MEIOTIC_CELL_CYCLE	0.998405103668262	1	0.0353157046479879	0.179915439436718	0.604245411834029	109	c("DUSP13"	"EXD1"	"SPIRE1"	"BRCA2"	"LFNG"	"MYH9"	"MNS1"	"FANCM"	"TOP3A"	"EXO1"	"KIF18A"	"XRCC2"	"RAD54L"	"CYP26B1"	"RAD51B"	"OSGIN2"	"FBXO5")
1144	GO_MEIOTIC_CELL_CYCLE_PROCESS	0.998439937597504	1	0.0342688261591917	0.167788726071747	0.54673122505521	90	c("DUSP13"	"SPIRE1"	"BRCA2"	"LFNG"	"MYH9"	"FANCM"	"TOP3A"	"KIF18A"	"XRCC2"	"RAD54L"	"CYP26B1"	"RAD51B"	"FBXO5")
1145	GO_MEIOTIC_CHROMOSOME_SEGREGATION	0.997685185185185	1	0.0524827622635459	-0.154265056702209	-0.433028816140304	29	c("MSH5"	"CCNB1IP1"	"RAD51C"	"SMC4")
1146	GO_MELANOCYTE_DIFFERENTIATION	0.157407407407407	0.487962962962963	0.169570644405628	-0.611435669752464	-1.31815930932721	10	c("MREG"	"MITF"	"RAB27A")
1147	GO_MEMBRANE_ASSEMBLY	0.808664259927798	0.992145690146967	0.0507027937029348	0.297094167793638	0.742403410710395	21	c("NRXN1"	"LRP4"	"NLGN3"	"S100A10"	"ANK3"	"NLGN2"	"CDH2")
1148	GO_MEMBRANE_BIOGENESIS	0.384479717813051	0.73945515562282	0.0865399737444125	0.407691066299506	1.05610893510842	26	c("CLIP3"	"NRXN1"	"LRP4"	"NLGN3"	"S100A10"	"ANK3"	"NLGN2"	"CDH2")
1149	GO_MEMBRANE_BUDDING	0.689547581903276	0.929174649698231	0.0513223330421143	0.266252908867162	0.883170637006935	98	c("PICALM"	"ATP8A2"	"FCHO1"	"CHMP4C"	"SEC23A"	"FNBP1L"	"VPS37D"	"TRAPPC2"	"S100A10"	"P2RX7"	"PIK3C2A"	"TSG101"	"AP2B1"	"SEC24B"	"SEC24D"	"LMAN1"	"SEC31A"	"TRAPPC4"	"ANXA2"	"ANKRD28"	"COL7A1"	"GOLPH3"	"TMED9"	"TRAPPC9"	"HIP1"	"VPS37C"	"MYO18A"	"USO1"	"NSF"	"CHMP7"	"SEC13"	"TMED2"	"VTA1"	"SEC24A"	"SEC24C"	"TFG"	"SEC22B"	"SAR1B"	"VAPA"	"TRAPPC5"	"CHMP2B"	"GORASP1"
1150	GO_MEMBRANE_DEPOLARIZATION	0.670120898100173	0.917654652284969	0.0573667426768556	0.317091592679348	0.859215754176257	31	c("SCN5A"	"CACNA1G"	"CACNA2D1"	"CACNG2"	"SLC8A1"	"SCN4B"	"ANK2")
1151	GO_MEMBRANE_DEPOLARIZATION_DURING_ACTION_POTENTIAL	0.392086330935252	0.743999304267161	0.0865399737444125	0.451513965197707	1.06502278210715	17	c("SCN5A"	"CACNA1G"	"CACNA2D1"	"SLC8A1"	"SCN4B"	"ANK2")
1152	GO_MEMBRANE_DISASSEMBLY	0.95042735042735	1	0.0408229003677776	0.218226967116111	0.626555066413373	44	c("NUP107"	"NEK6"	"PRKCA"	"LMNA"	"NUP93"	"NUP133"	"NUPL1"	"NUP43"	"NUP155"	"NUP160"	"AAAS"	"NUP50"	"NUP205"	"NUP35"	"NUPL2"	"PAFAH1B1"	"NUP214"	"NUP188"	"NUP88"	"PLK1"	"NUP210"	"POM121")
1153	GO_MEMBRANE_DOCKING	0.678023850085179	0.922562492063979	0.0561766586307176	0.289485956921563	0.862549118452267	53	c("SYTL2"	"NDRG4"	"MSN"	"STX1A"	"UNC13B"	"CPLX2"	"STX6"	"STX11"	"SNPH"	"VPS45")
1154	GO_MEMBRANE_FUSION	0.403100775193798	0.752229314590356	0.0770736734944102	0.311343560333616	1.02581626552717	94	c("SYTL2"	"TC2N"	"CCR5"	"SYT12"	"SYT11"	"HYAL2"	"STX1A"	"STX6"	"STX11"	"SYT14"	"VPS8"	"DNM1L"	"STX16"	"MFF"	"VAMP7"	"SNAP23"	"YKT6"	"VAV3"	"BAK1"	"SNAP47"	"USP30"	"SEC22C"	"USO1"	"GNAI3"	"NSF"	"GOSR1"	"GDAP1"	"ATG7"	"NSFL1C"	"STX12"	"GCA"	"VTI1B"	"VPS33B")
1155	GO_MEMBRANE_INVAGINATION	0.521276595744681	0.829403363479078	0.0707899094502623	0.381659146666964	0.969399144020357	23	c("THBS1"	"AIF1"	"ATG9B"	"FNBP1L"	"MYH9"	"GSN"	"SMURF1"	"VAMP7"	"BECN1")
1156	GO_MEMBRANE_LIPID_BIOSYNTHETIC_PROCESS	0.14070351758794	0.471097635432801	0.188204146308491	-0.347534509169777	-1.19885226098344	79	c("FA2H"	"ST3GAL1"	"FAM57B"	"CERS4"	"DEGS1"	"ST3GAL4"	"ST3GAL6"	"ALDH3B2"	"ALDH3B1"	"SGPP1"	"DPM3"	"DPM1"	"PGAP3"	"CERS1"	"PRKD1"	"ST8SIA1"	"SPTSSA"	"COL4A3BP"	"GAL3ST4"	"SPTLC2"	"PGAP2")
1157	GO_MEMBRANE_LIPID_CATABOLIC_PROCESS	0.320261437908497	0.676036014064183	0.110122263835536	-0.451467916946307	-1.12067338833811	16	c("GM2A"	"SMPD3"	"GLA"	"SMPDL3B")
1158	GO_MEMBRANE_LIPID_METABOLIC_PROCESS	0.0177451941587065	0.143977304329612	0.352487857583619	-0.37998779394938	-1.4029631237448	128	c("FA2H"	"ST3GAL1"	"PSAP"	"ITGB8"	"FAM57B"	"CERS4"	"DEGS1"	"GM2A"	"ST3GAL4"	"ST3GAL6"	"SMPD3"	"ALDH3B2"	"ALDH3B1"	"GLA"	"B4GALT4"	"SGPP1"	"SMPDL3B"	"CERK"	"CLN6"	"CTSA"	"DPM3"	"DPM1"	"PGAP3"	"CERS1"	"PRKD1"	"ST8SIA1"	"SPTSSA"	"TEX2"	"HEXA"	"COL4A3BP"	"GAL3ST4"	"HTRA2"	"SPTLC2"	"PGAP2"	"NAGA"	"SGMS2"	"NSMAF"	"GPLD1"	"KDELC2"	"ELOVL1"	"ST6GALNAC6")
1159	GO_MEMBRANE_ORGANIZATION	0.997569866342649	1	0.0213630317196063	0.199016051982936	0.796573491172063	693	c("PMP2"	"SYTL2"	"ATP10B"	"DPP6"	"NRCAM"	"COL5A1"	"TC2N"	"CCR5"	"FAT4"	"PICALM"	"THBS1"	"ATP8A2"	"AIF1"	"FCHO1"	"ATG9B"	"TBC1D1"	"LPCAT2"	"SYT12"	"SYT11"	"TSPAN15"	"MPV17L"	"TUB"	"CHMP4C"	"ITGB1"	"SPAG4"	"NRXN1"	"MADCAM1"	"RABGEF1"	"HYAL2"	"RAP2A"	"MYH10"	"STX1A"	"SH3PXD2B"	"TMEM43"	"PKP2"	"SEC23A"	"FNBP1L"	"CPE"	"AMN"	"HSPA4"	"AGRN"	"RAB3IP"
CHRNB1	"ANK2"	"FLNA"	"MYADM"	"JUP"	"MTCH1"	"STX11"	"S100A10"	"CASP8"	"SYT14"	"PMAIP1"	"RALA"	"NEK6"	"PRKCA"	"RAB31"	"ATG4A"	"GSN"	"SRP54"	"VPS8"	"MICALL1"	"ANK3"	"P2RX7"	"LMNA")
1160	GO_MEMBRANE_PROTEIN_ECTODOMAIN_PROTEOLYSIS	0.678119349005425	0.922562492063979	0.0589694466690997	0.341230194559585	0.837615460349229	19	c("ADAM19"	"MYH9"	"P2RX7"	"DAG1"	"NCSTN")
1161	GO_MEMBRANE_PROTEIN_INTRACELLULAR_DOMAIN_PROTEOLYSIS	0.0888888888888889	0.371679586563307	0.204294756516886	0.63122941037377	1.41787250043908	15	c("NGFR"	"APH1B"	"NCSTN")
1162	GO_MEMBRANE_PROTEIN_PROTEOLYSIS	0.161921708185053	0.493204931550574	0.144630528034484	0.486269119068881	1.28045194154133	28	c("NGFR"	"ADAM19"	"APH1B"	"MYH9"	"P2RX7"	"DAG1")
1163	GO_MEMBRANE_RAFT_ORGANIZATION	0.76017130620985	0.970178881718704	0.0615706755421678	-0.331869209427342	-0.781983733005184	13	c("CAV1"	"EMP2"	"FLOT2"	"FLOT1"	"NPC1"	"PPT1")
1164	GO_MEMORY	0.0291095890410959	0.200072787063801	0.352171384439073	0.494552018741467	1.48528494190959	57	c("IGF1"	"SGK1"	"PTGS2"	"PLK2"	"SERPINF1"	"KCNK2"	"ITGA5"	"HRH1"	"NTRK2"	"CAMK4"	"VLDLR"	"ITPR3")
1165	GO_MESENCHYMAL_CELL_DIFFERENTIATION	5.40947327244004e-05	0.00233803676534788	0.557332238758646	0.568122692280177	1.86804452211152	93	c("HAS2"	"HTR2B"	"SEMA3G"	"SOX8"	"WNT11"	"NOG"	"WNT5A"	"JAG1"	"SNAI1"	"SEMA7A"	"SOX11"	"HMGA2"	"SEMA4G"	"FRZB"	"SEMA3C"	"SEMA3D"	"SEMA3A"	"SEMA6B"	"FOXF2"	"LOXL2"	"PHACTR4"	"FGF10"	"ADAM15"	"LEF1"	"GBX2"	"NRG1"	"ACVR1"	"NRP1"	"HES1"	"SEMA5A"	"SEMA4D"	"TGFB2"	"WWTR1"	"RTN4"	"SEMA4C")
1166	GO_MESENCHYME_DEVELOPMENT	5.39550577295246e-05	0.00233803676534788	0.557332238758646	0.542427811923044	1.86499027052417	126	c("HAS2"	"PDGFRB"	"HTR2B"	"SEMA3G"	"SOX8"	"WNT11"	"NOG"	"WNT5A"	"JAG1"	"SNAI1"	"SEMA7A"	"SOX11"	"HMGA2"	"SEMA4G"	"FRZB"	"NKX2-5"	"SEMA3C"	"SEMA3D"	"ACTA1"	"SEMA3A"	"SEMA6B"	"FOXF2"	"TBX2"	"LOXL2"	"PHACTR4"	"FGF10"	"ADAM15"	"LEF1"	"ZFPM2"	"GBX2"	"ACTG2"	"NRG1"	"ENG"	"ACVR1"	"NRP1"	"HES1"	"SEMA5A"	"SEMA4D"	"TGFB2"	"WWTR1"	"RTN4"	"CRELD1"
1167	GO_MESENCHYME_MORPHOGENESIS	0.162790697674419	0.493204931550574	0.144630528034484	0.493090692511405	1.28473832917859	27	c("WNT11"	"WNT5A"	"SNAI1"	"ACTA1"	"TBX2"	"LEF1"	"ACTG2"	"ENG")
1168	GO_MESODERMAL_CELL_DIFFERENTIATION	0.224677716390424	0.5799555679202	0.122679189568808	0.533216508616906	1.22544381260286	16	c("ITGA2"	"HMGA2"	"ITGB3"	"ITGB1"	"INHBA")
1169	GO_MESODERM_DEVELOPMENT	0.00350333542648229	0.054489594263107	0.431707695803346	0.527435582703917	1.64778356539263	72	c("ITGA2"	"WNT11"	"NOG"	"WNT5A"	"SNAI1"	"HMGA2"	"HES7"	"ITGB3"	"EXT1"	"IRX3"	"ITGB1"	"INHBA"	"GDF11"	"EPHA2"	"LEF1"	"ZFPM2"	"BMPR2"	"TXNRD1"	"ACVR1"	"POFUT2")
1170	GO_MESODERM_MORPHOGENESIS	0.00348106729428697	0.0543312412771526	0.431707695803346	0.566476508328596	1.63986294638916	46	c("ITGA2"	"WNT11"	"NOG"	"WNT5A"	"SNAI1"	"HMGA2"	"ITGB3"	"ITGB1"	"INHBA"	"EPHA2"	"LEF1"	"BMPR2"	"TXNRD1"	"ACVR1"	"POFUT2")
1171	GO_MESONEPHRIC_TUBULE_MORPHOGENESIS	0.0298769771528998	0.203024159147253	0.352171384439073	0.561526769492416	1.5282977065737	33	c("ADAMTS16"	"WNT11"	"NOG"	"PGF"	"FAT4"	"KIF26B"	"MYC"	"FGF2"	"FMN1"	"GLI3"	"HES1")
1172	GO_MESONEPHROS_DEVELOPMENT	0.0252100840336134	0.183779772057369	0.376039306993639	0.497142544833113	1.51218376428714	61	c("ADAMTS16"	"WNT11"	"NOG"	"PGF"	"FAT4"	"FOXJ1"	"KIF26B"	"CRLF1"	"MYC"	"SPRY1"	"SDC1"	"GDF11"	"FGF10"	"FGF2"	"BMPER"	"FMN1"	"GLI3"	"PKD1"	"HES1")
1173	GO_METALLO_SULFUR_CLUSTER_ASSEMBLY	0.424379232505643	0.765483406947378	0.0949751525905595	-0.414019801888901	-1.03987197270196	18	c("NFU1"	"SDHAF1"	"ISCA1"	"ISCU"	"NARFL"	"ISCA2"	"HSCB"	"FXN"	"NUBP1"	"IBA57")
1174	GO_METAL_ION_TRANSPORT	0.335674157303371	0.695123311760541	0.0815265143256594	0.280742672841039	1.05077430970826	297	c("HTR2B"	"KCNK1"	"SGK1"	"CTGF"	"SLC9A7"	"KCNH1"	"JPH2"	"KCNAB2"	"SLC5A8"	"CCR5"	"KCNMB4"	"PICALM"	"FYN"	"ATP2A1"	"FKBP1B"	"PLCG2"	"KCNAB3"	"SCN5A"	"SRL"	"CACNG8"	"TRPV6"	"KCNAB1"	"KCNK2"	"CACNA1G"	"SLC24A1"	"NCS1"	"CACNA2D1"	"CDH23"	"CACNG2"	"ATP2B4"	"SLC8A1"	"KCNA7"	"HCN3"	"ITGAV"	"SLC9A5"	"CNNM4"	"PANX1"	"TRPM5"	"SLC4A11"	"DENND5B"	"SLC23A2"	"FGF2"
ANXA6	"SLC9B1"	"FKBP1A"	"SLC39A6"	"TRPM2"	"VDR"	"NIPA1")
1175	GO_METANEPHRIC_EPITHELIUM_DEVELOPMENT	0.157116451016636	0.487962962962963	0.150169802128406	0.617685831210902	1.31387275483958	12	c("WNT7B"	"SOX8"	"PKD1"	"HES1")
1176	GO_METANEPHRIC_MESENCHYME_DEVELOPMENT	0.312280701754386	0.666841688544401	0.0982123351217438	0.554907721068155	1.14867355890114	10	c("PDGFRB"	"BASP1")
1177	GO_METANEPHRIC_NEPHRON_DEVELOPMENT	0.0463458110516934	0.260080425315059	0.282013350011725	0.616449029998389	1.53127889247719	20	c("PDGFRB"	"SOX8"	"KIF26B"	"PDGFB"	"FMN1"	"PKD1"	"HES1")
1178	GO_METANEPHRIC_NEPHRON_MORPHOGENESIS	0.0722222222222222	0.330589499886852	0.227987202850442	0.659903245118225	1.45201264553568	14	c("PDGFRB"	"SOX8"	"KIF26B"	"FMN1"	"PKD1"	"HES1")
1179	GO_METANEPHROS_DEVELOPMENT	0.0132516337244277	0.120823719252135	0.380730400722792	0.536378660417789	1.5817518536993	50	c("PDGFRB"	"WNT7B"	"SOX8"	"FBN1"	"FRAS1"	"FOXJ1"	"KIF26B"	"SPRY1"	"PDGFB"	"IRX3"	"GDF11"	"FGF10"	"FMN1"	"GLI3"	"PKD1"	"HES1")
1180	GO_METANEPHROS_MORPHOGENESIS	0.00326276742437888	0.0521926675180891	0.431707695803346	0.732532057364656	1.79814150750051	19	c("PDGFRB"	"WNT7B"	"SOX8"	"FRAS1"	"FOXJ1"	"KIF26B"	"FGF10"	"FMN1"	"PKD1"	"HES1")
1181	GO_METAPHASE_PLATE_CONGRESSION	0.590361445783133	0.876957930864237	0.0632191170859458	0.326882345189055	0.915303535710524	40	c("CHMP4C"	"BRCA2"	"KIF18A"	"GEM"	"CDCA5"	"CENPE"	"PIBF1"	"BECN1"	"PINX1"	"KIF2C"	"CDC23"	"KPNB1"	"CHMP7")
1182	GO_METENCEPHALON_DEVELOPMENT	0.420621931260229	0.765463797981672	0.0776798560117236	0.329439166021031	1.01330974089658	64	c("SCN5A"	"CDK5R1"	"ABAT"	"FAIM2"	"NRXN1"	"MYH10"	"LHX5"	"OTX1"	"PTPRS"	"GBX2"	"HSPA5"	"SPTBN2"	"ATRN"	"HAP1"	"SEMA4C"	"FOXP2"	"DLL1"	"PTPN11")
1183	GO_METHIONINE_BIOSYNTHETIC_PROCESS	0.926062846580407	1	0.0455878202571231	0.289017343910524	0.614765621377	12	c("MTHFD2L"	"MTAP")
1184	GO_METHIONINE_METABOLIC_PROCESS	0.946296296296296	1	0.0446854397644147	0.258464027584985	0.580563945600194	15	c("MTHFD2L"	"MTAP"	"MSRA"	"SMS")
1185	GO_METHYLATION	1	1	0.0647943366000727	-0.158471006183068	-0.619806957031275	188	c("DYDC2"	"OCLN"	"DDX4"	"METTL7B"	"NSUN7"	"COMTD1"	"AMT"	"NNMT"	"THUMPD2"	"FOS"	"MAT2B"	"PEMT"	"RAB3D"	"TDRD5"	"PCMTD2"	"N6AMT1"	"TRMT112"	"SMYD1"	"SETD6"	"NSUN3"	"EZH1"	"METTL5"	"ETF1"	"METTL6"	"OGT"	"METTL16"	"RRNAD1"	"SETD1B"	"ARID4A"	"PRDM11"	"EMG1"	"KDM3A"	"PRDM9")
1186	GO_MICROTUBULE_ANCHORING	0.647482014388489	0.906479752932771	0.0609039347452418	0.362286011016452	0.854553535685857	17	c("NIN"	"CLASP2"	"DAG1"	"CLASP1"	"BICD2"	"GCC2"	"HOOK3")
1187	GO_MICROTUBULE_BASED_MOVEMENT	0.407294832826748	0.754653863790697	0.0755015292281669	0.288071559146133	1.01822475115598	150	c("KIF5C"	"DNAH10"	"NGF"	"KIF26B"	"MAP1B"	"KIF3C"	"MAPT"	"KIF6"	"KIF9"	"BBS12"	"DNAH17"	"HAP1"	"KIFAP3"	"TMEM201"	"DNAH9"	"CCDC39"	"KIF18A"	"KATNB1"	"KLC3"	"MAP4"	"STARD9"	"KIF23"	"CENPE"	"AP2B1"	"KIF24"	"SPAST"	"ARHGAP21"	"AP3M2"	"DYNC2H1"	"DYNC1LI1"	"BICD2"	"NPHP3"	"VAMP7"	"SPG7"	"RAB6A"	"KIF2A"	"KLC2"	"TTLL1"	"KIF18B"	"KIF7"	"KIF2C"	"DYNLL1"
1188	GO_MICROTUBULE_BASED_PROCESS	0.0917678812415655	0.379831147496166	0.169570644405628	0.308217690294459	1.18583218568661	394	c("SGK1"	"CRMP1"	"KIF5C"	"BRSK1"	"DNAH10"	"MAP6D1"	"PLK2"	"NGF"	"MAP6"	"KIF26B"	"SPRY1"	"TUBB2B"	"TPPP"	"TUBA1A"	"MAP1B"	"TTLL5"	"KIF3C"	"PTK2"	"MAP2"	"PHLDB2"	"MAPT"	"DST"	"GADD45A"	"SPIRE1"	"NIN"	"KATNAL1"	"FGF10"	"KIF6"	"BRCA2"	"MYBL2"	"NAV1"	"CLASP2"	"KIF9"	"MYH9"	"CEP72"	"FLNA"	"STIL"	"BBS12"	"HAUS6"	"TEKT2"	"DNAH17"	"STMN1"
KATNB1	"KLC3"	"CHD3"	"MAP4"	"DAG1"	"STARD9"	"KIF23"	"CEP250"	"CENPE"	"HAUS2"	"AP2B1"	"KIF24"	"SPAST"	"XRCC2"	"MARK4"	"CNTROB"	"ARHGAP21"	"TNKS"	"ULK4"	"AP3M2"	"HAUS3"	"CEP135"	"CEP120"	"LLGL1"	"CLASP1"	"BCAS3"	"DYNC2H1"	"DYNC1LI1"	"PIBF1"	"BICD2"	"GAS2L1"	"CEP152"	"TUBB2A"	"NPHP3"	"FBXO5")
1189	GO_MICROTUBULE_BUNDLE_FORMATION	0.65377855887522	0.910106727204742	0.0593487680335629	0.31817835796686	0.865980539452635	33	c("TPPP"	"MAP1B"	"TTLL5"	"MAP2"	"NAV1"	"TEKT2"	"CCDC39"	"SPAST"	"MARK4"	"CLASP1"	"GAS2L1"	"CDK5RAP2"	"NCKAP5L"	"TTLL1")
1190	GO_MICROTUBULE_CYTOSKELETON_ORGANIZATION	0.077683615819209	0.344695064753487	0.190023305279108	0.326822129274652	1.22059137313365	264	c("SGK1"	"CRMP1"	"BRSK1"	"MAP6D1"	"PLK2"	"MAP6"	"SPRY1"	"TPPP"	"MAP1B"	"TTLL5"	"PTK2"	"MAP2"	"PHLDB2"	"MAPT"	"DST"	"GADD45A"	"SPIRE1"	"NIN"	"KATNAL1"	"FGF10"	"BRCA2"	"MYBL2"	"NAV1"	"CLASP2"	"MYH9"	"CEP72"	"FLNA"	"STIL"	"HAUS6"	"TEKT2"	"STMN1"	"RCC1"	"KATNAL2"	"NEK6"	"LMNA"	"CCDC39"	"CUL7"	"KIF18A"	"ARL2"	"CHD3"	"MAP4"	"DAG1"
CLASP1	"BCAS3"	"PIBF1"	"BICD2"	"GAS2L1"	"CEP152")
1191	GO_MICROTUBULE_NUCLEATION	0.962432915921288	1	0.042331839351853	0.224485964623282	0.541125003323789	18	c("CLASP2"	"CLASP1"	"AKAP9"	"TUBGCP2"	"TUBGCP6"	"SLAIN2"	"CSNK1D"	"GOLGA2"	"NDEL1"	"NDE1"	"BLOC1S2")
1192	GO_MICROTUBULE_ORGANIZING_CENTER_ORGANIZATION	0.266886326194399	0.626064630956695	0.103958471559957	0.360391708449451	1.13201817041969	75	c("BRSK1"	"GADD45A"	"BRCA2"	"CLASP2"	"CEP72"	"STIL"	"HAUS6"	"ARL2"	"CHD3"	"CEP250"	"HAUS2"	"XRCC2"	"CNTROB"	"HAUS3"	"CEP135"	"CLASP1"	"BCAS3"	"CEP152"	"CDK5RAP2"	"SASS6"	"GCC2"	"HAUS7"	"PKD2"	"OFD1"	"HAUS5"	"PAFAH1B1"	"KIF3B"	"CKAP5"	"PLK4"	"HAUS8"	"BRCA1"	"PLK1")
1193	GO_MICROTUBULE_POLYMERIZATION	0.863013698630137	1	0.0585937568945671	-0.280112606590413	-0.738996780606006	23	c("TPPP3"	"CAV1"	"MAP7D3"	"TUBG2")
1194	GO_MICROTUBULE_POLYMERIZATION_OR_DEPOLYMERIZATION	0.478411053540587	0.808059219724994	0.0738052724171275	0.365134070353789	0.9913638920548	32	c("SGK1"	"TPPP"	"CLASP2"	"STMN1"	"KIF18A"	"KIF24"	"CLASP1"	"FBXO5"	"NCKAP5L"	"KIF18B"	"KIF2C")
1195	GO_MICROVILLUS_ORGANIZATION	0.876565295169946	1	0.0466015072985992	0.280311642977859	0.67569319530794	18	c("FXYD5"	"RAP2A"	"PTPN11")
1196	GO_MIDBRAIN_DEVELOPMENT	0.383050847457627	0.739031621384563	0.0845557442441281	0.341468506365493	1.03462220793916	60	c("WNT5A"	"CKB"	"NR4A2"	"FZD6"	"GNB4"	"TTBK1"	"OTX1"	"FZD3"	"HSPA5"	"HES1"	"KDM2B"	"BASP1"	"NDST1"	"PLP1"	"NDRG2"	"SMAD1")
1197	GO_MIDDLE_EAR_MORPHOGENESIS	0.714018691588785	0.943164184336834	0.0580983576873206	0.380472458193274	0.820979350292396	13	c("NOG"	"TSHZ1"	"HOXA2"	"SIX1"	"PRKRA")
1198	GO_MISFOLDED_OR_INCOMPLETELY_SYNTHESIZED_PROTEIN_CATABOLIC_PROCESS	0.998148148148148	1	0.0422468188360053	0.175269347229068	0.393691395746049	15	c("SDF2L1"	"RNF5"	"TOR1A"	"HDAC6")
1199	GO_MISMATCH_REPAIR	1	1	0.0520570030732099	-0.153981677237491	-0.419887509428655	26	c("MSH5"	"MSH3"	"MUTYH"	"POLD4"	"POLD2"	"POLD3"	"RPA1"	"RPA3"	"MSH6"	"MLH1"	"LIG1"	"SETD2"	"RNASEH2A"	"MSH2"	"PCNA"	"MSH4"	"POLD1"	"MLH3"	"TREX1"	"PMS2"	"ABL1"	"TDG"	"PMS1"	"RPA2"	"XPC"	"EXO1")
1200	GO_MITOCHONDRIAL_ATP_SYNTHESIS_COUPLED_PROTON_TRANSPORT	0.00208841584240209	0.0396856740149428	0.431707695803346	-0.737214056772634	-1.82997759956469	16	c("ATP5G1"	"ATP5F1"	"ATP5A1"	"ATP5C1"	"ATP5O"	"ATP5H"	"ATP5E"	"ATP5G2"	"ATP5J"	"ATP5G3"	"ATP5L"	"ATP5D"	"ATP5J2")
1201	GO_MITOCHONDRIAL_CALCIUM_ION_HOMEOSTASIS	0.117543859649123	0.431354359925789	0.170932335370056	0.66668140599696	1.38004802276969	10	c("ATP2A1"	"TGM2"	"ANXA6"	"RAP1GDS1"	"MCU"	"SLC8A3")
1202	GO_MITOCHONDRIAL_DNA_METABOLIC_PROCESS	0.298611111111111	0.655366477281447	0.118815039412263	-0.543588516013583	-1.17189149778709	10	c("DNAJA3"	"POLG2"	"LONP1"	"SESN2"	"SLC25A33"	"PARP1")
1203	GO_MITOCHONDRIAL_ELECTRON_TRANSPORT_CYTOCHROME_C_TO_OXYGEN	0.024296545386776	0.17874463422841	0.352487857583619	-0.690057879033399	-1.65844475254911	14	c("COX8A"	"COX5B"	"COX7A2L"	"COX5A"	"NDUFA4"	"COX7C"	"COX4I1"	"COX7B"	"COX6C"	"COX6A1"	"COX6B1"	"COX15")
1204	GO_MITOCHONDRIAL_ELECTRON_TRANSPORT_UBIQUINOL_TO_CYTOCHROME_C	0.0780911062906725	0.345151939799973	0.237793834423688	-0.614473310784199	-1.41475055486081	12	c("UQCR10"	"UQCRB"	"UQCRQ"	"UQCR11"	"CYC1"	"UQCRH")
1205	GO_MITOCHONDRIAL_FISSION	0.855822550831793	1	0.0491927521045191	0.332272895995836	0.706774031654151	12	c("PARK2"	"MTFP1"	"DNM1L"	"MFF"	"MTFR1"	"GDAP1")
1206	GO_MITOCHONDRIAL_FUSION	0.976138828633406	1	0.0504983044100709	-0.21529146719234	-0.495682590800319	12	c("CHCHD3"	"AFG3L2"	"STOML2"	"FIS1"	"MFN2"	"BAX"	"OPA1"	"MFN1"	"GDAP1"	"USP30"	"BAK1"	"MFF")
1207	GO_MITOCHONDRIAL_GENOME_MAINTENANCE	0.623582766439909	0.895175640164504	0.0741758965588009	-0.341299776980801	-0.875641608910237	20	c("DNAJA3"	"POLG2"	"LONP1"	"MPV17"	"SESN2"	"SLC25A33"	"PARP1"	"MEF2A")
1208	GO_MITOCHONDRIAL_MEMBRANE_ORGANIZATION	0.612244897959184	0.888581843919473	0.0813027345384498	-0.270420245037346	-0.927413152838486	77	c("NOL3"	"BMF"	"HK2"	"ATPIF1"	"ALKBH7"	"STAT3"	"ACAA2"	"HSPA1A"	"TAZ"	"CHCHD3"	"TOMM20"	"CHCHD6"	"NDUFA13"	"MTCH2"	"DYNLL2"	"SLC25A5"	"BID"	"SFN"	"BCL2L11"	"BNIP3")
1209	GO_MITOCHONDRIAL_RESPIRATORY_CHAIN_COMPLEX_ASSEMBLY	0.00014227870066689	0.00524389097787987	0.518848077743792	-0.581118753554993	-1.89992802411467	62	c("IMMP2L"	"NDUFA5"	"UQCR10"	"NDUFS7"	"NDUFB11"	"NDUFB5"	"NDUFB9"	"UQCRB"	"NDUFV3"	"NDUFA6"	"NDUFS5"	"NDUFA12"	"TMEM126B"	"TAZ"	"NDUFB4"	"NDUFS3"	"SDHAF1"	"NDUFS6"	"NDUFB8"	"NDUFA13"	"NDUFV2"	"NDUFA1"	"NDUFB7"	"NDUFB10"	"NDUFA2"	"NDUFB6"	"NDUFC2"	"OXA1L"	"FOXRED1"	"NDUFA8"	"NDUFAF3"	"NDUFA9"	"NDUFS2"	"NDUFS1"	"NDUFA10"	"NDUFA7"	"NDUFB3"	"NDUFS4"	"ECSIT"	"NDUFC1"	"SLC25A33"	"TFAM")
1210	GO_MITOCHONDRIAL_RESPIRATORY_CHAIN_COMPLEX_I_BIOGENESIS	0.000152230427270137	0.0055632176469859	0.518848077743792	-0.610868284420868	-1.92265504359502	50	c("NDUFA5"	"NDUFS7"	"NDUFB11"	"NDUFB5"	"NDUFB9"	"NDUFV3"	"NDUFA6"	"NDUFS5"	"NDUFA12"	"TMEM126B"	"TAZ"	"NDUFB4"	"NDUFS3"	"NDUFS6"	"NDUFB8"	"NDUFA13"	"NDUFV2"	"NDUFA1"	"NDUFB7"	"NDUFB10"	"NDUFA2"	"NDUFB6"	"NDUFC2"	"OXA1L"	"FOXRED1"	"NDUFA8"	"NDUFAF3"	"NDUFA9"	"NDUFS2"	"NDUFS1"	"NDUFA10"	"NDUFA7"	"NDUFB3"	"NDUFS4"	"ECSIT"	"NDUFC1")
1211	GO_MITOCHONDRIAL_RNA_METABOLIC_PROCESS	0.953125	1	0.0529129848430583	-0.234086433529917	-0.609022413002401	21	c("PPARGC1B"	"HSD17B10"	"POLRMT"	"SLC25A33"	"TFAM"	"EARS2"	"TRIT1"	"MRPL12")
1212	GO_MITOCHONDRIAL_RNA_PROCESSING	0.94212962962963	1	0.0551351763385257	-0.26573278896241	-0.572878173277152	10	c("HSD17B10"	"TRIT1"	"TRMU"	"TRNT1"	"SUPV3L1"	"PNPT1"	"PUS1"	"FASTKD5"	"ELAC2"	"TRMT5")
1213	GO_MITOCHONDRIAL_TRANSLATION	0.641509433962264	0.902530486904656	0.0817515582532145	-0.260898876579321	-0.926248657413219	103	c("MTRF1L"	"MRPL23"	"MRPS28"	"MRPL42"	"MRPS35"	"MRPS14"	"MRPL33"	"MRPS12"	"MRPS36"	"MRPL27"	"MRPL28"	"MRPL54"	"DAP3"	"MRPS16"	"MRPL48"	"MRPS24"	"MRPL14"	"MRPL2"	"MRPL24"	"NDUFA7"	"MRPL51"	"MRPS18A"	"MRPL3"	"RARS2"	"MRPL15"	"MRRF"	"MRPS26"	"MRPS18C"	"MRPL38"	"GATC"	"AURKAIP1"	"MRPL45"	"EARS2"	"MRPL12"	"MRPL13"	"MRPL30"	"MRPL4"	"MRPL40"	"MRPS15"	"MRPL47"	"MTIF2")
1214	GO_MITOCHONDRIAL_TRANSMEMBRANE_TRANSPORT	0.0551558752997602	0.284972022382094	0.30068212900741	-0.435415806648983	-1.37043355837065	50	c("ATP5G1"	"MRS2"	"ATP5F1"	"ACACB"	"ATP5A1"	"ATP5C1"	"ATP5O"	"ATP5H"	"ATP5E"	"ATP5G2"	"TOMM40L"	"ATP5J"	"ATP5G3"	"TOMM20"	"ATP5L"	"TIMM17B"	"NDUFA13"	"ATP5D"	"ATP5J2"	"TIMM44")
1215	GO_MITOCHONDRIAL_TRANSPORT	0.103641456582633	0.408656445034154	0.234392647294686	-0.318429841915318	-1.20031047982513	145	c("IMMP2L"	"NOL3"	"BMF"	"ATP5G1"	"HK2"	"MRS2"	"ATP5F1"	"ATPIF1"	"ALKBH7"	"STAT3"	"ACACB"	"ATP5A1"	"MIPEP"	"ACAA2"	"HSPA1A"	"ATP5C1"	"ATP5O"	"ATP5H"	"ATP5E"	"DNAJC19"	"ATP5G2"	"TOMM40L"	"ATP5J"	"ATP5G3"	"TOMM20"	"ATP5L"	"FBXO7"	"SLC25A37"	"SLC25A10"	"TIMM17B"	"SLC25A12"	"NDUFA13"	"MTCH2"	"ATP5D"	"ATP5J2"	"TIMM44"	"DYNLL2"	"SLC25A5"	"BID"	"TOMM5"	"SFN"	"UCP2"
BNIP3L	"FIS1"	"SLC25A33"	"PPP3CC"	"TIMM10"	"MAPK9"	"CPT1B")
1216	GO_MITOCHONDRION_LOCALIZATION	0.486583184257603	0.811573808251549	0.0747385227439092	0.374150458254032	0.974841833153385	27	c("ATP2A1"	"MAP1B"	"MAPT"	"SPAST"	"FEZ1"	"KAT2A"	"KIF1B"	"UCHL1"	"HDAC6"	"MAP1S")
1217	GO_MITOCHONDRION_MORPHOGENESIS	0.26410835214447	0.623184799417003	0.12563992130984	-0.46578565350857	-1.16988956605559	18	c("PID1"	"COL4A3BP"	"POLDIP2"	"NDUFS6"	"POLG2"	"MTM1"	"SLIRP"	"SSBP1"	"FIS1")
1218	GO_MITOCHONDRION_ORGANIZATION	0.0464267849703261	0.260209973119222	0.321775918075361	-0.280116633356258	-1.19075438141125	467	c("KRT15"	"PPARGC1A"	"STOM"	"SEPT4"	"VPS13C"	"PPARGC1B"	"GGNBP1"	"IMMP2L"	"GABARAPL1"	"NOL3"	"ATP1B1"	"CHCHD10"	"BMF"	"MTRF1L"	"CXADR"	"MRPL23"	"PID1"	"BLOC1S1"	"HK2"	"MYLK"	"NDUFA5"	"SOD2"	"UQCR10"	"ATPIF1"	"IPPK"	"ALKBH7"	"NDUFS7"	"STAT3"	"GCLM"	"COX8A"	"NDUFB11"	"NDUFB5"	"ATG12"	"NDUFB9"	"UQCRB"	"HMGCL"	"MIPEP"	"NDUFV3"	"NDUFA6"	"NDUFS5"	"ACAA2"	"HSPA1A"
NDUFB4	"NDUFS3"	"SDHAF1"	"MRPL42"	"PRDX3"	"GGCT"	"FUNDC2"	"GCLC"	"PRKG1"	"LARP1B"	"CHCHD3"	"POLDIP2"	"HTRA2"	"MRPS35"	"AGTPBP1"	"TOMM20"	"NDUFS6"	"MRPS14"	"ATG4D"	"FBXO7"	"NDUFB8"	"SLC35B3"	"ATG4B"	"MRPL33"	"MRPS12"	"CHCHD6"	"MCL1"	"PINK1"	"POLG2"	"TIMM17B"	"LONP1"	"NDUFA13"	"SIRT3"	"NDUFV2"	"MTCH2"	"NDUFA1"	"NDUFB7"	"NDUFB10"	"MRPS36"	"NDUFA2"	"MRPL27"	"MAP1LC3A"	"TIMM44"	"DYNLL2"	"SLC25A5"	"NDUFB6"	"RFWD3"	"ATG3"	"MRPL28"	"OGT"
NDUFC2	"GABARAPL2"	"MDH1"	"MRPL54"	"MPV17"	"OXA1L"	"FOXRED1"	"DAP3"	"JTB"	"MRPS16"	"SFN"	"MRPL48"	"BCL2L11"	"NDUFA8"	"NDUFAF3"	"NDUFA9"	"BNIP3"	"MRPS24"	"MRPL14"	"TMEM39A"	"MRPL2"	"TFB1M"	"MRPL24"	"NDUFS2"	"BAD"	"NDUFS1"	"SESN2"	"HSD17B10"	"NDUFA10"	"CHAF1B"	"MTM1"	"MTX2"	"NDUFA7"	"SYNJ2BP"	"APOO"	"DZANK1"	"MRPL51"	"MRPS18A"	"MARK2"	"ATG9A"	"NDUFB3"	"SLC25A46"	"TSPO"	"IFIT2"	"MRPL3"	"AIFM2"	"ATP5B"	"RARS2"	"MRPL15"	"SLIRP"
STOML2	"BNIP3L"	"SSBP1"	"MRRF"	"ESRRA"	"MRPS26"	"NDUFC1"	"MRPS18C"	"FIS1"	"POLRMT"	"MRPL38"	"SLC25A33"	"PPP3CC"	"GATC"	"TFAM"	"AURKAIP1"	"TIMM10"	"MRPL45"	"HAX1"	"MAPK9"	"MAP1A")
1219	GO_MITOTIC_CELL_CYCLE	0.606134969325153	0.884196544451655	0.0462302524077616	0.240260458815172	0.959499925057442	667	c("NES"	"PLK2"	"HMGA2"	"RB1"	"NEDD9"	"WNT9A"	"SPRY1"	"PLAGL1"	"CHMP4C"	"TUBA1A"	"ITGB1"	"CDKN1A"	"INHBA"	"PAK1"	"MYH10"	"CDK14"	"RRM2"	"SNX18"	"CEP78"	"TTC28"	"CCNE1"	"GADD45A"	"CENPT"	"TTN"	"CLSPN"	"CSNK1E"	"SOX4"	"FGF10"	"CCNE2"	"MYBL2"	"NUP107"	"CLASP2"	"CDC6"	"CEP72"	"MUC1"	"E2F7"	"FLNA"	"STIL"	"HAUS6"	"ACVR1"	"PHLDA1"	"STMN1"
PAPD7	"CUL7"	"UBE2E1"	"KIF18A"	"GEM"	"SMARCA4"	"XPC"	"CCNG1"	"CDC45"	"KATNB1"	"PRMT1"	"CHFR"	"CDCA5"	"MAP4"	"KIF23"	"CEP250"	"CENPE"	"HAUS2"	"MDM2"	"CNOT7"	"SPAST"	"XRCC2"	"MARK4"	"CNTROB"	"TNKS"	"CCND1"	"FOXN3"	"E2F1"	"LRRCC1"	"RNF2"	"MAD2L1BP"	"SKP2"	"ACTR1A"	"HAUS3"	"SMC5"	"CEP135"	"RCC2"	"CLASP1"	"CASP2"	"TYMS"	"PPP2R2A"	"DYNC1LI1"	"PIBF1"	"RPA2"	"MDC1"	"NUP93"	"NUP133"	"CEP152"	"LATS2"	"NSL1"
RASA1	"ZC3HC1"	"CDK5RAP2"	"NUPL1"	"HELLS"	"MEN1"	"MCM10"	"CDC25A"	"PINX1"	"CKAP2"	"NUP43"	"PSMB2"	"KIF2A"	"ANAPC10"	"RHOU"	"CHEK2"	"INCENP"	"HAUS7"	"PSME3"	"PRIM2"	"MIS18BP1"	"NUP155"	"USP9X"	"SUN2"	"CEP164"	"NUP160"	"AAAS"	"CTDP1"	"PSMB5"	"NUP50"	"TPX2"	"ZWILCH"	"NUP205"	"KIF18B"	"ARL8A"	"PCNT"	"TAF2"	"SSSCA1"	"CEP76"	"ABL1"	"CDK6"	"ANKLE2"	"BTRC"	"NUP35"	"KIF2C"	"PRKDC"	"NUPL2"	"SBDS"	"EML1"	"ORC2"
MIS12	"MELK"	"CCNF"	"EIF4EBP1"	"OFD1"	"NEK1"	"BLM"	"ARID3A"	"BOD1"	"MAPRE1"	"SPC25"	"ODF2"	"CDC27"	"CDC23"	"AKAP9"	"KPNB1"	"MCM5"	"CNOT2"	"CDC14A"	"HAUS5"	"KIF20A"	"PAFAH1B1"	"FBXW11"	"RBM38"	"HSP90AA1"	"DCTN2"	"LMLN"	"KIF3B"	"PPP2R2D"	"NUDC"	"ERCC6L"	"CKAP5"	"NUP214"	"CHMP7"	"LATS1"	"YWHAG"	"NUP188"	"PLK4"	"MAD1L1")
1220	GO_MITOTIC_CELL_CYCLE_ARREST	0.628070175438596	0.895487230349616	0.0611692626746689	0.425117067799173	0.880003497299537	10	c("CDKN1A"	"GADD45A"	"MAGI2"	"CDC14A")
1221	GO_MITOTIC_CELL_CYCLE_CHECKPOINT	0.0411392405063291	0.243255675514787	0.282013350011725	0.402971921661592	1.37269173435838	120	c("PLK2"	"HMGA2"	"RB1"	"WNT9A"	"PLAGL1"	"CDKN1A"	"GADD45A"	"CLSPN"	"SOX4"	"MUC1"	"E2F7"	"SETMAR"	"ZWINT"	"GTSE1"	"XPC"	"PRMT1"	"CHFR"	"MDM2"	"CNOT7"	"CCND1"	"FOXN3"	"E2F1"	"MAD2L1BP"	"CASP2"	"RPA2"	"MDC1")
1222	GO_MITOTIC_CHROMOSOME_CONDENSATION	0.625925925925926	0.895175640164504	0.0639271933359996	0.399436484076129	0.878896762907938	14	c("TTN"	"PAPD7"	"CDCA5")
1223	GO_MITOTIC_CYTOKINESIS	0.393238434163701	0.743999304267161	0.0857844408075645	0.395226563101663	1.04071716715481	28	c("MYH10"	"SNX18"	"STMN1"	"ANK3"	"CUL7"	"KIF23"	"SPAST"	"CNTROB"	"RASA1"	"CKAP2")
1224	GO_MITOTIC_DNA_INTEGRITY_CHECKPOINT	0.0750798722044728	0.338839383091471	0.206587922696891	0.413707520040313	1.33541384823112	87	c("PLK2"	"HMGA2"	"PLAGL1"	"CDKN1A"	"GADD45A"	"CLSPN"	"SOX4"	"MUC1"	"E2F7"	"SETMAR"	"GTSE1"	"XPC"	"PRMT1"	"MDM2"	"CNOT7"	"CCND1"	"FOXN3"	"E2F1"	"CASP2"	"RPA2"	"MDC1")
1225	GO_MITOTIC_G2_DNA_DAMAGE_CHECKPOINT	0.349532710280374	0.709002496710415	0.0952879846194844	0.510196108863967	1.10089563897966	13	c("HMGA2"	"FOXN3"	"BLM"	"TAOK3"	"MRE11A")
1226	GO_MITOTIC_G2_M_TRANSITION_CHECKPOINT	0.300184162062615	0.656446315023366	0.103576326612592	0.502266956117401	1.15431522412062	16	c("HMGA2"	"CLSPN"	"FOXN3")
1227	GO_MITOTIC_NUCLEAR_DIVISION	0.818559556786704	0.996864049784945	0.0380056241581377	0.230898916020266	0.870051256876587	312	c("HMGA2"	"RB1"	"NEDD9"	"CHMP4C"	"SNX18"	"TTC28"	"CENPT"	"TTN"	"MYBL2"	"CLASP2"	"CDC6"	"FLNA"	"HAUS6"	"BORA"	"SAC3D1"	"RCC1"	"NEK6"	"ZWINT"	"PAPD7"	"KIF18A"	"GEM"	"SMARCA4"	"CCNG1"	"KATNB1"	"CHFR"	"CDCA5"	"KIF23"	"CENPE"	"HAUS2"	"SPAST"	"MARK4"	"TNKS"	"LRRCC1"	"HAUS3"	"SMC5"	"RCC2"	"CLASP1"	"DYNC1LI1"	"PIBF1"	"LATS2"	"NSL1"	"CDC16"
USP9X	"CEP164"	"CTDP1"	"TPX2"	"ZWILCH"	"KIF18B"	"ARL8A"	"SSSCA1"	"ABL1"	"ANKLE2"	"KIF2C"	"BUB1"	"REEP4"	"ARHGEF2"	"MIS12"	"CCNF"	"OFD1"	"NEK1"	"BOD1"	"MAPRE1"	"SPC25"	"CDC27"	"CDC23"	"KPNB1"	"CDC14A"	"HAUS5"	"PAFAH1B1"	"DCTN2"	"LMLN"	"KIF3B"	"PPP2R2D"	"NUDC"	"ERCC6L"	"CKAP5"	"CHMP7"	"LATS1"	"MAD1L1"	"SEPT2"	"HAUS8"	"KIF20B"	"KNTC1"	"NUP88"	"NSUN2"	"PLK1"	"CENPC1"	"CIT"	"BIRC6"	"ANAPC16"	"USP16"	"MIS18A"
SKA3	"BIRC3"	"TUBGCP6"	"SEPT7"	"SPC24"	"UBE2S"	"VCPIP1"	"DSCC1"	"VRK1")
1228	GO_MITOTIC_RECOMBINATION	0.631669535283993	0.897402988966574	0.059989249649033	0.316299527799987	0.885670579643743	40	c("BRCA2"	"POLE"	"ERCC1"	"XRCC2"	"SMC5"	"RPA2"	"RAD51B"	"RFC3"	"PRIM2"	"FEN1"	"XRCC3")
1229	GO_MITOTIC_SISTER_CHROMATID_COHESION	0.207581227436823	0.559734623472417	0.126875729929857	0.597008565309676	1.25181269842529	11	c("RB1"	"CDCA5")
1230	GO_MITOTIC_SISTER_CHROMATID_SEGREGATION	0.821311475409836	0.997116237799468	0.0455878202571231	0.256922113017261	0.813650941021399	80	c("RB1"	"CHMP4C"	"TTN"	"ZWINT"	"PAPD7"	"KIF18A"	"KATNB1"	"CDCA5"	"KIF23"	"CENPE"	"PIBF1"	"BECN1"	"PINX1"	"KIF18B"	"KIF2C"	"MIS12"	"CDC23"	"KPNB1"	"CDC14A"	"CHMP7")
1231	GO_MITOTIC_SPINDLE_ASSEMBLY	0.803108808290155	0.99029201676928	0.0489954089862481	0.287628856330397	0.780931952481695	32	c("MYBL2"	"FLNA"	"KIF23"	"CLASP1"	"PIBF1"	"KIF2A"	"CHEK2"	"TPX2"	"OFD1"	"KPNB1"	"CDC14A"	"KIF3B"	"TUBGCP2"	"BIRC3"	"TUBGCP6")
1232	GO_MITOTIC_SPINDLE_ORGANIZATION	0.128424657534247	0.449236447950536	0.160801401070022	0.430157950832123	1.29189064608315	57	c("PLK2"	"MYBL2"	"CLASP2"	"FLNA"	"STIL"	"STMN1"	"RCC1"	"MAP4"	"KIF23"	"SPAST"	"TNKS"	"CLASP1"	"PIBF1"	"KIF2A"	"CHEK2"	"SUN2"	"TPX2"	"PCNT"	"SBDS"	"EML1"	"OFD1"	"SPC25"	"KPNB1"	"CDC14A"	"DCTN2"	"KIF3B")
1233	GO_MODIFICATION_BY_SYMBIONT_OF_HOST_MORPHOLOGY_OR_PHYSIOLOGY	0.450171821305842	0.783174513824669	0.0766746872490091	0.369313059439055	1.01625459297199	35	c("HIPK2"	"PARK2"	"ITGAV"	"HYAL2"	"KPNA4"	"CASP8"	"SERPINB9"	"DAG1"	"TYMS")
1234	GO_MODIFICATION_OF_MORPHOLOGY_OR_PHYSIOLOGY_OF_OTHER_ORGANISM	0.41156462585034	0.757568793283079	0.0808589150280032	0.337800607784237	1.02172767191724	59	c("HMGA2"	"HIPK2"	"PARK2"	"ITGAV"	"HYAL2"	"LEF1"	"KPNA4"	"CASP8"	"SERPINB9"	"HDAC1"	"SMARCA4"	"JUN"	"DAG1")
1235	GO_MODIFIED_AMINO_ACID_TRANSPORT	0.383747178329571	0.739050371290241	0.100990587455923	-0.425241639250388	-1.06805727712748	18	c("SLC9A3R1"	"SLC16A10"	"SLC16A2"	"FOLR2"	"SLC46A1"	"FOLR1"	"CTNS"	"SLC5A6")
1236	GO_MODULATION_BY_HOST_OF_VIRAL_PROCESS	0.115631691648822	0.428651071352596	0.191892240384838	-0.576030459526215	-1.35730111823953	13	c("STOM"	"ZC3H12A"	"APOE")
1237	GO_MODULATION_BY_SYMBIONT_OF_HOST_CELLULAR_PROCESS	0.649186256781193	0.907084931374406	0.0610363728309177	0.342679584961387	0.868467496498998	24	c("PARK2"	"ITGAV"	"KPNA4"	"CASP8"	"SERPINB9"	"KPNB1"	"ATG7"	"KPNA1"	"CCR2"	"CPSF4"	"KPNA2"	"KPNA3"	"VAPA")
1238	GO_MODULATION_BY_VIRUS_OF_HOST_MORPHOLOGY_OR_PHYSIOLOGY	0.663212435233161	0.91371588541977	0.0578529757032509	0.319147157123545	0.864785669604335	31	c("HIPK2"	"PARK2"	"HYAL2"	"KPNA4"	"CASP8"	"DAG1"	"TYMS")
1239	GO_MODULATION_OF_EXCITATORY_POSTSYNAPTIC_POTENTIAL	0.338155515370705	0.698706751813726	0.0952879846194844	0.449712663063211	1.1039066451395	19	c("NRXN1"	"STX1A"	"NLGN3"	"RIMS2"	"NLGN2"	"S1PR2"	"SHANK3"	"DLG4"	"CUX2")
1240	GO_MODULATION_OF_SYNAPTIC_TRANSMISSION	0.0101736490651723	0.103045597741559	0.380730400722792	0.403694346892721	1.4402914694844	176	c("NGFR"	"SEPT5"	"SHISA9"	"SYN1"	"PTGS2"	"PLK2"	"NCAM1"	"KCNMB4"	"RETN"	"EPHB2"	"LRP8"	"CACNG8"	"LGI1"	"PPFIA3"	"SHISA6"	"SYT12"	"SYT11"	"CACNG2"	"VGF"	"ABAT"	"GRIK3"	"DBN1"	"PARK2"	"NRXN1"	"NETO2"	"NFATC4"	"NOS1"	"DNM1"	"STX1A"	"CNTNAP4"	"HRH1"	"UNC13B"	"CPLX2"	"PTGER4"	"LZTS1"	"NTRK2"	"PLCL1"	"SHANK2"	"NLGN3"	"KISS1R"	"RAPSN"	"RIMS2"
1241	GO_MODULATION_OF_TRANSCRIPTION_IN_OTHER_ORGANISM_INVOLVED_IN_SYMBIOTIC_INTERACTION	0.316758747697974	0.671935144361677	0.10027910675413	0.493363997348719	1.13385435023426	16	c("HMGA2"	"LEF1"	"HDAC1"	"SMARCA4"	"JUN")
1242	GO_MOLTING_CYCLE	0.0871794871794872	0.365921198727393	0.197822021315103	0.453039768005183	1.35181470573318	54	c("SNAI1"	"PTGS2"	"PPP1R13L"	"FOXQ1"	"PDGFA"	"KRT14"	"FZD6"	"VANGL2"	"INHBA"	"CD109"	"LRP4"	"FGF10"	"FZD3"	"CELSR1"	"MPZL3"	"TGFB2")
1243	GO_MONOCARBOXYLIC_ACID_BIOSYNTHETIC_PROCESS	0.249329758713137	0.607663532269995	0.142901149386948	-0.308692086316525	-1.09888656175811	104	c("CD74"	"FA2H"	"PTGDS"	"ACSS1"	"DHRS9"	"FADS6"	"LPL"	"DEGS1"	"STAR"	"DCN"	"MGST2"	"SHMT1"	"ACSM3"	"ACACB"	"ACSS2"	"PER2"	"EDN1"	"PTGES"	"MSMO1"	"CYP46A1"	"GGT7"	"ALDH9A1"	"ACADM"	"ELOVL7"	"FADS2"	"MLYCD"	"UST"	"SRR"	"PTGS1"	"CYP39A1"	"ELOVL1"	"PECR"	"AMACR"	"RDH10"	"OXSM"	"ACOT8"	"ELOVL5")
1244	GO_MONOCARBOXYLIC_ACID_CATABOLIC_PROCESS	0.0939086294416244	0.384443797213207	0.234392647294686	-0.371374931480224	-1.25685482642102	73	c("SORD"	"CYP26A1"	"IVD"	"ECHS1"	"FAAH"	"PCCA"	"ECI1"	"NUDT19"	"ETFA"	"LIPE"	"HADH"	"MCEE"	"ABCD1"	"PEX7"	"ACADL"	"CRAT"	"ECH1"	"ACADM"	"PCCB"	"ALDH4A1"	"ACAD10"	"HADHB"	"CYP39A1"	"AMACR"	"ACOT8"	"MMAA"	"ETFB"	"DECR1"	"GOT2"	"SESN2"	"IDUA")
1245	GO_MONOCARBOXYLIC_ACID_METABOLIC_PROCESS	0.000985421130830939	0.0230701457452347	0.45505986738723	-0.346468237747538	-1.42005875545665	316	c("UGT1A1"	"UGT1A8"	"PPARGC1A"	"CD74"	"C3"	"UGT1A5"	"SLC27A6"	"FA2H"	"PTGDS"	"ACSS1"	"SLC16A1"	"SORD"	"PRKAR2B"	"SLC22A5"	"DHRS9"	"FADS6"	"LDHB"	"LPL"	"DEGS1"	"DPEP1"	"STAR"	"DCN"	"SLC27A3"	"ADH7"	"CYP26A1"	"CDO1"	"NR4A3"	"TNFRSF1A"	"IVD"	"ECHS1"	"ALDOC"	"MGST2"	"FAAH"	"ENO2"	"BSG"	"PCCA"	"HK2"	"GRHPR"	"ACOT2"	"ECI1"	"SHMT1"	"ALKBH7"
LIPE	"CYP46A1"	"STAT5B"	"HADH"	"MCEE"	"ABCD1"	"PEX7"	"GGT7"	"PNKD"	"ALDH9A1"	"ACADL"	"CRAT"	"ACSL5"	"ALDOA"	"ECH1"	"MCCC2"	"NDUFS6"	"IDH2"	"ACADM"	"PTGR2"	"PCCB"	"GPAM"	"POR"	"ALDH4A1"	"ELOVL7"	"FADS2"	"ACAD10"	"MLYCD"	"UST"	"SRR"	"PTGS1"	"HADHB"	"MCCC1"	"CYP39A1"	"EGLN2"	"ELOVL1"	"PECR"	"AMACR"	"PDHB"	"ABHD5"	"HIF1A"	"AASDH"	"TPI1"	"MAPKAPK2"	"PDHA1"	"RDH10"	"OXSM"	"ACOT8"	"LDHA"	"MMAA"
1246	GO_MONOCARBOXYLIC_ACID_TRANSPORT	0.152882205513784	0.484972133933988	0.179782316298324	-0.370235058302407	-1.2104582040681	62	c("SLC27A6"	"SLC16A1"	"SLC16A7"	"SLC22A5"	"SLC9A3R1"	"SLC16A9"	"SLC16A4"	"RXRA"	"APOE"	"BSG"	"SLC16A2"	"APBA1"	"SLC10A2"	"SLC16A5"	"ACACB")
1247	GO_MONOCYTE_CHEMOTAXIS	0.101851851851852	0.404081265731751	0.190023305279108	0.630557218670628	1.38744135904276	14	c("IL6"	"CCL17"	"FLT1"	"PDGFB")
1248	GO_MONOCYTE_DIFFERENTIATION	0.8125	0.994604438997821	0.0603786357920401	-0.326842941465537	-0.729457873800748	11	c("BMP4"	"CSF1R"	"SP3")
1249	GO_MONOSACCHARIDE_BIOSYNTHETIC_PROCESS	0.154761904761905	0.485114896725775	0.173747838999571	-0.408840382234173	-1.24081014660015	41	c("PPARGC1A"	"SORD"	"TALDO1"	"ALDOC"	"ENO2"	"GOT1"	"PER2"	"ALDOA"	"SLC25A10"	"SLC25A12"	"TPI1"	"MDH1"	"PGAM2"	"GAPDHS"	"GOT2"	"ENO3")
1250	GO_MONOSACCHARIDE_CATABOLIC_PROCESS	0.378571428571429	0.7342818828624	0.105125131597001	-0.346583405629311	-1.05186333110746	41	c("RBKS"	"SORD"	"ALDOC"	"ENO2"	"HK2"	"KHK"	"ALDOA"	"FUT8"	"TPI1"	"PFKM"	"PGAM2"	"GAPDHS"	"BAD"	"PGM2"	"ENO3")
1251	GO_MONOSACCHARIDE_METABOLIC_PROCESS	0.00669694153350148	0.0802452190723166	0.407017918923954	-0.394817793251357	-1.47089176630322	131	c("UGT1A1"	"UGT1A8"	"PPARGC1A"	"UGT1A5"	"IGFBP5"	"RBKS"	"SORD"	"CYB5A"	"TALDO1"	"GNPDA1"	"ALDOC"	"PDK2"	"ENO2"	"HK2"	"GOT1"	"MAN2A2"	"PER2"	"KHK"	"GALM"	"ALDOA"	"GCLC"	"SLC25A10"	"GHRL"	"GALK2"	"SLC25A12"	"H6PD"	"FUT8"	"PDHB"	"TPI1"	"PDHA1"	"MDH1"	"SLC2A3"	"PFKM"	"WDTC1"	"PGAM2"	"MAN2C1"	"GAPDHS"	"BAD"	"GOT2"	"PGM2"	"GAL3ST3"	"ENO3")
1252	GO_MONOSACCHARIDE_TRANSPORT	0.335087719298246	0.694430289647586	0.0940503465727813	0.410405261084785	1.08901139249708	29	c("SLC2A6"	"HK1"	"FABP5"	"YES1"	"SLC23A2"	"NRG1")
1253	GO_MONOVALENT_INORGANIC_CATION_HOMEOSTASIS	0.261421319796954	0.62148186620692	0.135002033828631	-0.338196177648543	-1.11936308725774	65	c("SLC11A1"	"SLC26A4"	"SLC4A3"	"SLC4A4"	"ATP6V1B2"	"ATP1B2"	"KCNJ2"	"ATP1B1"	"PDK2"	"CLN6"	"RAB20"	"ATP6V0A1"	"ATP1A1"	"ATP6V0A4"	"EDN1"	"ATP6V1H"	"NEDD4L"	"SCNN1A")
1254	GO_MONOVALENT_INORGANIC_CATION_TRANSPORT	0.0144515332517371	0.128378739064344	0.380730400722792	-0.337391891665021	-1.34006680850255	218	c("KCNC4"	"KCND2"	"KCNQ3"	"COX6A2"	"SLC18A1"	"KCNK5"	"KCNT1"	"SLC22A5"	"SLC9A3R1"	"KCND1"	"CYB5A"	"SLC44A1"	"SCN1B"	"SLC4A4"	"ATP6V1B2"	"KCNH7"	"KCNK4"	"WNK4"	"ATP1B2"	"GJA5"	"KCNJ2"	"SLC15A2"	"HCN2"	"KCNN2"	"ATP1B1"	"SLC17A8"	"SLC8A2"	"SLC44A5"	"TMEM38B"	"SLC12A5"	"ATP5G1"	"SLC44A3"	"SLC5A5"	"KCNH3"	"SLC10A2"	"UQCR10"	"ATP5F1"	"ATP6V0A1"	"COX8A"	"ATP1A1"	"ACACB"	"ATP6V0A4"
ATP5O	"ATP5H"	"ATP5E"	"SLC46A1"	"ATP6V1H"	"SLC17A5"	"ATP5G2"	"UQCR11"	"KCNA2"	"NEDD4L"	"SCNN1A"	"KCNQ5"	"COX7A1"	"ATP5J"	"SLC24A5"	"ATP5G3")
1255	GO_MORPHOGENESIS_OF_AN_ENDOTHELIUM	0.536101083032491	0.843758532293784	0.0702812841717392	0.454441274841063	0.952876376638811	11	c("ACVRL1"	"STARD13"	"RHOB"	"PRKD2"	"CCM2")
1256	GO_MORPHOGENESIS_OF_AN_EPITHELIAL_SHEET	0.000311748595972706	0.00979937020207912	0.49849310876659	0.685630817884046	1.86639358185148	34	c("WNT5A"	"JAG1"	"COL5A1"	"SOX11"	"FLRT3"	"ACVRL1"	"HBEGF"	"ITGA5"	"VANGL2"	"PHACTR4"	"MMP12"	"HOXB4"	"FLNA")
1257	GO_MORPHOGENESIS_OF_AN_EPITHELIUM	8.49089490995949e-08	1.00438349000705e-05	0.704975715167238	0.49605454833806	1.85491734613084	291	c("ADAMTS16"	"IL6"	"WNT7B"	"SOX8"	"WNT11"	"NOG"	"PGF"	"WNT5A"	"JAG1"	"SNAI1"	"COL5A1"	"NTN1"	"SOX11"	"FRAS1"	"FAT4"	"FOXQ1"	"FRZB"	"NKX2-5"	"FLRT3"	"ACVRL1"	"EPHA4"	"HBEGF"	"SEMA3C"	"DLC1"	"KIF26B"	"MYC"	"SPRY1"	"MMP14"	"IRX3"	"FZD6"	"ITGA5"	"PLXNA1"	"NDRG4"	"VANGL2"	"PAK1"	"SEMA3A"	"NFATC4"	"TNC"	"FZD2"	"LMO4"	"RAP2A"	"MSN"
FGF2	"VASP"	"STARD13"	"TGM2"	"MMP12"	"FZD3"	"GBX2"	"HOXB4"	"FMN1"	"ENG"	"FLNA"	"STIL"	"SRC"	"EFNB2"	"ACVR1"	"GLI3"	"CELSR1"	"PKD1"	"NRP1"	"HES1"	"RHOB"	"DEAF1")
1258	GO_MORPHOGENESIS_OF_A_BRANCHING_STRUCTURE	0.000645188867265952	0.0172626426092884	0.477270815362862	0.502166584074311	1.71075633891198	117	c("ADAMTS16"	"IL6"	"SOX8"	"NOG"	"PGF"	"WNT5A"	"FAT4"	"SEMA3C"	"MYC"	"SPRY1"	"MMP14"	"PLXNA1"	"VANGL2"	"PAK1"	"SEMA3A"	"NFATC4"	"TNC"	"CSF1"	"NOTCH4"	"TGFBR2"	"PLXND1"	"FGF10"	"EPHA2"	"LEF1"	"FGF2"	"TGM2"	"GBX2"	"ENG"	"SRC"	"ACVR1"	"GLI3"	"CELSR1"	"PKD1"	"NRP1")
1259	GO_MORPHOGENESIS_OF_A_POLARIZED_EPITHELIUM	0.189530685920578	0.53269580396181	0.133554954557592	0.508797255515	1.27142454750844	21	c("WNT5A"	"FZD6"	"VANGL2"	"RAP2A"	"MSN"	"FOXF2"	"AHI1"	"FZD3"	"CELSR1")
1260	GO_MORPHOGENESIS_OF_EMBRYONIC_EPITHELIUM	0.00577306626476501	0.0729421243628342	0.407017918923954	0.458234280702406	1.53335616093567	104	c("WNT7B"	"SOX8"	"NOG"	"WNT5A"	"SOX11"	"DLC1"	"IRX3"	"FZD6"	"VANGL2"	"FZD2"	"LMO4"	"TGFB1I1"	"APAF1"	"SHROOM3"	"PHACTR4"	"SOX4"	"FGF10"	"VASP"	"FZD3"	"STIL"	"CELSR1"	"DEAF1"	"RALA"	"KDM2B"	"LUZP1"	"SEMA4C")
1261	GO_MOTOR_NEURON_AXON_GUIDANCE	0.0072244133386517	0.0834800461625692	0.407017918923954	0.676926209270625	1.71936580994481	23	c("LHX4"	"NOG"	"KIF5C"	"ALCAM"	"SLIT1"	"EPHA4"	"PLXNA1"	"SEMA3A"	"CHN1"	"PLXND1")
1262	GO_MOVEMENT_IN_ENVIRONMENT_OF_OTHER_ORGANISM_INVOLVED_IN_SYMBIOTIC_INTERACTION	0.109401709401709	0.418163846735275	0.175204047558551	0.437894600808055	1.30662339763232	54	c("ITGA2"	"NCAM1"	"CCR5"	"ITGB3"	"ITGB5"	"TYRO3"	"ITGA5"	"ITGB1"	"ITGAV"	"HYAL2")
1263	GO_MOVEMENT_OF_CELL_OR_SUBCELLULAR_COMPONENT	1e-10	1.04020704417275e-07	NA	0.431460503001943	1.73824451815839	814	c("S1PR1"	"IL6"	"PDGFRB"	"LHX4"	"HTR2B"	"COL1A1"	"CCL17"	"SEMA3G"	"SOX8"	"IGF1"	"KIRREL3"	"ITGA2"	"FERMT1"	"SDC3"	"MYO1G"	"NGFR"	"WNT11"	"NOG"	"CRMP1"	"WNT5A"	"CTGF"	"KIF5C"	"GPR15"	"CD44"	"MMP9"	"SNAI1"	"PTGS2"	"NRCAM"	"COL5A1"	"DNAH10"	"LSP1"	"TNNT2"	"ROBO3"	"GPC1"	"NTN1"	"SEMA7A"	"NCAM1"	"CCR5"	"NGF"	"THBS1"	"FYN"	"SEMA4G"
HBEGF	"SLIT3"	"SEMA3C"	"PODXL2"	"EFNA3"	"LGI1"	"ITGA11"	"KIF26B"	"SEMA3D"	"EPHB3"	"FLT1"	"MMP14"	"TUBB2B"	"PDGFB"	"JAM3"	"CACNA2D1"	"DES"	"TYRO3"	"ACTA1"	"PLAUR"	"ITGA5"	"PLXNA1"	"NDRG4"	"VANGL2"	"BDNF"	"ITGB1"	"OLR1"	"ATP2B4"	"TNNC1"	"SDC1"	"MAP1B"	"SEMA3A"	"NRXN1"	"MADCAM1"	"SEMA6B"	"PLEKHO1"	"TTLL5"	"ITGAV"	"CALD1"	"KIF3C"	"PTK2"	"SPN"	"MYH10"	"EFNA4"	"MSN"	"APBB2"	"NRP2"	"RPS6KA5"	"MAPT"	"DST"
YES1	"LOXL2"	"PHACTR4"	"BAMBI"	"CHN1"	"VNN1"	"MYO7A"	"FN1"	"EPHB4"	"SLC7A11"	"NTRK2"	"UNC5B"	"NEO1"	"PLXND1"	"TTN"	"INSL6"	"LAMB1"	"EFHC1"	"FMOD"	"FGF10"	"EPHA2"	"KIF6"	"LEF1"	"MYO1B"	"FGF2"	"TNFRSF12A"	"CYP1B1"	"NAV1"	"VASP"	"STARD13"	"FAT1"	"SCN4B"	"MMP12"	"FZD3"	"GBX2"	"SPATA13"	"KIF9"	"NRG1"	"MYO1E"	"MYH9"	"ENG"	"PALLD"	"SLC16A8"	"PLCG1"	"ANK2"	"FLNA"	"SRC"	"NPHP4"	"SPTBN2"	"BBS12"
NRP1	"TEKT2"	"CERCAM"	"HES1"	"SEMA5A"	"ITGA1"	"DNAH17"	"TRPM4"	"ENAH"	"SEMA4D"	"HAP1"	"AMOT"	"FSCN1"	"PTPRM"	"KIFAP3"	"CXCL10"	"FMNL3"	"CTTN"	"KCTD13"	"SH3KBP1"	"PECAM1")
1264	GO_MRNA_3_END_PROCESSING	0.851116625310174	1	0.0632191170859458	-0.242490635380592	-0.807558409492836	67	c("CDC73"	"PABPC1"	"PCF11"	"PAF1"	"SRSF5"	"DDX39B"	"MTPAP"	"CHTOP"	"THOC3"	"CPSF7"	"SRSF4"	"CPSF3"	"WDR33"	"SRSF3"	"U2AF1"	"SRSF2"	"NUDT21"	"SRSF9"	"SARNP"	"SRSF7"	"SRSF1"	"PAPOLA"	"CDC40"	"CPSF1"	"CPSF2"	"SLU7"	"THOC6"	"SSU72"	"THOC1"	"U2AF2"	"POLDIP3"	"CLP1"	"SRRM1"	"APP"	"CPSF6"	"CSTF2T"	"GRSF1"	"RBM8A"	"MAGOH"	"SRSF11"	"CASC3"	"ZC3H3"
THOC2	"ZC3H11A"	"SYMPK"	"RNPS1"	"LEO1"	"DHX38"	"POLR2D"	"CSTF2"	"CSTF3"	"AHCYL1"	"LSM11"	"TUT1")
1265	GO_MRNA_CIS_SPLICING_VIA_SPLICEOSOME	0.991341991341991	1	0.0496901392724606	-0.182227855231658	-0.437955770754405	14	c("DCPS"	"PRPF39"	"PSIP1"	"SART1"	"SFSWAP"	"SRSF1"	"DDX23"	"WBP4"	"NCBP1"	"NCBP2"	"SNRNP200"	"WBP11"	"SNRPC"	"RBM22")
1266	GO_MRNA_CLEAVAGE	0.849775784753363	1	0.0584693210386381	-0.291526364249114	-0.722735503067106	17	c("MOV10"	"ERN1"	"RNASE4"	"PCF11")
1267	GO_MRNA_METABOLIC_PROCESS	1	1	0.0833634065110386	-0.162758592921571	-0.701175500816658	530	c("PPARGC1A"	"ZFP36"	"NOL3"	"CELF2"	"ZFP36L1"	"ZC3H12A"	"RBM28"	"SNRPG"	"RPS27"	"NOVA1"	"RPL5"	"MBNL3"	"RNH1"	"EXOSC7"	"DQX1"	"ZHX2"	"ZRSR1"	"MOV10"	"RBMX"	"HNRNPH3"	"DCPS"	"CDC73"	"ZFP36L2"	"LUC7L"	"ERN1"	"CEBPG"	"RPL21"	"PNRC2"	"PABPC1"	"MBNL2"	"DHX35"	"PPWD1"	"ISY1"	"RPS19"	"RPL13"	"RBM39"	"DIS3L2"	"RPS18"	"EXOSC3"	"MBNL1"	"GTF2H4"	"RNASE4"
SREK1	"RPS8"	"SRSF5"	"PRKACA"	"HNRNPA2B1"	"HNRNPH2"	"SMG1"	"POLR2E"	"SRPK2"	"AKAP8L"	"RNASEL"	"PRPF40B"	"GPATCH1"	"DDX39B"	"ZCCHC11"	"RPL27A"	"ALKBH5"	"RPL23"	"SRRM2"	"PATL1"	"RPS12"	"RPS29"	"DDX5"	"PRPF38B"	"RPS15"	"POLR2J"	"RPL18A"	"GTF2H1"	"PCBP1"	"MTPAP"	"RPLP0"	"PRPF18"	"RPL12"	"HNRNPR"	"RPS21"	"RPS27A"	"RPL3"	"RPL35A"	"HNRNPUL1"	"C1QBP"	"RPS7"	"HELB"	"RPL19"	"RPLP2"	"RPS20"	"WDR77"	"RPL17"	"HNRNPA3"	"RPS6"	"CHTOP"
ELAVL1	"RPS4X"	"SPEN"	"RPS15A"	"CIR1"	"LSM7"	"PARN"	"RPS28"	"RPL23A"	"SF3B3"	"THOC3"	"HNRNPH1"	"EXOSC4"	"RPS25"	"ZRSR2"	"RPL8"	"RPL4"	"RPL14"	"CPSF7"	"RPL24"	"POLR2L"	"SRSF4"	"POLR2F"	"WDR83"	"SRSF10"	"UPF3A"	"RPL10"	"RPL32"	"RPL18"	"HNRNPC"	"RPL34"	"LSM4"	"RPS17"	"RPL36A"	"RPL30"	"CPSF3"	"RPS11"	"WDR33"	"DDX41"	"ACIN1"	"RPS13"	"RPS23"	"FAM103A1"	"TSEN34"	"RBM5"	"LUC7L2"	"RPL9"	"RPL36"	"TRA2B"	"SRSF3"
POLR2I	"HNRNPK"	"BCAS2"	"RPL7"	"CNOT10"	"BRDT"	"CWC27"	"TXNL4B"	"PAN2"	"SRRT"	"SNRNP48"	"RPLP1"	"APOBEC1"	"SMNDC1"	"GTF2H3"	"RPL22"	"ADARB2"	"METTL14"	"U2AF1"	"SRSF2"	"GEMIN8"	"PRPF4B"	"PSIP1"	"EIF3E"	"PRPF3")
1268	GO_MRNA_PROCESSING	1	1	0.0768736734126542	-0.0824118556623207	-0.343091677142549	370	c("PPARGC1A"	"NOL3"	"CELF2"	"RBM28"	"SNRPG"	"NOVA1"	"MBNL3"	"DQX1"	"ZRSR1"	"RBMX"	"HNRNPH3"	"DCPS"	"CDC73"	"LUC7L"	"ERN1"	"PABPC1"	"MBNL2"	"DHX35"	"PPWD1"	"ISY1"	"RBM39"	"MBNL1"	"GTF2H4"	"RBM15"	"PCF11"	"PRPF39"	"PAN3"	"NAA38"	"PCBP2"	"PAF1"	"SREK1"	"SRSF5"	"PRKACA"	"HNRNPA2B1"	"HNRNPH2"	"POLR2E"	"SRPK2"	"AKAP8L"	"RNASEL"	"PRPF40B"	"GPATCH1"	"DDX39B"
1269	GO_MRNA_SPLICE_SITE_SELECTION	0.505567928730512	0.822759516118817	0.0843144320642653	-0.359649847604195	-0.964766659738255	24	c("NOL3"	"LUC7L"	"ISY1"	"PRPF39"	"SRSF5")
1270	GO_MRNA_TRANSCRIPTION	0.344155844155844	0.702804256821506	0.105125131597001	-0.457605280491888	-1.09978177081839	14	c("DDIT3"	"ARNT"	"HIF1A"	"HIPK3"	"DDX5"	"PPARD")
1271	GO_MUCOPOLYSACCHARIDE_METABOLIC_PROCESS	0.370558375634518	0.727680165346071	0.110564716336619	-0.312982439535071	-1.05923544205521	73	c("LUM"	"LYVE1"	"ST3GAL1"	"NDNF"	"SPOCK3"	"DCN"	"ST3GAL4"	"ST3GAL6"	"OGN"	"ABCC5"	"PRELP"	"HAS3"	"CHST2"	"B4GALT4"	"B4GALT5"	"STAB2"	"B4GALT6"	"CSGALNACT2")
1272	GO_MULTICELLULAR_ORGANISMAL_HOMEOSTASIS	0.441221374045802	0.774117906454285	0.0716527366829457	0.285127085516355	1.00476241562135	148	c("HAS2"	"CTGF"	"CIB2"	"PPP1R13L"	"NOD2"	"ARRDC3"	"NOX4"	"CDH23"	"TUB"	"MRAP2"	"ITGB1"	"HYAL2"	"CSF1"	"LRRK1"	"AIPL1"	"WFS1"	"PRCP"	"BMP6"	"SRC"	"NPHP4"	"BBS12"	"PLA2G4A"	"CUBN"	"POC1B"	"NCDN"	"NXNL1"	"P2RX7"	"PTPN11"	"AMPD2"	"HSPB1")
1273	GO_MULTICELLULAR_ORGANISMAL_MACROMOLECULE_METABOLIC_PROCESS	0.0393835616438356	0.236962077632889	0.30068212900741	0.497239804230282	1.45253532311729	48	c("COL11A1"	"COL1A1"	"COL4A4"	"COL4A3"	"MMP2"	"MMP9"	"COL5A1"	"MMP14"	"COL18A1"	"COL5A2"	"COL12A1"	"MRC2"	"MMP16"	"ADAMTS14"	"ADAM15"	"MMP12"	"FURIN"	"COL5A3"	"MMP15"	"SERPINH1"	"TNXB"	"COL4A1"	"P2RX7"	"MMP11"	"COL4A2"	"TRAM2")
1274	GO_MULTICELLULAR_ORGANISMAL_MOVEMENT	0.0987654320987654	0.396384479717813	0.188204146308491	0.540891967385083	1.40116104301413	26	c("JSRP1"	"ATP8A2"	"HIPK2"	"TNNC1"	"CHRNB1"	"CHRNA1")
1275	GO_MULTICELLULAR_ORGANISMAL_RESPONSE_TO_STRESS	0.19022687609075	0.533751440716556	0.130777137971974	0.459328325867353	1.23079171531459	30	c("THBS1"	"NR4A2"	"VWA1"	"PRKCG"	"NOS1"	"P2RX2"	"LRP11"	"DEAF1")
1276	GO_MULTICELLULAR_ORGANISMAL_SIGNALING	0.222039473684211	0.577964424063506	0.115734447701689	0.384475227404142	1.18529626063398	65	c("S1PR1"	"KCNK1"	"NRCAM"	"KCNMB4"	"FKBP1B"	"SCN5A"	"CACNG8"	"CACNA1G"	"JAM3"	"CACNA2D1"	"CACNG2"	"SLC8A1"	"RNF207"	"PKP2"	"SCN4B"	"ANK2"	"JUP"	"TRPM4"	"DSG2")
1277	GO_MULTICELLULAR_ORGANISMAL_WATER_HOMEOSTASIS	0.516994633273703	0.826825501473368	0.0716527366829457	0.364754215360302	0.950360102755343	27	c("HAS2"	"HYAL2"	"WFS1")
1278	GO_MULTICELLULAR_ORGANISM_AGING	0.69634703196347	0.934073383669293	0.0689567351672811	-0.31879353335761	-0.84104531280082	23	c("SPEF2"	"TFCP2L1"	"EDN1"	"SLC1A2"	"NDUFS6")
1279	GO_MULTICELLULAR_ORGANISM_GROWTH	0.86218487394958	1	0.0445070537769277	0.253323226738763	0.770546143299363	61	c("CELA1"	"PPP1R13L"	"GPD2"	"BRCA2"	"PLEKHA1"	"STIL"	"SPTBN2"	"WWTR1"	"PDE4D"	"PTPN11"	"ERCC1"	"PALB2"	"XRCC2"	"RARB"	"ERCC2")
1280	GO_MULTICELLULAR_ORGANISM_METABOLIC_PROCESS	0.114529914529915	0.428139720144084	0.170932335370056	0.43663647079857	1.30784045468166	55	c("COL11A1"	"COL1A1"	"COL4A4"	"COL4A3"	"MMP2"	"MMP9"	"COL5A1"	"MMP14"	"COL18A1"	"COL5A2"	"COL12A1"	"MRC2"	"MMP16"	"ADAMTS14"	"ADAM15"	"MMP12"	"FURIN"	"GHR"	"COL5A3"	"MMP15"	"SERPINH1"	"TNXB")
1281	GO_MULTICELLULAR_ORGANISM_REPRODUCTION	0.0423841059602649	0.247136623943278	0.252961123069611	0.323437970272784	1.251488636902	420	c("HAS2"	"SOX8"	"HAVCR2"	"PCYT1B"	"WNT5A"	"CYP1A1"	"PTGS2"	"DUSP13"	"FOXJ1"	"PAQR8"	"SLIT3"	"SERPINF1"	"IQCG"	"MMP14"	"IGF2R"	"JAM3"	"ELL3"	"CAPN5"	"TYRO3"	"VGF"	"PTPRN"	"PYGO1"	"ITGB1"	"ATP2B4"	"CHD5"	"RPS6KA2"	"INHBA"	"SPAG4"	"TSGA10"	"TMEM119"	"TTLL5"	"EIF5A2"	"AVPR1A"	"GDF9"	"PRDX4"	"ETS1"	"CCNE1"	"PTGER4"	"CREB3L4"	"DHH"	"HOXA9"	"KATNAL1"
PAFAH1B3	"ACVR1"	"CYP27B1"	"DEAF1"	"DSG2"	"ARRB1"	"ZSCAN2"	"ZMIZ1"	"AHR"	"ZFP41"	"KDM2B"	"TGFB2"	"PCSK4"	"TRPM2"	"DNAH9"	"VDR"	"PGM3"	"LMNA"	"PTPN11"	"CALR"	"TRIM27"	"STC2"	"ATAT1"	"ERCC1"	"SMARCA4"	"FOSL1"	"SMAD5"	"B4GALT1"	"CELSR2"	"LIMK2"	"HOOK1"	"SMAD1"	"STRBP"	"USP42"	"E2F1"	"GABRB1"	"RNF2"	"CASP2"	"AKT1"	"CYP26B1"	"SPATA2"	"SCMH1"	"ZMYND15"	"PSME4"	"FANCG"	"NPM2"	"CREM"	"CCDC63"	"ADCY7"	"FBXO5")
1282	GO_MULTIVESICULAR_BODY_ORGANIZATION	1	1	0.0396787203613389	0.155193317269089	0.411805857699609	29	c("CHMP4C"	"VPS37D"	"TSG101"	"HGS"	"VPS37C"	"CHMP7"	"VPS36"	"VTA1")
1283	GO_MULTIVESICULAR_BODY_SORTING_PATHWAY	0.0856481481481482	0.364094070601978	0.234392647294686	-0.654471061754513	-1.41093685797924	10	c("RAB27A"	"RAB27B"	"MITD1")
1284	GO_MULTI_MULTICELLULAR_ORGANISM_PROCESS	0.0485133020344288	0.265935722737509	0.257206466468838	0.397443917380074	1.36016411666951	124	c("HAVCR2"	"IGF1"	"ITGA2"	"PGF"	"CYP1A1"	"FOSB"	"MMP2"	"MMP9"	"PTGS2"	"IGFBP2"	"ITGB1"	"UBTFL1"	"COL16A1"	"AVPR1A"	"NOS1"	"MAPT"	"ETS1"	"PTGER4"	"TGFBR2"	"AKAP5"	"EPOR"	"BMPR2"	"PLA2G4A"	"CYP27B1"	"DSG2")
1285	GO_MULTI_ORGANISM_BEHAVIOR	0.108433734939759	0.416233679380202	0.176694268938498	0.4699926638497	1.31602686199169	40	c("KIRREL3"	"CNTFR"	"NRXN1"	"AVPR1A"	"SHANK2"	"NLGN3")
1286	GO_MULTI_ORGANISM_LOCALIZATION	0.712605042016807	0.942982522654227	0.0532386494755899	0.282439986462478	0.859112072287863	61	c("IFIT1"	"NUP107"	"VPS37D"	"KPNA4"	"TSG101"	"NUP93"	"NUP133"	"NUPL1"	"NUP43"	"TCP1"	"NUP155"	"NUP160"	"AAAS"	"NUP50"	"NUP205"	"NUP35"	"NUPL2"	"VPS37C"	"KPNB1"	"NUP214"	"NUP188"	"KPNA1"	"NUP88"	"NUP210"	"POM121"	"DYNLT1"	"KPNA2"	"KPNA3"	"THOC2"	"THOC5"	"NMT2"	"THOC7"	"NUP85")
1287	GO_MULTI_ORGANISM_MEMBRANE_ORGANIZATION	0.298059964726631	0.655366477281447	0.101350743797099	0.434871388820315	1.12651857575595	26	c("CCR5"	"CHMP4C"	"HYAL2"	"VPS37D"	"TSG101")
1288	GO_MULTI_ORGANISM_METABOLIC_PROCESS	0.630853994490358	0.896802247069627	0.0838361057159929	-0.249823274775841	-0.9307153937329	131	c("RPS27"	"RPL5"	"MAP2K3"	"RPL21"	"USF2"	"RPS19"	"RPL13"	"RPS18"	"RPL28"	"RPSA"	"PCBP2"	"RPS16"	"RPS8"	"CCNT2"	"RPL27A"	"RPL23"	"RPS12"	"RPS29"	"RPS15"	"RPL18A"	"PCBP1"	"RPLP0"	"RPL12"	"RPS21"	"RPS27A"	"RPL3"	"RPL35A"	"SEH1L"	"RPS7"	"RPL19"	"RPLP2"	"RPS20"	"RPL17"	"RPS6"	"RPS10"	"RPS9"	"RPS4X"	"RPS15A"	"RPS28"	"RPL23A"	"RPS25"	"RPL8"
EIF3F	"RPL9"	"RPL36"	"FAU"	"RPL11"	"RPS5"	"RPL10A"	"NUP62"	"RPL7"	"RPLP1"	"RPL22"	"MAP2K7"	"RPL41"	"RPS24"	"RPS2"	"RPL31"	"MAP2K2")
1289	GO_MULTI_ORGANISM_ORGANELLE_ORGANIZATION	0.939716312056738	1	0.0430173196927508	0.241473864651793	0.608385094521856	22	c("CHMP4C"	"VPS37D"	"TSG101")
1290	GO_MULTI_ORGANISM_REPRODUCTIVE_PROCESS	0.0857519788918206	0.364094070601978	0.173747838999571	0.304878448219162	1.18577137703445	464	c("SOX8"	"HAVCR2"	"IGF1"	"ITGA2"	"PGF"	"PCYT1B"	"CYP1A1"	"FOSB"	"MMP2"	"MMP9"	"PTGS2"	"DUSP13"	"IGFBP2"	"FOXJ1"	"PAQR8"	"IQCG"	"IGF2R"	"JAM3"	"ELL3"	"TYRO3"	"VGF"	"ABAT"	"PYGO1"	"ITGB1"	"ATP2B4"	"UBTFL1"	"CHD5"	"RPS6KA2"	"SPAG4"	"TSGA10"	"TMEM119"	"TTLL5"	"EIF5A2"	"COL16A1"	"AVPR1A"	"NOS1"	"GDF9"	"PRDX4"	"MAPT"	"ETS1"	"ZAN"	"PTGER4"
SRC	"SKIL"	"PLA2G4A"	"PAFAH1B3"	"ACVR1"	"FUT10"	"CYP27B1"	"DEAF1"	"DSG2"	"ZSCAN2"	"ZMIZ1"	"ZFP41"	"KDM2B"	"HVCN1"	"PCSK4"	"DNAH9"	"VDR"	"PGM3"	"HSD11B2"	"LMNA"	"CALR"	"TRIM27"	"STC2"	"ATAT1"	"ERCC1"	"SMARCA4"	"FOSL1"	"SMAD5"	"PZP"	"B4GALT1"	"CELSR2"	"LIMK2"	"MAFF"	"HOOK1"	"SMAD1"	"KDM5B"	"STRBP"	"USP42"	"E2F1"	"RNF2")
1291	GO_MUSCLE_ADAPTATION	0.0330199980278449	0.214353838817358	0.321775918075361	-0.626970236309538	-1.59243120466015	19	c("PPARGC1A"	"ACTN3"	"PSMB9"	"HMOX1"	"INPP5F"	"NOS3"	"GATA6")
1292	GO_MUSCLE_CELL_CELLULAR_HOMEOSTASIS	0.0523364485981308	0.275794063831885	0.271288554688953	0.692979412820491	1.49530347296353	13	c("IL6"	"CHRNA1")
1293	GO_MUSCLE_CELL_DEVELOPMENT	0.0161752881796353	0.135817663256844	0.352487857583619	0.469016876968138	1.4796106810631	79	c("PDGFRB"	"IGF1"	"LMOD1"	"NKX2-5"	"ANKRD1"	"ACTA1"	"ITGB1"	"SLC8A1"	"SDC1"	"NFATC4"	"NEBL"	"MYH10"	"TTN"	"LEF1"	"P2RX2"	"KRT8"	"CHRNB1"	"ANK2"	"HES1"	"FHL2"	"LMNA"	"SKI"	"TMOD3"	"NEXN"	"PITX2"	"HOMER1"	"LDB3")
1294	GO_MUSCLE_CELL_DIFFERENTIATION	0.00440802147376119	0.0615259327987466	0.407017918923954	0.432403456503066	1.52908660927513	162	c("PDGFRB"	"FBXO40"	"IGF1"	"KCNH1"	"JAG1"	"LMOD1"	"CSRP2"	"RB1"	"NKX2-5"	"KCNAB1"	"ANKRD1"	"NOX4"	"ACTA1"	"ITGB1"	"SLC8A1"	"AKAP13"	"SDC1"	"NFATC4"	"PLEKHO1"	"SPEG"	"NEBL"	"AVPR1A"	"MYH10"	"NOS1"	"TBX2"	"TTN"	"FGF10"	"LEF1"	"P2RX2"	"KRT8"	"NRG1"	"MYH9"	"CHRNB1"	"ANK2"	"HMGCR"	"ACVR1"	"HES1"	"SMARCD3"	"MKL1")
1295	GO_MUSCLE_CELL_MIGRATION	0.144444444444444	0.474271568866163	0.157402899305283	0.590840700399649	1.3271510602473	15	c("PDGFRB"	"ITGB3"	"PLEKHO1")
1296	GO_MUSCLE_CELL_PROLIFERATION	0.772321428571429	0.976451804461025	0.0628003977812234	-0.343474367356818	-0.76657638862787	11	c("TGFBR3"	"RXRA")
1297	GO_MUSCLE_CONTRACTION	0.00321802852617025	0.0518460151438541	0.431707695803346	0.4432735306605	1.5336493080974	136	c("HTR2B"	"JSRP1"	"TNNT2"	"PPP1R13L"	"LMOD1"	"SULF2"	"NKX2-5"	"MYLK2"	"ATP8A2"	"FKBP1B"	"SCN5A"	"MYL9"	"ITGB5"	"CACNA2D1"	"DES"	"ACTA1"	"GNAO1"	"TNNC1"	"SLC8A1"	"CALD1"	"SULF1"	"NOS1"	"PKP2"	"DTNA"	"TTN"	"MYLPF"	"P2RX2"	"SCN4B"	"UTRN"	"ACTG2"	"CHRNB1"	"ANK2"	"GALR2"	"TPM2"	"STBD1"	"ITGA1")
1298	GO_MUSCLE_FIBER_DEVELOPMENT	0.302491103202847	0.657493959814699	0.100990587455923	0.441243462580965	1.12846786986967	25	c("ACTA1"	"TTN"	"LEF1"	"P2RX2"	"CHRNB1"	"SKI"	"NEXN"	"HOMER1")
1299	GO_MUSCLE_HYPERTROPHY	0.0151811815632518	0.131521479561548	0.380730400722792	0.694049153247664	1.67301038614271	18	c("HTR2B"	"IGF1"	"TTN")
1300	GO_MUSCLE_ORGAN_DEVELOPMENT	0.00558623942401295	0.0720011005517518	0.407017918923954	0.413387514855428	1.4884360066501	184	c("S1PR1"	"COL11A1"	"SOX8"	"IGF1"	"ASS1"	"NGFR"	"WNT5A"	"NUPR1"	"TNNT2"	"SOX11"	"CNTFR"	"RB1"	"NKX2-5"	"MYLK2"	"HBEGF"	"ITGA11"	"KCNAB1"	"ANKRD1"	"ACTA1"	"PLAGL1"	"VANGL2"	"FGFRL1"	"TNNC1"	"TAGLN"	"SPEG"	"FZD2"	"MKX"	"PKP2"	"FLNB"	"TTN"	"MYLPF"	"MRAS"	"P2RX2"	"ZFPM2"	"UTRN")
1301	GO_MUSCLE_ORGAN_MORPHOGENESIS	0.00733686546805809	0.084068059648411	0.407017918923954	0.565188845851536	1.62272307372622	44	c("S1PR1"	"COL11A1"	"WNT5A"	"TNNT2"	"NKX2-5"	"MYLK2"	"ANKRD1"	"VANGL2"	"TNNC1"	"FZD2"	"PKP2"	"TTN"	"ZFPM2"	"NRG1")
1302	GO_MUSCLE_STRUCTURE_DEVELOPMENT	0.000266437165958091	0.00855453614986872	0.49849310876659	0.417947134422903	1.56503109854034	302	c("S1PR1"	"COL11A1"	"PDGFRB"	"FBXO40"	"SOX8"	"IGF1"	"ASS1"	"NGFR"	"WNT5A"	"KCNH1"	"JAG1"	"NUPR1"	"TNNT2"	"LMOD1"	"CSRP2"	"SOX11"	"CNTFR"	"RB1"	"NKX2-5"	"MYLK2"	"HBEGF"	"ITGA11"	"KCNAB1"	"ANKRD1"	"NOX4"	"ACTA1"	"PLAGL1"	"VANGL2"	"FGFRL1"	"ITGB1"	"TNNC1"	"SLC8A1"	"AKAP13"	"SDC1"	"NFATC4"	"TAGLN"	"PLEKHO1"	"SPEG"	"NEBL"	"FZD2"	"AVPR1A"	"MYH10"
MYH9	"CHRNB1"	"ANK2"	"SKIL"	"HMGCR"	"ACVR1"	"HES1"	"SMARCD3"	"MKL1")
1303	GO_MUSCLE_SYSTEM_PROCESS	0.0218114685738213	0.166739032719943	0.352487857583619	0.391053276247357	1.38892374013004	168	c("HTR2B"	"JSRP1"	"IGF1"	"TNNT2"	"PPP1R13L"	"LMOD1"	"SULF2"	"NKX2-5"	"MYLK2"	"ATP8A2"	"ATP2A1"	"FKBP1B"	"SCN5A"	"MYL9"	"ITGB5"	"CACNA2D1"	"DES"	"ACTA1"	"GNAO1"	"TNNC1"	"SLC8A1"	"CALD1"	"SULF1"	"NOS1"	"PKP2"	"DTNA"	"TTN"	"MYLPF"	"P2RX2"	"SCN4B"	"UTRN"	"ACTG2"	"CHRNB1"	"ANK2"	"GALR2"	"TPM2"	"STBD1"	"ITGA1")
1304	GO_MUSCLE_TISSUE_DEVELOPMENT	0.00156978451351152	0.0313608061699301	0.45505986738723	0.434399814168213	1.55848008110975	182	c("S1PR1"	"COL11A1"	"PDGFRB"	"SOX8"	"NGFR"	"WNT5A"	"NUPR1"	"TNNT2"	"PPP1R13L"	"SOX11"	"RB1"	"NKX2-5"	"MYLK2"	"SEMA3C"	"KCNAB1"	"ANKRD1"	"NOX4"	"ACTA1"	"PLAGL1"	"NDRG4"	"ITGB1"	"MARCKS"	"TNNC1"	"SLC8A1"	"AKAP13"	"NEBL"	"MYH10"	"TBX2"	"PKP2"	"FLNB"	"TTN"	"MYLPF"	"P2RX2"	"ZFPM2"	"NRG1"	"ENG"	"SKIL"	"ACVR1")
1305	GO_MYD88_DEPENDENT_TOLL_LIKE_RECEPTOR_SIGNALING_PATHWAY	0.832962138084632	1	0.0590954798717342	-0.283899078022691	-0.761563968485684	24	c("TLR1"	"LY96"	"TLR4"	"MYD88"	"CD14")
1306	GO_MYD88_INDEPENDENT_TOLL_LIKE_RECEPTOR_SIGNALING_PATHWAY	0.674943566591422	0.919942259318066	0.0699458736501659	-0.316548911910993	-0.873644840410584	27	c("LY96"	"PRKCE"	"IRF7"	"TLR4"	"CD14")
1307	GO_MYELIN_ASSEMBLY	0.928571428571429	1	0.0526973085708419	-0.252315940667377	-0.60640137660692	14	c("CNTNAP1"	"NFASC"	"PIKFYVE"	"CD9")
1308	GO_MYELIN_MAINTENANCE	0.162037037037037	0.493204931550574	0.166933848713193	-0.605921631426169	-1.30627190839305	10	c("FA2H"	"NDRG1"	"SH3TC2"	"EPB41L3"	"SOD1")
1309	GO_MYELOID_CELL_ACTIVATION_INVOLVED_IN_IMMUNE_RESPONSE	0.700354609929078	0.936482008440288	0.0565299525056311	0.327260378004902	0.831228422219787	23	c("HAVCR2"	"PIK3CD"	"CPLX2")
1310	GO_MYELOID_CELL_DEVELOPMENT	0.787346221441125	0.985369391610182	0.0507027937029348	0.289002788956502	0.78657389736713	33	c("TSPAN2"	"L3MBTL3"	"LRRK1"	"SRC"	"FOXP1"	"PTPN11"	"TMOD3"	"ERCC2"	"MEIS1")
1311	GO_MYELOID_CELL_DIFFERENTIATION	0.117554858934169	0.431354359925789	0.160801401070022	0.357851613822158	1.23810433508656	136	c("ALAS2"	"MMP9"	"TSPAN2"	"RB1"	"PIK3CD"	"RUNX1"	"BCL6B"	"IL11"	"HIPK2"	"L3MBTL3"	"INHBA"	"CD109"	"ACTN1"	"GAB2"	"SH3PXD2A"	"CSF1"	"LRRK1"	"TGFBR2"	"CBFB"	"EPHA2"	"LEF1"	"PDE2A"	"MYH9"	"IL31RA"	"SRC"	"FOXP1"	"CAMK4"	"CASP8")
1312	GO_MYELOID_CELL_HOMEOSTASIS	0.300986842105263	0.656446315023366	0.0965629554309422	0.353941346692194	1.09116355181195	65	c("IL6"	"ALAS2"	"RB1"	"HIPK2"	"JAM3"	"L3MBTL3"	"INHBA")
1313	GO_MYELOID_DENDRITIC_CELL_ACTIVATION	0.362255965292842	0.722743259649944	0.102080107662747	-0.482666226136154	-1.11128066793858	12	c("PYCARD"	"RELB")
1314	GO_MYELOID_DENDRITIC_CELL_DIFFERENTIATION	0.903508771929825	1	0.0443293451680314	0.298641144915711	0.618195014667145	10	c("TGFBR2"	"CAMK4"	"TNFSF9"	"PSEN1")
1315	GO_MYELOID_LEUKOCYTE_ACTIVATION	0.505982905982906	0.822759516118817	0.0704500850658419	0.323582248712502	0.965529459477314	54	c("HAVCR2"	"CD93"	"AIF1"	"PIK3CD"	"HYAL2"	"CSF1"	"CPLX2"	"TGFBR2"	"TLR7"	"FOXP1"	"CAMK4"	"CX3CR1"	"F2RL1")
1316	GO_MYELOID_LEUKOCYTE_DIFFERENTIATION	0.17195325542571	0.505671310778188	0.135002033828631	0.405381100886242	1.25039812750922	67	c("MMP9"	"TSPAN2"	"PIK3CD"	"L3MBTL3"	"CD109"	"GAB2"	"SH3PXD2A"	"CSF1"	"LRRK1"	"TGFBR2"	"EPHA2"	"LEF1"	"PDE2A"	"MYH9"	"IL31RA"	"SRC"	"FOXP1"	"CAMK4"	"CASP8")
1317	GO_MYELOID_LEUKOCYTE_MEDIATED_IMMUNITY	0.146209386281588	0.476879027557448	0.154190966581424	0.528293626075594	1.32014368631938	21	c("IL6"	"PIK3CD"	"CPLX2"	"CAMK4"	"SERPINB9")
1318	GO_MYELOID_LEUKOCYTE_MIGRATION	0.242685025817556	0.600557957327051	0.112843355675562	0.418546223345001	1.17197163971764	40	c("IL6"	"CCL17"	"PIK3CD"	"FLT1"	"PDGFB"	"HRH1"	"ITGA1"	"TGFB2"	"CKLF"	"CX3CR1"	"PDE4D")
1319	GO_MYOBLAST_DIFFERENTIATION	0.00341662610203071	0.054076529326155	0.431707695803346	0.683484230045232	1.7479918878733	25	c("IGF1"	"JAG1"	"CSRP2"	"RB1"	"KCNAB1"	"SDC1"	"TBX2"	"NRG1"	"HMGCR")
1320	GO_MYOBLAST_FUSION	0.14018691588785	0.471097635432801	0.160801401070022	0.620511418890061	1.33893282038984	13	c("KCNH1"	"PLEKHO1"	"NOS1"	"MYH9"	"FER1L5"	"PITX2")
1321	GO_MYOFIBRIL_ASSEMBLY	0.087260034904014	0.365921198727393	0.199915231309662	0.520368805297679	1.39435253260103	30	c("PDGFRB"	"LMOD1"	"NKX2-5"	"ANKRD1"	"ACTA1"	"ITGB1"	"NEBL"	"MYH10"	"TTN"	"KRT8")
1322	GO_MYOTUBE_CELL_DEVELOPMENT	0.0934579439252336	0.382947545983523	0.199915231309662	0.660159041104895	1.42448403027541	13	c("IGF1"	"ACTA1"	"P2RX2"	"SKI"	"HOMER1")
1323	GO_MYOTUBE_DIFFERENTIATION	0.0125591290640638	0.117366497178725	0.380730400722792	0.595334594007284	1.61637400645212	32	c("IGF1"	"KCNH1"	"ACTA1"	"PLEKHO1"	"AVPR1A"	"NOS1"	"P2RX2"	"MYH9"	"FER1L5"	"SKI"	"PITX2"	"HOMER1")
1324	GO_NADH_METABOLIC_PROCESS	0.736111111111111	0.957967412983337	0.0668966276500666	-0.2997171442053	-0.841319239150257	29	c("ALDOC"	"ENO2"	"HK2"	"IDH3B"	"GPD1L"	"ALDOA"	"IDH3G"	"TPI1"	"MDH1"	"PFKM"	"PGAM2"	"GAPDHS"	"ENO3"	"GAPDH")
1325	GO_NADP_METABOLIC_PROCESS	0.648401826484018	0.906552475908449	0.0725351864394589	-0.332398759689652	-0.871832183354999	22	c("RPIA"	"TALDO1"	"FMO1"	"IDH1"	"SHPK"	"NADK"	"H6PD"	"TPI1")
1326	GO_NAD_METABOLIC_PROCESS	0.397619047619048	0.746573775709114	0.102080107662747	-0.341623975097847	-1.03681170706981	41	c("LDHB"	"ALDOC"	"ENO2"	"HK2"	"NAMPT"	"AFMID"	"IDH3B"	"GPD1L"	"ALDOA"	"NMNAT3"	"NADK"	"NMNAT1"	"IDH3G"	"TPI1"	"MDH1"	"LDHA"	"PFKM"	"PGAM2"	"PNP"	"GAPDHS"	"ENO3"	"NADSYN1"	"GAPDH")
1327	GO_NATURAL_KILLER_CELL_ACTIVATION	0.308035714285714	0.663768233803589	0.114266502484433	-0.434082193441592	-1.12935115847876	21	c("MERTK"	"ITGB2"	"RAB27A"	"IL18R1"	"ID2"	"IL18"	"SP3"	"STAT5B"	"IL21R")
1328	GO_NATURAL_KILLER_CELL_MEDIATED_IMMUNITY	0.629067245119306	0.895487230349616	0.0714786287425507	-0.382284629770154	-0.880164170827634	12	c("RAET1E"	"RAB27A"	"CEBPG")
1329	GO_NCRNA_3_END_PROCESSING	0.986455981941309	1	0.0518457624865066	-0.194816171291731	-0.48930963067737	18	c("EXOSC7"	"EXOSC3"	"EXOSC5"	"RPSA"	"RPS21"	"EXOSC4"	"FBL"	"TRNT1"	"DKC1"	"ERI2"	"PTCD1"	"ELAC2"	"ELAC1"	"EXOSC8"	"EXOSC9"	"EXOSC2"	"ERI1"	"ERI3")
1330	GO_NCRNA_CATABOLIC_PROCESS	0.494356659142212	0.815191387559809	0.0862865626267245	-0.385587964212329	-0.968461206846341	18	c("DEDD2"	"EXOSC7"	"LIN28B"	"DIS3L2"	"EXOSC3"	"EXOSC5"	"ZCCHC11")
1331	GO_NCRNA_METABOLIC_PROCESS	1	1	0.0259033757772498	0.10743571494953	0.417619998463318	463	c("ELL3"	"CHD7"	"EXD1"	"METTL15"	"CSNK1E"	"PPA1"	"CD3EAP"	"RPUSD3"	"GEMIN4"	"PUS7L"	"CTU1"	"GTF2E1"	"POLR1E"	"ELL2"	"BOP1"	"NOL6"	"INTS1"	"ADAT3"	"TEX10"	"UTP6"	"GTF3C6"	"SUV39H1"	"TBL3"	"AARS2"	"EEF1E1"	"SNAPC3"	"WDR46"	"SMAD1"	"NOL8"	"CTU2"	"PUS3"	"BYSL"	"ERI3"	"RPUSD2"	"TSR1"	"DROSHA"	"INTS12"	"ERI1"	"INTS2"	"GTF2F1"	"EXOSC1"	"TYW3"
TUT1	"NOP56"	"DICER1"	"EXOSC9"	"DCAF13"	"MTFMT"	"GTF3C5"	"PUS10"	"RNASEK"	"MPHOSPH6"	"HEATR1"	"DDX21"	"URM1"	"TFB2M"	"RRP9"	"TRMT5"	"PA2G4"	"YRDC"	"WDR75"	"MRTO4"	"PELP1"	"FAM98B"	"ISG20"	"SPIN1"	"RPP30"	"SBDS"	"GARS"	"INTS4"	"CSTF2"	"PRKRA"	"EXOSC8"	"NHP2"	"NAF1"	"POLR2D"	"CDK9"	"THUMPD1"	"MARS2"	"FARSA"	"ADAT1"	"RPL27"	"TAF5"	"TRMT6"	"MOCS3"	"TYW1"	"SMAD2"	"DDX52"	"TRMT61A"	"GTF2E2"	"DHX37"	"TYW5"
TSEN2	"ADAT2"	"NSUN2"	"WDR18"	"WBP11"	"WARS"	"TARS"	"NUDT16"	"EIF6"	"ALKBH8"	"MARS"	"GTF3C2"	"CDKAL1"	"GTF3C3"	"POLR2G"	"PHAX"	"GTF3C4"	"FARSB"	"VARS2"	"DDX27"	"NOP58"	"NOL11")
1332	GO_NCRNA_PROCESSING	1	1	0.0280810636309052	0.107202647116414	0.407772084850906	340	c("CHD7"	"METTL15"	"CSNK1E"	"RPUSD3"	"GEMIN4"	"PUS7L"	"CTU1"	"BOP1"	"NOL6"	"INTS1"	"ADAT3"	"TEX10"	"UTP6"	"SUV39H1"	"TBL3"	"AARS2"	"WDR46"	"SMAD1"	"NOL8"	"CTU2"	"PUS3"	"BYSL"	"ERI3"	"RPUSD2"	"TSR1"	"DROSHA"	"INTS12"	"ERI1"	"INTS2"	"EXOSC1"	"TYW3"	"DGCR8"	"NOL9"	"MAK16"	"EXOSC2"	"INTS6"	"POP4"	"INTS5"	"UBA5"	"INTS9"	"TUT1"	"NOP56"
WDR75	"MRTO4"	"PELP1"	"FAM98B"	"ISG20"	"RPP30"	"SBDS"	"INTS4"	"CSTF2"	"PRKRA"	"EXOSC8"	"NHP2"	"NAF1"	"THUMPD1"	"ADAT1"	"RPL27"	"TRMT6"	"MOCS3"	"TYW1"	"SMAD2"	"DDX52"	"TRMT61A"	"DHX37"	"TYW5"	"UTP23"	"NOP2"	"ELAC1"	"CPSF4"	"ELAC2"	"TSEN2"	"ADAT2"	"NSUN2"	"WDR18"	"WBP11")
[truncated: 3,570 more rows]
[truncated: 18 more columns]
