# Supplementary material for: Transcriptional heterogeneity of stemness phenotypes in the ovarian epithelium
Source: Commun Biol. 2021 May 5;4:527. doi: 10.1038/s42003-021-02045-w (PMC8100130; doi:10.1038/s42003-021-02045-w)
Supplement: Supplementary file 7 — Supplementary Data 5 [file 42003_2021_2045_MOESM7_ESM.csv]

	target_id	ext_gene	pval	qval	b	se_b	mean_obs	var_obs	tech_var	sigma_sq	smooth_sigma_sq	final_sigma_sq
1	ENSMUSG00000042821	Snai1	3.70544092963663e-142	5.37288934797312e-138	2.92482946045087	0.115219402757313	7.14874811275988	2.5823188247425	0.00180734567807179	0.0181059204795559	0.003490772570266	0.0181059204795559
2	ENSMUSG00000025509	Pnpla2	2.77530685378139e-28	2.0120974689915e-24	-0.606240209470674	0.0549688071644178	7.27605601413427	0.111626791571092	0.00118297184135449	0.000527820780369028	0.00334938280026394	0.00334938280026394
3	ENSMUSG00000063011	Msln	7.0175265313196e-26	3.39180449013781e-22	-0.47576515125873	0.0452265694034674	9.54213484737072	0.0697226224404692	8.4690952130208e-05	0.00218640741636663	0.00298347291787977	0.00298347291787977
4	ENSMUSG00000058254	Tspan7	3.12465475835325e-25	1.13268734990305e-21	-0.611140115132756	0.058888420885101	7.80135089220976	0.112599516196777	0.0022694849802103	-0.0015796798559179	0.00293228419130089	0.00293228419130089
5	ENSMUSG00000063260	Syt10	1.22114394120117e-23	3.5413174294834e-20	-0.653745420529609	0.0652315912036333	6.47643386172232	0.132056940873425	0.00188208022639061	0.00292044279160234	0.00450066051004629	0.00450066051004629
6	ENSMUSG00000024130	Abca3	2.94470229921775e-20	7.11636388977624e-17	-0.417248177482825	0.0452500040754674	8.22125140257466	0.053014109490082	0.000278178129874847	0.000703443127950715	0.00279316617336988	0.00279316617336988
7	ENSMUSG00000020866	Cacna1g	5.41711448008975e-20	1.12211657087573e-16	0.979970883296061	0.107037807667297	7.29558703028823	0.300908893152566	0.0138563963716231	0.00215112052856017	0.00332924203370877	0.00332924203370877
8	ENSMUSG00000041439	Mfsd6	1.15986484487529e-19	2.10225503133646e-16	-0.531584352066441	0.0585909277548442	6.70408761169783	0.0854090889801476	0.00102343947118521	-0.000230299506712373	0.00412590575157484	0.00412590575157484
9	ENSMUSG00000027315	Spint1	2.94369083520692e-19	4.74261301227782e-16	-0.485092365994269	0.0540745950356328	7.72355954490033	0.0741032552576964	0.000645758413149848	0.00374033432925168	0.00297609570700632	0.00374033432925168
10	ENSMUSG00000047844	Bex4	7.67772479295988e-19	1.11327009497918e-15	-0.434110915826289	0.0489712763398412	7.56225703054072	0.0575807004985725	0.000509268726007541	0.000796999182380793	0.00308801013352209	0.00308801013352209
11	ENSMUSG00000039982	Dtx4	9.80096719518499e-19	1.29194567572893e-15	-0.415520519927795	0.0470186420521376	7.835230153678	0.0540609257986493	0.000400748568656475	0.00242892024925646	0.00291538048198409	0.00291538048198409
12	ENSMUSG00000051339	2900026A02Rik	1.08280590671643e-18	1.30839047061569e-15	-0.647036784436594	0.0733085469868913	6.10070101716791	0.127920912197531	0.00275284807312542	0.000152067018521432	0.00530836651886845	0.00530836651886845
13	ENSMUSG00000039347	Atp6v0e2	1.15919752880268e-17	1.29295108981837e-14	-0.680142710204206	0.0794844944078216	6.25408292060362	0.146359573694697	0.00238152279426025	0.00709515448264027	0.00494861578972452	0.00709515448264027
14	ENSMUSG00000069008	Gm5537	1.95574772213128e-17	2.02559585506454e-14	-6.38441685103371	0.751426825664255	2.49906124495691	12.7787301290099	0.77386446740683	-0.0857437540556192	0.073098944084959	0.073098944084959
15	ENSMUSG00000026797	Stxbp1	9.03593219847561e-17	8.73473445852642e-14	0.433875637443237	0.0521684905851313	7.43537148304343	0.0573458269402475	0.000887712716376548	0.00020154517139201	0.00319461439851986	0.00319461439851986
16	ENSMUSG00000040612	Ildr2	2.0692262839804e-16	1.87523631985724e-13	-0.378365971291703	0.0460411181380037	7.74595362818602	0.04413079877914	0.000216895136054474	0.00126130025105274	0.00296278170304194	0.00296278170304194
17	ENSMUSG00000053799	Exoc6	3.52694117952721e-16	3.0082733590085e-13	-0.451596431375049	0.0553848518186708	7.01750747658985	0.0639025599510651	0.000943599299591858	0.002457349327735	0.00365762341687233	0.00365762341687233
18	ENSMUSG00000019194	Scn1b	6.7119095615462e-16	5.40681603568999e-13	1.02769820741349	0.12725891138942	4.81598974171055	0.324658955624805	0.0126324445746499	-0.0028701021139851	0.0116598012173803	0.0116598012173803
19	ENSMUSG00000012428	Steap4	8.56707273463831e-16	6.53802919222397e-13	1.51782084870265	0.18864715960599	3.88173508949078	0.730626512970756	0.0303207157835864	0.0190448771462004	0.0230609104575256	0.0230609104575256
20	ENSMUSG00000022415	Syngr1	1.36459825175918e-15	9.89333732525408e-13	-0.558373032978877	0.0698960738509643	6.75014200035516	0.0993966865551445	0.000931895943544457	0.00639629576612472	0.00405268077324894	0.00639629576612472
21	ENSMUSG00000018819	Lsp1	2.49182230908858e-15	1.72054397532306e-12	0.675619293204915	0.0853697848258238	6.18173423770044	0.145684028998662	0.00253295764431647	0.00839904259749471	0.00511533538517405	0.00839904259749471
22	ENSMUSG00000032741	Tpcn1	3.53617242472105e-15	2.3306590981116e-12	-0.35402245005039	0.044981725273118	7.88752181758119	0.0392673421044257	0.00014306899530938	0.00194164795784289	0.00289196441751001	0.00289196441751001
23	ENSMUSG00000044026	Slc35g1	3.91718106348527e-15	2.46952719219724e-12	-0.631707081614885	0.0803949121084311	5.75789968313667	0.124246098704525	0.00337405782914564	0.00228837669061303	0.0063209550102379	0.0063209550102379
24	ENSMUSG00000006800	Sulf2	7.35328712733861e-15	4.44261097276708e-12	0.511864804604346	0.0658071679082664	6.07845028052754	0.0800390509674456	0.0011327270286078	0.000663994858456787	0.00536314799355234	0.00536314799355234
25	ENSMUSG00000041164	Zmiz2	1.22228016203216e-14	7.08922493978651e-12	-0.385668586870966	0.0499979157428399	7.56604663356023	0.0472619763456708	0.000664617900842494	0.00263525544410337	0.00308506946709968	0.00308506946709968
26	ENSMUSG00000034586	Hid1	1.92042928179971e-14	1.07100863792676e-11	-0.623212302667562	0.0814034475034541	5.30375470082691	0.118060946217229	0.00155071114125532	0.000377881306703666	0.00838907075691608	0.00838907075691608
27	ENSMUSG00000041801	Phlda3	2.14149563801259e-14	1.15006247226602e-11	0.361606225603566	0.0473193001746994	7.68253896841573	0.040831555191656	0.000356751727105433	0.00164804386424268	0.00300192252642953	0.00300192252642953
28	ENSMUSG00000049422	Chchd10	2.45886825589957e-14	1.27334248966228e-11	-0.425766799093656	0.0558454138881914	10.0847157491591	0.0581256624659492	7.26578271143216e-05	0.00460540755140078	0.00335348052926609	0.00460540755140078
29	ENSMUSG00000046329	Slc25a23	2.86311337934749e-14	1.43155668967374e-11	-0.537788551157282	0.0707210551688338	6.27346201264719	0.092766718899786	0.00147626158651661	0.00602593987977326	0.00490442336121807	0.00602593987977326
30	ENSMUSG00000003378	Grik5	4.25423005361489e-14	2.05621119258053e-11	-0.559608187169675	0.074091083825137	5.66973001429783	0.0992371506336267	0.00157454833913208	0.00503639377265327	0.00665968471444314	0.00665968471444314
31	ENSMUSG00000027506	Tpd52	4.83690171376634e-14	2.26242176934232e-11	-0.544828118284758	0.0722943556845279	6.80599353488905	0.0953230721787219	0.00115995821771879	0.00667975257804275	0.00396503120132322	0.00667975257804275
32	ENSMUSG00000030342	Cd9	1.53379785421042e-13	6.95002152689097e-11	-0.434436589510099	0.0588333128003495	6.60271280124477	0.0606399006879268	0.00090399856890906	0.00412019592656217	0.00428803947368659	0.00428803947368659
33	ENSMUSG00000030824	Nucb1	3.6241117679951e-13	1.5924127465433e-10	0.329230605805468	0.0452930080238183	8.51283464104283	0.0337684370372626	0.000320795935485072	0.00124245343645417	0.00275638892828344	0.00275638892828344
34	ENSMUSG00000015094	Npdc1	3.8802102168247e-13	1.65479553364583e-10	-0.373902940301699	0.051504086883304	7.10874667663657	0.0439418207251787	0.000439557228130244	0.00206144039099748	0.00353944922039415	0.00353944922039415
35	ENSMUSG00000046727	Cystm1	8.36971111414904e-13	3.46745174729032e-10	-0.532526372060485	0.0744275783635012	5.66763705997459	0.0873458886605046	0.00164112981626598	0.00119710465690196	0.00666806681531668	0.00666806681531668
36	ENSMUSG00000001552	Jup	9.84562326575729e-13	3.96559825981891e-10	-0.368369392445483	0.0516455320240451	7.12077518144107	0.0425149787100013	0.000476287107130685	0.00178143279637555	0.00352460435993932	0.00352460435993932
37	ENSMUSG00000047428	Dlk2	1.87267973463723e-12	7.33888004114589e-10	1.04928966531419	0.148969588314672	4.67220021842016	0.356932966411722	0.00964814894962316	0.0236397584143412	0.0128771182186491	0.0236397584143412
38	ENSMUSG00000006930	Hap1	2.21868939295486e-12	8.46605163101197e-10	-0.611758895673169	0.087145147256505	5.29617922981672	0.113987313227134	0.0029605215834221	-0.000819734962724552	0.00843089345211482	0.00843089345211482
39	ENSMUSG00000047945	Marcksl1	2.73015320581338e-12	1.01505696113574e-09	0.378760951343927	0.0541786900426904	7.14006175694692	0.0454166819244922	0.000901821837409286	0.00207158371959698	0.00350117384470359	0.00350117384470359
40	ENSMUSG00000028364	Tnc	3.28023760043253e-12	1.18908613015679e-09	0.935131202392886	0.134258337367609	6.08433519748893	0.283971471089887	0.00226164749336455	0.0247763042357075	0.00534856974805395	0.0247763042357075
41	ENSMUSG00000043439	Epop	5.52094008083507e-12	1.95252758956362e-09	0.538064474922793	0.0780766064427581	5.78602534588293	0.0883779346837432	0.0029248810360618	-0.00101997987161096	0.00621905367436419	0.00621905367436419
42	ENSMUSG00000045319	Proser2	1.20774810518067e-11	4.16960655359993e-09	-0.545006222549303	0.0803929153950477	6.2870386684738	0.0962599342779863	0.00482068702887579	0.00411731233705968	0.00487384423969717	0.00487384423969717
43	ENSMUSG00000045868	Gvin1	1.38957528200234e-11	4.68577711372883e-09	-0.385844932686327	0.0570861867043747	7.78758256556219	0.0484901830729343	0.00194871328014632	0.00283539853112812	0.00293953578852376	0.00293953578852376
44	ENSMUSG00000028780	Sema3c	3.51792859594658e-11	1.15931737820967e-08	-0.351565657922641	0.0530819060770504	6.97655975059517	0.0394765039129491	0.000512834472624262	0.00248339098209479	0.00371369865653493	0.00371369865653493
45	ENSMUSG00000068747	Sort1	3.74041400604968e-11	1.20524451306045e-08	-0.352410732219968	0.0532824452447511	8.73177111463697	0.0406648200206558	0.000157936483174757	0.00410059197371508	0.00275775908710759	0.00410059197371508
46	ENSMUSG00000022421	Nptxr	4.11171031790751e-11	1.29608260020998e-08	0.372389336213069	0.0564226675411889	7.17147438564684	0.0447326291884116	0.00131126485399425	0.0026018399845656	0.00346401126470104	0.00346401126470104
47	ENSMUSG00000078794	Dact3	4.40256246118558e-11	1.35823735504662e-08	0.83214353175184	0.126276454948723	4.70708475717887	0.215001836173424	0.0113495476598917	-0.00227082398177071	0.0125690669517336	0.0125690669517336
48	ENSMUSG00000034612	Chst11	4.66725768224629e-11	1.40990075817857e-08	-0.306966072892267	0.0466430067336582	7.92424999978326	0.0288725145827055	0.000385850909463714	0.000369228603830463	0.00287750420627041	0.00287750420627041
49	ENSMUSG00000006651	Aplp1	5.46805321979333e-11	1.61809738136741e-08	0.487115361811852	0.0742825636639398	5.77429941543881	0.0778058918313125	0.00110861759619184	0.00716823130053907	0.00626103233984908	0.00716823130053907
50	ENSMUSG00000031990	Jam3	6.0525716573204e-11	1.75524578062292e-08	0.844651069667171	0.129103499224138	4.168739719201	0.215182110824217	0.00650479526247061	-0.00506544279091051	0.018496775005405	0.018496775005405
51	ENSMUSG00000038677	Scube3	6.80214786847026e-11	1.93394400181998e-08	0.522758640783647	0.0801168064762062	6.13765037863217	0.0896854221701252	0.00269994717902475	0.00692810684089406	0.00521924075150155	0.00692810684089406
52	ENSMUSG00000049521	Cdc42ep1	1.26414342484436e-10	3.47206309609065e-08	0.302616844309293	0.0470528555550108	7.86886937506584	0.0297166370359929	0.000421017090060878	0.00238342128253701	0.00289993973376019	0.00289993973376019
53	ENSMUSG00000062661	Ncs1	1.26909892477796e-10	3.47206309609065e-08	0.596453805052719	0.0927491319622067	5.12974305287454	0.11137983212017	0.00348556405414985	0.00233029801036262	0.00941803816546441	0.00941803816546441
54	ENSMUSG00000028019	Pdgfc	1.80153248586656e-10	4.83744834167871e-08	-0.346284258495421	0.0542989013054028	7.13780547585881	0.0378632969761642	0.000918664980635679	0.00144316085892324	0.00350389104382513	0.00350389104382513
55	ENSMUSG00000061666	Gdpd1	1.8541539324505e-10	4.88822400373314e-08	-0.346022749305528	0.0542954608717755	7.1020787641793	0.0391936764213827	0.000874241413309573	0.00321845047456017	0.00354775419360819	0.00354775419360819
56	ENSMUSG00000024556	Me2	1.96189916348787e-10	5.07991747688825e-08	-0.279895943933949	0.0439791027755178	8.70612292659294	0.0240810135890928	0.000144920456913971	0.000578194242948983	0.00275632176449537	0.00275632176449537
57	ENSMUSG00000046718	Bst2	2.10418500415629e-10	5.35275132636248e-08	-0.382338906552628	0.0601773249453504	7.05722629509142	0.0482004843642516	0.000521497764020054	0.00491046789234738	0.0036049952065831	0.00491046789234738
58	ENSMUSG00000038605	Samd10	2.90843106200672e-10	7.14783905069448e-08	-0.472495957370653	0.0749567329770953	5.95468218634898	0.0716540763431324	0.00273905028633509	0.00310888399322704	0.00568871744156426	0.00568871744156426
59	ENSMUSG00000054641	Mmrn1	2.90309846341451e-10	7.14783905069448e-08	0.753666763055691	0.119556262274095	4.72385484674095	0.177679191166911	0.00901657036301731	7.73224450544563e-05	0.012423979410411	0.012423979410411
60	ENSMUSG00000040848	Sft2d2	3.20999511521025e-10	7.75748819509143e-08	-0.295062636111712	0.0469226190510778	7.69920354952615	0.027493396691068	0.000311390360475041	0.00140712079241292	0.00299120790744382	0.00299120790744382
61	ENSMUSG00000023169	Slc38a1	3.75495206817766e-10	8.92570573583214e-08	-0.296914137795285	0.0474009333464905	7.88235174024133	0.027581073102944	0.000476139992366231	0.000940949427794674	0.00289413273081143	0.00289413273081143
62	ENSMUSG00000034341	Wbp2	5.41469581397868e-10	1.2663401500434e-07	-0.295478917491289	0.0476072955670101	7.52184746778013	0.0267337672605005	0.000279420832855512	0.000397366737086276	0.00312026105395148	0.00312026105395148
63	ENSMUSG00000041797	Abca9	5.62448359940297e-10	1.29452400303719e-07	0.41064871964934	0.0662271516577602	6.55684256170091	0.0558529540249331	0.000920797594374711	0.00565825583067525	0.00436325869732206	0.00565825583067525
64	ENSMUSG00000058317	Ube2e2	6.27118705467594e-10	1.42081581707502e-07	0.535616065909169	0.0866207784038803	5.63412400886167	0.0912168072341741	0.00445024490098501	0.00198905036922654	0.0068044939759562	0.0068044939759562
65	ENSMUSG00000034993	Vat1	7.87479246890362e-10	1.75668447383235e-07	-0.368978106954724	0.0600215122937944	9.5684924364444	0.0451665513492078	7.54943114883592e-05	0.00532837859556281	0.00299702848039569	0.00532837859556281
66	ENSMUSG00000018849	Wwc1	1.13774203552508e-09	2.49958477501722e-07	-0.45014575841349	0.073930367809837	6.5721296584889	0.0633721691972698	0.00386055849218486	-0.000632048427218305	0.00433799043456181	0.00433799043456181
67	ENSMUSG00000046079	Lrrc8d	1.20893713348292e-09	2.6163564829108e-07	-0.455960882014098	0.0750052374659747	6.04428868442734	0.0635687765445492	0.00298950335776411	-0.00149115489972959	0.00544917511322678	0.00544917511322678
68	ENSMUSG00000037580	Gch1	1.23387860774641e-09	2.63106467828278e-07	-0.413966987285344	0.0681339860809894	6.35293801712439	0.0545291840315891	0.00222964893986628	0.00166858113883149	0.0047337111490604	0.0047337111490604
69	ENSMUSG00000056214	Pard6g	1.46422093805697e-09	3.07698602925016e-07	0.80002961708549	0.132274428629115	5.4042709653211	0.213010045827177	0.00435285042608366	0.0218919362776546	0.00785846530717473	0.0218919362776546
70	ENSMUSG00000039542	Ncam1	1.55103491104338e-09	3.21285803001842e-07	-0.316070020436764	0.0523384206250494	7.55869283493174	0.0316619902199511	0.00101817630368749	0.00109671478916529	0.0030907891065994	0.0030907891065994
71	ENSMUSG00000031778	Cx3cl1	1.60313979842054e-09	3.2740178981828e-07	-0.537538661166039	0.0890903815053663	5.4007028901057	0.096208858966579	0.000762815508863477	0.0111428286062941	0.00787654132142515	0.0111428286062941
72	ENSMUSG00000022797	Tfrc	2.34239137160907e-09	4.71731595671271e-07	-0.317068246695726	0.053091709026961	7.65422361418387	0.0304593508973151	0.00120727735359881	-0.000832691130468037	0.00302081699750643	0.00302081699750643
73	ENSMUSG00000010601	Apol7a	2.37560126924675e-09	4.71866005535314e-07	-0.639686379232553	0.107153928481467	5.21565538503326	0.132224490216568	0.00833103849928062	0.003500075355559	0.00889190808423656	0.00889190808423656
74	ENSMUSG00000028583	Pdpn	2.95113288566057e-09	5.70552357894377e-07	-0.284784372969993	0.0479895993186413	7.51538857386215	0.0245562253700301	0.000328936704903001	-4.69571503321955e-05	0.00312556575924261	0.00312556575924261
75	ENSMUSG00000096951	Pdpn	2.95113288566057e-09	5.70552357894377e-07	-0.284784372969993	0.0479895993186413	7.51538857386215	0.0245562253700301	0.000328936704903001	-4.69571503321955e-05	0.00312556575924261	0.00312556575924261
76	ENSMUSG00000022270	Fam134b	3.05346337550043e-09	5.82568670325741e-07	-0.444581334012007	0.0749880234692462	5.85492737854464	0.0615303940245291	0.00244770839325156	0.000345573180449314	0.00598709710248478	0.00598709710248478
77	ENSMUSG00000019539	Rcn3	3.23722229831384e-09	6.09606796435722e-07	0.53828739497089	0.0909408605264165	6.85071635243931	0.0968502840113065	0.00135729438052106	0.0110480657894066	0.00389659559991331	0.0110480657894066
78	ENSMUSG00000040836	Gpr161	3.76581965868538e-09	7.00056218601769e-07	0.542695995342353	0.0920734395635481	5.43918018848075	0.094740249572553	0.00503179192997501	0.00294891627548085	0.00768448547961851	0.00768448547961851
79	ENSMUSG00000020241	Col6a2	3.8376704340669e-09	7.04382548024937e-07	1.34778867298016	0.228786109402753	6.67156343884191	0.607771992730862	0.00196616841637631	0.0765484573670963	0.00417759749731013	0.0765484573670963
80	ENSMUSG00000037493	Cib2	5.5329773196132e-09	1.00285213917989e-06	1.56388617340709	0.268234525999256	2.93430377166776	0.787210490912264	0.0570518407448481	0.00980878663028301	0.0508728006622205	0.0508728006622205
81	ENSMUSG00000028480	Glipr2	6.17717358125176e-09	1.1057903324463e-06	0.37171529902492	0.0639577405174212	6.45324035060331	0.044553842690358	0.00159382453620803	0.00228388000329484	0.00454206432193264	0.00454206432193264
82	ENSMUSG00000043557	Mdga1	6.93309797653948e-09	1.22597464219296e-06	1.00370785718423	0.17327603253254	4.09032238162927	0.336650704119369	0.0254141171022284	0.0176132145819759	0.0196227580730983	0.0196227580730983
83	ENSMUSG00000089943	Ugt1a5	7.19094014138291e-09	1.25624857891629e-06	-3.81475786084074	0.659262340891642	1.21423174986043	4.52622557334529	0.447578340749514	-0.246937950385231	0.204361910427377	0.204361910427377
84	ENSMUSG00000045672	Col27a1	8.75021652484156e-09	1.5104540429786e-06	0.833576979789609	0.144885988393686	6.02754417251268	0.233645513929928	0.00423526970007576	0.0272526547491473	0.00549229807948289	0.0272526547491473
85	ENSMUSG00000052727	Map1b	9.99352525825577e-09	1.70477783817304e-06	-0.440813207099566	0.0769194927033696	5.37910244030143	0.0623767652235015	0.000887766593813546	0.00421458360303656	0.00798714594280206	0.00798714594280206
86	ENSMUSG00000057672	Pkn1	1.09890675067128e-08	1.85280789357367e-06	-0.339317340205245	0.0593761163543014	7.15921123571138	0.035387162285998	0.00180991471238615	-0.0007520583663742	0.00347837007759316	0.00347837007759316
87	ENSMUSG00000069920	B3gnt9	1.18697346109951e-08	1.97828910183252e-06	0.362374861975044	0.0635568451081481	6.99140323323959	0.0442420292495511	0.00156373376268232	0.00449547507746937	0.00369316371595737	0.00449547507746937
88	ENSMUSG00000050043	Tmx2	1.21121757648826e-08	1.99575623398634e-06	-0.306200771375869	0.0537369712539699	7.64764835120278	0.0299760353628256	0.00130616568029733	0.00100428637654333	0.00302532743902765	0.00302532743902765
89	ENSMUSG00000031604	Msmo1	1.59643346370604e-08	2.58278121052245e-06	-0.304017281173009	0.053800141029509	7.36047833206566	0.0302315107695987	0.0010770658792758	0.00205238236328703	0.00326461688291679	0.00326461688291679
90	ENSMUSG00000051457	Spn	1.60310557894497e-08	2.58278121052245e-06	0.756437540615636	0.133879264027913	4.44581251740126	0.177394165351238	0.0117807552227049	-0.00461220585339473	0.0151047307822788	0.0151047307822788
91	ENSMUSG00000031906	Smpd3	2.19620725835911e-08	3.49945112595682e-06	0.378764973761509	0.0676875015487324	7.77295074526321	0.0485367890436588	0.000473050303776903	0.00639934649508757	0.00294748133250551	0.00639934649508757
92	ENSMUSG00000006731	B4galnt1	2.61253741695764e-08	4.11758614629193e-06	0.661004025986069	0.118766021866275	4.59568735277614	0.137402180606879	0.00757424898326794	0.000331105886659012	0.0135838029416427	0.0135838029416427
93	ENSMUSG00000036944	Tmem71	2.83159210913396e-08	4.41484791209058e-06	-0.542872959193953	0.0977877626662503	5.34179862204619	0.0974605537952121	0.00616070028791565	0.00514834827210003	0.00818296950299069	0.00818296950299069
94	ENSMUSG00000002006	Pdzd4	3.60713923587825e-08	5.56420414045049e-06	0.428104710143184	0.0777089294296919	5.88090349821815	0.0572555087997231	0.00315247392844416	-0.00031070399633272	0.0059055426412191	0.0059055426412191
95	ENSMUSG00000001211	Agpat3	3.98681047598324e-08	6.08513177913231e-06	-0.340407389555627	0.0619887860671393	6.69167281533453	0.0393742887769157	0.00103165930096788	0.00473225509614846	0.00414562479006232	0.00473225509614846
96	ENSMUSG00000057440	Mpp7	4.27793781465066e-08	6.46146857421193e-06	-0.332785050468925	0.0607385459400083	6.69825129352492	0.0343404189905518	0.00139858137428461	-2.76631694660543e-06	0.00413517507007514	0.00413517507007514
97	ENSMUSG00000007038	Neu1	4.71708662532365e-08	7.05131505847349e-06	-0.302222429829707	0.0553352920294326	7.20329844429121	0.0298204901114954	0.00116533622279101	0.00185837750701394	0.00342765559318287	0.00342765559318287
98	ENSMUSG00000021950	Anxa8	5.00906117091762e-08	7.41136601819444e-06	-0.383993546033164	0.0704447544709226	6.08494149061864	0.0470647526627762	0.00209662356189597	0.00144017599340313	0.00534707158680689	0.00534707158680689
99	ENSMUSG00000061981	Flot2	5.38448221524556e-08	7.88636284051117e-06	-0.252303262602417	0.0463952849398199	7.90281433460423	0.0199902349828568	0.000343041851785062	0.000773400756851903	0.00288574184518556	0.00288574184518556
100	ENSMUSG00000024644	Cndp2	5.84087725194651e-08	8.46927201532245e-06	-0.252201719062411	0.0465007506981522	8.01347896871111	0.0216764959080004	0.000310819206863565	0.00293266051637398	0.0028470236693652	0.00293266051637398
101	ENSMUSG00000004032	Gstm5	6.00303765311127e-08	8.61822237327855e-06	0.371737966510627	0.0686026602442506	6.19571825006078	0.0460099784520714	0.00197667711117668	0.00371487754936652	0.00508281037770544	0.00508281037770544
102	ENSMUSG00000023961	Enpp4	6.19449967312539e-08	8.80590639807041e-06	-0.284975744060121	0.0526456313414482	7.19444833837644	0.0262161792821797	0.000719710545407584	0.00159632304383489	0.00343763320360193	0.00343763320360193
103	ENSMUSG00000041912	Tdrkh	7.14367533385576e-08	1.005663032436e-05	-0.41074049922352	0.076239260804231	6.70827899139806	0.0573387634531173	0.00459938824311498	0.00380865693488673	0.00411924908884836	0.00411924908884836
104	ENSMUSG00000023092	Fhl1	7.38049087947408e-08	1.02901074761898e-05	0.32769588906209	0.0608913070647737	7.60005410736065	0.0366646802437261	0.000467924985313202	0.00509370192877164	0.00305933413280863	0.00509370192877164
105	ENSMUSG00000024900	Cpt1a	9.52831925603623e-08	1.30732010719019e-05	-0.305812990541475	0.0573166828191359	8.56812779580041	0.0319987181104431	0.000207459300735126	0.00472034389334902	0.00275440392633333	0.00472034389334902
106	ENSMUSG00000036545	Adamts2	9.55696078359723e-08	1.30732010719019e-05	0.689276042112709	0.129200035218688	4.58927912496513	0.162561617589781	0.0015523586256495	0.0234866150251157	0.013645013699001	0.0234866150251157
107	ENSMUSG00000081137	BC022960	1.00037418162662e-07	1.35564725547533e-05	0.701866153342747	0.131764875749665	4.62648536494648	0.168619208140033	0.00999126381002366	0.0160517099119632	0.0132940627208046	0.0160517099119632
108	ENSMUSG00000017697	Ada	1.01093015875359e-07	1.35726734277103e-05	0.65032619183348	0.122132761104406	4.47314103871188	0.13932925519049	0.00756176261647444	0.00800324795239938	0.0148128543860043	0.0148128543860043
109	ENSMUSG00000019302	Atp6v0a1	1.11594236689113e-07	1.48451048806618e-05	-0.306885073022193	0.0578291431603925	7.90063508696063	0.0322665861715488	0.00122093359893131	0.00379538109906644	0.00288661107821944	0.00379538109906644
110	ENSMUSG00000021708	Rasgrf2	1.39504056774487e-07	1.83891711202733e-05	0.59409624274312	0.112819502814411	5.01353317925848	0.107757782563173	0.00890348635328361	-0.00656263776487668	0.0101888739696528	0.0101888739696528
111	ENSMUSG00000026305	Lrrfip1	1.41616139994948e-07	1.84994056750157e-05	-0.235041847340657	0.0446581081550491	8.62863274736805	0.0166755458718217	0.000237482266719668	-0.000109801177433149	0.00275403766926243	0.00275403766926243
112	ENSMUSG00000026921	Egfl7	1.44816746664776e-07	1.87485966664219e-05	0.968620084194114	0.184182247095774	3.79223230735464	0.295935706131532	0.0261196867124551	-0.00803437936211897	0.0247649635054179	0.0247649635054179
113	ENSMUSG00000027864	Ptgfrn	1.55076803852981e-07	1.98992358926392e-05	0.896051128363239	0.170792624595979	4.17227590193139	0.275876432131969	0.0179952895747119	0.0257598913498625	0.0184479106805937	0.0257598913498625
114	ENSMUSG00000020592	Sdc1	1.69441170918992e-07	2.15517278800472e-05	0.38151138444384	0.0729456796416125	6.04678313892569	0.0500505675521288	0.000814165789704704	0.00716744247786043	0.00544280750301545	0.00716744247786043
115	ENSMUSG00000026817	Ak1	1.78196897436963e-07	2.23779965826073e-05	0.520592986127264	0.0997160691556561	7.55980296342035	0.0932370704988971	0.00279114676079925	0.0121237949109841	0.00308992217664992	0.0121237949109841
116	ENSMUSG00000034910	Pygo1	1.79023972660858e-07	2.23779965826073e-05	0.877259592662848	0.168060752876313	4.679851313097	0.264768617864519	0.0101531359884303	0.0322134889975993	0.0128088201266399	0.0322134889975993
117	ENSMUSG00000050390	C77080	2.52383130336159e-07	3.12782511955069e-05	-0.253610399785508	0.0491881562455425	7.96059883656481	0.0212831239097278	0.000764676209525628	0.00171989059787251	0.00286453586272823	0.00286453586272823
118	ENSMUSG00000052062	Pard3b	2.71111867187508e-07	3.33145938493125e-05	-0.432957846136064	0.0841921560623599	5.71716691730896	0.0601841386942828	0.00415849418465889	0.000776992984152769	0.00647398452898426	0.00647398452898426
119	ENSMUSG00000017167	Cntnap1	2.8547187892003e-07	3.47843886079029e-05	-0.407476692518435	0.079386912898054	6.87811525894617	0.0573739148111085	0.000635448228507745	0.00881797468071708	0.00385550891658684	0.00881797468071708
120	ENSMUSG00000025353	Ormdl2	2.99081663766279e-07	3.60105283413922e-05	-0.373249291584159	0.0728429912452639	6.33120504104214	0.0444728676699168	0.00318065488942276	0.000167292072444555	0.00477849717091364	0.00477849717091364
121	ENSMUSG00000040254	Sema3d	3.00501650297135e-07	3.60105283413922e-05	-0.246287717436712	0.048073661244044	7.91821637812109	0.0198997477793276	0.000586849997700778	0.00154121981638962	0.00287976536040987	0.00287976536040987
122	ENSMUSG00000054452	Aes	3.03389058820146e-07	3.60585356794436e-05	-0.241432032896435	0.047142452983464	8.94988516308585	0.0201537210005092	0.000104458872426942	0.00322915743752023	0.00278374404447404	0.00322915743752023
123	ENSMUSG00000040907	Atp1a3	3.40212881165277e-07	4.01063965601342e-05	-0.397081310294939	0.0778638360197765	8.99467433093487	0.054577402447321	0.000895429303972059	0.00819873613559991	0.00279215263292504	0.00819873613559991
124	ENSMUSG00000016028	Celsr1	3.57138360258546e-07	4.1762146965717e-05	-0.321767803636946	0.0632095865997716	6.65997665011956	0.0342429386588068	0.00179712270262861	0.00218110582437615	0.00419605505454244	0.00419605505454244
125	ENSMUSG00000069237	Fam8a1	4.42907784327845e-07	5.137730298203e-05	-0.257584479047512	0.0510116161138095	7.24783090347866	0.0215643360427516	0.000524243780874192	0.00155001483024878	0.00337903368693982	0.00337903368693982
126	ENSMUSG00000020541	Tom1l1	5.50013127560999e-07	6.32951615050356e-05	-0.488627881344742	0.0975696545762931	6.81124940907579	0.0830509669211997	0.00371040948653034	0.0105693467546754	0.0039569042599785	0.0105693467546754
127	ENSMUSG00000033379	Atp6v0b	5.9341098356995e-07	6.77516477304274e-05	-0.250451611735729	0.050157038431745	7.45255927841381	0.0189862936061635	0.000594321660186576	-0.000383708335366006	0.00317927109617874	0.00317927109617874
128	ENSMUSG00000049604	Hoxb13	6.0704582226754e-07	6.87669095537448e-05	0.696909933421297	0.139690366858007	5.19475952521106	0.169121114901893	0.0056289294638666	0.0236411684255202	0.00901655850788865	0.0236411684255202
129	ENSMUSG00000025586	Cpeb1	6.44767381919689e-07	7.24738530064767e-05	-0.492985125794757	0.0990466607125297	5.28404069244405	0.0812430584346611	0.00621690548589211	0.00419904221185735	0.00849845601156235	0.00849845601156235
130	ENSMUSG00000063568	Jazf1	6.54207593433654e-07	7.29693084983691e-05	-0.325491868975399	0.0654322524839532	6.4136877035592	0.034544003794346	0.00180709045840943	0.00164355549611143	0.00461497903927626	0.00461497903927626
131	ENSMUSG00000028943	Espn	7.62136401177941e-07	8.43586092906882e-05	-0.430218296760436	0.0870038061183896	6.32656152006603	0.0646099295951388	0.00157012807264721	0.00978436534598227	0.00478824069498982	0.00978436534598227
132	ENSMUSG00000042357	Gjb5	7.7639596656799e-07	8.52859205699686e-05	1.46678700306547	0.296847791617062	2.83674211665027	0.688874381220839	0.0769717317798999	-0.022677797389521	0.0552061853019899	0.0552061853019899
133	ENSMUSG00000025731	Mettl26	8.69979664163148e-07	9.48474069952304e-05	-0.387774573705502	0.0788323715900218	5.92030724558244	0.0510636963805025	0.00353461029121029	0.00390659017973654	0.00578720392455063	0.00578720392455063
134	ENSMUSG00000025757	Hspa4l	9.37833335211416e-07	0.0001007302471153	-0.411167804274872	0.0838390202295655	5.23322310892159	0.0527443964835288	0.00175474240407896	0.000778641973250005	0.00878872956550128	0.00878872956550128
135	ENSMUSG00000115951	AC146980.1	9.37833335211416e-07	0.0001007302471153	-0.411167804274872	0.0838390202295655	5.23322310892159	0.0527443964835288	0.00175474240407896	0.000778641973250005	0.00878872956550128	0.00878872956550128
136	ENSMUSG00000039116	Adgrg6	9.71447266656278e-07	0.000103573421812618	-0.555741703579818	0.113478372949374	6.34084335646567	0.0996914861679186	0.0145575399541108	-0.00576149765588599	0.00475847173674518	0.00475847173674518
137	ENSMUSG00000070639	Lrrc8b	1.08101456683935e-06	0.000114413950504895	-0.371989835313725	0.0762854724580391	6.76326856075835	0.0484962992427952	0.00110004161063679	0.00762916835158258	0.00403187704650242	0.00762916835158258
138	ENSMUSG00000040502	March9	1.17934513089543e-06	0.000123916698536114	-0.292966168779736	0.060292560506443	6.69341145465874	0.0280078559349851	0.00130992653489042	0.00151395236528765	0.00414286274374421	0.00414286274374421
139	ENSMUSG00000064246	Chil1	1.2097344477719e-06	0.000126195320091313	0.605392623717411	0.124719420952894	4.73177381829387	0.128615989410825	0.00801047834098315	0.0153219226032545	0.0123561302747364	0.0153219226032545
140	ENSMUSG00000035373	Ccl7	1.22962994018209e-06	0.000127354529518859	0.53552576744201	0.110399418831809	4.94180439022518	0.100383318359172	0.00758337011910291	0.01035033498198	0.0106986773984989	0.0106986773984989
141	ENSMUSG00000003518	Dusp3	1.41148836004284e-06	0.000145153058302278	-0.24066516107698	0.0498955882022157	8.72541500626982	0.0203633995933167	0.00055775310579651	0.00317660147727112	0.00275737128567446	0.00317660147727112
142	ENSMUSG00000028080	Lrba	1.49507822986791e-06	0.000152666438965385	-0.359834184656265	0.0747801805580168	6.67545805055714	0.0455546826193184	0.00240616305066149	0.0059819500557729	0.00417140028767121	0.0059819500557729
143	ENSMUSG00000000223	Drp2	1.55607056619908e-06	0.000155607056619908	0.613680263035528	0.127746346144328	4.5877543846345	0.132563994315678	0.00904930064028491	0.0154293927895546	0.0136596254261586	0.0154293927895546
144	ENSMUSG00000013611	Snx31	1.55453563759934e-06	0.000155607056619908	-0.671835763969754	0.139846498290976	4.18443204850404	0.145099462916472	0.011054419608719	0.00105867388106295	0.0182811450176531	0.0182811450176531
145	ENSMUSG00000026796	Fam129b	1.53937708214844e-06	0.000155607056619908	0.355667321408109	0.0740040084761164	6.45833765253656	0.0445216849799258	0.000278289355309357	0.00793660055049031	0.00453288483301116	0.00793660055049031
146	ENSMUSG00000017615	Tnfaip1	1.60314347722409e-06	0.000159216304244858	-0.215116157133631	0.0448352078626066	8.320916578032	0.0156743153032654	0.000239714738703922	0.00200006899290026	0.00277557905742079	0.00277557905742079
147	ENSMUSG00000003070	Efna2	1.66282227312521e-06	0.000164019884083779	0.313781020895294	0.0654992974099667	6.3282235174591	0.0334847031063846	0.00165049087756156	0.00328343960263406	0.00478474606423733	0.00478474606423733
148	ENSMUSG00000023484	Prph	1.7263196783216e-06	0.000169132671186914	-0.314325629076874	0.0657161969012292	9.47256938671142	0.034822522570565	0.000107009530992589	0.0063709182717491	0.00294970185053172	0.0063709182717491
149	ENSMUSG00000032717	Mdfi	1.82443487714659e-06	0.00017754567596393	0.601958530433395	0.126144974682355	4.4521291377476	0.123056075374251	0.00883217323443969	0.00910514384779895	0.0150366587219783	0.0150366587219783
150	ENSMUSG00000042644	Itpr3	1.93672283361812e-06	0.000186385887483666	-0.215796957043157	0.0453362826837496	8.36503141209487	0.0159683284915235	0.000313599984362386	0.00218368812913486	0.0027694678070089	0.0027694678070089
151	ENSMUSG00000052396	Mogat2	1.94098406965749e-06	0.000186385887483666	0.406430783072543	0.0853940599484637	5.57267023608595	0.0583063689980663	0.00362115016210792	0.00731706804961481	0.00706568614376804	0.00731706804961481
152	ENSMUSG00000022893	Adamts1	2.11649071208326e-06	0.00020082363170548	0.60573482167198	0.127739043405734	6.55282460070672	0.12965511810805	0.00126740639646407	0.023208488418854	0.00436993791665546	0.023208488418854
153	ENSMUSG00000064181	Rab3ip	2.11903556213369e-06	0.00020082363170548	-0.391195965846992	0.0825007275110266	5.4708421740703	0.0496582214867182	0.00267842043807461	0.00200650003471306	0.0075311346216984	0.0075311346216984
154	ENSMUSG00000056091	St3gal5	2.21739519561752e-06	0.000208780716470481	-0.224813409522464	0.0475038622065491	7.65793738993688	0.0172817178871419	0.00036663556864182	0.00228261087736742	0.00301828981816638	0.00301828981816638
155	ENSMUSG00000021143	Pacs2	2.57796896642556e-06	0.000241164838794649	-0.222265244831379	0.0472717274972603	8.10445082813228	0.0161147401106209	0.000531382607036493	0.00108635288375731	0.00282054172382637	0.00282054172382637
156	ENSMUSG00000013921	Clip3	2.60774551380103e-06	0.000242386602244327	1.47267997026641	0.313368212727175	2.60157549233724	0.721624165461599	0.0801464497822747	0.00858889648576798	0.067153005339461	0.067153005339461
157	ENSMUSG00000039470	Zdhhc2	2.80742085273617e-06	0.000259284091494742	-0.468635120711705	0.100041043731401	5.79143084564122	0.077895515426384	0.00378271061660422	0.011229605029698	0.00619996198275489	0.011229605029698
158	ENSMUSG00000002107	Celf2	2.86481551695475e-06	0.000262910284783822	-0.336094120982539	0.0718106666277605	6.41765256350363	0.0400759036575352	0.00234653628579296	0.00538862147649208	0.00460752706460939	0.00538862147649208
159	ENSMUSG00000067158	Col4a4	2.90950762642939e-06	0.000265332456498277	-0.686133568655929	0.146700428270742	4.18255905100579	0.158546837815194	0.0139748052868943	0.00766651421840291	0.0183067181953344	0.0183067181953344
160	ENSMUSG00000037419	Endod1	3.20390190178566e-06	0.000290353609849326	-0.354612257534732	0.0761412383012711	5.92598526329572	0.0403736729804768	0.00292558610770069	0.000385310170190841	0.00577064614737573	0.00577064614737573
161	ENSMUSG00000029167	Ppargc1a	3.25349982667711e-06	0.000293017065135516	-0.659818314290798	0.141770465924679	4.48292575406911	0.151992738924626	0.0154383006406477	0.011292545062554	0.0147099968721033	0.0147099968721033
162	ENSMUSG00000020640	Itsn2	3.84407655067058e-06	0.000344068580152614	-0.286994562855865	0.0621248850386806	6.99875349481771	0.0273025709565744	0.00210617009358932	0.00113483893631801	0.00368308191801461	0.00368308191801461
163	ENSMUSG00000005686	Ampd3	4.04565947212026e-06	0.000359889953041373	-0.679103810338457	0.147342254109773	4.32945246030957	0.152711813037997	0.0161366783215177	0.00180984351989967	0.0164279314477058	0.0164279314477058
164	ENSMUSG00000023043	Krt18	4.22465606494494e-06	0.000373521420376229	-0.399763753018986	0.0869049277071302	8.44865438742635	0.057006277220085	0.000253027563681624	0.0110756721259907	0.00276067449904545	0.0110756721259907
165	ENSMUSG00000033174	Mgll	4.46944012757508e-06	0.000390402902709871	-0.304950243632525	0.0664630772610574	6.16736387390919	0.0328734314582133	0.0014770515435344	0.00474174361990644	0.00514895941497953	0.00514895941497953
166	ENSMUSG00000045790	Ccdc149	4.46410565403386e-06	0.000390402902709871	-0.512069224717152	0.11159803159014	5.56060409269797	0.0936094120564804	0.00367657322822392	0.0150046077539671	0.00711868134211422	0.0150046077539671
167	ENSMUSG00000022564	Grina	4.9172159618168e-06	0.000424402568132998	-0.337816296638217	0.0739481001126865	7.46001523267099	0.0407979408946389	0.000314221917623788	0.00788826034779008	0.00317270118329501	0.00788826034779008
168	ENSMUSG00000026837	Col5a1	4.8928528828252e-06	0.000424402568132998	0.293642031642483	0.0642636920497541	6.9027238099204	0.0303127906304957	0.00237554976427553	0.00318082249367216	0.00381918340952292	0.00381918340952292
169	ENSMUSG00000017929	B4galt5	5.13139623952048e-06	0.000440267724692585	-0.301066005011768	0.0660327642099605	6.77197014764747	0.0324246129511735	0.000258451095263155	0.0062820378285492	0.00401815335932919	0.0062820378285492
170	ENSMUSG00000024501	Dpysl3	5.22582771975196e-06	0.000443125742318149	-0.555290888777087	0.121894302979981	5.8640583689346	0.110334256666424	0.00455391643084696	0.017733415217616	0.00595808960905246	0.017733415217616
171	ENSMUSG00000033960	Jcad	5.22072698591526e-06	0.000443125742318149	0.628576341561296	0.137975292933995	4.50619583186325	0.138672030926295	0.0140869851797918	0.0110874720391088	0.0144687870105408	0.0144687870105408
172	ENSMUSG00000020431	Adcy1	5.34275034866244e-06	0.000447802774887892	0.383171766821345	0.0841976909729431	7.29520303194897	0.0525532822649076	0.0012933393112721	0.00934053743649075	0.00332963500462664	0.00934053743649075
173	ENSMUSG00000044749	Abca6	5.31816196154965e-06	0.000447802774887892	0.629533495905509	0.138303423123679	4.78803115803686	0.129729169457469	0.0168057718572755	-0.0032614684605689	0.0118859834143157	0.0118859834143157
174	ENSMUSG00000026193	Fn1	5.69965321776818e-06	0.000474971101480681	0.285962269087497	0.0630256659208742	9.94646288295655	0.0292990072802249	6.6148598746941e-05	0.00589220324840753	0.00324010204172488	0.00589220324840753
175	ENSMUSG00000038910	Plcl2	5.92732824155866e-06	0.000491121482872003	-0.217365618857577	0.0479945447153042	7.60214746318417	0.0150304796861792	0.000397425748089061	0.00067274426163362	0.00305778873555494	0.00305778873555494
176	ENSMUSG00000008206	Cers4	6.38658624205201e-06	0.000523194918134204	-0.451190031197268	0.0999718724200685	7.46690604724951	0.0730649836057467	0.00495886866897035	0.0100326942437913	0.00316667582277671	0.0100326942437913
177	ENSMUSG00000087370	Tmem170b	6.36754755737919e-06	0.000523194918134204	-0.468692031265413	0.103835295531364	5.89807468676151	0.0699191127576929	0.0103194396906604	-0.00529763130793116	0.00585321320646811	0.00585321320646811
178	ENSMUSG00000037822	Smim14	6.6400704610627e-06	0.000540904616210163	-0.226860879278008	0.0503585685532589	7.85241311091146	0.0168730354055993	0.000896653661893225	0.000894943640059568	0.00290732447820669	0.00290732447820669
179	ENSMUSG00000031824	6430548M08Rik	6.86976506431314e-06	0.000556489348785143	-0.31185185410489	0.0693360946359245	5.83078556378131	0.0317244066214301	0.00114558277923396	0.0020405834068071	0.00606565824980886	0.00606565824980886
180	ENSMUSG00000038525	Armc10	6.94842972176996e-06	0.000559734616475913	-0.290637891227854	0.0646542700183809	6.28983348612314	0.0281472065174666	0.00140263526684504	0.00210497894847329	0.00486762668056952	0.00486762668056952
181	ENSMUSG00000054640	Slc8a1	7.14033083004224e-06	0.000572015453235428	0.437304855537558	0.0974069638706762	5.35919164709266	0.0687564009356213	0.00390932597984461	0.0103228489359102	0.0080909019903974	0.0103228489359102
182	ENSMUSG00000000093	Tbx2	7.25206404545697e-06	0.000577774333291901	1.4916022437715	0.332490267645408	3.01827602349897	0.800122909781953	0.086172172589383	0.079652494528989	0.0474069039458174	0.079652494528989
183	ENSMUSG00000026627	Tmem206	7.72954097420665e-06	0.000608516213174185	-0.346461229653047	0.0774640622545472	5.89259441932071	0.0408695117530577	0.00313123843006709	0.00294238239149217	0.00586978298139746	0.00586978298139746
184	ENSMUSG00000033768	Nrxn2	7.80579418278609e-06	0.000608516213174185	0.77711612342272	0.173834274767903	4.51147518093124	0.217434866885966	0.019371668027619	0.0259558645985054	0.0144147208076478	0.0259558645985054
185	ENSMUSG00000044827	Tlr1	7.79216242611648e-06	0.000608516213174185	-0.499562935944396	0.111738641756286	5.82098603276726	0.0807532569685675	0.0126299321071673	-0.00527453350997684	0.0060983539851421	0.0060983539851421
186	ENSMUSG00000107104	Nrxn2	7.80579418278609e-06	0.000608516213174185	0.77711612342272	0.173834274767903	4.51147518093124	0.217434866885966	0.019371668027619	0.0259558645985054	0.0144147208076478	0.0259558645985054
187	ENSMUSG00000018166	Erbb3	8.54071153451786e-06	0.000662247685831599	-0.580121340346343	0.130330331199999	5.80125434835596	0.121345425134413	0.00283237825958942	0.0226466145864629	0.00616567594832279	0.0226466145864629
188	ENSMUSG00000010830	Kdelr3	8.77315847476157e-06	0.000675540360769983	1.28563116429711	0.289205327559969	3.23070745496339	0.596221912970465	0.0411089025764712	0.0843506796571326	0.0396280928768836	0.0843506796571326
189	ENSMUSG00000017737	Mmp9	8.80531918520875e-06	0.000675540360769983	2.001404443137	0.450299657433569	1.30569810545149	1.23407956398318	0.113762768923001	-0.0732707183222263	0.190391903304183	0.190391903304183
190	ENSMUSG00000034926	Dhcr24	9.17362093997984e-06	0.000696426720574385	-0.324254884724545	0.0730997298199881	7.00331152413743	0.0379546536800247	0.000914616038504493	0.0071007397111284	0.00367685921537314	0.0071007397111284
191	ENSMUSG00000040563	Plppr2	9.13356228470232e-06	0.000696426720574385	0.428349030917547	0.0965461059839018	6.05046307259548	0.0662302483831863	0.00270627775582223	0.01127544811516	0.00543343953951732	0.01127544811516
192	ENSMUSG00000026123	Plekhb2	9.31272306486032e-06	0.000703304606460805	-0.251571976325999	0.0567556500337544	7.08853654742525	0.0195936733544056	0.00126701975334605	-0.000508100287552256	0.00356478596278496	0.00356478596278496
193	ENSMUSG00000021638	Ocln	9.38208868992259e-06	0.000703659843652078	-0.510579197871517	0.11523030931004	5.7834972638269	0.0838789850282923	0.0136889978440288	-0.00659943554583363	0.00622803843150241	0.00622803843150241
194	ENSMUSG00000068206	Pick1	9.41448342541401e-06	0.000703659843652078	-0.353010225969716	0.0796826467835399	6.10132975061168	0.0417081727898823	0.00421715475417963	0.00118697886847729	0.00530683154346593	0.00530683154346593
195	ENSMUSG00000043501	Lgals2	9.98311771834571e-06	0.000742334394441091	0.693206003899811	0.156921318223518	5.66552750937733	0.173709529288431	0.00392633073564842	0.0330101194338613	0.00667653170140111	0.0330101194338613
196	ENSMUSG00000021057	Akap5	1.03102005138317e-05	0.000762744425768164	-0.301812506849798	0.0684294677056512	8.54215243202513	0.0329463472478621	0.000435039807214657	0.00658884826850348	0.00275513995729971	0.00658884826850348
197	ENSMUSG00000037110	Ralgapa2	1.0852988335684e-05	0.000798824014555423	-0.381920152624671	0.0868110559507235	5.90257391352678	0.0528022922165908	0.00369717663697588	0.00760706251594359	0.00583969963406756	0.00760706251594359
198	ENSMUSG00000028782	Adgrb2	1.12770666180859e-05	0.000825845787688107	0.316026184047201	0.0719694554432138	7.32209232886542	0.0361772877211822	0.00394838913687067	0.00382101463831844	0.00330241390518943	0.00382101463831844
199	ENSMUSG00000024968	Rcor2	1.15101447057102e-05	0.000838678885591952	0.459378374502103	0.104721535228896	5.18807762453398	0.0727169667175913	0.00739303669032715	0.00436748759658903	0.00905686322071812	0.00905686322071812
200	ENSMUSG00000026452	Syt2	1.15687805703957e-05	0.000838736591353685	-2.53030638898749	0.576963132521158	1.44969549011279	2.16324270540488	0.32915411929312	-0.0260196458436163	0.170175565139822	0.170175565139822
201	ENSMUSG00000002265	Peg3	1.17179506322587e-05	0.000845324796854486	-0.192973343166202	0.0440299898910801	9.21318420438188	0.0126858904885734	5.94422083810469e-05	0.00183340421255827	0.00284851780633188	0.00284851780633188
202	ENSMUSG00000033389	Arhgap44	1.23457092822158e-05	0.000886201903921433	-0.199083174454491	0.0455422869622698	8.08437252773498	0.0119429909757009	0.000285155818259307	-0.000219208480211952	0.00282599403437128	0.00282599403437128
203	ENSMUSG00000051166	Eml5	1.28773696819336e-05	0.000919812120138111	-0.663325384610975	0.152062868183834	4.4476554790541	0.148628012282533	0.0195998421934928	0.00118496095868743	0.0150848316269485	0.0150848316269485
204	ENSMUSG00000021508	Cxcl14	1.36645088502124e-05	0.000966514040624781	0.386755934664018	0.0889260935657947	5.96548031523108	0.0543634660395984	0.00260567373641805	0.00925610143889067	0.00565860904168724	0.00925610143889067
205	ENSMUSG00000048706	Lurap1l	1.36057192531916e-05	0.000966514040624781	-0.633392335777044	0.145603100787027	4.3278493797889	0.132047064879491	0.0153532713584255	-0.000739134391973817	0.0164471230797701	0.0164471230797701
206	ENSMUSG00000040296	Ddx58	1.38946895913899e-05	0.000978024267355115	-0.254814478650256	0.0586384486534367	6.68604936780467	0.0214948143265155	0.00100314129549706	0.00151646966397176	0.00415456019522554	0.00415456019522554
207	ENSMUSG00000001435	Col18a1	1.48012496803795e-05	0.00102688095868662	1.01224730744901	0.233687628771031	4.7377012848192	0.328012845291275	0.0696092427304433	-0.0438349154055138	0.0123056190304973	0.0123056190304973
208	ENSMUSG00000002602	Axl	1.47450027994222e-05	0.00102688095868662	-0.191668745274033	0.0442401279548504	8.390503074077	0.0122686547363363	0.000169380065434659	0.00139009788688988	0.00276640331675764	0.00276640331675764
209	ENSMUSG00000024664	Fads3	1.46671016894089e-05	0.00102688095868662	-0.234748586867696	0.0541690500717111	7.11593155283695	0.0185197183464126	0.00087086816535047	0.0016136926290228	0.00353056081315685	0.00353056081315685
210	ENSMUSG00000020387	Jade2	1.51426388729033e-05	0.00104556316027189	-0.215412646283787	0.0497879366889926	7.53157122738074	0.0163851286524893	0.000605905673565922	0.00247452707492683	0.00311235228605478	0.00311235228605478
211	ENSMUSG00000026308	Klhl30	1.59339454197726e-05	0.0010949867705531	-0.385253011086781	0.0892747234965021	7.97546226644385	0.0540899362718812	0.000478961492431395	0.011476002890634	0.0028594544629416	0.011476002890634
212	ENSMUSG00000030284	Creld1	1.6275062743862e-05	0.00111315287634905	-0.266368682236861	0.0617926775171757	6.7101462648951	0.0239405296251761	0.00161121906986069	0.00170733988288386	0.00411628342225181	0.00411628342225181
213	ENSMUSG00000035199	Arl6ip5	1.63632553949795e-05	0.00111393053158311	-0.19769405638513	0.0458741346192313	8.07967784504944	0.0132660648902279	0.000329353549940833	0.00159712508909157	0.0028273007906542	0.0028273007906542
214	ENSMUSG00000031591	Asah1	1.81555476877265e-05	0.00122444391382341	-0.231682377991335	0.0540500114236762	7.38499679199634	0.0179023619026973	0.0011409599796683	0.00110822079680854	0.003241145622681	0.003241145622681
215	ENSMUSG00000035725	Prkx	1.81028269927035e-05	0.00122444391382341	-0.223707003430668	0.0521815401755465	7.19025600350825	0.0151406935773109	0.000641974185386763	-0.00048291598272109	0.0034423955172515	0.0034423955172515
216	ENSMUSG00000038507	Parp12	1.8901682488901e-05	0.00126886294485678	-0.225935189395762	0.0528196353163419	7.08169019428572	0.0170068605519391	0.000611391048474204	0.00150466846371295	0.00357347976395282	0.00357347976395282
217	ENSMUSG00000009376	Met	1.94942300955298e-05	0.00129663457057423	-0.208822163057011	0.0488975451613105	8.08474164026797	0.0151050946800522	0.000760563078127009	0.00176829435300998	0.0028258918060766	0.0028258918060766
218	ENSMUSG00000030468	Siglecg	1.94826716806488e-05	0.00129663457057423	0.39909607812851	0.0934489609019004	7.43148251053331	0.0582625538256416	0.00627811096068958	0.00682095147977779	0.00319812409207916	0.00682095147977779
219	ENSMUSG00000024197	Plin3	1.97336512403691e-05	0.0013065659497048	-0.191382296167976	0.0448424389452394	8.41648839258743	0.012351066896881	0.000252640608534721	0.001450999280119	0.00276362588730156	0.00276362588730156
220	ENSMUSG00000034220	Gpc1	2.02315120802827e-05	0.00132142759082927	0.440901538346039	0.103441670502223	4.52438467047647	0.0610505099465838	0.00176674647865533	0.00164857851111054	0.0142835223157803	0.0142835223157803
221	ENSMUSG00000042985	Upk3b	2.01016286958219e-05	0.00132142759082927	0.423031625101187	0.0992156519767245	10.0804738335346	0.0654992214673261	4.52404493024412e-05	0.0147203779464473	0.00334979207412544	0.0147203779464473
222	ENSMUSG00000063146	Clip2	2.01698624074678e-05	0.00132142759082927	0.245496343836119	0.0575876666713739	6.78850702139638	0.0211569546730165	0.000982284523567161	0.00286323825386501	0.00399222450541274	0.00399222450541274
223	ENSMUSG00000061576	Dpp6	2.11849190805013e-05	0.00137749473841825	-0.333535212326323	0.0784415566463489	5.93269981503635	0.0361533941604881	0.00347839923456061	-3.80823203705331e-06	0.00575121747909294	0.00575121747909294
224	ENSMUSG00000020230	Prmt2	2.12844631074255e-05	0.00137778890650745	-0.28384206189013	0.0667710941200374	6.43002071851834	0.0256254610665262	0.00210307633407517	-0.000283618537682347	0.00458449218090517	0.00458449218090517
225	ENSMUSG00000047591	Mafa	2.13900010075883e-05	0.00137846673160013	0.767431556411326	0.180577894390158	3.74747181135446	0.209309204521457	0.0232365772298654	0.017543230755989	0.0256759866837093	0.0256759866837093
226	ENSMUSG00000034940	Synrg	2.19999781270713e-05	0.00141150302142714	-0.283693151110348	0.0668526032189002	6.67344846812469	0.026325490973454	0.00252930822162623	0.000196879000096913	0.00417459761408932	0.00417459761408932
227	ENSMUSG00000030986	Dhx32	2.22688549399479e-05	0.00142245989704513	-0.288726659341674	0.0680824822488827	5.87613241736558	0.0262683448758885	0.00103253551226197	0.000541739152122683	0.00592030107149216	0.00592030107149216
228	ENSMUSG00000038042	Ptpdc1	2.24477624615087e-05	0.00142759892847314	0.44272529609632	0.104439989279019	5.01645338110809	0.0702692234585891	0.00619290438248865	0.00814149201440715	0.0101686626584138	0.0101686626584138
229	ENSMUSG00000020476	Dbnl	2.32040203563973e-05	0.00146925019723913	-0.196929885176952	0.0465379831122313	7.94855463892233	0.012944140191608	0.000379930577061283	0.00125722728402098	0.00286874523117021	0.00286874523117021
230	ENSMUSG00000046807	Lrrc75b	2.39869279672301e-05	0.00151221937184711	0.308690270072652	0.0730778940718462	5.83538794247852	0.0348394185352357	0.00196010150514158	0.00585554059982978	0.00605046639782239	0.00605046639782239
231	ENSMUSG00000001802	Lrp3	2.43326408429192e-05	0.00152737355940402	0.987964051954566	0.234064658796291	3.62497027461895	0.358565407783255	0.037613634555213	0.0445657621909233	0.0283912796983933	0.0445657621909233
232	ENSMUSG00000000782	Tcf7	2.49066515505275e-05	0.00155666572190797	0.673615680987803	0.159789511956975	4.07383430724459	0.146615252401951	0.0184288018148688	-0.00531901843967863	0.0198702303823034	0.0198702303823034
233	ENSMUSG00000025207	Sema4g	2.5168359532421e-05	0.00156627130137384	0.676118686923747	0.160473063149493	4.31716107556666	0.168042868438145	0.0154707810204573	0.0231566249744146	0.0165757824405099	0.0231566249744146
234	ENSMUSG00000031825	Crispld2	2.72399772942309e-05	0.0016879473109673	1.27198747386575	0.30318678235886	3.21103886563096	0.595692310097951	0.0520981770916819	0.0857851604039959	0.040292766139669	0.0857851604039959
235	ENSMUSG00000045659	Plekha7	2.8850888625227e-05	0.00178016121304592	-0.233815846017136	0.0559053491203588	6.96076947519643	0.0189830891217635	0.000952315508181652	0.00227535220075681	0.00373579658222214	0.00373579658222214
236	ENSMUSG00000017631	Abr	2.93030991595366e-05	0.00180040227886984	-0.206173328338435	0.0493377411133791	8.18243069610583	0.0146018949909775	0.000849870826692917	0.00146220741772345	0.00280144822056331	0.00280144822056331
237	ENSMUSG00000041362	Shtn1	2.96648057579329e-05	0.00181493537337564	-0.236439219772154	0.0566182567492128	8.12923837783678	0.0206178037907231	0.000335517302900304	0.00447292319307936	0.00281411456639088	0.00447292319307936
238	ENSMUSG00000024538	Ppic	3.09492842703327e-05	0.00187767624234236	0.187892225923545	0.0450973818137061	8.2645993587483	0.011679204327061	0.000265791047906012	0.00109440614998094	0.00278486972177078	0.00278486972177078
239	ENSMUSG00000026944	Abca2	3.08704274885351e-05	0.00187767624234236	-0.489747824443681	0.117531529504017	4.74178715430663	0.0783221250934671	0.00844955351349549	-0.000491746476906155	0.0122709371278351	0.0122709371278351
240	ENSMUSG00000039005	Tlr4	3.14796560520409e-05	0.00189400420230122	-0.284009041272146	0.0682305716939147	6.1160783543598	0.0257544867537086	0.00171210113470569	0.000233081485808913	0.00527101523581196	0.00527101523581196
241	ENSMUSG00000060032	H2afj	3.13746164109265e-05	0.00189400420230122	0.272066795137559	0.0653495792251216	7.06652580591329	0.026130887878265	0.00281291831681664	0.00209306364985556	0.00359293294053403	0.00359293294053403
242	ENSMUSG00000002249	Tead3	3.21602268181538e-05	0.00192695573910425	0.220949073163704	0.0531433609607112	7.17296740135715	0.0164186684031556	0.000774048954239006	0.00144235170024285	0.00346227626706166	0.00346227626706166
243	ENSMUSG00000036737	Oxsr1	3.31615103408939e-05	0.00197877325079408	-0.228790761950356	0.0551224285929424	6.78063501652175	0.0167972254679226	0.000553181084181023	0.000813895968038156	0.00400454211679503	0.00400454211679503
244	ENSMUSG00000063605	Ccdc102a	3.3730336103742e-05	0.00200446669468959	0.467088678855889	0.112641092292397	4.623879632883	0.0666058518427354	0.00571372755273226	-0.00427085046756552	0.0133182959565041	0.0133182959565041
245	ENSMUSG00000034285	Nipsnap1	3.41315071860116e-05	0.00202002797631497	-0.327188185086047	0.0789548740017339	5.50864077500497	0.0346488039937923	0.00199732053083793	0.00116914378893958	0.00735348766210659	0.00735348766210659
246	ENSMUSG00000031722	Hp	3.45290130389066e-05	0.00203524670351279	1.01890504000197	0.246032988256495	4.76236003005094	0.384088921734928	0.0064036632067641	0.0843946837588666	0.0120979769657604	0.0843946837588666
247	ENSMUSG00000020732	Rab37	3.66665864936223e-05	0.00215249191966609	0.557464100419843	0.13505967283395	4.60087639620233	0.115119205248288	0.0100431989363502	0.0173184739026704	0.0135344731419112	0.0173184739026704
248	ENSMUSG00000001349	Cnn1	3.74256429696353e-05	0.00218819283491819	0.917436956086847	0.222526370875504	3.93760756401485	0.311928753400196	0.040081048907261	0.0341959296952724	0.0220709368850593	0.0341959296952724
249	ENSMUSG00000025372	Baiap2	3.76970301449827e-05	0.00219520858273996	-0.267437739672637	0.0648938094071279	6.6563456961904	0.024411047822179	0.00211496322926579	0.00157774232300464	0.00420184651978716	0.00420184651978716
250	ENSMUSG00000006958	Chrd	3.8450797187917e-05	0.00223014623689919	-0.475477722720493	0.115502623251309	5.31208970956217	0.0838327466145602	0.00581649867098278	0.0141947852959178	0.00834335692463856	0.0141947852959178
251	ENSMUSG00000006315	Tmem147	3.91533236832512e-05	0.00226184539206033	-0.191429525212094	0.046549118804373	7.85992484221006	0.0127097806374742	0.000346317411234032	0.00179893471451089	0.00290391328096142	0.00290391328096142
252	ENSMUSG00000004951	Hspb1	4.40588391767776e-05	0.00253089527302052	0.324796449237157	0.079507691070647	7.16591484473278	0.0392335875583822	0.00105260678636069	0.00842960262271746	0.00347049704738638	0.00842960262271746
253	ENSMUSG00000028518	Prkaa2	4.41597589016684e-05	0.00253089527302052	-0.394509597809186	0.0965854986978067	5.33069953739373	0.0478542462845017	0.00575071263013725	-0.0042970883108468	0.00824242520791879	0.00824242520791879
254	ENSMUSG00000030881	Arfip2	4.51205579829323e-05	0.00257577988485244	-0.271981430258342	0.0666692659216365	6.5465285962028	0.0229551310521618	0.00228674875985952	-0.00133304684667203	0.00438043776793531	0.00438043776793531
255	ENSMUSG00000067377	Tspan6	4.77726581957403e-05	0.00271648448564014	0.4091729864703	0.100626252759504	4.7043537363789	0.0585477798045351	0.00259558723153368	0.00780568770275085	0.0125928768850957	0.0125928768850957
256	ENSMUSG00000001119	Col6a1	4.90556081955429e-05	0.00277854030795067	0.839624611864464	0.206799944755566	8.04249155572738	0.262810307235652	0.00025842990112826	0.0638908958252295	0.00283808078995372	0.0638908958252295
257	ENSMUSG00000038351	Sgsm2	4.95684004660938e-05	0.00279666072668622	-0.259226563145238	0.0638858424693693	6.3272399979309	0.0228073889697929	0.00133528820254654	0.00197454386966011	0.00478681309948508	0.00478681309948508
258	ENSMUSG00000038456	Dennd2a	5.04617730284064e-05	0.00283602987950346	-0.251114280342628	0.061950327025371	6.39347715041127	0.0214166291567158	0.00110326316848288	0.00202063010541353	0.00465350135934273	0.00465350135934273
259	ENSMUSG00000060275	Nrg2	5.10099968120945e-05	0.00285577202229873	-0.589703427374939	0.145571619813811	4.14267054972716	0.121367846572812	0.0129246496349771	0.00837885898438132	0.0188619951078478	0.0188619951078478
260	ENSMUSG00000040570	Rundc3b	5.19972153646435e-05	0.0028998447030282	-0.38702781093161	0.095645940088588	5.37406734880923	0.0494473562467736	0.00570899900229588	-7.12511067714116e-05	0.00801321978084877	0.00801321978084877
261	ENSMUSG00000038970	Lmtk2	5.23668690982575e-05	0.00290927050545875	-0.20378673980995	0.0503823495770298	7.48394581941417	0.0142625299142764	0.000655602044438565	0.00159917210251892	0.00315196967891449	0.00315196967891449
262	ENSMUSG00000027293	Ehd4	5.35384123467083e-05	0.00296300373674531	-0.344642418712455	0.0853156042029931	5.28484897414406	0.0443680218174173	0.000748669992947306	0.0101694584878354	0.00849393610213098	0.0101694584878354
263	ENSMUSG00000029722	Agfg2	5.42258328370287e-05	0.00298963717162325	-0.227148004194414	0.0562717743783206	6.97188922927804	0.0191862506100766	0.00102956095245897	0.0036046713815724	0.00372020793506795	0.00372020793506795
264	ENSMUSG00000054675	Tmem119	5.46914492470411e-05	0.00300388641697764	0.756744063667173	0.187562803750613	4.19244231949179	0.214014239789601	0.0118523940076463	0.0409173140185401	0.0181722725652001	0.0409173140185401
265	ENSMUSG00000054484	Tmem62	5.79903337847308e-05	0.00317305599954188	-0.394126033489846	0.0980207554921877	5.20408914390735	0.0509759752740885	0.00545145824244004	1.77619972560848e-05	0.00896064451844884	0.00896064451844884
266	ENSMUSG00000032332	Col12a1	5.93692810117264e-05	0.00323629539349636	0.646237722746656	0.160943669968098	4.345679527296	0.140163192762213	0.0226191027470918	-0.00402380965711988	0.0162351946071082	0.0162351946071082
267	ENSMUSG00000030681	Mvp	6.04318771676769e-05	0.0032818809697802	-0.216580257264588	0.053994984320601	8.06036660848016	0.0175706523491767	0.000287864731281815	0.00408532276639111	0.00283280363655115	0.00408532276639111
268	ENSMUSG00000024855	Pacs1	6.10144701863287e-05	0.00330115603620062	0.267528025720703	0.066734312470429	6.90719044836887	0.0268155355168862	0.00121321273985586	0.00546698995149543	0.00381265048136973	0.00546698995149543
269	ENSMUSG00000038280	Ostm1	6.33040371052217e-05	0.00339966125194709	-0.217926233439472	0.0544796014446166	6.67894262140814	0.0150929885747784	0.000286182524112032	0.00077061198644288	0.00416585793623437	0.00416585793623437
270	ENSMUSG00000081534	Slc48a1	6.31377403451956e-05	0.00339966125194709	-0.248608301633711	0.0621401738641486	7.73239918216635	0.0231755077417992	0.000477389875058595	0.00531471193674132	0.00297077335715989	0.00531471193674132
271	ENSMUSG00000039450	Dcxr	6.5475290581554e-05	0.0035032904554706	0.306199231911895	0.0767002182008661	6.09959462021039	0.0351868990535031	0.00256741090445184	0.00625697430363887	0.00531106931554027	0.00625697430363887
272	ENSMUSG00000072214	Sept5	6.66654485383097e-05	0.00355385663163784	0.964743145023806	0.241918601693693	3.96861914695939	0.349448332575645	0.0217534524563306	0.0660334623118168	0.0215442930759691	0.0660334623118168
273	ENSMUSG00000041926	Rnpep	6.77120409265063e-05	0.00359642708217708	-0.268720207656727	0.0674467153635077	5.92926253795194	0.0239571390624176	0.00106244616005506	0.00180502141681419	0.00576114295993397	0.00576114295993397
274	ENSMUSG00000029381	Shroom3	7.22698938605419e-05	0.00382450168240094	-0.178906135724778	0.0450794329839445	8.56048235609479	0.0108415561127565	0.000293648483801828	0.00125551963215438	0.00275458443342909	0.00275458443342909
275	ENSMUSG00000041189	Chrnb1	7.44970383441108e-05	0.00392802565814403	-0.315948910324198	0.0797559428963689	5.5714164632234	0.0334169604285154	0.00247034933379741	0.00186695847620413	0.00707116630713587	0.00707116630713587
276	ENSMUSG00000047547	Cltb	7.51210510402652e-05	0.00394657695682553	-0.187099615865419	0.0472538831683307	8.19527733784555	0.0131122130789075	0.000550776203266948	0.00271214029899719	0.00279861800846243	0.00279861800846243
277	ENSMUSG00000030946	Lhpp	7.66412170947395e-05	0.00401190486597012	0.459112411984155	0.116093813610583	4.56574363793486	0.0710871513940331	0.00634404355393764	0.00347081812438797	0.0138726167840354	0.0138726167840354
278	ENSMUSG00000058454	Dhcr7	7.73847328269625e-05	0.00403625405032718	-0.276201344682382	0.069882667290777	6.00466024823465	0.0242882821883311	0.00177301321866363	-2.0354034883032e-05	0.00555236756284653	0.00555236756284653
279	ENSMUSG00000038400	Pmepa1	7.9453673498396e-05	0.00412931278038259	-0.217606201784447	0.0551454344037055	7.12577213078226	0.0178549604392039	0.000692966496896407	0.00386856190646368	0.00351848956663156	0.00386856190646368
280	ENSMUSG00000025348	Itga7	8.11268025299989e-05	0.00420120941673208	-0.229895956730693	0.0583337295345656	8.5433526004198	0.01993903407803	0.000317308252996544	0.00478692774912122	0.00275509828164272	0.00478692774912122
281	ENSMUSG00000027238	Frmd5	8.15170792954947e-05	0.00420639733019457	-0.621180210118596	0.157664129894591	5.21427018869912	0.145589029459397	0.00566699475969753	0.03161997202343	0.00890010625848225	0.03161997202343
282	ENSMUSG00000030894	Tpp1	8.88932757098693e-05	0.00457075353827342	-0.223143868654625	0.0569380424689732	7.21550529890672	0.0171294390105768	0.0014488476333865	0.00129050633552741	0.0034140633869114	0.0034140633869114
283	ENSMUSG00000037185	Krt80	8.93557495653256e-05	0.00457829812260502	-0.402031497957033	0.10261628973445	5.63585484420681	0.0611249211075101	0.00584016848433749	0.00995498589395942	0.00679734539008269	0.00995498589395942
284	ENSMUSG00000031673	Cdh11	9.78899303396889e-05	0.00499119651539867	0.182562905018083	0.0468619082445826	8.47584041879323	0.0109469398213771	0.000535458864807451	0.000649760553672873	0.00275859880167807	0.00275859880167807
285	ENSMUSG00000033417	Cacul1	9.81028280612842e-05	0.00499119651539867	-0.175835358163942	0.045141121306366	8.2324630689866	0.0110028889024073	0.000265656865559247	0.00189367681970925	0.00279092438363482	0.00279092438363482
286	ENSMUSG00000038187	Btbd10	9.98844335029791e-05	0.00506407092934684	-0.251713411020232	0.0646933084072144	6.51126810555849	0.0240301613694372	0.0014824524576058	0.00479538377140064	0.00444008662482756	0.00479538377140064
287	ENSMUSG00000001506	Col1a1	0.00010402052248784	0.00525539225112781	0.472403587757575	0.121721593745961	4.64856495977292	0.0847289205787366	0.00183038721585749	0.0203938323602277	0.0130907651916665	0.0203938323602277
288	ENSMUSG00000058624	Gda	0.000104692675079061	0.00527098537724437	-0.290657126944462	0.0749222401871289	5.9340120719209	0.0268049935749179	0.00267257375552373	-0.000846918828229586	0.00574743935646303	0.00574743935646303
289	ENSMUSG00000026269	Rnpepl1	0.000106620917812092	0.00534949241617762	-0.251502159325834	0.064903638390643	6.4695390086389	0.0194849653837262	0.00180585040221696	-0.00116964472714292	0.00451287301229806	0.00451287301229806
290	ENSMUSG00000061689	Dlgap4	0.00010969417906574	0.00548470895328698	-0.240171121111837	0.0620904722792103	7.71357290076438	0.0219309223222614	0.000719396035361729	0.00506344408642134	0.00298221300375667	0.00506344408642134
291	ENSMUSG00000042684	Npl	0.000110372496053804	0.00549966045628918	-0.336485183103837	0.0870239919560638	5.80772732735218	0.0430544937456895	0.00294918976268971	0.00841057300126389	0.00614336698292538	0.00841057300126389
292	ENSMUSG00000030022	Adamts9	0.000111754044407398	0.00554943028735369	0.287788834749576	0.0744883149421889	5.73397383923885	0.0269959458145963	0.00191263153112384	0.000773895709676875	0.00641013206326623	0.00641013206326623
293	ENSMUSG00000074634	Tmem267	0.000112190900983718	0.00555210943434784	0.294999809407146	0.0763735622115987	6.12135507172646	0.0331069714709425	0.00339959549560029	0.00534978601173311	0.00525828626558392	0.00534978601173311
294	ENSMUSG00000006205	Htra1	0.000115530044613155	0.00566564677863838	-0.179461129223194	0.0465477235777011	9.51406251922128	0.0122619177549384	8.78174569913396e-05	0.00316221839840776	0.00296949693241058	0.00316221839840776
295	ENSMUSG00000029710	Ephb4	0.000115637249806729	0.00566564677863838	0.189113917580687	0.0490543020698531	7.59152647432675	0.013161302542149	0.000543810565217385	0.00249628992895046	0.0030656762621232	0.0030656762621232
296	ENSMUSG00000073889	Il11ra1	0.000115657341136342	0.00566564677863838	0.297306762665854	0.0771193189237947	6.80839499903647	0.0336542605595795	0.00448170830819701	0.00443937571870792	0.00396131521191059	0.00443937571870792
297	ENSMUSG00000022623	Shank3	0.000116940748537616	0.00570922846395768	0.460570332061626	0.119552506522745	4.6405685245257	0.080788871411652	0.00696014895944125	0.0144790537643651	0.0131639730002025	0.0144790537643651
298	ENSMUSG00000034161	Scx	0.000118051773467879	0.00574412991706123	-0.465223993442886	0.120833101111932	5.92020979064658	0.0824507752116753	0.00539714138758825	0.0165038160989012	0.00578748915585529	0.0165038160989012
299	ENSMUSG00000048696	Mex3d	0.000122718762713204	0.0059512443456236	0.208518824936557	0.0542928642358655	7.01076645576289	0.0152033539314491	0.000754842485199014	0.00194431229676631	0.00366673017520217	0.00366673017520217
300	ENSMUSG00000020321	Mdh1	0.000124018677124877	0.00599423606103573	-0.190793216814511	0.0497110657306431	7.68824399052347	0.0121558263489554	0.000708564686988976	0.000835448905794506	0.0029982203971255	0.0029982203971255
301	ENSMUSG00000028040	Efna4	0.000125389291515564	0.0060328613931106	0.392318289507593	0.102290280509451	5.20795402144362	0.0587300538686918	0.0058913632126957	0.00980358901735758	0.00893760462774977	0.00980358901735758
302	ENSMUSG00000044197	Gpr146	0.000125649940739269	0.0060328613931106	-0.291062911473217	0.0758997736454993	5.72125136283358	0.0289903406036674	0.00218278892366041	0.00228602991769928	0.00645837453549663	0.00645837453549663
303	ENSMUSG00000047963	Stbd1	0.000128982723741196	0.006160830953722	0.374871247065782	0.0979186970988011	5.26604531656745	0.0511057330327198	0.00578223858122646	0.00540175825592789	0.00859986828106368	0.00859986828106368
304	ENSMUSG00000056268	Dennd1b	0.000129165007581482	0.006160830953722	-0.267756599010637	0.0699460379211642	6.43284216412671	0.0248405237425112	0.00275939129162709	0.00140616476885854	0.00457928103967633	0.00457928103967633
305	ENSMUSG00000025503	Taldo1	0.000131400702100104	0.00624077106773548	-0.188769647069317	0.0493667916086092	9.76163701101973	0.0136146900328757	5.07565881115123e-05	0.00360486358248026	0.00310954631601956	0.00360486358248026
306	ENSMUSG00000031584	Gsr	0.000131701789429452	0.00624077106773548	-0.241873824442739	0.0632638588407235	6.41734955879977	0.0190970900706225	0.00139537836945168	0.000537379112367563	0.0046080953836768	0.0046080953836768
307	ENSMUSG00000032827	Ppp1r9a	0.00013333008882833	0.00629734947234782	-0.436150232866579	0.114168734539944	6.6355219537316	0.0727095076246138	0.00114014254500148	0.0184116073746767	0.00423514947875478	0.0184116073746767
308	ENSMUSG00000027536	Chmp4c	0.000135013754153387	0.00635616699748089	-0.328740102775308	0.0861223524351733	5.60444178288095	0.0359949306937778	0.00419674289937534	0.000270649778076956	0.00692884648407694	0.00692884648407694
309	ENSMUSG00000001020	S100a4	0.000135837817294015	0.00637426650732433	0.464317681326148	0.121688450252001	5.13882403701444	0.0824469674673077	0.00680303445076364	0.0154090839363371	0.00936070525672786	0.0154090839363371
310	ENSMUSG00000025892	Gria4	0.000139516543279966	0.00652577379857906	0.877282075270788	0.230316775878462	4.61342631735095	0.294542132578685	0.0252398251846668	0.0543289006919077	0.0134160298659951	0.0543289006919077
311	ENSMUSG00000029762	Akr1b8	0.000140175150057518	0.00653549734994859	-0.172854413174687	0.045394121132515	8.06773619406945	0.0106855908277067	0.000260259972590083	0.00189223550430632	0.00283067937750009	0.00283067937750009
312	ENSMUSG00000001333	Sync	0.00014693614171278	0.006828762996267	-0.374542666051585	0.0986627486351299	5.31876136474401	0.0470721804359945	0.00629451398149196	-6.01166963847353e-05	0.00830699297086629	0.00830699297086629
313	ENSMUSG00000034570	Inpp5j	0.00014841313512153	0.00687536887943191	-0.689418949105442	0.181726855839555	4.57642151406414	0.182219126375692	0.012499728695076	0.0370372465049198	0.0137688065355766	0.0370372465049198
314	ENSMUSG00000038070	Cntln	0.000165702734602678	0.00765187787177971	0.301349115851608	0.0800125566817863	5.70491568150631	0.0293988333831512	0.00308184917490545	-0.000387541055171265	0.00652116466522866	0.00652116466522866
315	ENSMUSG00000021669	Col4a3bp	0.0001694934304956	0.00773375851360598	-0.209043052072186	0.0555874054154145	7.2724717829475	0.0167376982781478	0.0012818267917016	0.00325317194861271	0.00335311266952489	0.00335311266952489
316	ENSMUSG00000022351	Sqle	0.000170015699198881	0.00773375851360598	-0.243672499859864	0.0648091123749721	7.45524311192986	0.0228531514125847	0.000785434749744348	0.0055148968205033	0.00317690018384967	0.0055148968205033
317	ENSMUSG00000049680	Urgcp	0.000170142687299332	0.00773375851360598	-0.220719700426988	0.0587073165355478	7.60643334146618	0.0175598605561457	0.00211518465098499	0.00156569623548023	0.00305463887122251	0.00305463887122251
318	ENSMUSG00000056999	Ide	0.000169706646974745	0.00773375851360598	-0.189722147196452	0.0504539316858205	7.39081959508632	0.0119927378277148	0.000582749005978772	0.000910238352353117	0.00323564982785739	0.00323564982785739
319	ENSMUSG00000111624	Ide	0.000169706646974745	0.00773375851360598	-0.189722147196452	0.0504539316858205	7.39081959508632	0.0119927378277148	0.000582749005978772	0.000910238352353117	0.00323564982785739	0.00323564982785739
320	ENSMUSG00000048355	Arxes1	0.000181963917287201	0.0082452400020763	0.291010702313244	0.0777516462175421	5.92963543277637	0.0273660647123001	0.00330791359992894	-0.000858043532371752	0.00576006413437781	0.00576006413437781
321	ENSMUSG00000026643	Nmt2	0.000182794181249616	0.00825705803152472	-0.214883247367347	0.057429616482666	7.11072103423906	0.0178102360189562	0.00108111235678643	0.00386612891723273	0.00353700047793288	0.00386612891723273
322	ENSMUSG00000036427	Gpi1	0.000183483852979943	0.00826247164040118	-0.168506218105337	0.0450463015819206	8.61682958115784	0.00872009103395465	0.000289792838088835	-3.75586232066648e-05	0.00275396109122518	0.00275396109122518
323	ENSMUSG00000017002	Slpi	0.000186039426632923	0.00835161512748415	0.173535688171285	0.0464339838274405	8.14249834259603	0.0101165292525804	0.000423358572000182	0.000929314842819523	0.00281081370913032	0.00281081370913032
324	ENSMUSG00000026383	Epb41l5	0.000193440806618777	0.00865707313571689	-0.34977390838627	0.0938377729981002	5.74619600689969	0.0472691692658335	0.0037541966956433	0.00945409476622118	0.00636432606381597	0.00945409476622118
325	ENSMUSG00000038301	Snx10	0.000194532743347353	0.00867915316472806	-0.214352092963061	0.0575285487193493	6.66738965465782	0.0152570251200649	0.000780058393071322	0.00106116559789327	0.00418424248356049	0.00418424248356049
326	ENSMUSG00000035561	Aldh1b1	0.000195275569620221	0.00868556981439634	-0.236744042366209	0.0635545737494453	6.28301870424153	0.0200473790632283	0.00117594258592418	0.00286537814465133	0.00488283318078634	0.00488283318078634
327	ENSMUSG00000032198	Dock6	0.000198285895047645	0.0087924938170974	0.419038819020733	0.112608810329653	6.0530641657433	0.0565723808798388	0.0135942799571004	-0.00872637829966096	0.0054268362886893	0.0054268362886893
328	ENSMUSG00000024177	Nme4	0.000199940949164851	0.00882785798157269	0.305200631504582	0.0820632312159705	6.27829804276667	0.0360254763423657	0.00206027636108131	0.00804128451532745	0.00489345877577947	0.00804128451532745
329	ENSMUSG00000027593	Raly	0.000200909871304758	0.00882785798157269	0.164248245555251	0.0441780536504671	8.97793476164136	0.00905597222938783	0.000138664291457706	0.00106474368228502	0.00278888634505762	0.00278888634505762
330	ENSMUSG00000033629	Hacd3	0.000200385784751562	0.00882785798157269	-0.167123602902033	0.0449434640027947	8.32607740309095	0.00970287511026416	0.000255061087025248	0.00139967080819649	0.0027748113478305	0.0027748113478305
331	ENSMUSG00000061654	Spry3	0.000201911133164889	0.00884504964015375	0.260639809592437	0.0701283103446277	6.18274382005194	0.0251932226677719	0.00226398878906396	0.00375262316650757	0.00511298107862465	0.00511298107862465
332	ENSMUSG00000019558	Slc6a8	0.000203248514867942	0.00886598307135558	-0.167402256771222	0.0450618492064973	8.15105497387762	0.0106140642193962	0.000237121065057723	0.00252164086965083	0.00280873431580593	0.00280873431580593
333	ENSMUSG00000026142	Rhbdd1	0.000203611887086994	0.00886598307135558	-0.182443534464658	0.049116678301858	7.56176150143663	0.0122631890174566	0.000530276403966888	0.00231659364237005	0.00308839572714542	0.00308839572714542
334	ENSMUSG00000036817	Sun1	0.000209925992045034	0.00911355354686525	-0.258288952786087	0.0696804779610987	5.91618270194055	0.0232058804584576	0.00148374680498737	0.00250616009383471	0.00579930670834337	0.00579930670834337
335	ENSMUSG00000016024	Lbp	0.000214317911242185	0.00927644690451248	0.913142259909532	0.246694346158775	3.49169954682919	0.286704518604044	0.0595264486881093	-0.0138315954953125	0.031760701951949	0.031760701951949
336	ENSMUSG00000050705	2310061I04Rik	0.000220481959943922	0.00951484648567521	-0.319052976865452	0.0863632737127044	5.32905121457607	0.0394887786696624	0.00273695019596804	0.00845097237359521	0.00825130202635165	0.00845097237359521
337	ENSMUSG00000004508	Gab2	0.000223700862214751	0.00962511128223705	-0.338092566636216	0.0916084046609781	6.36512520847128	0.0443624948498345	0.00244767080784652	0.0101404788989478	0.00470916006980427	0.0101404788989478
338	ENSMUSG00000079598	Clec2l	0.000229382231315116	0.00984036199428752	0.636530172403766	0.172770895180429	3.94159183929149	0.144387368032411	0.0227722893209565	0.00577292307691904	0.0220023840112139	0.0220023840112139
339	ENSMUSG00000042035	Igsf3	0.000231191761024738	0.00988805913802395	-0.160986178075085	0.0437196079432524	8.90986486823455	0.00955276652521461	8.99842428937076e-05	0.00213226783941621	0.00277712193517384	0.00277712193517384
340	ENSMUSG00000058013	Sept11	0.000231857938408837	0.00988805913802395	0.179108234994419	0.0486507714443528	7.47134012102548	0.0108974148195515	0.000387523934878055	0.00120433464850497	0.00316282240831793	0.00316282240831793
341	ENSMUSG00000038370	Pcp4l1	0.000239673466066488	0.0101913937183697	0.268583282690639	0.0731227053777002	8.9378727122869	0.0280574099723688	0.000144126317279373	0.00787626874535154	0.00278166822992211	0.00787626874535154
342	ENSMUSG00000027068	Dhrs9	0.000240422066633414	0.0101933332344576	-0.302980509022274	0.0825053611377439	6.26914038669984	0.0357077181939822	0.00244118338219045	0.00776951854251386	0.00491426858999586	0.00776951854251386
343	ENSMUSG00000070713	Gm10282	0.000246432394872369	0.0104176959931468	0.454136568833265	0.123880002866082	5.12969175410784	0.0746284765714828	0.013601019450897	0.00234456758158732	0.00941836321425379	0.00941836321425379
344	ENSMUSG00000037348	Paqr7	0.000258286095784717	0.0108870592699954	-0.364799443956904	0.0998383547591902	5.21462283889744	0.0518848267906062	0.00271257743936651	0.0122389681821664	0.00889801825432329	0.0122389681821664
345	ENSMUSG00000068267	Cenpb	0.000259272864380723	0.0108969754594796	-0.160859016586141	0.0440357090427912	8.80658285735304	0.00875352207440496	0.000144824681459233	0.00109371920514948	0.00276389082489281	0.00276389082489281
346	ENSMUSG00000002068	Ccne1	0.000263099683173595	0.0110101473984247	0.383038520679504	0.104966230474537	4.69624514264763	0.0524333914303765	0.00386298996857963	0.00665930869776222	0.0126638743414707	0.0126638743414707
347	ENSMUSG00000017390	Aldoc	0.000264243537562192	0.0110101473984247	-0.683028971505804	0.187231518019116	3.39201520422559	0.178489323029913	0.0180174389083287	0.0301459989104597	0.0345660231012848	0.0345660231012848
348	ENSMUSG00000035311	Gnptab	0.000263800801957849	0.0110101473984247	-0.203848923146633	0.0558723525528602	6.7140969242394	0.0139788158104242	0.000572571261226412	0.00131805470128809	0.00411000840846024	0.00411000840846024
349	ENSMUSG00000021990	Spata13	0.000266362860485298	0.0110666517966671	-0.237963919233034	0.0652672734712479	5.91418180537411	0.0187532832805214	0.000584524400775427	0.00162201962859687	0.00580520107878056	0.00580520107878056
350	ENSMUSG00000026958	Dpp7	0.000268831753039915	0.0111373154830822	-0.30928896080015	0.0848851100192705	6.49448925369281	0.0373444766654312	0.00196893574349502	0.00883928711098047	0.00446903897105554	0.00883928711098047
351	ENSMUSG00000026728	Vim	0.000271737713480488	0.0112256320383677	-0.19238753073856	0.0528413543441135	10.1323402761089	0.0144545390698083	0.000198063874539273	0.00399024921884097	0.00339582930101722	0.00399024921884097
352	ENSMUSG00000014353	Tmem87b	0.000273118633923771	0.0112394184421566	-0.213315070115332	0.0586103436447944	7.10707024270078	0.0164355548465703	0.00161122640006912	0.00186947248127827	0.00354153217317222	0.00354153217317222
353	ENSMUSG00000025738	Fbxl16	0.000273621704143537	0.0112394184421566	0.354253868419605	0.0973472946409999	5.2454433421791	0.0461080173680393	0.00549692202145405	0.0050771734547493	0.00871782163942843	0.00871782163942843
354	ENSMUSG00000021109	Hif1a	0.000276193943769484	0.011313028770219	-0.194438307063776	0.0534661472429482	8.38045208375058	0.0147722312573535	0.000136580958665059	0.00415136239284187	0.00276757205938805	0.00415136239284187
355	ENSMUSG00000019689	Fmc1	0.000279215863744476	0.0114045916177321	-0.344756501225172	0.0948734415281308	5.42636837639298	0.0390467054259623	0.00575372041635213	-0.00151673056028213	0.00774773444473536	0.00774773444473536
356	ENSMUSG00000027309	4930402H24Rik	0.000281510182675393	0.0114660046314416	-0.232060763508071	0.0638978514976326	6.24908330594011	0.0172651761713997	0.00116436525412939	0.000222530725139609	0.00496003788489088	0.00496003788489088
357	ENSMUSG00000045045	Lrfn4	0.000283989343856132	0.0115345811930362	0.182886901509503	0.050389242067272	7.33255566746394	0.0130282105625809	0.000516627716284137	0.00322577845803685	0.00329198585788706	0.00329198585788706
358	ENSMUSG00000068335	Dok1	0.000289294857030886	0.0117172497959437	-0.219827215526711	0.0606469764571038	6.92039065876501	0.01763028721405	0.00172362884802191	0.00219272841220546	0.00379345478206085	0.00379345478206085
359	ENSMUSG00000033059	Pygb	0.000294340936539405	0.0118674575713128	-0.207474039519691	0.0573096249191398	6.55323353024414	0.0158077044007164	0.000557332280826776	0.003060244317087	0.00436925738173196	0.00436925738173196
360	ENSMUSG00000037321	Tap1	0.000294640325908455	0.0118674575713128	0.313182933513938	0.0865154056401594	6.23418908214677	0.0367429196291931	0.00623324218137391	0.00291407616346888	0.00499413093824808	0.00499413093824808
361	ENSMUSG00000025732	Mcrip2	0.000297907400336967	0.011932754985873	-0.318646751664158	0.0880942236881926	5.50796314650979	0.032237268990128	0.00428426725698483	-0.00206358814911925	0.00735662111385313	0.00735662111385313
362	ENSMUSG00000048347	Pcdhb18	0.000297738354753802	0.011932754985873	-0.329207833939034	0.0910102804714089	5.49266115699879	0.0424527847598305	0.00399653976982116	0.0084277669574056	0.00742787612564256	0.0084277669574056
363	ENSMUSG00000026749	Nek6	0.000302619395040843	0.0120881025567279	0.251547450645484	0.0696219631418678	6.99115867316888	0.0239141300782549	0.00357732647284843	0.00258679115262946	0.00369350015474297	0.00369350015474297
364	ENSMUSG00000045005	Fzd5	0.000307522601965884	0.0122502135398498	-0.235810430880386	0.0653417333288724	6.87616751204329	0.0218054183309035	0.00091488513488854	0.00548942803674367	0.00385840770747272	0.00548942803674367
365	ENSMUSG00000047921	Trappc9	0.000309794021603114	0.0123068857897127	-0.207006144054263	0.0573905995795764	6.80335793528097	0.0134539026408261	0.000971406683869038	-0.000223357261416656	0.00396911469628588	0.00396911469628588
366	ENSMUSG00000006403	Adamts4	0.00031226766066097	0.0123712597802843	0.609606690908318	0.16910480719808	4.92702137783582	0.145801818261057	0.00864355664267783	0.034251097083572	0.0108070447212314	0.034251097083572
367	ENSMUSG00000039616	Mocos	0.00031379063526198	0.0123977226465905	-0.238258285450582	0.0661159917295109	6.41962713169207	0.0216709834536846	0.00195315825792806	0.00384794208948386	0.00460382828563707	0.00460382828563707
368	ENSMUSG00000024558	Mapk4	0.000317960799328569	0.0124859829356995	-0.573118323863358	0.159190267136204	6.09034993890897	0.128949233325458	0.00238041559224405	0.0356318961340999	0.0053337376616315	0.0356318961340999
369	ENSMUSG00000024805	Pcgf5	0.000318607840428193	0.0124859829356995	-0.240752948859668	0.066881746237043	6.37362364256365	0.0216683492343514	0.00201748392933048	0.00333220921937419	0.00469226804024384	0.00469226804024384
370	ENSMUSG00000079442	St6galnac4	0.000317468733862018	0.0124859829356995	0.522295163269023	0.145057320054439	5.42607771531688	0.107087622593916	0.0166731627969924	0.0148892763550715	0.00774917743896301	0.0148892763550715
371	ENSMUSG00000022687	Boc	0.000320113452064687	0.0125111726548193	0.372440512810035	0.103500122120719	5.11586036952234	0.0456517546977886	0.00656192578794043	-0.00151420825903043	0.00950648713056527	0.00950648713056527
372	ENSMUSG00000031877	Ces2g	0.000321337791827663	0.012525263391132	0.414276446458597	0.115157986590912	6.88555118287057	0.067401126477916	0.00101799897119221	0.018874043842317	0.00384447379008732	0.018874043842317
373	ENSMUSG00000038831	Ralgps1	0.00032253372471321	0.012538174285098	-0.653015481137904	0.181569965483055	4.95955805237366	0.167489948420352	0.0229102968585764	0.0265411816897003	0.0105700539777828	0.0265411816897003
374	ENSMUSG00000022297	Fzd6	0.000327933652165818	0.0126801012170783	-0.40227086701051	0.111985422802327	4.51859101179738	0.0594092975652488	0.00446887563800545	0.00910955240153544	0.0143422267423185	0.0143422267423185
375	ENSMUSG00000107137	Fzd6	0.000327933652165818	0.0126801012170783	-0.40227086701051	0.111985422802327	4.51859101179738	0.0594092975652488	0.00446887563800545	0.00910955240153544	0.0143422267423185	0.0143422267423185
376	ENSMUSG00000003038	Hmgn2	0.000332542907270969	0.0127562755434631	0.210730671167511	0.0587233349034169	6.62068973895811	0.0136839516929264	0.000913659621323004	-0.00046150091918132	0.0042589854719453	0.0042589854719453
377	ENSMUSG00000003992	Ssbp2	0.000332541478548816	0.0127562755434631	-0.229703952167771	0.0640105107904152	6.39707383780333	0.018543060503215	0.00149943975094161	0.00189292126251723	0.00464657848653318	0.00464657848653318
378	ENSMUSG00000049502	Dtx3l	0.00033190554711661	0.0127562755434631	-0.355839898852951	0.0991464271844196	5.82886355605198	0.0497826269128258	0.00293843874916569	0.0118065822859874	0.0060720332989988	0.0118065822859874
379	ENSMUSG00000047181	Samd14	0.000346892879724398	0.0132716273245482	0.311995730944014	0.0872104853706074	5.12727393056767	0.0332113893989509	0.00197480467661588	0.00303643102433899	0.00943369846124951	0.00943369846124951
380	ENSMUSG00000035357	Pdzrn3	0.000354183272156925	0.0135148880165143	0.38639077923671	0.108170272094274	4.65265992994484	0.0546611682855265	0.00449775363921732	0.00784201886300854	0.0130534580082066	0.0130534580082066
381	ENSMUSG00000036880	Acaa2	0.000358613000046158	0.0136480013140926	-0.158548851851824	0.044426312203423	8.54506332273904	0.00863547860399101	0.000205505662334768	0.00116219068382981	0.00275504016165924	0.00275504016165924
382	ENSMUSG00000026385	Dbi	0.000360614689395267	0.013688253916836	-0.18842894054344	0.0528204781837998	7.48434970812259	0.0139996431889753	0.000433987499078501	0.00375101687426941	0.00315162446582502	0.00375101687426941
383	ENSMUSG00000054793	Cadm4	0.000364990755057378	0.0138181878546527	-0.269596967616756	0.07564059993608	9.4032454806884	0.0286705579148731	6.40560308391015e-05	0.00851819450719605	0.00291889153265158	0.00851819450719605
384	ENSMUSG00000026831	1700007K13Rik	0.000380877581427613	0.0143447400797413	0.68436760139066	0.192617322367984	3.62988921553772	0.156542251266435	0.0273765787916121	-0.00733339489602076	0.0282755705227054	0.0282755705227054
385	ENSMUSG00000040690	Col16a1	0.000380163048005598	0.0143447400797413	0.317969906399577	0.0894811479464367	5.41652093386098	0.0354056948039682	0.0042134912004068	0.00212930428864494	0.00779682255631135	0.00779682255631135
386	ENSMUSG00000040722	Scamp5	0.000382817529950846	0.0143500083196163	-0.282529626388393	0.0795487415866539	5.7555999754812	0.0315404996817735	0.00245983872593767	0.0070321647060927	0.00632943936763968	0.0070321647060927
387	ENSMUSG00000067629	Syngap1	0.000382996773771829	0.0143500083196163	0.318953637953351	0.0898073624711865	7.29099294662825	0.0401978617739405	0.00434474092490732	0.0077533026061393	0.0033339514337787	0.0077533026061393
388	ENSMUSG00000013076	Amotl1	0.000386502082080866	0.0144068899490297	-0.172005622227412	0.0484641266341333	7.53112965690545	0.00907567416016299	0.000410447943040024	-0.000160580522025966	0.00311270941257394	0.00311270941257394
389	ENSMUSG00000037552	Plekhg2	0.000385742381957372	0.0144068899490297	0.269283707493531	0.0758620265742598	7.36321153172472	0.028660171027583	0.00230810551944581	0.00632446509448473	0.00326197422100983	0.00632446509448473
390	ENSMUSG00000046417	Lrrc75a	0.000392605793908728	0.0145968820812219	-0.231390305757259	0.0652722104939847	5.97577413971162	0.0182545873216656	0.000760440278016629	0.00197974127465144	0.00563025191613993	0.00563025191613993
391	ENSMUSG00000032060	Cryab	0.000394348397630076	0.0146241733136473	-0.158001869913765	0.0445849662042586	8.43961392281216	0.00950199810602934	0.000220279123153776	0.00229549692329056	0.00276144969399855	0.00276144969399855
392	ENSMUSG00000048087	Gm4737	0.000397702386391641	0.0147109301088745	0.203111330965818	0.0573501001135017	8.66806514469445	0.0163231046096466	0.000193100541954327	0.00474045043258867	0.00275481359611828	0.00474045043258867
393	ENSMUSG00000019467	Arhgef25	0.00040148651968542	0.014813115866256	0.353035368700286	0.0997527325844729	5.88996645501163	0.0493309206556873	0.00320451197834543	0.0117213995087586	0.00587777200749056	0.0117213995087586
394	ENSMUSG00000032431	Crtap	0.000405746774372126	0.0149323051482128	0.166652931675829	0.0471261228423783	7.7068018028844	0.0090463905435144	0.000344883895838084	0.000548154419999011	0.00298642328539431	0.00298642328539431
395	ENSMUSG00000022610	Mapk12	0.000408148319293535	0.0149826598221677	-0.245494302972459	0.0694515105987083	6.27380505902271	0.0233973899982095	0.00233162557372724	0.00431481712705999	0.0049036429129365	0.0049036429129365
396	ENSMUSG00000027078	Ube2l6	0.00041185338858714	0.0150804902386705	-0.249240875735507	0.0705591170818826	6.13006876185479	0.0207468301982943	0.00223052435328991	0.000407633093052175	0.00523735915177232	0.00523735915177232
397	ENSMUSG00000027951	Adar	0.000418929677509077	0.015300957994664	-0.24596731620434	0.0697213439661958	6.46286797102391	0.0235842301956649	0.00276683364578627	0.00402598385850765	0.00452476506089261	0.00452476506089261
398	ENSMUSG00000055148	Klf2	0.000430229329831303	0.0156741841270198	-0.388340033677726	0.11029846418189	7.25522205443081	0.0598412959681051	0.000844522507196405	0.017404104294129	0.00337120777391347	0.017404104294129
399	ENSMUSG00000018899	Irf1	0.0004489649958115	0.0162749810981669	-0.197576609918535	0.0562977939948882	6.71508376460698	0.0126214519194637	0.000645721576689802	0.000492399527552022	0.0041084408363465	0.0041084408363465
400	ENSMUSG00000030583	Sipa1l3	0.000448079943135306	0.0162749810981669	-0.254994819467749	0.0726477681652265	6.50438806868733	0.0258399452498829	0.00237079735247651	0.00554574997660623	0.00445191029496175	0.00554574997660623
401	ENSMUSG00000015217	Hmgb3	0.000457109709998322	0.0164468754217758	-0.184429239548673	0.0526232946019019	7.38280759515331	0.0102710174066871	0.000910597006765344	-0.00082712939859441	0.00324321969537249	0.00324321969537249
402	ENSMUSG00000028779	Pef1	0.000455232853233996	0.0164468754217758	-0.189169162974046	0.0539588759563948	7.19073529023723	0.0141507420181754	0.000925490537362802	0.0033435724027435	0.0034418499043536	0.0034418499043536
403	ENSMUSG00000036748	Cuedc2	0.000456143164273018	0.0164468754217758	-0.209745990633116	0.0598373153201424	7.71552099583136	0.0174946193416666	0.000517928474408853	0.00485282798267436	0.0029810110401974	0.00485282798267436
404	ENSMUSG00000056481	Cd248	0.000460443855483314	0.0165258314468021	0.184450877780941	0.0526585491401897	7.21150311547888	0.0115845476320848	0.000740886211266918	0.000981500961029245	0.00341849798505774	0.00341849798505774
405	ENSMUSG00000004394	Tmed4	0.000472538395547537	0.0169180413220723	-0.253449355158259	0.0724998800079436	6.69879339597228	0.0255784518104406	0.000643491133530415	0.00724085776821892	0.00413431405762899	0.00724085776821892
406	ENSMUSG00000115388	Eppk1	0.000493195929688274	0.0176141403460098	-0.513739409682736	0.14743879720836	4.24599857593594	0.0849839199301491	0.0151427554498077	-0.00788592343505834	0.0174645429335641	0.0174645429335641
407	ENSMUSG00000070436	Serpinh1	0.000505798832650166	0.0180198601312713	0.178054287155057	0.0511993567624158	10.5967830533382	0.0125078793546566	2.4718601457349e-05	0.00372138215150221	0.00390734259787036	0.00390734259787036
408	ENSMUSG00000031539	Ap3m2	0.000513428582548371	0.0182468491346848	-0.332279066485738	0.0956570123987254	5.25064002574439	0.0418263487361901	0.00503751477411409	0.00584190438688608	0.00868788125746075	0.00868788125746075
409	ENSMUSG00000015342	Xk	0.000530213208619566	0.0187058187955808	-0.413211427225864	0.119252618212439	4.89521097762499	0.0682885294176365	0.0085116064471202	0.0128201739786623	0.0110442288639967	0.0128201739786623
410	ENSMUSG00000017466	Timp2	0.000529023706761711	0.0187058187955808	-0.181758250884154	0.0524462017818536	10.6829943025612	0.0102450321454533	0.000101800881269123	0.000315966138872165	0.00402410524074523	0.00402410524074523
411	ENSMUSG00000025969	Nrp2	0.000530100939475582	0.0187058187955808	-0.164589928435481	0.0474997931101365	9.46548179328597	0.0108344297773258	8.93382639473834e-05	0.00329500725431127	0.00294642262054693	0.00329500725431127
412	ENSMUSG00000032462	Pik3cb	0.000542423838528872	0.0190901593657006	-0.173500795846274	0.050160956495017	7.37832071649266	0.0106387350611781	0.000526698401127638	0.00148327311561105	0.00324748393361484	0.00324748393361484
413	ENSMUSG00000029016	Clcn6	0.00054777604546227	0.0191853928966254	-0.349862575118481	0.101226479455915	5.20349512379059	0.0439961301881214	0.00640600815668466	0.00268772152776672	0.00896419205787364	0.00896419205787364
414	ENSMUSG00000054256	Msi1	0.00054727831314461	0.0191853928966254	0.432212622228691	0.125044128571412	4.55116389003456	0.0748055661523609	0.00866467389924555	0.0147893772360304	0.014015853614879	0.0147893772360304
415	ENSMUSG00000015766	Eps8	0.000569467354361965	0.0198678054598619	-0.158700583868993	0.046056845225869	8.62086821297583	0.00879355115788071	0.000427870267663972	0.00111936543455247	0.0027539792205755	0.0027539792205755
416	ENSMUSG00000039997	Ifi203	0.000571370681156027	0.0198678054598619	-0.27602876940285	0.0801278876031769	5.99836687734542	0.0305621385075123	0.00268003792629338	0.00695067963132765	0.00556913261080935	0.00695067963132765
417	ENSMUSG00000051506	Wdfy4	0.000570168862234312	0.0198678054598619	-1.89895142086786	0.551152084461028	2.77046151298285	1.12551048257459	0.397302983293093	-0.342671067130879	0.0583499470155112	0.0583499470155112
418	ENSMUSG00000024507	Hsd17b4	0.000587459779945703	0.0203461676362407	-0.205875523848626	0.0598938661422703	6.21882599173269	0.0151334161864349	0.000351490188735732	0.00267100579932811	0.00502942261346656	0.00502942261346656
419	ENSMUSG00000030067	Foxp1	0.00058793408548861	0.0203461676362407	-0.211443233741232	0.0615175513475449	6.79351473994778	0.0163376042077711	0.00169220066863267	0.00196421418047561	0.00398441301706406	0.00398441301706406
420	ENSMUSG00000049295	Zfp219	0.000591608124855729	0.0204245662152573	-0.277102985365623	0.0806602835523886	5.68887069742535	0.0275833743889477	0.00317534944650724	0.00250909435272471	0.00658377256762035	0.00658377256762035
421	ENSMUSG00000037852	Cpe	0.000596432388664646	0.0205422081606588	0.253966285903583	0.0739729547475886	7.85783921873803	0.0259160599536053	0.000136234004193229	0.00807176304693995	0.00290485362072054	0.00807176304693995
422	ENSMUSG00000026473	Glul	0.00059893275294357	0.0205794429328952	0.415296280199269	0.121003645990379	4.5317336839089	0.0596416740367917	0.0077533556189261	0.00212211179680722	0.0142094678955214	0.0142094678955214
423	ENSMUSG00000027230	Creb3l1	0.000605768004581744	0.0206673789798477	0.348509849600117	0.101635450233724	7.32720343810199	0.048833452273543	0.000705256613443249	0.0147893905028745	0.00329730841876548	0.0147893905028745
424	ENSMUSG00000031827	Cotl1	0.000605649558148068	0.0206673789798477	0.532771130083857	0.155368910409084	4.34409161474727	0.0935001672667025	0.0199553145411869	-0.00952200935187014	0.016253932941372	0.016253932941372
425	ENSMUSG00000040699	Limd2	0.000603141242303709	0.0206673789798477	0.266311583609062	0.0776373823364989	6.05695333469919	0.0251568525810464	0.00362435377134239	0.00122601461832814	0.00541699093275317	0.00541699093275317
426	ENSMUSG00000039501	Znfx1	0.00060903832187145	0.020730177622385	-0.247819461207617	0.0723020675393579	6.603706961628	0.0232102903814051	0.00355495604769244	0.00242747492160155	0.00428642740800636	0.00428642740800636
427	ENSMUSG00000021552	Gkap1	0.000616439854604943	0.020932969301573	-0.221033442880455	0.0645489570448824	6.36862815413772	0.0166964168851881	0.00154767667056241	0.00100192585907759	0.00470217511281069	0.00470217511281069
428	ENSMUSG00000023918	Adgrf4	0.000628428722773839	0.0212387097383086	-0.24698513316057	0.0722381877534876	7.69315476859985	0.0245625237245931	0.000527291740553219	0.00730024191430898	0.00299506202289408	0.00730024191430898
429	ENSMUSG00000029162	Khk	0.000627571871041512	0.0212387097383086	0.277988410788073	0.0812971961274797	6.09349568373718	0.0250474288156339	0.00458784418875774	-0.00225764186889495	0.0053260069585271	0.0053260069585271
430	ENSMUSG00000031897	Psmb10	0.000629837599136047	0.0212387097383086	-0.336402099721369	0.0984083931140694	6.80651566559805	0.0455709660114354	0.00174612170408084	0.012780196048859	0.0039642228783147	0.012780196048859
431	ENSMUSG00000026663	Atf6	0.000632398949188864	0.0212756026989293	-0.151944842461614	0.0444631028049781	8.2877428033603	0.00716888403813763	0.000184602367819908	0.000118789498345471	0.00278084889874917	0.00278084889874917
432	ENSMUSG00000022594	Lynx1	0.000635814339731922	0.0213409905697057	0.881614506112431	0.258094613849609	2.3382099082773	0.24617397228539	0.0164738608709923	-0.000222947034704862	0.0834453836762759	0.0834453836762759
433	ENSMUSG00000004285	Atp6v1f	0.000640729534794655	0.0214563008187586	-0.155621302156996	0.0455864779567215	8.07509922965481	0.00877162666523015	0.000288603545646433	0.00159418365400162	0.00282858691310155	0.00282858691310155
434	ENSMUSG00000014773	Dll1	0.000646713208068533	0.0215839101230323	1.72874586643333	0.506781304189297	0.967910049774402	1.1485934222397	0.138425458459081	0.176605467824178	0.246815476954626	0.246815476954626
435	ENSMUSG00000066235	Pomgnt2	0.000647517303690968	0.0215839101230323	-0.500220858079746	0.146654151956045	3.94110489025006	0.0949976004542552	0.0102504122889229	0.0146637482071322	0.0220107481399971	0.0220107481399971
436	ENSMUSG00000026640	Plxna2	0.000653279480851472	0.0216763214470168	-0.321813450077862	0.0944157712771387	4.98153917995723	0.0324032297781674	0.00295845173130129	-0.001290875752723	0.0104130550674842	0.0104130550674842
437	ENSMUSG00000046623	Gjb4	0.000653177636594274	0.0216763214470168	0.678102717171505	0.198943804326855	3.49386122457824	0.166844417577497	0.0276655357588512	0.00845625057475239	0.031702420161212	0.031702420161212
438	ENSMUSG00000026185	Igfbp5	0.000660146985545529	0.0218541810283337	-0.297752875580444	0.0874299335122607	5.79009737822561	0.0357698244036769	0.00336477201844397	0.00810121789249352	0.00620465663736462	0.00810121789249352
439	ENSMUSG00000079020	Slc45a4	0.000664012176348122	0.0219320650502227	-0.252912623754268	0.0742981586067028	7.81217146671718	0.0258136982230963	0.00111660247359286	0.00716372208492729	0.0029267394019647	0.00716372208492729
440	ENSMUSG00000024036	Slc37a1	0.000671782809154998	0.0220965232973522	-0.522198464604528	0.15354969081514	4.33765483110729	0.0901765454478156	0.0190361000036093	-0.00857463185708672	0.0163301613205282	0.0163301613205282
441	ENSMUSG00000102692	Dchs2	0.000672039087871195	0.0220965232973522	0.323419465875568	0.095102695664929	6.19787922210833	0.0422334725394545	0.00236222483571522	0.0112045592483889	0.0050777998476331	0.0112045592483889
442	ENSMUSG00000071757	Zhx2	0.000677292659888141	0.022218876851534	-0.301884497920853	0.0888258770998039	5.71744823829489	0.0311103127424566	0.00536214720152811	-0.000649600055304235	0.00647290746229609	0.00647290746229609
443	ENSMUSG00000003072	Atp5d	0.000682665796963922	0.0223445915484805	-0.150415697419208	0.0442861797929001	8.60385432893598	0.0082460823892313	0.000187938896910877	0.00163533332833829	0.00275395968406273	0.00275395968406273
444	ENSMUSG00000040018	Cox15	0.000691213083324218	0.0225734002436963	-0.240507709495427	0.0708826430869373	6.67293341543211	0.0205703550122108	0.00336110642621584	0.000660352966521494	0.00417541721026937	0.00417541721026937
445	ENSMUSG00000039632	Ccdc151	0.000703342591291298	0.0229179046600535	1.59288406940189	0.470116823402385	2.29268974300882	0.783895392677918	0.244898874861006	-0.216509505971475	0.0866158666079178	0.0866158666079178
446	ENSMUSG00000070044	Fam149a	0.00070608180889009	0.0229555745042742	1.60196527805185	0.472945834688871	2.76233567328493	1.02639357855212	0.276769681418829	0.043862509739918	0.0587469624055003	0.0587469624055003
447	ENSMUSG00000042498	D330045A20Rik	0.000718486978361315	0.023306624577716	1.07194754564921	0.316916800296167	3.04582908618032	0.416727610332294	0.104334213486049	-0.0143265283044398	0.0463201739788927	0.0463201739788927
448	ENSMUSG00000038146	Notch3	0.000736795409402616	0.0238106482570239	1.38282953934438	0.409665604584704	2.1133577682041	0.67159271127431	0.151493461699198	-0.029084148187583	0.100245399670428	0.100245399670428
449	ENSMUSG00000044548	Dact1	0.000737309039131292	0.0238106482570239	0.70926153081294	0.210131873056953	4.79848047965267	0.203902060616642	0.00853214043150217	0.0577009656801331	0.0118008836239284	0.0577009656801331
450	ENSMUSG00000031007	Atp6ap2	0.000768882808193324	0.0247751127084516	-0.155860240918178	0.0463351206121881	7.80939731237462	0.00747868888314657	0.000292267136496041	-5.35615447149479e-05	0.00292814796672299	0.00292814796672299
451	ENSMUSG00000037416	Dmxl1	0.000777408962425021	0.0249943014526892	-0.175155061876162	0.0521183863958904	7.02389833831202	0.0110429255594216	0.000425453362151723	0.00187346769930977	0.00364903593861528	0.00364903593861528
452	ENSMUSG00000025262	Fam120c	0.000779743194516201	0.0250138856647896	-0.255394538300143	0.0760128325355357	5.92451874808715	0.0264619080179705	0.00289201475326429	0.00572548144662031	0.0057749113118488	0.0057749113118488
453	ENSMUSG00000041313	Slc7a1	0.000784616610044813	0.0251020320388257	-0.23975199179058	0.0713937421984663	7.70946644425906	0.0233607849803861	0.000202393596994023	0.00744320604065758	0.00298476037989921	0.00744320604065758
454	ENSMUSG00000041889	Shisa4	0.00078595327900875	0.0251020320388257	0.227280184582631	0.0676893508705993	6.50696385859374	0.0209951025567144	0.00207956938167159	0.00479320295025305	0.00444747604162272	0.00479320295025305
455	ENSMUSG00000024109	Nrxn1	0.000797004514856891	0.0253990449789559	0.91317819218321	0.272278969929907	3.87701347552681	0.325267011797455	0.088056673231681	0.00581668751051446	0.0231470829674562	0.0231470829674562
456	ENSMUSG00000025932	Eya1	0.00080501148508514	0.0255979529248564	-0.36166921423793	0.107926620117652	6.05137111705027	0.0532191725542678	0.00621825401481245	0.0112539789802173	0.00543113262567829	0.0112539789802173
457	ENSMUSG00000048240	Gng7	0.000808055623022177	0.0256385263322135	0.424142993989508	0.126609071915633	4.90005279115752	0.0732050123147211	0.0103787096056434	0.0136660760313634	0.0110077696949327	0.0136660760313634
458	ENSMUSG00000035697	Arhgap45	0.000809908967427529	0.0256412227679021	-0.480673837958973	0.143511033878951	4.35288791323272	0.0759585365233888	0.0147426639947778	-0.00643724527737011	0.0161504612727302	0.0161504612727302
459	ENSMUSG00000031950	Gabarapl2	0.000825533416240541	0.026022248990191	-0.183815984726163	0.054967437107033	7.00678201382643	0.0137119017046762	0.000859992386802064	0.00360926615372488	0.00367213632637138	0.00367213632637138
460	ENSMUSG00000037239	Spred3	0.000825203685174144	0.026022248990191	-0.370086284487178	0.110665133086918	5.81740663095087	0.0557852834070314	0.00224590919436674	0.0161242483273512	0.00611041692083805	0.0161242483273512
461	ENSMUSG00000004771	Rab11a	0.000827521108874479	0.0260283212118871	-0.178866142963872	0.0534979344979279	7.42906545792483	0.010829081681271	0.00109273103851253	0.000446209651036744	0.00320031245480436	0.00320031245480436
462	ENSMUSG00000025190	Got1	0.000834919187374059	0.0262041736297053	-0.167715516185724	0.0501999310475067	7.39250920012431	0.0101930108805718	0.0005459888305985	0.00164708938157479	0.00323406078516314	0.00323406078516314
463	ENSMUSG00000020173	Cobl	0.000850566515594099	0.0265975825367488	-0.246141900934778	0.0737881351010336	7.29318003724493	0.0247093772767618	0.00282719975934423	0.00533983356318835	0.00333170727690869	0.00533983356318835
464	ENSMUSG00000025407	Gli1	0.000851122641175961	0.0265975825367488	0.942344340210566	0.282510289391232	2.71578479050681	0.362178332992367	0.0505881241827054	0.0691299712351712	0.0610716429720273	0.0691299712351712
465	ENSMUSG00000024511	Rab27b	0.000858304871524222	0.0267643454561316	-0.171665223079738	0.0515004894914654	7.4081759565615	0.00923551263674291	0.000759001848540583	-0.000265466858242836	0.00321944877825023	0.00321944877825023
466	ENSMUSG00000038650	Rnh1	0.00088686718338067	0.027595652701759	-0.146253516339395	0.043997194080461	8.76752229266131	0.00760756222331971	0.00014330097275434	0.00134486766578157	0.00276032865767629	0.00276032865767629
467	ENSMUSG00000049588	Ccdc69	0.000902485124360917	0.0280214867306923	-0.263937814063818	0.0795164842998581	5.81528812929291	0.0258315318586489	0.00336671963047913	0.00279900655803705	0.00611758728263523	0.00611758728263523
468	ENSMUSG00000026946	Nmi	0.000908703159662914	0.0281542645622057	-0.218029170618992	0.0657235694960709	6.28412037370501	0.0186910099842893	0.00159901702541193	0.00393847573964776	0.00488036435554535	0.00488036435554535
469	ENSMUSG00000049858	Suox	0.000916280184394493	0.0283284918416208	0.280279458723866	0.0845476810340886	5.62519447118655	0.0306042754414577	0.00388091234020549	0.00491571634316259	0.00684155321215749	0.00684155321215749
470	ENSMUSG00000022440	C1qtnf6	0.000952108373022934	0.029187254564128	0.386759314165813	0.117046958200678	5.99293334607216	0.0613148186370409	0.00430332440089304	0.0162466612351539	0.0055836962553845	0.0162466612351539
471	ENSMUSG00000026576	Atp1b1	0.00095117747695364	0.029187254564128	-0.176412629671608	0.0533842304331404	8.92146799672324	0.0127562760430219	3.9795444943485e-05	0.00423501864346447	0.00277895557652397	0.00423501864346447
472	ENSMUSG00000034457	Eda2r	0.000950391961146367	0.029187254564128	0.344573739855386	0.104264161899189	6.74413641153015	0.0486645372072267	0.000797061579831955	0.0155094616049784	0.00406223822749449	0.0155094616049784
473	ENSMUSG00000068876	Cgn	0.000948061929921416	0.029187254564128	-0.260298818389184	0.0787471203528273	7.57236249141254	0.0277679732130767	0.000403551283162422	0.00889811216263157	0.00308020075207144	0.00889811216263157
474	ENSMUSG00000025212	Sfxn3	0.000967278327501176	0.0295897378665972	-0.194098903501663	0.0588200740192775	7.89398541726656	0.0154540766313242	0.000381608286871555	0.00480809337457837	0.0028892994382622	0.00480809337457837
475	ENSMUSG00000047735	Samd9l	0.000978020678679352	0.0298553680860013	-0.341280035368496	0.103519381828633	7.26449190870769	0.0478011336593549	0.000379487082845396	0.0156949065384282	0.00336145399786541	0.0156949065384282
476	ENSMUSG00000044408	Sptssa	0.000985317930269828	0.0300149369514969	0.189332243112284	0.0574659485982452	6.67642548047313	0.0144480576019252	0.000783641534976344	0.00383391861170654	0.0041698613374679	0.0041698613374679
477	ENSMUSG00000020917	Acly	0.00101376143608088	0.0308166474280352	-0.155272492146002	0.0472429673909204	7.69751896104234	0.00802518631880517	0.000355569689467059	0.00063483315257833	0.00299227726238229	0.00299227726238229
478	ENSMUSG00000032549	Rab6b	0.00102148476285576	0.030958913050367	-0.228058337226768	0.0694338438472857	9.35082617682624	0.0213884519592826	0.000133064679239508	0.00709852332787438	0.00289744249685737	0.00709852332787438
479	ENSMUSG00000035722	Abca7	0.00102271167938799	0.030958913050367	-0.194998973162633	0.0593748204052226	6.70818714407581	0.0126646193808622	0.0011686589857487	0.000402890414898557	0.00411939496147996	0.00411939496147996
480	ENSMUSG00000037206	Islr	0.00104165943449217	0.0314667954169509	0.393409641843795	0.119977582065311	7.65243330641378	0.0637048881265857	0.000647505836245366	0.0209444244611124	0.00302204053670577	0.0209444244611124
481	ENSMUSG00000028664	Ephb2	0.00104932902270155	0.0315669519277437	1.20412738548127	0.367453077033671	2.03011574071408	0.517652694645629	0.0952976474507291	0.00804718568156909	0.107234998281541	0.107234998281541
482	ENSMUSG00000079557	March2	0.0010474403134292	0.0315669519277437	-0.184692490146736	0.0563522533849879	7.20431416044369	0.0140440865288597	0.00109262386509426	0.00367074082725456	0.00342651707463453	0.00367074082725456
483	ENSMUSG00000027827	Kcnab1	0.00106573031909084	0.031937197910075	0.196483293914013	0.0600393768537507	8.43010127714699	0.0159073775637745	0.00136491248255725	0.00404217767692279	0.00276231120816173	0.00404217767692279
484	ENSMUSG00000035078	Mtmr9	0.00106604164058457	0.031937197910075	-0.203361647788592	0.0621427624731002	6.51290837245245	0.016976694745963	0.00135530712536339	0.00435707638535604	0.00443727726631883	0.00443727726631883
485	ENSMUSG00000070802	Pnmal2	0.00107389309535579	0.0321060822322865	0.505728219525736	0.154637260255364	4.17953562195765	0.105423528318544	0.0157417792234335	0.0201272441654943	0.0183480922566845	0.0201272441654943
486	ENSMUSG00000018428	Akap1	0.00108168220665707	0.0322724115154887	-0.152187080932448	0.0465635786313632	8.27752173792446	0.00832739414543353	0.000469660599186155	0.00125424173157845	0.00278258968325256	0.00278258968325256
487	ENSMUSG00000030796	Tead2	0.00109301167664407	0.0325434688117844	0.329884154194724	0.101023442270246	5.49816761399042	0.035279540689487	0.00790647871886939	-0.00461588605279869	0.00740212511332529	0.00740212511332529
488	ENSMUSG00000036718	Micall2	0.00110661084601226	0.0328808550556922	-0.260734982467147	0.0799330238386608	6.52917601105148	0.028061965284633	0.00144474501571789	0.00813918743426999	0.00440960406112401	0.00813918743426999
489	ENSMUSG00000020737	Hn1	0.00111051596754192	0.0329294100804863	-0.163271288322743	0.0500690963528226	7.34107862547447	0.0102997274642683	0.000476810977440082	0.00240128075643221	0.00328356063694227	0.00328356063694227
490	ENSMUSG00000032125	Robo4	0.00111891179723015	0.0331106552241574	-0.470470059912487	0.144369860253174	5.75018753199839	0.0914138110416426	0.0215795172477269	0.00968446757655443	0.00634948053238506	0.00968446757655443
491	ENSMUSG00000025151	Maged1	0.00112193688696348	0.0331325557249909	0.142902135935588	0.043861691434291	8.2869226026272	0.00754563755108253	0.000104785412512561	0.00166937885573302	0.00278098655070288	0.00278098655070288
492	ENSMUSG00000057406	Nsd2	0.00113406165613693	0.0334225488089135	-0.214100369260168	0.0657765414961448	8.21862128204761	0.017410205645857	0.00369612832497967	0.000877015688339243	0.00279370179181142	0.00279370179181142
493	ENSMUSG00000004207	Psap	0.00113804383354887	0.0334379063222196	-0.206445335474585	0.0634441464112894	11.6749999415608	0.0137624613240612	8.30215749110959e-06	0.00121239579538036	0.00602943741329458	0.00602943741329458
494	ENSMUSG00000037703	Lzts3	0.00113919487746045	0.0334379063222196	0.244363094144753	0.0751035441178112	6.10657321158766	0.0246826473408668	0.00221208841371364	0.00624872509487037	0.00529405662666516	0.00624872509487037
495	ENSMUSG00000028937	Acot7	0.00114482638242274	0.0334677067442131	-0.294439699305686	0.0905332803085123	7.40314569299133	0.0358439507702704	0.000909696428138558	0.0113847158369909	0.00322411624463373	0.0113847158369909
496	ENSMUSG00000057967	Fgf18	0.00114330257104273	0.0334677067442131	-0.234596939860257	0.0721246452252255	6.3314377040795	0.0227530745961764	0.00184555163141215	0.00595739504188481	0.00477801062756059	0.00595739504188481
497	ENSMUSG00000047821	Trim16	0.00115040025878329	0.0335629854172186	-0.264075631076937	0.0812315276796648	5.75066788679203	0.0265006873802383	0.00355014390161394	0.00342473822542822	0.00634769773214428	0.00634769773214428
498	ENSMUSG00000025558	Dock9	0.00117057261827552	0.034082937680713	-0.330473268115666	0.101810791738555	6.71981488795207	0.0452022990590318	0.00178061170089373	0.0137675442707533	0.00410092458081668	0.0137675442707533
499	ENSMUSG00000096145	Vkorc1	0.001183698465487	0.0343960475943116	0.190734467736408	0.058818207316962	6.67704310232176	0.0134469583430348	0.00102049333164179	0.00214584065364266	0.00416887893632988	0.00416887893632988
500	ENSMUSG00000097789	Gm2115	0.001190831027936	0.0345340998101439	0.623861659200536	0.192486492316107	3.35683733009655	0.124627209017942	0.0199635968559115	-0.0101308492661514	0.0356129777303268	0.0356129777303268
501	ENSMUSG00000071847	Apcdd1	0.00119370464738211	0.0345483380978854	0.551382927729917	0.17015995402885	3.79603905337346	0.116913961002704	0.0187422603817364	0.0133915159996377	0.0246893545509144	0.0246893545509144
502	ENSMUSG00000042195	Slc35f2	0.00120263580130741	0.0347374882847757	-0.200195847512503	0.0618221522908356	6.52250431295342	0.015140794742099	0.00131205498818496	0.00258454692897032	0.00442091278262193	0.00442091278262193
503	ENSMUSG00000021236	Entpd5	0.00121486102717457	0.0350208447197442	0.209358631515628	0.0647093748135894	7.57984604321938	0.0181740748035478	0.00117238731034014	0.00510856747280826	0.00307448431828259	0.00510856747280826
504	ENSMUSG00000048970	C1galt1c1	0.00122268444610196	0.0351764374374572	-0.248127682724136	0.0767357394020056	6.71082656133741	0.0255362525221019	0.00123089029507893	0.00760167025727985	0.00411520292494159	0.00760167025727985
505	ENSMUSG00000034157	Cipc	0.00124204380901412	0.0356626440211976	-0.285153952713398	0.0883090694465321	5.47879199888661	0.0337520231202374	0.00240072024087493	0.00929701737889373	0.00749328521912114	0.00929701737889373
506	ENSMUSG00000030494	Rhpn2	0.00125121963949432	0.0358551082463787	-0.36609159503871	0.113448550340801	7.01694163638111	0.0556516050767107	0.000874142680147134	0.0184317176814968	0.00365838591704763	0.0184317176814968
507	ENSMUSG00000050394	Armcx6	0.00127363434761525	0.0364254399219351	0.331288405884542	0.102825351812703	5.53215602394495	0.0456132659325436	0.00463619523478885	0.0112233842283202	0.00724589577489506	0.0112233842283202
508	ENSMUSG00000030096	Slc6a6	0.00129035409198203	0.0368309730979122	-0.264848473890835	0.0822992195204682	5.98050663595061	0.029171208077105	0.000717702960477162	0.00944203934004016	0.00561732445160132	0.00944203934004016
509	ENSMUSG00000021866	Anxa11	0.00132663592068863	0.0377921824164737	-0.16757957580182	0.0522029608801513	7.50507840293703	0.0115356379367629	0.000953605632936692	0.00293484895329786	0.00313411805404521	0.00313411805404521
510	ENSMUSG00000027329	Spef1	0.00133958116646177	0.0380848710428762	-0.337764988539711	0.105309267883016	5.54322498482234	0.0459436165050525	0.00943904629744597	0.00520852902765814	0.00719601655563926	0.00719601655563926
511	ENSMUSG00000034189	Hsdl1	0.00134216338640757	0.0380848710428762	-0.266524730836064	0.0831121459576646	5.90099335759752	0.0279780323684847	0.00451700548674603	0.00381724791864631	0.00584443772178619	0.00584443772178619
512	ENSMUSG00000029304	Spp1	0.00135884562895209	0.0384829328511821	-0.741668376026177	0.231535999027874	7.39307646398819	0.229352296614194	0.000822376758747689	0.0795910015100058	0.00323352785737697	0.0795910015100058
513	ENSMUSG00000028191	Bcl10	0.0013635437928026	0.0385407114924711	0.159319829608375	0.0497523259686202	7.51504846933216	0.00971164163258831	0.000587094688015109	0.00203390431280463	0.00312584622091666	0.00312584622091666
514	ENSMUSG00000041845	Rhod	0.00139226039357189	0.0392758282233316	0.215561192017113	0.0674418893040367	6.34850845672667	0.0193980783706293	0.0017094217868394	0.00511319086250751	0.00474273283684525	0.00511319086250751
515	ENSMUSG00000033149	Phldb2	0.00140024139338451	0.0394242722409231	0.18114153322548	0.0567023915562337	6.58666314322435	0.0108547370254577	0.00050858017867518	0.000755245455917655	0.00431416163361948	0.00431416163361948
516	ENSMUSG00000042444	Mindy2	0.00141158392482423	0.0396666025386654	-0.183636681517702	0.0575253888198489	6.6487521886299	0.0125327014858772	0.000749783605322043	0.00227018170246189	0.00421397193299016	0.00421397193299016
517	ENSMUSG00000028041	Adam15	0.00144582943321071	0.0404720594238519	-0.265656069111648	0.0833995390556197	5.65009859730605	0.0258199937325311	0.00369428211058921	0.00211577990913005	0.00673894256144554	0.00673894256144554
518	ENSMUSG00000040964	Arhgef10l	0.00144485292629462	0.0404720594238519	0.455261120215504	0.142915001326715	4.51463268452868	0.0751937151065987	0.0162545469771869	1.40890636082351e-05	0.0143824994291356	0.0143824994291356
519	ENSMUSG00000038633	Degs1	0.00145796251112568	0.0407330566692147	-0.250512897274976	0.078705289752262	9.3153889510162	0.0262604406723156	0.00015385415666035	0.00913792979582092	0.00288383038808239	0.00913792979582092
520	ENSMUSG00000031146	Plp2	0.00147880754189831	0.0412359795337028	-0.143352112835089	0.0450961497681292	8.28310174804879	0.00808104570612918	0.000268861603508303	0.00212625993379676	0.002781632482356	0.002781632482356
521	ENSMUSG00000023021	Cers5	0.00148616913145248	0.041361712871518	-0.165486648287191	0.0520828889608973	7.28697832953566	0.0105094931861193	0.000730859956401369	0.00213631999074969	0.00333808102736836	0.00333808102736836
522	ENSMUSG00000037523	Mavs	0.0014891225565634	0.0413645154600944	-0.180225157203126	0.0567317554980415	7.36319834315226	0.0136065226849348	0.000706911417020476	0.00412082670581386	0.00326198695701739	0.00412082670581386
523	ENSMUSG00000003644	Rps6ka1	0.00149549834386053	0.0413830648587361	0.503546679388518	0.158569628459022	4.95913772444112	0.0839270074014963	0.0271434103392948	-0.0173193729586257	0.0105730802651534	0.0105730802651534
524	ENSMUSG00000041420	Meis3	0.00149506537395335	0.0413830648587361	0.392066243300461	0.123460557758608	5.11073525394767	0.064405792927201	0.00757412873174792	0.0152896352513521	0.00953938596204682	0.0152896352513521
525	ENSMUSG00000030515	Tarsl2	0.00150116441284369	0.0414607314023497	-0.239738818235902	0.0755211733753475	6.01619922934444	0.0226089588914088	0.00303326381284339	0.00367492193798761	0.00552190762914054	0.00552190762914054
526	ENSMUSG00000029826	Zc3hav1	0.00152543253529028	0.0420335499588267	-0.143244786568946	0.0451904635210731	8.12916780478736	0.0075529441546327	0.00024913459983413	0.0014973947637636	0.00281413239004003	0.00281413239004003
527	ENSMUSG00000039081	Zfp503	0.00152770212608977	0.0420335499588267	0.522307278431233	0.164798497339513	3.95626002889839	0.0890709176235175	0.0189855364909687	-0.00994872437491292	0.0217522805970733	0.0217522805970733
528	ENSMUSG00000044674	Fzd1	0.00154250927791179	0.0423605767608351	0.272424748436985	0.0860316330200849	5.54679431650507	0.0299691739153854	0.00392212673521485	0.0057086243236586	0.00718003608493901	0.00718003608493901
529	ENSMUSG00000001761	Smo	0.00158989031943934	0.0435792242568439	0.13907965933692	0.0440438388947384	8.5793440652485	0.00796543327835812	0.000155595981654318	0.00254751375081544	0.00275419363522419	0.00275419363522419
530	ENSMUSG00000036502	Tmem255a	0.00160002178024318	0.0436917435282978	0.311587872791365	0.0987317714725024	7.05266602491789	0.0408236559789128	0.00264647705875605	0.0119754669883916	0.00361094675155721	0.0119754669883916
531	ENSMUSG00000037032	Apbb1	0.00159754030420502	0.0436917435282978	0.306282994602133	0.0970369136921127	5.02948397518621	0.0291357601045492	0.00404526719639465	-0.00280404435912738	0.0100789767319411	0.0100789767319411
532	ENSMUSG00000027510	Rbm38	0.00162006268202852	0.0441558437770932	-0.249464417369325	0.0791380177694292	5.80118545682038	0.0258592771522764	0.00322832420505971	0.00575858641025453	0.00616591457965203	0.00616591457965203
533	ENSMUSG00000020003	Pex7	0.00163295347908012	0.044423687517189	0.20237937900734	0.0642483300786346	7.20635871457043	0.0167014811633037	0.00276754241338626	0.00275027914796953	0.00342422946345353	0.00342422946345353
534	ENSMUSG00000023074	Mospd1	0.00164016987167873	0.0445364478264823	-0.164076404264244	0.0521097992042834	7.24372613627471	0.00916348552407914	0.000689743368067841	0.000669213623424805	0.00338340339159827	0.00338340339159827
535	ENSMUSG00000046814	Gchfr	0.00164553778323233	0.0445986875829322	0.573919030660847	0.182328956830258	3.80406612660745	0.116469079422047	0.0253349106250543	-0.00326720650550235	0.024530862123161	0.024530862123161
536	ENSMUSG00000062202	Btbd9	0.00166526922489706	0.0450492607481481	-0.179775485792697	0.05717639265116	6.8136831146761	0.0101783408965583	0.000950561281650977	-0.000347344645453237	0.00395314853324846	0.00395314853324846
537	ENSMUSG00000005057	Sh2b2	0.00166988282503305	0.0450899459273357	0.482591041839936	0.153524391151514	4.93584140569996	0.0981519205133786	0.023775117115567	0.0115794909020979	0.0107422495724341	0.0115794909020979
538	ENSMUSG00000030695	Aldoa	0.00167878147992346	0.0452058056614929	-0.150540871612096	0.0479145665327093	10.1394087380864	0.00821949189973483	4.14456102130558e-05	0.00173446150480695	0.00340226291881308	0.00340226291881308
539	ENSMUSG00000043154	Ppp2r3a	0.00168040891389963	0.0452058056614929	0.319079910430064	0.10156681154312	5.4169232497348	0.0384282362121383	0.00767891684147685	0.00217688245867397	0.00779480896907662	0.00779480896907662
540	ENSMUSG00000006517	Mvd	0.001713535753218	0.0459376006499032	-0.222241660971433	0.0708711408481247	6.1576855350443	0.0169530733720467	0.00236234541106352	0.000307237852241952	0.00517173249660858	0.00517173249660858
541	ENSMUSG00000021182	Ccdc88c	0.00172028394157913	0.0459376006499032	-0.506379407622202	0.161539854295552	3.81338976732309	0.108240180770137	0.00823177252917951	0.0309109142595626	0.024348356832099	0.0309109142595626
542	ENSMUSG00000025068	Gsto1	0.00171984386939039	0.0459376006499032	-0.316957475201968	0.101110032580716	7.75573200783439	0.0424064987520897	0.00031814243102125	0.015016715601689	0.00295714457852381	0.015016715601689
543	ENSMUSG00000038425	Poli	0.00171527632536136	0.0459376006499032	-0.282421971010004	0.0900707275624706	5.40865544255157	0.0336639340691119	0.0041949636839643	0.0079741402614849	0.00783632835338741	0.0079741402614849
544	ENSMUSG00000021196	Pfkp	0.00173038766570694	0.0460378369775242	-0.227762746268077	0.0726983390125838	6.15397541882561	0.0211201212018898	0.00274708108308198	0.00419961969893935	0.00518049165970087	0.00518049165970087
545	ENSMUSG00000039318	Rab3gap2	0.0017277237276109	0.0460378369775242	-0.162341359350127	0.0518093683968015	7.28453583325523	0.0110606763139901	0.000685716044910159	0.00325711048921009	0.00334059993560308	0.00334059993560308
546	ENSMUSG00000023959	Clic5	0.0017338016970317	0.0460441842618307	-0.486934510729353	0.155450657461431	4.98255936405572	0.100129453607999	0.00818409972513149	0.0280632606326551	0.0104058280439079	0.0280632606326551
547	ENSMUSG00000020086	H2afy2	0.00175455290282943	0.0464386600804333	0.164422263476088	0.0525493534389703	7.23882634590771	0.0105763596226804	0.000753502335018197	0.00232894192085707	0.00338864948526253	0.00338864948526253
548	ENSMUSG00000031387	Renbp	0.00175506108441913	0.0464386600804333	-0.149171132014371	0.0476763886517993	7.91295870151316	0.00743371930143934	0.000527784498377795	0.000419854643503018	0.00288177255393833	0.00288177255393833
549	ENSMUSG00000022661	Cd200	0.00177675352283833	0.0468416837839197	-0.228925197433268	0.073251031498088	6.34746317568786	0.0221608801445988	0.002668959607585	0.00537961081571583	0.0047448695651818	0.00537961081571583
550	ENSMUSG00000023067	Cdkn1a	0.00177460174599326	0.0468416837839197	0.408701657786483	0.130760634363325	7.63991584210222	0.0706291257221453	0.000329674901674539	0.0253178403469743	0.00303069047141069	0.0253178403469743
551	ENSMUSG00000022636	Alcam	0.0017948736379541	0.0472335167882659	-0.33728611154125	0.108027351251295	5.68103038569573	0.0481324666536297	0.00584797456526815	0.011656888362288	0.0066147054337869	0.011656888362288
552	ENSMUSG00000029534	St7	0.0018217319226707	0.0478534653600094	0.226414303499594	0.0726186419634371	6.50196107068349	0.0187487469225423	0.00345410383023295	0.00075804101199246	0.00445609691068786	0.00445609691068786
553	ENSMUSG00000005615	Pcyt1a	0.00184424952731257	0.0483573565027708	-0.178393179792057	0.0572832175531256	7.16801928214738	0.0134848783947824	0.000464478923482117	0.00445757159637596	0.00346803734052831	0.00445757159637596
554	ENSMUSG00000000088	Cox5a	0.00187142087065425	0.0489812321741635	-0.137181550962025	0.044111049172038	8.88496209873169	0.00650612981215535	0.000145253039866092	0.000930367503698104	0.00277342394872084	0.00277342394872084
555	ENSMUSG00000028059	Arhgef2	0.00191174793632003	0.0499465677056585	-0.194276109231679	0.0625968064312946	6.71092168303529	0.0136909922123577	0.0017624884188719	0.00119754936475055	0.00411505184422356	0.00411505184422356
556	ENSMUSG00000037461	Ints7	0.00193084797308059	0.0503548482188284	0.181976000988771	0.0586892935642165	7.4088065975788	0.0111771231355561	0.00194778453030856	-0.000394604961813107	0.0032188652382916	0.0032188652382916
557	ENSMUSG00000028962	Slc4a2	0.00197384672179822	0.0513838015548909	-0.182702245893435	0.0590478378938104	6.69380754687324	0.0112414183594417	0.00108773720729773	0.000446494246565087	0.00414223353260283	0.00414223353260283
558	ENSMUSG00000029781	Fkbp9	0.00198297938229091	0.0515290341276313	0.139252025999875	0.0450250223118408	8.03221190424138	0.00766027510649865	0.000199683131092647	0.00210398822262909	0.00284119582017999	0.00284119582017999
559	ENSMUSG00000023960	Enpp5	0.00201079201424882	0.051879865136313	-0.29566613598678	0.0957271615448853	7.14628511939983	0.0372219665397341	0.000770348623462402	0.0129751855626985	0.00349371219690995	0.0129751855626985
560	ENSMUSG00000028108	Ecm1	0.0020051704140381	0.051879865136313	0.226277866706435	0.0732417539287909	7.62521607558854	0.0217977273106432	0.00114632142367349	0.00690021035417485	0.00304105989722771	0.00690021035417485
561	ENSMUSG00000032839	Trpc1	0.00200820015323667	0.051879865136313	0.378082692334192	0.122395799245739	4.93137643352538	0.0608608346804053	0.00906566716306812	0.0134054303464368	0.0107749990487669	0.0134054303464368
562	ENSMUSG00000040998	Npnt	0.00200668991690723	0.051879865136313	-0.197548530774682	0.0639472831997281	6.50340023294021	0.0158200327109273	0.00168026921628728	0.00346023841815885	0.00445361332665207	0.00445361332665207
563	ENSMUSG00000048550	Thnsl1	0.0020151177173839	0.0518991241599761	-0.389636948908109	0.126177967332715	5.01103882535574	0.0469880028393742	0.0136751484485784	-0.011871501882268	0.010206170711745	0.010206170711745
564	ENSMUSG00000040466	Blvrb	0.00202604933672382	0.0520881478413038	0.254632123538043	0.0825016833450769	5.72589174783274	0.0244108290952425	0.00376907963092479	0.00243038736156808	0.00644071200123222	0.00644071200123222
565	ENSMUSG00000030030	1700003E16Rik	0.00204660623777315	0.052523522916302	1.01266256700528	0.328425666092812	2.5010157891109	0.372207399319569	0.088814085453746	-0.00811188928443493	0.0729810417690146	0.0729810417690146
566	ENSMUSG00000068245	Phf11d	0.00206258654548729	0.0528401146812115	-0.635450271275009	0.206243422160028	3.80549213702036	0.137333416369698	0.0393016851537488	-0.019058807415432	0.0245028386226704	0.0245028386226704
567	ENSMUSG00000001751	Naglu	0.0020993266422882	0.0536428950117034	-0.295952886853863	0.0962195441165644	6.30855951638449	0.0373862741751399	0.000761051317968514	0.0131262496870307	0.00482662409993365	0.0131262496870307
568	ENSMUSG00000022707	Gbe1	0.00210132168045845	0.0536428950117034	-0.21680584570689	0.0704939258699878	6.41175918383963	0.0200249516102432	0.00283547449775394	0.00456892449029532	0.00461861587909106	0.00461861587909106
569	ENSMUSG00000048807	Slc35e4	0.00211102078361832	0.0537014058990626	-0.211672891033422	0.0688557083578245	6.41000727427264	0.0191309541276831	0.00187551070960805	0.00523615215057863	0.00462192664360419	0.00523615215057863
570	ENSMUSG00000061132	Blnk	0.00210800559787769	0.0537014058990626	-0.558961365600276	0.181801000798875	3.85944632370979	0.116690700989827	0.026106165402465	0.00259303274717195	0.0234712404347441	0.0234712404347441
571	ENSMUSG00000026888	Grb14	0.00211880041837602	0.053804914302018	-0.222701474267548	0.072469102051526	5.72015068650022	0.0186945705671536	0.00141508087176394	0.00335465234682601	0.0064625752564678	0.0064625752564678
572	ENSMUSG00000061411	Nol4l	0.00215082052645545	0.0545225483104965	-0.201070146548159	0.0655255684006852	6.40121530755713	0.012884447700149	0.00180175641140308	-0.000857148223553502	0.00463864375994624	0.00463864375994624
573	ENSMUSG00000078606	Gm4070	0.00215561899480476	0.0545488227306615	-0.451128350321802	0.147047477232065	6.38393845552503	0.062156224208749	0.0277624326398035	-0.0263859480528932	0.00467200820066833	0.00467200820066833
574	ENSMUSG00000027327	1700037H04Rik	0.00217792570750667	0.054764205488615	-0.219631091791835	0.0716617154188153	6.83017348259303	0.0206338266926228	0.000829836588108091	0.00687326559704281	0.0039278261097446	0.00687326559704281
575	ENSMUSG00000047388	Atmin	0.00217516670599832	0.054764205488615	-0.173911763810844	0.0567372942831563	6.93326498087092	0.0107464464424451	0.00105378554192207	0.00103728441420991	0.00377489530193815	0.00377489530193815
576	ENSMUSG00000070526	Peg12	0.00217850619542412	0.054764205488615	1.59048050588907	0.518958972475459	1.88007655261607	0.912246206392147	0.282977585389055	-0.0912804172538018	0.121000037280121	0.121000037280121
577	ENSMUSG00000113691	Gm38699	0.00217923769427109	0.054764205488615	0.303989683704808	0.0991922519284492	5.23352076300622	0.0282748039554771	0.00597166023001898	-0.00528180321027873	0.00878699403393643	0.00878699403393643
578	ENSMUSG00000028766	Alpl	0.00218803313775839	0.0548901046669492	0.964872894225033	0.314963192442498	2.03366625068242	0.340133046537392	0.0418749503484764	0.034173969569442	0.106927768541878	0.106927768541878
579	ENSMUSG00000011884	Gltp	0.00221186354703736	0.0552965886759339	-0.201745516892041	0.0659255147112793	6.09966660435698	0.0165123412186561	0.00120836683288491	0.00416908959567155	0.00531089340203575	0.00531089340203575
580	ENSMUSG00000037622	Wdtc1	0.0022104570990029	0.0552965886759339	-0.243684605315589	0.0796252296456808	5.76665655391884	0.0254228686956972	0.000800293060549041	0.00870997273364208	0.00628881671654215	0.00870997273364208
581	ENSMUSG00000032232	Cgnl1	0.00223646282756627	0.0558153373489	-0.141127259730874	0.0461669398245975	8.09953325037437	0.00827447465532789	0.000375222816690075	0.00249903171279025	0.00282185668246194	0.00282185668246194
582	ENSMUSG00000027848	Olfml3	0.00228075064404139	0.0568228253240553	0.382685456671887	0.125429218881916	4.5935714023071	0.0628134343636447	0.00602332570603286	0.0175754077179586	0.0136039786603544	0.0175754077179586
583	ENSMUSG00000030844	Rgs10	0.00230125253527555	0.0572352688876424	-0.212503009747849	0.0697115320322642	6.99726015033915	0.0193788959835108	0.000483838892214715	0.00680570765521338	0.00368512553196822	0.00680570765521338
584	ENSMUSG00000015501	Hivep2	0.00230929065207339	0.0573368398203153	-0.189558861982677	0.0622060965700042	6.60715669323038	0.0123849759907356	0.00152355905492381	0.000482950124932964	0.00428083862079123	0.00428083862079123
585	ENSMUSG00000060519	Tor3a	0.002318402777447	0.0574646842273189	-0.196766205649825	0.0645963712917456	6.82487272934244	0.0166223113266221	0.00189030659832652	0.00436873017776507	0.00393594176212003	0.00436873017776507
586	ENSMUSG00000041390	Mdfic	0.00233524448615768	0.0577459143703061	-0.14013085306374	0.0460364534096695	8.61291040969363	0.00794600207475148	0.000425081036069455	0.0021436755647307	0.00275395152774156	0.00275395152774156
587	ENSMUSG00000041607	Mbp	0.00234169638963724	0.0577459143703061	-0.307504169502097	0.101050288998559	7.18370473566153	0.0406210373663828	0.000568625271865005	0.0147481160881733	0.00344988341018422	0.0147481160881733
588	ENSMUSG00000057594	Arl16	0.00233809760525158	0.0577459143703061	0.329622839565732	0.108302331473791	4.96400726819779	0.0425067301365912	0.00705601623410918	0.00533319030036344	0.0105380762698792	0.0105380762698792
589	ENSMUSG00000020132	Rab21	0.00236529347825023	0.0582287868160073	-0.140479430857688	0.0462093946620052	8.68855780120777	0.00659869594098239	0.000447429244374207	0.000400514246566427	0.00275553298816922	0.00275553298816922
590	ENSMUSG00000018800	Abca5	0.00237251903601664	0.0583076712241378	0.37024890246725	0.121826730509182	4.59206445452105	0.0480356660059917	0.00864425950362476	-6.27066296147831e-06	0.0136183688962104	0.0136183688962104
591	ENSMUSG00000029673	Auts2	0.00239743852279808	0.0588204036896314	-0.248565783750089	0.0818729400090184	7.13057012634586	0.026579298622253	0.00552340021789416	0.00453136724068632	0.00351264723515807	0.00453136724068632
592	ENSMUSG00000023147	Wrb	0.00241962195319085	0.0591644491083766	-0.282800746405843	0.0932346161316408	5.21599843064536	0.0311656143272951	0.00414916125227127	0.00481675834395948	0.00888987921555035	0.00888987921555035
593	ENSMUSG00000031538	Plat	0.00241879133229067	0.0591644491083766	-0.148391455868541	0.0489204786722661	7.58141372789747	0.00866865011645562	0.00051652580752406	0.00206177777250108	0.0030732940427614	0.0030732940427614
594	ENSMUSG00000026435	Slc45a3	0.00242473079068789	0.0591895563383407	0.456347030979663	0.15048146465467	4.29473577842539	0.0714748523124897	0.0171172607027649	-0.00586842506863546	0.0168497461041573	0.0168497461041573
595	ENSMUSG00000030641	Ddias	0.00244974136139827	0.0596995793954201	0.272121777246766	0.0898245467634918	5.16320094883931	0.0318972175371017	0.0026366485976206	0.00946602520427949	0.00920883184351918	0.00946602520427949
596	ENSMUSG00000030814	Bcl7c	0.00246543980932271	0.0599813376429184	0.225609959114188	0.0745189585627828	5.94401115131943	0.0195336006192323	0.00261076285266187	0.00271879280206381	0.00571884992526075	0.00571884992526075
597	ENSMUSG00000048616	Nog	0.00247706483076907	0.0601632161577078	1.3134541061921	0.434037691627891	2.20506672070576	0.536565194079487	0.189541768342988	-0.165770909145961	0.0930413082875145	0.0930413082875145
598	ENSMUSG00000031659	Adcy7	0.00252281556386393	0.0610698258364389	-0.30461111711217	0.100844860232927	7.41746580119213	0.0400400028029754	0.000889798289272945	0.0143647304638248	0.00321088934721221	0.0143647304638248
599	ENSMUSG00000046230	Vps13a	0.00252270306316754	0.0610698258364389	-0.162916156030379	0.0539349439706848	7.30048442389245	0.0106041097305148	0.00103922637537087	0.00226278307687973	0.0033242408963105	0.0033242408963105
600	ENSMUSG00000020669	Sh3yl1	0.00255947678477308	0.0617511037923621	0.733434347999534	0.24316343114999	3.17345997633392	0.215327564293707	0.0470996925928288	0.0203375342147408	0.0415929887801249	0.0415929887801249
601	ENSMUSG00000021824	Ap3m1	0.00255617327372235	0.0617511037923621	-0.251234399790442	0.0832836490320671	5.82226736914384	0.0251553592869847	0.0043101977506	0.00346447999385703	0.00609405154354479	0.00609405154354479
602	ENSMUSG00000059895	Ptp4a3	0.00257282721188206	0.0619700906516442	0.77797429686319	0.258065233052658	3.02127761619914	0.189268537734655	0.0526091648230645	-0.0429899951221613	0.0472873319427196	0.0472873319427196
603	ENSMUSG00000057409	Zfp53	0.00258309517853027	0.0621142290028009	-0.234773343992461	0.0779089142957682	6.73188884968217	0.0238193156269151	0.00103899150020612	0.00806570688991191	0.00408173184978169	0.00806570688991191
604	ENSMUSG00000105388	Rpl36a-ps2	0.00259767747499693	0.0623614625620124	0.182864797711272	0.0607176263533504	7.33782434251385	0.01344450564045	0.00224317496666399	0.00202263174315406	0.00328677025831363	0.00328677025831363
605	ENSMUSG00000021027	Ralgapa1	0.00261477012407775	0.0626680442960784	-0.210769892776435	0.0700294206307197	7.24816582881958	0.015468550411989	0.00397750150382141	-0.00130079387670605	0.00337867812699	0.00337867812699
606	ENSMUSG00000022324	Matn2	0.00262097914167173	0.0627131972842246	0.20235852484512	0.0672507981499123	6.68102071000692	0.0158930449548018	0.00262145116859836	0.00188899030834366	0.00416255360910202	0.00416255360910202
607	ENSMUSG00000031207	Msn	0.00263190160619156	0.0628707961940322	-0.223225232995508	0.0742167019645205	9.52969567061928	0.021558594014358	4.16512550155323e-05	0.00822052702072016	0.00297722152136527	0.00822052702072016
608	ENSMUSG00000020303	Stc2	0.00264463065471871	0.0630709613378641	-0.341760429398424	0.113682069203288	4.3990510096964	0.0440284213258191	0.00376504193773819	0.00747041305606259	0.0156203773497735	0.0156203773497735
609	ENSMUSG00000050148	Ubqln2	0.00265964566741448	0.0633248968432019	-0.1324986147745	0.0440991619541355	9.08347541365597	0.00626288650010172	0.000105139972965529	0.00114001205822623	0.00281196415462008	0.00281196415462008
610	ENSMUSG00000006728	Cdk4	0.00267048521014355	0.0634787467984942	0.139899539882064	0.046581577492093	9.14675077787042	0.00656460287543153	0.00042610940172549	0.000440188720358849	0.00282865564075231	0.00282865564075231
611	ENSMUSG00000049686	Orai1	0.00267817332942561	0.0635573048718026	-0.202052697824071	0.0672959757974394	6.38926781821763	0.0127754047634199	0.00213148084329713	-0.00147170965076674	0.00466164169449719	0.00466164169449719
612	ENSMUSG00000031380	Vegfd	0.00271016544020386	0.0642114360832614	0.193611061809727	0.0645621529838055	6.36369848005289	0.0141810248588747	0.00154039333525672	0.00212892151767784	0.00471201406159975	0.00471201406159975
613	ENSMUSG00000068036	Afdn	0.00273461310695144	0.0646849756130438	-0.179656325672977	0.059963496288056	7.24094921157654	0.0114357107103883	0.00200705875747493	0.000183931372642771	0.00338637257315662	0.00338637257315662
614	ENSMUSG00000024544	Ldlrad4	0.00275414618680199	0.0650409115775714	-0.297549030302567	0.0993842993698241	6.06335737906714	0.038413314383676	0.00303849791671593	0.0117773605251303	0.00540085051271988	0.0117773605251303
615	ENSMUSG00000006464	Bbs1	0.00279740797779117	0.0659551474438569	0.247117624526341	0.0826711153223274	5.59412690411752	0.0216450017724364	0.00327892406408402	0.000877158019633375	0.00697284589887232	0.00697284589887232
616	ENSMUSG00000063200	Nol7	0.0028473865363134	0.0670245207411433	-0.204765454914936	0.0686268641780891	7.52760577701401	0.0182302432422575	0.00122973829500817	0.00583473143536866	0.00311556630527237	0.00583473143536866
617	ENSMUSG00000020680	Taf15	0.00286622566305866	0.0673586257931127	0.14980394230458	0.0502405751179262	7.34024521898237	0.00906378573481926	0.000501791342429517	0.00241248290234646	0.00328438173984046	0.00328438173984046
618	ENSMUSG00000030747	Dgat2	0.00287494490423522	0.0674542089181402	0.459229151378624	0.154062273120482	3.79270935707122	0.0792192786648282	0.0108473033633624	0.00909251491419859	0.0247554726352126	0.0247554726352126
619	ENSMUSG00000037979	Ccdc92	0.00293406434715567	0.0687301018315949	-0.257143866262838	0.0864476185085692	5.31007550631714	0.0225826343449928	0.00285541110978366	0.00057676883773232	0.00835437500892102	0.00835437500892102
620	ENSMUSG00000007783	Cpt1c	0.00295258714561119	0.0687667792690849	0.278413818074111	0.0936590422864109	6.67762960693179	0.0337806956707905	0.00248360406906301	0.0106744202339485	0.00416794609261798	0.0106744202339485
621	ENSMUSG00000020326	Ccng1	0.00294889092147858	0.0687667792690849	0.248844791712625	0.0837011280359218	8.8913733842152	0.0269841737101332	8.95594674152315e-05	0.0104192587843134	0.00277434508016496	0.0104192587843134
622	ENSMUSG00000033722	BC034090	0.00295460024031999	0.0687667792690849	0.542472472568109	0.182501820184537	3.79041872762763	0.105818903099461	0.0251592856280987	-0.00323930056408204	0.0248010859279047	0.0248010859279047
623	ENSMUSG00000044052	Ccr10	0.00294064699800841	0.0687667792690849	-0.430310120999526	0.144696767567155	4.32126200347458	0.0607672840449336	0.014879458675264	-0.00835790370708182	0.0165262731413108	0.0165262731413108
624	ENSMUSG00000024121	Atp6v0c	0.00297570300114759	0.0690575698923398	-0.131146852367255	0.0441536693454907	8.29789890810989	0.00532153287990429	0.000145145893704039	5.69588739870544e-05	0.00277917388130235	0.00277917388130235
625	ENSMUSG00000034171	Faah	0.00297701284308977	0.0690575698923398	-0.372165298935928	0.12530389549701	5.76701730793163	0.0603933823916912	0.00963887545815374	0.0139127238819348	0.00628749844030214	0.0139127238819348
626	ENSMUSG00000049562	Ap5b1	0.00298454775761371	0.0690575698923398	-0.231173392530215	0.0778538537249056	5.87673840562175	0.0172534098062561	0.00317341263369414	-0.00164707690609707	0.00591842117603437	0.00591842117603437
627	ENSMUSG00000052760	A630001G21Rik	0.00298639833184171	0.0690575698923398	0.412275499673914	0.138853762712439	5.26875383678261	0.0648464387119593	0.0203360426097369	-0.00301715208155351	0.00858450851936652	0.00858450851936652
628	ENSMUSG00000071547	Nt5dc2	0.00299090716499237	0.0690575698923398	0.25858350631175	0.0871041329663931	5.58401751047779	0.0242145370767586	0.00436432905430938	0.000829306140459275	0.00701636591543126	0.00701636591543126
629	ENSMUSG00000046719	Nxph3	0.00300721734338471	0.0693237702370085	0.331930148547354	0.111874026701045	5.17234924715031	0.048072244474768	0.00734196110030137	0.0114317356751578	0.00915259367754922	0.0114317356751578
630	ENSMUSG00000019996	Map7	0.00301539531039264	0.069401955556656	-0.42388556364533	0.142906982454169	4.34106530199341	0.0601480947858546	0.0143438901691781	-0.0065383858369541	0.0162897182820563	0.0162897182820563
631	ENSMUSG00000013160	Atp6v0d1	0.00305260883018833	0.070147112579605	-0.134046153554949	0.0452493272554561	7.98674481977647	0.00569757833438636	0.000215571897386208	0.000168261789517899	0.00285568052822084	0.00285568052822084
632	ENSMUSG00000023972	Ptk7	0.00309167923779233	0.0709325141582102	0.148113559130777	0.0500642017162076	9.21668533883355	0.00958899707169329	7.97172095403026e-05	0.00367991923068139	0.00284963161434735	0.00367991923068139
633	ENSMUSG00000048911	Rnf24	0.00311441293244004	0.0712669288860755	-0.224821889769508	0.0760506234988551	6.95247166995662	0.0221039014373375	0.00118161650920265	0.00749392949264427	0.00374751187967638	0.00749392949264427
634	ENSMUSG00000049659	Aftph	0.00311608502853599	0.0712669288860755	-0.165408320313697	0.0559558963093222	7.35049568597663	0.0108137289264595	0.00142226931627187	0.00183492468092815	0.00327432418139755	0.00327432418139755
635	ENSMUSG00000033793	Atp6v1h	0.00316524212034856	0.0722771822756757	-0.131055686788231	0.0444073330597704	8.66945141736432	0.00539409541648692	0.000203161402855634	9.86104779274877e-05	0.00275485544136643	0.00275485544136643
636	ENSMUSG00000031373	Car5b	0.00319803779597148	0.0729112390590982	-0.34512357194273	0.117069133467678	4.79111883048513	0.04836685695229	0.00869700671839665	0.00709520950552511	0.011860766297913	0.011860766297913
637	ENSMUSG00000020572	Nampt	0.00321489866631417	0.0731805818862723	-0.226058497740175	0.0767234655567685	5.74702725418206	0.0183975385892279	0.00246850542234294	0.00136500116398772	0.00636122982821801	0.00636122982821801
638	ENSMUSG00000031886	Ces2e	0.00328012408971402	0.0745482747662277	0.457663409699678	0.155657835272741	4.180768335336	0.0912136927569735	0.0180128332482039	0.0174583589812869	0.0183312092744899	0.0183312092744899
639	ENSMUSG00000001630	Stk38l	0.00331758377751277	0.0752816350139831	-0.208158279688138	0.070882453839802	6.26576006514934	0.0173659723410805	0.0026145101020349	0.00284425429829397	0.0049219732914926	0.0049219732914926
640	ENSMUSG00000031150	Ccdc120	0.00332337879897794	0.075295300914344	0.679714329431228	0.231500290583668	3.03688412715904	0.174873953153636	0.0337182680257194	0.0116198348035214	0.0466703087847648	0.0466703087847648
641	ENSMUSG00000020846	Rflnb	0.00334373448164663	0.0754959396628736	0.160873212929841	0.0548263313822469	7.05362069417247	0.00969044236959496	0.000899191070872341	0.00150879040173222	0.00360969884838159	0.00360969884838159
642	ENSMUSG00000020865	Abcc3	0.00334335878329883	0.0754959396628736	0.736984809745696	0.251164829991188	4.07915604037049	0.197324254916509	0.0748357236551437	-0.0318603836829709	0.0197899340816097	0.0197899340816097
643	ENSMUSG00000048450	Msx1	0.00334785442780881	0.0754959396628736	0.280552432350451	0.0956260158408533	5.31822430883836	0.0268008232828398	0.0054065896098905	-0.00142168574299872	0.00830991274850219	0.00830991274850219
644	ENSMUSG00000012296	Tjap1	0.00336167422916507	0.0755863614204751	0.19717880276536	0.0672375072769964	5.97489604977516	0.0126292589934408	0.00114866554242363	5.81031018845098e-05	0.00563265803481258	0.00563265803481258
645	ENSMUSG00000027446	9230104L09Rik	0.0033622898700832	0.0755863614204751	-0.941336675337591	0.3209998129011	2.53170748775538	0.383441771666123	0.0834081556853862	0.0636010327714072	0.071153164138426	0.071153164138426
646	ENSMUSG00000027499	Pkia	0.00336805466298116	0.0755987501752738	-0.445392678439922	0.151908356266351	3.85570628341038	0.066425917529898	0.0110732405969174	-0.00243133293750271	0.0235409824583996	0.0235409824583996
647	ENSMUSG00000001039	B9d1	0.00340345892717575	0.0762150045570551	0.294211582926877	0.10045692604525	5.3095328944475	0.038078049447055	0.00567328028378818	0.00946411070190308	0.00835734635054736	0.00946411070190308
648	ENSMUSG00000050157	Gm867	0.00340602227261874	0.0762150045570551	-0.484184738372752	0.165335426981344	4.21602471051034	0.103133422360051	0.0200776306757091	0.0209260744469461	0.0178563638904745	0.0209260744469461
649	ENSMUSG00000047037	Nipa1	0.00341247644993259	0.0762417696826235	0.188928780573538	0.0645268167923816	6.37813625709991	0.0113934048419177	0.00156219274765319	-0.000705718243632561	0.00468337238038318	0.00468337238038318
650	ENSMUSG00000051403	Ppp1r37	0.00346486771296644	0.0772932028277128	-0.15900578137316	0.054394974019793	7.1348735659908	0.0086044904356146	0.000930788417309359	0.00034376018592547	0.00350743138061157	0.00350743138061157
651	ENSMUSG00000032185	Carm1	0.00348671596739426	0.0775419962073877	0.153620809855463	0.0525880245814597	7.22395279776308	0.00743455165105757	0.000743477135899602	-0.000300045029820762	0.00340477335817072	0.00340477335817072
652	ENSMUSG00000037440	Vnn1	0.00348586599084578	0.0775419962073877	0.186033427650388	0.0636819719936251	6.94270351389868	0.0152490031294019	0.000849211232587283	0.005233879102908	0.00376139247483005	0.005233879102908
653	ENSMUSG00000030513	Pcsk6	0.0035164715305187	0.0777268859642091	-0.159010472607517	0.0544824259667292	8.07099391041059	0.0111473008067239	0.000247349534254982	0.00420515257457522	0.00282974989922435	0.00420515257457522
654	ENSMUSG00000030536	Iqgap1	0.00351455978496926	0.0777268859642091	-0.178111216717024	0.0610234493523136	8.34166465384061	0.0139857153011507	0.0001045588537014	0.00548123320258017	0.00277257762104576	0.00548123320258017
655	ENSMUSG00000038462	Uqcrfs1	0.00351070446149244	0.0777268859642091	-0.130146214604617	0.0445847273913981	8.50915899816915	0.00576699362131062	0.000225120043793817	0.000631858041877836	0.00275657683105411	0.00275657683105411
656	ENSMUSG00000039137	Whrn	0.00350941568223876	0.0777268859642091	-0.227476637420507	0.0779245578779013	6.31401604374302	0.0195099532196391	0.00429346954723478	0.000689364262761481	0.00481488553346482	0.00481488553346482
657	ENSMUSG00000024533	Spire1	0.00352652899721584	0.0778305486447941	0.187452265118641	0.0642471602420594	6.55855524643751	0.0122523002452988	0.00183112981133661	0.000307363608495743	0.00436041658741668	0.00436041658741668
658	ENSMUSG00000058740	Kcnt1	0.00353473874182101	0.0778931789611014	-1.06586628189312	0.365404531223872	4.18766292345954	0.501045844989724	0.0697976054487085	0.130483101709698	0.0182371355533476	0.130483101709698
659	ENSMUSG00000029090	Adgra3	0.0035706771772851	0.078565734553314	-0.18305069808362	0.0628221566584954	6.00070997025735	0.0116996259995066	0.000357057071397567	0.00170214115214805	0.00556287797943924	0.00556287797943924
660	ENSMUSG00000040729	Cep126	0.00359519080949461	0.0789852526328361	0.354238042273343	0.121662078684058	4.43649317837759	0.0399557911631966	0.0069966521524363	-0.00410863467105965	0.0152058399321527	0.0152058399321527
661	ENSMUSG00000056427	Slit3	0.00360321610185248	0.0790418055625734	0.298634692763842	0.102589806566957	6.14329029326231	0.0393844060103811	0.000309923486654859	0.0154770791305137	0.00520581429600587	0.0154770791305137
662	ENSMUSG00000019838	Slc16a10	0.00364415465842828	0.0798190975033385	-0.214782757282531	0.0738738280312954	5.93164879479449	0.0157160070278574	0.00243176579594348	-8.61193208291462e-05	0.00575424790605262	0.00575424790605262
663	ENSMUSG00000030319	Cand2	0.00367528638147732	0.0803795664123999	0.164604693988722	0.0566671244593478	6.94984427414481	0.00878524505066689	0.00106550852396595	-0.000244466691802733	0.00375123596777087	0.00375123596777087
664	ENSMUSG00000066687	Zbtb16	0.003705479808824	0.0809178572710061	0.927262964701016	0.31950310460214	2.73226509331251	0.372954507223117	0.092884589882058	0.0508773170070438	0.0602387608935516	0.0602387608935516
665	ENSMUSG00000022010	Tsc22d1	0.00374337721716359	0.0816225107501834	-0.204841023430792	0.0706588503403554	8.76524878755621	0.0185791612217572	7.95549813108802e-05	0.00740945471582022	0.00276014560846051	0.00740945471582022
666	ENSMUSG00000048481	Mypop	0.00376689151823419	0.0820119024240177	0.251614006258972	0.0868517856283197	5.51848874251821	0.0204504607072431	0.00400669038941325	-0.00218471755999315	0.00730815861082815	0.00730815861082815
667	ENSMUSG00000040253	Gbp7	0.00380213086794999	0.0826550188684781	-0.358885176311904	0.124004595332064	5.52678158254693	0.0570921385290906	0.00583797334766314	0.0172277361475404	0.00727029037074252	0.0172277361475404
668	ENSMUSG00000019433	Gipc1	0.00383854453693617	0.083321700277806	-0.202287154045012	0.0699681012408822	5.7097170332552	0.0140626496139809	0.000840692538953844	0.00139258471916101	0.00650261024792766	0.00650261024792766
669	ENSMUSG00000041126	H2afv	0.00392261392314338	0.0850192853297145	0.242182203726727	0.0839651294140315	7.35427529634217	0.0260558374895988	0.00161551119280017	0.00895970324347242	0.00327063862861236	0.00895970324347242
670	ENSMUSG00000062312	Erbb2	0.00393742523045957	0.0850859401515108	0.190048158304579	0.0659172609455589	7.13944302985618	0.0157217773908219	0.00301570960211552	0.00309214870830075	0.00350191833373185	0.00350191833373185
671	ENSMUSG00000074480	Mex3a	0.0039325988007992	0.0850859401515108	0.255488163920163	0.088602929914323	7.12524603773784	0.0290028355982717	0.000961052640085047	0.0108146661440186	0.0035191319004077	0.0108146661440186
672	ENSMUSG00000079056	Kcnip3	0.00394599741650098	0.0851442894929527	0.531539491921451	0.184405654520821	3.95363523647299	0.0981147909715143	0.029211394143469	-0.0125182422311192	0.0217967739854097	0.0217967739854097
673	ENSMUSG00000033904	Ccp110	0.00397220406724253	0.0854632769745598	0.223994402646837	0.0777660938765354	6.37782801537652	0.0198086087951966	0.00438736962798147	0.00155833170959682	0.00468397840723971	0.00468397840723971
674	ENSMUSG00000061175	Fnip2	0.00397256887454161	0.0854632769745598	-0.186917925332349	0.0648945815635856	6.6011921255908	0.0121267985120775	0.00202645348022468	3.01781059162767e-05	0.00429050659424461	0.00429050659424461
675	ENSMUSG00000020696	Rffl	0.00401828107010086	0.0863186303947592	0.225977887063707	0.0785539253785483	6.06025191167135	0.0210404695543108	0.00384741237004447	0.00330342253217719	0.00540866641852334	0.00540866641852334
676	ENSMUSG00000022452	Smdt1	0.00405009093491463	0.086873252302163	-0.168508077951843	0.0586271308247179	7.71372852389562	0.0126430602629936	0.00045356192025487	0.00470214878285301	0.00298211683115936	0.00470214878285301
677	ENSMUSG00000033060	Lmo7	0.00406190275729146	0.0869979172536575	-0.782921623664653	0.272480363739939	4.19004594905376	0.213940054472833	0.0931635639999257	-0.0556008467095196	0.0182047589358489	0.0182047589358489
678	ENSMUSG00000064264	Zfp428	0.00406931556703738	0.0870281352832478	0.170163718143989	0.0592339864022667	6.780657291017	0.0107602393492148	0.00125849051970424	0.00133342455209412	0.00400450719795164	0.00400450719795164
679	ENSMUSG00000000881	Dlg3	0.00408434489449716	0.0870887890170676	0.226795185750983	0.0789794266270046	7.55814859451723	0.022916116680344	0.00276121363363823	0.00659541111185738	0.00309121457205425	0.00659541111185738
680	ENSMUSG00000025933	Tmem14a	0.00408190940979386	0.0870887890170676	-0.379508869654927	0.132151946917842	4.52081374429099	0.0487202280041742	0.0118765345833374	-0.0049863678831545	0.0143196710279269	0.0143196710279269
681	ENSMUSG00000026003	Acadl	0.00409017002211193	0.0870887890170676	-0.13310920374217	0.0463613810569803	7.80239054616638	0.00680903200455871	0.000292320951435949	0.00157469650893457	0.00293174552882985	0.00293174552882985
682	ENSMUSG00000064036	Mro	0.00416715373262781	0.0885978432890078	-0.505383072157218	0.176385235002916	4.377413637409	0.0880297005423698	0.0308014619493456	-0.0165438548800338	0.0158661647412054	0.0158661647412054
683	ENSMUSG00000045903	Npas4	0.00419964050912738	0.0891578146154422	0.674126380006735	0.235480998224884	3.89637489027711	0.202875473496281	0.02703439596291	0.0561425548245718	0.0227962543901926	0.0561425548245718
684	ENSMUSG00000045062	Pcdhb7	0.00423148089159899	0.0897024458014406	0.496728630278164	0.173658922472588	4.35879271145879	0.110210705266615	0.0128530450152516	0.032383087016259	0.016081452102805	0.032383087016259
685	ENSMUSG00000041957	Pkp2	0.00426863454334803	0.0903579574869291	-0.222184768469154	0.0777523367396403	6.700052103502	0.0220643324440768	0.00141963690156319	0.00764850190114844	0.00413231491269928	0.00764850190114844
686	ENSMUSG00000075254	Heg1	0.00429013551258969	0.0906807068987618	0.180936645784631	0.0633531413054677	7.01663161997025	0.0146377655522628	0.00098306859714058	0.00503736217276525	0.00365880383039113	0.00503736217276525
687	ENSMUSG00000037568	Vash2	0.00431558976586746	0.0910859557570279	1.22934280138704	0.430725322871592	2.28703151085479	0.676014281512044	0.167315037484545	0.110971418159712	0.0870178151348463	0.110971418159712
688	ENSMUSG00000027227	Sord	0.00432243421543117	0.0910978141333605	-0.159903303284218	0.0560352681466546	8.12710460751903	0.0114386614518823	0.00028935758862761	0.00442056932577362	0.00281465466037605	0.00442056932577362
689	ENSMUSG00000021215	Net1	0.00434912820146868	0.0913947230743419	0.2619616101072	0.0918627752925511	5.39056934045128	0.0243081252573426	0.00472997628443196	-7.87766514875809e-05	0.00792817794224265	0.00792817794224265
690	ENSMUSG00000038213	Tapbpl	0.00434707531243529	0.0913947230743419	-0.24459672015182	0.0857688688387335	6.02314578997835	0.0267758252869593	0.00281985592294291	0.0082145923698709	0.00550373879183973	0.0082145923698709
691	ENSMUSG00000037638	Zbtb42	0.00436073280813605	0.0915059706482962	-0.557849165920039	0.195680589191875	5.1201251994593	0.13930777915908	0.0174342076349614	0.0400021318447573	0.00947921182611578	0.0400021318447573
692	ENSMUSG00000040430	Pitpnc1	0.00436974222336373	0.0915625176860898	0.930450393037995	0.326455645664816	3.5134631568577	0.358510501551267	0.128681178308512	-0.00519477658363679	0.0311787545711364	0.0311787545711364
693	ENSMUSG00000036957	Lrfn3	0.00453422878183883	0.0948720307888356	0.248384613534782	0.0875090977994665	5.49371227685077	0.0245345792604909	0.00406381229908313	0.00346881818622186	0.00742295099743176	0.00742295099743176
694	ENSMUSG00000022765	Snap29	0.00459061427516472	0.0957754057408468	-0.171427726206754	0.060480290179535	6.71231490314152	0.0105129923313697	0.0013739592851591	0.00074698163689635	0.00411283896514205	0.00411283896514205
695	ENSMUSG00000027663	Zmat3	0.00458491294712446	0.0957754057408468	0.137063287133272	0.0483496251844702	7.90409829399739	0.00691859144196152	0.000621296935631757	0.000982063111903388	0.00288523244758637	0.00288523244758637
696	ENSMUSG00000028476	Reck	0.00464572128501552	0.09678586010449	0.202253598342077	0.0714519328016717	6.13456990514562	0.0166437003973924	0.00243147544609534	0.0030332057847755	0.00522659260554658	0.00522659260554658
697	ENSMUSG00000031958	Ldhd	0.00466572969198989	0.0970632432336491	-0.294857991205593	0.104217737677893	5.23578867668255	0.0344834580632223	0.00751822097376049	0.00298313848859339	0.00877378429628678	0.00877378429628678
698	ENSMUSG00000025227	Mfsd13a	0.00468126488933427	0.097246906726858	-0.522416870209147	0.184718025241605	4.54279859964822	0.0931038133872741	0.0370822978843464	-0.0230473010049238	0.0140988253893911	0.0140988253893911
699	ENSMUSG00000103653	Gstp-ps	0.00471207315216914	0.0976072295806464	0.312381906419109	0.110535205517195	4.72666422886096	0.0392377498568865	0.00592718691651148	0.00652657960783289	0.0123998605715813	0.0123998605715813
700	ENSMUSG00000111705	AC175315.3	0.00471207315216914	0.0976072295806464	0.312381906419109	0.110535205517195	4.72666422886096	0.0392377498568865	0.00592718691651148	0.00652657960783289	0.0123998605715813	0.0123998605715813
701	ENSMUSG00000040938	Slc16a11	0.00475317128114872	0.0983180935472989	-0.385285812909159	0.136466362992455	4.33287190972995	0.0605012514863847	0.011547516375736	0.00841211387134315	0.0163870859668467	0.0163870859668467
702	ENSMUSG00000022074	Tnfrsf10b	0.00476388349127553	0.0983993028824717	0.171211408000444	0.0606577553791662	6.52368846459758	0.0126662705562075	0.00110014335542514	0.00374019000377385	0.00441890157603302	0.00441890157603302
703	ENSMUSG00000020474	Polm	0.00482849841645661	0.0993095418987529	-0.270894933456744	0.0961214080310764	5.34827952877775	0.0331024095900122	0.00427329241557735	0.00958569520723767	0.008148506771941	0.00958569520723767
704	ENSMUSG00000026502	Desi2	0.00482333903243409	0.0993095418987529	-0.218974156280392	0.0776889434986197	5.55430623863741	0.016555668857469	0.00190678935829946	0.00080666629402086	0.00714656855459811	0.00714656855459811
705	ENSMUSG00000111522	Desi2	0.00482333903243409	0.0993095418987529	-0.218974156280392	0.0776889434986197	5.55430623863741	0.016555668857469	0.00190678935829946	0.00080666629402086	0.00714656855459811	0.00714656855459811
706	ENSMUSG00000079363	Gbp4	0.00483595054886587	0.0993219305361971	-0.467354969477885	0.165860288929356	4.17333078903002	0.0750392740856046	0.0228310883990845	-0.0109397461029565	0.0184333647665098	0.0184333647665098
707	ENSMUSG00000026827	Gpd2	0.00484723596140281	0.0993530053979303	-0.17341643645098	0.0615603666818027	7.27586933356838	0.0135695926246046	0.000667620450532909	0.00501689766846409	0.00334957680954541	0.00501689766846409
708	ENSMUSG00000038527	C1rl	0.0048511674359817	0.0993530053979303	0.310337539223673	0.110175593846911	6.79192014361217	0.043459210250845	0.00108714748651278	0.0171208447327663	0.00398689834535901	0.0171208447327663
709	ENSMUSG00000046805	Mpeg1	0.00489270932343819	0.100062461480753	-0.229490862026399	0.0815528493264826	5.81515892166105	0.0222170742543558	0.0038582755009459	0.00416329640939166	0.00611802534895605	0.00611802534895605
710	ENSMUSG00000045312	Lhfpl2	0.00492573413887776	0.100595978892574	-0.365602399343343	0.130021975437036	4.73489840531243	0.0603863912375418	0.00205938109123911	0.0232991900535847	0.0123294747252478	0.0232991900535847
711	ENSMUSG00000022018	Rgcc	0.00494833105010732	0.100915330839038	-0.441789644175493	0.157199354903338	5.65435531423939	0.0882073915286433	0.00462043521863404	0.0324470205544045	0.00672163577461078	0.0324470205544045
712	ENSMUSG00000033871	Ppargc1b	0.00495560352475835	0.100921700995781	-0.239605598307769	0.0852717613011678	5.65003344431066	0.025948780752611	0.00362641714339717	0.00728049276970783	0.00673920798119331	0.00728049276970783
713	ENSMUSG00000026896	Ifih1	0.00501167620772568	0.101920483887829	-0.316097153038426	0.112639113801283	5.82665944485453	0.0452003069972251	0.00589753694326571	0.0131338179936419	0.00607936654057066	0.0131338179936419
714	ENSMUSG00000007891	Ctsd	0.00507163914441554	0.10263104257501	-0.148427987184753	0.0529636900027959	9.90928202476563	0.00997544316436984	4.47957074188102e-05	0.00416293298064959	0.00321195581320549	0.00416293298064959
715	ENSMUSG00000021972	Hmbox1	0.00505687628520345	0.10263104257501	-0.216660143394351	0.0772851024267639	6.16778589040848	0.0194624068950053	0.00381151174927521	0.00291339021860907	0.00514796883639787	0.00514796883639787
716	ENSMUSG00000030122	Ptms	0.00507066073731321	0.10263104257501	0.159262981743223	0.0568286886965646	8.56370884977773	0.0114848090368882	0.000173572313308557	0.00467067747514802	0.00275450458155999	0.00467067747514802
717	ENSMUSG00000032491	Nradd	0.00508200610819707	0.10263104257501	0.166480896260697	0.0594194928875203	6.60567612459976	0.0107438913825724	0.0010127779199103	0.00202362800089304	0.00428323628260481	0.00428323628260481
718	ENSMUSG00000051934	Spats2	0.0050750205002306	0.10263104257501	0.176825251296958	0.0631015518816383	6.15312760736612	0.0120603235969713	0.000790213167802429	0.00256000276732467	0.00518249560700421	0.00518249560700421
719	ENSMUSG00000089791	Gm3555	0.00510645149852622	0.102981288913255	-0.594512114223013	0.212307504467112	3.62116619648879	0.123767980525417	0.0391305483301397	-0.0169623179075872	0.0284811663494394	0.0284811663494394
720	ENSMUSG00000031609	Sap30	0.00512181300938624	0.103147623105695	-0.172180971771156	0.0615092183393668	6.62933416816036	0.0118643152683624	0.00142999567419778	0.00228304077123303	0.00424508023688206	0.00424508023688206
721	ENSMUSG00000001986	Gria3	0.00513971959241813	0.103364679736564	0.446923846190837	0.159721533035621	3.9969739830256	0.065049567693619	0.0171900508845015	-0.0107809378777321	0.0210764012883719	0.0210764012883719
722	ENSMUSG00000016757	Ttll12	0.00516028230062152	0.103634478336582	-0.136283769330572	0.0487275211038705	7.67787858840466	0.0075466659663233	0.00055658401455816	0.00191177377474027	0.00300497295483406	0.00300497295483406
723	ENSMUSG00000042812	Foxf1	0.00520494951318991	0.104386954275593	1.09759179176694	0.392829272777753	2.5660366525805	0.452254204013815	0.162312051868073	-0.0487596998586156	0.0691602044585739	0.0691602044585739
724	ENSMUSG00000027698	Nceh1	0.00524047527569371	0.104809505513874	-0.148386526136973	0.0531495521126364	6.78781654866633	0.0099954182094282	0.000168211503079553	0.00406910083158123	0.00399330305549643	0.00406910083158123
725	ENSMUSG00000059866	Tnip2	0.00523698019421238	0.104809505513874	-0.261474003598211	0.093648338828835	5.53109627768772	0.0310346100057833	0.00526213155645704	0.0078928854916434	0.00725069682814978	0.0078928854916434
726	ENSMUSG00000017286	Glod4	0.00527591238036019	0.10522796356977	0.24260180894779	0.086963829588727	7.43119717128821	0.0267319404995067	0.00392716479458684	0.00741689669051887	0.00319838215334217	0.00741689669051887
727	ENSMUSG00000044367	Slc16a13	0.00527282141390719	0.10522796356977	-0.364588486784392	0.130682680029659	4.44769800823378	0.0481268389980453	0.0105325714942841	-0.000220809507627012	0.0150843727953172	0.0150843727953172
728	ENSMUSG00000028010	Gar1	0.00528654991436703	0.105295293624069	0.218991905498481	0.0785189058244508	6.03168439292856	0.0211619129248087	0.00376625510078049	0.00470209055253442	0.00548157275702297	0.00548157275702297
729	ENSMUSG00000036553	Sh3tc1	0.00530602917133971	0.105538303133643	-0.313176531734093	0.112336512273684	6.87082746755732	0.0445672523964771	0.00352001268806976	0.0154092252966535	0.00386637266084697	0.0154092252966535
730	ENSMUSG00000037098	Rab11fip3	0.00538047164650157	0.106872382019552	0.153148703802198	0.0550236316888209	6.85925567449011	0.00952498084993992	0.000657680559973785	0.0024530984488409	0.00388371950636674	0.00388371950636674
731	ENSMUSG00000037386	Rims2	0.00540771039129414	0.107266485189829	-0.319719784200147	0.114937353149194	4.99447329320545	0.0465189363014275	0.00844837177744161	0.0113675209459724	0.0103218154601433	0.0113675209459724
732	ENSMUSG00000001016	Ilf2	0.00543805886864188	0.107721111468999	0.127562520892501	0.0458879373386591	8.24855699395619	0.00578152148831714	0.000370730657817462	0.000754097426409984	0.00278782353197759	0.00278782353197759
733	ENSMUSG00000015214	Mtmr1	0.00545834569091248	0.10782835492947	-0.250186517357167	0.0900385177088428	5.08277382267822	0.0222412388707041	0.00243917341306998	0.00188989012506983	0.00972122859373842	0.00972122859373842
734	ENSMUSG00000024066	Xdh	0.00545385079470432	0.10782835492947	-0.135107396510521	0.0486185199177697	9.42453042178124	0.00831271515234869	7.57498283204061e-05	0.00346989089017145	0.00292805312296593	0.00346989089017145
735	ENSMUSG00000070939	Tgfbrap1	0.0054944826457029	0.108394555595499	-0.156514782010361	0.0563709149390143	6.91495538269975	0.0106439711528281	0.000965181551399556	0.00315345351922904	0.00380133852519282	0.00380133852519282
736	ENSMUSG00000029217	Tec	0.00551211024454576	0.10859456324173	-0.293796818592904	0.105854600396278	5.25475531883274	0.0320063072026036	0.00814353341111606	-0.000504363388603248	0.00866426122646763	0.00866426122646763
737	ENSMUSG00000008429	Herpud2	0.00553370593932525	0.108807111364254	-0.135838764175285	0.0489649611466212	7.68078779744939	0.00725264961255152	0.000593285141914063	0.00155296317902464	0.00300306598822112	0.00300306598822112
738	ENSMUSG00000036596	Cpz	0.00553790677150477	0.108807111364254	0.484519041691043	0.174667132089134	5.50095470252541	0.107037938967054	0.00573075673955488	0.0400321538088096	0.00738913834794874	0.0400321538088096
739	ENSMUSG00000033917	Gde1	0.00555764992636754	0.109047258365804	-0.15456044556132	0.0557416768972652	6.75520652533432	0.00940651194101864	0.000616061804837219	0.00218372887189344	0.00404464001014144	0.00404464001014144
740	ENSMUSG00000027562	Car2	0.00559254303281984	0.109583613480929	-0.369209727188838	0.133252093770154	4.63092454572179	0.0622020913882127	0.00861589461912694	0.018018286122068	0.0132528964252301	0.018018286122068
741	ENSMUSG00000018906	P4ha2	0.00560567012568362	0.109692600300152	0.495980519011868	0.179054492459754	4.26546395471103	0.112271616095809	0.0104005449634626	0.0376902219415677	0.01721574719442	0.0376902219415677
742	ENSMUSG00000006014	Prg4	0.00562137510215585	0.10970382097074	0.82664766710328	0.298527236429808	5.05285473803276	0.311946122726691	0.0141557274112711	0.119522038924356	0.00992025889213007	0.119522038924356
743	ENSMUSG00000041598	Cdc42ep4	0.00561441016382191	0.10970382097074	1.15580797348952	0.417336011438619	1.83781590664165	0.488143339572	0.136088596834148	-0.0268689492123786	0.125165422831095	0.125165422831095
744	ENSMUSG00000035062	Zc4h2	0.00564899575427218	0.10992088381583	0.202594323180822	0.0732051060059159	5.93026634055562	0.0152146270947553	0.00228024132709805	0.00134637012193508	0.00575823999090802	0.00575823999090802
745	ENSMUSG00000048581	E130311K13Rik	0.00564550731583294	0.10992088381583	0.275984366638682	0.0997164911946566	4.77819929934318	0.0285492522104727	0.00294838780576953	0.00417541347146341	0.0119666801184915	0.0119666801184915
746	ENSMUSG00000049288	Lix1l	0.00565523995355928	0.10992088381583	0.193779077775454	0.0700289320318793	7.33516303066662	0.0171499608808826	0.000412397308040363	0.00694367967424799	0.00328940179391949	0.00694367967424799
747	ENSMUSG00000022090	Pdlim2	0.00567252269765627	0.110109208990651	0.326596770240262	0.118069758979579	5.13348737272133	0.0487281966820066	0.00771356448928171	0.0131971374889622	0.00939434833994283	0.0131971374889622
748	ENSMUSG00000008136	Fhl2	0.00575614902067279	0.110848262253706	-0.148880652644529	0.0539157316514622	7.57838066116343	0.0101379219629729	0.000533355707366129	0.00382700347190259	0.00307559918609809	0.00382700347190259
749	ENSMUSG00000009281	Rarres2	0.00572075600428141	0.110848262253706	0.560420811269703	0.202803260424114	3.66565944003498	0.124075538994672	0.0342422515682066	0.003075365036061	0.0274514920897698	0.0274514920897698
750	ENSMUSG00000020101	Vsir	0.00575646492945106	0.110848262253706	0.558267578882923	0.202172678519759	3.12033163975062	0.116943850591431	0.0178096852252343	0.0114966194021293	0.0435010026845463	0.0435010026845463
751	ENSMUSG00000026388	3110009E18Rik	0.0057530536639092	0.110848262253706	-0.411519592115416	0.149018480665543	4.34733745816008	0.0704203485707631	0.0170941032880365	0.00742569191485319	0.0162156580817638	0.0162156580817638
752	ENSMUSG00000031314	Taf1	0.00574400616842322	0.110848262253706	0.175627607671225	0.0635860122552875	8.11750887340409	0.0124446432560374	0.00324765728691395	0.00074125056701353	0.0028171141448804	0.0028171141448804
753	ENSMUSG00000040188	Scamp2	0.00575394083626387	0.110848262253706	-0.179868895689588	0.0651348776607424	6.13929217428621	0.0110084077226488	0.00114850061827435	0.000479701671314784	0.00521532781354547	0.00521532781354547
754	ENSMUSG00000041895	Wipi1	0.00579286044816204	0.111401162464655	0.293610519338876	0.106408322351402	4.86912717098808	0.0353576038882752	0.00574119616959685	0.00612813229083037	0.011242900428863	0.011242900428863
755	ENSMUSG00000046432	Bex3	0.00587107705246679	0.112755784451349	0.126449766254217	0.0459000122662283	8.21362873845924	0.00583805058142895	0.00036548800253936	0.000935996454591901	0.0027947286865205	0.0027947286865205
756	ENSMUSG00000074738	Fndc10	0.00588631746592106	0.112898946105629	0.28066975143311	0.101911722017151	5.14925890866783	0.0248382349353974	0.00628366579202989	-0.00477668813635456	0.00929533283472161	0.00929533283472161
757	ENSMUSG00000057069	Ero1lb	0.0059211585337749	0.113417171386705	-0.202473219790147	0.0735700228621379	5.84009658583921	0.0157601021914337	0.00208379226690248	0.0022430586978187	0.00603503012900077	0.00603503012900077
758	ENSMUSG00000021913	Ogdhl	0.00597172391832115	0.113799286380338	0.327290394299637	0.119043694211087	5.84658020090895	0.0491413820179512	0.00298887633409801	0.0182682253630363	0.0060139483260791	0.0182682253630363
759	ENSMUSG00000023927	Satb1	0.00595492112218398	0.113799286380338	-0.20310733032207	0.0738504085056565	8.01769531387141	0.0189204356929099	0.000482755215550399	0.00769806903912812	0.00284569489053491	0.00769806903912812
760	ENSMUSG00000040026	Saa3	0.0059781291694952	0.113799286380338	1.29952787288055	0.47273117353854	4.65924349701778	0.774801522640186	0.0146885771848596	0.320523566467828	0.0129937357649348	0.320523566467828
761	ENSMUSG00000040714	Klc3	0.00596277667661439	0.113799286380338	-0.331721049609997	0.120633673695046	5.86820173885136	0.0504746363013028	0.00334123136434697	0.0184874934793974	0.00594504998977086	0.0184874934793974
762	ENSMUSG00000046312	AI464131	0.00598034870495292	0.113799286380338	-0.217438536364951	0.0791014387146742	5.64183860907135	0.0216923002570371	0.00223474941524442	0.00715080699485262	0.00677271815580995	0.00715080699485262
763	ENSMUSG00000028124	Gclm	0.00600180445952347	0.114057882913618	-0.137828856300517	0.0501618516576339	7.72123057153028	0.00848165485027866	0.000796804603990614	0.00268146634794218	0.00297751243859309	0.00297751243859309
764	ENSMUSG00000038437	Mllt6	0.00601657843726925	0.11418898866545	-0.190918863699845	0.0695039850943233	7.04632723780089	0.0167319684877223	0.00110149263577754	0.00614471328021035	0.00361925900239517	0.00614471328021035
765	ENSMUSG00000004626	Stxbp2	0.00604658109020878	0.114608399749055	-0.146321092534575	0.0532998379369918	7.34429793018703	0.00790230518951741	0.000980914617060966	0.000868268574644102	0.00328039446910342	0.00328039446910342
766	ENSMUSG00000042632	Pla2g6	0.00606740675141109	0.114785051519713	-0.252444925106016	0.0919949856679009	5.20191751338172	0.0279234964196591	0.00372099414080158	0.00728521130435405	0.00897362194125434	0.00897362194125434
767	ENSMUSG00000048924	Ccdc125	0.00607345015705989	0.114785051519713	-0.221220775121467	0.0806260061833865	5.74017993126013	0.0157334512657241	0.00336402211626362	-0.00204919478861186	0.0063868071933616	0.0063868071933616
768	ENSMUSG00000058070	Eml1	0.00607964962531999	0.114785051519713	0.223932359107574	0.0816242330177372	6.30796185309628	0.0230387289355259	0.00472128924355777	0.00527248388004303	0.00482791547001963	0.00527248388004303
769	ENSMUSG00000036622	Atp13a2	0.00609263627271191	0.114880657938001	-0.258114546132724	0.0941078102667016	6.19313050248835	0.0306144716214228	0.00314182582305772	0.0101425941067326	0.00508881574612586	0.0101425941067326
770	ENSMUSG00000021180	Rps6ka5	0.00614001749732777	0.11562370611851	0.244985917586185	0.0894041077634453	5.85475518542184	0.0227469775883385	0.00600199396405012	-7.50594094564173e-05	0.00598764776341648	0.00598764776341648
771	ENSMUSG00000037990	Sh3rf3	0.00618489655875281	0.116167098577611	-0.249753194076178	0.0912235657364706	5.40209536769303	0.0207650719922596	0.00461312796862489	-0.00204803471002007	0.00786948044988936	0.00786948044988936
772	ENSMUSG00000108218	Olfr1372-ps1	0.00618267929305107	0.116167098577611	-0.232933951536521	0.0850765913558795	5.38029645135388	0.0227689760205708	0.00287606050339219	0.00523832485541451	0.00798097909171079	0.00798097909171079
773	ENSMUSG00000025085	Ablim1	0.00620382530501095	0.116346474382657	-0.2037038587161	0.0744311494639987	6.15294394940676	0.0161180322505662	0.00312706418472279	0.00145975285754926	0.00518292983107538	0.00518292983107538
774	ENSMUSG00000028958	Tmub1	0.0062185184583834	0.116346474382657	-0.303017680887799	0.110750825149303	5.03738480509329	0.0368259825910622	0.00837361823246576	0.00322646690737953	0.0100249996744114	0.0100249996744114
775	ENSMUSG00000071454	Dtnb	0.00621393346752871	0.116346474382657	-0.161952729530738	0.0591873300595976	7.12073880933637	0.00891001817604131	0.00173006107807168	-0.000428295833941128	0.00352464898130394	0.00352464898130394
776	ENSMUSG00000028293	Slc35a1	0.00625702039793323	0.116718179267704	0.165153626891288	0.0604073436770972	6.41076858028773	0.00955080074627885	0.000853083649755766	0.00085702210483751	0.00462048710542864	0.00462048710542864
777	ENSMUSG00000038545	Cul7	0.00626068030747689	0.116718179267704	0.156971520129877	0.0574186628220837	7.24153212189419	0.00921797689712858	0.0015596058248228	0.000722843497131212	0.0033857484355914	0.0033857484355914
778	ENSMUSG00000046152	Fut10	0.00626253403243264	0.116718179267704	0.317787346894006	0.116247681112968	5.29633687383535	0.0373170519756484	0.0118402645879361	-0.0030647488105998	0.0084300204582774	0.0084300204582774
779	ENSMUSG00000021294	Kif26a	0.00631233495574887	0.117344688279947	1.28848004942084	0.471780650438164	1.76801074048938	0.765146629880089	0.122860736169095	0.211004737022691	0.132339944961933	0.211004737022691
780	ENSMUSG00000022210	Dhrs4	0.00630470278294015	0.117344688279947	0.246369198759874	0.090195619250345	5.54154127433008	0.0198841235505434	0.00499930227220591	-0.00290581612062008	0.00720357232572389	0.00720357232572389
781	ENSMUSG00000034295	Fhod3	0.0063376877061553	0.117665136669977	-0.216292823604592	0.079234566983385	6.7979505472565	0.0215685155889075	0.00104648429976498	0.00837069060780181	0.00397750962239899	0.00837069060780181
782	ENSMUSG00000024212	Mllt1	0.00638146785580324	0.118326450011697	0.14346704765113	0.0526000433557529	7.54177505165429	0.00949495560175198	0.000522087861619782	0.00362805897992085	0.0031041536257828	0.00362805897992085
783	ENSMUSG00000045975	C2cd2	0.00640413902858285	0.118595167195979	-0.164803097130496	0.0604485210712203	6.59019143357383	0.0107649987260812	0.00117263288481536	0.00209859271385998	0.00430840266473129	0.00430840266473129
784	ENSMUSG00000032666	1700025G04Rik	0.00644776179018599	0.119250696374613	0.181841203185985	0.066752843536407	7.20765773808925	0.0152669974970734	0.00214359312180157	0.00454032005849247	0.00342277888495342	0.00454032005849247
785	ENSMUSG00000022756	Slc7a4	0.00649018121514949	0.119882328177921	-0.630357827597054	0.231584845201096	3.39618717690536	0.133826589454876	0.0460034326535777	-0.0277268173898111	0.0344438781366458	0.0344438781366458
786	ENSMUSG00000037820	Tgm2	0.0065493153548532	0.12082070311116	0.567591156019873	0.20875521837236	5.92351728443136	0.148942405554823	0.00118404628745756	0.0641840655090799	0.00577782846887637	0.0641840655090799
787	ENSMUSG00000058966	Fam57b	0.00658085378689529	0.121248259097817	-0.490265706330376	0.180421043521396	5.10629745391946	0.111170242375506	0.0160345103193777	0.0327931190986467	0.00956798036405042	0.0327931190986467
788	ENSMUSG00000029832	Nfe2l3	0.00660217415638765	0.121486707192412	-0.349495989822655	0.128667544191262	4.7383440344317	0.056510638384487	0.00557219421720812	0.0192608111751074	0.0123001558660911	0.0192608111751074
789	ENSMUSG00000029071	Dvl1	0.00661073652013769	0.121490088139413	-0.177520309780216	0.0653647300512282	7.01514059862382	0.0129454869175886	0.00274800664349649	0.00161630435931542	0.00366081525850842	0.00366081525850842
790	ENSMUSG00000034591	Slc41a2	0.00668774179793608	0.122600641925254	-0.218922477864123	0.080723454206388	5.26729304665847	0.0172129757697489	0.00118162580580086	0.00236194966357258	0.00859278828271538	0.00859278828271538
791	ENSMUSG00000091243	Vgll3	0.0066880763974397	0.122600641925254	-0.167126543174735	0.0616250760754364	7.17458309840746	0.0129365644316245	0.000964451591647666	0.00473202341030731	0.00346040193718321	0.00473202341030731
792	ENSMUSG00000024539	Ptpn2	0.00672960364882691	0.122895784518879	0.148192817146968	0.0546849723429735	6.95078109689674	0.00930413998342325	0.000735761992242654	0.00265899634180341	0.003749907307985	0.003749907307985
793	ENSMUSG00000029641	Rasl11a	0.00672443357899489	0.122895784518879	0.311550742101247	0.114955242842832	8.42384423282247	0.0449768088996169	0.00025820218619819	0.0195638595993834	0.00276290351999877	0.0195638595993834
794	ENSMUSG00000048277	Syngr2	0.0067214383503118	0.122895784518879	-0.140702518126063	0.0519132461382643	7.12545075334084	0.00761642271380369	0.000523595774801252	0.00157298313982279	0.00351888191211677	0.00351888191211677
795	ENSMUSG00000017417	Plxdc1	0.00676698931868111	0.123127319516118	-0.285718467970068	0.105505189803375	6.85707798804688	0.0378481269722845	0.00120873795370875	0.0154882796594606	0.00388699714206496	0.0154882796594606
796	ENSMUSG00000025355	Mmp19	0.00676775680374801	0.123127319516118	0.165084653077645	0.0609604617159802	6.54986225677573	0.0113823244587633	0.00119939383663457	0.0028086582311569	0.00437487300230365	0.00437487300230365
797	ENSMUSG00000039105	Atp6v1g1	0.00675621390178133	0.123127319516118	-0.11916117814041	0.0439931944866457	8.85139736791361	0.00523376956372301	0.00013415082720783	0.00108329123651696	0.00276895091450192	0.00276895091450192
798	ENSMUSG00000071379	Hpcal1	0.00678380081207238	0.123264551096553	-0.172680577076783	0.0637839036914162	6.37444160275899	0.0110038105636748	0.00141192771041524	0.0011608673568392	0.00469065184475855	0.00469065184475855
799	ENSMUSG00000024883	Rin1	0.00682058877172326	0.123623171487484	-0.249787119093373	0.0923263815108435	5.11051092203414	0.0277887709046532	0.00324541206562901	0.00809294974082503	0.00954082901869974	0.00954082901869974
800	ENSMUSG00000056004	9330182L06Rik	0.00681457150322355	0.123623171487484	-0.320998880062918	0.118634837685212	4.83575294846564	0.0372476343270612	0.00960854247512764	-0.0016891049419187	0.0115027945937673	0.0115027945937673
801	ENSMUSG00000032878	Ccdc85a	0.00685817653177434	0.124149263059585	-0.280306790344652	0.103677039720302	6.61545283306586	0.036470283292194	0.00253349119423602	0.0135899016535115	0.00426742914227189	0.0135899016535115
802	ENSMUSG00000009030	Pdcl	0.00693056286518633	0.125303193946636	0.152198171378333	0.0563663020095625	7.38775284015927	0.00747318699574067	0.00152719942303414	-0.000872321942448973	0.00323854058031568	0.00323854058031568
803	ENSMUSG00000022757	Tfg	0.00698816230252709	0.126030290281894	-0.189574598146001	0.0702802871168924	5.92362066403983	0.0123306738529253	0.0016314509715064	0.000304943246318795	0.00577752716434284	0.00577752716434284
804	ENSMUSG00000030074	Gxylt2	0.00697979165677612	0.126030290281894	-0.249457269437833	0.0924666885039818	8.42382975466461	0.0289287849620845	0.000230096978647881	0.0125950357456907	0.00276290491415479	0.0125950357456907
805	ENSMUSG00000023027	Atf1	0.00700859690261311	0.126241807562596	0.177257627156	0.0657377589992119	6.28957076999525	0.0122127907937532	0.00161396940438373	0.00186941919344201	0.00486821003297397	0.00486821003297397
806	ENSMUSG00000038987	Cfap157	0.00705691673124277	0.126954457323846	-0.66966925261968	0.248564539977133	4.64636407474825	0.198210978516569	0.0795656285108508	2.67541707852231e-05	0.0131108672902151	0.0131108672902151
807	ENSMUSG00000032842	Abcc10	0.0071364361434358	0.128067232772053	0.195160304021589	0.0725392527972862	6.25730849109039	0.0162620984788345	0.0029516630562427	0.0030931309426257	0.0049412517383402	0.0049412517383402
808	ENSMUSG00000055958	Gm9987	0.00713362058140863	0.128067232772053	-0.447399661520547	0.16628611590921	4.04831145513509	0.068649323328804	0.0212156035914666	-0.0104663708537237	0.02026100492479	0.02026100492479
809	ENSMUSG00000057137	Tmem140	0.00718083826017402	0.128664942635351	-0.407463512065376	0.151566994106926	3.83765155800363	0.0751475232847703	0.0105775185873389	0.0210969428943799	0.0238813119665746	0.0238813119665746
810	ENSMUSG00000079469	Pigb	0.0071874898989403	0.128664942635351	-0.210301839459645	0.0782364128919348	6.14229693574176	0.0149806115392274	0.00397322847017958	-0.00183253792618667	0.00520817598311637	0.00520817598311637
811	ENSMUSG00000007379	Dennd2c	0.00721817618522095	0.128731722692521	0.408850473676281	0.152180958816309	4.19891186739676	0.0528079093021503	0.0166536413401774	-0.0133282708969844	0.0180849249991995	0.0180849249991995
812	ENSMUSG00000027913	Crct1	0.00722203566458633	0.128731722692521	-0.910719833217558	0.339007630348214	3.19352142744243	0.386734592505918	0.0377843818109323	0.134604878340535	0.0408938708391657	0.134604878340535
813	ENSMUSG00000029153	Ociad2	0.00720791462030968	0.128731722692521	-0.208452705870472	0.0775758486860298	7.43958148602327	0.0202573739346458	0.00536544028275856	0.00366157816627814	0.00319083076708316	0.00366157816627814
814	ENSMUSG00000051323	Pcdh19	0.00722673257046288	0.128731722692521	-0.250315028757641	0.0931851523744309	5.49973802849513	0.0241029828171361	0.00563040523838952	0.00100171817480413	0.00739480369617935	0.00739480369617935
815	ENSMUSG00000009905	Kdsr	0.00724004275598027	0.128798225600274	-0.251645410813545	0.0937018628625192	6.39776901199107	0.0230992209122485	0.00852481479907608	-0.00339781845258452	0.00464524385678345	0.00464524385678345
816	ENSMUSG00000034664	Itga2b	0.00724823117860852	0.128798225600274	0.578221474487733	0.215334946923611	3.57212526898565	0.135410147608536	0.0398815789060996	0.0040035780200326	0.0296721301437922	0.0296721301437922
817	ENSMUSG00000022442	Ttll1	0.00732977730653475	0.130087846933603	-0.215741336923618	0.0804561332742332	5.75057104683007	0.0153787260390775	0.00336172699092015	-0.00159244111366942	0.00634805708124161	0.00634805708124161
818	ENSMUSG00000022206	Npr3	0.00736515198231634	0.130555872547172	0.306008188312626	0.114187846467095	4.86199774950058	0.0353982487171112	0.00826042090405903	0.000872010749439222	0.0112978755171301	0.0112978755171301
819	ENSMUSG00000019261	Map1s	0.00741653766478378	0.131306222392387	-0.237575284372978	0.0887289963114422	5.52514714938294	0.0202929714954569	0.00453152019870878	-0.000331061733725441	0.00727773198094511	0.00727773198094511
820	ENSMUSG00000045288	Ush1g	0.00742641979433742	0.131320837826698	0.636327568278227	0.237693558278553	3.30102999428905	0.180935409383987	0.0474094107141801	0.0269175607092224	0.0373379307564995	0.0373379307564995
821	ENSMUSG00000030324	Rho	0.00743883385875788	0.131380135142496	1.39720010230515	0.522018721492475	1.49840844415568	0.681291922211457	0.244955926053741	-0.125404070494989	0.163799392329216	0.163799392329216
822	ENSMUSG00000037070	Rbmxl1	0.00747008417939427	0.131771557909023	0.122430194134952	0.0457661160261929	8.05354525345919	0.00620305955315094	0.000307009461332108	0.00182588281663552	0.00283479660285232	0.00283479660285232
823	ENSMUSG00000002808	Epdr1	0.00751405779479055	0.132386194440417	0.512487320816593	0.191715973248063	3.41987726362945	0.084266095729352	0.021374238147243	-0.014532838734717	0.0337582834504349	0.0337582834504349
824	ENSMUSG00000010461	Eya4	0.00755995539285378	0.132896998351554	-0.192573648689755	0.0720948325625382	6.02815749511968	0.0148740062917558	0.00230579073367178	0.00237998831739106	0.00549070658965886	0.00549070658965886
825	ENSMUSG00000034990	Otoa	0.00756138094069186	0.132896998351554	0.870621864966915	0.325947112775502	2.81457368801583	0.354884553919564	0.0900942085455692	0.0692680719444596	0.056239137629393	0.0692680719444596
826	ENSMUSG00000010047	Hyal2	0.00760596074061814	0.133518681282038	0.228521748971708	0.0856182104646337	6.23527777775783	0.0244632304817264	0.00403737494866122	0.00695834199608826	0.00499163518404434	0.00695834199608826
827	ENSMUSG00000047123	Ticam1	0.00765462142949209	0.134210412004396	-0.167569371821105	0.0628321649993866	6.45967792670531	0.0107129789219276	0.00139134255475427	0.00147007070796049	0.00453047888301095	0.00453047888301095
828	ENSMUSG00000024039	Cbs	0.00767450705262663	0.13439656070421	1.42771814055968	0.535515319609451	1.0360625630453	0.955645715708656	0.125684711615178	0.304480274689441	0.234323516209171	0.304480274689441
829	ENSMUSG00000034275	Igsf9b	0.00769842004969837	0.134494280543953	-0.292423824326066	0.10972677242006	4.56411919212983	0.0307040933680489	0.00417145664201755	0.00214177518048809	0.0138884902365678	0.0138884902365678
830	ENSMUSG00000079017	Ifi27l2a	0.00769863812768834	0.134494280543953	-0.261123446086187	0.0979822195612759	5.37860894960346	0.0319762546489626	0.00464664088524285	0.00975413213998826	0.00798969655021667	0.00975413213998826
831	ENSMUSG00000029346	Srrd	0.00774093890184832	0.135070534388448	0.268138707852836	0.100684216980399	5.21797724864734	0.0258310562900367	0.00632778040378273	-0.00100084753460793	0.00887818691965134	0.00887818691965134
832	ENSMUSG00000033147	Slc22a15	0.00777937589745612	0.135578065520569	0.585596651054101	0.220025192226596	3.51608103319632	0.160970333574954	0.0348479223347858	0.0377687054867398	0.0311095342355803	0.0377687054867398
833	ENSMUSG00000028576	Ift74	0.00782669469359428	0.135882477734957	0.210481544394149	0.079144585419013	5.77159920691852	0.018540122831874	0.00312498772127465	0.00343673561961297	0.00627081038044653	0.00627081038044653
834	ENSMUSG00000037904	Ankrd9	0.0078108157698297	0.135882477734957	-0.330469292500626	0.124230033784854	5.34435164522122	0.0512827075387823	0.00522759871923868	0.0179220532220403	0.00816937128049595	0.0179220532220403
835	ENSMUSG00000059022	Kcp	0.00783432768182234	0.135882477734957	0.894524360343572	0.336397677028934	3.08039617138329	0.307421606409801	0.124754264668398	-0.0405424433741756	0.0449908309972966	0.0449908309972966
836	ENSMUSG00000115886	LT629152.1	0.00782324942303364	0.135882477734957	-0.195868377792313	0.0736456829001963	6.43248062155642	0.0180177503575011	0.00343062111660451	0.00470490879814989	0.00457994791358104	0.00470490879814989
837	ENSMUSG00000020156	Mum1	0.00786361184174592	0.136159657704532	0.183304367003224	0.0689666300985316	6.18285670977272	0.0102787281788206	0.00202187621466076	-0.00177365010205483	0.00511271788606077	0.00511271788606077
838	ENSMUSG00000032062	2310030G06Rik	0.00786908918319985	0.136159657704532	-0.188014633003585	0.0707450722033277	6.11621876191097	0.011979108761054	0.00223662189441427	-0.000518799276898961	0.0052706759671668	0.0052706759671668
839	ENSMUSG00000033227	Wnt6	0.00789549191260885	0.136291229443843	1.10833350915914	0.41721467342149	1.86214364321847	0.559679304393454	0.138350611379782	0.100597331290158	0.122751514197519	0.122751514197519
840	ENSMUSG00000062098	Btbd3	0.00789493339938828	0.136291229443843	-0.194360442125202	0.0731632668742407	5.77590558228482	0.0146092273953429	0.0017740594174333	0.00232148177808133	0.00625523601213374	0.00625523601213374
841	ENSMUSG00000000708	Kat2b	0.00792578219135266	0.136651417092287	-0.230998985331522	0.0869982150659307	5.31103771354545	0.0248297020144631	0.00300392488599347	0.00802300342301332	0.00834910925099342	0.00834910925099342
842	ENSMUSG00000053768	Chchd3	0.00795359846453335	0.136968144579256	-0.145420550029734	0.0547922860338535	7.02423982868045	0.00914213205874666	0.000854713566096853	0.00264277536823017	0.00364857834712657	0.00364857834712657
843	ENSMUSG00000042978	Sbk1	0.00804887908133671	0.138280505544292	0.364556580213702	0.137567871487915	3.82761592964203	0.042898445016761	0.00431424446070404	-0.000529250756168935	0.0240731344378693	0.0240731344378693
844	ENSMUSG00000056124	B4galt6	0.00804362362259831	0.138280505544292	-0.121545215499616	0.0458620836954254	8.16816179092385	0.00456006597260319	0.000350300196957838	-0.000190182510271745	0.00280469588437147	0.00280469588437147
845	ENSMUSG00000060675	Pla2g16	0.00806357688635044	0.138369070830865	-0.345034299267662	0.130231301749411	7.85587841034221	0.0560668306477529	0.00109823586201141	0.0243420520710076	0.0029057424386827	0.0243420520710076
846	ENSMUSG00000024981	Acsl5	0.00807463094919102	0.138394974897482	-0.215802422918214	0.0814676751960333	5.6878865174364	0.0167483125568301	0.00336782992399395	0.000103553620529349	0.00658764322877561	0.00658764322877561
847	ENSMUSG00000044949	Ubtd2	0.00818304135794417	0.140087484876258	0.177299555792722	0.0670466037585711	6.323718367128	0.0129650931775091	0.00194863280512277	0.0024695589851522	0.0047942378082155	0.0047942378082155
848	ENSMUSG00000034673	Pbx2	0.00819621138010172	0.140147482324852	0.197363867873503	0.0746493763071795	6.15810127189973	0.0156057527260337	0.00318804205050861	0.00171196272878708	0.00517075202406772	0.00517075202406772
849	ENSMUSG00000037306	Man1c1	0.00821999189840048	0.140388554212965	-0.14447471664897	0.0546652745569169	7.20110792715452	0.0098478338160997	0.000828819083481028	0.00365361928009363	0.00343011558287076	0.00365361928009363
850	ENSMUSG00000024245	Tmem178	0.00827560446089636	0.141142587702262	-0.433077565075601	0.164006413453695	7.42200607716347	0.088544577596276	0.000709971030411042	0.0396371844505055	0.00320673469724385	0.0396371844505055
851	ENSMUSG00000030815	Phkg2	0.00828360980238794	0.141142587702262	-0.192382381254656	0.0728642214729341	6.26911550185911	0.011896394034702	0.00304946685794089	-0.0020580920460177	0.0049143252983443	0.0049143252983443
852	ENSMUSG00000051444	Bbs12	0.00832707148242749	0.141617507338946	0.238598173825529	0.0904290598971484	5.35998391442395	0.0199909349907553	0.00417938216774158	-0.000539121636626474	0.00808674014308149	0.00808674014308149
853	ENSMUSG00000102070	Gm28661	0.00833101612138763	0.141617507338946	1.26605009911913	0.479864060516825	3.50120796515261	0.571233270231585	0.313899145715286	-0.200938627980641	0.031505129148256	0.031505129148256
854	ENSMUSG00000025507	Pidd1	0.00838597627830326	0.142218311152511	0.290011594592694	0.110014513077476	6.28829140170468	0.039755849204668	0.00485512841628464	0.0132996612152266	0.00487105410183312	0.0132996612152266
855	ENSMUSG00000042208	0610010F05Rik	0.00838127299241316	0.142218311152511	-0.17539089118843	0.0665288927879187	7.22641936731285	0.0114260956017214	0.00323706154937137	-0.000490178814171487	0.0034020788140082	0.0034020788140082
856	ENSMUSG00000054057	A930004D18Rik	0.00842694590332506	0.142746163082025	0.36187329409709	0.13736109590225	4.43104294438006	0.0424049093231591	0.0130367568612137	-0.00913772557501979	0.015265349139987	0.015265349139987
857	ENSMUSG00000031365	Zfp275	0.00848780796864647	0.143609353028441	0.146449170781345	0.0556412928578056	7.25508870674001	0.00707439485661953	0.00127258162418552	-0.000472347911865131	0.00337134858214661	0.00337134858214661
858	ENSMUSG00000026603	Smyd2	0.00850094974929228	0.143664069189671	0.134103748506889	0.0509610020559619	7.38214511328071	0.00674786664755517	0.00065168741630666	0.00103921513178757	0.00324384817951498	0.00324384817951498
859	ENSMUSG00000045362	Tnfrsf26	0.00853922918905599	0.144142983982901	-0.19026371307034	0.0723444301530028	6.75827455081133	0.0171405440423889	0.00109843722278633	0.00675213763845773	0.00403977766438209	0.00675213763845773
860	ENSMUSG00000021094	Dhrs7	0.00857092376361869	0.14450976113078	-0.170628590194599	0.06490961111908	6.86958494026299	0.0137901438762952	0.00115033395816469	0.0051695524652806	0.00386822960956569	0.0051695524652806
861	ENSMUSG00000000838	Fmr1	0.00862169050142281	0.145196878363102	0.117500660397274	0.0447331591124593	8.41567329143286	0.00550576754571385	0.000237875620652363	0.00146693186381663	0.00276370766561853	0.00276370766561853
862	ENSMUSG00000058258	Idi1	0.008645441058364	0.145427952837909	-0.240259606427738	0.0915007932801007	5.6730242120367	0.0273642777493086	0.00197913858462936	0.0105794541717022	0.00664652435456299	0.0105794541717022
863	ENSMUSG00000028403	Zdhhc21	0.00866027103254856	0.145470327945394	-0.237199917528793	0.0903556151870954	5.88265402133981	0.0266761048977059	0.00422255893295232	0.00802364686080538	0.0059001519439545	0.00802364686080538
864	ENSMUSG00000035390	Brsk1	0.00866802505826347	0.145470327945394	0.617319761130269	0.235180444523798	3.05823068232502	0.165151390633159	0.0371258281841965	0.0264070273015271	0.0458389340454204	0.0458389340454204
865	ENSMUSG00000040918	Slc19a2	0.00868821934469155	0.145640671095986	0.166155833426085	0.0633195406081051	6.60303054184863	0.0115144191310253	0.00172652216015107	0.00231359138556147	0.00428752417408113	0.00428752417408113
866	ENSMUSG00000023150	Ivns1abp	0.00871458032418649	0.145880707275849	0.116227280761552	0.0443099304757516	8.73226326797767	0.00479709255642197	0.000187264924620398	0.000743307973447654	0.00275778998352852	0.00275778998352852
867	ENSMUSG00000034563	Ccpg1	0.00872266022125252	0.145880707275849	-0.248452514401628	0.0947302469443888	7.80985212344094	0.0292871791971211	0.000482066063284964	0.0129786634659324	0.00292791642326669	0.0129786634659324
868	ENSMUSG00000032324	Tspan3	0.00874722280780548	0.146122961651128	0.131067417721759	0.0499917942362739	8.18539738282683	0.00815261578562953	0.000260711110868601	0.00348805812557432	0.00280078675824146	0.00348805812557432
869	ENSMUSG00000037747	Phyhipl	0.00876740372586346	0.146129104540852	0.469977223338548	0.179312652105994	3.82110605234883	0.104226884071227	0.024030948492371	0.0234231851752837	0.0241985923155568	0.0241985923155568
870	ENSMUSG00000040721	Zfhx2	0.00877589046646112	0.146129104540852	-0.459383105597179	0.175292688904171	3.88385181622277	0.0745257476392177	0.0230688815267014	-0.00904901111821979	0.0230224086481804	0.0230224086481804
871	ENSMUSG00000049511	Htr1b	0.00877782414172982	0.146129104540852	-0.354957626899088	0.135449605453172	5.75603552283716	0.0598143898090536	0.00373471921624229	0.0237851742098877	0.00632783107717168	0.0237851742098877
872	ENSMUSG00000046058	Eid2	0.00887487841416467	0.147575386474068	0.164522903314744	0.0628709091217469	6.54142345024215	0.0124575123481756	0.0015401438366755	0.00388132695537677	0.00438898298401693	0.00438898298401693
873	ENSMUSG00000021643	Serf1	0.00892683267635126	0.148099626781571	0.36737039243815	0.140494213567626	5.11977081859279	0.0641746504272312	0.00546734257562506	0.0241405934933535	0.00948147473694854	0.0241405934933535
874	ENSMUSG00000037075	Rnf139	0.0089196480499106	0.148099626781571	-0.145337435617128	0.0555758489476822	6.8871858845603	0.00944052858768231	0.000790957875792233	0.00308858903689966	0.00384205460359115	0.00384205460359115
875	ENSMUSG00000027333	Smox	0.00897255387345825	0.148179989937522	-0.253333650137369	0.0969476225664646	6.58248286283219	0.0305319913131243	0.0019038570023302	0.0121944052796043	0.00432099751794812	0.0121944052796043
876	ENSMUSG00000052369	Tmem106c	0.00897109868165359	0.148179989937522	-0.28145914091809	0.10770861166353	5.63393918073539	0.037687148433687	0.00412291430736051	0.0132788032323673	0.0068052580060466	0.0132788032323673
877	ENSMUSG00000074227	Spint2	0.0089522976550597	0.148179989937522	-0.368848668096793	0.141112069746627	6.60994068487447	0.0647099414608453	0.00165947765324095	0.0282094466890246	0.00427633397177159	0.0282094466890246
878	ENSMUSG00000096847	Tmem151b	0.0089698028340599	0.148179989937522	0.943096664642026	0.360896835881266	2.52744638502571	0.423125227036606	0.122411883693964	0.0729579055297003	0.0714043137713421	0.0729579055297003
879	ENSMUSG00000025357	Dgka	0.00902918110261926	0.148776279531795	-0.181419194978693	0.0694840512952816	6.63461756074416	0.0156675173533015	0.0013431465261341	0.0058989035504739	0.00423659982593796	0.0058989035504739
880	ENSMUSG00000056429	Tgoln1	0.00902672950319473	0.148776279531795	-0.131179561883787	0.0502403464844007	9.0239622478432	0.00819133413465377	0.000131493764304594	0.00365464485800436	0.00279822364149214	0.00365464485800436
881	ENSMUSG00000028228	Cpne3	0.00907658568906612	0.149049255369715	-0.128501903355735	0.0492503721281849	7.21263478373111	0.0058786037300407	0.000221156847282526	0.00093482062800084	0.00341724188486452	0.00341724188486452
882	ENSMUSG00000042873	Lhfpl4	0.00907192080666587	0.149049255369715	0.357318418025854	0.136938662070363	4.57244589356457	0.0425394150986587	0.0143209453830824	-0.00902534595744658	0.0138073503713494	0.0138073503713494
883	ENSMUSG00000062762	Ei24	0.0090662477135864	0.149049255369715	0.133113770619434	0.0510103193082511	7.02905266686144	0.00817265212921451	0.000260935990612932	0.00331015069770884	0.00364214302328167	0.00364214302328167
884	ENSMUSG00000056737	Capg	0.00910245467633198	0.149304969238477	-0.60446998465073	0.231759128682737	6.55786477728747	0.174069941176433	0.00113610067785367	0.0794323399138182	0.00436156203254065	0.0794323399138182
885	ENSMUSG00000060012	Kif13b	0.00915500194328021	0.149997206980297	-0.26513259880401	0.101731052843667	5.37387968093478	0.0335076370197872	0.00345068331397904	0.0120731273550423	0.00801419374799431	0.0120731273550423
886	ENSMUSG00000027297	Ltk	0.00930269258653947	0.152025411075904	-0.406869889555943	0.156444780147963	4.39844518465874	0.0790328951908329	0.015376898351851	0.0213355555014657	0.0156271961338189	0.0213355555014657
887	ENSMUSG00000028789	Azin2	0.00933121488672792	0.152025411075904	0.466686842223134	0.179517394680142	4.28258681437221	0.104010776602555	0.030139061116752	0.0182006813723667	0.0170004814889459	0.0182006813723667
888	ENSMUSG00000040006	Ginm1	0.00932853869673118	0.152025411075904	-0.1479552598593	0.0569108332283469	6.6542846454307	0.008761893615748	0.000653128662509656	0.00209020376216296	0.00420513574560741	0.00420513574560741
889	ENSMUSG00000062995	Ica1	0.0092924517053813	0.152025411075904	-0.568765783193014	0.218663296693616	4.35469445366804	0.154424719624453	0.0180106715879307	0.0537097843934495	0.0161293101159457	0.0537097843934495
890	ENSMUSG00000115999	AC159137.1	0.00932853869673118	0.152025411075904	-0.1479552598593	0.0569108332283469	6.6542846454307	0.008761893615748	0.000653128662509656	0.00209020376216296	0.00420513574560741	0.00420513574560741
891	ENSMUSG00000019777	Hdac2	0.00937069699089109	0.152434519642076	0.123893046644272	0.0476837183673659	7.61867515916264	0.00704732742964618	0.000364858602506631	0.00268824305700118	0.00304574689350077	0.00304574689350077
892	ENSMUSG00000021936	Mapk8	0.00937735113936082	0.152434519642076	0.196082057412411	0.0754747667971218	6.08536540643515	0.0144244640494653	0.00319863613906155	0.000413878958113535	0.00534602449555833	0.00534602449555833
893	ENSMUSG00000041842	Fhdc1	0.00940187113209829	0.152661961271473	0.198789426938878	0.0765432947766137	7.41359967541507	0.0188858220491177	0.000730946663177001	0.00805736729971236	0.00321444195292985	0.00805736729971236
894	ENSMUSG00000024810	Il33	0.00941641672581761	0.152727116917623	0.457004325069675	0.176004183335911	3.41512818932629	0.0835720999520121	0.0125715691513076	0.013573698364061	0.0338946396763037	0.0338946396763037
895	ENSMUSG00000022338	Eny2	0.00945786989109635	0.153228059688153	0.1778096260048	0.0685189146075207	7.97123433189685	0.0151186889207814	0.000548722697405824	0.00649353979108326	0.00286088716876466	0.00649353979108326
896	ENSMUSG00000029231	Pdgfra	0.00950584594301032	0.153833444390234	0.254526656815001	0.0981476023586194	4.95174227936341	0.0244474328685627	0.00382295186836852	0.00244240708130182	0.01062647590475	0.01062647590475
897	ENSMUSG00000026930	Gpsm1	0.00958105506044349	0.154877701645965	0.279282400209177	0.107806332696054	4.77344014657974	0.0256409359081027	0.00542734642290421	-0.00262567368775082	0.0120059616311542	0.0120059616311542
898	ENSMUSG00000030042	Pole4	0.00959532919155032	0.154935716344632	0.206147653386036	0.0795911928612561	6.5581229276158	0.0203507660762641	0.00178781837673218	0.00771431859488431	0.00436113372181576	0.00771431859488431
899	ENSMUSG00000001763	Tspan33	0.00964186511790305	0.155513953514565	-0.267990244382262	0.103534484057457	5.09846367224135	0.0276034039929383	0.00646038336920608	0.00111183246544288	0.00961870071435971	0.00961870071435971
900	ENSMUSG00000019891	Dcbld1	0.00968572234277982	0.156047748855897	0.217205385516541	0.0839651426443033	5.65716146040841	0.0161687551111308	0.00386495432574901	-0.00134582774835681	0.00671026344316829	0.00671026344316829
901	ENSMUSG00000020142	Slc1a4	0.00970456866736431	0.156108537671807	0.153483363148835	0.0593474728679184	6.71094824464249	0.00847672359383115	0.00116817414705251	0.000593801808932428	0.00411500965665996	0.00411500965665996
902	ENSMUSG00000029477	Morn3	0.00971646476219359	0.156108537671807	-1.19759871202916	0.4631515901873	2.25583103739785	0.512154087908041	0.232498076459143	-0.130146469719308	0.089266016780395	0.089266016780395
903	ENSMUSG00000051319	1500011K16Rik	0.00972179375983733	0.156108537671807	-0.234404388186654	0.0906586657329009	5.39461545644783	0.0238359562122302	0.00442098325159953	0.00476943056325341	0.00790750725710526	0.00790750725710526
904	ENSMUSG00000073422	H2-Ke6	0.00974114827388615	0.156246294216094	-0.211152078144032	0.0816872233752904	5.68131963625456	0.0174375308491154	0.00339564344018883	0.00168182008200176	0.00661356025395806	0.00661356025395806
905	ENSMUSG00000021306	Gpr137b	0.00978830290875531	0.156672539739103	-0.201232794864009	0.0778999987401661	6.58539001128646	0.0177179382529339	0.00478637264047265	0.00217556102740269	0.00431624206510418	0.00431624206510418
906	ENSMUSG00000059714	Flot1	0.00978933248300877	0.156672539739103	-0.166591555851113	0.064490801754856	7.31644695991336	0.0133167001574493	0.000528308852339448	0.00571028641413675	0.00330807872803073	0.00571028641413675
907	ENSMUSG00000031562	Dctd	0.00980319523046511	0.156721423199277	0.220646807477958	0.0854327784151372	5.69501105641123	0.0220916589614233	0.00438843674022651	0.00496925684272159	0.0065597027013684	0.0065597027013684
908	ENSMUSG00000004319	Clcn3	0.00982388866598229	0.156879279357647	-0.256810199291896	0.0994629936576052	7.12782701163435	0.0316569080669024	0.000808669619348256	0.014030661041651	0.00351598393258531	0.014030661041651
909	ENSMUSG00000020918	Kat2a	0.00989291430806857	0.157807763990093	0.13052214165554	0.050598803250322	7.45688530351341	0.00621343234367971	0.000664905537202651	0.000713373844015979	0.00317545279834455	0.00317545279834455
910	ENSMUSG00000030621	Me3	0.00995791804155394	0.158670122640145	-0.185592179290834	0.0720106710394439	6.6961117100236	0.0137851939394671	0.00363973165577078	0.000675089388342922	0.00413857345955573	0.00413857345955573
911	ENSMUSG00000031608	Galnt7	0.00999298895007513	0.158879758526414	-0.152073606917943	0.0590331395919432	6.68253540622088	0.00783736705803763	0.00106722182480995	5.70937773497009e-05	0.00416014553031284	0.00416014553031284
912	ENSMUSG00000037972	Snn	0.00999159904244725	0.158879758526414	0.159989120485067	0.0621046869948241	6.33320591741038	0.0114578506921627	0.00101117014574555	0.00371244871686302	0.00477431807434207	0.00477431807434207
913	ENSMUSG00000022940	Pigp	0.0100100475191282	0.158976658299408	0.235869918951507	0.0915828246416421	5.43847776462459	0.0237655324353243	0.0048931854447138	0.00395074809961963	0.00768793520929884	0.00768793520929884
914	ENSMUSG00000020184	Mdm2	0.0100579653992635	0.159214517783101	0.139146013930255	0.0540618491615597	7.15436444392071	0.00720607323710838	0.000899927301865491	0.000847059297265421	0.00348409800028536	0.00348409800028536
915	ENSMUSG00000025289	Prdx4	0.0100480244034134	0.159214517783101	0.117425759496455	0.0456169010703675	8.10921598621678	0.00570816466780606	0.000302072357627823	0.00166233010463505	0.00281928013726772	0.00281928013726772
916	ENSMUSG00000036834	Plch1	0.0100489919686549	0.159214517783101	-0.943981801930039	0.366717506771662	3.85963469002696	0.322338632976724	0.178254859950679	-0.10949468462043	0.0234677347085569	0.0234677347085569
917	ENSMUSG00000033589	Reep4	0.0100802357153601	0.15921940944741	-0.273537800774411	0.106308169846498	5.42197057993645	0.0360085909070847	0.00208047453230778	0.0148716659318601	0.00776960580612945	0.0148716659318601
918	ENSMUSG00000036459	Wtip	0.0100800919964031	0.15921940944741	0.162395504729314	0.063113528524582	6.21151158421014	0.0124674704095644	0.000928697852920481	0.00476602767542673	0.00504627837131436	0.00504627837131436
919	ENSMUSG00000032754	Slc8b1	0.0101219710198299	0.159704657004933	-0.288873870650948	0.112330845832032	4.65383909396645	0.0351993450218663	0.00588459033550788	0.00682154851250241	0.0130427380525017	0.0130427380525017
920	ENSMUSG00000028073	Pear1	0.0101994713363194	0.160752537365903	-0.171252154176795	0.066661216471135	6.93292977188023	0.0134216820502752	0.00289020019548072	0.00288916475104105	0.00377537647663657	0.00377537647663657
921	ENSMUSG00000041062	Mslnl	0.0102420648823904	0.161248578495832	-0.64937226403576	0.252915349061263	3.12338413362592	0.154286232024722	0.0525601457793527	-0.017833982235548	0.0433891149068183	0.0433891149068183
922	ENSMUSG00000010936	Vac14	0.0103218977690153	0.16230685486007	-0.137786232150399	0.053720869513099	7.1013615041461	0.00821615022659321	0.000780246979217299	0.00237054864019803	0.00354865075264781	0.00354865075264781
923	ENSMUSG00000025511	Tspan4	0.0103540579824528	0.16230685486007	0.168228457992488	0.0656174759796246	7.58915790130563	0.0136570280082833	0.000282116896531877	0.00617636283437304	0.0030674510766422	0.00617636283437304
924	ENSMUSG00000040213	Kyat3	0.0103531987803111	0.16230685486007	0.768655478458046	0.299810545260524	3.94109353487641	0.285113009028365	0.0651749668087968	0.0696545777653219	0.0220109432339783	0.0696545777653219
925	ENSMUSG00000054517	Trim65	0.0103376060503237	0.16230685486007	-0.212796489090492	0.082983362951967	5.73844327450404	0.0142592906704924	0.00393603727638238	-0.00309280360173182	0.00639332051384445	0.00639332051384445
926	ENSMUSG00000022474	Pmm1	0.0103969271500889	0.162802854941997	0.151549360919547	0.0591448908431642	6.56566576097429	0.00839351494114711	0.000898529417954091	0.000980660960308679	0.00434864775132063	0.00434864775132063
927	ENSMUSG00000054920	Klhl5	0.010423236946999	0.163038765621883	0.186223798841117	0.072702125780322	6.94898702148857	0.0167465098880185	0.000844726940350016	0.00708367169911662	0.00375245255297131	0.00708367169911662
928	ENSMUSG00000048772	Tmem53	0.0104374905926576	0.163085790510275	0.330777763587951	0.129160206832883	4.69740950396077	0.0528430095002095	0.00869297946970466	0.0163305590739649	0.0126536513168567	0.0163305590739649
929	ENSMUSG00000019966	Kitl	0.0104981056631525	0.163856331663843	0.146160701090284	0.0571168756276905	6.60812593686703	0.00875074950869721	0.000614236448226587	0.00231309398394367	0.00427926977397701	0.00427926977397701
930	ENSMUSG00000046668	Cxxc5	0.0105310376401075	0.164193597614579	-0.171685426992794	0.0671200262050324	7.86866794010931	0.0142488832538265	0.000369686699648194	0.00638796017699815	0.00290002815996866	0.00638796017699815
931	ENSMUSG00000002812	Flii	0.0105495773426832	0.164269270573421	-0.156033835053136	0.0610156645545092	6.27261701879332	0.00876020874160554	0.000678019526023085	0.00114228227046308	0.0049063474555195	0.0049063474555195
932	ENSMUSG00000026618	Iars2	0.0105585489775468	0.164269270573421	-0.125303374113818	0.0490044531831392	7.64560055356116	0.00553769206375531	0.000575413090282199	0.000458851152796791	0.00302674155738552	0.00302674155738552
933	ENSMUSG00000028347	Tmeff1	0.0105760800036861	0.164365659221273	0.153979920288622	0.0602330576233719	7.26757416042423	0.0114665702324196	0.000602560277817441	0.00483947156817321	0.00335822606340668	0.00483947156817321
934	ENSMUSG00000021009	Ptpn21	0.0106196418305552	0.164455026950527	-0.135821267647323	0.0531595967611857	7.18030066714116	0.00621023411508534	0.000785117909505502	5.98934548541075e-05	0.0034537961822123	0.0034537961822123
935	ENSMUSG00000028287	1700009N14Rik	0.0106066739656196	0.164455026950527	0.450399622509615	0.176254264274832	3.77116120072019	0.0795905885858647	0.0214096193608786	0.00200618388765093	0.0251887291517147	0.0251887291517147
936	ENSMUSG00000054499	Dedd2	0.0106385389847996	0.164455026950527	-0.257946269507848	0.100983022236598	5.89703638709049	0.0321979683219492	0.00314589856574738	0.0121504576043085	0.00585634324195173	0.0121504576043085
937	ENSMUSG00000056220	Pla2g4a	0.0106331249810703	0.164455026950527	0.112211257525688	0.0439263798631195	8.57600328670384	0.00521686376073493	0.000140040780730046	0.0016592765518774	0.00275424949108856	0.00275424949108856
938	ENSMUSG00000063531	Sema3e	0.0106213441010137	0.164455026950527	-0.217225684817722	0.0850226343506604	8.30053340721419	0.0228307174656696	0.000344238021660924	0.0104990345062282	0.00277874827786955	0.0104990345062282
939	ENSMUSG00000024410	3110002H16Rik	0.0106797087140624	0.164915629769867	-0.194268478020637	0.0760939601134993	5.90827762232584	0.0139976119633703	0.00286275310213985	0.000481671269902601	0.00582268304649238	0.00582268304649238
940	ENSMUSG00000044433	Camsap3	0.0107572352728407	0.165936076017224	-0.461288370307467	0.180862816783658	5.96704331395979	0.103089718368178	0.00751352315286217	0.0415535145895164	0.00565428197549841	0.0415535145895164
941	ENSMUSG00000041849	Card6	0.0107871923220604	0.166221348214533	-0.218591986077904	0.0857385516703992	6.32886158059288	0.0172538694203803	0.00624324228163761	-0.00259432664771819	0.00478340658216895	0.00478340658216895
942	ENSMUSG00000026709	Dars2	0.0108188072862921	0.166531534661608	0.19741769471828	0.077464348055804	6.34385101238382	0.0132897826634339	0.00424881121987945	-0.00225173771104216	0.00475227660968667	0.00475227660968667
943	ENSMUSG00000033335	Dnm2	0.0111065049831601	0.17066267785481	-0.118939435635102	0.0468389070834139	7.93605909820701	0.00680584555138681	0.000417625323010541	0.00278471061027448	0.00287319950214247	0.00287319950214247
944	ENSMUSG00000038195	Rilp	0.0111107288203407	0.17066267785481	-0.379652186892003	0.14951664217579	4.17726453166798	0.0455730554238991	0.0151535924548363	-0.0122381918044174	0.0183792469764485	0.0183792469764485
945	ENSMUSG00000017009	Sdc4	0.0111576385706978	0.171201861666792	0.150852666903719	0.0594441121880911	9.49322851573055	0.0110672811021858	5.34593205012603e-05	0.00524694439024427	0.00295942974596861	0.00524694439024427
946	ENSMUSG00000054808	Actn4	0.0112166130068958	0.17192482938688	-0.11804924449243	0.0465516448582899	9.71003456447405	0.00539387103738798	0.000173417073412285	0.00134306267636017	0.00307716638510624	0.00307716638510624
947	ENSMUSG00000020689	Itgb3	0.0112708578088059	0.172495304332458	-0.391722628359931	0.154575267619683	6.0393145614751	0.0747062013023992	0.00247396141861037	0.0333663086209343	0.00546191554097842	0.0333663086209343
948	ENSMUSG00000036256	Igfbp7	0.0112776240349773	0.172495304332458	0.201168622639496	0.079388506273586	5.89624842923637	0.015067023276872	0.00359508090005635	6.28926705316486e-05	0.00585872149247046	0.00585872149247046
949	ENSMUSG00000026840	Lamc3	0.0113478429275569	0.173211020024707	-0.986967240352226	0.389828152962034	2.14364027827613	0.474590486668696	0.123616486367574	0.104332496895112	0.0978105279957013	0.104332496895112
950	ENSMUSG00000109564	Muc16	0.0113483082085153	0.173211020024707	0.506546148816738	0.200074595064146	7.70250981034415	0.125012512572419	0.00237846590625272	0.0576662994788701	0.00298911817068786	0.0576662994788701
951	ENSMUSG00000050132	Sarm1	0.0114673846741924	0.174844456125961	0.281138263726691	0.111204302100574	4.98815568341192	0.0312486541727923	0.00818331869778793	0.0012379777689802	0.0103662765107256	0.0103662765107256
952	ENSMUSG00000000253	Gmpr	0.0114877638218665	0.174971192664984	-0.150993202984052	0.0597401262354502	7.25579749498975	0.0111223434233679	0.000458286402876717	0.00489503762106457	0.00337060030051877	0.00489503762106457
953	ENSMUSG00000004633	Chn2	0.0115852705736774	0.175707781894652	-0.279734672991567	0.110806579849342	6.23672445378721	0.0382091639476	0.00190153763443124	0.0165156095724318	0.00498831975467987	0.0165156095724318
954	ENSMUSG00000021131	Erh	0.0115627997631939	0.175707781894652	0.129408350193723	0.0512464973194077	7.82838313942985	0.00649418112124773	0.00102061712177764	0.000817163867334174	0.00291868810948446	0.00291868810948446
955	ENSMUSG00000027070	Lrp2	0.011596713605047	0.175707781894652	-0.388325490712586	0.153841976282548	6.89639387513403	0.0736398304209748	0.000574528212385911	0.0349265022873944	0.00382847372076634	0.0349265022873944
956	ENSMUSG00000048834	Vstm2a	0.011595592070269	0.175707781894652	-0.461443675733787	0.182806569732404	5.79404368129832	0.103980970087206	0.0058216418288457	0.0443057210771469	0.00619079144996562	0.0443057210771469
957	ENSMUSG00000105867	Gm42517	0.0115611335333599	0.175707781894652	1.26944957909004	0.502699707937289	2.0223655939232	0.786699065787849	0.250341046705609	0.128719447834745	0.107908504135385	0.128719447834745
958	ENSMUSG00000035364	4930524J08Rik	0.0116290171902048	0.176013308202473	0.51385323922442	0.203650905931915	3.91102442431846	0.128981975222697	0.0196481524568905	0.0425623847734438	0.0225352012036673	0.0425623847734438
959	ENSMUSG00000023017	Asic1	0.0116498005109459	0.176144011896471	0.245611307287329	0.0973651860262015	5.19235671109756	0.0294734496201174	0.00266913948073604	0.0115508296941392	0.00903102715925665	0.0115508296941392
960	ENSMUSG00000001507	Itga3	0.0116932238743181	0.17643261829096	-0.112064441070658	0.0444476239637687	9.25556214207473	0.00456243624711401	0.000100932683959548	0.000892698017753341	0.00286245423007733	0.00286245423007733
961	ENSMUSG00000004098	Col5a3	0.011693048105237	0.17643261829096	1.28112537591866	0.508126029675714	1.64978372756089	0.651962954500486	0.241916536757558	-0.0424436794404682	0.145371556293449	0.145371556293449
962	ENSMUSG00000011877	Git1	0.0117722225870056	0.177439945438234	-0.139471290676688	0.0553699289251769	6.76175935540102	0.00823075878224209	0.000564480760279859	0.00242937737138984	0.00403426278348885	0.00403426278348885
963	ENSMUSG00000009418	Nav1	0.0118290883420915	0.178011992473092	-0.214323290908135	0.0851434506550581	7.34012108535825	0.0224796305350482	0.00276527441410229	0.00810883637007319	0.00328450409192883	0.00810883637007319
964	ENSMUSG00000051331	Cacna1c	0.0118347283271766	0.178011992473092	1.05572028234046	0.419430220874675	2.32922166521073	0.545469646583081	0.130307671275158	0.13357489399931	0.0840625990843305	0.13357489399931
965	ENSMUSG00000003452	Bicd1	0.0118769116069679	0.178414918026983	-0.349976625876442	0.139112542555098	5.86603251411459	0.0599678509933304	0.0137146113449866	0.0153138378992295	0.00595186728941216	0.0153138378992295
966	ENSMUSG00000026853	Crat	0.0118891073513257	0.178414918026983	-0.172574488638198	0.0686066635216054	6.00298434765532	0.012128594450167	0.00150349006987971	0.00248902019455326	0.00555682134947046	0.00555682134947046
967	ENSMUSG00000047368	Abhd17b	0.011898429360834	0.178414918026983	-0.135804854256857	0.0539948954397894	7.20946210654551	0.00774552946565013	0.000952405387202742	0.00181339702996282	0.00342076771312794	0.00342076771312794
968	ENSMUSG00000056724	Nbeal2	0.0119428668716746	0.178896249627357	-0.4486168799718	0.178459656881071	4.74806454791474	0.068477781304566	0.0355539056749085	-0.0254280934175628	0.012217868026256	0.012217868026256
969	ENSMUSG00000016664	Pacsin2	0.0120094215863822	0.179707546958248	-0.117313088875486	0.0467035363737951	8.10319873085624	0.00485066320856849	0.000450955185894612	0.000451488516750745	0.00282087527883299	0.00282087527883299
970	ENSMUSG00000002504	Slc9a3r2	0.0120616944978212	0.180117991986001	-0.148675809617473	0.0592255043032743	6.74556532244852	0.00721697787840834	0.0012015284207983	-0.000469492209816928	0.00405996211916744	0.00405996211916744
971	ENSMUSG00000039246	Lyplal1	0.0120608725359929	0.180117991986001	-0.204576603055299	0.0814929905519298	5.73729203067479	0.0176897426015841	0.00356401715239729	0.00285381615546594	0.0063976441112481	0.0063976441112481
972	ENSMUSG00000060260	Pwwp2b	0.0121321346101932	0.180797483913465	-0.240381590225901	0.095835325159072	6.78279277585406	0.028356284133874	0.000628036690717776	0.0131485776317998	0.00400116119171462	0.0131485776317998
973	ENSMUSG00000110798	Pwwp2b	0.0121321346101932	0.180797483913465	-0.240381590225901	0.095835325159072	6.78279277585406	0.028356284133874	0.000628036690717776	0.0131485776317998	0.00400116119171462	0.0131485776317998
974	ENSMUSG00000021696	Elovl7	0.01222078042065	0.181931536036371	-0.377389828733753	0.150612281553052	4.42888014557604	0.0499126179195616	0.0187370473266371	-0.00975493098906885	0.0152890417052868	0.0152890417052868
975	ENSMUSG00000026860	Sh3glb2	0.0122605274906077	0.182250067055546	-0.159404724264822	0.0636459072922246	6.42765722932966	0.0100906923888754	0.0014873324871823	0.00159733320468297	0.00458886978539337	0.00458886978539337
976	ENSMUSG00000029467	Atp2a2	0.0122673148583595	0.182250067055546	-0.123109817106301	0.0491581952393526	10.3291016525222	0.00564741674326232	3.49840777618825e-05	0.0013407767008362	0.00358980816102358	0.00358980816102358
977	ENSMUSG00000023805	Synj2	0.0123024020592825	0.182309781553823	-0.143478350511575	0.0573145521542075	7.13887187983011	0.00712353180920735	0.00142483083302527	-0.00024017997108683	0.00350260599993078	0.00350260599993078
978	ENSMUSG00000044641	Pard6b	0.0122843112204966	0.182309781553823	-0.375778908568537	0.150079232287778	7.69542643504481	0.0693914675943944	0.000483042922276896	0.0333026210238564	0.00299360989238165	0.0333026210238564
979	ENSMUSG00000059182	Skap2	0.0123216266153618	0.182309781553823	-0.126580526501916	0.0505756307275761	7.56881630199975	0.00767820364548975	0.000753912201190571	0.00283535622210834	0.00308292943404765	0.00308292943404765
980	ENSMUSG00000063904	Dpp3	0.0123211823600817	0.182309781553823	-0.114470458215955	0.0457367832480574	8.11656042597831	0.00589564620669461	0.000320420046390237	0.00213533053541404	0.00281735996642944	0.00281735996642944
981	ENSMUSG00000025092	Hspa12a	0.0123702074869769	0.182842006688241	-0.148689908663515	0.0594425873200619	8.67305553424912	0.0108727121062731	0.00016762581410988	0.0051325059668449	0.00275496886384679	0.0051325059668449
982	ENSMUSG00000046324	Ermp1	0.0124333416376712	0.183588038438119	-0.20604989812512	0.0824331310103646	8.38090031909527	0.020891233461018	0.000228823715973102	0.00996400791628481	0.00276751881419837	0.00996400791628481
983	ENSMUSG00000039741	Bahcc1	0.0125327868780899	0.184868168598477	0.182235367877717	0.0729882539968413	7.73726872291835	0.0163556610574671	0.00326247641603209	0.00472845141622904	0.00296787861750551	0.00472845141622904
984	ENSMUSG00000044576	Garem2	0.0125586326570809	0.185061151959018	1.04317880621367	0.417932530276438	2.156565040719	0.368768686257081	0.165213071010464	-0.112335471339126	0.0967883287844349	0.0967883287844349
985	ENSMUSG00000072812	Ahnak2	0.0126842110552105	0.186721888630002	-0.24811718260819	0.0995449259102022	9.14650635938513	0.0303596716209887	0.000197190029960773	0.0146665983817407	0.00282858700488648	0.0146665983817407
986	ENSMUSG00000029772	Ahcyl2	0.0127232070641979	0.187105986238205	-0.197278232854028	0.0791829121853345	5.77051521285633	0.0140007376826119	0.00313015272531561	-0.000223743556303724	0.00627474764790999	0.00627474764790999
987	ENSMUSG00000049792	Bag5	0.0127478708509169	0.187278751102629	0.150949683626801	0.0606044429236828	6.45581955049975	0.00704638768450757	0.000971934009810714	-0.000708627024313156	0.00453741374332418	0.00453741374332418
988	ENSMUSG00000041477	Dcp1b	0.0127675718325932	0.187378331551216	-0.518973884192945	0.208407553101718	3.53614929860952	0.111455212233496	0.0345654130343147	0.00375339257968824	0.0305851492504532	0.0305851492504532
989	ENSMUSG00000004105	Angptl2	0.0128222783893251	0.187990936951682	1.27969366396644	0.514208350729141	1.73127858230892	0.603464184625604	0.260347936795408	-0.120123658611843	0.136267405143968	0.136267405143968
990	ENSMUSG00000020877	Scrn2	0.012843241701844	0.188108085532058	0.273337895074889	0.109858669508945	5.21104551671467	0.0368967941847223	0.00525639285068897	0.0128469980487243	0.0089192268465965	0.0128469980487243
991	ENSMUSG00000027589	Pcmtd2	0.0128697947486494	0.188306784919693	0.262967434630657	0.10572183680157	5.54652084871802	0.0341580896349064	0.00543111978008571	0.011334540384961	0.00718125865966043	0.011334540384961
992	ENSMUSG00000072494	Ppp1r3e	0.0128982256643769	0.188532532392606	-0.662964573678905	0.266618416767771	3.84334232668777	0.217159063977679	0.0385538634424083	0.0680742067972207	0.023773383794608	0.0680742067972207
993	ENSMUSG00000038776	Ephx1	0.0129368762466412	0.188907054961025	0.110325435656397	0.044387581950776	8.79768182482823	0.00601581944355652	0.000139376404222871	0.00281600974293241	0.00276300966680774	0.00281600974293241
994	ENSMUSG00000035958	Tdp2	0.0129776880656129	0.189122087388328	0.157135324817191	0.0632492865622352	6.81676516447737	0.0122080197923794	0.00161220912672686	0.00438849924922076	0.00394839905806775	0.00438849924922076
995	ENSMUSG00000060147	Serpinb6a	0.0129656277064006	0.189122087388328	-0.119926291460514	0.0482656705848413	7.93254702374576	0.00711018456344685	0.000213660510266903	0.00328070192523972	0.00287446746942344	0.00328070192523972
996	ENSMUSG00000026277	Stk25	0.0130088971369163	0.189386554704102	-0.160493571931589	0.0646232798138661	6.67443144403522	0.0127388579420895	0.00145989220766605	0.00480436023318579	0.00417303356325226	0.00480436023318579
997	ENSMUSG00000042302	Ehbp1	0.0130374806919986	0.189422314663306	0.180302080764484	0.0726221040215994	5.83066463994923	0.0113709849409226	0.00184489618693855	0.000178019866213639	0.00606605880184745	0.00606605880184745
998	ENSMUSG00000059920	4930453N24Rik	0.0130296896731346	0.189422314663306	0.192313651517132	0.0774534834168702	6.51726801696493	0.0139471906734673	0.00456873545262358	-0.00100394982073447	0.0044298276874875	0.0044298276874875
999	ENSMUSG00000017754	Pltp	0.0131748867796462	0.190507454282669	-0.39552645904878	0.159550385567938	4.13608229470213	0.0648851492562469	0.0192287842639195	0.00321220987851471	0.0189557040383973	0.0189557040383973
1000	ENSMUSG00000030630	Fah	0.0131778604583115	0.190507454282669	0.179663768149441	0.0724764517557501	6.22940845274847	0.0159871241466212	0.000735302141949007	0.00714395194670635	0.00500509786640017	0.00714395194670635
1001	ENSMUSG00000041205	Map6d1	0.0131381030302699	0.190507454282669	1.71406200541423	0.691153011537789	1.12447031317251	1.4546335499507	0.247349981949812	0.46918874608682	0.218984912671367	0.46918874608682
1002	ENSMUSG00000050382	Kif7	0.0131491105640402	0.190507454282669	0.17103048541403	0.0689721086683912	6.22627064657212	0.0135394182245154	0.00212342444511406	0.00383156323267042	0.00501230321613248	0.00501230321613248
1003	ENSMUSG00000052293	Taf9	0.0131557067089534	0.190507454282669	0.284416758196427	0.114706091417536	5.61118279858117	0.0366373121619162	0.0128359193377052	0.00262588623607838	0.00690031177472694	0.00690031177472694
1004	ENSMUSG00000030220	Arhgdib	0.0132473322735116	0.191233668364913	-0.114239432081179	0.0461191456156347	8.9399433150498	0.00646756506344835	0.00011434118266747	0.00307612220580671	0.00278202064217272	0.00307612220580671
1005	ENSMUSG00000032193	Ldlr	0.0132676600258692	0.191233668364913	-0.199377569609247	0.0805077115421679	7.58133462829297	0.019703214520295	0.000400044947210078	0.00932219247942529	0.0030733540396128	0.00932219247942529
1006	ENSMUSG00000032782	Cntrob	0.0132557864810016	0.191233668364913	0.303071203928959	0.122362915737992	4.83686218846668	0.0421977261167799	0.0109649730670498	0.00733762658481936	0.0114940516548045	0.0114940516548045
1007	ENSMUSG00000003528	Slc25a1	0.0133912721856151	0.192632387590694	-0.173515462088924	0.0701585497659969	6.12055798838146	0.0125326999794213	0.00212312686913921	0.00225239226116272	0.00526020628876259	0.00526020628876259
1008	ENSMUSG00000036093	Arl5a	0.0133855772892437	0.192632387590694	0.113425978349377	0.0458593891257864	7.84028929687637	0.0045746400994888	0.000241653214379972	0.000652102198288389	0.00291297214210548	0.00291297214210548
1009	ENSMUSG00000045780	Olfr624	0.0134171383527888	0.19281318742858	-0.262020790888266	0.105973992999672	5.28966145084044	0.025739009477517	0.00837864379592844	-0.00195046752067417	0.00846708699251347	0.00846708699251347
1010	ENSMUSG00000029419	Gm996	0.0134450100716069	0.193022421820099	0.458480491105855	0.185487533984612	4.69406165730929	0.104348058533831	0.02534955931505	0.0262588785804891	0.0126830706988442	0.0262588785804891
1011	ENSMUSG00000048787	Dcun1d3	0.0134652476867992	0.193121752184558	0.291873669769182	0.118109079976545	6.15266417018175	0.0422967774588462	0.00748299351089505	0.013441638648464	0.00518359139587115	0.013441638648464
1012	ENSMUSG00000030888	Rrp8	0.0134910096873127	0.193300039986199	0.199055269614398	0.0805716380658767	5.65127109671121	0.0184040539983898	0.00300351454937617	0.00514292781313822	0.00673416874155178	0.00673416874155178
1013	ENSMUSG00000024068	Spast	0.0136392622666394	0.195231296018036	-0.130220433504113	0.0527929318143718	7.28728659501417	0.00720074554821182	0.000842877009404538	0.0017990444376107	0.00333776346493083	0.00333776346493083
1014	ENSMUSG00000113263	Gm4811	0.0136755352151562	0.19555745623251	0.458291696799936	0.185868654974996	3.77219023971603	0.101102358295112	0.0266529101241334	0.0209633079863454	0.0251678252291875	0.0251678252291875
1015	ENSMUSG00000022840	Adcy5	0.0137363921496407	0.196234173566296	0.723051704845703	0.293436307325955	2.71169704382821	0.205668249995925	0.0678773730454306	-0.00684347350562891	0.0612799266402077	0.0612799266402077
1016	ENSMUSG00000021144	Mta1	0.0137836822567902	0.196339309256975	0.114083014140857	0.0463215073208491	8.0959017759655	0.00581206815478836	0.000395686826676729	0.00198879807351008	0.00282283623403649	0.00282283623403649
1017	ENSMUSG00000034394	Lif	0.0137843735740414	0.196339309256975	-0.296685217351049	0.120464969468645	7.49091397060798	0.0438208061012894	0.0030865318889264	0.0186811814146959	0.00314603578760093	0.0186811814146959
1018	ENSMUSG00000099702	Gm29013	0.0137604145344369	0.196339309256975	-0.67491293672677	0.273969772974778	6.84396457064696	0.226723565452966	0.00361517764127893	0.108973977114498	0.00390682074669843	0.108973977114498
1019	ENSMUSG00000055044	Pdlim1	0.0138201455274977	0.196655652746532	0.150273679050435	0.061039605027087	6.86241183963793	0.00860239635010744	0.00170977355643055	0.00057490490044613	0.00387897651636363	0.00387897651636363
1020	ENSMUSG00000030123	Plxnd1	0.0138665096850562	0.197121951405211	0.378439886526945	0.153793401553896	4.24639612707858	0.0512525723996499	0.0180191979281856	-0.007659762821571	0.017459417614091	0.017459417614091
1021	ENSMUSG00000023883	Phf10	0.0138823583572813	0.197153962958451	0.152038045130723	0.0617967201045528	6.36226505503445	0.00760533378886125	0.00101336515229978	-0.0001750356039128	0.00471488677122088	0.00471488677122088
1022	ENSMUSG00000024713	Pcsk5	0.0139353340622854	0.197712665267259	0.127194684571542	0.0517277400330283	7.29425379440218	0.00788916259736769	0.000683031689114532	0.00311148863887473	0.0033306069442723	0.0033306069442723
1023	ENSMUSG00000008035	Mid1ip1	0.0139935380901051	0.198344381531305	-0.148107034751782	0.0602690947306908	6.94426952482993	0.00801037289200854	0.00168938495859164	9.76960028069708e-05	0.00375916071089384	0.00375916071089384
1024	ENSMUSG00000031667	Aktip	0.0140741063915731	0.198903063038802	-0.183214362368657	0.0746179322898464	5.65851392673196	0.0139377764650916	0.00164696093882487	0.00318744617573205	0.00670479278999329	0.00670479278999329
1025	ENSMUSG00000042289	Hsd3b7	0.0140607142386401	0.198903063038802	-0.219767548583004	0.0894925209903407	5.43735480582118	0.0195538801586011	0.00431991238565162	0.00201077203378122	0.00769345458415825	0.00769345458415825
1026	ENSMUSG00000072568	Fam84b	0.0140551391859182	0.198903063038802	-0.159852949560661	0.0650906528627718	6.78705635256358	0.0113088837918317	0.00236069870324966	0.00219304398032364	0.00399449093190314	0.00399449093190314
1027	ENSMUSG00000030766	Arhgap17	0.014284847395683	0.201488606262066	-0.158833129156048	0.0648293323554088	7.79936333031851	0.0118779260927861	0.00337094602957	0.00201597549234956	0.00293331747090207	0.00293331747090207
1028	ENSMUSG00000033721	Vav3	0.0142726453300043	0.201488606262066	-0.3833127866914	0.156433307179415	4.73550515921627	0.0734442632464449	0.0139529274121878	0.0227541419804459	0.0123243061220204	0.0227541419804459
1029	ENSMUSG00000021417	Eci2	0.0143146601011957	0.201712897441533	0.134335840814015	0.0548473259628103	7.49114929803898	0.00794896311049188	0.00136650754412278	0.00180240204628886	0.00314583620378336	0.00314583620378336
1030	ENSMUSG00000038658	Ric1	0.0144502526728588	0.203425887142187	0.150525562549847	0.061542713034002	6.70191275600247	0.00804943140115566	0.00155189848470197	1.31613988870608e-05	0.00412935980667631	0.00412935980667631
1031	ENSMUSG00000015112	Slc25a13	0.01450647399002	0.204019275320359	-0.159089760133893	0.0650814673878729	5.96102958160648	0.0108419425766245	0.000682422802734145	0.00337892350074917	0.00567097329330399	0.00567097329330399
1032	ENSMUSG00000024232	Bambi	0.0145290268275598	0.204138458332962	0.298988306701787	0.122340116807587	4.60965848257477	0.0402204545817438	0.0089991940223324	0.0077536213756966	0.0134514622484085	0.0134514622484085
1033	ENSMUSG00000032220	Myo1e	0.014549342998045	0.204226014977399	-0.151186564770262	0.061875324789309	7.96850010627792	0.0114514801914487	0.000361870894021887	0.00538096283265183	0.00286181908306083	0.00538096283265183
1034	ENSMUSG00000024525	Impa2	0.0145830586828437	0.204402521376089	0.173095339791971	0.0708660407725614	6.13826150190772	0.0132692002338877	0.00231520979064883	0.00303554175507411	0.00521778381151867	0.00521778381151867
1035	ENSMUSG00000026335	Pam	0.0146018451209362	0.204402521376089	0.234033275612978	0.0958325493576942	5.14990579237648	0.026346819261866	0.00448451821228741	0.00790966557974204	0.00929129806230494	0.00929129806230494
1036	ENSMUSG00000027412	Lpin3	0.0146157741641587	0.204402521376089	0.969375150868712	0.396998195324005	3.34984239480284	0.471035535445142	0.137546215219576	0.0988651354161988	0.0358248326652324	0.0988651354161988
1037	ENSMUSG00000056596	Trnp1	0.0146183044597934	0.204402521376089	0.587566513227134	0.240638328619401	3.3393807235704	0.165510679999078	0.0507162185235029	0.0267092286756353	0.0361439892776052	0.0361439892776052
1038	ENSMUSG00000036499	Eea1	0.0147021505627857	0.205376862389588	-0.1221858412377	0.0500836778254673	7.2588136134802	0.0069045997400121	0.000395141585639643	0.0026370906647638	0.00336742059114817	0.00336742059114817
1039	ENSMUSG00000095493	A630023A22Rik	0.0147339674247218	0.205623222000449	0.582121800546787	0.23868672744542	3.75810202417606	0.126864685587526	0.0600011303526843	-0.0284949448702139	0.0254559004352224	0.0254559004352224
1040	ENSMUSG00000003354	Ccdc65	0.0148865772918468	0.207553241088248	0.388929107350342	0.159716170759651	4.06683107895221	0.061322190668459	0.0182873672312806	0.0016406771501678	0.0199765155719084	0.0199765155719084
1041	ENSMUSG00000018449	Rpain	0.0149290163423598	0.207944992280708	-0.242344728497991	0.0995625001721979	6.0209608052122	0.0295145199578761	0.00488639571276857	0.00998264144803979	0.00550944032661525	0.00998264144803979
1042	ENSMUSG00000024897	Apba1	0.014974240564401	0.208257589991117	0.362966012530833	0.149184461533306	4.84111984985508	0.0662305021513388	0.00847271886429895	0.0249112864801747	0.0114605608582057	0.0249112864801747
1043	ENSMUSG00000036856	Wnt4	0.0149801838869472	0.208257589991117	0.290610606616467	0.119452361711274	4.8876852141543	0.0424589974654786	0.00752763899258327	0.0138756610850182	0.0111011571504071	0.0138756610850182
1044	ENSMUSG00000031813	Mvb12a	0.015012794076692	0.208511028842944	-0.160388070890289	0.0659471366283384	6.64263378461281	0.0129361297805446	0.00134171787643076	0.00518181936778433	0.00422375684879801	0.00518181936778433
1045	ENSMUSG00000025132	Arhgdia	0.0152509628045616	0.211413920330921	-0.120256133061743	0.0495622792809	9.79584210387877	0.00728616469471055	7.18529929226826e-05	0.00361277629835422	0.00313196878343938	0.00361277629835422
1046	ENSMUSG00000038312	Edem2	0.0152417389840621	0.211413920330921	-0.159935809189177	0.065909870281221	6.00872975460738	0.0103569235584428	0.000974582022125617	0.00237927377805412	0.00554158447860545	0.00554158447860545
1047	ENSMUSG00000039050	Osbpl2	0.0152932359179453	0.211797441079472	-0.133613962809273	0.0550903753280848	6.92048766627745	0.00713421946017356	0.000759109846956624	0.00146390533166124	0.00379331433372725	0.00379331433372725
1048	ENSMUSG00000031068	Glrx3	0.0153331963611974	0.21214823209672	0.144508009581712	0.0596053830370759	7.49500062296663	0.0105281314743765	0.000296944818821983	0.00503225771167282	0.00314257743563376	0.00503225771167282
1049	ENSMUSG00000026494	Kif26b	0.0153632975942278	0.212362073514111	0.302484746864055	0.12480289066	6.69772499151677	0.0461400204461339	0.00148573851563268	0.0218779037600052	0.00413601099814575	0.0218779037600052
1050	ENSMUSG00000044496	2510039O18Rik	0.0154198188951827	0.21294035617157	-0.134624068952817	0.0555754492332103	7.04292729137716	0.00841964454891105	0.00100920950257722	0.00271898120553187	0.00362373633363248	0.00362373633363248
1051	ENSMUSG00000047446	Arl4a	0.0154395913730591	0.21301053749701	-0.271716193292459	0.112191326747342	4.89312332475183	0.0274159582826401	0.00782035152931862	-0.00123653731252252	0.0110599891666747	0.0110599891666747
1052	ENSMUSG00000056870	Gulp1	0.0154604262701042	0.21309522900809	0.11676568486776	0.048222185391358	7.79640286110717	0.00580964860627728	0.000553203720421666	0.00159602260143596	0.00293486502545608	0.00293486502545608
1053	ENSMUSG00000028988	Ctnnbip1	0.0155983996554887	0.214673346079946	0.217829937500001	0.090080152764378	5.98687353177099	0.0187456610730379	0.00657161258724907	-0.000933241872672161	0.00560003829583144	0.00560003829583144
1054	ENSMUSG00000052031	Tagap1	0.0156159351925788	0.214673346079946	-0.14533292056359	0.0601103117219612	6.72236357489108	0.00742084388595497	0.00132299966705284	3.2433515562468e-05	0.00409687469591419	0.00409687469591419
1055	ENSMUSG00000058440	Nrf1	0.0156193365596098	0.214673346079946	0.172229297483718	0.0712371023636754	6.49616980471402	0.0132806968771689	0.00314596615365849	0.00233130585090179	0.00446612097610067	0.00446612097610067
1056	ENSMUSG00000019303	Psmc3ip	0.0156792361965658	0.215088859839361	-0.167018191830402	0.0691215291119451	6.49917771731868	0.0141018658648172	0.0017789115897419	0.00538776709041832	0.00446090855686847	0.00538776709041832
1057	ENSMUSG00000022216	Psme1	0.0156692794048773	0.215088859839361	-0.151820259681611	0.0628257561729518	6.3713332154824	0.0109935259146299	0.00122381086305148	0.00387457481156399	0.00469680259500331	0.00469680259500331
1058	ENSMUSG00000020758	Itgb4	0.0156963586366439	0.215120227061754	0.984313504004928	0.407431343390549	4.06717560818807	0.330734182282986	0.229029179074364	-0.178938854033054	0.0199712702911774	0.0199712702911774
1059	ENSMUSG00000046056	Sbsn	0.0157129412198302	0.21514414323658	-0.155708112195661	0.0644616412294286	8.42250569585945	0.0122598686890508	0.000181882143091669	0.00605107264189569	0.00276303287362378	0.00605107264189569
1060	ENSMUSG00000021213	Akr1c13	0.0158327493862802	0.216375934119757	0.147127843985574	0.0609793588606256	6.68431536178369	0.0109561593912168	0.000936897649909754	0.00464082566066968	0.00415731614713355	0.00464082566066968
1061	ENSMUSG00000024228	Nudt12	0.015827475387443	0.216375934119757	-0.3637594584291	0.150758018051553	5.35083402900592	0.0669698590871885	0.0144063586687138	0.0196856113415349	0.00813497432802736	0.0196856113415349
1062	ENSMUSG00000028541	B4galt2	0.0159497715556753	0.217769950618919	0.18123941449114	0.0752011146277835	5.85241472351633	0.013083532374112	0.00248766557370933	0.00154885288202143	0.00599514588818221	0.00599514588818221
1063	ENSMUSG00000024778	Fas	0.0160076051751834	0.218044359212394	0.186203225381995	0.0773030973954855	5.70785249445982	0.0133154557040209	0.00245384754137047	0.00118860666015891	0.00650980575903339	0.00650980575903339
1064	ENSMUSG00000026074	Map4k4	0.0159892788844515	0.218044359212394	0.116199506603366	0.0482323707121659	7.98723071671425	0.00599831345671095	0.000634022767517764	0.00180049705279629	0.00285551960925593	0.00285551960925593
1065	ENSMUSG00000039813	Tbc1d2	0.0160149822456	0.218044359212394	-0.225019737252229	0.0934244676169069	6.83695840315261	0.0256639220253216	0.000864206482462914	0.0122279902417908	0.00391747202616529	0.0122279902417908
1066	ENSMUSG00000041354	Rgl2	0.0160587408737994	0.218435030647365	-0.284193703328812	0.118041338125076	5.39245176081811	0.0409503273111535	0.00601071695006694	0.0148899193094708	0.00791855226493019	0.0148899193094708
1067	ENSMUSG00000010277	2610507B11Rik	0.0162551800190664	0.220692987150246	-0.123851659009717	0.0515375344715391	7.22448414618731	0.00538320580699499	0.000579983980122734	0.000396810738823783	0.00340419220898489	0.00340419220898489
1068	ENSMUSG00000109409	Gm9343	0.016253091087283	0.220692987150246	-2.26939644658647	0.944329784387872	1.28244843414149	2.43402382796594	1.14378130257557	-0.0325616045353871	0.193856809947494	0.193856809947494
1069	ENSMUSG00000044258	Ctla2a	0.0163541364476281	0.221828791852767	-0.288873962770311	0.120318281624289	6.29452045602652	0.0424062365816131	0.00205072842503321	0.0196640049144995	0.00485725767581247	0.0196640049144995
1070	ENSMUSG00000040888	Gfer	0.0163881665635531	0.22208263100142	0.146388110961628	0.0609911275027927	6.57596299730428	0.0107223632108629	0.0012481884752474	0.00411871090173827	0.00433168797584546	0.00433168797584546
1071	ENSMUSG00000032077	Bud13	0.0164758647381258	0.223062594493766	0.276799185201975	0.115419556612129	5.14305501189405	0.0316908865579943	0.0106483773989009	0.000233559950412767	0.00933413367390973	0.00933413367390973
1072	ENSMUSG00000050708	Ftl1	0.0165450310811573	0.223790065929833	-0.134996406851966	0.0563267676720345	11.1230763826825	0.00578374754873017	1.12519050756619e-05	0.000384421332234227	0.00474780522949337	0.00474780522949337
1073	ENSMUSG00000021186	Fbln5	0.0165732169552133	0.223962391286666	-0.131570821399371	0.0549117472674948	9.73113362572898	0.0088116242986746	6.7599223021962e-05	0.00445535075893187	0.00309019726389038	0.00445535075893187
1074	ENSMUSG00000053819	Camk2d	0.0166498436755504	0.224788392267674	-0.158607859688545	0.0662425490234724	7.66160390221629	0.0128126263078469	0.00251510781360616	0.00406700513808455	0.00301580926170584	0.00406700513808455
1075	ENSMUSG00000006642	Tcf23	0.0166977188083188	0.225182873664211	-0.180667044985679	0.075488769461458	5.84309068497328	0.0110168576491459	0.00252256157494424	-0.000991707442458226	0.00602526989726348	0.00602526989726348
1076	ENSMUSG00000027673	Ndufb5	0.0167256520645763	0.225182873664211	-0.114725177469987	0.0479483253498951	7.90547737273299	0.00650912498959643	0.000563875283871023	0.00263683107355449	0.00288468757191807	0.00288468757191807
1077	ENSMUSG00000029924	Slc37a3	0.0167182838030011	0.225182873664211	-0.172014338833484	0.0718869420693911	6.01539836363328	0.0120117152128861	0.00222758834400534	0.00169120588548213	0.00552401031612663	0.00552401031612663
1078	ENSMUSG00000080242	Gm15487	0.0167855917523918	0.225780223014546	-0.119991202721393	0.0501767454506441	7.62484700885758	0.00588200545378091	0.00073523551051736	0.00121806303276153	0.00304132316551075	0.00304132316551075
1079	ENSMUSG00000003746	Man1a	0.0170185232282246	0.228701192594306	0.166354532039247	0.0697121160220485	7.81495471215156	0.014133884043325	0.000419774494819499	0.00686989418558783	0.00292533524958324	0.00686989418558783
1080	ENSMUSG00000027637	1110008F13Rik	0.0170755943828409	0.228802735900881	-0.109173853920345	0.0457737426238868	8.41311942742664	0.00608996173050367	0.000157065457535462	0.00298578781316128	0.00276396613154535	0.00298578781316128
1081	ENSMUSG00000029364	Wsb2	0.0170878226735631	0.228802735900881	-0.104844496312595	0.0439634106132234	8.57166672112152	0.00488462533240145	0.000144841634531353	0.00183880187832988	0.00275433057458898	0.00275433057458898
1082	ENSMUSG00000049124	Gm8186	0.0170891974469417	0.228802735900881	0.138995600353216	0.0582843802802446	7.79177928123227	0.00987241585684802	0.000632256261806725	0.00446334721517153	0.00293730223275624	0.00446334721517153
1083	ENSMUSG00000050912	Tmem123	0.0170597611435301	0.228802735900881	-0.108647974604119	0.0455467385529142	8.2941098008171	0.00551764859451047	0.000331965653013199	0.00213845169553342	0.00277979243619808	0.00277979243619808
1084	ENSMUSG00000057411	Fam173a	0.01713885657951	0.229255922880899	-0.146704833412266	0.0615446124998051	6.71146562208755	0.0103412325092682	0.00156742108661343	0.00328825399502656	0.00411418790501331	0.00411418790501331
1085	ENSMUSG00000029089	5730480H06Rik	0.0171902561498472	0.229731533799802	0.24055968540633	0.100964649891247	5.66929728145132	0.0295933213060326	0.00578661739791776	0.00950417339357544	0.00666141645060537	0.00950417339357544
1086	ENSMUSG00000021771	Vdac2	0.0173577122987396	0.230905347093325	-0.13531648379192	0.0568785674720812	8.43207980238149	0.00937537096095399	0.000234331258926385	0.00461842589758775	0.00276212814995452	0.00461842589758775
1087	ENSMUSG00000032020	Ubash3b	0.017312225667037	0.230905347093325	-0.308875346896433	0.129779078886288	3.91245394800768	0.0399201234765549	0.00275398673009369	0.0113696751454531	0.0225099272447663	0.0225099272447663
1088	ENSMUSG00000037169	Mycn	0.0173386425542038	0.230905347093325	0.174695402026349	0.0734184926024367	7.35546746229747	0.0156238751139611	0.000552593921325758	0.00753281866269532	0.00326947870391624	0.00753281866269532
1089	ENSMUSG00000055963	Triqk	0.0173540438283658	0.230905347093325	0.462461441468172	0.194383434680759	3.61388264748254	0.0839702586912666	0.0280231239704102	-0.00326176992313445	0.0286542555470234	0.0286542555470234
1090	ENSMUSG00000103906	Tigd5	0.017337018756854	0.230905347093325	0.258268050728516	0.108539639186717	4.91409591211494	0.0255596215220754	0.00676852573963616	0.000167606402792625	0.010902754172538	0.010902754172538
1091	ENSMUSG00000008822	Acyp1	0.0175060568045289	0.232560208837908	0.230943342571903	0.0972023384481205	5.14757508790198	0.0232935440369919	0.004866596917609	0.00424977282427403	0.00930584498206543	0.00930584498206543
1092	ENSMUSG00000092060	Bend4	0.0175141895207583	0.232560208837908	-0.121409504052302	0.0511040454324389	7.36265309321756	0.00512492649221726	0.00065492155933751	0.000223636178099551	0.00326251363000366	0.00326251363000366
1093	ENSMUSG00000040473	Cfap69	0.0176037841289913	0.233200786803367	0.267184235810346	0.112553208398393	5.81359805731798	0.0366180944245941	0.00685191819150453	0.0121504188896536	0.00612332410628429	0.0121504188896536
1094	ENSMUSG00000051029	Serpinb1b	0.0176209927426692	0.233200786803367	1.22842794440893	0.517562439171752	1.3281146418011	0.528478422398135	0.214700917294972	-0.119991094774079	0.187105400367148	0.187105400367148
1095	ENSMUSG00000051950	B3glct	0.0176267629197579	0.233200786803367	0.375632422471818	0.158269875112243	5.1714411628165	0.072389139085268	0.00482141079604006	0.0327526192560274	0.00915815764969371	0.0327526192560274
1096	ENSMUSG00000059743	Fdps	0.0176033371441655	0.233200786803367	-0.226026079512835	0.0952146741522765	7.21739634251493	0.0262053375946917	0.000582250337108613	0.0130165009237777	0.00341197544966635	0.0130165009237777
1097	ENSMUSG00000022972	1110004E09Rik	0.0176788230178428	0.23367632977094	-0.244268161339007	0.102967799904721	4.72816119258736	0.023454830341438	0.00351652103716987	0.00342691639815072	0.0123870306886581	0.0123870306886581
1098	ENSMUSG00000027071	P2rx3	0.0177152348956113	0.233944358821825	0.476393391977632	0.200881294667401	4.21885296507204	0.101996606643789	0.0427110086494338	-0.000321749314680139	0.0178189331714431	0.0178189331714431
1099	ENSMUSG00000029314	Gpat3	0.017803527418146	0.234514885143762	-0.522436680094979	0.220467264226328	3.52332889556016	0.130240920915409	0.0419898449865742	0.018458774391939	0.0309188769065884	0.0309188769065884
1100	ENSMUSG00000029581	Fscn1	0.0178069578305712	0.234514885143762	0.213510837075557	0.0901038673920114	8.15408811296904	0.0234185115674082	0.000239028218625881	0.0119390321598699	0.0028080067369204	0.0119390321598699
1101	ENSMUSG00000052139	Babam2	0.0178044373135538	0.234514885143762	-0.19363473696644	0.0817141345349807	6.16176383052474	0.0136113020393969	0.00485367658011381	-0.00189995329089094	0.00516212309408758	0.00516212309408758
1102	ENSMUSG00000021403	Serpinb9b	0.0179056601651329	0.234688543202812	-0.516373093213075	0.218103190167313	4.53024004395918	0.137075153291722	0.0166982042756928	0.0546552980660458	0.0142244820508979	0.0546552980660458
1103	ENSMUSG00000022514	Il1rap	0.0178978473375162	0.234688543202812	-0.142374349960334	0.0601312935410339	6.65008736746845	0.00955013634777939	0.00121182021434147	0.00312442939789751	0.00421183848003551	0.00421183848003551
1104	ENSMUSG00000024563	Smad2	0.0178962883621485	0.234688543202812	0.131749507466198	0.0556431721660426	7.10295167934699	0.00611762747228115	0.00109758000638239	4.02295648742744e-05	0.0035466639066674	0.0035466639066674
1105	ENSMUSG00000038170	Pde4dip	0.0179525056502042	0.234688543202812	0.120262768535752	0.0508167663313488	7.74670417169353	0.00721836742409704	0.000911170404125385	0.00268811381503907	0.00296234520643697	0.00296234520643697
1106	ENSMUSG00000045103	Dmd	0.0179599487846223	0.234688543202812	-0.164384950493995	0.0694650002681215	6.78014954970423	0.0112842697493377	0.00323277613827938	0.000739156567550517	0.0040053032550958	0.0040053032550958
1107	ENSMUSG00000052889	Prkcb	0.0179153810967317	0.234688543202812	-0.245521593944851	0.103711030957411	5.90557043977664	0.0309914294586651	0.00410734109393039	0.0120266258194432	0.00583074386539829	0.0120266258194432
1108	ENSMUSG00000055401	Fbxo6	0.0179553877154329	0.234688543202812	-0.150887518016282	0.0637587871771743	6.64756231520391	0.00738475822221427	0.00188190066743197	-0.00118859404958174	0.00421587374602434	0.00421587374602434
1109	ENSMUSG00000063952	Brpf3	0.0179658126175946	0.234688543202812	0.222664725996946	0.0940973920082092	5.32927789964636	0.0223201597271163	0.00503139825294343	0.00427645882971606	0.00825008052117645	0.00825008052117645
1110	ENSMUSG00000082087	Gm12138	0.0179361066493764	0.234688543202812	-0.68693016530583	0.290219338282416	4.43023941292842	0.173021420345827	0.111066750143046	-0.0717423692134234	0.0152741463265787	0.0152741463265787
1111	ENSMUSG00000020057	Dram1	0.0179981990261677	0.234899987290218	0.438972493807848	0.185560642275593	4.81621929168543	0.079603333536833	0.0399911638858826	-0.012748315834797	0.0116579640567131	0.0116579640567131
1112	ENSMUSG00000018983	E2f2	0.0182226056447505	0.235497131772622	-0.380447485598386	0.161133942879324	5.41204582060044	0.0618364421018511	0.031126954212266	-0.00810901007175129	0.00781926710948969	0.00781926710948969
1113	ENSMUSG00000019732	Calr3	0.0181685952821956	0.235497131772622	-0.455170197554235	0.192692026523637	4.29727594518963	0.106710233125412	0.0172111248906468	0.0384842007380325	0.0168184367989063	0.0384842007380325
1114	ENSMUSG00000022948	Setd4	0.0182187691373233	0.235497131772622	0.561838623259297	0.23795210175084	4.22233006368522	0.162644234848941	0.0405044531444242	0.0444273509470387	0.0177730477146225	0.0444273509470387
1115	ENSMUSG00000030609	Aen	0.0181331803233318	0.235497131772622	0.166014183829762	0.0702590343359132	6.57301877469728	0.0141918110567768	0.000414256665814803	0.00699024119290775	0.0043365274700958	0.00699024119290775
1116	ENSMUSG00000032018	Sc5d	0.0182078947359706	0.235497131772622	-0.158869814440505	0.0672788596276811	7.07257160111861	0.0130036193254695	0.00302309633397705	0.00376657109522477	0.00358514495361388	0.00376657109522477
1117	ENSMUSG00000032221	Mns1	0.0181817926720323	0.235497131772622	0.471873854896829	0.199786130010744	3.2848467981367	0.114696877774162	0.0214399560276365	0.0384317905893684	0.0378532367188181	0.0384317905893684
1118	ENSMUSG00000033964	Zbtb41	0.0181022704508295	0.235497131772622	0.140739324343957	0.0595465026013645	7.08866700423848	0.00636452779284404	0.00175405811450036	-0.00122623240474299	0.00356462084358111	0.00356462084358111
1119	ENSMUSG00000035305	Ror1	0.0182144930188696	0.235497131772622	-0.197078268436382	0.0834642857727361	5.70679479206138	0.0146373967238982	0.00393553736872151	-0.00020373292255476	0.00651389313060793	0.00651389313060793
1120	ENSMUSG00000038024	Dennd4c	0.0180685462331381	0.235497131772622	-0.138210547927449	0.0584594950136273	6.94254770649636	0.00896124520863663	0.00136465418157175	0.0026735939948219	0.00376161465430073	0.00376161465430073
1121	ENSMUSG00000041930	Fam222a	0.0181643176460752	0.235497131772622	-0.299729008199453	0.126882770874456	4.42305627118517	0.0462703285606039	0.00718100017595931	0.0169678561412102	0.0153530605212199	0.0169678561412102
1122	ENSMUSG00000113061	Gm11361	0.0181770635266865	0.235497131772622	0.105524559403274	0.0446760979277644	8.48928952009852	0.00508700463670875	0.000236217084591583	0.0019467514723237	0.00275771350448521	0.00275771350448521
1123	ENSMUSG00000052632	Asap2	0.0182675013629487	0.235867114659622	-0.209855595079163	0.0889161759629419	8.57717936708666	0.0226991148532561	0.000258827143927049	0.0116003023778822	0.00275422917175684	0.0116003023778822
1124	ENSMUSG00000020063	Sirt1	0.0184270488859987	0.237715488298026	0.150758009265902	0.0639638993119992	6.69793265892786	0.00835433868621799	0.00200138946519705	-8.14576166062253e-05	0.00413568115759631	0.00413568115759631
1125	ENSMUSG00000074916	Chst14	0.0184933703745831	0.23835899593907	0.158023678954088	0.0670845739007626	6.37285535855866	0.012052891532161	0.00205672247549394	0.00364508577338778	0.00469378760767639	0.00469378760767639
1126	ENSMUSG00000109901	Chmp1b	0.0185214976823455	0.238509517223809	-0.108363937333594	0.0460139372279866	7.95266172635566	0.0049094392684826	0.000308623049727091	0.00142464744296156	0.00286730057910455	0.00286730057910455
1127	ENSMUSG00000022382	Wnt7b	0.0185525044329323	0.238696818347399	-0.305435178128449	0.129729374465756	4.97655969721794	0.0387847539343794	0.0147961606125833	-0.00129921120899297	0.0104484052863313	0.0104484052863313
1128	ENSMUSG00000028680	Plk3	0.0187303377322578	0.239514855639189	-0.209064705065892	0.0889313533097294	6.65911134683672	0.0226029579930858	0.00145044476007884	0.010412733642171	0.00419743488179781	0.010412733642171
1129	ENSMUSG00000031337	Mtm1	0.0187317135375752	0.239514855639189	-0.216270210452108	0.091997480424122	5.38082970196958	0.0144904081906066	0.00471707764878361	-0.00414386888389982	0.00797822695779646	0.00797822695779646
1130	ENSMUSG00000034066	Farp2	0.0186822073275447	0.239514855639189	0.185821234346629	0.079011937566983	6.41662590221764	0.0178503228739381	0.00197281458687482	0.00739151483025841	0.00460945346904628	0.00739151483025841
1131	ENSMUSG00000036103	Colec12	0.0186544245310788	0.239514855639189	0.126603959783552	0.0538198459326587	8.3915573143057	0.00828445976932079	0.000201475850644867	0.00414338787367781	0.0027662837837838	0.00414338787367781
1132	ENSMUSG00000036186	Fam69b	0.0186981665097808	0.239514855639189	0.304130982332066	0.129335188119007	4.14970146837833	0.0409608697572157	0.00632876439290701	0.010186452398262	0.0187626219357614	0.0187626219357614
1133	ENSMUSG00000048039	Isg20l2	0.0187185031624383	0.239514855639189	0.15410998014611	0.0655483102838198	6.92131808195882	0.012280862971467	0.000941676298476003	0.00550319517311987	0.00379211242321439	0.00550319517311987
1134	ENSMUSG00000066607	6030419C18Rik	0.0186692708096709	0.239514855639189	-0.15645786809366	0.0665192280755724	7.66026028640623	0.012653488591048	0.000499580870342327	0.0061376306853127	0.00301671660691076	0.0061376306853127
1135	ENSMUSG00000018395	Kif3a	0.0188817764752215	0.24100859057281	0.165399258507384	0.0704469092625031	6.07056252128332	0.0129607938700004	0.00206135637459882	0.00388079294485434	0.0053827941623602	0.0053827941623602
1136	ENSMUSG00000042726	Trafd1	0.0188752274071427	0.24100859057281	0.170447849056027	0.0725932114862215	6.19867877757003	0.0150394699990079	0.00184227360593209	0.00606238792489283	0.00507594696271231	0.00606238792489283
1137	ENSMUSG00000071362	Gm10330	0.0189338720515223	0.24146098922346	0.421841494610806	0.179749460523892	3.78916077639504	0.0700280316300543	0.0236386228117868	-0.00283492574002364	0.0248261800261586	0.0248261800261586
1138	ENSMUSG00000025499	Hras	0.0189702865239519	0.241513947590995	-0.178899718095836	0.0762536226118612	7.68187293344455	0.0165790706941494	0.000583841138520311	0.00813808130362791	0.0030023570355407	0.00813808130362791
1139	ENSMUSG00000027952	Pmvk	0.0189713369866305	0.241513947590995	-0.200904390250697	0.085633574386979	5.52353125917301	0.0209085030813496	0.00344896861327788	0.00755069498015751	0.00728509968920795	0.00755069498015751
1140	ENSMUSG00000041654	Slc39a11	0.0190824737033546	0.242715674297054	-0.179728157657382	0.0766785863312937	5.56318077836677	0.0151373808294489	0.00171209185156049	0.00509630518965685	0.00710731655108799	0.00710731655108799
1141	ENSMUSG00000001750	Tcirg1	0.0192298852158839	0.244162290394323	-0.167344621690933	0.0714828940540021	6.52625430391366	0.0125660596967573	0.00325015654223367	0.0019558346753826	0.00441454967126986	0.00441454967126986
1142	ENSMUSG00000002458	Rgs19	0.0192185967546627	0.244162290394323	0.196885885279558	0.0840938594153688	6.22983368118229	0.0201153481763412	0.00251760291113057	0.00809006287592714	0.00500412185649079	0.00809006287592714
1143	ENSMUSG00000054408	Spcs3	0.0192487892502576	0.244188490051387	0.10377589515958	0.0443358377340332	8.47626033700615	0.00518075068818807	0.000189930017407467	0.00224746968676299	0.00275856974396032	0.00275856974396032
1144	ENSMUSG00000032057	4833427G06Rik	0.0193278423619383	0.244977022944148	0.697833086569435	0.298328055249278	2.73762050254531	0.23024491994961	0.0735289882704137	0.0316630303999643	0.0599704545528104	0.0599704545528104
1145	ENSMUSG00000058793	Cds2	0.0193593427811048	0.245161982817484	-0.154322942343916	0.0659911981266404	5.95112993388099	0.011641647213621	0.000833551674329125	0.00478766839256578	0.00569870567095515	0.00569870567095515
1146	ENSMUSG00000010358	Ifi35	0.0194690762935737	0.245907322523361	-0.148715218694925	0.0636507428903888	6.38738067169931	0.00787654648430484	0.001411820841818	0.000140281161758366	0.00466530476392956	0.00466530476392956
1147	ENSMUSG00000029070	Mxra8	0.019460709046498	0.245907322523361	-0.150360978105813	0.0643507079070364	6.72661810820742	0.00952183663467026	0.002121407838872	0.00130272905311453	0.00409011257333308	0.00409011257333308
1148	ENSMUSG00000038844	Kif16b	0.0194387961245425	0.245907322523361	-0.144484470216674	0.0618245652236865	6.52487895450135	0.00772927697725295	0.00131653392234751	0.000516651499046386	0.00441688137529929	0.00441688137529929
1149	ENSMUSG00000032401	Lctl	0.0194942189730107	0.246010596265148	0.516548760545098	0.221130733117	3.83083935255089	0.138725347960838	0.0281532287352653	0.0451949729580274	0.0240113128601045	0.0451949729580274
1150	ENSMUSG00000056043	Rgs9bp	0.0195138615895268	0.24604434178099	0.651894272303015	0.279116160612795	2.85654240747398	0.158909196132774	0.062559758421726	-0.0232855666038124	0.0542989882511151	0.0542989882511151
1151	ENSMUSG00000047747	Rnf150	0.0195765478151141	0.246620280902827	0.14934293627758	0.0639757924110425	6.25232487913514	0.0107507549800347	0.00118672194623964	0.00388797954780017	0.00495263107569156	0.00495263107569156
1152	ENSMUSG00000043067	Dpy19l1	0.019619359372992	0.246730885436586	0.157627321893788	0.0675483284572425	7.536629595084	0.0129292437950636	0.000544804970466498	0.00629936004558477	0.00310827502965185	0.00629936004558477
1153	ENSMUSG00000054252	Fgfr3	0.0196150605292988	0.246730885436586	0.290960379284183	0.124681408407458	4.69633552769543	0.0348363231011921	0.0106550999757978	0.00114357553324402	0.0126630804279031	0.0126630804279031
1154	ENSMUSG00000002342	Tmem161a	0.019687836831145	0.247374169701812	0.19412862556841	0.0832368272781272	5.91994803194548	0.0135731075512702	0.00460429867614165	-0.00177013546145891	0.00578825544685152	0.00578825544685152
1155	ENSMUSG00000029229	Chic2	0.0197181186181813	0.247374169701812	0.13524234508817	0.0580023809773453	8.74026130140686	0.0058425805574845	0.00228810470357	-0.00184381347106982	0.00275830959499165	0.00275830959499165
1156	ENSMUSG00000047539	Fbxo28	0.0197216924258824	0.247374169701812	-0.173623193209538	0.0744652258147549	6.99733552298222	0.0156975877928539	0.00230637078368573	0.00601123399977792	0.00368502232842131	0.00601123399977792
1157	ENSMUSG00000002910	Arrdc2	0.0197806457016841	0.247685114572038	0.510681002871299	0.219130985697605	3.1555845666207	0.0936517607235953	0.0298018823046168	-0.0105353389102359	0.0422257010345889	0.0422257010345889
1158	ENSMUSG00000110906	Arrdc2	0.0197806457016841	0.247685114572038	0.510681002871299	0.219130985697605	3.1555845666207	0.0936517607235953	0.0298018823046168	-0.0105353389102359	0.0422257010345889	0.0422257010345889
1159	ENSMUSG00000015092	Edf1	0.0198443448133088	0.248268334592733	-0.125520871938201	0.0538883180569737	7.91256343516949	0.00821138777524939	0.000328209984429763	0.00402771625008457	0.00288192483566389	0.00402771625008457
1160	ENSMUSG00000073856	Iqck	0.0198757498596044	0.248446873245054	-0.45255633407767	0.194339852461617	4.17708855820473	0.10676374455991	0.0342555019718456	0.0223964654103591	0.0183816637013148	0.0223964654103591
1161	ENSMUSG00000044676	Zfp612	0.0199337529452753	0.24895729345951	-0.217933132780953	0.0936302786304558	5.29707947936519	0.0201403632344179	0.00472403399378246	0.00264085116284479	0.00842590962084272	0.00842590962084272
1162	ENSMUSG00000038861	Pi4kb	0.0199857151604702	0.249391454239947	0.154997496441704	0.0666192874763715	7.12113385132723	0.0117843850658998	0.00313302976568019	0.00258836760299613	0.00352416443010897	0.00352416443010897
1163	ENSMUSG00000004562	Arhgef40	0.0200171646836203	0.249569121162935	0.29076502065935	0.12500506141677	5.01738632838896	0.0340661709188683	0.0132771838168764	-0.00239858163292834	0.0101622142528391	0.0101622142528391
1164	ENSMUSG00000012519	Mlkl	0.0200807958410252	0.249756046956392	-0.191633527400415	0.0824288797041847	6.80877255235478	0.0191704468983219	0.000908474714563936	0.00928330559936649	0.00396073140482316	0.00928330559936649
1165	ENSMUSG00000032120	C2cd2l	0.0200838310862864	0.249756046956392	-0.257631641573462	0.110819887147425	5.35575002697286	0.0346494756867926	0.00625601364010345	0.0121655574409486	0.00810901329629884	0.0121655574409486
1166	ENSMUSG00000032872	Cyb5r4	0.0200587170531693	0.249756046956392	-0.147914826540122	0.0636125020647738	7.25272031879829	0.0100567888114253	0.0026959738016003	0.00167046374628346	0.00337385182681098	0.00337385182681098
1167	ENSMUSG00000023963	Cyp39a1	0.0201261855111105	0.250068286127765	0.175195969595684	0.0753859475789076	5.98551043333478	0.0125392046133175	0.00292083261751082	0.00124306273817148	0.0056037290210439	0.0056037290210439
1168	ENSMUSG00000035868	Zfp983	0.0201961190551949	0.250507892472477	0.279207290993402	0.12020888619238	4.65919077457885	0.0360659649010516	0.00868105170252521	0.00716763766983616	0.0129942127768937	0.0129942127768937
1169	ENSMUSG00000097715	Gpr137b-ps	0.0201825789285513	0.250507892472477	-0.171668658706748	0.0739015807353391	5.99053266956097	0.0107523526552925	0.0026020077900533	-0.00021286511425277	0.00559015766271947	0.00559015766271947
1170	ENSMUSG00000028456	Unc13b	0.0202749491527869	0.251270737363599	-0.270960740972911	0.116732015368595	7.27871004627897	0.0383775530389932	0.00146590899284245	0.0189736361251785	0.00334662763317579	0.0189736361251785
1171	ENSMUSG00000051306	Usp42	0.020342676511153	0.251894798814448	0.19422832042349	0.0837203037721711	5.61588566278828	0.0127789249618855	0.0036331268284655	-0.0018062107965575	0.00688050706709141	0.00688050706709141
1172	ENSMUSG00000020682	Mmp28	0.0203899759753332	0.252265061128269	0.3644692124368	0.157160217153814	5.19426235027183	0.0694905426712915	0.00778183675764102	0.02926716402611	0.00901954997329603	0.02926716402611
1173	ENSMUSG00000032280	Tle3	0.0204151994217288	0.252361800183349	0.449550012370784	0.193886192506435	4.45103910532766	0.084590378927073	0.0413394041907925	-0.0113871356404157	0.0150483792761708	0.0150483792761708
1174	ENSMUSG00000018509	Cenpv	0.0205042180464431	0.253017495273667	-0.210955390368877	0.0910471312581459	5.28607273683091	0.0151389170147265	0.00394727161499095	-0.00171194161871466	0.00848709855051613	0.00848709855051613
1175	ENSMUSG00000020782	Llgl2	0.0205276171172224	0.253017495273667	-0.248190780884902	0.107137563274056	5.13239711764705	0.0322537480720401	0.00607700220990427	0.0111406839865492	0.00940123899129116	0.0111406839865492
1176	ENSMUSG00000021185	Dglucy	0.0205500253549645	0.253017495273667	0.231469306773332	0.0999370535335204	6.16087293817644	0.0178073433451346	0.00981690143016296	-0.00764948724054271	0.00516422057327962	0.00516422057327962
1177	ENSMUSG00000043019	Edem3	0.0205122010342614	0.253017495273667	-0.1136858579566	0.0490692643884095	7.38521438057997	0.00524293881230853	0.000370749351747638	0.00133624630138995	0.00324093970968181	0.00324093970968181
1178	ENSMUSG00000071708	Sms	0.0205554903056814	0.253017495273667	-0.208064279932673	0.0898357980448399	5.93555215119845	0.0226717881075943	0.00457172251118415	0.00753398340434574	0.00574301311211082	0.00753398340434574
1179	ENSMUSG00000027534	Snx16	0.0206075179117332	0.253442756335989	-0.165564877898743	0.0715152492542759	6.18268523038643	0.0136297062555121	0.00255852863362881	0.00419920588815182	0.00511311768022301	0.00511311768022301
1180	ENSMUSG00000000552	Zfp385a	0.0206490838085775	0.253738741715571	0.221493582563188	0.0957048620598342	6.7870760827999	0.025709126881273	0.00101965927452803	0.0127194716583098	0.00399446009609764	0.0127194716583098
1181	ENSMUSG00000022035	Ccdc25	0.0207416048256235	0.254300965927235	-0.152671660399876	0.0660157473523501	6.43369519297664	0.0109290713840394	0.00195940971290499	0.00296119105867365	0.00457770863482898	0.00457770863482898
1182	ENSMUSG00000024659	Anxa1	0.0207171949319535	0.254300965927235	-0.100795300277887	0.0435758689462692	8.40365691306976	0.00501046702022408	8.33311338915527e-05	0.00236986793209756	0.00276495339774209	0.00276495339774209
1183	ENSMUSG00000026361	Cdc73	0.0207474512201323	0.254300965927235	-0.121267959575195	0.0524390887945178	8.02497716474478	0.00581358173585029	0.00128136367093219	0.000470894241556581	0.0028434233794668	0.0028434233794668
1184	ENSMUSG00000030802	Bckdk	0.0207858204110711	0.254556077669367	0.137414045930967	0.059438936441006	6.69813941381181	0.00650796260662539	0.00116412797963818	-0.000110157228525872	0.00413535276821874	0.00413535276821874
1185	ENSMUSG00000098134	Rnf113a2	0.0208837620910806	0.255324241417089	0.133387811346391	0.0577416580962167	6.80156862229143	0.00681987218449477	0.00102925854126228	0.000823466108438445	0.00397189007828829	0.00397189007828829
1186	ENSMUSG00000114455	Gm48797	0.0208778814883588	0.255324241417089	0.522110865435483	0.226003862079896	3.33774520052556	0.143073221551772	0.039502330709399	0.0371142878031441	0.0361941354933966	0.0371142878031441
1187	ENSMUSG00000000489	Pdgfb	0.0209402256425674	0.255798881059164	-0.227069925173352	0.0983386652790456	5.81752736067646	0.0270728169821065	0.00302509886850371	0.0114806407647925	0.00611000898652731	0.0114806407647925
1188	ENSMUSG00000033540	Idua	0.020984318448764	0.256097673447841	-0.209107817836942	0.0905908471945509	6.06113546289989	0.0229658657586699	0.00443311739762208	0.00787693499551764	0.00540644059319502	0.00787693499551764
1189	ENSMUSG00000040584	Abcb1a	0.0210000092227229	0.256097673447841	-0.228391119939176	0.0989569638906803	5.85595767896411	0.0273997279430749	0.000883580642938204	0.0138051404107539	0.00598380511158956	0.0138051404107539
1190	ENSMUSG00000074238	Ap1ar	0.0210790195185039	0.256845195813703	0.144295812449965	0.0625587146789389	6.95590768046144	0.010942695785916	0.000904380700649476	0.00496600847277186	0.00374265221868082	0.00496600847277186
1191	ENSMUSG00000026047	Kdelc1	0.0211338990584773	0.25729767955325	0.157617936392788	0.0683635684994784	6.74418660705281	0.013061317159396	0.00137852819365297	0.00563183805332135	0.00406215826791699	0.00563183805332135
1192	ENSMUSG00000024594	Prrc1	0.021216759301685	0.258089773384591	0.114042941439818	0.0494955522923199	7.49074911961776	0.00494868492666065	0.000528538913763911	0.000780145059969766	0.00314617563131875	0.00314617563131875
1193	ENSMUSG00000050855	Zfp940	0.0212875928029751	0.258734363489638	0.294256926409059	0.127779762921024	4.51980023540979	0.0449527822342091	0.0101615510937577	0.013559249671614	0.0143299506244718	0.0143299506244718
1194	ENSMUSG00000026097	Ormdl1	0.0214230853498583	0.259764903692428	-0.144541899438126	0.0628321780801604	6.65911004668676	0.0109811491695676	0.0017243869482434	0.00416741425377314	0.00419743695520208	0.00419743695520208
1195	ENSMUSG00000029463	Fam216a	0.0214261258493892	0.259764903692428	0.122307421983708	0.053168120848572	7.17479435539008	0.00707366517578096	0.000780116499981259	0.00245230041763205	0.00346015711187127	0.00346015711187127
1196	ENSMUSG00000059995	Atxn7l3	0.0214061973526673	0.259764903692428	0.107911624154719	0.0469029585049245	7.85773526610515	0.00399978979285157	0.000394930648785852	0.000237962106887442	0.00290490062598615	0.00290490062598615
1197	ENSMUSG00000048636	A730049H05Rik	0.0215435781115761	0.260752823554135	0.19543234861783	0.0850326940361097	6.9625916378931	0.0201348117319309	0.00108764789458135	0.00975819068797663	0.00373323337834227	0.00975819068797663
1198	ENSMUSG00000062519	Zfp398	0.0215359678324916	0.260752823554135	-0.212615952431771	0.0925039004943972	5.50553394657919	0.0238300288965534	0.0034988760062891	0.00933658140372692	0.00736786936705394	0.00933658140372692
1199	ENSMUSG00000032192	Gnb5	0.0215737181250335	0.260899843880722	-0.202406201130311	0.0880873190315656	5.70665495090037	0.0216017320058038	0.00231895661745059	0.00932010704380265	0.0065144338320394	0.00932010704380265
1200	ENSMUSG00000038552	Fndc4	0.021607023006007	0.261084861322585	0.241954963306555	0.105325759628626	5.21967375208565	0.0271785477620981	0.00777209581120436	0.00424776229066459	0.00886817765081626	0.00886817765081626
1201	ENSMUSG00000044719	E230025N22Rik	0.0216410378173189	0.261278141841069	0.451219079861128	0.196471806167719	3.59502829319614	0.0726702875364651	0.0287933486818801	-0.0143049860228202	0.0291084072463286	0.0291084072463286
1202	ENSMUSG00000027254	Map1a	0.021718050708815	0.261568457905012	-0.149717564925924	0.0652289337364319	8.05824202640224	0.0104556405283066	0.00354879908572437	0.00111499560690339	0.00283342160886337	0.00283342160886337
1203	ENSMUSG00000035085	1700020L24Rik	0.0217192016081127	0.261568457905012	0.408325326146864	0.177900694772925	3.92383029456467	0.057816188159877	0.0251629381075327	-0.01541629239754	0.0223100476935016	0.0223100476935016
1204	ENSMUSG00000046994	Mars2	0.0217050487884879	0.261568457905012	-0.350636398473218	0.152750119422678	5.94118919235918	0.0648828839606518	0.00367888786740221	0.0313200106080614	0.00572688321070777	0.0313200106080614
1205	ENSMUSG00000035232	Pdk3	0.0217541441256506	0.261771858773389	0.13623827179827	0.0593725662220426	6.28340586537792	0.00943001895954158	0.000405687338576042	0.00442151134738367	0.00488196509111021	0.00488196509111021
1206	ENSMUSG00000034574	Daam1	0.0218281712770738	0.262444845371119	-0.142142578370332	0.06198046994978	6.6821626345401	0.0101251060842966	0.00160162984699019	0.00347806053871854	0.00416073813580319	0.00416073813580319
1207	ENSMUSG00000027799	Nbea	0.0218600493686726	0.262501497620099	-0.113101730832038	0.0493292840448266	7.5936212251482	0.00622702511589475	0.000585955967695916	0.00240082485822172	0.00306411142886687	0.00306411142886687
1208	ENSMUSG00000030852	Tacc2	0.0218690902844882	0.262501497620099	-0.109797723594009	0.0478915203248531	8.75064309781683	0.00583418047243321	0.000681363287178038	0.00209053476345372	0.00275903329136069	0.00275903329136069
1209	ENSMUSG00000005357	Slc1a6	0.0219515415095099	0.263055662717267	0.179093076339591	0.0781654419584187	6.26796073897233	0.0169541025776996	0.00115837148281225	0.00800638299202013	0.0049169569865175	0.00800638299202013
1210	ENSMUSG00000022475	Hdac7	0.0219377988463303	0.263055662717267	0.117102583602917	0.0511042946110237	8.13249369920738	0.00724788323917187	0.00109470371890165	0.00282276967263381	0.00281329535908331	0.00282276967263381
1211	ENSMUSG00000024892	Pcx	0.0220702704793407	0.263659565599625	0.138731545588407	0.0606037881016002	7.20907811213543	0.00785879752440742	0.00208803334182122	0.000518047910682433	0.00342119535657427	0.00342119535657427
1212	ENSMUSG00000037594	BC022687	0.0220467256583801	0.263659565599625	-0.130662422455484	0.0570687441837938	7.10779111882914	0.00903001046783877	0.000539441096990812	0.00434582124708214	0.00354063607367571	0.00434582124708214
1213	ENSMUSG00000051000	Fam160a1	0.0220746698370997	0.263659565599625	-0.196139731755481	0.0856849391140321	6.57810045889111	0.0203515288611039	0.00159077497558656	0.00942208821087653	0.00432817928193112	0.00942208821087653
1214	ENSMUSG00000116084	BC022687	0.0220467256583801	0.263659565599625	-0.130662422455484	0.0570687441837938	7.10779111882914	0.00903001046783877	0.000539441096990812	0.00434582124708214	0.00354063607367571	0.00434582124708214
1215	ENSMUSG00000020451	Limk2	0.0221592840860886	0.264294390938156	-0.149381823300272	0.0652999195527364	6.15014466451275	0.0111871664791228	0.00120656582649912	0.00440929384771177	0.00518955341389166	0.00518955341389166
1216	ENSMUSG00000029122	Evc	0.022164274440055	0.264294390938156	0.148153595415372	0.0647654427688081	6.67725052782729	0.00823986325697308	0.00212329484917708	-5.45237158989802e-05	0.00416854901638255	0.00416854901638255
1217	ENSMUSG00000020167	Tcf3	0.0222142846392669	0.264673070886911	0.111592997431924	0.0488012362446866	7.82025104056533	0.0052907602684366	0.000649652717463748	0.00129392371464113	0.00292268827105083	0.00292268827105083
1218	ENSMUSG00000025153	Fasn	0.0222924466375493	0.264774992574485	-0.139815481639088	0.0611790845418929	6.74801767431386	0.0066936336846977	0.00155826184467062	-0.00052185807853722	0.00405605873340549	0.00405605873340549
1219	ENSMUSG00000032724	Abtb2	0.0222958804092032	0.264774992574485	-0.163355033363705	0.0714811232653056	5.92519464347985	0.0106544285566937	0.0018913818931786	0.00141982870571715	0.00577294458172612	0.00577294458172612
1220	ENSMUSG00000037366	Pafah2	0.0222819146190218	0.264774992574485	-0.321017969084394	0.140456838166243	4.04512056241658	0.0415969255441078	0.00928165569759221	0.00406980005439169	0.0203105293838949	0.0203105293838949
1221	ENSMUSG00000063889	Crem	0.0222745346685198	0.264774992574485	-0.266729336698346	0.116697185636002	5.65918416470472	0.0376852414790982	0.0055116939978588	0.0149156557051866	0.00670208422306292	0.0149156557051866
1222	ENSMUSG00000107505	Gm18009	0.0223249316196356	0.264903034766543	0.487874098949649	0.213530926164493	3.32599613551231	0.101931798269177	0.0318368083799322	0.00632001329681411	0.0365563762630668	0.0365563762630668
1223	ENSMUSG00000021559	Dapk1	0.0223574816169788	0.26507234950629	-0.395877211026956	0.173308130265585	4.59709558227304	0.0830584794825279	0.0131752281919656	0.0318783338322638	0.0135703947978474	0.0318783338322638
1224	ENSMUSG00000027805	Pfn2	0.0224606070029697	0.266077452241063	-0.197378886234504	0.0864753623785288	5.4692054671248	0.019356084653304	0.0036780229818782	0.00590767356056217	0.0075389594658686	0.0075389594658686
1225	ENSMUSG00000028973	Abcb8	0.0225198735883209	0.266535188034852	-0.180771847913804	0.0792343564477175	5.60986653618591	0.0142524585467348	0.00251125496772181	0.0030498953413824	0.00690586989480412	0.00690586989480412
1226	ENSMUSG00000033760	Rbm4b	0.0225715219422496	0.266535188034852	0.19837911445105	0.086985102768674	5.76094397321302	0.0132948101587191	0.00503986014274601	-0.00317919983824091	0.00630975201276917	0.00630975201276917
1227	ENSMUSG00000034216	Vps18	0.0225727731659861	0.266535188034852	-0.115866103500078	0.0508053396060955	7.4449024498137	0.00626692934109373	0.00068570155796383	0.00211360239079433	0.00318607224077222	0.00318607224077222
1228	ENSMUSG00000098188	Sowahc	0.0225408845811059	0.266535188034852	0.140741469223552	0.0616981951774855	6.60772691746192	0.00872779635730506	0.00143008536627915	0.0020515996456503	0.0042799155659595	0.0042799155659595
1229	ENSMUSG00000022261	Sdc2	0.0226419174707502	0.267134095464506	0.139938145543815	0.0613919093230776	8.70675612996129	0.0103975652098722	0.000147394626732443	0.00550605516876702	0.00275635316735451	0.00550605516876702
1230	ENSMUSG00000109946	Brd3os	0.0226820839368405	0.267390420393648	0.51336515959846	0.225283923264601	3.252776316443	0.118219555342695	0.0372342500852258	0.0117112739345604	0.0388950190370103	0.0388950190370103
1231	ENSMUSG00000031885	Cbfb	0.0228301916316399	0.268264002154602	0.10660815156938	0.0468346969037718	7.89419161289482	0.00419281832176254	0.000401017988307628	0.000578018171005441	0.00288921526279463	0.00288921526279463
1232	ENSMUSG00000037300	Ttc13	0.0228298591699101	0.268264002154602	-0.13946573982495	0.0612694208448115	7.19325406428256	0.00982901014077103	0.00219192539069247	0.00280032756592638	0.00343898750529546	0.00343898750529546
1233	ENSMUSG00000058922	Gm10052	0.0228218606275663	0.268264002154602	0.289121975943141	0.127008219413442	7.19735217455757	0.0374011230812739	0.020762283630444	-0.0053576986438266	0.00343434806741534	0.00343434806741534
1234	ENSMUSG00000074506	Gm10705	0.0227747246766607	0.268264002154602	0.369836552041916	0.162408988215787	5.1458982029335	0.0546979004462188	0.0302486913484197	-0.0131684690004913	0.00931632783149381	0.00931632783149381
1235	ENSMUSG00000009090	Ap1b1	0.0229158256426872	0.268674666629595	-0.13582637419199	0.0597082294220164	6.3675372744462	0.00652237880039631	0.000643262012711897	0.000591410015480079	0.00470434697835632	0.00470434697835632
1236	ENSMUSG00000031697	Orc6	0.0229138450022068	0.268674666629595	0.150545713245537	0.0661777774772935	6.73995014680868	0.0120546014111834	0.000988044638076801	0.00558120270967447	0.00406890473016008	0.00558120270967447
1237	ENSMUSG00000037031	Tspan15	0.0229207284566075	0.268674666629595	-0.541467195329249	0.238033362477782	2.811432911457	0.148425071493548	0.0286028478820109	0.0469834701282784	0.0563869745967078	0.0563869745967078
1238	ENSMUSG00000024122	Pdpk1	0.023042760075341	0.269224198276323	-0.146325833361695	0.0643834324454456	6.36743411347565	0.0112575625772131	0.00151328703798092	0.00452944761766262	0.00470455252220497	0.00470455252220497
1239	ENSMUSG00000032487	Ptgs2	0.023059092556882	0.269224198276323	0.225996699000821	0.0994504976678193	8.93787655684159	0.0271908341714327	0.000131938380388046	0.0147036638491774	0.00278166888217443	0.0147036638491774
1240	ENSMUSG00000036333	Kidins220	0.0230492183386834	0.269224198276323	-0.12526946028319	0.0551212161190329	6.7911652784512	0.00746110109357553	0.000569447151365303	0.0028722650857387	0.0039880755482964	0.0039880755482964
1241	ENSMUSG00000037697	Ddhd1	0.0230476596509466	0.269224198276323	-0.19025745325615	0.0837163576757222	6.28680035831706	0.0159185703531129	0.00563826720698885	0.000685733789583948	0.00487437560674533	0.00487437560674533
1242	ENSMUSG00000050052	Tdrp	0.0230604451213236	0.269224198276323	-0.179249335996407	0.0788799641721879	5.56400977722426	0.016491966777922	0.00222940743942091	0.00633667936229944	0.00710366568228756	0.00710366568228756
1243	ENSMUSG00000034187	Nsf	0.0230968919057552	0.269432769616613	-0.130211022177102	0.0573155245763667	6.43609165712224	0.00526952657025939	0.000354305169599168	-0.000125488317927082	0.00457329886659698	0.00457329886659698
1244	ENSMUSG00000034118	Tpst1	0.0231262785012884	0.269558712434632	0.164586188322973	0.0724620878108871	6.89257716003501	0.0144274890199012	0.000803583280938176	0.0070725479739309	0.00383409348875084	0.0070725479739309
1245	ENSMUSG00000045294	Insig1	0.0231487967190327	0.269604459779899	-0.209973372015018	0.0924597753451494	7.3768016912398	0.0234852171548576	0.000713209736970424	0.0121100053483428	0.0032489316301198	0.0121100053483428
1246	ENSMUSG00000030748	Il4ra	0.0231931953503565	0.269904761300297	-0.197047638860231	0.0867960578170132	7.63503847491562	0.0206885983772066	0.000247469681183182	0.0110528637976783	0.00303410580276081	0.0110528637976783
1247	ENSMUSG00000041012	Cmtm8	0.0232565138948596	0.270424580172786	-0.392587024500986	0.173007233347864	3.89851906686969	0.0625739051022947	0.0221394433959978	-0.00171877644558115	0.0227578107900255	0.0227578107900255
1248	ENSMUSG00000049327	Kmt5a	0.0232977489472151	0.270686986966842	-0.110403753068882	0.0486678217364167	7.48499234247357	0.00633700886493693	0.000401759795283568	0.00294863052650234	0.00315107551356788	0.00315107551356788
1249	ENSMUSG00000000275	Trim25	0.0234093152168252	0.271765468890284	-0.106467423749991	0.0469704880402848	8.01531336371918	0.00529705905130141	0.000462895779380455	0.00190768591476124	0.00284644434073335	0.00284644434073335
1250	ENSMUSG00000061536	Sec22c	0.0234426722949429	0.271934998621337	-0.331960752181026	0.1464871613402	4.00978089291302	0.0519707172026955	0.0113185111140613	0.0123206575185859	0.0208692215422035	0.0208692215422035
1251	ENSMUSG00000032295	Man2c1	0.0235530622814091	0.272997124764534	-0.218809560119038	0.0966327168185512	6.31884212120267	0.0255687454315269	0.00481539878656937	0.00919142415303211	0.00480457948433831	0.00919142415303211
1252	ENSMUSG00000018217	Pmp22	0.0235869885739791	0.273171992270524	-0.114396563754109	0.050533188396186	7.23313293856233	0.00691235280469963	0.000435618480903186	0.0032973573504409	0.00339478621332345	0.00339478621332345
1253	ENSMUSG00000024376	Epb41l4a	0.0236327349064196	0.273483364838854	-0.126581662623664	0.0559341501370406	7.24292232103884	0.00856123017563497	0.000723495118037194	0.0039694486092923	0.00338426177843423	0.0039694486092923
1254	ENSMUSG00000015647	Lama5	0.0238402860655414	0.275328911573717	-0.336231356601137	0.148795122493463	6.04065683514601	0.0604834437219653	0.00345013018367473	0.0297598525330921	0.00545847183095581	0.0297598525330921
1255	ENSMUSG00000021371	Mcur1	0.0238369973079636	0.275328911573717	-0.171096334154946	0.0757148400726744	6.22085091780938	0.0156614710770549	0.00262544501716784	0.00597366049367814	0.00502476267930558	0.00597366049367814
1256	ENSMUSG00000028093	Acp6	0.0238491802025234	0.275328911573717	-0.175187872801615	0.0775321882035256	5.7501786334344	0.0112392898124558	0.00266734674508689	-0.000127281020800211	0.00634951356635348	0.00634951356635348
1257	ENSMUSG00000045136	Tubb2b	0.0238899746853368	0.275580455797441	-0.24427866663734	0.10814082404375	5.6104250726279	0.0319349454820681	0.00490806441817227	0.0126335923191196	0.00690351058280315	0.0126335923191196
1258	ENSMUSG00000025069	Gsto2	0.0239227079493932	0.275716018275768	-0.245016921408949	0.108492898367697	5.10799026764947	0.0204533114424115	0.00809900235306618	-0.00504484746632133	0.00955706114126886	0.00955706114126886
1259	ENSMUSG00000039987	Phtf2	0.0239397563454615	0.275716018275768	-0.166496132746404	0.0737330162241706	6.18765137578342	0.0083386083618472	0.00305328570116176	-0.00302538608116821	0.00510155082110894	0.00510155082110894
1260	ENSMUSG00000085787	Gm13092	0.0240217003344494	0.27644020226152	0.446401037735204	0.197804235727276	4.5217999884925	0.0991512677426672	0.044380097136706	0.00483128010747706	0.0143096763707717	0.0143096763707717
1261	ENSMUSG00000057346	Apol9a	0.0240419229193078	0.276453514932564	-0.378888446009909	0.167912870074282	5.52073134450371	0.0769006146798405	0.0085327321399387	0.0337593657649355	0.00729789080354282	0.0337593657649355
1262	ENSMUSG00000028164	Manba	0.0240674771435854	0.276528065437391	-0.144397266416529	0.0640044516279815	6.16310531130353	0.0103678744253858	0.000985888238854667	0.00415499083716547	0.00515896650344326	0.00515896650344326
1263	ENSMUSG00000054409	Tmem74	0.0241228959056673	0.2769453607539	-0.66112225712583	0.293158989517585	2.88462692923337	0.189048884132842	0.0758765450325208	-0.00347142944164967	0.0530367446699362	0.0530367446699362
1264	ENSMUSG00000037855	Zfp365	0.0241625605990316	0.277181272694587	0.359334895130331	0.159383185106008	5.8196282387847	0.0692200696909412	0.00647711276741897	0.0316273867743849	0.00610292221850277	0.0316273867743849
1265	ENSMUSG00000031333	Abcb7	0.0241837917837819	0.277205518470227	-0.128719180904352	0.0571020163382478	6.99214822890683	0.0075520865665354	0.00119882117826618	0.00202805170514538	0.0036921392265741	0.0036921392265741
1266	ENSMUSG00000023266	Frs3	0.0243270670528924	0.278188069611151	0.487727946736314	0.216582761618969	3.87797760987419	0.115367055342458	0.0472326846204483	0.00777167829726683	0.0231294543253006	0.0231294543253006
1267	ENSMUSG00000025935	Tram1	0.0243143117604359	0.278188069611151	-0.125398878480067	0.0556802236781221	6.53043543585112	0.00543342515270135	0.000242955546382434	0.000651996372972391	0.00440747541688614	0.00440747541688614
1268	ENSMUSG00000027615	Hps3	0.0242980597881828	0.278188069611151	-0.24785839246917	0.110042723122006	6.5345323950147	0.0329614159097475	0.00294671016587957	0.0152173912022801	0.00440056395746934	0.0152173912022801
1269	ENSMUSG00000032184	Lysmd2	0.0243650645060098	0.278264489592365	0.301028319409568	0.133711720484669	4.92821708085312	0.0486400037599293	0.0075713133737185	0.019246922918737	0.010798236316138	0.019246922918737
1270	ENSMUSG00000038267	Slc22a23	0.0243721311574002	0.278264489592365	-0.190359062872314	0.0845584897512802	5.2411621540807	0.0125807236604858	0.00198262431374574	0.000154565455251971	0.0087425829697803	0.0087425829697803
1271	ENSMUSG00000002881	Nab1	0.0244642624794423	0.27865813507613	-0.115664700450365	0.051412045554511	7.48638068764621	0.00691464853595047	0.000814906731231414	0.00281153283985476	0.00314989091091726	0.00314989091091726
1272	ENSMUSG00000010609	Psen2	0.0244450270337398	0.27865813507613	-0.196983061229857	0.0875456253681457	6.15740503184704	0.0208377817487651	0.00276089134191016	0.00873546343973943	0.00517239415132676	0.00873546343973943
1273	ENSMUSG00000053310	Nrgn	0.0244474622554502	0.27865813507613	0.566076890527593	0.251587116707631	3.28284356841879	0.107581167603219	0.0570266112111923	-0.0427162939531897	0.0379175047286967	0.0379175047286967
1274	ENSMUSG00000040258	Nxph4	0.0244860456822559	0.278687333118298	0.340003811400502	0.15115204174597	4.44831023902161	0.0620971051988309	0.013093398387463	0.0211770111985	0.015077769521232	0.0211770111985
1275	ENSMUSG00000078866	Zfp970	0.0245722688846332	0.279449332413476	0.182757522177879	0.0812956062477605	6.16674157998148	0.0179508642880086	0.00302413275053819	0.00688933064224819	0.00515042045570003	0.00688933064224819
1276	ENSMUSG00000005803	Sqor	0.024633960227626	0.279821220074636	-0.204170036326143	0.0908595505563509	5.57638744915142	0.022412170632788	0.00208915225581532	0.0102940346351378	0.00704947441684051	0.0102940346351378
1277	ENSMUSG00000066191	Anks6	0.0246435653817455	0.279821220074636	0.203370154528605	0.0905096418404564	6.00994504192964	0.0173483368537426	0.00674961994136861	-0.000573981281561439	0.00553837295776292	0.00553837295776292
1278	ENSMUSG00000041353	Tmem29	0.0247036813237321	0.280284334267696	0.22244242635183	0.0990391457625474	5.8307948055001	0.02081768122519	0.00864750094986598	-0.00118063680886259	0.00606562764019669	0.00606562764019669
1279	ENSMUSG00000001418	Glmp	0.024743764188969	0.280519609648202	-0.108238684747795	0.0482050685144981	8.3908587434031	0.0059627782739737	0.000719230020667135	0.00234088799332521	0.00276636292506404	0.00276636292506404
1280	ENSMUSG00000035172	Plekhh3	0.0248651372702946	0.281675383140056	-0.200949191787749	0.0895698475520144	6.88627631281444	0.021741482412634	0.00143711076939505	0.0105970256163416	0.00384340037206721	0.0105970256163416
1281	ENSMUSG00000026307	Scly	0.0249574748815731	0.282280332123877	-0.208802374077336	0.0931296867336381	5.0530756145386	0.0132836075975175	0.00309093532053019	-0.00283583760625764	0.00991877250612815	0.00991877250612815
1282	ENSMUSG00000027312	Atrn	0.0249523297576789	0.282280332123877	-0.108046094805582	0.0481888276306546	7.46537351673285	0.0040633177006501	0.000315232668112446	0.000386179981673821	0.00316801199451296	0.00316801199451296
1283	ENSMUSG00000042757	Tmem108	0.0250599090850212	0.283217990438666	0.161038134676953	0.0718766872385395	8.10326565275783	0.013979494048134	0.000335087079594094	0.00741430017298615	0.00282085742934761	0.00741430017298615
1284	ENSMUSG00000034723	Tmx4	0.0251403956692848	0.283906337386783	-0.123810707958206	0.0552914316818364	6.85207573877288	0.00826729832244619	0.000517583627283464	0.00406812999885731	0.0038945416170339	0.00406812999885731
1285	ENSMUSG00000080893	Gm15920	0.0251677875588092	0.283994489963217	-0.134320404081536	0.059996135876813	6.80943489724282	0.00921739734606204	0.00143959698102883	0.00331641059431357	0.00395970749919468	0.00395970749919468
1286	ENSMUSG00000021273	Fdft1	0.0252855277282867	0.285101206889702	-0.174109115052983	0.0778310897203597	5.94873308418712	0.0163634094158303	0.00330133546256032	0.00578518232802771	0.00570546896344595	0.00578518232802771
1287	ENSMUSG00000056888	Glipr1	0.0253115926709036	0.285173344000079	0.313756460125736	0.140281912392804	3.90622304257431	0.0434373580981322	0.0068981735348463	0.0104823554863318	0.0226203488820271	0.0226203488820271
1288	ENSMUSG00000022403	St13	0.0253432063399897	0.285307835349263	0.106322181906718	0.0475473900188921	8.47202603640051	0.00488313088597481	0.00063226451250979	0.0012324967079314	0.00275886693390317	0.00275886693390317
1289	ENSMUSG00000021930	Spryd7	0.0255178438876453	0.286606302378665	-0.245154855980674	0.109764022633009	5.42958708530732	0.0252349927883183	0.0103404319409414	-0.00133452973463256	0.00773177905592816	0.00773177905592816
1290	ENSMUSG00000022558	Mroh1	0.0255063267955845	0.286606302378665	-0.192290402009145	0.0860880996378347	7.09533756262556	0.0199860726905559	0.00144817434418499	0.00966856700469566	0.00355620498671703	0.00966856700469566
1291	ENSMUSG00000034422	Parp14	0.025511444079649	0.286606302378665	-0.23765805936101	0.10640282748227	4.84672689049217	0.0206534692384676	0.00556572341398272	-0.000929394308113523	0.0114166191303499	0.0114166191303499
1292	ENSMUSG00000037482	Erv3	0.025544299540355	0.286681380290361	-0.637973894986952	0.28569358288133	2.96368125677409	0.182422222271389	0.0727978701375472	0.00260089869488049	0.0496333648118096	0.0496333648118096
1293	ENSMUSG00000044469	Tnfaip8l1	0.0255708585503007	0.28675750114413	-0.404094087585073	0.18099158561939	3.85459079776797	0.0719283484569216	0.0255750977471391	0.00310082596605837	0.0235618333503922	0.0235618333503922
1294	ENSMUSG00000029725	Ppp1r35	0.0256009135894422	0.286872679325279	-0.202939095971153	0.0909138735100685	5.12799050842619	0.0153950554130989	0.00296884814903154	0.000830867364746336	0.00942915044587558	0.00942915044587558
1295	ENSMUSG00000026558	Uck2	0.0256993676035183	0.287753536873371	-0.118737306997625	0.0532281301665918	7.2268958000654	0.00715649541833741	0.000848291472854887	0.00281037227267385	0.00340155928869257	0.00340155928869257
1296	ENSMUSG00000031299	Pdha1	0.0257547380004166	0.288151003862686	-0.107381259406633	0.0481554037596648	7.31971801119376	0.00381203286464374	0.000173621237358039	0.000267394266538753	0.00330479312952647	0.00330479312952647
1297	ENSMUSG00000030605	Mfge8	0.0257882714830473	0.288303728993204	-0.0966101904975567	0.0433348983217786	8.77955228614287	0.00496928606773284	5.55284318629557e-05	0.00265600581231272	0.00276134168697537	0.00276134168697537
1298	ENSMUSG00000026176	Ctdsp1	0.0259509227618113	0.289898597878477	0.102701565239187	0.0461176843417159	8.50877949253707	0.00478317651785756	0.000433664584139671	0.00158995174971504	0.00275659662942356	0.00275659662942356
1299	ENSMUSG00000021900	Btd	0.0260169114745525	0.290048543935951	0.244272552483672	0.109738106462132	5.34087128217319	0.0243599414870697	0.0098757620073197	-0.00180174010981602	0.00818791600752154	0.00818791600752154
1300	ENSMUSG00000031508	Ankrd10	0.026024355562805	0.290048543935951	-0.113382637807957	0.0509390717923254	7.59131648002386	0.00691499490784191	0.000826350170621993	0.00299653500557166	0.00306583338197353	0.00306583338197353
1301	ENSMUSG00000037846	Rtkn2	0.0259866521270384	0.290048543935951	-0.428447350159091	0.192438554699806	4.84937347803325	0.0995092563594441	0.0160206902093796	0.0395282057930457	0.011395942314699	0.0395282057930457
1302	ENSMUSG00000000308	Ckmt1	0.0260449014982245	0.290054586577769	-0.278395791859969	0.125091254860248	4.94081827144247	0.0420286515286156	0.00580869257867775	0.0176630404850896	0.0107058701101121	0.0176630404850896
1303	ENSMUSG00000030516	Tjp1	0.0261671915937907	0.290746573264341	-0.140693508097732	0.0632693939829495	6.24127826356951	0.00776547438424282	0.00102663383935561	0.0012572104331306	0.00497789048309891	0.00497789048309891
1304	ENSMUSG00000045991	Onecut2	0.0261605663355608	0.290746573264341	0.194652088042919	0.0875305105141969	5.52291939729549	0.0135194807267655	0.00420449317787075	-0.001513680536715	0.00728789222844315	0.00728789222844315
1305	ENSMUSG00000074909	Ranbp6	0.026151491503762	0.290746573264341	-0.118301830163268	0.0531943522035954	7.14078585388009	0.00495055309427885	0.000744155483088241	0.00019578975226836	0.00350030317645199	0.00350030317645199
1306	ENSMUSG00000008318	Relt	0.0262624012792465	0.291361546264865	0.540958405189214	0.24342172957647	2.84942607333625	0.139519534661614	0.0342578274005416	0.0304030923721541	0.0546233802444589	0.0546233802444589
1307	ENSMUSG00000028909	Ptpru	0.0262627269633227	0.291361546264865	0.612932092767216	0.275809216521053	3.16298756765233	0.124741335816103	0.0721435452466393	-0.0570990318555108	0.041962540630296	0.041962540630296
1308	ENSMUSG00000051853	Arf3	0.0263038632270656	0.291594814061507	-0.13275861234684	0.0597555281162497	6.18046857882072	0.00875415835840314	0.000237796442906666	0.0040955830730003	0.0051182882677712	0.0051182882677712
1309	ENSMUSG00000038618	Rassf7	0.0263254142507878	0.291610776651202	-0.37358689163981	0.168178041748473	3.80861694263648	0.0749117061512494	0.0179842103557536	0.0233177352313973	0.0244415702337729	0.0244415702337729
1310	ENSMUSG00000030539	Sema4b	0.0263541438480204	0.291706172363585	-0.127537941682848	0.0574248715661679	7.33425658293269	0.00883691701987826	0.000601356937096843	0.00434506687448947	0.00329029948317537	0.00434506687448947
1311	ENSMUSG00000018209	Stk4	0.0264079423077012	0.291840209954347	-0.153166518073704	0.0689889703652562	5.81306142994823	0.00777639355789148	0.00101406831670444	-9.10697163984528e-05	0.00612514873138285	0.00612514873138285
1312	ENSMUSG00000046688	Tifa	0.0263877281869281	0.291840209954347	0.474997608132946	0.2139188027866	4.27856897149487	0.0850044990518333	0.0515911860220322	-0.0299440851067482	0.0170506952564459	0.0170506952564459
1313	ENSMUSG00000055799	Tcf7l1	0.0264266341841419	0.291840209954347	0.442067762202687	0.19914001663263	4.27434356277855	0.106215267383	0.0042526617472893	0.0552324575893771	0.0171036994896998	0.0552324575893771
1314	ENSMUSG00000032547	Ryk	0.0264980020231762	0.292405653984821	0.0989969854337577	0.0446166651756292	8.16576894686935	0.00350275446564677	0.000180718962304731	0.000522572947889346	0.00280525125478658	0.00280525125478658
1315	ENSMUSG00000028007	Snx7	0.0266547256734814	0.293903763843678	0.201557334016128	0.0909334272059456	5.79854734402721	0.0221102734888097	0.00400843631813641	0.0083948959569921	0.00617507181156593	0.0083948959569921
1316	ENSMUSG00000041329	Atp1b2	0.0266743002219504	0.293903763843678	0.506074603343625	0.228347126727719	3.09477093258162	0.0930918429889125	0.0337646549498911	-0.0134416652697783	0.0444489604773163	0.0444489604773163
1317	ENSMUSG00000028385	Snx30	0.0267574547877344	0.294161568783469	-0.147421585279667	0.0665548779484568	6.36272380046513	0.0108424961738423	0.00193036084509902	0.00347283794481527	0.00471396682300196	0.00471396682300196
1318	ENSMUSG00000050578	Mmp13	0.0267585592569239	0.294161568783469	0.396290631617974	0.178910477629141	3.80947309577874	0.064912857192545	0.0235886216441232	-0.00133989941900688	0.0244248168641076	0.0244248168641076
1319	ENSMUSG00000054894	Atp5s	0.0267312019066701	0.294161568783469	0.317629801660142	0.143372228057883	4.86650341981156	0.0549333222047364	0.0133821193269557	0.0174512743404668	0.011263098268242	0.0174512743404668
1320	ENSMUSG00000014195	Dnajc7	0.0267968411302563	0.294359239688421	0.130568993394995	0.0589618810813896	6.83351168589557	0.00656154898127104	0.0012920280465918	0.000516809916428503	0.0039227270843921	0.0039227270843921
1321	ENSMUSG00000053641	Dennd4a	0.0268366068982933	0.294572899337815	-0.143308942603751	0.0647318463354366	6.67507383505802	0.00965783995036886	0.00211330636440229	0.0022574486872319	0.00417201153058958	0.00417201153058958
1322	ENSMUSG00000017664	Slc35c2	0.0268663847343302	0.294676685815271	-0.14235395846924	0.0643130511784096	6.20914962095882	0.00875255421036906	0.00115252326650936	0.00218892593700374	0.00505172956130574	0.00505172956130574
1323	ENSMUSG00000034684	Sema3f	0.0269044223370984	0.294870841940988	-0.100938317800596	0.045613556646306	7.88869656108476	0.00396996589543694	0.000229418552463119	0.000912334816677737	0.00289147627242553	0.00289147627242553
1324	ENSMUSG00000002059	Rab34	0.0269565473470644	0.295054218953482	0.102260435809401	0.0462267928499944	7.78367970822562	0.00385606458705276	0.00026374342036511	0.000634888538977598	0.00294163114542933	0.00294163114542933
1325	ENSMUSG00000068699	Flnc	0.0269618510423009	0.295054218953482	0.222471272662157	0.100571548511104	9.41124811847368	0.0269856037918815	0.000183102979346476	0.0149888515755355	0.002922305257956	0.0149888515755355
1326	ENSMUSG00000046330	Rpl37a	0.02709719446055	0.296262770279806	0.104690724085692	0.0473689072878179	8.74387515963699	0.0059806203660466	0.000141847484496006	0.00322387258196682	0.00275855520088157	0.00322387258196682
1327	ENSMUSG00000079435	Rpl36a	0.0271131514594002	0.296262770279806	0.102817125512312	0.0465260093448924	8.64058438776805	0.00551777189127724	0.000492816020229964	0.00244013835688577	0.00275418829811156	0.00275418829811156
1328	ENSMUSG00000030729	Pgm2l1	0.0271587253280563	0.296537287090976	0.375039717954605	0.169760463449045	3.99407715770324	0.0620219819256825	0.0221043040073503	0.00267762713345108	0.0211236184183013	0.0211236184183013
1329	ENSMUSG00000004947	Dtx2	0.0271814925293704	0.296562559575523	0.145055289429626	0.0656685185469578	6.56507167274563	0.00884086613820353	0.00211890230150621	0.00104179149943091	0.00434962919072199	0.00434962919072199
1330	ENSMUSG00000026021	Sumo1	0.0272250173771382	0.296814099224439	0.107849193825223	0.0488386317927261	7.33267489179111	0.00485954182396354	0.000285950360780949	0.00142668369089179	0.00329186757229727	0.00329186757229727
1331	ENSMUSG00000025940	Tmem70	0.0272612340889159	0.296985645596755	0.118798196782699	0.0538094590740156	7.08036910346216	0.0061818933537263	0.000768023094492245	0.00166696426310764	0.003575163734265	0.003575163734265
1332	ENSMUSG00000032353	Tmed3	0.0272917412819017	0.297094781221902	0.116794264569308	0.0529122589919279	7.53556161034219	0.00745191865284052	0.000596619830683913	0.00360294089675937	0.0031091337584986	0.00360294089675937
1333	ENSMUSG00000019808	Adat2	0.0274412204774354	0.298497897166402	-0.190007500581232	0.0861640314710006	5.60375765406371	0.0181146979226389	0.00420460837984422	0.00490019516953197	0.00693175209915915	0.00693175209915915
1334	ENSMUSG00000024758	Rtn3	0.0275113124902313	0.298557308398208	-0.101324539535064	0.0459691559479843	9.60356097456357	0.00372254300215227	0.000154023681543229	0.00064915670414988	0.00301572126631192	0.00301572126631192
1335	ENSMUSG00000027997	Casp6	0.0275496330094346	0.298557308398208	0.212511387840463	0.0964365026108808	6.65402109194388	0.0247083258315462	0.00398277128094294	0.00996722727278468	0.00420555644780647	0.00996722727278468
1336	ENSMUSG00000039263	Npepl1	0.0275467329565042	0.298557308398208	-0.122371749155138	0.0555305904400911	7.01382171985169	0.00568482303324345	0.000962873213996319	0.000527588705825006	0.00366259649794139	0.00366259649794139
1337	ENSMUSG00000040841	Six5	0.0275369838518347	0.298557308398208	0.217541203302509	0.0987109532473352	6.03210429197887	0.0258898752894883	0.00263422885531176	0.0119815495811846	0.005480487346309	0.0119815495811846
1338	ENSMUSG00000060743	H3f3a	0.0274872064133781	0.298557308398208	0.108578659423308	0.0492525569030679	9.19969538460597	0.00644777481843689	0.000113078500044028	0.00352564304219088	0.00284428963478242	0.00352564304219088
1339	ENSMUSG00000068551	Zfp467	0.0277319730490306	0.300308894108247	-0.269355507885686	0.12237551345484	5.1461097803673	0.0397366364405097	0.00554868266259665	0.0169149667774069	0.00931500440926106	0.0169149667774069
1340	ENSMUSG00000044103	Il1f9	0.0277553586634231	0.30033783628331	0.444403504181034	0.201934865707226	3.60298577086958	0.0625731395493354	0.0322508815506711	-0.0280948850621454	0.0289156534316221	0.0289156534316221
1341	ENSMUSG00000022477	Aco2	0.0278384055566425	0.300345167866782	-0.103864570285591	0.0472206964032536	7.50787202673654	0.00393339708943058	0.000212900746675697	0.000658402254883589	0.00313179050653667	0.00313179050653667
1342	ENSMUSG00000022575	Gsdmd	0.0277842160018951	0.300345167866782	-0.11829731861075	0.0537636940503253	7.39273920157439	0.00531204391879535	0.00110195752613602	0.000290251525923205	0.00323384467076945	0.00323384467076945
1343	ENSMUSG00000070427	Il18bp	0.0278388900422727	0.300345167866782	-0.332602712108829	0.151214031498949	4.4822942142659	0.0402227266317337	0.019581915163353	-0.0107877184119913	0.0147166098198946	0.0147166098198946
1344	ENSMUSG00000079659	Tmem243	0.0278337001918341	0.300345167866782	0.269474171123055	0.122509289490959	4.61610739629438	0.0362776520973497	0.00912190550378274	0.00899403627948265	0.0133908835135866	0.0133908835135866
1345	ENSMUSG00000010607	Pigyl	0.0279298669801199	0.30087895335196	0.14886908336549	0.0677210168032441	6.73736685176512	0.0121519645348628	0.00124624850447419	0.00563295567082371	0.00407301663874012	0.00563295567082371
1346	ENSMUSG00000030978	Rrm1	0.0279186165838313	0.30087895335196	0.104997314511613	0.0477601777706646	7.74146010640592	0.00463696083375296	0.000456143614458502	0.00120589390723857	0.00296540825656973	0.00296540825656973
1347	ENSMUSG00000022906	Parp9	0.0279982731135071	0.301283465599295	-0.273286826558896	0.124373327106602	4.84143494996396	0.0409681762658685	0.00290126610502542	0.0203018206383232	0.0114580865407889	0.0203018206383232
1348	ENSMUSG00000062825	Actg1	0.0280089732157138	0.301283465599295	-0.120587420491659	0.0548832964293439	10.9939142917214	0.00681041682942979	6.7187671214147e-06	0.00305330502685375	0.00451154557330544	0.00451154557330544
1349	ENSMUSG00000029405	G3bp2	0.0282370086131769	0.303511211928143	-0.0972486720643727	0.0443252771038782	8.58275021002595	0.00498534453792836	0.00019295267814179	0.00249223891241216	0.0027541426073616	0.0027541426073616
1350	ENSMUSG00000032322	Pstpip1	0.0283500543404798	0.30427519462395	-0.197810365619118	0.0902251584424269	5.28695583606748	0.0169962625849791	0.00372870014768797	0.00284327530364751	0.00848216867625359	0.00848216867625359
1351	ENSMUSG00000070858	Gm1673	0.0283405110732005	0.30427519462395	0.529421901689817	0.241465063869283	3.0773785435838	0.106093981079891	0.0423526726317763	-0.014843027527736	0.0451053929723189	0.0451053929723189
1352	ENSMUSG00000006589	Aprt	0.0284106482406856	0.304486457889403	0.11487645856413	0.0524174519727933	7.11345039711293	0.00592551658031313	0.000587760771321043	0.0018704096794816	0.00353362313565909	0.00353362313565909
1353	ENSMUSG00000033256	Shf	0.0284327354470519	0.304486457889403	0.324584827408596	0.148126794905061	4.33863677218718	0.0500110100889145	0.0165938166050686	0.00641170468712351	0.0163185044482005	0.0163185044482005
1354	ENSMUSG00000086322	E130218I03Rik	0.0284322203349556	0.304486457889403	1.85699932387471	0.847453240814244	0.870105472855125	1.89634634110122	0.226089620689426	0.85117587236042	0.265813142142604	0.85117587236042
1355	ENSMUSG00000072066	6720489N17Rik	0.028528065208862	0.305281878618819	0.370386398825183	0.169130286013279	4.28545028634158	0.0754818897067264	0.0202886292626396	0.0226189512077607	0.0169648053092351	0.0226189512077607
1356	ENSMUSG00000028176	Lrrc7	0.028653678913498	0.306399958883275	-0.281198212436259	0.128505536622596	6.60041237182362	0.025721690113568	0.0204787371464141	-0.017978787508459	0.00429177226757809	0.00429177226757809
1357	ENSMUSG00000021214	Akr1c18	0.028733635297179	0.307002080115115	-0.684813070815339	0.313111541426661	6.59219896599126	0.258337287437356	0.00166099972265342	0.145397256339216	0.00430513017588985	0.145397256339216
1358	ENSMUSG00000030876	Mettl9	0.0287523327445742	0.307002080115115	0.100732682269431	0.0460625836767102	7.98242553131245	0.00407235517322365	0.000325525595112542	0.000959765892469107	0.00285711682734835	0.00285711682734835
1359	ENSMUSG00000026972	Arrdc1	0.0288317262307212	0.30762327472072	-0.295728899627093	0.135296754235232	4.54364690988177	0.0330861199522515	0.0133674326043304	-0.00480562594201036	0.0140903849555528	0.0140903849555528
1360	ENSMUSG00000014837	4931428F04Rik	0.0289199808573172	0.308338031199338	0.367645239040523	0.168291380824283	4.45363382758092	0.0457541340563136	0.0274624857128612	-0.0209559513134053	0.0150204975767548	0.0150204975767548
1361	ENSMUSG00000048583	Igf2	0.0290075112188713	0.309044021068063	0.938825133936536	0.429986180579387	1.32378514948226	0.410402970127431	0.0895961359647528	0.0928853396529292	0.18773603726912	0.18773603726912
1362	ENSMUSG00000022463	Srebf2	0.0291288343778734	0.309508008570392	-0.102832049074783	0.0471330761729994	7.83418845745368	0.00557709523609855	0.000416410174984678	0.00258954750129405	0.00291588012930997	0.00291588012930997
1363	ENSMUSG00000026279	Thap4	0.0291324572847192	0.309508008570392	-0.120178567013699	0.0550850923957245	7.62549740587657	0.00797410727593445	0.00111308188527862	0.00343846922108963	0.00304085931034105	0.00343846922108963
1364	ENSMUSG00000045094	Arhgef37	0.0291007494329327	0.309508008570392	-0.320081216659467	0.146683665266747	4.28607601536137	0.0482374941333071	0.0153171249518288	0.0065602482429785	0.0169570215323018	0.0169570215323018
1365	ENSMUSG00000057506	Bloc1s2	0.0291364435654196	0.309508008570392	0.136011357776666	0.0623437585365151	6.62630750296551	0.00713855960383023	0.00158017187724392	0.000405869085949083	0.00424994446544503	0.00424994446544503
1366	ENSMUSG00000039481	Nrtn	0.0292016159366731	0.309973229196017	0.441802869902576	0.202591795357177	3.50234590075575	0.0753957564911178	0.0300904740500881	-0.00904194438149823	0.0314746792689783	0.0314746792689783
1367	ENSMUSG00000049580	Tsku	0.0292399498115917	0.310153088711105	0.21663027027019	0.0993609132373125	6.86052370035068	0.0259257114944239	0.00272030056066665	0.0120885860583625	0.00388181290718547	0.0120885860583625
1368	ENSMUSG00000039911	Spsb1	0.0293250154042904	0.310828014153663	0.276313684913267	0.126802353390438	5.10321201376489	0.0421993799315286	0.00130320347974322	0.022815051758287	0.00958791996322097	0.022815051758287
1369	ENSMUSG00000002020	Ltbp2	0.0294537594218304	0.311964581166209	-0.145057102979049	0.0666206508182384	9.08245957248132	0.0116384422759369	0.000304814890377396	0.00635265178279107	0.00281171374988621	0.00635265178279107
1370	ENSMUSG00000052040	Klf13	0.029625863874342	0.313558413268583	-0.286110603699986	0.131541672903153	4.39127844624571	0.0453216373170631	0.00277847521779724	0.023176342347443	0.0157081344598862	0.023176342347443
1371	ENSMUSG00000018042	Cyb5r3	0.029740696308039	0.314544198735642	-0.0973204591875658	0.0447753680108541	9.28459985739639	0.00312949559110984	0.00013467119527757	0.000225471377430393	0.00287257917548356	0.00287257917548356
1372	ENSMUSG00000028609	Magoh	0.0297953755441751	0.314892817340043	0.131298617421595	0.0604283041273594	6.55307952752776	0.00577663513461471	0.00110785625888456	-0.000351809941924626	0.0043695136506784	0.0043695136506784
1373	ENSMUSG00000028919	Arhgef19	0.0298837447657476	0.315367029915095	0.652756387202811	0.300583908900677	2.47808889035462	0.191227821661079	0.061150560219169	0.0181001289694045	0.0743754692158464	0.0743754692158464
1374	ENSMUSG00000029922	Mkrn1	0.0298717503835307	0.315367029915095	-0.121262290138903	0.0558352652583505	7.47373867454836	0.00815245511868387	0.000803455850152667	0.00387290941955288	0.00316074573413801	0.00387290941955288
1375	ENSMUSG00000026566	Mpzl1	0.0299821735776409	0.315945869822524	0.199352657107604	0.0918537932200309	5.1985581101141	0.0220469877634484	0.00194736375727888	0.0107083152360834	0.00899374218921274	0.0107083152360834
1376	ENSMUSG00000052253	Zfp622	0.0299734974557708	0.315945869822524	-0.139466689200907	0.0642573220774885	7.10883698915001	0.00718876123038053	0.00265416805603082	-0.000962325541803432	0.00353933710482433	0.00353933710482433
1377	ENSMUSG00000029675	Eln	0.0300228380151687	0.316144626884493	0.607332977869299	0.279904171540293	3.80727689711141	0.204671618097067	0.0252669923299079	0.0922525255385786	0.0244678212486696	0.0922525255385786
1378	ENSMUSG00000021067	Sav1	0.0300976242635804	0.31670214210589	0.11101358767945	0.0511865645650464	7.39560189948192	0.00579390620635879	0.000698937799995106	0.00192193871440471	0.00323115878796239	0.00323115878796239
1379	ENSMUSG00000027296	Itpka	0.0301760029166036	0.31706669731214	-0.228944512198503	0.105612796557392	5.39887076120205	0.0291095522557507	0.00669500363163254	0.0100360905633769	0.007885844278917	0.0100360905633769
1380	ENSMUSG00000046691	Chtf8	0.0301710548806348	0.31706669731214	0.107913241421199	0.0497792122117483	7.98392314223312	0.00646714426431588	0.00081395687009625	0.00290299808253716	0.00285661763515633	0.00290299808253716
1381	ENSMUSG00000019054	Fis1	0.0302435121290394	0.317545927495345	0.105620498313331	0.0487429775134287	7.66452365057688	0.00428309905443357	0.000549972564298236	0.00062051762975993	0.00301384422101369	0.00301384422101369
1382	ENSMUSG00000020439	Smtn	0.0302939371509206	0.317845216127604	0.105126741006186	0.0485299092088704	7.96574980885118	0.0036047003381734	0.000669967392517169	-0.000308453847768606	0.00286276073921464	0.00286276073921464
1383	ENSMUSG00000032411	Tfdp2	0.0303994344330393	0.318699766624105	0.150645587280496	0.069587187825791	6.9664720187729	0.0126190799415282	0.00247778094166735	0.00478578412258552	0.00372778629841934	0.00478578412258552
1384	ENSMUSG00000034317	Trim59	0.0304193432419146	0.318699766624105	0.122634428427786	0.056654890796228	7.40162912366751	0.00836349289210212	0.000804985995608715	0.00400967898109007	0.00322552792459804	0.00400967898109007
1385	ENSMUSG00000006587	Snai3	0.0305001700484861	0.318855418675594	-0.952080049807322	0.440057919143019	3.48501127996772	0.504318093012914	0.0407768580773985	0.249699600223328	0.0319416965711155	0.249699600223328
1386	ENSMUSG00000019883	Echdc1	0.0304606438463882	0.318855418675594	-0.162190815248279	0.0749478726315185	6.59077118209624	0.0146323784996589	0.00177085585872061	0.00665491955926486	0.00430745730053123	0.00665491955926486
1387	ENSMUSG00000058756	Thra	0.0304815732501605	0.318855418675594	0.211265969904773	0.0976376509953596	5.65201348047576	0.0248297260822113	0.00108248288409529	0.0132171834537422	0.00673114877599799	0.0132171834537422
1388	ENSMUSG00000033083	Tbc1d4	0.030601269798111	0.319681853078249	0.281240397865622	0.130070241442823	4.77792006955663	0.0392128997790813	0.0134084206908433	0.00594664351115286	0.0119689808726482	0.0119689808726482
1389	ENSMUSG00000003355	Fkbp11	0.0306766030049442	0.320238116322312	0.18349278534148	0.0849015209705912	6.04174753737322	0.0162906157386469	0.00535672573869274	0.00238044308247545	0.00545567665598687	0.00545567665598687
1390	ENSMUSG00000000631	Myo18a	0.0308600369590412	0.320926787109854	-0.189102003688334	0.087592934651921	7.9844170930567	0.0199348969808056	0.00228705852567936	0.0092217247757242	0.00285645326562391	0.0092217247757242
1391	ENSMUSG00000019659	Ccdc12	0.0310101235410873	0.320926787109854	-0.148811671311086	0.0689919422405337	6.01807940848125	0.00868752770596936	0.0016228544012928	0.000932212661769491	0.00551697773988891	0.00551697773988891
1392	ENSMUSG00000020375	Rufy1	0.0308339598076508	0.320926787109854	-0.170546629334835	0.0789856994211912	5.38321161209737	0.0112156789115258	0.00139216213898943	0.0017201292088653	0.00796594893059272	0.00796594893059272
1393	ENSMUSG00000022295	Atp6v1c1	0.0308916776734857	0.320926787109854	-0.168921404795415	0.0782599604534333	5.91198956090746	0.0159098779916245	0.0017514837268687	0.00743544838839072	0.00581167659991713	0.00743544838839072
1394	ENSMUSG00000026478	Lamc1	0.0310194530167728	0.320926787109854	-0.122858422707881	0.0569626802161704	7.25761885215922	0.00842195393397197	0.000114250602421917	0.00475286980369263	0.00336867928923192	0.00475286980369263
1395	ENSMUSG00000030557	Mef2a	0.0307651586508752	0.320926787109854	-0.108381983998716	0.0501745904607022	7.40013403020471	0.00638911999957431	0.000549312645777396	0.0030320919328789	0.00322692164607138	0.00322692164607138
1396	ENSMUSG00000032485	Scap	0.0309264111470827	0.320926787109854	-0.13724212809897	0.063596369796712	6.08000839646692	0.00618635039490266	0.000707465681152108	-3.78033344490393e-05	0.0053592816958281	0.0053592816958281
1397	ENSMUSG00000033436	Armcx2	0.0309965377450964	0.320926787109854	0.178008940590421	0.0825216844048517	8.68583060113184	0.0176779489554542	0.000250468189719495	0.00996427440580143	0.00275542477448601	0.00996427440580143
1398	ENSMUSG00000034708	Grn	0.0310303003812424	0.320926787109854	-0.138505133012978	0.0642213406617123	8.03695570976823	0.0107043582769479	0.000149592961750768	0.00603697793283078	0.00283975101741291	0.00603697793283078
1399	ENSMUSG00000048040	Arxes2	0.0309296320624604	0.320926787109854	0.176649515884977	0.0818588560111118	7.04694035276666	0.0174025622076566	0.00108808293462886	0.00896322552654304	0.00361845300140226	0.00896322552654304
1400	ENSMUSG00000055707	Klhl26	0.0309593868150656	0.320926787109854	0.13241707081224	0.0613725526030585	6.64004227843623	0.00958249939938924	0.00142197954389632	0.00398078946440496	0.00422790577562645	0.00422790577562645
1401	ENSMUSG00000081998	Gm13245	0.0308775336809891	0.320926787109854	-0.648430531125323	0.300387425919343	2.71498182655359	0.183577674834435	0.0742364054005522	-0.00243761949330942	0.0611125030751207	0.0611125030751207
1402	ENSMUSG00000116394	Atp6v1c1	0.0308916776734857	0.320926787109854	-0.168921404795415	0.0782599604534333	5.91198956090746	0.0159098779916245	0.0017514837268687	0.00743544838839072	0.00581167659991713	0.00743544838839072
1403	ENSMUSG00000004568	Arhgef18	0.0311261927835427	0.321459968206103	-0.12947325749208	0.0600676962834925	6.84433753821212	0.00851495641722044	0.0015059373081313	0.00285151156129038	0.00390625489707755	0.00390625489707755
1404	ENSMUSG00000034371	Tkfc	0.0311061745274921	0.321459968206103	-0.138474873888434	0.0642362641026252	7.98032700299692	0.0107041443605599	0.000409843963110544	0.00577960247568277	0.00285781844622834	0.00577960247568277
1405	ENSMUSG00000003812	Dnase2a	0.0312054536975084	0.321608311770078	0.288196448504085	0.13376843067904	4.56121306033531	0.0353096912965464	0.012924048331401	6.6618440393993e-05	0.0139169412380987	0.0139169412380987
1406	ENSMUSG00000009394	Syn2	0.0312958157177641	0.321608311770078	-0.674443530840957	0.313215227778209	3.16720237332306	0.254186757582551	0.0684904171050352	0.0786652512631978	0.041813425969799	0.0786652512631978
1407	ENSMUSG00000011256	Adam19	0.0312415430534598	0.321608311770078	0.362399646210268	0.168246326732542	3.62619912888952	0.0733682428227901	0.0108329087245155	0.0316273309639743	0.0283623182200018	0.0316273309639743
1408	ENSMUSG00000041781	Cpsf2	0.031210279419506	0.321608311770078	-0.0972758304035927	0.0451525591161375	8.20464717912185	0.00434930640444916	0.000261520741486042	0.00162664207130977	0.0027966096506184	0.0027966096506184
1409	ENSMUSG00000051343	Rab11fip5	0.0312778326823877	0.321608311770078	-0.129262387679156	0.0600237688411067	7.4629315240339	0.00933605285162364	0.000529448682386584	0.00487483055644934	0.00317014569082352	0.00487483055644934
1410	ENSMUSG00000057614	Gnai1	0.0311906394294041	0.321608311770078	-0.0986988077730833	0.0458077322544098	8.06142067348683	0.00332595849234105	0.000315024532956209	0.000189378086534654	0.00283249796848133	0.00283249796848133
1411	ENSMUSG00000063838	1700027J19Rik	0.0312721167826404	0.321608311770078	0.402734833306175	0.187006024095408	3.25681457261936	0.0537542854628551	0.0136945632139094	-0.00732496111964767	0.0387623163580493	0.0387623163580493
1412	ENSMUSG00000022340	Sybu	0.0314901629747152	0.323120799606901	0.213493674981424	0.099261381527451	5.27137192701606	0.0246506545867485	0.00620953880701701	0.00751144845501595	0.00856969398709028	0.00856969398709028
1413	ENSMUSG00000024697	Gna14	0.0315158715200326	0.323120799606901	1.43198043943113	0.665883284315176	1.28462530904336	1.14725105167045	0.223607199164693	0.441493623330855	0.193529936259307	0.441493623330855
1414	ENSMUSG00000024990	Rbp4	0.0315195595784769	0.323120799606901	1.09071738429633	0.507204021313857	1.85806484108537	0.528064243784358	0.262730703788743	-0.0487745537106331	0.123153175066678	0.123153175066678
1415	ENSMUSG00000038331	Satb2	0.0315321332030182	0.323120799606901	0.36373016007315	0.169153853541425	5.22939278764292	0.0699473273994602	0.0341084387267049	0.00371335951755564	0.00881110052516572	0.00881110052516572
1416	ENSMUSG00000020078	Vps26a	0.0316210354003396	0.323802975497828	-0.0984179221021141	0.0457934854199457	8.49727667484554	0.00350685153785022	0.00038833291598141	0.000362948734744731	0.00275723204437876	0.00275723204437876
1417	ENSMUSG00000074867	Zfp808	0.0316977941717333	0.324359926245683	0.326903183139888	0.152175326529036	3.82822034945725	0.0337760478558206	0.0106744677452434	-0.00852904210558949	0.0240615272610846	0.0240615272610846
1418	ENSMUSG00000015714	Cers2	0.0318360465705547	0.325315486450347	-0.105463991102677	0.0491338468233029	7.515456017213	0.00458615827181313	0.000495692198855783	0.00106601060867119	0.00312551015662791	0.00312551015662791
1419	ENSMUSG00000029470	P2rx4	0.0318275376928573	0.325315486450347	-0.150189825695938	0.0699673582053263	6.4139867632622	0.0116976285582421	0.00272873103736937	0.00343443575696729	0.0046144157839793	0.0046144157839793
1420	ENSMUSG00000033792	Atp7a	0.0318800853381994	0.325536082678797	-0.126636228799865	0.059012807486605	6.87949192611776	0.00538165168874712	0.00137030505384033	-0.000657015859650705	0.00385346211733632	0.00385346211733632
1421	ENSMUSG00000022385	Gtse1	0.0320364021309034	0.326272125388187	0.207971280953645	0.0970035151964736	7.24368245988369	0.0242672344630172	0.000770672132010151	0.0133438508086986	0.0033834500105977	0.0133438508086986
1422	ENSMUSG00000026399	Cd55	0.0320287532519166	0.326272125388187	-0.0994050675804414	0.0463631882730796	7.89752437786324	0.00464457307385286	0.000336455896477289	0.00176374764808677	0.00288786194379025	0.00288786194379025
1423	ENSMUSG00000037012	Hk1	0.0320421728657088	0.326272125388187	-0.298417794090291	0.139194927212201	4.01209881949226	0.0355950365995953	0.00823084622476452	0.00286800708858647	0.0208319954176502	0.0208319954176502
1424	ENSMUSG00000058761	Rnf169	0.0319917801306945	0.326272125388187	0.145936963738056	0.0680513210475348	6.23521413400367	0.0103845915693809	0.00195469237918614	0.00303944806313384	0.00499178106528583	0.00499178106528583
1425	ENSMUSG00000026893	Gca	0.0320700629157739	0.326326955985068	-0.189457415155358	0.0883854492685746	7.23881814598012	0.0201426188180941	0.00492089068741933	0.00679709077619232	0.00338865829208746	0.00679709077619232
1426	ENSMUSG00000048701	Ccdc6	0.0322855977372316	0.328289738562313	-0.153448269309852	0.0716761056279819	5.57073358511716	0.00839169148028418	0.000632042473988037	0.00102768261854636	0.00707415370300238	0.00707415370300238
1427	ENSMUSG00000062309	Rpp25	0.0324068328333745	0.32929157399014	-0.192713113150934	0.0900799571319509	5.46213074179784	0.0139096550229111	0.00459868760252239	-0.00113849781650514	0.00757291041281878	0.00757291041281878
1428	ENSMUSG00000018672	Copz2	0.0324582245026216	0.32958281182634	0.139314358434191	0.0651390813485476	6.31140197148343	0.00956792312168824	0.0015441522266004	0.0031375677507858	0.00482049765179864	0.00482049765179864
1429	ENSMUSG00000021831	Ero1l	0.0325665290188661	0.329989287752312	-0.152662663249596	0.0714249053813721	6.16099773907151	0.0103794018638327	0.00248834897145591	0.00174619507691283	0.00516392669165103	0.00516392669165103
1430	ENSMUSG00000029587	Zfp12	0.0325618191958847	0.329989287752312	0.198474989077546	0.0928561877762625	6.68327702936548	0.0221644223168082	0.00664773316902307	0.00628567424348772	0.0041589666087477	0.00628567424348772
1431	ENSMUSG00000035356	Nfkbiz	0.0325340315557823	0.329989287752312	0.447260738610091	0.209216695021565	7.05133157451116	0.11253860106151	0.000931703972458098	0.0647257342411618	0.00361269283986629	0.0647257342411618
1432	ENSMUSG00000027204	Fbn1	0.0327667064845521	0.331436509624399	0.352990234240163	0.165340404559263	4.6615959781386	0.0701855708964626	0.0113407509808661	0.0296654230888651	0.0129724719902563	0.0296654230888651
1433	ENSMUSG00000038028	Tigar	0.0327826621529684	0.331436509624399	-0.141201428586747	0.0661447104295372	6.93629237290601	0.0112315002918502	0.00256812826198038	0.00399455581473062	0.00377055466724898	0.00399455581473062
1434	ENSMUSG00000055240	Zfp101	0.0327612820572324	0.331436509624399	0.159597912290387	0.0747532370742357	5.92643297173123	0.0143471038259273	0.00165352630654154	0.00672854337307379	0.00576934561362079	0.00672854337307379
1435	ENSMUSG00000069622	Gm10273	0.032800785607656	0.331436509624399	2.49705069518768	1.16984545745771	1.6855479058013	3.51282472550251	1.53536884081064	0.517438750691026	0.141308663132953	0.517438750691026
1436	ENSMUSG00000032352	Lrrc1	0.0328755430591428	0.331729557660105	-0.120332593227575	0.0563988548534709	7.25919039827317	0.00717868016380259	0.00140422236433215	0.00213915296809363	0.00336702387884217	0.00336702387884217
1437	ENSMUSG00000064194	Zfp936	0.0328627957430338	0.331729557660105	1.00168431852014	0.469446612927324	2.0842227441494	0.545252027135769	0.227928533891636	0.0773721972896408	0.102641649691769	0.102641649691769
1438	ENSMUSG00000058135	Gstm1	0.0330302744689291	0.333059095827171	0.17568275416705	0.0824138056349369	5.49623830629223	0.0138018587691201	0.00277691956691293	0.00290124260259219	0.0074111334719368	0.0074111334719368
1439	ENSMUSG00000025439	Clns1a	0.0331003384941356	0.333302019559004	0.104969399851262	0.0492614236304101	7.60933059700766	0.0048575736669534	0.000587511442978543	0.00135249005128764	0.00305252034416355	0.00305252034416355
1440	ENSMUSG00000102697	Pcdhac2	0.0330820875651011	0.333302019559004	0.466350781872447	0.218832492345178	3.44063972737303	0.0753928764497119	0.0386630384788296	-0.0259780873240809	0.033168451080174	0.033168451080174
1441	ENSMUSG00000007987	Ift22	0.0332130279939179	0.334118251732475	0.204072739678901	0.0958313551685073	5.53212837414414	0.0197280047770419	0.00652945196810911	0.00251342284817339	0.00724602098203978	0.00724602098203978
1442	ENSMUSG00000021140	Pcnx	0.0332505267068939	0.334118251732475	0.287641381538796	0.135103468413128	7.08642308783692	0.0467248059247726	0.0116761011519609	0.0157033196139245	0.00356746379016162	0.0157033196139245
1443	ENSMUSG00000051669	AU021092	0.0332408695811004	0.334118251732475	-0.315031497135028	0.147960331308894	4.2534761732477	0.0338376557303168	0.015469940407437	-0.010389687314717	0.0173684490541196	0.0173684490541196
1444	ENSMUSG00000019986	Ahi1	0.0333469765662173	0.334623640283841	-0.191080050522489	0.0897982913060132	5.15101987639439	0.0175054669879613	0.00281124556723243	0.0053787435273404	0.00928435411498697	0.00928435411498697
1445	ENSMUSG00000024456	Diaph1	0.0333467419695669	0.334623640283841	-0.104307604918527	0.0490194147134137	7.73486239727302	0.00552263876854509	0.000635048761353171	0.00218822103288842	0.00296930576691529	0.00296930576691529
1446	ENSMUSG00000074364	Ehd2	0.0334023929077567	0.334947923348875	0.102778760784873	0.0483161595867867	7.61046181106926	0.00441925881040719	0.00044998137136712	0.00111278951596408	0.00305169554445665	0.00305169554445665
1447	ENSMUSG00000027804	Ppid	0.0335081128342314	0.335689113026036	0.122951129888896	0.0578337256185422	6.4595259804929	0.00488915846386637	0.000486358243311281	-4.37777913369927e-05	0.00453075148506996	0.00453075148506996
1448	ENSMUSG00000029059	Fam213b	0.0335226093559794	0.335689113026036	0.526498534873476	0.247674542563993	2.95763971694184	0.107759996590387	0.0421281614504279	-0.0113784309214126	0.0498858571009969	0.0498858571009969
1449	ENSMUSG00000028246	Faxc	0.0336489185085745	0.33587052583086	0.43597907531376	0.205238684400063	3.47653211713464	0.0637543079891462	0.031011758985417	-0.0225980317907746	0.0321726173759858	0.0321726173759858
1450	ENSMUSG00000032312	Csk	0.0336329677994027	0.33587052583086	0.16380990238526	0.0771071589735454	5.88289168821419	0.0118419366543378	0.00301884989824592	0.00172093937487556	0.00589942104921149	0.00589942104921149
1451	ENSMUSG00000039033	Tasp1	0.033594584359694	0.33587052583086	0.131531992760993	0.0619001909047241	6.6171656533774	0.00792929963477083	0.00148278467656941	0.00194109044701493	0.00426466577449252	0.00426466577449252
1452	ENSMUSG00000055835	Zfp1	0.0336565430367062	0.33587052583086	-0.191158423304519	0.0899923652041814	5.7782428079768	0.0206808137941322	0.00336243100442505	0.00878550768813908	0.0062468278670916	0.00878550768813908
1453	ENSMUSG00000075470	Deaf1	0.0335952531779806	0.33587052583086	-0.0948742684243047	0.0446488899934449	8.5200054286921	0.00308871275670678	0.000234242624276491	0.000251225768214553	0.00275604244219362	0.00275604244219362
1454	ENSMUSG00000022066	Entpd4b	0.0338823817752813	0.337891702710852	-0.196104896603518	0.0924382713672565	5.35143822949277	0.0177587706040441	0.00468547320411472	0.00309156612398679	0.0081317778159351	0.0081317778159351
1455	ENSMUSG00000027422	Rrbp1	0.0339387950699033	0.338221669081511	0.10858674649296	0.0512008877789429	7.70405609193259	0.00668316154540024	0.000573847468633738	0.00335844889539413	0.00298814495004153	0.00335844889539413
1456	ENSMUSG00000001313	Rnd2	0.0340739044301596	0.339334899888265	-0.16898233380545	0.0797388878281432	6.0226237041145	0.0134487929884533	0.00403233531892499	0.00207051998976541	0.0055051000291788	0.0055051000291788
1457	ENSMUSG00000007836	Hnrnpa0	0.0342278339649487	0.339491283878686	0.0940587284147712	0.0444222792457282	9.07283445527664	0.00468758422623381	0.000150639758874088	0.00239119887729175	0.00280936858120409	0.00280936858120409
1458	ENSMUSG00000014980	Tsen15	0.0342300866917682	0.339491283878686	0.188667760737644	0.0891055752085365	5.34776723326713	0.0134025208419476	0.00375848115788958	-0.000353651583614268	0.00815122414197665	0.00815122414197665
1459	ENSMUSG00000033491	Prss35	0.0342001717737187	0.339491283878686	0.368377948706324	0.173951603214603	9.2707209397137	0.0770216862410404	0.000101236058052289	0.0452875043333435	0.00286768117063685	0.0452875043333435
1460	ENSMUSG00000039917	Rhbdd2	0.0341721797517933	0.339491283878686	0.212483672520323	0.100321176324343	5.340914176151	0.0215888275897317	0.00690882050563157	0.00314622232363634	0.00818768712301844	0.00818768712301844
1461	ENSMUSG00000061758	Akr1b10	0.0341914179889957	0.339491283878686	-0.158687067437243	0.0749299010530673	5.77799942978309	0.0096695475215995	0.00217403314626618	0.000469806741296406	0.00624770196146751	0.00624770196146751
1462	ENSMUSG00000067825	Pex26	0.0341737985625513	0.339491283878686	-0.229099071465648	0.108166879372972	6.26039406619265	0.0297860039158712	0.00425858465766511	0.0132915260322657	0.00493421073042147	0.0132915260322657
1463	ENSMUSG00000026659	Dusp12	0.034367746417454	0.340623597438881	0.148032029826624	0.0699673418754116	6.50792493908343	0.0100013326494161	0.00289731950773168	0.00138679060856673	0.0044458238859344	0.0044458238859344
1464	ENSMUSG00000006373	Pgrmc1	0.0344984403749422	0.340986629472844	0.108111010874269	0.0511357305398371	9.663801693654	0.00664423272708844	5.84958868662435e-05	0.00386379851989799	0.00304960875535338	0.00386379851989799
1465	ENSMUSG00000029469	Ift81	0.0344460701678454	0.340986629472844	0.207355824966423	0.0980493471244188	5.78422563209919	0.0179372047273664	0.00819506555572379	-0.00189722395183053	0.00622544615156336	0.00622544615156336
1466	ENSMUSG00000032548	Slco2a1	0.0344749217153938	0.340986629472844	-0.216609660478131	0.102441459593416	4.81727065800437	0.0197454778901996	0.00409182523316464	0.00299511774991574	0.0116495537322795	0.0116495537322795
1467	ENSMUSG00000079553	Kifc1	0.0344885030932699	0.340986629472844	0.122092449746044	0.0577456710100327	7.25340157044975	0.00833919016331675	0.00162871245170527	0.00320531289556914	0.00337313132889313	0.00337313132889313
1468	ENSMUSG00000032554	Trf	0.0345405856768633	0.341170635091633	0.650143124412985	0.307584803192014	3.50979248748273	0.240335918052047	0.0874278258951166	0.0544847908368883	0.0312761323678671	0.0544847908368883
1469	ENSMUSG00000029380	Cxcl1	0.0348230985756797	0.343726977091461	1.34846583031446	0.638959324218014	2.28502255725579	1.03543085026387	0.20650730832329	0.405896218684421	0.087160949705794	0.405896218684421
1470	ENSMUSG00000016239	Lonrf3	0.0349159626619713	0.344238057668876	-0.203537040253551	0.0964936158684269	5.42378740094264	0.0180480387143539	0.00620596653323531	0.000818834326516218	0.00776056032180999	0.00776056032180999
1471	ENSMUSG00000025762	Larp1b	0.0349223574366149	0.344238057668876	-0.211704709784237	0.100369303184154	7.02297624715226	0.0255344616694553	0.00757221687699901	0.00753877865550978	0.00365027217228796	0.00753877865550978
1472	ENSMUSG00000113889	Gm48501	0.0350371095049976	0.345134570531566	-0.62723199591867	0.297558371701072	3.17476209176834	0.198796744815064	0.0912642156726011	0.00969922408218458	0.0415472611814893	0.0415472611814893
1473	ENSMUSG00000000531	Grasp	0.0352605841031529	0.34592589275759	0.314579529900251	0.14941889398232	4.22216265951876	0.0515413211254392	0.0157137552970155	0.0116027908726847	0.0177752535213342	0.0177752535213342
1474	ENSMUSG00000021013	Ttc8	0.0352343362215181	0.34592589275759	0.237488516897987	0.112786056202346	4.82071892860406	0.0238363558973074	0.0074590251058674	0.0011861213938648	0.0116220166046507	0.0116220166046507
1475	ENSMUSG00000022292	Rrm2b	0.0352207257784849	0.34592589275759	-0.239950079343578	0.113946606552139	4.62040930729183	0.0328534071467943	0.00482975170083198	0.0146459920162899	0.0133506497428855	0.0146459920162899
1476	ENSMUSG00000029798	Herc6	0.0351445885158904	0.34592589275759	-0.235861291530573	0.111958312779137	5.10033014522239	0.0241035720026625	0.00919540795687512	7.26012305269155e-05	0.00960658774365141	0.00960658774365141
1477	ENSMUSG00000032135	Mcam	0.0352031309248628	0.34592589275759	-0.18107028233415	0.0859777176434889	5.87112199076817	0.0187065356607909	0.00187928606105477	0.00920896583572049	0.00593590506853908	0.00920896583572049
1478	ENSMUSG00000044551	9930012K11Rik	0.0352555595953807	0.34592589275759	0.340595053228603	0.161771300931785	4.40986403412381	0.045139434728663	0.0237556548197923	-0.0108332327653866	0.0154992758879511	0.0154992758879511
1479	ENSMUSG00000021662	Arhgef28	0.0354280545701562	0.347075760715705	0.15268109227766	0.072586666924623	6.666668655121	0.0133160438400013	0.00218050551375447	0.00572273080908476	0.0041853907760099	0.00572273080908476
1480	ENSMUSG00000029436	Mmp17	0.035426028418963	0.347075760715705	0.387010731613164	0.183988133766436	4.74454561236112	0.0556299952116084	0.0385298649332957	-0.0251588608126944	0.0122475851169885	0.0122475851169885
1481	ENSMUSG00000029561	Oasl2	0.0354974726304407	0.347075760715705	-0.360342994007686	0.171376664111704	3.86177552405251	0.0741980752015937	0.0202635040009214	0.0237914375021622	0.0234279370033428	0.0237914375021622
1482	ENSMUSG00000035929	H2-Q4	0.0354678752977392	0.347075760715705	-0.148893987051455	0.0708015656748562	6.21401677002347	0.00849775454986995	0.00247879149074014	-0.000170130570932012	0.00504050106227633	0.00504050106227633
1483	ENSMUSG00000048763	Hoxb3	0.0354794573171769	0.347075760715705	0.250845580664495	0.119288757246425	4.65813294506824	0.0219251173527107	0.00834092353170603	-0.0045308413429081	0.0130037878763887	0.0130037878763887
1484	ENSMUSG00000000568	Hnrnpd	0.0355491112168623	0.347346437091983	0.0992837099576788	0.0472319050204489	8.40051010079385	0.00415026654754124	0.000580987223008621	0.000910375312807793	0.00276529205478244	0.00276529205478244
1485	ENSMUSG00000044033	Ccdc141	0.0357364811891682	0.348942072217467	0.825228224468837	0.392982072549594	1.88068916223251	0.32103178028791	0.110711744919798	0.0352023720175931	0.120940619098263	0.120940619098263
1486	ENSMUSG00000029538	Srsf9	0.035832711663775	0.349010637642549	0.0973065331419331	0.0463624807710148	7.89226577832963	0.00407093755439602	0.000334215961488164	0.00120374545946841	0.00289000347337591	0.00289000347337591
1487	ENSMUSG00000031023	Akip1	0.0358638517301654	0.349010637642549	0.142189129763752	0.0677585510892627	5.98279739323612	0.010573674902906	0.00127574070215382	0.00435969719286329	0.00561109116642051	0.00561109116642051
1488	ENSMUSG00000032051	Fdx1	0.0358010648532053	0.349010637642549	-0.154898641270404	0.0737900823811	6.78929069227548	0.0137320482295966	0.00117941845091641	0.00698804593579787	0.003991000811266	0.00698804593579787
1489	ENSMUSG00000041974	Spidr	0.0358190217803035	0.349010637642549	0.154736770268135	0.0737201257837629	6.34772433054875	0.0121659149581781	0.00340764997808565	0.00282094319225683	0.00474433544027508	0.00474433544027508
1490	ENSMUSG00000066152	Slc31a2	0.0358551372472823	0.349010637642549	-0.157141660644336	0.0748804791546873	5.69253009435481	0.00952368672423361	0.00184121777045322	0.000803327568566464	0.00656941146720013	0.00656941146720013
1491	ENSMUSG00000051716	Apon	0.0358958551506493	0.34908779321557	0.53971814109956	0.257240745810497	3.12522348728676	0.0946424452353327	0.0559373729171832	-0.0468701933100043	0.0433218290405277	0.0433218290405277
1492	ENSMUSG00000020357	Flt4	0.0359334745140618	0.349219423896713	0.597769491433725	0.284967038918134	2.72112781491423	0.122904797301179	0.0610089012046046	-0.0413760414114814	0.0608004187000495	0.0608004187000495
1493	ENSMUSG00000064294	Aox3	0.0359765827116782	0.349404185746372	0.38759881853512	0.18481799434203	3.83204539412119	0.0755598469093738	0.0272483033314479	0.0108641887565864	0.023988233217468	0.023988233217468
1494	ENSMUSG00000046743	Fat4	0.0361072241391153	0.350241102425954	0.444583800717467	0.212139144967208	4.5303549067101	0.113300046951018	0.00811862597821167	0.0593858992629158	0.0142233267766345	0.0593858992629158
1495	ENSMUSG00000083201	Gm12080	0.0361110653880552	0.350241102425954	0.788487616178218	0.376245248802476	2.22508221050431	0.207877644058359	0.120805568060734	-0.0941007833126893	0.0915351628089206	0.0915351628089206
1496	ENSMUSG00000042185	Nfrkb	0.036158884562088	0.350256198967794	-0.143151436711724	0.0683255986029986	6.52082473321491	0.00806978105859188	0.00257881265618692	-0.000176211520183528	0.0044237684805002	0.0044237684805002
1497	ENSMUSG00000087141	Plcxd2	0.0361609330934336	0.350256198967794	-0.3739868647814	0.178504373596043	4.96808935301509	0.0801964261802048	0.0077033640045445	0.0400923530848289	0.010508826727157	0.0400923530848289
1498	ENSMUSG00000048337	Npy4r	0.0363553651405221	0.351904402228018	0.598629097233812	0.286024364666213	3.0555904663102	0.151495659433166	0.0767739258678495	-0.0217881500970057	0.0459409799062164	0.0459409799062164
1499	ENSMUSG00000051615	Rap2a	0.0363822331321588	0.351929539970849	0.0991001841345868	0.0473567728710841	8.26570357031082	0.0056374506727691	0.000266334993423427	0.00309766091172174	0.00278467143442231	0.00309766091172174
1500	ENSMUSG00000001663	Gstt1	0.036409303501199	0.351956600511591	0.271755593359781	0.129882009926297	6.21116775470534	0.0423985345596915	0.00217746495067643	0.0231265398030655	0.00504707164300109	0.0231265398030655
1501	ENSMUSG00000026121	Sema4c	0.0366489956073261	0.35403759913806	0.189998728021106	0.0909235848848237	6.09777202677783	0.013107126035415	0.00708512107754657	-0.00423853227689228	0.00531552635491506	0.00531552635491506
1502	ENSMUSG00000020863	Luc7l3	0.0368879610891917	0.355128626922499	0.1100496739964	0.0527309884095291	7.26672187272555	0.00654806811631576	0.000811717836238449	0.00283176827913816	0.00335911787173039	0.00335911787173039
1503	ENSMUSG00000031486	Adgra2	0.0369088855704969	0.355128626922499	0.236301445228203	0.113237869703414	7.67219464295098	0.0321388900670426	0.000423452625167239	0.0188107700772837	0.00300872513505155	0.0188107700772837
1504	ENSMUSG00000032202	Rab27a	0.036821983880608	0.355128626922499	-0.33261681920185	0.159319664361655	5.92231240448837	0.0636494910675595	0.00233016992634142	0.0357439632521243	0.00578134305182269	0.0357439632521243
1505	ENSMUSG00000038482	Tfdp1	0.0368574279336734	0.355128626922499	0.153234031721722	0.0734111573221689	8.27611638680545	0.0135112381665645	0.00059485893366837	0.00748893809540198	0.00278283335697642	0.00748893809540198
1506	ENSMUSG00000039652	Cpeb3	0.036888418740133	0.355128626922499	-0.273417299167741	0.131009923839729	4.89798727132013	0.0430234260186445	0.00859013549738259	0.017155264719355	0.0110233073099531	0.017155264719355
1507	ENSMUSG00000111861	AC113124.1	0.036888418740133	0.355128626922499	-0.273417299167741	0.131009923839729	4.89798727132013	0.0430234260186445	0.00859013549738259	0.017155264719355	0.0110233073099531	0.017155264719355
1508	ENSMUSG00000028034	Fubp1	0.0373123622338444	0.358444860915861	0.0958998091475278	0.0460540940374397	8.38699745622633	0.00360072386846909	0.00041466440111999	0.000637450411516742	0.00276680496529402	0.00276680496529402
1509	ENSMUSG00000030591	Psmd8	0.0373102520796939	0.358444860915861	-0.092703689355841	0.0445187228879423	8.54616662841973	0.00370941683658198	0.000217871552488893	0.0011961592356696	0.0027550034788712	0.0027550034788712
1510	ENSMUSG00000032640	Chsy1	0.0373277062057207	0.358444860915861	0.205980280531666	0.0989261711631476	7.11376014792238	0.0244720275995719	0.000784296750565505	0.0138952842609351	0.00353324042055653	0.0138952842609351
1511	ENSMUSG00000057858	Fam204a	0.0374183286671226	0.358727051872924	0.127471129567787	0.0612497375632766	6.63125587875911	0.00833709064419669	0.00138530137411452	0.00294272860364842	0.00424199415324086	0.00424199415324086
1512	ENSMUSG00000058388	Phtf1	0.0374313123781885	0.358727051872924	0.185434584766246	0.0891071887119191	6.92549408072656	0.0198439048643994	0.00228393853286863	0.00962619808734372	0.00378607839156331	0.00962619808734372
1513	ENSMUSG00000072437	Nanos1	0.0373963310433075	0.358727051872924	0.26056611746903	0.125187267813312	5.64479297541966	0.03917463289894	0.0036294512879534	0.0198783267458896	0.00676060833582519	0.0198783267458896
1514	ENSMUSG00000020312	Shc2	0.0376187026749208	0.360017874922531	0.791306866634714	0.380621676861072	2.53158964960273	0.238537591355935	0.146149193116087	-0.0827896628648868	0.071160098228714	0.071160098228714
1515	ENSMUSG00000025231	Sufu	0.0375964267195638	0.360017874922531	0.129380412071224	0.062225225265951	6.59207900949188	0.00966816169959402	0.00133032435261297	0.00447764363648456	0.00430532563227526	0.00447764363648456
1516	ENSMUSG00000037660	Gdf7	0.0376685767361448	0.360017874922531	0.302771731074069	0.145672377210445	4.27156241108603	0.0312053559283229	0.0146919651724484	-0.0100617906886404	0.0171386970507648	0.0171386970507648
1517	ENSMUSG00000039960	Rhou	0.0376901471815449	0.360017874922531	0.173934232098802	0.0836943073092143	6.99682135695158	0.0174816196199031	0.000566185360551649	0.00994092025340216	0.00368572646850175	0.00994092025340216
1518	ENSMUSG00000053886	Sh2d4a	0.0376782104909242	0.360017874922531	-0.1795238639041	0.0863785569637134	5.95718668363242	0.0186221514370776	0.00356226418161115	0.00762961847308906	0.00568170038474067	0.00762961847308906
1519	ENSMUSG00000039841	Zfp800	0.0377279347854364	0.360141576292842	-0.145489257918859	0.0700208743021669	6.73962961997742	0.0114858645645751	0.00328496925862077	0.00313468988343057	0.00406941499843901	0.00406941499843901
1520	ENSMUSG00000045104	Gm5514	0.0379213899042252	0.361750101060043	0.235466067352707	0.113439167485209	5.3081215772436	0.0320754143260499	0.00638709600880912	0.0129155710707967	0.00836508098481738	0.0129155710707967
1521	ENSMUSG00000035629	Rubcn	0.0381355920705683	0.36307687788788	-0.138922033638546	0.067002223675926	6.39971809415614	0.00879698456700971	0.00209243916667967	0.00166654225573153	0.00464150779959857	0.00464150779959857
1522	ENSMUSG00000078922	Tgtp1	0.0381075147074914	0.36307687788788	-0.23061386957241	0.111209079731146	5.85074256786404	0.0307957783493264	0.0025349480009528	0.0160162411210199	0.00600051843129868	0.0160162411210199
1523	ENSMUSG00000078923	Ube2v1	0.0381255095261625	0.36307687788788	-0.107601580937997	0.0518936266805323	7.61034036338272	0.0039746770014978	0.000987638703431846	-0.000361080034193155	0.00305178403165584	0.00305178403165584
1524	ENSMUSG00000062908	Acadm	0.0381682600707998	0.363149456054197	-0.175187360393147	0.084507337359641	6.72717697446025	0.0177769714535948	0.00438727276124784	0.00632496234017643	0.00408922414369378	0.00632496234017643
1525	ENSMUSG00000030316	Tamm41	0.0382509287901248	0.363459021924514	-0.163717855550766	0.079008474246061	5.63195745447228	0.0155318676710709	0.00244085212274875	0.00692265638128698	0.00681345799996714	0.00692265638128698
1526	ENSMUSG00000040118	Cacna2d1	0.0382436839982592	0.363459021924514	0.216594825290436	0.104522410351532	5.67091910540521	0.0271839166216114	0.00630730260262248	0.0100800987959187	0.00665492968339088	0.0100800987959187
1527	ENSMUSG00000019478	Rab4a	0.0383457441176348	0.364121342308909	-0.173312572070569	0.0836798084105712	5.84580494745137	0.0174139466940706	0.00287124283978086	0.00763222266366398	0.00601645863961136	0.00763222266366398
1528	ENSMUSG00000007888	Crlf1	0.038396137172151	0.364361249343056	1.05269767194488	0.508402092614779	1.59802245219563	0.602075479906227	0.236264673168562	0.100765031019906	0.151444358494068	0.151444358494068
1529	ENSMUSG00000026578	Ccdc181	0.0384365563440645	0.364506257023503	-0.142767537998807	0.0689642072264648	6.20760160172563	0.00752217087499784	0.00207878832149695	-0.00031953844258996	0.00505530449606522	0.00505530449606522
1530	ENSMUSG00000032714	Syde1	0.0384643597144409	0.36453151363359	0.0972986007839543	0.0470070682496398	7.86284002359804	0.00515438883513487	0.000411889032479215	0.00248096536849602	0.00290260766566023	0.00290260766566023
1531	ENSMUSG00000039835	Nhsl1	0.0385835786058437	0.365422527619029	-0.135751898639854	0.065624991384236	6.28182872804905	0.00927203160000624	0.00157445472811377	0.00310486802777228	0.00488550451315781	0.00488550451315781
1532	ENSMUSG00000007021	Syngr3	0.0386573147953088	0.365643225395941	-1.21819324479352	0.589120675407486	1.89987814783148	0.861674238729259	0.202316539660617	0.318278215628241	0.119093183922328	0.318278215628241
1533	ENSMUSG00000028646	Rragc	0.0386519681896212	0.365643225395941	-0.124073072933062	0.06000033548299	6.29228983647999	0.00741202598853571	0.00053787691157782	0.0029543577889472	0.0048621834755292	0.0048621834755292
1534	ENSMUSG00000061740	Cyp2d22	0.0387737837207895	0.366505778325585	1.22149925189098	0.591072923453755	1.49836472275634	0.60802918909407	0.360245786720101	-0.15973195874135	0.163805014540151	0.163805014540151
1535	ENSMUSG00000021203	Otub2	0.0390194652051955	0.368347816064671	0.264460569600059	0.128131265940641	5.3062861886322	0.0360771396338736	0.0162512787066183	0.00261787350827777	0.00837515326070855	0.00837515326070855
1536	ENSMUSG00000029455	Aldh2	0.0390163574604003	0.368347816064671	0.104840610968647	0.0507945169288053	7.46371004226926	0.00525771256884037	0.000700659578066149	0.00174964849237946	0.00316946484697988	0.00316946484697988
1537	ENSMUSG00000024816	Frmd8	0.0391428670894387	0.368801637122363	-0.140539242466942	0.0681342319670472	6.94910638702629	0.0114961118808419	0.000758745055172035	0.00620466529343706	0.00375228310882497	0.00620466529343706
1538	ENSMUSG00000027984	Hadh	0.0391438427262977	0.368801637122363	-0.129933323099357	0.0629927347326689	7.95665066931824	0.00982650209041302	0.000612274884191442	0.00533985205945914	0.0028659066528188	0.00533985205945914
1539	ENSMUSG00000029723	Tsc22d4	0.0391222918956633	0.368801637122363	0.123539027759347	0.0598861455715554	6.98717305942995	0.00737501678737988	0.0016805335433371	0.00181502817349086	0.00369899210378918	0.00369899210378918
1540	ENSMUSG00000034330	Plcg2	0.0393129220717749	0.370154136390089	-0.285244216359825	0.138407836689883	4.37446155220958	0.0428668398031143	0.0128350328836978	0.0102369182576711	0.0159000610020621	0.0159000610020621
1541	ENSMUSG00000039747	Orai2	0.0393502222882604	0.370155319354695	0.119591486332581	0.0580398718672092	6.96170672702829	0.00524363935528713	0.00131846234853866	-0.000127209505643442	0.00373447774100444	0.00373447774100444
1542	ENSMUSG00000073758	Sh3d21	0.0393641036168923	0.370155319354695	-0.655410171714052	0.318104631038721	2.93015763844722	0.25029741550181	0.0732637940706954	0.0785220403617257	0.0510501084333385	0.0785220403617257
1543	ENSMUSG00000027896	Slc16a4	0.0395906044857659	0.370284869335332	0.172433859406993	0.0837873034927773	7.48594789344659	0.0173444054329067	0.000641059597116757	0.00988940874276941	0.00315025999330366	0.00988940874276941
1544	ENSMUSG00000028070	Naxe	0.0396227445703716	0.370284869335332	0.115528695286821	0.056145657215081	7.03228764440317	0.00610430387647654	0.00109067022365971	0.00153462983393269	0.00363783201251036	0.00363783201251036
1545	ENSMUSG00000029484	Anxa3	0.0396200950687016	0.370284869335332	-0.155932766653306	0.0757805693864198	8.53586402619457	0.014185741950682	0.000124235594434628	0.00848980645036036	0.00275537047050478	0.00848980645036036
1546	ENSMUSG00000030340	Scnn1a	0.0396398690026987	0.370284869335332	0.548065662374164	0.266376871871546	3.38132126543049	0.175260756523773	0.038680791701182	0.0677541651009227	0.0348810590061262	0.0677541651009227
1547	ENSMUSG00000038128	Camk4	0.0394562291960453	0.370284869335332	0.299721414286656	0.14553843859534	4.28972549026479	0.036590346771808	0.0148604448035096	-0.00280985865699717	0.0169117108596445	0.0169117108596445
1548	ENSMUSG00000041180	Hectd2	0.0396617932380895	0.370284869335332	0.50735694689726	0.246618516943305	3.04715952035052	0.0990505812024145	0.0449627254638302	-0.0176786507976532	0.0462683138851426	0.0462683138851426
1549	ENSMUSG00000051427	Ccdc157	0.0396664197378772	0.370284869335332	0.180045241575861	0.0875193083281487	5.42979240244582	0.018731044199953	0.00375868122143195	0.00749901564821766	0.00773076277392438	0.00773076277392438
1550	ENSMUSG00000060038	Dhps	0.0396753727229055	0.370284869335332	-0.178700557461225	0.0868695940397262	5.93876964609419	0.0186357584134378	0.00273551915045636	0.0085839704024839	0.00573379291338098	0.0085839704024839
1551	ENSMUSG00000063229	Ldha	0.0396074038528158	0.370284869335332	-0.122093514126707	0.0593314803810164	8.92583134354508	0.00869631733458607	5.79018072635871e-05	0.00522243503904082	0.00277966333574418	0.00522243503904082
1552	ENSMUSG00000075595	Zfp652	0.0396843232377315	0.370284869335332	0.130303158841354	0.063345603238882	7.48250760772236	0.00990887250084801	0.00122556121236339	0.0047934369621834	0.00315320022086801	0.0047934369621834
1553	ENSMUSG00000079144	A130010J15Rik	0.0396092162408512	0.370284869335332	0.261824251468568	0.127234956114857	4.71885710342609	0.0247723911761928	0.0118160836765735	-0.00655757170273625	0.0124670174097508	0.0124670174097508
1554	ENSMUSG00000083902	Gm15975	0.0396031423658765	0.370284869335332	0.295916655953755	0.143797930317722	4.42057044461605	0.027458471889133	0.0156362828277432	-0.0141506931928968	0.0153804843177472	0.0153804843177472
1555	ENSMUSG00000028885	Smpdl3b	0.0397303587175357	0.370476013764802	0.177066015980519	0.0860989303712586	6.73324102966857	0.0183013431778541	0.00124352335768815	0.0098760153589241	0.00407958110761203	0.0098760153589241
1556	ENSMUSG00000098470	C1rb	0.0397791703264131	0.370692782604749	0.198970004642331	0.0967736601689556	5.50198929683169	0.0163261661882279	0.00666338637931534	-0.00110157717429394	0.00738432557442941	0.00738432557442941
1557	ENSMUSG00000020108	Ddit4	0.039955674444715	0.372098445374674	0.130078282849657	0.063322874238991	7.72308337252513	0.00988785158299936	0.000504286909507435	0.00551039269332316	0.00297638487672048	0.00551039269332316
1558	ENSMUSG00000037606	Osbpl5	0.0400778320240506	0.372996511135259	-0.144314465558196	0.070296285383734	5.85332458540598	0.0085587131044657	0.00142012363226099	0.00146826838481569	0.00599222797586608	0.00599222797586608
1559	ENSMUSG00000030934	Oat	0.040104366770461	0.373004052707944	0.0907351942829292	0.04420344771208	8.22397137448216	0.00388750150373875	0.000138301039624216	0.00163374753446388	0.00279261614482767	0.00279261614482767
1560	ENSMUSG00000116165	Pdxp	0.0401604217550289	0.373285971440973	0.331102467122574	0.161348500987701	4.39617738107052	0.0641286596455702	0.0131163236349943	0.025933684521473	0.0156527530989757	0.025933684521473
1561	ENSMUSG00000054892	Txk	0.0403093126624417	0.374429874186678	0.829749105951252	0.40464410702021	2.15175639752502	0.319244888585398	0.148437822100074	-0.00756305342841398	0.0971674579192012	0.0971674579192012
1562	ENSMUSG00000025137	Pcyt2	0.0404075603697266	0.374928033856391	-0.132734637269834	0.0647625598276671	6.31088825354429	0.00580737375809303	0.00146968070486469	-0.000817394981431185	0.00482160302828354	0.00482160302828354
1563	ENSMUSG00000048058	Ldlrad3	0.0404663705507071	0.374928033856391	0.682429039526294	0.333061753986908	3.74953192958557	0.272828976559236	0.032642531638916	0.133752666314337	0.0256331499144938	0.133752666314337
1564	ENSMUSG00000055447	Cd47	0.0404430998382588	0.374928033856391	-0.118999497833234	0.0580713533673323	6.82461713635236	0.00617590733245375	0.00112208945630304	0.00128746452755351	0.00393633366656733	0.00393633366656733
1565	ENSMUSG00000095427	Rps2-ps6	0.0404168567816175	0.374928033856391	0.817267698884969	0.398771617928873	2.58462813947153	0.342384906236842	0.170425044373408	0.0070836540573708	0.0681031605250081	0.0681031605250081
1566	ENSMUSG00000030890	Ilk	0.040623063602478	0.375883390914426	0.0921546477462259	0.0450115227766514	8.02097239454517	0.00408895439246516	0.000194386800032146	0.00173212652758748	0.00284466897397737	0.00284466897397737
1567	ENSMUSG00000040616	Tmem51	0.0406472522037117	0.375883390914426	0.57845774631302	0.282572822620741	2.38571849109401	0.168907117760304	0.0395175758991348	0.0461363097001688	0.0802535242266439	0.0802535242266439
1568	ENSMUSG00000116465	AL663037.3	0.0406472522037117	0.375883390914426	0.57845774631302	0.282572822620741	2.38571849109401	0.168907117760304	0.0395175758991348	0.0461363097001688	0.0802535242266439	0.0802535242266439
1569	ENSMUSG00000030282	Cmas	0.0408959279500308	0.377941972769564	-0.15243271052897	0.0745544035039677	5.65461634476599	0.0100311789110399	0.00161696194568435	0.00220861247841222	0.00672057667706429	0.00672057667706429
1570	ENSMUSG00000025451	Paip1	0.0410026069520947	0.378686497328263	0.0987367926286875	0.0483174047118965	7.83246628072584	0.00438971983800949	0.000585148416606288	0.00124614354893014	0.0029167089805335	0.0029167089805335
1571	ENSMUSG00000024795	Kif20b	0.0410966110158742	0.379313087033849	0.159508585765592	0.0780927151012235	5.8003750816739	0.0149510632621391	0.00228913570856362	0.00685857251925768	0.00616872352151596	0.00685857251925768
1572	ENSMUSG00000020894	Vamp2	0.0411557456178684	0.379375913197134	-0.176388504628841	0.0863820638697946	5.44186176892045	0.0148559029780991	0.00352145656212109	0.00338108294855339	0.00767133487548683	0.00767133487548683
1573	ENSMUSG00000052751	Repin1	0.0411550469066433	0.379375913197134	-0.212175479252077	0.103907522885905	6.12693610937472	0.0264616581734964	0.00716262720150843	0.00903253276691885	0.00524486962978261	0.00903253276691885
1574	ENSMUSG00000027820	Mme	0.0412799307941897	0.380278905029066	0.861390339060814	0.422103819230183	1.84803719771172	0.257469617023176	0.143111579282369	-0.099522051588638	0.124145872030691	0.124145872030691
1575	ENSMUSG00000043885	Slc36a4	0.0413257410134829	0.380459202981271	0.138473787885366	0.0678710935128908	6.12613322157222	0.00644223504261584	0.00166293113487776	-0.000800758555853496	0.00524679686707559	0.00524679686707559
1576	ENSMUSG00000001054	Rmnd5b	0.0414730840346602	0.380466497982749	-0.12951561614292	0.0635263798291256	6.40954893040439	0.00987500956849721	0.00142206187060483	0.00463133953068668	0.00462279392605568	0.00463133953068668
1577	ENSMUSG00000001739	Cldn15	0.0414211263202075	0.380466497982749	0.310869778569394	0.152440226430861	4.36503654526617	0.0344392309244419	0.0188481636779009	-0.0120391322327675	0.0160088702735376	0.0160088702735376
1578	ENSMUSG00000007613	Tgfbr1	0.0415508765017217	0.380466497982749	-0.119316225306355	0.0585460145824898	6.52880431359451	0.00464286868648497	0.000731221075111017	-0.000266270825013526	0.00441023266012864	0.00441023266012864
1579	ENSMUSG00000033355	Rtp4	0.041587774509143	0.380466497982749	-0.731707728783506	0.359098898712512	2.91065730438793	0.315361282976302	0.0770684201160976	0.116359608468711	0.0518920404613321	0.116359608468711
1580	ENSMUSG00000038781	Stap2	0.0415779671963763	0.380466497982749	-0.679072488957874	0.333251167957025	2.61440351230791	0.269871020899983	0.10014230444998	0.0642691797027081	0.0664422069671018	0.0664422069671018
1581	ENSMUSG00000047648	Fbxo30	0.0414723291879099	0.380466497982749	0.12444176594802	0.0610374703259959	6.944340618776	0.00658265891696747	0.00182929972441363	0.000591866504697288	0.00375905945128161	0.00375905945128161
1582	ENSMUSG00000051790	Nlgn2	0.0414366986560139	0.380466497982749	0.162248314003677	0.0795672811364915	6.96789291950048	0.0154944972920548	0.002464675716882	0.00703175262429821	0.00372579559807065	0.00703175262429821
1583	ENSMUSG00000063406	Tmed5	0.0414496306251651	0.380466497982749	-0.148980146643559	0.0730651574575805	6.9496679227617	0.013064745909342	0.00265776796905745	0.0053500078823941	0.00375148617933723	0.0053500078823941
1584	ENSMUSG00000068739	Sars	0.0415370622946969	0.380466497982749	-0.0939779062968932	0.046109897612525	9.00455508879592	0.00359102614760646	0.000395033940175822	0.000781806167351929	0.00279415004658048	0.00279415004658048
1585	ENSMUSG00000076435	Acsf2	0.0415889240898384	0.380466497982749	0.226662314775252	0.11123928753501	5.46791936728516	0.0302617563913387	0.00205315250183951	0.0165081161351053	0.00754511589577292	0.0165081161351053
1586	ENSMUSG00000037921	Ddx60	0.0416762518937157	0.381025001550364	-0.333485216287592	0.163734918606086	6.00645549953005	0.0655346651298445	0.00626233024347286	0.0339513551129398	0.00554760510425449	0.0339513551129398
1587	ENSMUSG00000062116	Zfp954	0.0417159568079871	0.381147683500828	0.22750330641046	0.111721523361541	5.25327898820019	0.0305053648669757	0.00596114719850078	0.0127614009748342	0.00867272560105282	0.0127614009748342
1588	ENSMUSG00000040010	Slc7a5	0.0417984784912859	0.381661170103051	-0.137548161007796	0.0675739339088417	5.96578532143928	0.0111553328316877	0.000388730334961664	0.0064606244809131	0.00565776404258228	0.0064606244809131
1589	ENSMUSG00000038086	Hspb2	0.0418818023344815	0.382181330302066	-0.187710665536964	0.0922550440933766	5.49653869832705	0.0188228054543477	0.00535675986197731	0.00495851172233352	0.00740972987902898	0.00740972987902898
1590	ENSMUSG00000028708	Mknk1	0.0419190174709172	0.382280348005219	-0.202935283219324	0.0997556736194382	4.94931301587726	0.0133722590225384	0.00428271420320912	-0.00301091386577625	0.0106440774256927	0.0106440774256927
1591	ENSMUSG00000035168	Tanc1	0.0419633618656627	0.382444215620433	-0.0978035308279083	0.0480870904584711	7.64116951663531	0.00382687086568253	0.000438735744480964	0.00075777884672016	0.0030298166586608	0.0030298166586608
1592	ENSMUSG00000030805	Stx4a	0.0419915538332769	0.382460760416153	-0.114794396325932	0.0564487506225017	6.88807978516947	0.00603895294766839	0.000938959409498673	0.00166807423964872	0.00384073276076341	0.00384073276076341
1593	ENSMUSG00000040904	Gm21988	0.042301898567859	0.385045529964819	0.279934773607277	0.137862376994762	5.02392179089621	0.0291686549277137	0.0183918926316532	-0.0113173780249702	0.0101171598543155	0.0101171598543155
1594	ENSMUSG00000042826	Fgf11	0.0425769184849187	0.387305720220402	-1.02773610071511	0.506814038016682	2.25100312479695	0.625105010770857	0.214267483269803	0.171023220426359	0.0896187548331066	0.171023220426359
1595	ENSMUSG00000023809	Rps6ka2	0.0427109503440759	0.388281366764327	0.16728605837267	0.0825482081144812	5.72535510636061	0.0107005063214736	0.00377855931206176	-0.000897160907418875	0.00644275068230579	0.00644275068230579
1596	ENSMUSG00000027447	Cst3	0.0428449929727023	0.388525577300927	0.0948213742052689	0.046820331550774	8.79871447504252	0.00532790003768215	0.000134651048908702	0.00315356412087791	0.00276310979155472	0.00315356412087791
1597	ENSMUSG00000027938	Creb3l4	0.0428060103222945	0.388525577300927	-0.934318192016834	0.461255517355687	2.23318510971733	0.500415728756135	0.228202995932329	0.0699602335377378	0.0909319825042652	0.0909319825042652
1598	ENSMUSG00000039985	Fam60a	0.0428087078517626	0.388525577300927	-0.180270727595991	0.0889974615947209	6.06183230311414	0.0190270172924392	0.00647613595630171	0.00512105994875164	0.00540468629915403	0.00540468629915403
1599	ENSMUSG00000079037	Prnp	0.0428251335167222	0.388525577300927	-0.215106077361832	0.106203644798874	8.04477926862445	0.0274162443576767	0.000336409094728969	0.0165824121581193	0.00283739552658967	0.0165824121581193
1600	ENSMUSG00000032657	Fam189b	0.0428863232468831	0.388657304424878	-0.273447427717013	0.135048077889225	5.12858457278742	0.0393644025415847	0.0179315930513238	0.00323384922876289	0.0094253819610377	0.0094253819610377
1601	ENSMUSG00000021556	Golm1	0.0434827002976243	0.392464610105925	-0.0966759075961122	0.0478820334709566	8.27569384995474	0.00363804903886998	0.000656126868862844	0.000386597763650135	0.00278290682510787	0.00278290682510787
1602	ENSMUSG00000026315	Serpinb8	0.0434376235197323	0.392464610105925	-0.259431505873961	0.12846467374303	5.70271736057578	0.0363873499485998	0.0182250710263873	0.00201985156935097	0.00652968757346745	0.00652968757346745
1603	ENSMUSG00000027360	Hdc	0.0434278046715017	0.392464610105925	-0.998839264806389	0.494579682111199	0.954488081134673	0.505831835256619	0.117566986240696	0.140592853985465	0.249346606695126	0.249346606695126
1604	ENSMUSG00000028159	Dapp1	0.043478816159411	0.392464610105925	-0.148161065485106	0.0733804517848875	5.99235089059593	0.0103685995038483	0.00249177364666244	0.00223708773601735	0.00558526240956886	0.00558526240956886
1605	ENSMUSG00000030034	Ino80b	0.0434007981095348	0.392464610105925	-0.159524597529008	0.0789791346080625	5.94153369961025	0.0116039251222633	0.00363065452871316	0.00133121541781906	0.00572590102644451	0.00572590102644451
1606	ENSMUSG00000037971	1110032A03Rik	0.0434654782698621	0.392464610105925	0.23055943914728	0.114183035955233	4.90489053688213	0.031515829897397	0.00858517803258355	0.0108754887216972	0.0109714705173476	0.0109714705173476
1607	ENSMUSG00000045763	Basp1	0.0434959054096705	0.392464610105925	0.0879592477576349	0.043567552426725	8.61235275704874	0.00367036973588782	9.32466269449085e-05	0.00159340456813147	0.00275395080973823	0.00275395080973823
1608	ENSMUSG00000043388	Tmem130	0.0435267978683598	0.392499110131354	0.362635633897694	0.179645376530283	3.54643910301393	0.0476533833880464	0.0180881846309571	-0.00783568151054245	0.0303205073321039	0.0303205073321039
1609	ENSMUSG00000014245	Pigl	0.0435745362925788	0.392504027339484	-0.287019155849229	0.142218192866333	4.39222039416314	0.0305093858871702	0.0146415540248276	-0.00739732010001626	0.0156974675484207	0.0156974675484207
1610	ENSMUSG00000021765	Fst	0.0435814816563151	0.392504027339484	0.258311635380279	0.127997827007344	4.87270655266015	0.0386484128982048	0.0133597560001599	0.00992892225778307	0.0112154095777429	0.0112154095777429
1611	ENSMUSG00000028906	Epb41	0.0436464874403566	0.392601779085094	-0.152276151095852	0.075478768059224	7.00232364943767	0.0137928611710557	0.0039666050163746	0.0045789616252326	0.00367820597347489	0.0045789616252326
1612	ENSMUSG00000030839	Sergef	0.043626972726799	0.392601779085094	-0.177101721569222	0.0877759212377127	5.27855985532687	0.0131353061921415	0.00302773419338108	0.00162951612825257	0.00852918433031262	0.00852918433031262
1613	ENSMUSG00000026020	Nop58	0.0437555960567195	0.393205472652002	0.108524408776859	0.0538202168194641	7.64719035560041	0.007009203076303	0.000600787747227688	0.0037441358605135	0.00302564332393627	0.0037441358605135
1614	ENSMUSG00000036026	Tmem63b	0.0437678367489883	0.393205472652002	-0.131408159798304	0.0651726799067578	6.35086285785184	0.0102774051859472	0.000854383210020994	0.00551683409932207	0.00473793099041335	0.00551683409932207
1615	ENSMUSG00000017288	Vps53	0.0438686678578547	0.39362356679387	-0.145786619946974	0.0723383475117029	5.97664550712305	0.00733124713502764	0.00222138823223008	-0.00102748127178178	0.00562786654885577	0.00562786654885577
1616	ENSMUSG00000035829	Ppp1r26	0.0438632486002594	0.39362356679387	0.543534382024072	0.269691205199094	2.66866562596413	0.100954536880291	0.0455859451054718	-0.0301788831709671	0.0635140741371383	0.0635140741371383
1617	ENSMUSG00000037190	Cyb561d2	0.0439120054363223	0.393768756231709	-0.183669596520889	0.0911543403854996	5.23291306405988	0.0155021441262796	0.00367313286605813	0.00305410203448658	0.00879053779061516	0.00879053779061516
1618	ENSMUSG00000026563	Tada1	0.0441131512713293	0.395083813115673	0.134088302544621	0.0666107136867684	6.4503965712928	0.00568287019903445	0.00210827481216791	-0.00174706439311149	0.00454720595462305	0.00454720595462305
1619	ENSMUSG00000028800	Hdac1	0.0440910660097893	0.395083813115673	0.147432883042297	0.0732322288135934	5.78077961159532	0.00815575597910719	0.00180670202166988	0.000236822326402723	0.00623773698383988	0.00623773698383988
1620	ENSMUSG00000027602	Map1lc3a	0.0442021544784927	0.39557731484038	0.172682290011302	0.0858189913097057	7.10724407978108	0.0177836311083628	0.000720338167553972	0.010327010736569	0.00354131602383948	0.010327010736569
1621	ENSMUSG00000036098	Myrf	0.0442228156797418	0.39557731484038	0.118285160621466	0.0587906391961377	9.56017811099307	0.00834502087548239	0.000123052323265028	0.00506145656237064	0.00299270692624142	0.00506145656237064
1622	ENSMUSG00000032418	Me1	0.0443630850719181	0.396587381962276	0.150005385945516	0.0746056459872916	8.98248025648875	0.0134296876396165	8.43062214479302e-05	0.00826469739832369	0.00278975866078343	0.00826469739832369
1623	ENSMUSG00000016921	Srsf6	0.0443933243212195	0.396613187096539	0.0898440863147682	0.0446905931108687	8.62884655478259	0.00317310501459013	0.000241833951029947	0.00069756237505678	0.0027540397178719	0.0027540397178719
1624	ENSMUSG00000037410	Tbc1d2b	0.0445134160524158	0.397441214753712	0.135104685799812	0.0672422320258859	5.99376034320279	0.00987507778970692	0.00120080242673447	0.00429806626349944	0.00558147422500014	0.00558147422500014
1625	ENSMUSG00000034445	Cyb561a3	0.0446048394194402	0.398012413281159	-0.131964262980114	0.0657074092900589	6.34252614580172	0.0072202620773296	0.00172119301874417	0.000773672063961121	0.0047550024346728	0.0047550024346728
1626	ENSMUSG00000027901	Dennd2d	0.0446773635210004	0.398414373342255	-0.349747511145451	0.174204855016693	4.18716874278447	0.0387582784757144	0.0272771387012667	-0.0247005361887876	0.0182438585658138	0.0182438585658138
1627	ENSMUSG00000026788	Zbtb43	0.0448495438723129	0.399703986569475	-0.17655379709416	0.0880101029508512	5.77993407517017	0.0143039710196466	0.00537790434695629	0.000812843201964819	0.00624076298517285	0.00624076298517285
1628	ENSMUSG00000095430	Vmn1r72	0.0449593336034826	0.400436325092443	0.664262170945689	0.331297088675117	2.40085969197073	0.213207385540772	0.0853758708772792	0.0156667741426316	0.0792607705696336	0.0792607705696336
1629	ENSMUSG00000034620	Tmem5	0.0449942477057959	0.400501284060185	0.12635967000756	0.0630314515810309	6.53415255932198	0.00609938200013188	0.00155824193690014	7.84482366071343e-05	0.00440120389571762	0.00440120389571762
1630	ENSMUSG00000028459	Cd72	0.0450410317653762	0.400671754968071	-1.0517709474103	0.524764821671054	2.04106970191946	0.55539312094386	0.306777385399435	-0.0273692814007429	0.106289791695744	0.106289791695744
1631	ENSMUSG00000020674	Pxdn	0.0451131496335777	0.401067240764486	0.130702861265632	0.065234077373576	7.18985451476505	0.0102315532038451	0.000590614512418834	0.00579261276375373	0.00344285279700238	0.00579261276375373
1632	ENSMUSG00000020638	Cmpk2	0.0454387663780326	0.402171936534356	-0.983818197341601	0.491768983516316	1.47547340251626	0.384127024008211	0.195981767310016	-0.0787848293324309	0.166773332412989	0.166773332412989
1633	ENSMUSG00000024583	Txnl1	0.0453065244180912	0.402171936534356	0.090028133451269	0.0449736486380171	8.4249640791693	0.00317803601978051	0.00027114759161052	0.00066199812834523	0.00276279601611321	0.00276279601611321
1634	ENSMUSG00000025040	Fundc1	0.045317082104292	0.402171936534356	0.138090582186445	0.0689866766790074	5.91614989471905	0.0072611746048258	0.00133933910696019	0.000586250815850229	0.00579940323186066	0.00579940323186066
1635	ENSMUSG00000036099	Vezt	0.0454870328218168	0.402171936534356	-0.136339025802353	0.0681653362248101	7.57801582051432	0.0111523146621901	0.0020085155504446	0.0049612540435175	0.0030758770983827	0.0049612540435175
1636	ENSMUSG00000042759	Apobr	0.0453935746263259	0.402171936534356	-0.291770815095704	0.145813302392577	3.699498070036	0.0386029366452128	0.00519309783751442	0.0111367447658974	0.0266991808944292	0.0266991808944292
1637	ENSMUSG00000046027	Stard5	0.0453560458834283	0.402171936534356	-0.105536045664341	0.0527327614170462	7.18118833064311	0.00620642515100728	0.000718341771930433	0.00286299331640397	0.00345277441807025	0.00345277441807025
1638	ENSMUSG00000063455	D630045J12Rik	0.0454477645877169	0.402171936534356	0.186315543527171	0.0931351202503076	6.05382427866451	0.0208230252767947	0.00300665374457402	0.0100045721914849	0.00542490946608187	0.0100045721914849
1639	ENSMUSG00000068744	Psrc1	0.0454193013184387	0.402171936534356	0.242798020611901	0.1213534820152	7.1859609230274	0.0353572647605737	0.00056359912498581	0.0215264022708345	0.00344729834994391	0.0215264022708345
1640	ENSMUSG00000082286	Pisd-ps1	0.0454745590401678	0.402171936534356	-0.283737138284438	0.141851681384858	4.76778562526379	0.0482983085066063	0.0102502604100034	0.0199325888575637	0.0120528213534154	0.0199325888575637
1641	ENSMUSG00000008489	Elavl2	0.0455785479759729	0.402735493998542	0.225171535365923	0.112626563775338	5.34495755853694	0.0185501730288509	0.0108609660473263	-0.0066865823884053	0.00816614825443429	0.00816614825443429
1642	ENSMUSG00000079685	Ulbp1	0.0456603542683469	0.402967216610487	0.173524516427758	0.0868265260426245	6.33804429886097	0.0180798420900028	0.0026113811587588	0.00869688727818702	0.00476426003089148	0.00869688727818702
1643	ENSMUSG00000115960	AC147512.2	0.0456603542683469	0.402967216610487	0.173524516427758	0.0868265260426245	6.33804429886097	0.0180798420900028	0.0026113811587588	0.00869688727818702	0.00476426003089148	0.00869688727818702
1644	ENSMUSG00000029387	Gtf2h3	0.0457574378185092	0.403333038521813	0.151980319118726	0.0760805427273792	6.32845701189472	0.00852450478786272	0.00389811772008992	-0.00190424326004783	0.00478425575244895	0.00478425575244895
1645	ENSMUSG00000055733	Nap1l3	0.04574366904362	0.403333038521813	1.52712255283092	0.764420892349302	1.34629269904138	1.40083814820158	0.218830403917502	0.657678547072652	0.184478874647668	0.657678547072652
1646	ENSMUSG00000026222	Sp100	0.0458543884549577	0.403761542850475	-0.159493854059673	0.0798774778744126	6.68685345420487	0.0152879806107352	0.00217544817796546	0.00739516902940045	0.00415328233763502	0.00739516902940045
1647	ENSMUSG00000028483	Snapc3	0.045861742143085	0.403761542850475	-0.198622831260212	0.0994773652859347	5.91979014206762	0.0179126139680107	0.00905490151800603	-0.00145826996967611	0.00578871778834091	0.00578871778834091
1648	ENSMUSG00000054312	Mrps21	0.0459334226919973	0.404147226355559	0.12547349157577	0.0628623260284481	7.44567414906862	0.00946508556691305	0.000667101024230587	0.00526040702632976	0.00318538430081638	0.00526040702632976
1649	ENSMUSG00000021575	Ahrr	0.0460945353124298	0.404826014596111	0.439297954835669	0.22025173965607	3.1475324781856	0.111420629074882	0.0302524886370198	0.0366547877855319	0.0425137545952683	0.0425137545952683
1650	ENSMUSG00000024074	Crim1	0.0460696985769487	0.404826014596111	0.0975259077275246	0.0488911914128797	10.0992873121133	0.00572180912074842	3.58443032404622e-05	0.0035496785934158	0.00336625444014715	0.0035496785934158
1651	ENSMUSG00000048915	Efna5	0.0460413731044335	0.404826014596111	-0.0967748226825925	0.0485083471295921	7.84790917790412	0.0028904772973146	0.000620187487485168	-0.000519103230309545	0.00290940212438234	0.00290940212438234
1652	ENSMUSG00000051451	Crebzf	0.0461222466284673	0.404826014596111	0.119455648857679	0.0598993512670773	6.57063907954734	0.00774233275307273	0.00104145378367097	0.00328534264116638	0.0043404446396541	0.0043404446396541
1653	ENSMUSG00000038295	Atg9b	0.0462417292501078	0.405629203948314	-0.467074096212087	0.234336122429454	4.89445669355212	0.131343565336028	0.00929895344857079	0.0730711739643375	0.0110499203786118	0.0730711739643375
1654	ENSMUSG00000003200	Sh3gl1	0.0464177412143571	0.405945263937381	-0.114046232966274	0.0572643510553687	8.22794065148958	0.00783701005829032	0.000284526659737499	0.00463428219295126	0.00279182057375957	0.00463428219295126
1655	ENSMUSG00000017446	C1qtnf1	0.0463648817470812	0.405945263937381	0.280192033785855	0.140654676653705	5.89705194319775	0.0472927584165864	0.017389077823107	0.0122865292737303	0.00585629631492623	0.0122865292737303
1656	ENSMUSG00000027206	Cops2	0.0463167125257887	0.405945263937381	0.105467632175771	0.0529324303731065	8.24178782688943	0.00437315368121627	0.00141365232345648	-0.000118493260722716	0.00278911095434918	0.00278911095434918
1657	ENSMUSG00000031748	Gnao1	0.0463363040405809	0.405945263937381	0.766102113124583	0.384528250637853	1.79992013991639	0.249755397619599	0.092778942865379	-0.000676863741111491	0.129014020442532	0.129014020442532
1658	ENSMUSG00000033039	Micall1	0.0464075224832949	0.405945263937381	0.149292637165598	0.0749586048360408	5.88760066640782	0.0134290383803165	0.00141343570380792	0.00701475295464067	0.005884988286157	0.00701475295464067
1659	ENSMUSG00000021285	Ppp1r13b	0.0465024356715615	0.405951425188225	0.132199185729135	0.0664049215535275	6.12988260187422	0.00753128664558207	0.00137661534375263	0.00148375869793251	0.0052378050660426	0.0052378050660426
1660	ENSMUSG00000021360	Gcnt2	0.0464884448002426	0.405951425188225	0.10467674205115	0.0525767735330725	7.26800053096608	0.00582231783539809	0.000788695531624517	0.00238024414020683	0.00335778014109747	0.00335778014109747
1661	ENSMUSG00000055737	Ghr	0.0464896376018478	0.405951425188225	0.203025995046956	0.101975947249562	5.09568238907902	0.0170395704092672	0.00596185715526546	-0.000119727142984075	0.00963678357090284	0.00963678357090284
1662	ENSMUSG00000030089	Slc41a3	0.0465779723116424	0.406121827130977	0.273191080040596	0.137273831151119	4.82656259170088	0.0450029355268117	0.00882432079751177	0.0194418362808472	0.0115755144078101	0.0194418362808472
1663	ENSMUSG00000032122	Slc37a2	0.046570540940173	0.406121827130977	0.646787403011194	0.324988554626981	2.37529939868289	0.147914257116476	0.0774828544068925	-0.0494652622715344	0.0809434865509088	0.0809434865509088
1664	ENSMUSG00000019846	Lama4	0.0468893689191616	0.408591255605675	0.330165389148004	0.166137825205005	3.92612760008083	0.0557083740374862	0.0191327120174126	0.00962431145772549	0.0222699534283606	0.0222699534283606
1665	ENSMUSG00000024429	Gnl1	0.0469374817908387	0.408764856436733	0.109168356140009	0.05494506015161	7.09506597512092	0.00476237827527227	0.000971892858893214	0.000511931241830165	0.00355654659370285	0.00355654659370285
1666	ENSMUSG00000051855	Mest	0.0470180731773827	0.409220925013234	-0.707280423850382	0.356108512802817	2.04413776758792	0.178227002445006	0.0841934543443121	-0.0490018005237949	0.106026454991638	0.106026454991638
1667	ENSMUSG00000030064	Frmd4b	0.0472145940759425	0.410684831494401	0.172640593689995	0.0870001980134371	6.30590549278983	0.018024273722143	0.00257481487489557	0.00877873680667033	0.00483236719995552	0.00877873680667033
1668	ENSMUSG00000000247	Lhx2	0.0474916868016022	0.411731946376568	0.250362545868736	0.126325223093423	4.29857539576219	0.0352117514989696	0.00713464527202315	0.0133745174614856	0.0168024477123816	0.0168024477123816
1669	ENSMUSG00000020123	Avpr1a	0.047453561636403	0.411731946376568	0.239264326854518	0.1207046551325	4.7834130464365	0.0203512672334677	0.00993060925049011	-0.00595930699808503	0.0119238114054937	0.0119238114054937
1670	ENSMUSG00000022629	Kif21a	0.0474712013316674	0.411731946376568	-0.154578052194629	0.0779881180302516	7.51922071158032	0.0117961116384115	0.00600080635226076	-0.000216057136853253	0.00312241347858993	0.00312241347858993
1671	ENSMUSG00000028957	Per3	0.0473913099738783	0.411731946376568	0.220460082247206	0.111187013569496	4.9550052197321	0.0186793351339717	0.00794094572689079	-0.00281776975859341	0.0106028822528641	0.0106028822528641
1672	ENSMUSG00000031024	St5	0.0475337433265087	0.411731946376568	0.138206676488174	0.0697480450742577	6.05430734491884	0.00866361064357928	0.00187349909182538	0.00179310717793342	0.00542368559569565	0.00542368559569565
1673	ENSMUSG00000031399	Fam3a	0.0475084195542552	0.411731946376568	-0.163975379150759	0.082743161124574	5.50132271199517	0.0159161601293691	0.00288222014330988	0.00693000815553842	0.00738742592602095	0.00738742592602095
1674	ENSMUSG00000051391	Ywhag	0.0474657355161388	0.411731946376568	-0.0862538767513849	0.0435159562281086	8.90244688688724	0.00303328120896415	6.44711286739768e-05	0.000937231162040065	0.00277598654099602	0.00277598654099602
1675	ENSMUSG00000025036	Sfxn2	0.0475840872810453	0.411921949597109	0.181898206224815	0.0918184361569307	5.47893885602739	0.0172963454723787	0.00515334934802342	0.00405947345702296	0.00749258847943311	0.00749258847943311
1676	ENSMUSG00000109645	Gm45246	0.0476262698496679	0.412041117434477	0.360287445987793	0.181900148012	3.84204829360403	0.0660358501842213	0.025833623493872	0.00803354783525196	0.0237978722763094	0.0237978722763094
1677	ENSMUSG00000002365	Snx9	0.0477115081006041	0.412531002774768	-0.0919937254491979	0.0464631437798461	8.11997298786608	0.0051294421324946	0.000306231773384328	0.00293200382147566	0.00281647778034038	0.00293200382147566
1678	ENSMUSG00000084128	Esrp2	0.0477397946659352	0.412531002774768	-0.214663592641439	0.108433625348621	4.82455665230258	0.0232429042916985	0.00604532274827696	0.00572813586419785	0.0115914539110908	0.0115914539110908
1679	ENSMUSG00000027004	Frzb	0.047922225098714	0.413767813729011	0.760003615783785	0.384217158491833	2.76129248630216	0.344686569376754	0.162636119617562	0.0516200311017201	0.0587981177017456	0.0587981177017456
1680	ENSMUSG00000037126	Psd	0.047939994969982	0.413767813729011	0.179562096466048	0.0907842162379398	5.1974880422532	0.0171697394094275	0.00336249835338734	0.0060087209756662	0.00900016252351818	0.00900016252351818
1681	ENSMUSG00000001558	Klhl10	0.0481071118005451	0.413824976530908	0.671968343474644	0.339992508527702	2.40667010363956	0.176064378389704	0.0945094611269302	-0.0437570336268216	0.0788828976555089	0.0788828976555089
1682	ENSMUSG00000019984	Med23	0.0480546520737163	0.413824976530908	0.152815596780277	0.077301214475258	6.53473050647226	0.00756833016719542	0.00456298638804498	-0.00385980116129291	0.00440023025097977	0.00440023025097977
1683	ENSMUSG00000021124	Vti1b	0.0481196746530685	0.413824976530908	-0.106172060930391	0.0537223712268297	7.26950576370904	0.00684506376094199	0.000516469773563905	0.00381266998178604	0.00335620705329127	0.00381266998178604
1684	ENSMUSG00000026482	Rgl1	0.0481463955453546	0.413824976530908	0.207203036438314	0.104855908941611	6.78029526974145	0.0260736434607429	0.00122628183713325	0.015265860622824	0.00400507476987568	0.015265860622824
1685	ENSMUSG00000029684	Wasl	0.0479852666749596	0.413824976530908	-0.103817312791582	0.0524993028799614	7.08982473728207	0.00493283860017699	0.000571108815339263	0.0015531765216577	0.00356315638898363	0.00356315638898363
1686	ENSMUSG00000032038	St3gal4	0.04807818274409	0.413824976530908	-0.152368880666801	0.0770833583142692	5.48214226191302	0.0101427982603314	0.0014353536628472	0.00253704073919683	0.00747741253066181	0.00747741253066181
1687	ENSMUSG00000042472	Zfp410	0.0481133845126415	0.413824976530908	0.124515031929429	0.0630020234179863	6.97325058793285	0.00563537261164134	0.00223557416532765	-0.00100535584192107	0.00371830826681309	0.00371830826681309
1688	ENSMUSG00000005566	Trim28	0.0483233280340507	0.413844953928225	0.0933552801771112	0.0472801309851046	7.91341268970881	0.00346172912550797	0.000471518291694143	0.000587439988835688	0.00288159788725883	0.00288159788725883
1689	ENSMUSG00000019464	Ptger1	0.0482719269146155	0.413844953928225	-0.306976372486319	0.155433695270241	4.92447781258262	0.0463957919152528	0.0254136424966617	-0.00275683757691796	0.0108258079413816	0.0108258079413816
1690	ENSMUSG00000029389	Ddx55	0.048301207043555	0.413844953928225	-0.2360325436771	0.11952777401234	5.33677930172234	0.0338576750148187	0.00359800743132203	0.0178323257091956	0.00820978880419407	0.0178323257091956
1691	ENSMUSG00000039156	Stim2	0.0482950708563909	0.413844953928225	0.175571314091109	0.0889075451753129	6.78654707060891	0.0141240014579693	0.0078615404087484	-0.00176602096066655	0.00399528697490206	0.00399528697490206
1692	ENSMUSG00000039556	Ppp1r3f	0.0481936200512184	0.413844953928225	0.34605140439528	0.175157619169027	3.68052582050345	0.0727417022087377	0.0178676361961613	0.0281526511332813	0.0271177780728681	0.0281526511332813
1693	ENSMUSG00000055216	9430025C20Rik	0.0482517347579393	0.413844953928225	-0.98152870237476	0.496940161335032	1.89294431422613	0.465111677373157	0.250666605704248	-0.030551481582356	0.119757680217284	0.119757680217284
1694	ENSMUSG00000078485	Plekhn1	0.0483485070313389	0.413844953928225	0.188111677513152	0.0952805570078978	5.34973259530829	0.0138155864086448	0.0054767712042676	-0.00147703939976629	0.00814080561133528	0.00814080561133528
1695	ENSMUSG00000025816	Sec61a2	0.0484924161988439	0.414587284718889	0.149139154649094	0.0755889849261105	5.96855658449616	0.00976470716913134	0.00292044203160737	0.000944509136264393	0.00565009993163227	0.00565009993163227
1696	ENSMUSG00000031358	Msl3	0.0484900208498917	0.414587284718889	0.112551523558135	0.0570444748390825	7.18739646423881	0.00770524016817758	0.000845161124086633	0.00403594704041344	0.00344565700488403	0.00403594704041344
1697	ENSMUSG00000037071	Scd1	0.0486065427370357	0.414876816705596	-0.164509695398065	0.0834216310530589	9.8254497537994	0.0164700341970525	5.57745068241386e-05	0.0103829782845049	0.0031520045315592	0.0103829782845049
1698	ENSMUSG00000048668	Rhno1	0.0486121180401936	0.414876816705596	0.127099308159769	0.0644527008775648	6.49808401663141	0.00981017441575322	0.0017684236637541	0.00443645655542795	0.00446280231186516	0.00446280231186516
1699	ENSMUSG00000058997	Vwa8	0.0485881980449404	0.414876816705596	-0.14045026405166	0.0712154696379447	6.05338092579295	0.0116950644234504	0.00218143150020457	0.00504004527704068	0.00542603317342497	0.00542603317342497
1700	ENSMUSG00000040345	Arhgap9	0.0489487652267059	0.417504173992491	0.388657264930765	0.19738437229781	3.74695689903093	0.0715979907261683	0.0327541782929882	9.78840209236997e-05	0.0256867073481123	0.0256867073481123
1701	ENSMUSG00000024782	Ak3	0.0489906978209326	0.417616177779849	-0.101393615506759	0.0515035433855934	7.34673467217452	0.00544277005173505	0.00070091858731945	0.0022472945027747	0.00327800388458811	0.00327800388458811
1702	ENSMUSG00000023827	Agpat4	0.0490798330668645	0.418130187702429	0.238083152281505	0.120983513037314	5.25405432899564	0.0345694887323095	0.00339332679490935	0.0185621888453657	0.00866827899880179	0.0185621888453657
1703	ENSMUSG00000025374	Nabp2	0.0492671216880691	0.419479309734	-0.128502971308471	0.0653535865467009	6.78679563260656	0.0100792136199523	0.000850105450962538	0.00555653146081315	0.00399489843092604	0.00555653146081315
1704	ENSMUSG00000019718	L3hypdh	0.049347671501407	0.419918566179813	0.127602373190609	0.0649185828818783	6.56705455216197	0.00909655791081529	0.00197527885922008	0.00328953141284564	0.00434635474586686	0.00434635474586686
1705	ENSMUSG00000026980	Ly75	0.0494080945000205	0.420186140909265	-0.115676189866853	0.0588666998963638	7.06835775666102	0.00817264029865979	0.000880526696670705	0.00431740583836213	0.00359056857917421	0.00431740583836213
1706	ENSMUSG00000024420	Zfp521	0.0494581976606951	0.42036568937871	0.224711878016163	0.114379290017587	5.91594616945471	0.030847774818378	0.00296365139082047	0.0166602815865704	0.00580000271155734	0.0166602815865704
1707	ENSMUSG00000002343	Armc6	0.049513904934847	0.420390570223152	-0.174991130621595	0.0890930209824895	5.62676166965287	0.015068302026622	0.0050713222730118	0.00228084433668181	0.00683502730866768	0.00683502730866768
1708	ENSMUSG00000031828	Klhl36	0.0495191099269754	0.420390570223152	-0.232061132155311	0.118151701811513	4.80346657816451	0.0194015713193944	0.00917922123127278	-0.00512189547848136	0.0117605157301621	0.0117605157301621
1709	ENSMUSG00000034936	Arl4d	0.0496558010160111	0.421304338637894	0.563514454911563	0.287080100811269	6.5580428312464	0.194162543406453	0.00134641502701878	0.122276061395694	0.00436126660679697	0.122276061395694
1710	ENSMUSG00000043467	Zbtb37	0.0498920091277478	0.422813636675829	0.348757567697763	0.177856891999432	4.7184004514847	0.0744492411459752	0.0338935746525107	0.0135560363950357	0.012470958305212	0.0135560363950357
1711	ENSMUSG00000084817	Gm5526	0.0498765087797745	0.422813636675829	0.565811413648716	0.288528911326922	2.90967417412163	0.101342409029853	0.0729385597895074	-0.0663140069328754	0.0519348392177408	0.0519348392177408
1712	ENSMUSG00000021671	Poc5	0.0499271212300949	0.422864052474518	0.197133718467894	0.100548271170549	5.08900108046295	0.018464056793069	0.00548454768917047	0.00302238469329848	0.00968038456390897	0.00968038456390897
1713	ENSMUSG00000047557	Lxn	0.0499741736907314	0.423015480744661	0.119724909795854	0.0610783733001935	6.50647568863155	0.00663982766171548	0.00114753580365661	0.00177697851387806	0.00444831572384007	0.00444831572384007
1714	ENSMUSG00000021711	Trappc13	0.0501279809871132	0.423822579774427	0.105719951354616	0.0539698584011054	8.12972249192254	0.00684830717332923	0.000397004829790241	0.00397211359396281	0.00281399237348531	0.00397211359396281
1715	ENSMUSG00000042770	Hebp1	0.0501224472613217	0.423822579774427	-0.117428361131291	0.0599455363083344	6.64912175565093	0.00743585688746665	0.00117681963855016	0.00294696897154041	0.0042133813463906	0.0042133813463906
1716	ENSMUSG00000049536	Tceal1	0.0501840600384187	0.424049458366591	0.45534958932962	0.232512001371919	3.56982383443848	0.127077171489167	0.028968307421851	0.052124438751112	0.0297295201320754	0.052124438751112
1717	ENSMUSG00000041143	Tmco4	0.0502864077754983	0.42466680998528	-0.226125868719973	0.115516527563133	5.31705278835976	0.0199523005648366	0.0116998158070739	-0.00593428079016408	0.00831628640329221	0.00831628640329221
1718	ENSMUSG00000033382	Trappc8	0.0503178270423593	0.424684803326082	-0.0905078887007026	0.0462423236813328	7.90376791709683	0.00292068568917082	0.000322165421738286	0.000256812470828279	0.00288536332743545	0.00288536332743545
1719	ENSMUSG00000001829	Clpb	0.0504155782219886	0.424824850375186	-0.146963074786525	0.0751183275148139	6.25051786440608	0.0109169311144145	0.00350738521694189	0.0020394741695602	0.00495675947599237	0.00495675947599237
1720	ENSMUSG00000021190	Lgmn	0.0504137375245287	0.424824850375186	-0.0873211500838301	0.0446327509705565	8.36710592770295	0.00440358051652321	0.000218918152485974	0.00242618877368202	0.0027692055363136	0.0027692055363136
1721	ENSMUSG00000074923	Pak6	0.0504223149997031	0.424824850375186	-0.392058289255585	0.200401526551949	5.34678005631662	0.0943058368654261	0.0265908930216489	0.0336502647448781	0.00815646371609048	0.0336502647448781
1722	ENSMUSG00000047126	Cltc	0.0505219736262809	0.424923792100391	-0.12945717783048	0.0662009682189503	8.83071054286613	0.0102868300993012	0.000147245581040029	0.00642660670864966	0.00276648570568647	0.00642660670864966
1723	ENSMUSG00000082345	Gm13622	0.0505193280875899	0.424923792100391	1.30409170800387	0.666870270345219	1.06758521072982	1.0438557038297	0.241732119357982	0.425341816847476	0.228744512404705	0.425341816847476
1724	ENSMUSG00000090112	Shprh	0.0505135627261279	0.424923792100391	-0.14699843912583	0.0751683620139158	6.51686560860194	0.0127804884238317	0.00404490971221541	0.00382749790303785	0.00443051425956723	0.00443051425956723
1725	ENSMUSG00000024913	Lrp5	0.0506147630441334	0.425457428486919	-0.0877211060699268	0.0448762929385144	8.21404964582193	0.0034732297381028	0.000226180904584379	0.00122973409924486	0.00279464159727066	0.00279464159727066
1726	ENSMUSG00000022244	Amacr	0.0507261488135643	0.425899917658762	0.222262352919157	0.113759636821823	5.46635836205406	0.0277305830761947	0.0118592849730974	0.00427873630021115	0.00755259748165214	0.00755259748165214
1727	ENSMUSG00000045252	Zfp574	0.0507056715445591	0.425899917658762	-0.143722288637218	0.0735542778703701	6.70837482368181	0.00874328517728692	0.00399625080248208	-0.000813180425043353	0.00411909688706534	0.00411909688706534
1728	ENSMUSG00000020520	Galnt10	0.0508035120039633	0.426056057870138	-0.0895376790620082	0.0458430393981375	8.0582874347411	0.00391186530084019	0.000318968016927448	0.00156449011969362	0.00283340837496133	0.00283340837496133
1729	ENSMUSG00000024785	Rcl1	0.0507860955384251	0.426056057870138	0.112415181865997	0.057551923562072	6.87523094239735	0.0050294070243646	0.00110853305784527	0.000439285804873558	0.0038598028006966	0.0038598028006966
1730	ENSMUSG00000030966	Trim21	0.0508935974886819	0.426564834442709	-0.253761454906665	0.129975718681763	4.41726232044449	0.0255358715427889	0.0099234597020294	-0.00215169877217355	0.0154170714682318	0.0154170714682318
1731	ENSMUSG00000020777	Acox1	0.0509924930567349	0.427146822254568	-0.0875400961787517	0.0448568639004303	8.36131212767305	0.003071038769679	0.000248263702437814	0.000716809095041606	0.00276994365603478	0.00276994365603478
1732	ENSMUSG00000073910	Mob3b	0.0510823613768119	0.427652563489476	-0.157307521526005	0.0806379696293055	6.51136641832469	0.0129386146677838	0.00531380508062596	0.00157984213085853	0.00443991813827923	0.00443991813827923
1733	ENSMUSG00000047013	Fbxo41	0.0511687464436512	0.428128576706833	1.08021030783776	0.553936431481674	1.46461229029538	0.535950383735003	0.292069300478422	-0.0597016867442718	0.168199054705555	0.168199054705555
1734	ENSMUSG00000021476	Habp4	0.0512564881330534	0.428399538391039	-0.137795452293437	0.0706887621659394	5.83242009828081	0.00751955204273599	0.00143510063570775	0.00084399441542996	0.00606025100912137	0.00606025100912137
1735	ENSMUSG00000021773	Comtd1	0.0512602206281692	0.428399538391039	-0.149403146048619	0.0766447130141693	6.43759844770037	0.0137456844543967	0.00275411289847513	0.00605750515106142	0.00457053196137058	0.00605750515106142
1736	ENSMUSG00000028437	Ubap1	0.0513911773687638	0.429246585165366	0.183144052766463	0.094006859267125	5.93418847016549	0.0175682798936426	0.00750900242899732	0.00187319341415891	0.00574693195490626	0.00574693195490626
1737	ENSMUSG00000024953	Prdx5	0.0514509201005597	0.429498181610889	0.0915540372327238	0.0470062416474973	7.98641589105321	0.00466052135143737	0.000458590592762359	0.00222375794643022	0.002855789537972	0.002855789537972
1738	ENSMUSG00000021012	Zc3h14	0.0516420747473552	0.430845848007279	0.0998730665304125	0.0513194528175955	7.50296306161226	0.00379024162410024	0.000814643828247213	0.000182672170057486	0.0031358855279989	0.0031358855279989
1739	ENSMUSG00000032577	Mapkapk3	0.0516917632337827	0.430910488770108	0.466474445747631	0.239747337053891	2.88094395488036	0.0869189629904688	0.0330175250617485	-0.00596822452449745	0.0532006533748996	0.0532006533748996
1740	ENSMUSG00000040209	Zfp704	0.0517092586524129	0.430910488770108	0.16637408454919	0.0855153544862637	5.11980046749468	0.0132152569963275	0.00148802839075164	0.00465091685106492	0.00948128538861537	0.00948128538861537
1741	ENSMUSG00000022008	Gpalpp1	0.0517643575803594	0.430939910918665	-0.110806300039081	0.056967235250173	6.83004348555621	0.00457194023023056	0.000939873974454915	0.00017078776520181	0.00392802486361792	0.00392802486361792
1742	ENSMUSG00000057113	Npm1	0.0517722292979527	0.430939910918665	0.089235866670105	0.0458790841825619	9.72967691225953	0.00415832413806021	6.80471898586989e-05	0.00214371802007969	0.00308928835828721	0.00308928835828721
1743	ENSMUSG00000037251	Pomk	0.0519819266460016	0.432437140772819	-0.137437926094507	0.0707245924261045	6.20781847646434	0.00809859216595559	0.00244814841557165	0.000591647968438146	0.00505480354518626	0.00505480354518626
1744	ENSMUSG00000008958	Vps72	0.0521290809042085	0.433164282585114	0.122340809703604	0.0629951783833252	6.62794846169007	0.00603331542750254	0.00170528207854472	0.000223634561233173	0.00424730667077574	0.00424730667077574
1745	ENSMUSG00000026649	Cfap126	0.0521261777033325	0.433164282585114	0.736810978990243	0.379390703121437	2.0608036716824	0.301577756198644	0.111299307015671	0.0620889811974237	0.104606651406797	0.104606651406797
1746	ENSMUSG00000026043	Col3a1	0.0522085822982854	0.433389827847795	0.224371984771012	0.115571672142214	8.19542447915911	0.0311310099471219	0.000881770521546167	0.019153446581075	0.00279858610573294	0.019153446581075
1747	ENSMUSG00000055053	Nfic	0.0522160020172482	0.433389827847795	0.0923413658349242	0.0475655754757964	7.52548557210024	0.00397091192863062	0.00027643484567432	0.00148960712351663	0.00311729110984121	0.00311729110984121
1748	ENSMUSG00000032350	Gclc	0.0525500860877429	0.435913185510453	0.11253148120041	0.0580478138506547	6.35654532210801	0.00439997048349436	0.000327919767136898	0.000423292989296651	0.00472640327212349	0.00472640327212349
1749	ENSMUSG00000042323	Pbrm1	0.0526124475676711	0.436180954677662	-0.119677414124581	0.0617502373703661	7.76361089248822	0.00887251521381976	0.00113628512005981	0.00458335260288502	0.00295268110903223	0.00458335260288502
1750	ENSMUSG00000024812	Tjp2	0.0526694041525777	0.436262977998795	-0.163624150189284	0.0844458739721111	8.63698795893894	0.0165891855146458	0.000180009750594779	0.0105166486957757	0.0027541352363134	0.0105166486957757
1751	ENSMUSG00000057880	Abat	0.0526825154810959	0.436262977998795	0.233715230330226	0.120626329639883	6.6515886071189	0.0338476963493611	0.000619621440061204	0.0212064456635235	0.00420944042905521	0.0212064456635235
1752	ENSMUSG00000029063	Nadk	0.052777601293959	0.436800923951145	-0.132638665440543	0.0684856652751509	5.78815878648812	0.00595469733869434	0.000823930294752999	2.20605399218652e-05	0.00621149922751702	0.00621149922751702
1753	ENSMUSG00000029816	Gpnmb	0.0528349736145208	0.437026307707103	0.324685061094845	0.167686075103394	4.00090967219385	0.0459585949321196	0.0211654682272636	-0.00324987039892546	0.021012461448108	0.021012461448108
1754	ENSMUSG00000022096	Hr	0.0529254544972673	0.437026816748505	0.405782599810651	0.209649491117076	4.48668043772546	0.102141346443506	0.0121263506737366	0.0538030130147371	0.0146707542436649	0.0538030130147371
1755	ENSMUSG00000050965	Prkca	0.0529164602003279	0.437026816748505	-0.128396979546652	0.0663343894143903	6.83614722269902	0.0071282893248756	0.00268166892322049	4.65235991102641e-05	0.00391870790524947	0.00391870790524947
1756	ENSMUSG00000059447	Hadhb	0.0529254137122794	0.437026816748505	-0.111383618287105	0.0575468610276789	6.75591060436932	0.0051598067642134	0.000923938247198615	0.000873453799545347	0.00404352357400987	0.00404352357400987
1757	ENSMUSG00000034906	Ncaph	0.053133686745522	0.437761242886817	0.135269181593467	0.0699487466289951	6.59388586660662	0.0113607180326507	0.000846978122332445	0.00649226261011859	0.0043023826855224	0.00649226261011859
1758	ENSMUSG00000036298	Slc2a13	0.053119317248878	0.437761242886817	0.749561243008237	0.387580534131645	1.55162390364445	0.208747187484211	0.0682406155940744	-0.0179974026213305	0.157087390062582	0.157087390062582
1759	ENSMUSG00000040860	Crocc	0.0530980795938876	0.437761242886817	0.677501932030019	0.350289066326128	4.28870823091111	0.284945576356479	0.0662112003430994	0.117842444638346	0.0169243258873311	0.117842444638346
1760	ENSMUSG00000096188	Cmtm4	0.0531351577572964	0.437761242886817	-0.0872714597146993	0.0451290301798448	8.2245550202089	0.00344596411481837	0.000262445411603091	0.00118889435164451	0.00279249863585693	0.00279249863585693
1761	ENSMUSG00000016624	Phf21b	0.0531832448040429	0.437908602872585	1.03671178473291	0.536203414850697	2.82466375676124	0.587759857234722	0.375504446525164	-0.0438438717083011	0.0557667066211584	0.0557667066211584
1762	ENSMUSG00000025428	Atp5a1	0.0534163927793385	0.439080326134018	-0.0839528246996507	0.0434642071359045	8.27654329559789	0.00280894447698706	5.09467282291478e-05	0.000817205077360854	0.00278275922470007	0.00278275922470007
1763	ENSMUSG00000038936	Sccpdh	0.0533885634752204	0.439080326134018	0.122674934753025	0.0635040795374981	6.67185216667147	0.00802161148325974	0.00187201421567169	0.00251157278215578	0.00417713796118563	0.00417713796118563
1764	ENSMUSG00000116276	Atp5a1	0.0534163927793385	0.439080326134018	-0.0839528246996507	0.0434642071359045	8.27654329559789	0.00280894447698706	5.09467282291478e-05	0.000817205077360854	0.00278275922470007	0.00278275922470007
1765	ENSMUSG00000059552	Trp53	0.053548129429864	0.439913811180186	0.0888116376299359	0.046005093069334	8.08090401054191	0.00424777717888786	0.000347744561489002	0.00200416179517894	0.00282695832098812	0.00282695832098812
1766	ENSMUSG00000001642	Akr1b3	0.0537516303621682	0.440416277637704	-0.169370676538986	0.0878099346474158	9.80058839841181	0.0178586293687223	5.52822351227405e-05	0.0115105946990524	0.00313514127195838	0.0115105946990524
1767	ENSMUSG00000006715	Gmnn	0.0539065027470931	0.440416277637704	0.106443418455941	0.0552210676203504	6.92587359827124	0.00705829997073389	0.000729738180486108	0.00384431128321086	0.00378553085576095	0.00384431128321086
1768	ENSMUSG00000024097	Srsf7	0.0537184896324262	0.440416277637704	0.0864892259893619	0.044833985103347	8.27827289099706	0.00264787456675621	0.000232669460648847	0.000272028918206779	0.00278245986972186	0.00278245986972186
1769	ENSMUSG00000024530	Prelid3a	0.0540544710130435	0.440416277637704	-0.533436182965925	0.276908344725899	3.07123360656674	0.12588261263082	0.0696777925556211	-0.0190323372535665	0.0453395545126347	0.0453395545126347
1770	ENSMUSG00000027611	Procr	0.0538414097538024	0.440416277637704	-0.296539804066854	0.153798154654511	7.73654538954292	0.0547654034689618	0.00059757177064985	0.0348832367920495	0.00296830693320587	0.0348832367920495
1771	ENSMUSG00000028977	Casz1	0.0538197710005658	0.440416277637704	-0.4014570828346	0.208193925844425	3.61232040061088	0.0686584586349403	0.0363255151436454	-0.0109403628592449	0.0286915509941254	0.0286915509941254
1772	ENSMUSG00000029560	Snx8	0.0540648947720767	0.440416277637704	-0.101510792010344	0.052696846022398	7.36823133264574	0.00641319496364228	0.000908298622665483	0.00324402974642459	0.003257137748397	0.003257137748397
1773	ENSMUSG00000033487	Fndc3a	0.0538402629089085	0.440416277637704	-0.133863420276684	0.0694269310870623	6.10562025288583	0.00637018300091261	0.00193377323694408	-0.000690825218867794	0.00529637490330746	0.00529637490330746
1774	ENSMUSG00000037426	Depdc5	0.054020088065641	0.440416277637704	0.200921491218434	0.104284035094063	5.4884332460772	0.024591446741323	0.00886500791528654	0.00673575839882713	0.00744773204796306	0.00744773204796306
1775	ENSMUSG00000037443	Cep85	0.0539285682755181	0.440416277637704	0.26074034242355	0.135280172632356	4.41452426126983	0.042356527979073	0.0101389532885822	0.0173121343725778	0.0154474332961541	0.0173121343725778
1776	ENSMUSG00000040952	Rps19	0.0538646851338185	0.440416277637704	0.0893706645234324	0.0463559267303532	9.75488259489271	0.004294593179544	0.000118098373466936	0.00225497472195309	0.00310520954107788	0.00310520954107788
1777	ENSMUSG00000041958	Pigs	0.0539548215456061	0.440416277637704	-0.0970553320471527	0.0503608225132601	7.49221112891029	0.00586937617668944	0.000583237622088865	0.00322108104422926	0.00314493631641333	0.00322108104422926
1778	ENSMUSG00000057531	Dtnbp1	0.0536755731567364	0.440416277637704	0.093596525980943	0.0485095450459904	7.65876138089904	0.00363077642941156	0.000512032841507687	0.000741321566868635	0.00301773109934577	0.00301773109934577
1779	ENSMUSG00000061082	Plac1	0.0539790276350145	0.440416277637704	0.800531008226606	0.415427607927726	2.37349687533469	0.399351085453955	0.11846647598883	0.140403670153999	0.0810634191893678	0.140403670153999
1780	ENSMUSG00000079641	Rpl39	0.053772819521314	0.440416277637704	0.127957972543971	0.0663454578380344	8.78305652437175	0.0101940365521554	0.000116529693921959	0.00648604996968564	0.00276165083913461	0.00648604996968564
1781	ENSMUSG00000062896	Rpl31-ps11	0.054108042930707	0.440520282142196	0.727353612222773	0.377655612242857	2.32975148687564	0.21268708609296	0.129909544816675	-0.0624419161555427	0.0840260973711155	0.0840260973711155
1782	ENSMUSG00000022175	Lrp10	0.0543640667726323	0.442107761391725	-0.123366376305243	0.0641222594910486	6.48434486571228	0.00666798705932395	0.00168075314686711	0.000947007126280383	0.00448674309648895	0.00448674309648895
1783	ENSMUSG00000031951	Tmem231	0.054407232901225	0.442107761391725	0.197346733018911	0.10259345546802	5.69008907634113	0.0243142204358139	0.0034217192158435	0.0123664064414594	0.00657898570722996	0.0123664064414594
1784	ENSMUSG00000032652	Crebl2	0.0543777406319817	0.442107761391725	-0.185535189710285	0.0964412701208751	6.34343371624599	0.0214880942852825	0.00169967562825391	0.0122517022455375	0.00475313464092687	0.0122517022455375
1785	ENSMUSG00000049871	Nlrc3	0.0544249899368433	0.442107761391725	-0.110513657989734	0.0574562960794323	6.80725740863628	0.00542993050780125	0.000988764002232014	0.00121867340666794	0.00396307493651906	0.00396307493651906
1786	ENSMUSG00000057176	Ccdc189	0.0546003613091194	0.443284008388707	0.341418669776953	0.177633221265269	4.05261771130605	0.0653522359382641	0.0271359347153648	0.0108418446803662	0.0201944072302491	0.0201944072302491
1787	ENSMUSG00000029012	Orc5	0.0546953086986117	0.44331021583559	0.12724629147015	0.0662296535816166	6.27235548303186	0.00699932663986284	0.001672607285184	0.0010046940048047	0.00490694323512742	0.00490694323512742
1788	ENSMUSG00000061104	Sap18b	0.0546761584477708	0.44331021583559	-0.0870124233904492	0.0452849877997627	8.32366514580371	0.00347495714303057	0.000300926735451473	0.00120358400923225	0.00277516844458552	0.00277516844458552
1789	ENSMUSG00000062563	Cys1	0.0546830833032576	0.44331021583559	1.08792641934548	0.566219652975402	2.70122134395805	0.39967943073079	0.41909024382072	-0.363334915623439	0.0618167993026582	0.0618167993026582
1790	ENSMUSG00000032226	Gcnt3	0.0547845436313479	0.443785409304214	0.325341165506199	0.169397257250149	3.8603928805463	0.0413769156880292	0.0195895156866095	-0.00756094881642242	0.0234536304592	0.0234536304592
1791	ENSMUSG00000011658	Fuz	0.0549187223506534	0.443880420336942	-0.17510483211169	0.0912233011105778	5.68218407794726	0.0187073166847655	0.00587239635862617	0.00601361116150729	0.00661013963964055	0.00661013963964055
1792	ENSMUSG00000024962	Vegfb	0.0549005747695593	0.443880420336942	-0.110442370109104	0.0575321881631334	6.86015150828542	0.00610085774091359	0.00108255662416053	0.00196944663373781	0.00388237238809675	0.00388237238809675
1793	ENSMUSG00000034247	Plekhm1	0.0548521481607073	0.443880420336942	-0.121640367369442	0.0633528555636804	6.75871872077804	0.00710222698286863	0.00198130219365491	0.00134783941976609	0.0040390742684539	0.0040390742684539
1794	ENSMUSG00000098274	Rpl24	0.0549093200487054	0.443880420336942	0.0850898684837432	0.0443270346194446	8.39204623312529	0.00341952092474478	0.00018110045172784	0.00137819355973516	0.00276622854550232	0.00276622854550232
1795	ENSMUSG00000029836	Cbx3	0.0549621468808492	0.443983916307696	0.0966309029878586	0.0503502211670243	8.62269085664261	0.00584343314955669	0.000298527409161625	0.00350418974819077	0.0027539901527296	0.00350418974819077
1796	ENSMUSG00000062028	Irgc1	0.0550872601919559	0.444746811126593	-0.346386860634719	0.180580307446495	3.56564007733341	0.0465138810783719	0.0190796703424177	-0.00593126545209373	0.0298342008137883	0.0298342008137883
1797	ENSMUSG00000020009	Ifngr1	0.0551772359934854	0.444860971717605	0.173255193664924	0.0903557671021635	5.04097671443626	0.012842328343925	0.00224567872275245	0.00255072090770221	0.0100005682501782	0.0100005682501782
1798	ENSMUSG00000042680	Garem1	0.0551564367934852	0.444860971717605	-0.111595489804817	0.0581941244381265	7.31791266365072	0.007799933346377	0.000688840205289955	0.00439099397339028	0.00330660539141377	0.00439099397339028
[truncated: 12,702 more rows]
