# Supplementary material for: Transcriptional heterogeneity of stemness phenotypes in the ovarian epithelium
Source: Commun Biol. 2021 May 5;4:527. doi: 10.1038/s42003-021-02045-w (PMC8100130; doi:10.1038/s42003-021-02045-w)
Supplement: Supplementary file 8 — Supplementary Data 6 [file 42003_2021_2045_MOESM8_ESM.csv]

	pathway	pval	padj	log2err	ES	NES	size	leadingEdge
1	GO_2_OXOGLUTARATE_METABOLIC_PROCESS	0.876155268022181	1	0.0481183992657975	0.296831145365481	0.700169603701821	17	c("ADHFE1"	"GHR"	"STAT5A")
2	GO_3_UTR_MEDIATED_MRNA_STABILIZATION	0.97752808988764	1	0.0437125833579551	0.230809601266891	0.492438458255639	11	c("ANGEL2"	"HNRNPA0"	"MYD88"	"ZFP36"	"TARDBP"	"HNRNPC")
3	GO_4_HYDROXYPROLINE_METABOLIC_PROCESS	0.459401709401709	1	0.0873098257637931	-0.462488430244494	-1.01942603417008	11	c("ERO1LB"	"HOGA1"	"ERO1L"	"EGLN1"	"EGLN3")
4	GO_ACETYL_COA_METABOLIC_PROCESS	0.691144708423326	1	0.0665892104103933	-0.336926592435947	-0.848921145473638	19	c("ACSS1"	"MVD"	"PMVK"	"PDHX"	"ACLY"	"FASN"	"MVK"	"PDHA1"	"PDHB"	"ACACA"	"MLYCD"	"NUDT7"	"DLAT"	"ACACB"	"DLD"	"DLST"	"ACSS2")
5	GO_ACIDIC_AMINO_ACID_TRANSPORT	0.158759124087591	0.798029197080292	0.148261500475107	0.563632718444926	1.29702715887073	15	c("KCNJ10"	"SLC17A7"	"SLC1A3"	"PRAF2"	"SLC1A6")
6	GO_ACID_SECRETION	0.780320366132723	1	0.0635007968065945	-0.288883349400805	-0.807738846998822	33	c("CACNA1A"	"MIP"	"GHRL"	"UNC13B"	"GIPC1"	"VAMP2"	"STX1A"	"RAB3A"	"NTRK2"	"ANXA1"	"GLS2"	"STARD10"	"PPFIA1")
7	GO_ACTIN_CYTOSKELETON_REORGANIZATION	0.911458333333333	1	0.0434506826723125	0.246220746035675	0.702436202159017	45	c("PHACTR1"	"S1PR1"	"FARP2"	"PTK7"	"ARAP1"	"PRKCZ"	"RAP2A"	"DTNBP1"	"CAPN10")
8	GO_ACTIN_FILAMENT_BASED_MOVEMENT	0.0116109315542218	0.28547746930054	0.380730400722792	0.510887691892962	1.52070683191252	59	c("CACNA1C"	"SCN1B"	"SCN4B"	"TTN"	"NEB"	"MYO1B"	"ACTN2"	"SCN3B"	"GJA5")
9	GO_ACTIN_FILAMENT_BASED_PROCESS	0.316846986089645	0.934381220643902	0.0899860794997137	0.280715269970747	1.04764923731959	333	c("CXCL1"	"CACNA1C"	"SCN1B"	"PHACTR1"	"CNN1"	"SCN4B"	"TTN"	"TMOD2"	"NEB"	"MYO1B"	"ACTN2"	"SCN3B"	"LMOD1"	"FMNL1"	"EPB41L4B"	"ADRA2A"	"GJA5"	"FOXJ1"	"MSRB2"	"SCIN"	"LDB3"	"PDXP"	"S1PR1"	"NPHP4")
10	GO_ACTIN_FILAMENT_BUNDLE_ORGANIZATION	0.569420035149385	1	0.065981614400873	0.335831438426144	0.93104721892129	39	c("PHACTR1"	"MYO1B"	"PDXP"	"ARRB1"	"RHOD"	"FSCN1"	"SPIRE1")
11	GO_ACTIN_FILAMENT_ORGANIZATION	0.86677367576244	1	0.0421619430092452	0.239973025088754	0.805029289296937	125	c("PHACTR1"	"TTN"	"TMOD2"	"MYO1B"	"LMOD1"	"MSRB2"	"SCIN"	"PDXP"	"ARRB1"	"RHOF"	"RHOD"	"FSCN1")
12	GO_ACTIN_FILAMENT_POLYMERIZATION	0.392070484581498	0.968720301609337	0.0982123351217438	-0.453281903603169	-1.06763026531645	15	c("ARHGAP6"	"ANG"	"MICALL2"	"COBL"	"CORO7"	"DIAPH1"	"WASF1")
13	GO_ACTIN_MEDIATED_CELL_CONTRACTION	0.0259067357512953	0.450777202072539	0.376039306993639	0.54664738058023	1.53894979240695	43	c("CACNA1C"	"SCN1B"	"SCN4B"	"TTN"	"NEB"	"ACTN2"	"SCN3B"	"GJA5"	"CACNA2D1"	"DES"	"MYL4"	"TNNI3"	"ACTN3"	"TPM2")
14	GO_ACTIN_MYOSIN_FILAMENT_SLIDING	0.208566108007449	0.861059678940822	0.128788713061714	0.514566467007888	1.22362063463243	18	c("TTN"	"NEB"	"ACTN2"	"DES"	"MYL4"	"TNNI3"	"ACTN3"	"TPM2")
15	GO_ACTIN_NUCLEATION	0.932960893854749	1	0.0455878202571231	0.259753168714121	0.617683734810657	18	c("SCIN"	"SPIRE1"	"ACTR3B"	"SPIRE2"	"GSN"	"FMN1"	"TRIM27")
16	GO_ACTIN_POLYMERIZATION_OR_DEPOLYMERIZATION	0.228070175438596	0.87949022572632	0.134273452883202	-0.437305195620449	-1.19027176273754	27	c("ARHGAP6"	"ANG"	"GHRL"	"MICALL2"	"COBL"	"CORO7"	"DIAPH1"	"WASL"	"MICAL3"	"WASF1"	"CFL2"	"WIPF1"	"ABI1"	"CFL1")
17	GO_ACTION_POTENTIAL	0.005877992470636	0.19269592708085	0.407017918923954	0.546360187421959	1.59380656540075	51	c("CACNA1C"	"SCN1B"	"CACNA1G"	"SCN4B"	"FKBP1B"	"CACNA1E"	"SCN3B"	"GJA5"	"P2RX3"	"SLC8A1"	"CLCN1"	"CHRNA1"	"AKAP6"	"CACNA2D1")
18	GO_ACTIVATION_OF_ADENYLATE_CYCLASE_ACTIVITY	0.146025878003697	0.765493710415671	0.156312403073186	0.55297299173095	1.30436069975525	17	c("ADCY5"	"ADORA2B"	"ADRB1"	"ADCY1")
19	GO_ACTIVATION_OF_ANAPHASE_PROMOTING_COMPLEX_ACTIVITY	0.730983302411874	1	0.0566484183613995	0.366382715687533	0.798204005327468	12	c("FBXO5"	"GORASP1"	"CDC20"	"ANAPC10")
20	GO_ACTIVATION_OF_CYSTEINE_TYPE_ENDOPEPTIDASE_ACTIVITY	0.948655256723716	1	0.0573667426768556	-0.230237191062779	-0.719164748736711	68	c("TNFSF15"	"TNFSF10"	"LCK"	"CRADD"	"BID"	"XDH"	"NGF"	"IFI27"	"PYCARD"	"BCL2L13"	"FADD"	"F2R"	"AIFM1"	"PDCD2"	"BAK1"	"EIF2AK3")
21	GO_ACTIVATION_OF_CYSTEINE_TYPE_ENDOPEPTIDASE_ACTIVITY_INVOLVED_IN_APOPTOTIC_SIGNALING_PATHWAY	0.784188034188034	1	0.059989249649033	-0.338349970237625	-0.745797615171831	11	TNFSF10
22	GO_ACTIVATION_OF_GTPASE_ACTIVITY	0.719806763285024	1	0.070113215764256	-0.274283810067621	-0.848463307787984	63	c("CCR7"	"RALGAPA2"	"NTRK3"	"SGSM2"	"TBC1D2"	"RALGAPA1"	"TBC1D10C")
23	GO_ACTIVATION_OF_IMMUNE_RESPONSE	0.897297297297297	1	0.0647943366000727	-0.224917152608316	-0.861668535891805	266	c("TLR1"	"RNF31"	"NOD2"	"CLEC7A"	"VAV3"	"C3AR1"	"PSMB10"	"IFIH1"	"PSMB8"	"CD79A"	"TEC"	"PLCG2"	"TLR4"	"ELMO1"	"DENND1B"	"BAIAP2"	"COLEC11"	"TNIP2"	"DDX58"	"LAT"	"PLA2G6"	"PRKCB"	"HAVCR2"	"PGLYRP3"	"PDE4B"	"MAVS"	"HRAS"	"CTSK"	"KRAS"	"PIK3CB"	"LAT2"	"LCK"	"TICAM1"	"C2"	"IRF7"	"PSME1"	"PSMB9"	"PDPK1"	"PLD2"	"WASF2"	"TNFAIP3"	"CD3D"
BIRC3	"PSMD8"	"TLR3"	"RFTN1"	"CFB"	"LGMN")
24	GO_ACTIVATION_OF_INNATE_IMMUNE_RESPONSE	0.805626598465473	1	0.0673623868166279	-0.239552891479004	-0.853135127795369	156	c("TLR1"	"NOD2"	"CLEC7A"	"PSMB10"	"IFIH1"	"PSMB8"	"PLCG2"	"TLR4"	"TNIP2"	"DDX58"	"HAVCR2"	"PGLYRP3"	"MAVS"	"HRAS"	"CTSK"	"KRAS"	"TICAM1"	"IRF7"	"PSME1"	"PSMB9"	"PDPK1"	"TNFAIP3"	"PYCARD"	"FADD"	"TLR6"	"UBE2V1"	"ITGB2"	"BIRC3"	"PSMD8"	"TLR3"	"RFTN1"	"LGMN")
25	GO_ACTIVATION_OF_JUN_KINASE_ACTIVITY	0.89760348583878	1	0.0545680646670941	-0.253938442521301	-0.682270692228178	26	c("PKN1"	"MAP4K1"	"MAP3K9"	"DBNL"	"MDFIC"	"ERCC6")
26	GO_ACTIVATION_OF_MAPKKK_ACTIVITY	0.447311827956989	1	0.0891647117820678	-0.468990996999203	-1.0140331932406	10	c("MAP4K1"	"GADD45G"	"GADD45A"	"GADD45B"	"DAB2IP")
27	GO_ACTIVATION_OF_MAPKK_ACTIVITY	0.816470588235294	1	0.0626618230932491	-0.26847977521164	-0.797633030442682	44	c("MAP3K13"	"MAP3K9"	"ADAM9"	"EGF"	"EIF2AK2"	"NGF"	"ERCC6"	"KIDINS220"	"MAP3K14"	"TGFBR1"	"F2R"	"MAP3K5"	"GADD45B")
28	GO_ACTIVATION_OF_MAPK_ACTIVITY	0.470978441127695	1	0.0725351864394589	0.30845677919748	0.987864659016089	97	c("SHC2"	"ADORA2B"	"MDFI"	"ADRA2A"	"ITGA1"	"MAPKAPK3"	"PDE6G"	"MAP2K6"	"ARRB1"	"MAP3K6"	"C1QTNF2"	"GHR"	"LRRK2"	"PDE6H"	"TAB3"	"ADRA2B")
29	GO_ACTIVATION_OF_NF_KAPPAB_INDUCING_KINASE_ACTIVITY	0.0161236543288904	0.336144756607835	0.352487857583619	-0.712273945194591	-1.65341717033697	14	c("CARD14"	"TNFSF15")
30	GO_ACTIVATION_OF_PHOSPHOLIPASE_C_ACTIVITY	0.729128014842301	1	0.0567672387487446	0.366645684966071	0.798776912078851	12	c("TXK"	"ADCYAP1R1"	"AVPR1A"	"PRKCE")
31	GO_ACTIVATION_OF_PROTEIN_KINASE_ACTIVITY	0.868421052631579	1	0.0650877566917313	-0.229916895563699	-0.852001183055241	205	c("CARD14"	"CD74"	"TNFSF15"	"TOM1L1"	"NOD2"	"ITGB3"	"GPRC5B"	"PDGFC"	"PKN1"	"ADRB2"	"ADCY7"	"ANG"	"TLR4"	"GHRL"	"NTRK3"	"MAP3K13"	"PDGFB"	"EFNA1"	"MAP4K1"	"MAP3K9"	"DBNL"	"GREM1"	"PRKAG2"	"PLCE1"	"PIK3CB"	"ADCY9"	"ADAM9"	"EGF"	"PDPK1"	"EIF2AK2"	"MDFIC"	"GADD45G"	"GADD45A"	"NGF"	"ERCC6")
32	GO_ACTIVATION_OF_PROTEIN_KINASE_A_ACTIVITY	0.357677902621723	0.951844018506279	0.0940503465727813	0.525730445735189	1.12165996880054	11	c("ADCY5"	"ADCY1"	"PRKAR2A"	"PRKACB")
33	GO_ACTIVATION_OF_PROTEIN_KINASE_B_ACTIVITY	0.85	1	0.0570059526582387	-0.296626390440257	-0.710009018424038	16	c("ANG"	"NTRK3"	"PDGFB"	"PDPK1")
34	GO_ACTIVIN_RECEPTOR_SIGNALING_PATHWAY	0.728102189781022	1	0.0560595875032335	0.351461046312253	0.808779383158994	15	c("GDF7"	"ACVR2B"	"SMAD2"	"ACVRL1"	"GDF6"	"ACVR1")
35	GO_ACTOMYOSIN_STRUCTURE_ORGANIZATION	0.03035413153457	0.490436039508552	0.341793380897475	0.500953693508085	1.47411972982336	54	c("PHACTR1"	"CNN1"	"TTN"	"TMOD2"	"ACTN2"	"LMOD1"	"EPB41L4B"	"LDB3"	"ARRB1"	"PDGFRA")
36	GO_ACUTE_INFLAMMATORY_RESPONSE	0.0369718309859155	0.520035864542382	0.315324831550005	0.549172207733829	1.51260324479356	38	c("HP"	"LBP"	"IL31RA"	"ADRA2A"	"F8"	"PTGES"	"ORM2"	"FN1"	"CTNNBIP1"	"KLKB1"	"GATA3"	"IL6"	"VNN1"	"MYLK3"	"NPFF"	"PRCP")
37	GO_ACUTE_PHASE_RESPONSE	0.111731843575419	0.712896716198863	0.181383128498408	0.570730450118847	1.35717657553416	18	c("HP"	"LBP"	"F8"	"ORM2"	"FN1"	"IL6")
38	GO_ACYLGLYCEROL_HOMEOSTASIS	0.352941176470588	0.950986231300144	0.0937465422491719	0.482047746021136	1.09228276369888	14	c("DGAT2"	"APOC4"	"SESN2"	"SIRT1")
39	GO_ADAPTATION_OF_SIGNALING_PATHWAY	0.168122270742358	0.816078490169987	0.158514105424824	-0.546575165369742	-1.26877694937333	14	c("HTR2B"	"HTR1B"	"ADRB2"	"RS1")
40	GO_ADAPTIVE_IMMUNE_RESPONSE	0.416393442622951	0.991116749698301	0.0782955249944794	0.309966893403741	1.0244814222382	117	c("JAM3"	"TXK"	"INPP5D"	"IL31RA"	"SLAMF7"	"C3"	"SLA2"	"GCNT3"	"TAP1"	"C1RL"	"CAMK4"	"POU2F2"	"RORC"	"LIME1"	"NLRP10"	"C4B"	"GATA3"	"LAX1"	"IL6"	"FAS"	"MYO1G"	"IL4"	"CSK"	"IL18R1"	"BCL10")
41	GO_ADAPTIVE_IMMUNE_RESPONSE_BASED_ON_SOMATIC_RECOMBINATION_OF_IMMUNE_RECEPTORS_BUILT_FROM_IMMUNOGLOBULIN_SUPERFAMILY_DOMAINS	0.450586264656616	1	0.0753093764172773	0.323527838518076	0.997041297250547	73	c("INPP5D"	"IL31RA"	"C3"	"SLA2"	"GCNT3"	"C1RL"	"POU2F2"	"RORC"	"C4B"	"GATA3"	"IL6"	"FAS"	"MYO1G"	"IL4"	"IL18R1"	"BCL10")
42	GO_ADENYLATE_CYCLASE_ACTIVATING_G_PROTEIN_COUPLED_RECEPTOR_SIGNALING_PATHWAY	0.240366972477064	0.887720262156116	0.11776578836269	0.45935757945354	1.17062923605079	25	c("ADCY5"	"ADORA2B"	"ADRA2A"	"ADRB1"	"ADCY1"	"NPR3"	"PTGIR")
43	GO_ADENYLATE_CYCLASE_INHIBITING_G_PROTEIN_COUPLED_RECEPTOR_SIGNALING_PATHWAY	0.0434782608695652	0.530731554712628	0.294066672318865	0.566978363420507	1.49045548788399	29	c("ADCY5"	"NPY1R"	"APLP1"	"ADRA2A"	"ADCY1"	"OPRD1"	"S1PR1"	"S1PR3"	"NPR3"	"GRIK3")
44	GO_ADENYLATE_CYCLASE_MODULATING_G_PROTEIN_COUPLED_RECEPTOR_SIGNALING_PATHWAY	0.06070826306914	0.593452984318168	0.237793834423688	0.474212130012533	1.39542929023589	54	c("GNAO1"	"ADCY5"	"ADORA2B"	"NPY1R"	"APLP1"	"ADRA2A"	"ADRB1"	"ADCY1"	"OPRD1"	"S1PR1"	"S1PR3"	"NPR3"	"GNAT2"	"GRIK3"	"PTGIR")
45	GO_ADHERENS_JUNCTION_ASSEMBLY	0.932142857142857	1	0.0437125833579551	0.250894461458931	0.673749697611413	31	c("ACTN2"	"RAMP2"	"RHOD"	"TESK2"	"SMAD7"	"ACTN3")
46	GO_ADHERENS_JUNCTION_ORGANIZATION	0.906735751295337	1	0.0434506826723125	0.252914824319097	0.727400491553838	48	c("DSP"	"ACTN2"	"RAMP2"	"RHOD"	"CDH11"	"CSK"	"TESK2"	"SMAD7"	"ACTN3")
47	GO_ADIPOSE_TISSUE_DEVELOPMENT	0.809628008752735	1	0.0596037042575973	-0.283344847796457	-0.7585399851294	25	c("PPARGC1A"	"NAMPT"	"ID2"	"BDH1"	"DYRK1B"	"PIK3CA"	"TBL1XR1"	"LRP5"	"ARRDC3")
48	GO_ADP_METABOLIC_PROCESS	0.286353467561521	0.915194805194805	0.119348440591015	-0.383845818905567	-1.10554065266003	37	c("ALDOC"	"AMPD3"	"HK1"	"PFKP"	"PGAM2"	"ALDOA"	"GAPDHS"	"ENO2"	"HK2"	"LDHA"	"PFKFB2"	"AK3")
49	GO_ADRENAL_GLAND_DEVELOPMENT	0.426470588235294	0.99656660184735	0.083129129135339	0.456587644515309	1.03459215054617	14	c("WNT4"	"WNT11"	"THRA"	"ARID5B"	"NF1")
50	GO_ADULT_BEHAVIOR	0.241962774957699	0.888214610812644	0.111918316325105	0.369048216308814	1.14464714931041	77	c("KCNJ10"	"NRXN1"	"NRXN2"	"SPTBN4"	"SHANK3"	"RNF180"	"OPRD1"	"CXCL12"	"NOS1"	"LGI4"	"ABAT"	"PREX2"	"SEZ6L"	"BBS2"	"PAX5"	"SPTBN2"	"DNM1"	"EFNB3")
51	GO_ADULT_LOCOMOTORY_BEHAVIOR	0.474576271186441	1	0.0732558655828455	0.341384522854527	0.995864827595009	51	c("KCNJ10"	"SPTBN4"	"OPRD1"	"CXCL12"	"LGI4"	"PREX2"	"SEZ6L"	"DNM1"	"EFNB3"	"GRIN2D"	"CNTN2"	"PARK2"	"FXN")
52	GO_AEROBIC_RESPIRATION	0.416470588235294	0.991116749698301	0.0985499803531691	-0.342398301605146	-1.02745416182213	46	c("MDH1"	"ME3"	"SIRT3"	"SURF1"	"PDHA1"	"COX10"	"ACO2"	"IDH3A"	"PDHB"	"IDH3B"	"CHCHD5"	"MDH2"	"OGDH"	"OXA1L"	"DLAT"	"IDH3G"	"DLD"	"DLST"	"UQCRC2"	"CS"	"SDHA"	"SDHD"	"UQCRC1")
53	GO_AGING	0.287560581583199	0.915194805194805	0.0982123351217438	0.305490574610455	1.08564699160677	198	c("TBX2"	"MME"	"GNAO1"	"ADA"	"INPP5D"	"NOX4"	"CDKN1A"	"PRKCQ"	"RETN"	"SERPINF1"	"NOS1"	"KRT14"	"EDN1"	"ABAT"	"HYAL2"	"COL3A1"	"PAX5"	"LRP1"	"SERPINE1"	"LRRK2"	"SPEF2"	"IL6"	"FAS"	"P2RY2"	"DDC"	"ADM"	"BBC3"	"CARM1"	"CCL2"	"SIRT1"	"TERT"	"ENG"	"RAD54L"	"CHEK2"	"PDCD4"	"TIMP1"	"RNF165"	"GNRH1"	"SIN3A"	"MAPKAPK5"	"SMC6"	"PLA2G4A"
54	GO_ALCOHOL_BIOSYNTHETIC_PROCESS	0.0570719602977667	0.578331735378715	0.30068212900741	-0.420424588319158	-1.37232456203521	82	c("SGMS2"	"HSD17B1"	"CYP27B1"	"PRKAA2"	"CYP11B1"	"FGF7"	"DHCR24"	"MSMO1"	"PLCG2"	"DHCR7"	"SQLE"	"IDI1"	"FDPS"	"MVD"	"INSIG1"	"STAR"	"PMVK"	"PRKAG2"	"PCYT1A"	"PHOSPHO1"	"FDFT1"	"GOT1"	"ACAA2"	"ACLY"	"MVK"	"ISYNA1"	"HMGCR"	"TM7SF2"	"SAMD8"	"CYB5R3"	"ARV1"	"EBP"	"CYB5R1"	"HMGCS1"	"DPAGT1"	"LPCAT2"	"INSIG2")
55	GO_ALCOHOL_CATABOLIC_PROCESS	0.974712643678161	1	0.0532386494755899	-0.217483328703334	-0.634853002020749	40	c("CYP27B1"	"ALDH1B1"	"ALDH3B2"	"GPD2"	"FGF23"	"SORD"	"AKR1B10"	"ALDH3B1"	"SCARF1"	"SCARB1"	"SMPD1")
56	GO_ALCOHOL_METABOLIC_PROCESS	0.0137815049537331	0.311737642053443	0.380730400722792	-0.356780815385686	-1.34957345482211	240	c("PLCH1"	"INPP5J"	"HTR2B"	"SGMS2"	"HSD17B1"	"GALR2"	"SOAT2"	"CYP27B1"	"SGPP2"	"PRKAA2"	"LRP2"	"CYP11B1"	"FGF7"	"AWAT2"	"PLA2G16"	"DHCR24"	"MSMO1"	"DHRS9"	"APOBR"	"PLCG2"	"ACSS1"	"DHCR7"	"PLA2G6"	"SQLE"	"IDI1"	"ALDH1B1"	"DEGS2"	"ITPKA"	"ALDH1A3"	"FDPS"	"MVD"	"INSIG1"	"ALDH3B2"	"STAR"	"PMVK"	"LDLR"	"DBI"	"PRKAG2"	"CLN3"	"PCYT1A"	"PHOSPHO1"	"PLCE1"
OSBPL5	"INPP5B"	"SCAP"	"PLCD3"	"PNPLA6"	"MVK"	"ISYNA1"	"HMGCR"	"ALDH3B1"	"MBOAT1"	"SOAT1"	"TM7SF2"	"CYP1A1"	"IPPK"	"SREBF2"	"SAMD8"	"SCARF1"	"RDH5"	"CYB5R3"	"ARV1"	"SCARB1"	"ITPK1"	"EBP"	"SMPD1"	"PLA2G12A"	"CYB5R1"	"LRP5"	"HMGCS1"	"LGMN"	"DPAGT1"	"RDH13")
57	GO_ALDITOL_METABOLIC_PROCESS	0.421150278293135	0.991682161682673	0.0843144320642653	0.484516713083451	1.05557157712959	12	c("DGAT2"	"MOGAT2"	"GK5")
58	GO_ALDITOL_PHOSPHATE_METABOLIC_PROCESS	0.950639853747715	1	0.0438879842863647	0.256786878466652	0.635003941957927	22	c("GPD1"	"PLA2G4B")
59	GO_ALPHA_AMINO_ACID_BIOSYNTHETIC_PROCESS	0.797297297297297	1	0.0483117581055019	0.272126355228134	0.804884823488207	56	c("CBS"	"SLC1A3"	"GLUL")
60	GO_ALPHA_AMINO_ACID_CATABOLIC_PROCESS	0.108474576271186	0.705084745762712	0.175204047558551	0.434835576780588	1.29635972353278	60	c("CBS"	"AASS"	"ALDH1L1"	"GLUL"	"ALDH1L2"	"NOS1"	"ASPA"	"IL4I1"	"AHCY"	"TDO2"	"FAH"	"ALDH6A1"	"MTHFS")
61	GO_ALPHA_AMINO_ACID_METABOLIC_PROCESS	0.328990228013029	0.939177027277788	0.0908241419007155	0.307027261576725	1.06670705718477	163	c("CBS"	"AASS"	"DPEP1"	"NOX4"	"NMNAT2"	"ALDH1L1"	"SLC1A3"	"GLUL"	"ALDH1L2"	"NOS1"	"DCT"	"DNMT3B"	"ASPA"	"MSRA"	"IL4I1"	"ARG2"	"AHCY"	"CKM"	"GHR"	"PEMT"	"SLC19A1"	"TDO2"	"FAH"	"CRTAP"	"SIRT4"	"ALDH6A1"	"SARDH")
62	GO_ALPHA_BETA_T_CELL_ACTIVATION	0.691071428571429	1	0.0574877409561325	0.315038438386469	0.846001347995478	31	c("TCF7"	"RORC"	"GATA3"	"IL6"	"IL4"	"IL18R1")
63	GO_ALPHA_BETA_T_CELL_DIFFERENTIATION	0.647706422018349	1	0.0618406035753285	0.333234713376542	0.870239914132499	28	c("TCF7"	"RORC"	"GATA3"	"IL6"	"IL4"	"IL18R1")
64	GO_ALPHA_LINOLENIC_ACID_METABOLIC_PROCESS	0.279569892473118	0.906094420600858	0.118287526124085	-0.541899576454983	-1.17167314819331	10	c("HSD17B4"	"ELOVL5"	"ACOX1"	"ELOVL1"	"ACSL1"	"FADS1"	"FADS2")
65	GO_ALTERNATIVE_MRNA_SPLICING_VIA_SPLICEOSOME	0.394785847299814	0.97115298505497	0.0880945010398517	0.517339729583885	1.09235889020298	10	c("SRSF6"	"RBM17"	"PQBP1"	"SFPQ"	"HNRNPM"	"RSRC1"	"SFSWAP")
66	GO_AMEBOIDAL_TYPE_CELL_MIGRATION	0.76126878130217	1	0.0498907356726307	0.261581902680758	0.8494713836301	107	c("PTP4A3"	"SEMA4G"	"NRTN"	"PLXND1"	"PITX2"	"EGR3"	"FGF8"	"SEMA5A"	"SEMA7A"	"SEMA6C"	"DPP4"	"WNT11"	"NANOS1"	"PKN3"	"SEMA6B"	"SEMA4C"	"EPHB4"	"CYP1B1"	"WDPCP")
67	GO_AMIDE_BIOSYNTHETIC_PROCESS	1	1	0.0625237414724762	-0.125329769185783	-0.50507708395875	434	c("SLC25A23"	"SGMS2"	"CPEB1"	"FAM57B"	"CERS4"	"GCH1"	"MARS2"	"CPEB3"	"GGT5"	"CNDP2"	"DEGS1"	"TARSL2"	"DEGS2"	"ST3GAL5"	"SLC25A29"	"DHPS"	"APEH"	"CHAC2"	"SLC25A1"	"PARS2"	"CERS5"	"SLC25A37"	"DMD"	"SLC25A26"	"SLC25A13"	"MTRF1L"	"PTRH1"	"SLC25A33"	"ST3GAL4"	"WARS2"	"SLC25A22"	"SLC25A43"	"EIF2AK2"	"GCLM"	"GFM2"	"IARS2"	"TSFM"	"SLC25A19"	"MRPL49"	"MRPL45"	"MRPS18B"	"SLC25A28"
SARS	"GCN1L1"	"SMPD1"	"GART"	"ASL"	"SLC25A44"	"EIF2B4"	"CPEB4"	"MRPS34"	"MRPL38"	"GFM1"	"MRPL9"	"CHAC1"	"SLC25A12"	"CARNS1"	"AURKAIP1"	"EIF4A2"	"EIF2B5"	"RPL5")
68	GO_AMIDE_TRANSPORT	0.377966101694915	0.968502436835862	0.0852884689790502	0.356120430239235	1.05503868236254	57	c("MAFA"	"FKBP1B"	"SLC38A3"	"AQP3"	"SLC15A1"	"SMPD3"	"TAP1"	"EDN1"	"ABCA12"	"PTPRN"	"SLC19A1"	"IL6"	"SLC19A2"	"ACVR2B"	"NPFF"	"VGF"	"SMAD2"	"SLC15A2")
69	GO_AMINE_BIOSYNTHETIC_PROCESS	0.354564755838641	0.95113896180879	0.102080107662747	-0.477484985935558	-1.10262736731496	13	c("HDC"	"SMOX"	"SMS")
70	GO_AMINE_CATABOLIC_PROCESS	0.866419294990724	1	0.0487989701682839	0.320299083178594	0.697805873882737	12	c("TDO2"	"SARDH"	"PAOX"	"SAT2"	"SAT1"	"ALDH7A1"	"AFMID")
71	GO_AMINE_METABOLIC_PROCESS	0.925925925925926	1	0.0413209506074822	0.236378293842526	0.738440417073848	81	c("LPIN3"	"SLC44A4"	"AOC3"	"SMPD3"	"PLA2G4B"	"OAZ3"	"PEMT"	"TDO2"	"DDC"	"SMPDL3B"	"PCYT1B"	"SARDH"	"PAOX")
72	GO_AMINOGLYCAN_BIOSYNTHETIC_PROCESS	0.123102866779089	0.729126274313591	0.163180127180689	0.412114485518398	1.25702636065204	70	c("CHST3"	"B3GNT4"	"GPC1"	"OMD"	"B3GNT8"	"SDC1"	"SDC3"	"EXTL1"	"HAS2"	"CHSY1"	"HS3ST1"	"VCAN"	"B4GALT2"	"NDST4"	"CHST14"	"SDC4"	"SDC2"	"DSEL"	"DSE"	"EXTL2"	"UGDH"	"OGN"	"GCNT2")
73	GO_AMINOGLYCAN_CATABOLIC_PROCESS	0.876521739130435	1	0.0453152441270267	0.265284929825058	0.739917874192018	42	c("STAB2"	"GPC1"	"OMD"	"SDC1"	"SDC3"	"HYAL2"	"VCAN"	"SDC4"	"SDC2")
74	GO_AMINOGLYCAN_METABOLIC_PROCESS	0.610169491525424	1	0.0609039347452418	0.285628207365706	0.923961655547575	105	c("CHST3"	"B3GNT4"	"STAB2"	"GPC1"	"OMD"	"B3GNT8"	"SDC1"	"GAL3ST3"	"SDC3"	"FOXC1"	"EXTL1"	"HAS2"	"HYAL2"	"CHSY1"	"HS3ST1"	"VCAN"	"B4GALT2"	"NDST4"	"CHST14"	"SDC4"	"SDC2"	"DSEL"	"DSE")
75	GO_AMINO_ACID_ACTIVATION	1	1	0.0545680646670941	-0.152921538933637	-0.461844631634751	51	c("MARS2"	"TARSL2"	"PARS2"	"WARS2"	"IARS2")
76	GO_AMINO_ACID_BETAINE_METABOLIC_PROCESS	0.598272138228942	1	0.0738052724171275	-0.401916848724464	-0.904778571377289	12	c("CPT1A"	"ACADM"	"CRAT"	"ACADL")
77	GO_AMINO_ACID_BETAINE_TRANSPORT	0.126068376068376	0.733076263924593	0.183023938384487	-0.617601647216442	-1.36132961766402	11	c("PRKAA2"	"CPT1A"	"PRKAG2"	"CPT1B"	"ACACA")
78	GO_AMINO_ACID_IMPORT	0.0028322428867037	0.135319004186789	0.431707695803346	0.822981246347422	1.73771861991157	10	c("KCNJ10"	"SLC17A7"	"SLC1A3"	"SLC7A2")
79	GO_AMINO_ACID_TRANSMEMBRANE_TRANSPORT	0.811287477954145	1	0.0494904866135495	0.282465661016134	0.781826236967571	40	c("SLC3A1"	"SLC17A7"	"SLC38A3"	"SLC1A3"	"SLC7A13"	"SLC43A2"	"SLC1A6"	"SLC1A4"	"SLC36A4"	"SLC7A2"	"SLC6A14")
80	GO_AMINO_ACID_TRANSPORT	0.657831325301205	1	0.0745500777420554	-0.275153801287377	-0.890852886491513	78	c("CACNA1A"	"SLC7A4"	"XK"	"SLC38A1"	"PDPN"	"SLC17A8"	"UNC13B"	"SLC6A6"	"SLC7A1"	"SLC16A10"	"GIPC1"	"ARL6IP5"	"CLN3"	"VAMP2"	"SLC7A3"	"SLC6A8"	"SLC25A26"	"SLC25A13"	"PQLC2"	"FOLR2"	"SLC25A22"	"CTNS"	"SLC7A5"	"STX1A"	"SLC7A11"	"SLC38A7"	"RAB3A")
81	GO_AMINO_SUGAR_BIOSYNTHETIC_PROCESS	0.320512820512821	0.934381220643902	0.108820126769161	-0.515527561770189	-1.13633592417205	11	c("GFPT2"	"RENBP"	"UAP1L1"	"AMDHD2"	"GFPT1")
82	GO_AMINO_SUGAR_METABOLIC_PROCESS	0.124168514412417	0.72953033662568	0.188204146308491	-0.473055960796329	-1.30976000425418	30	c("GFPT2"	"NPL"	"CHST2"	"OVGP1"	"CSGALNACT1"	"CMAS"	"RENBP"	"ST3GAL2"	"ST3GAL1"	"SLC35A3"	"CTBS"	"DPAGT1"	"UAP1L1"	"AMDHD2")
83	GO_AMMONIUM_ION_METABOLIC_PROCESS	0.507389162561576	1	0.0897104652742981	-0.284700443867644	-0.962953745929537	106	c("HDC"	"MAOB"	"SGMS2"	"GCH1"	"SGPP2"	"FGF7"	"PLA2G16"	"CPT1A"	"SMOX"	"PLA2G6"	"DEGS2"	"SMS"	"DBI"	"CLN3"	"BTBD9"	"DHPS"	"PCYT1A"	"PHOSPHO1"	"SRD5A1"	"ACADM"	"CRAT")
84	GO_AMMONIUM_TRANSMEMBRANE_TRANSPORT	0.131749460043197	0.744840238495643	0.179782316298324	-0.595662168440524	-1.3409300144931	12	c("PRKAA2"	"CPT1A"	"PRKAG2"	"CPT1B"	"ACACA"	"SLC12A2")
85	GO_AMMONIUM_TRANSPORT	0.559782608695652	1	0.0683110858318647	0.355689289418615	0.935025192491067	29	c("ADA"	"SLC44A4"	"EDN1"	"OAZ3"	"PARK2"	"SLC44A5"	"AQP1"	"SNAP23")
86	GO_AMP_METABOLIC_PROCESS	0.676025917926566	1	0.0676760401641789	-0.369261216492953	-0.831265563968873	12	AMPD3
87	GO_ANAPHASE_PROMOTING_COMPLEX_DEPENDENT_CATABOLIC_PROCESS	1	1	0.0545680646670941	-0.117011851406074	-0.373946365088851	75	c("PSMB10"	"PSMB8")
88	GO_ANATOMICAL_STRUCTURE_ARRANGEMENT	0.0128325339786135	0.299249400614678	0.380730400722792	0.744712320353892	1.68746029444371	14	c("DLL1"	"HOXB2"	"PLXNA4")
89	GO_ANATOMICAL_STRUCTURE_FORMATION_INVOLVED_IN_MORPHOGENESIS	6.89971410215028e-05	0.0283766423619344	0.538434096309916	0.365410239851486	1.43858629366488	668	c("SNAI1"	"MMP9"	"DLL1"	"CCDC151"	"TBX2"	"NOTCH3"	"NOG"	"EPHB2"	"WNT6"	"FOXF1"	"RBP4"	"COL18A1"	"ITGB4"	"EGFL7"	"NRXN1"	"JAM3"	"COL6A1"	"DISC1"	"HOXB13"	"TTN"	"DYX1C1"	"TMOD2"	"ADA"	"COL12A1"	"PKHD1"	"ADAMTS1"	"FLT4"	"TGM2"	"ACTN2"	"ECSCR"	"LMOD1"	"IRX3"	"GJA5"	"TBX6"	"COL1A1"	"CALB1"	"STAB2"	"FOXJ1"	"GPC1"	"RSG1"	"HES7"	"TGFB2"
KIF26B	"NFATC4"	"B9D1"	"WNT4"	"FN1"	"MMP15"	"MSX1"	"HIF3A"	"NOTCH1"	"FZD1"	"WNT11"	"FOXC1"	"PDGFRA"	"HOXB3"	"LHX2"	"BBS1"	"ARL13B"	"EDN1"	"IRX2"	"VANGL2"	"TTC8"	"GRHL2"	"TLX2"	"ECM1"	"PTGS2"	"BBS2"	"NFASC"	"KCNH1"	"TRIM15"	"IFT74"	"IFT81"	"THBS3"	"SERPINE1"	"ANGPT2"	"TMEM231"	"CCDC103"	"RGS19"	"FAM161A"	"ONECUT2"	"SEMA4C"	"EPHB4"	"SPEF2"	"GATA3"	"CACNA1H"	"ADM"	"RARG"	"CYP1B1"	"RSPO3"	"MYLK3"	"IFT140"
MMP19	"KIF20B"	"BCL10"	"RPGR"	"FAIM2"	"RAB23"	"GATA5"	"FZD3"	"ACVR2B"	"NOX1"	"PIBF1"	"FZD8"	"CCL2"	"SDC4"	"SIRT1"	"ENG"	"PTK7"	"HDAC1")
90	GO_ANATOMICAL_STRUCTURE_HOMEOSTASIS	0.108910891089109	0.705596107055961	0.172324344900946	0.343278804195476	1.21213936012426	193	c("CIB2"	"RHO"	"RBP4"	"CROCC"	"KLHL10"	"USH1G"	"NOX4"	"SLC17A7"	"RDH12"	"CDH23"	"AIPL1"	"CD34"	"CHRNA1"	"HSPB1"	"NPHP4"	"MUC6"	"TYRO3"	"FOXC1"	"BBS1"	"PCDH15"	"BBS12"	"NPHP3"	"ABCA12"	"BBS2"	"GAR1"	"POLE2"	"XRCC3"	"IL6"	"RAD51C"	"HIST1H4D"	"NOP10"	"TERT"	"NELL2"	"SMO"	"RTEL1"	"RPA2"	"PARK2"	"TNKS1BP1"	"PRIM1"	"MKS1"	"HIST1H4I"	"RFC3"
91	GO_ANATOMICAL_STRUCTURE_MATURATION	0.46605504587156	1	0.0782955249944794	0.389956302713755	0.99376666274245	25	c("FAT4"	"TGFB2"	"S1PR1"	"FGFR3"	"THBS3"	"RECK"	"GATA3")
92	GO_ANATOMICAL_STRUCTURE_REGRESSION	0.357677902621723	0.951844018506279	0.0940503465727813	0.527425639741406	1.12527671055774	11	c("GLI1"	"AMHR2"	"CD248"	"BMP4"	"SMAD5")
93	GO_ANDROGEN_METABOLIC_PROCESS	0.136659436008677	0.75101976284585	0.176694268938498	-0.540055263636291	-1.31015361183953	17	c("PPARGC1A"	"HSD17B1"	"DHRS9"	"HSD17B4"	"STAR"	"SRD5A1")
94	GO_ANDROGEN_RECEPTOR_SIGNALING_PATHWAY	0.823266219239374	1	0.0598603117764473	-0.275279849316196	-0.792852362297197	37	c("PPARGC1A"	"GRIP1"	"PMEPA1"	"FHL2"	"RB1"	"NCOA3"	"NCOA1"	"PIAS1"	"MED14"	"KAT5"	"MED30"	"KDM3A"	"CTNNB1")
95	GO_ANGIOGENESIS	0.0717703349282297	0.630712766509312	0.211400189384923	0.35137467811102	1.2576263860302	215	c("DLL1"	"NOTCH3"	"EPHB2"	"COL18A1"	"EGFL7"	"NRXN1"	"JAM3"	"HOXB13"	"FLT4"	"ECSCR"	"GJA5"	"STAB2"	"TGFB2"	"PLXND1"	"PITX2"	"RAMP2"	"EGR3"	"FGF8"	"CD34"	"SEMA5A"	"FOXC2"	"S1PR1"	"TSPAN12"	"NFATC4"	"FN1"	"HIF3A"	"NOTCH1"	"PDGFRA"	"HOXB3"	"EDN1"	"ECM1"	"PTGS2")
96	GO_ANGIOGENESIS_INVOLVED_IN_WOUND_HEALING	0.118790496760259	0.72061374674548	0.190023305279108	-0.611361175598234	-1.37627096950226	12	c("NDNF"	"CX3CL1"	"ITGB3"	"MCAM"	"PIK3CB")
97	GO_ANION_HOMEOSTASIS	0.26797385620915	0.902051831133642	0.122107920287081	-0.44048732273508	-1.15871092533681	23	c("CACNA1A"	"PRKAA2"	"MLXIPL"	"LIPG"	"GOT1"	"FGF23"	"ABCA1"	"PQLC2")
98	GO_ANION_TRANSMEMBRANE_TRANSPORT	0.2475	0.89138367043995	0.138022242496643	-0.310163174131439	-1.09785077280439	138	c("SLC7A4"	"SLC16A3"	"SLC16A7"	"SLC26A3"	"SLC37A1"	"CLIC5"	"ADAMTS8"	"LRRC8D"	"SLC16A8"	"PRKAA2"	"SLC16A11"	"ANO1"	"LRRC8B"	"SLC16A13"	"SLC23A1"	"GABRE"	"CPT1A"	"SLC38A1"	"SLC17A8"	"SLC6A6"	"CLCN3"	"SLC7A1"	"SLC16A10"	"SLC5A5"	"PRKAG2"	"SLC4A2"	"SLC25A1"	"SLC37A3"	"SLC7A3"	"SLC6A8"	"SLC25A26"	"SLC25A13"	"ABCA1"	"PQLC2"	"SLC25A22"	"SLC7A5"	"CLCN2"	"CPT1B"	"CLIC3"	"SLC7A11"	"SLC38A7")
99	GO_ANION_TRANSPORT	0.442934782608696	1	0.103576326612592	-0.25935624765314	-0.997953239353033	278	c("CACNA1A"	"SLC7A4"	"SLC16A3"	"SLC16A7"	"MIP"	"ATP8B3"	"SLC26A3"	"SLC37A1"	"ABCA2"	"CLIC5"	"ADAMTS8"	"ABCA4"	"LRRC8D"	"SFXN5"	"SLC16A8"	"XK"	"PRKAA2"	"SLC16A11"	"ANO1"	"LRRC8B"	"SLC16A13"	"CLCN6"	"SLC23A1"	"GABRE"	"CPT1A"	"SLC38A1"	"PDPN"	"SLC17A8"	"UNC13B"	"SLC6A6"	"CLCN3"	"SLC7A1"	"SLCO2A1"	"SLC16A10"	"GIPC1"	"ATP8A1"	"LDLR"	"ARL6IP5"	"ABCA7"	"SLC22A23"	"SLC5A5"	"PRKAG2"
ABCA1	"PQLC2"	"FOLR2"	"SLC25A22"	"CTNS"	"CYB5R4"	"OSBPL5"	"SLC35C2"	"SLC16A9"	"SLC17A9"	"SLC7A5"	"SLCO5A1"	"VDAC2"	"CLCN2"	"STX1A"	"CPT1B"	"CLIC3"	"SLC7A11"	"SLC38A7"	"RAB3A")
100	GO_ANTERIOR_POSTERIOR_AXIS_SPECIFICATION	0.211111111111111	0.865096618357488	0.141225119642531	-0.433745411409327	-1.19028687089442	29	c("NRARP"	"HEY2"	"EPB41L5"	"TDRD5"	"FZD5"	"PCSK6"	"DDIT3")
101	GO_ANTERIOR_POSTERIOR_PATTERN_SPECIFICATION	0.0522022838499184	0.559024631353489	0.252961123069611	0.393681696989802	1.32216003045293	129	c("DLL1"	"NOG"	"FOXF1"	"ZBTB16"	"HOXB2"	"TBX6"	"HES7"	"HOXA9"	"FGF8"	"FOXC2"	"PPP2R3A"	"MSX1"	"NOTCH1"	"FOXC1"	"OTX1"	"HOXB3"	"VANGL2"	"CTNNBIP1"	"RGS19"	"RARG"	"RGS20"	"ACVR2B"	"HOXB6"	"ARC"	"SMO"	"SMAD2"	"KAT2A"	"PCSK5"	"GLI3"	"RNF2"	"HOXC6"	"GDF11")
102	GO_ANTEROGRADE_AXONAL_TRANSPORT	0.613390928725702	1	0.0725351864394589	-0.358588269382326	-0.90349996477445	19	c("HAP1"	"AP3M2"	"AP3M1"	"RAB21"	"SPAST")
103	GO_ANTIGEN_PROCESSING_AND_PRESENTATION	0.981958762886598	1	0.0582216241124161	-0.208260013917972	-0.738549953715915	149	c("CD74"	"RILP"	"PSMB10"	"RAB27A"	"RAB3C"	"PSMB8"	"ICAM1"	"ERAP1"	"AP1S3"	"KIF5A"	"RAB4A"	"HFE"	"PSME1"	"CTSD"	"PSMB9"	"AP1B1"	"CLTC"	"DNM2"	"IFI30"	"SEC24A"	"MR1"	"NCF2"	"PSMD8"	"AP1S2"	"RFTN1"	"LGMN")
104	GO_ANTIGEN_PROCESSING_AND_PRESENTATION_OF_EXOGENOUS_PEPTIDE_ANTIGEN_VIA_MHC_CLASS_I	0.402912621359223	0.975790524105528	0.102449405629826	-0.338654660245488	-1.02278487323061	51	c("PSMB10"	"PSMB8"	"PSME1"	"PSMB9"	"IFI30"	"NCF2"	"PSMD8"	"ITGAV"	"PSME2"	"PSMD7"	"PSMC1"	"PSMD11"	"B2M"	"CYBA"	"PSMC6"	"PSMA7"	"PSMD13"	"PSMC4"	"PSMD3"	"PSMB7"	"LNPEP"	"PSMD1"	"PSME3"	"ITGB5"	"PSMD4"	"PSMB2"	"PSMA1")
105	GO_ANTIGEN_PROCESSING_AND_PRESENTATION_OF_PEPTIDE_ANTIGEN	1	1	0.0572461135202884	-0.180435705596041	-0.628671455397062	129	c("CD74"	"RILP"	"PSMB10"	"PSMB8"	"ERAP1"	"AP1S3"	"KIF5A"	"HFE"	"PSME1"	"CTSD"	"PSMB9"	"AP1B1"	"CLTC"	"DNM2"	"IFI30"	"SEC24A"	"MR1"	"NCF2"	"PSMD8"	"AP1S2"	"LGMN")
106	GO_ANTIGEN_PROCESSING_AND_PRESENTATION_OF_PEPTIDE_ANTIGEN_VIA_MHC_CLASS_I	0.743276283618582	1	0.069119845655101	-0.27130582944526	-0.849631848002086	70	c("PSMB10"	"PSMB8"	"ERAP1"	"HFE"	"PSME1"	"PSMB9"	"IFI30"	"SEC24A"	"MR1"	"NCF2"	"PSMD8"	"ITGAV"	"PSME2"	"PSMD7"	"PSMC1"	"PSMD11"	"B2M"	"CYBA"	"PSMC6"	"PSMA7"	"PSMD13"	"PSMC4"	"PSMD3"	"PSMB7"	"LNPEP"	"CANX"	"PSMD1"	"PSME3"	"ITGB5"	"TAPBP")
107	GO_ANTIGEN_PROCESSING_AND_PRESENTATION_OF_PEPTIDE_OR_POLYSACCHARIDE_ANTIGEN_VIA_MHC_CLASS_II	0.986509274873524	1	0.0384786917635432	0.198120649184541	0.60159791832724	68	c("KIF26A"	"CTSF"	"SPTBN2"	"KIF3A"	"KIF3C"	"DYNC2H1"	"KIF2C")
108	GO_ANTIGEN_RECEPTOR_MEDIATED_SIGNALING_PATHWAY	0.962962962962963	1	0.0374584205912161	0.219061690874758	0.735576527670422	126	c("TXK"	"INPP5D"	"RFTN2"	"SLA2"	"TRAC"	"PRKCQ"	"PSMB11"	"LIME1"	"GATA3"	"LAX1"	"NFAM1"	"CSK"	"BCL10")
109	GO_ANTIMICROBIAL_HUMORAL_RESPONSE	0.11304347826087	0.71374922408442	0.195789002148949	-0.56615359776954	-1.35515305847525	16	c("HIST1H2BG"	"HIST1H2BK"	"ANG"	"HIST2H2BE"	"PLA2G6")
110	GO_AORTA_DEVELOPMENT	0.443060498220641	1	0.0793434960134973	0.372076188319359	1.00778707148747	32	c("TBX2"	"PLXND1"	"FGF8"	"COL3A1"	"LRP1"	"SIX1")
111	GO_AORTA_MORPHOGENESIS	0.197080291970803	0.85783537791848	0.131457611642763	0.54824141595572	1.26160881517703	15	c("TBX2"	"FGF8"	"COL3A1"	"LRP1"	"SIX1")
112	GO_APICAL_JUNCTION_ASSEMBLY	0.852313167259786	1	0.0476387259290825	0.277655098918159	0.7520428014655	32	c("PARD6G"	"RAMP2"	"WNT11"	"GRHL2")
113	GO_APICAL_PROTEIN_LOCALIZATION	0.535483870967742	1	0.0793434960134973	-0.43433641048614	-0.939104460605818	10	c("CELSR1"	"SHROOM3"	"SHROOM2")
114	GO_APOPTOTIC_CELL_CLEARANCE	0.443413729128015	1	0.0815265143256594	0.417408105041571	1.00567896560116	19	c("TGM2"	"TYRO3"	"LRP1"	"XKR8"	"THBS1"	"HMGB1")
115	GO_APOPTOTIC_DNA_FRAGMENTATION	0.554140127388535	1	0.0768736734126542	-0.41359492204937	-0.955089884429752	13	CECR2
116	GO_APOPTOTIC_MITOCHONDRIAL_CHANGES	0.96	1	0.0550211117163117	-0.224078288211808	-0.672404532142515	46	c("ACAA2"	"BID"	"GCLM"	"HK2"	"NOL3"	"AIFM2"	"BCL2L1"	"BAK1"	"JTB"	"NDUFS1"	"DNM1L"	"MTCH2"	"RHOT2"	"RHOT1"	"BNIP3"	"MAPK9"	"PPIF")
117	GO_APOPTOTIC_NUCLEAR_CHANGES	0.559912854030501	1	0.0776798560117236	-0.363020364093163	-0.919118229841766	20	c("CECR2"	"DEDD2")
118	GO_APOPTOTIC_PROCESS_INVOLVED_IN_DEVELOPMENT	0.904411764705882	1	0.0464154956843849	0.285515197676497	0.6469552689962	14	c("SLIT3"	"NOTCH1"	"BAX")
119	GO_APOPTOTIC_PROCESS_INVOLVED_IN_MORPHOGENESIS	0.736501079913607	1	0.0635007968065945	-0.35602898836409	-0.801477719790243	12	c("FZD5"	"CRYAB"	"LEF1"	"BAK1"	"LRP5"	"SCRIB")
120	GO_APOPTOTIC_SIGNALING_PATHWAY	0.997340425531915	1	0.0589694466690997	-0.190446158072379	-0.716554094526688	227	c("TNFSF12"	"ERBB3"	"TNFSF10"	"KRT18"	"DAPK1"	"E2F2"	"SORT1"	"TLR4"	"DEDD2"	"INHBA"	"TRIB3"	"PDK2"	"ARL6IP5"	"FNIP2"	"PDK1"	"HRAS"	"TICAM1"	"NUPR1"	"STK25"	"DDIT3"	"BCL2L2"	"ERO1L"	"P2RX4"	"UACA"	"PDPK1"	"CRADD"	"BID"	"MLLT11"	"TNFRSF18"	"NGF"	"ERCC6"	"PTGIS"	"IFI27"	"PRKCA"	"TNFRSF12A"	"PYCARD")
121	GO_APPENDAGE_DEVELOPMENT	0.00035808619190282	0.0643598008284742	0.49849310876659	0.509287127433272	1.6772287692497	114	c("TBX2"	"NOG"	"CACNA1C"	"ITGB4"	"ZBTB16"	"SP8"	"GJA5"	"FRAS1"	"MMP13"	"PITX2"	"HOXA9"	"FGF8"	"B9D1"	"MSX1"	"NOTCH1"	"PKDCC"	"GRHL2"	"PAM"	"SHOX2"	"RECK"	"PBX2"	"RARG"	"IFT140"	"WDPCP"	"TBX5"	"MYCN"	"HDAC1"	"ECE1"	"CYP26B1"	"TRAF3IP1"	"RNF165"	"PCSK5"	"DYNC2H1"	"GLI3"	"HDAC2"	"BBS7"	"MKS1"	"PTCH1"	"BMP4")
122	GO_ARACHIDONIC_ACID_METABOLIC_PROCESS	0.900552486187845	1	0.0466948041282054	0.279748195475663	0.687698622803314	21	c("PTGES"	"PLA2G4B"	"PTGS2"	"CYP1B1"	"CYP2U1"	"PLA2G4A"	"CBR1")
123	GO_AROMATIC_AMINO_ACID_FAMILY_METABOLIC_PROCESS	0.0941619585687382	0.676023735002608	0.199915231309662	0.631174450416301	1.40227405652738	13	c("HPDL"	"DCT"	"IL4I1"	"TDO2"	"FAH")
124	GO_ARP2_3_COMPLEX_MEDIATED_ACTIN_NUCLEATION	0.481953290870488	1	0.0843144320642653	-0.436396491285157	-1.00774417722986	13	c("MAGEL2"	"ARPC3"	"ARPC2"	"ACTR2"	"ARPC5L"	"ACTR3"	"ARPC1A")
125	GO_ARTERY_DEVELOPMENT	0.0225714113720205	0.418496168225496	0.352487857583619	0.490560696035507	1.46020155460166	59	c("TBX2"	"NOTCH3"	"FOXF1"	"GJA5"	"PLXND1"	"FGF8"	"FOXC2"	"NOTCH1"	"WNT11"	"FOXC1"	"COL3A1"	"LRP1"	"SIX1"	"ACVR2B"	"ENG"	"SMAD7")
126	GO_ARTERY_MORPHOGENESIS	0.00385141631502767	0.156398868586193	0.431707695803346	0.608678684779262	1.65659515518423	37	c("TBX2"	"NOTCH3"	"FOXF1"	"GJA5"	"FGF8"	"FOXC2"	"NOTCH1"	"WNT11"	"FOXC1"	"COL3A1"	"LRP1"	"SIX1"	"ENG"	"SMAD7")
127	GO_ASPARTATE_FAMILY_AMINO_ACID_BIOSYNTHETIC_PROCESS	0.786177105831533	1	0.0603786357920401	-0.304386241564415	-0.766932390189423	19	c("THNSL1"	"GOT1"	"EIF2B4"	"MTHFD2L"	"ASNSD1"	"MTAP"	"ENOPH1"	"ADI1")
128	GO_ASPARTATE_FAMILY_AMINO_ACID_CATABOLIC_PROCESS	0.140449438202247	0.754791206571801	0.160801401070022	0.624325264025233	1.33201465094655	11	c("AASS"	"ASPA")
129	GO_ASPARTATE_FAMILY_AMINO_ACID_METABOLIC_PROCESS	0.501760563380282	1	0.0723570851036907	0.348805973240985	0.968859922860281	41	c("AASS"	"NMNAT2"	"ASPA"	"MSRA"	"AHCY"	"NIT2"	"MTR"	"APIP"	"ASRGL1"	"MTHFD1"	"MTRR"	"PLOD1")
130	GO_ASSOCIATIVE_LEARNING	0.677248677248677	1	0.0578529757032509	0.3151123879556	0.8721879028089	40	c("GRIN2A"	"NRGN"	"PTPRZ1"	"HRH1"	"SYNGAP1"	"NDRG4"	"SGK1"	"SHANK1"	"FOS"	"MEIS2"	"BTG2"	"NF1"	"APP"	"MTOR")
131	GO_ASTROCYTE_DEVELOPMENT	0.524017467248908	1	0.0813027345384498	-0.413150657154618	-0.95905570473847	14	c("LAMC3"	"GFAP"	"TLR4"	"PLP1"	"VIM"	"KRAS")
132	GO_ASTROCYTE_DIFFERENTIATION	0.364835164835165	0.957782991354392	0.102449405629826	-0.406596503263039	-1.0779129244658	24	c("LAMC3"	"GFAP"	"LIF"	"TLR4"	"SOX9"	"PLP1"	"VIM"	"KRAS")
133	GO_ASYMMETRIC_CELL_DIVISION	0.0880149812734082	0.669982351997433	0.206587922696891	0.66783972433191	1.42485391598418	11	c("ZBTB16"	"SOX5"	"TEAD3")
134	GO_ASYMMETRIC_PROTEIN_LOCALIZATION	0.858078602620087	1	0.0567672387487446	-0.29942654636285	-0.695065425811388	14	c("CELSR1"	"SHROOM3"	"SHROOM2")
135	GO_ATP_BIOSYNTHETIC_PROCESS	0.0784313725490196	0.646308796742741	0.237793834423688	-0.524732352873603	-1.40982791764411	26	c("CHCHD10"	"ATP6V0A4"	"ATP6V0A1"	"PRKAG2"	"ATP5G2"	"TCIRG1"	"SLC25A13"	"ALDOA"	"ATP5D"	"SURF1")
136	GO_ATP_DEPENDENT_CHROMATIN_REMODELING	0.579661016949153	1	0.0633597010643758	0.309832900236639	0.919847636246704	58	c("SMARCA1"	"CHD5"	"CENPP"	"HIST1H4D"	"MIS18A"	"HDAC1"	"SYCP3"	"CENPH"	"HDAC2"	"VPS72"	"HIST1H4I"	"CENPA"	"NASP"	"SMARCC1"	"SMARCA5"	"NPM1"	"CENPQ"	"RBBP4"	"SMARCE1"	"HIST4H4"	"SMARCC2"	"CENPM"	"ITGB3BP"	"CENPK"	"ACTL6A"	"RBBP7"	"CENPO"	"HNRNPC"	"MBD2"	"RUVBL1"	"SMARCD2"	"MBD3"	"CENPN")
137	GO_ATP_GENERATION_FROM_ADP	0.208888888888889	0.861059678940822	0.142056643575821	-0.433960887105814	-1.19087818064844	29	c("ALDOC"	"HK1"	"PFKP"	"PGAM2"	"ALDOA"	"GAPDHS"	"ENO2"	"HK2"	"LDHA"	"PFKFB2")
138	GO_ATP_HYDROLYSIS_COUPLED_TRANSMEMBRANE_TRANSPORT	0.0415754923413567	0.530731554712628	0.332263053752429	-0.584227578502017	-1.56403048142754	25	c("ATP6V0E2"	"ATP1A3"	"ATP6V0A4"	"ATP6V0A1"	"ATP6V0B"	"ATP5G2"	"ATP1B1"	"ATP6V1C1"	"TCIRG1"	"ATP6V1F"	"ATP6V0D1"	"ATP6V0C"	"ATP6V1H"	"ATP6V1A"	"ATP6V1B2")
139	GO_ATRIAL_SEPTUM_DEVELOPMENT	0.414233576642336	0.989227248210615	0.0843144320642653	0.451425533397813	1.03881687110022	15	c("GJA5"	"NPHP3"	"TBX5"	"MDM2"	"SMO"	"DAND5"	"ZFPM1"	"ACVR1"	"ANK2")
140	GO_ATRIAL_SEPTUM_MORPHOGENESIS	0.750936329588015	1	0.055826471778749	0.3581392178419	0.764099601173065	11	c("GJA5"	"TBX5"	"SMO"	"ZFPM1"	"ACVR1")
141	GO_ATRIOVENTRICULAR_VALVE_DEVELOPMENT	0.499058380414313	1	0.0760837160951725	0.447021714989213	0.993143738977873	13	c("GJA5"	"PITX2"	"NOTCH1"	"TBX5"	"MDM2"	"ZFPM1"	"ACVR1")
142	GO_ATRIOVENTRICULAR_VALVE_MORPHOGENESIS	0.848290598290598	1	0.0562940749700968	-0.318974670324156	-0.703090200542666	11	c("HEY2"	"EFNA1")
143	GO_AUDITORY_RECEPTOR_CELL_DEVELOPMENT	0.427645788336933	0.997583821783298	0.0919686140000427	-0.466443219512842	-1.05003766604663	12	c("CLIC5"	"PDZD7"	"MYO7A"	"SOD1"	"SCRIB")
144	GO_AUDITORY_RECEPTOR_CELL_DIFFERENTIATION	0.823655913978495	1	0.0579754757571486	-0.29983634694101	-0.739423677618079	18	c("CLIC5"	"PDZD7"	"MYO7A"	"PLS3"	"SOD1"	"SCRIB")
145	GO_AUTONOMIC_NERVOUS_SYSTEM_DEVELOPMENT	0.12707182320442	0.736072891391544	0.16823816568964	0.515981759938775	1.28495904557082	23	c("KIF26A"	"HOXB2"	"TLX2"	"PLXNA4"	"GATA3"	"SIX1"	"HLX"	"FZD3")
146	GO_AUTOPHAGOSOME_ORGANIZATION	0.473684210526316	1	0.0894366833718621	-0.352572787276926	-0.985819145578735	33	c("ATG9B"	"ATP13A2"	"ATG4D"	"PACS2"	"GABARAPL2")
147	GO_AUTOPHAGY	0.743935309973046	1	0.0739901439101341	-0.236654387085834	-0.918578459482569	297	c("LMCD1"	"DZANK1"	"RRAGD"	"TMEM74"	"PPARGC1A"	"HAP1"	"ATG9B"	"FAM134B"	"PRKAA2"	"FGF7"	"CHMP4C"	"HIST1H3E"	"LRSAM1"	"ATP13A2"	"TRIM17"	"ATG4D"	"MAP1S"	"PFKP"	"CD93"	"PACS2"	"LARP1B"	"ULK3"	"MDH1"	"HIST1H3C"	"PDK1"	"GABARAPL2"	"PRKAG2"	"CLN3"	"ATP1B1"	"CSPG5"	"PIK3CB"	"SNAP29"	"HIST1H3D"	"TCIRG1"	"MAP1A"	"CTSD"	"STAT2"	"EPM2A"	"VPS33A"	"PRKG1"	"UBQLN2"	"ATG10"
148	GO_AXIS_ELONGATION	0.244972577696527	0.888214610812644	0.116234148779716	0.471834740606866	1.16679217422305	22	c("TNC"	"WNT11"	"VANGL2"	"PTK7"	"MAGI2"	"BMP4"	"RDH10"	"TRIM28"	"LRP6"	"YAP1"	"WNT5A")
149	GO_AXIS_SPECIFICATION	0.113559322033898	0.71374922408442	0.170932335370056	0.43014212188048	1.2823672946203	60	c("DLL1"	"WNT6"	"MDFI"	"TBX6"	"MNS1"	"PITX2"	"CITED1"	"NOTCH1"	"ARL13B"	"TTC8"	"RGS19"	"SETDB2"	"RGS20"	"SMO"	"SMAD2"	"RNF2"	"STIL"	"PTCH1"	"BMP4")
150	GO_AXONAL_FASCICULATION	0.0357815442561205	0.520035864542382	0.332263053752429	0.705944314093795	1.56838952583366	13	c("EPHB2"	"PTPRZ1"	"SEMA5A"	"AMIGO1"	"CNTN2"	"NDN"	"EPHA4")
151	GO_AXONEME_ASSEMBLY	0.0353817504655493	0.519318136664062	0.332263053752429	0.665610568430259	1.58279809972188	18	c("CCDC151"	"DYX1C1"	"BBS2"	"CCDC103"	"SPEF2"	"RSPH9"	"CCDC114")
152	GO_AXON_EXTENSION	0.914855072463768	1	0.0452247443372884	0.259937223012641	0.683315070803108	29	c("SEMA7A"	"DCLK1"	"SLIT3"	"LHX2")
153	GO_AXON_REGENERATION	0.0540037243947858	0.566851158148518	0.266350657088526	0.62588278049073	1.48832684244431	18	c("TNC"	"JAM3"	"CHST3"	"NEFH"	"RTN4RL1")
154	GO_AXO_DENDRITIC_TRANSPORT	0.615555555555556	1	0.0738052724171275	-0.327484587145244	-0.898685252329755	29	c("HAP1"	"AP3M2"	"KLC3"	"AP3M1"	"HIF1A"	"RAB21"	"SPAST")
155	GO_BARBED_END_ACTIN_FILAMENT_CAPPING	0.267094017094017	0.901741293532338	0.120985142145252	-0.53953223212529	-1.18924748757856	11	c("CAPG"	"TRIOBP"	"EPS8")
156	GO_BASE_EXCISION_REPAIR	0.600352112676056	1	0.0635007968065945	0.329879558573365	0.908598220489306	38	c("CCNO"	"MUTYH"	"RPA2"	"PARP2"	"NTHL1"	"MPG"	"POLD1"	"NEIL3"	"HMGB1"	"SIRT6"	"NEIL2"	"PRMT6"	"POLE"	"UNG"	"XRCC1"	"RPA3"	"RPA1"	"SMUG1"	"OGG1")
157	GO_BASIC_AMINO_ACID_TRANSPORT	0.551282051282051	1	0.0774767547848578	-0.427064583372482	-0.941344098774006	11	c("SLC7A4"	"SLC38A1"	"SLC7A1"	"CLN3"	"SLC7A3"	"PQLC2"	"SLC38A7")
158	GO_BEHAVIOR	0.145800316957211	0.765197951176823	0.143758989039275	0.315056453987037	1.15967532052553	284	c("KCNJ10"	"EPHB2"	"IGF2"	"NRXN1"	"NRXN2"	"GNAO1"	"ADCY5"	"GJB4"	"TMOD2"	"GRIN2A"	"SPTBN4"	"NRGN"	"SLC17A7"	"PTPRZ1"	"NPY1R"	"P2RX3"	"CALB1"	"SHANK3"	"SLC1A3"	"RNF180"	"HRH1"	"CDH23"	"ADCY1"	"OPRD1"	"APBA1"	"SOBP"	"CXCL12"	"SYNGAP1"	"NPHP4"	"SERPINF1"	"NOS1"	"CAMK4"	"LGI4"	"DPP4"	"AVPR1A"	"BBS12"	"NDRG4"	"ABAT"	"PREX2"	"PTGS2"	"SEZ6L"	"BBS2"
159	GO_BENZENE_CONTAINING_COMPOUND_METABOLIC_PROCESS	0.791397849462366	1	0.0598603117764473	-0.343269055747216	-0.742202342832237	10	c("UGT1A1"	"STAR")
160	GO_BETA_CATENIN_DESTRUCTION_COMPLEX_DISASSEMBLY	0.360443622920518	0.954711329093924	0.0928481214159878	0.457988345004945	1.08030953971266	17	c("FRAT1"	"FZD1")
161	GO_BETA_CATENIN_TCF_COMPLEX_ASSEMBLY	0.115658362989324	0.72061374674548	0.173747838999571	0.491657723658794	1.33167967490306	32	c("PYGO1"	"TCF7"	"TLE3"	"TCF7L1"	"HIST1H4D"	"TERT"	"HDAC1"	"HIST1H4I"	"BCL9L"	"TRRAP")
162	GO_BICARBONATE_TRANSPORT	0.768248175182482	1	0.0535669384770951	0.337935918602826	0.777655466125361	15	c("SLC4A11"	"SLC26A10"	"CYB5RL")
163	GO_BICELLULAR_TIGHT_JUNCTION_ASSEMBLY	0.781651376146789	1	0.0530212512043078	0.312924902240731	0.797459442570025	25	c("PARD6G"	"RAMP2"	"WNT11"	"GRHL2")
164	GO_BILE_ACID_AND_BILE_SALT_TRANSPORT	0.722532588454376	1	0.0573667426768556	0.375188290391633	0.792207211379271	10	c("ABCC3"	"SLC9A3R1"	"NCOA2"	"SLC10A3"	"RXRA")
165	GO_BILE_ACID_METABOLIC_PROCESS	0.883227176220807	1	0.0541200569620232	-0.275434750558943	-0.636044907843131	13	c("HSD3B7"	"HSD17B4"	"STAR")
166	GO_BINDING_OF_SPERM_TO_ZONA_PELLUCIDA	0.517391304347826	1	0.0817515582532145	-0.403502105031809	-0.965828202610211	16	c("ATP8B3"	"OVGP1"	"PCSK4")
167	GO_BIOLOGICAL_ADHESION	0.000134371242262446	0.0398405941385612	0.518848077743792	0.3696140289649	1.44719861909863	597	c("COL6A2"	"COL5A3"	"FOXF1"	"SCN1B"	"COL18A1"	"PCDHB3"	"ITGB4"	"EGFL7"	"TNC"	"NRXN1"	"OTOA"	"JAM3"	"COL6A1"	"NTN1"	"NRXN2"	"SPN"	"MMRN1"	"FKBP1B"	"PCDHB8"	"TCF7"	"PCDHB10"	"ADA"	"COL12A1"	"DSP"	"PTPRU"	"PKHD1"	"AOC3"	"ADAM23"	"ITGA2B"	"ACTN2"	"PCDHGA8"	"SLAMF7"	"SELP"	"COL28A1"	"EPDR1"	"MUC16"	"ATP1B2"	"PCDHB7"	"APLP1"	"PCDHB11"	"MMP24"	"ITGA1"
EMILIN2	"BOC"	"SIRPA"	"DPT"	"APBA1"	"CDSN"	"CLDN20"	"TMEM8B"	"CD34"	"SEMA5A"	"LAMA4"	"HSPB1"	"GPNMB"	"CXCL12"	"DCHS2"	"S1PR1"	"COL16A1"	"NPHP4"	"CLDN15"	"ITGAL"	"PCDHB5"	"SDC3"	"PCDHB9"	"ITGA10"	"COL5A1"	"WNT4"	"ICAM5"	"FN1"	"CLSTN3"	"DPP4"	"PCDHGC4"	"TYRO3"	"CDH26"	"PCDHGB1"	"PDGFRA"	"HAPLN4"	"PCDHGA7"	"LRFN3"	"ESAM"	"CD33"	"NHEJ1"	"PCDH15"	"GRHL2"	"ROM1"	"COL3A1"	"NFASC"	"PCDHGA5"	"RHOD"	"RORC"	"TSPAN32"
GATA3	"IL6"	"FAS"	"VNN1"	"FARP2"	"VCAN"	"CDH11"	"PCDHGA6"	"MYO1G"	"IL4"	"CYP1B1"	"MPZL2"	"GP5")
168	GO_BIOMINERAL_TISSUE_DEVELOPMENT	0.121478873239437	0.72502694265859	0.16823816568964	0.467218217717606	1.28687464914256	38	c("ALPL"	"TMEM119"	"COL1A1"	"MMP13"	"GPNMB"	"FGFR3"	"WNT11"	"PKDCC"	"ECM1"	"PTGS2")
169	GO_BIOTIN_METABOLIC_PROCESS	0.48314606741573	1	0.0774767547848578	0.469732921593038	1.00218775315901	11	c("BTD"	"VNN1"	"PCCA"	"HLCS"	"MCCC2")
170	GO_BLASTOCYST_DEVELOPMENT	0.994818652849741	1	0.0391956336118146	0.187821938974127	0.52876597284139	43	c("ADA"	"NASP"	"JUNB"	"GINS4"	"RBBP8"	"SRF"	"DAD1"	"RPL7L1"	"CNOT2"	"RTF1"	"PRPF19"	"CNOT3")
171	GO_BLASTOCYST_FORMATION	0.781076066790352	1	0.0535669384770951	0.324056184308259	0.780762242744019	19	c("ADA"	"JUNB"	"SRF"	"RPL7L1"	"CNOT2"	"CNOT3")
172	GO_BLASTOCYST_GROWTH	0.962882096069869	1	0.0514264916187015	-0.239127433383957	-0.555091769006978	14	c("UBTFL1"	"RAD51B"	"GINS1"	"TAF8"	"NDEL1"	"NBN"	"BRCA2"	"CTR9"	"PALB2"	"SBDS"	"NCAPG2"	"PRPF19"	"RTF1"	"GINS4")
173	GO_BLASTODERM_SEGMENTATION	0.287257019438445	0.915194805194805	0.116739204791222	-0.51104615308789	-1.15044594364769	12	c("TDRD5"	"FZD5"	"PCSK6"	"NRP1"	"SEMA3F")
174	GO_BLOOD_COAGULATION_FIBRIN_CLOT_FORMATION	0.718808193668529	1	0.057609110864425	0.376903803330612	0.795829503855549	10	c("F8"	"KLKB1"	"GP1BA"	"GP5"	"PRCP")
175	GO_BLOOD_VESSEL_ENDOTHELIAL_CELL_MIGRATION	0.937365010799136	1	0.0521630305460055	-0.236132716657037	-0.594960625871057	19	c("GREM1"	"EFNB2"	"AMOT"	"NRP1"	"SCARB1"	"ITGB1"	"NR4A1"	"VEGFA"	"PTK2B"	"MYH9")
176	GO_BLOOD_VESSEL_MORPHOGENESIS	0.015395301505063	0.328529924570306	0.380730400722792	0.362275713515299	1.32153525643361	271	c("DLL1"	"TBX2"	"NOTCH3"	"EPHB2"	"FOXF1"	"COL18A1"	"EGFL7"	"NRXN1"	"JAM3"	"HOXB13"	"FLT4"	"ECSCR"	"GJA5"	"STAB2"	"TGFB2"	"PLXND1"	"PITX2"	"RAMP2"	"EGR3"	"CITED1"	"FGF8"	"CD34"	"SEMA5A"	"FOXC2"	"S1PR1"	"TSPAN12"	"NFATC4"	"FN1"	"HIF3A"	"NOTCH1"	"WNT11"	"FOXC1"	"PDGFRA"	"HOXB3"	"EDN1"	"HAS2"	"ECM1"	"PTGS2"	"COL3A1"	"LRP1"	"SERPINE1"	"ANGPT2"
SMAD7	"PRCP")
177	GO_BLOOD_VESSEL_REMODELING	0.844036697247706	1	0.0494904866135495	0.288084980250638	0.734157256640239	25	c("TGFB2"	"FGF8"	"FOXC2"	"FOXC1"	"RSPO3"	"ACVR2B"	"MDM2")
178	GO_BODY_FLUID_SECRETION	0.732718894009217	1	0.0668966276500666	-0.284207984495232	-0.835484791415706	41	c("NPPB"	"AQP5"	"SLC29A1"	"CCND1"	"HIF1A"	"VAMP2"	"XDH"	"ATP7A"	"HK2")
179	GO_BODY_MORPHOGENESIS	0.00567717654416395	0.190248493968872	0.407017918923954	0.63520636468347	1.70577737602385	31	c("NOG"	"CRISPLD2"	"COL1A1"	"TGFB2"	"MSX1")
180	GO_BONE_CELL_DEVELOPMENT	0.713978494623656	1	0.0647943366000727	-0.331052953141408	-0.81640666515426	18	c("FOXP1"	"FAM20C"	"WASF2"	"PIP4K2A"	"EP300"	"ABI1")
181	GO_BONE_DEVELOPMENT	0.141914191419142	0.757623967980172	0.149207542435322	0.367811036331199	1.20948119574788	113	c("ALPL"	"COL27A1"	"SULF2"	"COL1A1"	"FAT4"	"MMP13"	"PITX2"	"PAPPA2"	"FGF8"	"CHAD"	"FGFR3"	"MSX1"	"HAS2"	"SHOX2"	"CHSY1"	"THBS3"	"PEX7"	"VKORC1"	"RARG"	"SERPINH1"	"DHRS3"	"RAB23"	"CARM1"	"CYP26B1"	"GLI3"	"PAPSS2"	"TRIM45"	"IFT80"	"SMAD1"	"BMP4")
182	GO_BONE_GROWTH	0.0327182498580369	0.500479386385427	0.321775918075361	0.731830543766491	1.56138004094569	11	c("COL27A1"	"MMP13"	"FGFR3"	"THBS3"	"RARG"	"EVC")
183	GO_BONE_MATURATION	0.247672253258845	0.89138367043995	0.116739204791222	0.583685081320636	1.23244659398628	10	c("FAT4"	"FGFR3"	"THBS3")
184	GO_BONE_MINERALIZATION	0.524680073126143	1	0.072003313661988	0.385490458690595	0.970116925765154	24	c("MMP13"	"GPNMB"	"FGFR3"	"WNT11"	"PKDCC"	"PTGS2")
185	GO_BONE_MORPHOGENESIS	0.0438448566610455	0.530731554712628	0.282013350011725	0.482898044905648	1.42098869558899	54	c("ALPL"	"COL27A1"	"COL1A1"	"MMP13"	"PAPPA2"	"FGFR3"	"MSX1"	"HAS2"	"SHOX2"	"CHSY1"	"THBS3"	"PEX7"	"RARG"	"SERPINH1"	"DHRS3"	"RAB23"	"CARM1"	"CYP26B1"	"GLI3"	"IFT80"	"BMP4")
186	GO_BONE_REMODELING	0.586056644880174	1	0.0753093764172773	-0.345966657879011	-0.910072380284527	23	c("IL7"	"HTR1B"	"ADRB2"	"TPP1"	"CTSK"	"RAB3D")
187	GO_BONE_RESORPTION	0.37791932059448	0.968502436835862	0.0982123351217438	-0.469056326314253	-1.08316357045856	13	c("IL7"	"ADRB2"	"TPP1"	"CTSK"	"RAB3D")
188	GO_BRAIN_MORPHOGENESIS	0.187845303867403	0.849812154696133	0.135740943810425	0.50102205370424	1.23165111303271	21	c("SHANK3"	"FGF8"	"GDF7"	"OTX1"	"BBS2"	"SPEF2"	"FZD3"	"SMO")
189	GO_BRANCHED_CHAIN_AMINO_ACID_METABOLIC_PROCESS	0.484460694698355	1	0.0760837160951725	0.396509448170557	0.980521528651881	22	c("GHR"	"ALDH6A1"	"STAT5A"	"BCKDK"	"DBT"	"ACAD8"	"PPM1K"	"ACADSB"	"HSD17B10")
190	GO_BRANCHING_INVOLVED_IN_MAMMARY_GLAND_DUCT_MORPHOGENESIS	0.688191881918819	1	0.059221919380382	0.358791402403641	0.838105429240835	16	c("WNT4"	"VDR"	"WNT5A"	"KDM5B")
191	GO_BRANCHING_INVOLVED_IN_SALIVARY_GLAND_MORPHOGENESIS	0.715328467153285	1	0.0568864160475701	0.357410973254392	0.822471308032593	15	c("TGM2"	"PLXND1"	"FGF8"	"IL6")
192	GO_BRANCHING_INVOLVED_IN_URETERIC_BUD_MORPHOGENESIS	0.311594202898551	0.929849718940002	0.10027910675413	0.422313879253684	1.11016588912829	29	c("WNT6"	"FAT4"	"ADAMTS16"	"CITED1"	"FGF8"	"WNT4"	"CTNNBIP1"	"SIX1"	"GLI3"	"PTCH1"	"BMP4")
193	GO_BRANCHING_MORPHOGENESIS_OF_AN_EPITHELIAL_TUBE	0.212271973466003	0.868356450847081	0.119348440591015	0.364256209963424	1.16656809289848	97	c("WNT6"	"FOXF1"	"TNC"	"FAT4"	"PLXND1"	"PITX2"	"ADAMTS16"	"CITED1"	"FGF8"	"FOXC2"	"GDF7"	"NFATC4"	"WNT4"	"NOTCH1"	"VDR"	"EDN1"	"VANGL2"	"CTNNBIP1")
194	GO_BRANCH_ELONGATION_OF_AN_EPITHELIUM	0.470588235294118	1	0.0778840111977068	0.44265030496771	1.00301122130147	14	c("TNC"	"BMP4"	"RDH10"	"YAP1"	"WNT5A")
195	GO_BROWN_FAT_CELL_DIFFERENTIATION	0.742115027829313	1	0.0559428593065705	0.334889105872026	0.806862457907791	19	c("RARRES2"	"ADRB1"	"FABP4"	"PTGS2"	"PEX11A"	"ALDH6A1"	"RGS2"	"CEBPA")
196	GO_B_CELL_ACTIVATION	0.727493917274939	1	0.0699458736501659	-0.263122930222179	-0.854481908115038	79	c("BLNK"	"TPD52"	"BST2"	"CD79A"	"CHRNB2"	"PLCG2"	"TLR4"	"POLM"	"PRKCB"	"PLCL2"	"HDAC9"	"VCAM1"	"DCLRE1C"	"LAT2")
197	GO_B_CELL_ACTIVATION_INVOLVED_IN_IMMUNE_RESPONSE	0.0822669104204753	0.660180951454422	0.211400189384923	0.554268752103878	1.39486071760412	24	c("DLL1"	"ADA")
198	GO_B_CELL_DIFFERENTIATION	0.765704584040747	1	0.0503964322442957	0.277726743413055	0.81532794915479	53	c("DLL1"	"ADA"	"NHEJ1"	"POU2F2"	"IL4"	"NFAM1")
199	GO_B_CELL_HOMEOSTASIS	0.328193832599119	0.939075733729879	0.109250039480711	-0.474239423254908	-1.11699222326867	15	c("PKN1"	"HIF1A"	"SPNS2"	"TNFAIP3"	"PPP2R3C"	"BAK1")
200	GO_B_CELL_MEDIATED_IMMUNITY	0.165480427046263	0.80975621397802	0.142901149386948	0.461158509162138	1.24907101832901	32	c("INPP5D"	"C3"	"SLA2"	"GCNT3"	"C1RL"	"POU2F2"	"C4B"	"FAS"	"BCL10")
201	GO_B_CELL_PROLIFERATION	0.220806794055202	0.875131053180273	0.134273452883202	-0.525855653357587	-1.21432684111165	13	c("CD79A"	"TLR4"	"PLCL2"	"LEF1"	"RAG2")
202	GO_B_CELL_RECEPTOR_SIGNALING_PATHWAY	0.0958605664488017	0.676023735002608	0.213927855492356	-0.540179622780244	-1.36766139807781	20	c("VAV3"	"CD79A"	"TEC"	"PLCG2"	"PRKCB"	"LAT2"	"LCK")
203	GO_C21_STEROID_HORMONE_BIOSYNTHETIC_PROCESS	0.645161290322581	1	0.0697792517076235	-0.395504022273124	-0.855142655639933	10	c("CYP11B1"	"STAR"	"FDX1"	"STARD5")
204	GO_C21_STEROID_HORMONE_METABOLIC_PROCESS	0.462882096069869	1	0.0880945010398517	-0.432730915480277	-1.00450778891717	14	c("CYP11B1"	"DHRS9"	"STAR"	"SRD5A1"	"FDX1")
205	GO_CALCIUM_DEPENDENT_CELL_CELL_ADHESION_VIA_PLASMA_MEMBRANE_CELL_ADHESION_MOLECULES	0.000441015434501039	0.0643598008284742	0.49849310876659	0.833984815461558	1.88974483676002	14	c("PCDHB3"	"NRXN1"	"PCDHB10"	"PCDHB11"	"CDH23"	"PCDHB5"	"PCDHB9")
206	GO_CALCIUM_ION_IMPORT	0.538823529411765	1	0.0838361057159929	-0.322275574715686	-0.957456266847265	44	c("HTR2B"	"CCR7"	"TPCN1"	"TRDN"	"PLCG2"	"ITPR3"	"RYR3"	"CCR5"	"ORAI1"	"LCK"	"TRPM2"	"DDIT3"	"ERO1L"	"ATP2A2"	"ATP2B4"	"CACNB2"	"MCOLN1")
207	GO_CALCIUM_ION_IMPORT_INTO_CYTOSOL	0.138009049773756	0.754079376776503	0.179782316298324	-0.464498203810356	-1.28955478236477	31	c("HTR2B"	"CCR7"	"TPCN1"	"TRDN"	"PLCG2"	"ITPR3"	"RYR3"	"CCR5"	"LCK"	"TRPM2"	"DDIT3"	"ERO1L"	"ATP2B4"	"MCOLN1"	"F2R"	"NOL3")
208	GO_CALCIUM_ION_REGULATED_EXOCYTOSIS	0.22248243559719	0.877248901681563	0.141225119642531	-0.390473424039105	-1.14959372956326	42	c("SYT2"	"CACNA1A"	"SYT10"	"SYT13"	"RIMS2"	"UNC13B")
209	GO_CALCIUM_ION_REGULATED_EXOCYTOSIS_OF_NEUROTRANSMITTER	0.0903083700440529	0.675297629883132	0.222056046145248	-0.598728636335917	-1.41020589567477	15	c("SYT2"	"CACNA1A"	"SYT10"	"SYT13"	"RIMS2")
210	GO_CALCIUM_ION_TRANSMEMBRANE_TRANSPORT	0.179700499168053	0.833810316139767	0.131457611642763	0.374375827371913	1.18837827396551	90	c("CACNA1C"	"CACNA1G"	"FKBP1B"	"CACNA1E"	"GRIN2A"	"NCS1"	"CACNG8"	"PANX1"	"SLC8A1"	"SLC24A1"	"TRPC1"	"PDE2A"	"ITPR2"	"SLC24A3"	"CACNA2D1"	"GPM6A"	"CACNA1H"	"ATP2A1"	"BBC3"	"STIM2")
211	GO_CALCIUM_ION_TRANSPORT	0.250401284109149	0.893387546774283	0.106323255932708	0.331952627352161	1.11359011113322	125	c("CACNA1C"	"CACNA1G"	"FKBP1B"	"CACNA1E"	"GRIN2A"	"NCS1"	"CACHD1"	"CACNG8"	"PANX1"	"SLC8A1"	"SRL"	"CDH23"	"SLC24A1"	"TRPC1"	"RAMP2"	"PDE2A"	"ITPR2"	"VDR"	"SLC24A3"	"CACNA2D1"	"GPM6A"	"CACNA1H"	"ATP2A1"	"BBC3"	"STIM2")
212	GO_CALCIUM_MEDIATED_SIGNALING	0.622033898305085	1	0.059989249649033	0.304790117636268	0.902968032168418	57	c("CACNA1C"	"FKBP1B"	"SELP"	"SLC8A1"	"NFATC4"	"PLA2G4B"	"EDN1"	"AVPR1A"	"LRRK2"	"KISS1R"	"EDN2")
213	GO_CAMERA_TYPE_EYE_MORPHOGENESIS	0.0127733278330873	0.299249400614678	0.380730400722792	0.495082732292203	1.50333012925536	68	c("DLL1"	"TBX2"	"EPHB2"	"RBP4"	"CALB1"	"PITX2"	"TSPAN12"	"WNT2B"	"GNAT2"	"ROM1"	"TSKU")
214	GO_CAMP_BIOSYNTHETIC_PROCESS	0.299813780260708	0.922010869565217	0.104343952581949	0.55381625327081	1.16937879154548	10	c("ADCY5"	"ADCY1"	"RAMP2"	"NPR3"	"ADM")
215	GO_CAMP_MEDIATED_SIGNALING	0.0513761467889908	0.558715596330275	0.271288554688953	0.578197851831777	1.47348240205646	25	c("ADCY5"	"PDE3A"	"ADCY1"	"PDE2A"	"ADCYAP1R1"	"NPR3"	"EPHA5"	"AKAP6"	"MAPK7"	"PDE7A"	"ADM")
216	GO_CAMP_METABOLIC_PROCESS	0.132596685082873	0.744840238495643	0.16440575583821	0.533495708695273	1.31148036010525	21	c("ADCY5"	"PDE3A"	"ADCY1"	"RAMP2"	"PDE2A"	"NPR3"	"PDE7A"	"ADM"	"PDE8B"	"PDE4A")
217	GO_CANONICAL_WNT_SIGNALING_PATHWAY	0.00955472592845918	0.252781170177481	0.380730400722792	0.497913000828218	1.53445782760961	73	c("GLI1"	"DISC1"	"FRAT1"	"TCF7"	"PTPRU"	"TCF7L1"	"SDC1"	"FGF8"	"PORCN"	"WNT2B"	"WNT4"	"FZD1"	"WNT11"	"LRRK2"	"GATA3"	"RARG"	"FZD3"	"FZD8"	"PTK7"	"SMO")
218	GO_CARBOHYDRATE_BIOSYNTHETIC_PROCESS	0.479115479115479	1	0.0928481214159878	-0.297623573967267	-0.978703831844256	88	c("ALDOC"	"PPARGC1A"	"GSTO1"	"CHST11"	"RGN"	"B3GNT2"	"GBE1"	"PGAM2"	"PHKG2"	"MDH1"	"TALDO1"	"SLC25A1"	"GPD2"	"GOT1"	"CSGALNACT1"	"SORD"	"SLC25A13"	"ALDOA"	"EPM2A"	"GAPDHS"	"PER2"	"ENO2"	"ISYNA1")
219	GO_CARBOHYDRATE_CATABOLIC_PROCESS	0.493917274939173	1	0.0905428948469474	-0.295050683230935	-0.958166095919237	79	c("TKTL1"	"ALDOC"	"NEU1"	"HK1"	"DHDH"	"PFKP"	"MAN2C1"	"PYGB"	"PGAM2"	"PHKG2"	"GPD2"	"SORD"	"CRYL1"	"MAN2B2"	"ALDOA"	"MANBA"	"RBKS"	"GAPDHS"	"ENO2"	"HK2"	"GALE"	"LDHA"	"ABHD10"	"PFKFB2")
220	GO_CARBOHYDRATE_DERIVATIVE_BIOSYNTHETIC_PROCESS	0.983206106870229	1	0.0339723613634993	0.209753236035568	0.798411725209384	412	c("ADCY5"	"B4GALNT1"	"ADA"	"CHST3"	"ST6GALNAC4"	"AK1"	"MUC16"	"GALNTL6"	"B3GNT4"	"GPC1"	"OMD"	"B3GNT8"	"ADCY1"	"SDC1"	"RAMP2"	"B3GNT9"	"ADAMTS7"	"UPP2"	"GAL3ST3"	"GCNT3"	"FUT10"	"ATP5S"	"MUC6"	"DCXR"	"ADAMTSL4"	"NPR3"	"NME4"	"SDC3"	"B4GALNT2"	"EXTL1"	"HAS2"	"VANGL2"	"PIGP"	"PARP16"	"DCTD"	"ENTPD5"	"CHSY1"	"HS3ST1"	"ST8SIA1"	"VCAN"	"B4GALT2"	"ADM"
DSE	"MAN2A2"	"DUT"	"PARP2"	"TMEM5"	"PPCDC"	"EXTL2"	"PAPSS2"	"GUCY1A2"	"IMPDH2"	"IMPDH1"	"UGDH"	"APRT"	"ADAL"	"CAD"	"ST6GALNAC6"	"RRM2"	"OGN"	"GORASP1"	"MGAT1"	"PHLDA1"	"RRM1"	"GCNT2"	"DTYMK"	"UGGT2")
221	GO_CARBOHYDRATE_DERIVATIVE_CATABOLIC_PROCESS	0.631239935587762	1	0.0568864160475701	0.272475659656247	0.912515947112114	124	c("ADA"	"GPD1"	"PDE3A"	"NEU4"	"STAB2"	"GPC1"	"OMD"	"SDC1"	"UPP2"	"PDE2A"	"SDC3"	"ADAMTS9"	"MUTYH"	"HYAL2"	"AHCY"	"FBXO2"	"PDE7A"	"NEU3"	"VCAN"	"NUDT15"	"PDE8B"	"SDC4"	"SDC2"	"DUT"	"PDE4A"	"ADAL"	"NTHL1"	"OGN"	"ITPA"	"MGAT1"	"NUDT1"	"MPG")
222	GO_CARBOHYDRATE_DERIVATIVE_METABOLIC_PROCESS	1	1	0.070619624712259	-0.190370105909668	-0.79358439379487	729	c("MAT1A"	"CMPK2"	"NDNF"	"ALDOC"	"AMPD3"	"HTR2B"	"CD44"	"OCLN"	"GFPT2"	"NPPB"	"CHCHD10"	"LYVE1"	"LRP2"	"CALCRL"	"ATP6V0A4"	"PLA2G16"	"NPL"	"B3GALT4"	"CHST11"	"ATP6V0A1"	"ADCY7"	"NEU1"	"B4GALT5"	"HK1"	"NAGLU"	"ACOT7"	"PIGL"	"ENPP4"	"PDE6A"	"CREM"	"MUC1"	"KL"	"GXYLT2"	"C1GALT1C1"	"COX15"	"RRM2B"	"MOCOS"	"ASAH1"	"PFKP"	"ST3GAL5"	"MVD"	"B3GNT2"
TALDO1	"UPB1"	"OVGP1"	"PRKAG2"	"CLN3"	"PDE4B"	"ATP5G2"	"ATP1B1"	"CSPG5"	"ACP6"	"GPD2"	"PDE8A"	"TCIRG1"	"NAGPA"	"ADCY9"	"TJP2"	"CSGALNACT1"	"EDEM2"	"SORD"	"SHPK"	"SLC25A13"	"PCSK6"	"AKR1B10"	"CRYL1"	"GNMT"	"DOLPP1"	"CMAS"	"ST3GAL4"	"GALNT7"	"FBXO6"	"ALDOA"	"ATP5D"	"RENBP"	"CTNS"	"GAMT"	"PLA2G4E"	"MAN1C1"	"SLC35C2"	"DAG1"	"NUDT18"	"SLC9A1"	"SIRT3"	"COX5A"	"GAPDHS"	"NADK"	"MACROD2"	"ALDH5A1"	"UQCRFS1"	"ENO2"	"SIRT5"
LDHA	"B4GALT6"	"TK2"	"GCNT1"	"B4GALT4"	"UCK2"	"MBOAT1"	"ATP6V1A"	"PARP10"	"ABHD10"	"NDUFB5"	"RFK"	"EDEM3"	"PFKFB2"	"GPHN"	"VEGFB"	"ATP6V1B2"	"GALNS"	"NANS"	"COX10"	"ST3GAL2"	"APOBEC1"	"GNPTG"	"ST3GAL1"	"FUCA1"	"SLC35A3"	"DPY19L3"	"PPCS"	"AK3"	"UST"	"UQCRQ"	"PNP"	"MUC13"	"HS3ST4"	"ST3GAL6"	"PIGS"	"ENPP1"	"CTBS"	"NFS1"	"ENTPD4"	"SMPD1"	"GART"	"ADK"	"NDUFA10"	"CHPF"	"CTSA"	"FUT8"	"ACACA"	"MACROD1"	"PLA2G12A"
ABHD12	"NDUFS7"	"C1GALT1"	"DPAGT1"	"PGM2"	"ALG13"	"UAP1L1"	"TSTA3"	"NDUFA6"	"ATP5A1"	"PIGG"	"ABCC5"	"CYC1"	"NDUFS2"	"NUDT7"	"B3GAT2"	"PDE10A"	"NDUFS1"	"IGF1"	"AMDHD2"	"B4GALT3"	"UPRT"	"GALNT12"	"OGDH"	"TET3"	"RORA"	"GNS"	"PFKFB3"	"ARSB")
223	GO_CARBOHYDRATE_DERIVATIVE_TRANSPORT	0.630357142857143	1	0.0618406035753285	0.326342211892712	0.886746579581388	36	c("LBP"	"SLC37A2"	"SLC35A1")
224	GO_CARBOHYDRATE_HOMEOSTASIS	0.581683168316832	1	0.0824344091527096	-0.275586900100021	-0.935224690501587	108	c("FFAR1"	"PPARGC1A"	"GRIK5"	"PRKAA2"	"CYP11B1"	"PLAU"	"GPRC5B"	"HK1"	"IGFBP5"	"ICAM1"	"MLXIPL"	"SLC29A1"	"STAR"	"PDK2"	"ERO1LB"	"HIF1A"	"DHPS"	"CYB5R4"	"RPH3AL"	"FGF21"	"RAB11FIP5"	"CRY2"	"HK2"	"WFS1"	"VPS13C"	"LGALS1")
225	GO_CARBOHYDRATE_METABOLIC_PROCESS	0.485549132947977	1	0.101713902282311	-0.247003058399274	-0.994874522827808	443	c("UGT1A5"	"TKTL1"	"CACNA1A"	"ALDOC"	"PPP1R3E"	"PPARGC1A"	"GFPT2"	"UGT1A1"	"LRP2"	"NPL"	"SLC23A1"	"GSTO1"	"B3GALT4"	"CHST11"	"CPT1A"	"NEU1"	"B4GALT5"	"HK1"	"IGFBP5"	"GHRL"	"RGN"	"CREM"	"MUC1"	"DHDH"	"KL"	"GXYLT2"	"C1GALT1C1"	"GSTO2"	"WDTC1"	"ALDH1B1"	"ITPKA"	"PFKP"	"ST3GAL5"	"B3GNT2"	"MAN2C1"	"GBE1"	"PIGB"	"IDUA"	"PYGB"	"GNPTAB"	"HYAL3"	"PDK2"
CSGALNACT1	"EDEM2"	"SORD"	"SHPK"	"SLC25A13"	"CRYL1"	"GNMT"	"DOLPP1"	"ST3GAL4"	"GALNT7"	"MAN2B2"	"PPIP5K1"	"ALDOA"	"GALM"	"MAN1C1"	"MANBA"	"SLC35C2"	"DAG1"	"EPM2A"	"SIRT3"	"RBKS"	"GAPDHS"	"ALDH5A1"	"PER2"	"ENO2"	"SIRT5"	"ISYNA1"	"ALG11"	"HK2"	"GALE"	"LDHA"	"B4GALT6"	"GCNT1"	"STK40"	"B4GALT4"	"PARP10"	"ABHD10"	"EDEM3"	"PFKFB2"	"VEGFB"	"PDHA1"	"NANS"	"UEVLD"	"ST3GAL2"	"IPPK"	"GNPTG"	"ST3GAL1"	"FUCA1"	"DPY19L3"	"MUC13"
PDHB	"SIAE"	"PIK3CA")
226	GO_CARBOHYDRATE_PHOSPHORYLATION	0.681127982646421	1	0.0675188953767744	-0.351065716992907	-0.851672130763734	17	c("HK1"	"GNPTAB"	"RBKS"	"HK2"	"PFKFB2"	"IPPK"	"GNPTG")
227	GO_CARBOHYDRATE_TRANSMEMBRANE_TRANSPORT	0.00176366495813986	0.11398314672321	0.45505986738723	0.835333034999031	1.76379932736921	10	c("SLC2A10"	"SLC2A13"	"SLC2A3")
228	GO_CARBOHYDRATE_TRANSPORT	0.550255536626917	1	0.066132620475844	0.323104012503586	0.949512003111569	55	c("SLC2A10"	"SLC2A13"	"SLC37A2"	"SLC45A3"	"AQP3"	"EDN1"	"NRG1"	"SLC35A1"	"SESN2")
229	GO_CARDIAC_ATRIUM_DEVELOPMENT	0.143646408839779	0.760655737704918	0.157402899305283	0.526264523625167	1.29370410240503	21	c("GJA5"	"PITX2"	"NOTCH1"	"NPHP3"	"SHOX2"	"HEG1"	"TBX5"	"MDM2"	"SMO"	"DAND5"	"ZFPM1"	"ACVR1"	"ANK2"	"WNT5A")
230	GO_CARDIAC_CELL_DEVELOPMENT	0.196007259528131	0.855923592765698	0.131457611642763	0.458286316368958	1.21482985788667	30	c("TTN"	"ACTN2"	"SLC8A1"	"PITX2"	"NOTCH1"	"PDGFRA"	"MYLK3")
231	GO_CARDIAC_CHAMBER_DEVELOPMENT	0.00435630205059548	0.163983444757839	0.407017918923954	0.475188413193327	1.54232725224271	106	c("TBX2"	"FOXF1"	"RBP4"	"DSP"	"ADAMTS1"	"GJA5"	"PLXND1"	"PITX2"	"FGF8"	"FOXC2"	"NOTCH1"	"FZD1"	"WNT11"	"FOXC1"	"CPE"	"VANGL2"	"GRHL2"	"NPHP3"	"SHOX2"	"GATA3"	"HEG1"	"TBX5"	"NRG1"	"DHRS3"	"PTK7"	"TNNI3"	"SMAD7"	"MDM2"	"SMO"	"SUFU"	"PCSK5"	"DAND5"	"SCN5A"	"BMP4")
232	GO_CARDIAC_CHAMBER_MORPHOGENESIS	0.000876998434324337	0.0822112304864699	0.477270815362862	0.561066177754392	1.72908196176877	73	c("TBX2"	"FOXF1"	"RBP4"	"DSP"	"ADAMTS1"	"GJA5"	"PITX2"	"FGF8"	"FOXC2"	"NOTCH1"	"FZD1"	"WNT11"	"FOXC1"	"CPE"	"VANGL2"	"GRHL2"	"SHOX2"	"GATA3"	"HEG1"	"TBX5"	"NRG1"	"DHRS3"	"TNNI3"	"SMAD7"	"MDM2"	"SMO")
233	GO_CARDIAC_CONDUCTION	0.000276386843285554	0.0643598008284742	0.49849310876659	0.640452744603757	1.84198629912656	48	c("CACNA1C"	"SCN1B"	"CACNA1G"	"SCN4B"	"FKBP1B"	"DSP"	"SPTBN4"	"SCN3B"	"KCNIP3"	"ATP1B2"	"CACNG8"	"GJA5"	"SLC8A1"	"DSG2"	"KCNIP4")
234	GO_CARDIAC_EPITHELIAL_TO_MESENCHYMAL_TRANSITION	0.0529197080291971	0.559366259635719	0.266350657088526	0.654620662045164	1.50640789586007	15	c("SNAI1"	"TGFB2"	"FGF8"	"MSX1"	"NOTCH1"	"HAS2")
235	GO_CARDIAC_MUSCLE_CELL_ACTION_POTENTIAL	0.00276099244485471	0.135319004186789	0.431707695803346	0.715219827425442	1.79990670219196	24	c("CACNA1C"	"SCN1B"	"CACNA1G"	"SCN4B"	"SCN3B"	"GJA5"	"SLC8A1"	"CACNA2D1")
236	GO_CARDIAC_MUSCLE_CELL_CONTRACTION	0.0165746640534937	0.343612346309332	0.352487857583619	0.677066250920274	1.65523364493297	20	c("CACNA1C"	"SCN1B"	"SCN4B"	"SCN3B"	"GJA5"	"CACNA2D1")
237	GO_CARDIAC_MUSCLE_CELL_DIFFERENTIATION	0.300341296928328	0.922399380173714	0.0988903007520636	0.382055850323417	1.10654656971091	50	c("TTN"	"ACTN2"	"NOX4"	"SLC8A1"	"PITX2"	"PDGFRA"	"MYLK3"	"TBX5"	"NRG1"	"CBY1"	"KAT2A"	"SGCB"	"AKAP13"	"MTOR"	"MYH10"	"ACVR1"	"SRF")
238	GO_CARDIAC_MUSCLE_TISSUE_DEVELOPMENT	0.00914630174065255	0.246296839730429	0.380730400722792	0.465687576897698	1.48844913092047	95	c("TBX2"	"RBP4"	"TTN"	"DSP"	"ACTN2"	"NOX4"	"GJA5"	"SLC8A1"	"TGFB2"	"DSG2"	"PITX2"	"FOXC2"	"S1PR1"	"NOTCH1"	"FOXC1"	"PDGFRA"	"NDRG4"	"HEG1"	"MYLK3"	"TBX5"	"NRG1"	"CBY1"	"TNNI3"	"SMAD7")
239	GO_CARDIAC_MUSCLE_TISSUE_MORPHOGENESIS	0.293594306049822	0.917014634937366	0.102821842840815	0.414280877854083	1.12210059598727	32	c("TTN"	"DSP"	"PITX2"	"FOXC2"	"S1PR1"	"NOTCH1"	"FOXC1"	"HEG1"	"NRG1"	"TNNI3"	"SMAD7")
240	GO_CARDIAC_RIGHT_VENTRICLE_MORPHOGENESIS	0.55982905982906	1	0.0766746872490091	-0.423798963166269	-0.934145954910891	11	c("HEY2"	"SEMA3C")
241	GO_CARDIAC_SEPTUM_DEVELOPMENT	0.0494880546075085	0.555637435519528	0.266350657088526	0.450287548259575	1.36412228443018	69	c("TBX2"	"GJA5"	"PLXND1"	"PITX2"	"FGF8"	"NOTCH1"	"FZD1"	"WNT11"	"VANGL2"	"NPHP3"	"GATA3"	"HEG1"	"TBX5"	"DHRS3"	"PTK7"	"SMAD7"	"MDM2"	"SMO"	"SUFU"	"PCSK5"	"DAND5"	"BMP4"	"SAV1")
242	GO_CARDIAC_SEPTUM_MORPHOGENESIS	0.0229617883544289	0.423996451083413	0.352487857583619	0.552218536777386	1.53095116798137	39	c("TBX2"	"GJA5"	"PITX2"	"FGF8"	"NOTCH1"	"FZD1"	"WNT11"	"VANGL2"	"TBX5"	"DHRS3"	"SMAD7"	"MDM2"	"SMO")
243	GO_CARDIAC_VENTRICLE_DEVELOPMENT	0.0936967632027257	0.676023735002608	0.190023305279108	0.420863130718175	1.29428326386453	74	c("FOXF1"	"DSP"	"GJA5"	"PITX2"	"FOXC2"	"NOTCH1"	"FZD1"	"WNT11"	"FOXC1"	"CPE"	"VANGL2"	"GRHL2"	"GATA3"	"HEG1"	"TBX5"	"NRG1"	"PTK7"	"TNNI3"	"SMAD7"	"MDM2"	"SUFU"	"DAND5"	"SCN5A"	"SAV1")
244	GO_CARDIAC_VENTRICLE_MORPHOGENESIS	0.105633802816901	0.698860452082944	0.181383128498408	0.48154187620068	1.32632677726138	38	c("FOXF1"	"DSP"	"FOXC2"	"NOTCH1"	"FOXC1"	"CPE"	"GRHL2"	"GATA3"	"HEG1"	"TBX5"	"NRG1"	"TNNI3"	"SMAD7")
245	GO_CARDIOCYTE_DIFFERENTIATION	0.0475382003395586	0.55041332369024	0.271288554688953	0.453374945684761	1.36616686677317	64	c("TBX2"	"TTN"	"ACTN2"	"NOX4"	"SLC8A1"	"TGFB2"	"PITX2"	"NOTCH1"	"PDGFRA"	"MYLK3"	"TBX5"	"NRG1"	"CBY1")
246	GO_CARDIOLIPIN_METABOLIC_PROCESS	0.201698513800425	0.85783537791848	0.141225119642531	-0.531985168725582	-1.22848136238919	13	c("PLA2G6"	"TAMM41"	"HADHB"	"CRLS1"	"PTPMT1"	"LCLAT1"	"PGS1"	"TAZ"	"SLC27A1")
247	GO_CARNITINE_METABOLIC_PROCESS	0.536324786324786	1	0.0789209638180035	-0.432169235919896	-0.952595873655109	11	c("CPT1A"	"ACADM"	"CRAT"	"ACADL")
248	GO_CARTILAGE_DEVELOPMENT	0.00298243357970675	0.137510190096031	0.431707695803346	0.502001386485825	1.59527369682598	91	c("SNAI1"	"NOG"	"ZBTB16"	"COL27A1"	"SULF2"	"COL1A1"	"TGFB2"	"MMP13"	"SATB2"	"WNT2B"	"FGFR3"	"MSX1"	"WNT5B"	"HOXB3"	"EDN1"	"HYAL2"	"BBS2"	"SHOX2"	"THRA"	"CHSY1"	"THBS3"	"RARG"	"SERPINH1"	"MYCN"	"MGP"	"COL11A2"	"EVC")
249	GO_CARTILAGE_DEVELOPMENT_INVOLVED_IN_ENDOCHONDRAL_BONE_MORPHOGENESIS	0.0871985157699443	0.669982351997433	0.206587922696891	0.650211372250566	1.41655514689317	12	c("COL27A1"	"COL1A1"	"MMP13"	"SHOX2"	"THBS3"	"RARG"	"SERPINH1")
250	GO_CATABOLIC_PROCESS	1	1	0.0258331720982323	0.166095347603802	0.678328882096633	1306	c("MMP9"	"CBS"	"COL6A2"	"COL5A3"	"AASS"	"COL18A1"	"LPIN3"	"COL6A1"	"DPEP1"	"ADAMTS2"	"CUL9"	"ADA"	"ENPP3"	"COL12A1"	"CHST3"	"GPD1"	"PDE3A"	"NAALAD2"	"HECTD2"	"NEU4"	"GLYCTK"	"COL1A1"	"STAB2"	"ALDH1L1"	"UBXN11"	"GPC1"	"SLC1A3"	"OMD"	"RNF144B"	"PLA2G7"	"GLUL"	"MMP13"	"KLHL3"	"SDC1"	"SMPD3"	"ALDH1L2"	"STBD1"	"BOC"	"ADAMTS7"	"UPP2"	"PDE2A"	"NOTUM"
HSF2BP	"MMP15"	"FAM131B"	"ASPA"	"CPT1C"	"KHK"	"ARRB1"	"PLA2G4B"	"TST"	"PON3"	"PYGM"	"DNASE1L3"	"BLVRB"	"IL4I1"	"KCTD17"	"CTSF"	"NEFM"	"ACOX2"	"RNF122"	"ABAT"	"MUTYH"	"RNF144A"	"HYAL2"	"RFFL"	"COL3A1"	"AMACR"	"PSMB11"	"FABP3"	"FBXO36"	"GTSE1"	"AHCY"	"PEX7"	"GK5"	"USP42"	"ENO4"	"FBXO2"	"PDE7A"	"SKP2"	"TDO2"	"NEU3"	"VCAN"	"UBAP1"	"CYP1B1"	"FAH"	"SMPDL3B"	"GSTM1"	"CYP39A1"	"PFKFB1"	"IMPA2"	"POP1"
SESN2	"PAOX"	"CUL7"	"EXOSC8"	"PDE8B"	"SLC1A4"	"KLHL15"	"MTHFS"	"COL11A2"	"SDC4"	"SIRT1"	"RPL12"	"ECE1"	"EHHADH"	"CYP26B1"	"PCCA"	"TTC3"	"SAT2"	"MMP10"	"SDC2"	"NHLRC1"	"MDM2"	"FUNDC1"	"BCKDK"	"FBXL2"	"USP21"	"FBXL22"	"ECI2"	"MBD5"	"CHEK2"	"TMEM39B"	"USP49"	"HACL1"	"DUT"	"PARK2"	"MAGOH"	"PXDN")
251	GO_CATECHOLAMINE_METABOLIC_PROCESS	0.313978494623656	0.931589703436857	0.110564716336619	-0.450714904235655	-1.11150391020731	18	c("HDC"	"MAOB"	"GCH1"	"EPAS1")
252	GO_CATION_TRANSPORT	0.0695915279878971	0.620534721295431	0.208955027549354	0.311876048036687	1.19186037130676	432	c("STEAP4"	"KCNJ10"	"CACNA1C"	"SLC2A10"	"SCN1B"	"CACNA1G"	"SCN4B"	"FKBP1B"	"SLC2A13"	"ABCC9"	"CACNA1E"	"ADA"	"KCNQ3"	"SLC44A4"	"GRIN2A"	"NCS1"	"SCN3B"	"SCNN1A"	"CACHD1"	"SLC17A7"	"KCNIP3"	"ATP1B2"	"SLC5A8"	"SCARA5"	"CACNG8"	"GJA5"	"P2RX3"	"KCNN2"	"SLC38A3"	"PANX1"	"SLC8A1"	"SRL"	"SLC4A11"	"CDH23"	"SLC24A1"	"KLHL3"	"KCNIP4"	"SLC15A1"	"TRPC1"	"RAMP2"	"PDE2A"	"SLC12A8"
253	GO_CD4_POSITIVE_ALPHA_BETA_T_CELL_ACTIVATION	0.926873857404022	1	0.0450442767152794	0.258382567922427	0.650239965252679	24	c("RORC"	"GATA3"	"IL6"	"IL4"	"IL18R1")
254	GO_CDP_DIACYLGLYCEROL_METABOLIC_PROCESS	0.561290322580645	1	0.0768736734126542	-0.422671492682369	-0.913883051399391	10	c("AGPAT3"	"TAMM41"	"CDS2")
255	GO_CELLULAR_ALDEHYDE_METABOLIC_PROCESS	0.987864077669903	1	0.0551351763385257	-0.207485623948461	-0.634864424681801	60	c("CYP11B1"	"ALDH1A3"	"TALDO1"	"SHPK"	"AKR1B10"	"PDHX"	"GNMT"	"HOGA1"	"ALDH3B1"	"PNPO"	"PDHA1"	"PDHB"	"PGM2"	"GCSH"	"OGDH"	"HAGH"	"DLAT"	"PNKD"	"DLD"	"DLST"	"ALDH9A1"	"PDXK"	"TPI1"	"BCKDHA"	"RELA"	"KDM3A"	"ALDH3A2")
256	GO_CELLULAR_AMIDE_METABOLIC_PROCESS	1	1	0.0678338263479455	-0.150924362315044	-0.61856274552999	581	c("F10"	"GDAP1L1"	"CPXM1"	"SLC25A23"	"SGMS2"	"CPEB1"	"FAM57B"	"CLIC5"	"CERS4"	"GCH1"	"ORMDL2"	"NUDT12"	"MARS2"	"PCSK2"	"GSTO1"	"NEU1"	"CPEB3"	"RNPEP"	"GGT5"	"CNDP2"	"RNPEPL1"	"DEGS1"	"GSTO2"	"GSR"	"TARSL2"	"ASAH1"	"DEGS2"	"NAMPT"	"ST3GAL5"	"TPP1"	"ERAP1"	"COL4A3BP"	"ERO1LB"	"PSEN2"	"IDE"	"CLN3"	"SLC25A29"	"DHPS"	"APEH"	"CHAC2"	"SLC25A1"	"PARS2"
WARS2	"SLC25A22"	"CTNS"	"SLC25A43"	"ORMDL1"	"EIF2AK2"	"FASN"	"GCLM"	"GFM2"	"NGF"	"PTGIS"	"ALDH5A1"	"CLIC3"	"IARS2"	"TSFM"	"SLC25A19"	"MRPL49"	"MRPL45"	"NLN"	"MRPS18B"	"SLC25A28"	"GTPBP2"	"DNPEP"	"CERS2"	"ST3GAL2"	"ST3GAL1"	"SAMD8"	"MRPL1"	"ST3GAL6"	"SLC25A27"	"MRPL16"	"GSTA4"	"SARS"	"GCN1L1"	"SMPD1"	"GART"	"ASL"	"ACACA"	"SLC25A44"	"EIF2B4"	"CPEB4"	"MRPS34"	"MRPL38"	"NPEPPS"	"GFM1"	"HAL"	"MRPL9"	"CHAC1"	"SEC11C"	"SLC25A12"
NSMAF	"AURKAIP1"	"EIF4A2"	"EIF2B5"	"RPL5")
257	GO_CELLULAR_AMINO_ACID_BIOSYNTHETIC_PROCESS	0.676271186440678	1	0.0560595875032335	0.290027142295982	0.877748687873551	66	c("CBS"	"NAALAD2"	"SLC1A3"	"GLUL"	"ASPA"	"ABAT"	"AHCY")
258	GO_CELLULAR_AMINO_ACID_CATABOLIC_PROCESS	0.170357751277683	0.819812745394141	0.137250779610133	0.396177641859037	1.2183678111705	74	c("CBS"	"AASS"	"ALDH1L1"	"GLUL"	"ALDH1L2"	"NOS1"	"ASPA"	"IL4I1"	"ABAT"	"AHCY"	"TDO2"	"FAH"	"ALDH6A1"	"MTHFS"	"BCKDK"	"DBT"	"SDS"	"GPT"	"ACAD8"	"ASRGL1"	"OAT"	"PPM1K"	"ACADSB"	"MTRR")
259	GO_CELLULAR_AMINO_ACID_METABOLIC_PROCESS	0.940251572327044	1	0.0374584205912161	0.220066206971673	0.800386322542433	255	c("CBS"	"AASS"	"DPEP1"	"SLC3A1"	"NAALAD2"	"NOX4"	"NMNAT2"	"ALDH1L1"	"SLC1A3"	"GLUL"	"HPDL"	"ALDH1L2"	"NOS1"	"DCT"	"DNMT3B"	"ASPA"	"MSRA"	"IL4I1"	"ABAT"	"ARG2"	"AHCY"	"CKM"	"GHR"	"PEMT"	"DARS2"	"SLC19A1"	"TDO2"	"DDC"	"FAH"	"CRTAP"	"SIRT4"	"ALDH6A1"	"SARDH")
260	GO_CELLULAR_CARBOHYDRATE_BIOSYNTHETIC_PROCESS	0.963963963963964	1	0.0425877779273254	0.239909356031393	0.652943312823749	37	c("B3GNT4"	"B3GNT8"	"HAS2"	"IMPA2"	"NHLRC1"	"NR1D1"	"IMPA1")
261	GO_CELLULAR_CARBOHYDRATE_CATABOLIC_PROCESS	0.963436928702011	1	0.0432768714901103	0.245643447386708	0.607447539134877	22	c("STBD1"	"PYGM"	"GK5")
262	GO_CELLULAR_CARBOHYDRATE_METABOLIC_PROCESS	0.874384236453202	1	0.0615706755421678	-0.234626987979096	-0.793588284940195	106	c("PPP1R3E"	"HK1"	"ITPKA"	"B3GNT2"	"GBE1"	"IDUA"	"PYGB"	"GNPTAB"	"PHKG2"	"PRKAG2"	"GPD2"	"GOT1"	"CSGALNACT1"	"SORD"	"GNMT"	"PPIP5K1"	"EPM2A"	"RBKS"	"PER2"	"ISYNA1"	"HK2"	"STK40"	"ABHD10"	"PFKFB2"	"NANS"	"IPPK"	"GNPTG")
263	GO_CELLULAR_CATABOLIC_PROCESS	1	1	0.0274480081801021	0.145056433339109	0.58552884144553	1016	c("CBS"	"AASS"	"LPIN3"	"DPEP1"	"CUL9"	"ADA"	"ENPP3"	"PDE3A"	"NAALAD2"	"HECTD2"	"NEU4"	"ALDH1L1"	"UBXN11"	"GPC1"	"OMD"	"RNF144B"	"GLUL"	"MMP13"	"KLHL3"	"SMPD3"	"ALDH1L2"	"STBD1"	"ADAMTS7"	"UPP2"	"PDE2A"	"FABP4"	"PDXP"	"DCXR"	"NOS1"	"ADAMTS9"	"ASPA"	"CPT1C"	"ARRB1"	"PLA2G4B"	"TST"	"PON3"	"PYGM"	"DNASE1L3"	"BLVRB"	"IL4I1"	"KCTD17"	"CTSF"
USP42	"FBXO2"	"PDE7A"	"SKP2"	"TDO2"	"NEU3"	"VCAN"	"UBAP1"	"CYP1B1"	"FAH"	"SMPDL3B"	"GSTM1"	"CYP39A1"	"POP1"	"NUDT15"	"ALDH6A1"	"DNASE1"	"SESN2"	"CUL7"	"EXOSC8"	"PDE8B"	"KLHL15"	"MTHFS"	"SIRT1"	"RPL12"	"ECE1"	"EHHADH"	"CYP26B1"	"PCCA"	"TTC3"	"NHLRC1"	"MDM2"	"BCKDK"	"FBXL2"	"USP21"	"FBXL22"	"ECI2"	"CHEK2"	"USP49"	"HACL1"	"DUT"	"PARK2"	"MAGOH"	"PXDN"	"RNF165"	"PDE4A"	"RPL39"	"NUDT5"	"ZNRF1"	"TNKS1BP1"
EXOSC3	"USP13"	"DZIP3"	"NR1D1"	"FBXO11"	"MTA1"	"ADAL"	"PLA2G15"	"PLA2G4A"	"NTHL1"	"EPHX1"	"SDS"	"KLHDC8A"	"FBXO7"	"OGN"	"DCP2"	"LSM7"	"UBR5"	"ITPA"	"MGAT1"	"PINK1"	"NUDT1"	"RPL37A"	"MPG"	"FBXL3"	"RPL36A"	"GPT"	"RANBP1"	"ACADS"	"CDC16"	"ACAD8"	"DCTPP1"	"RNASEH1"	"HNRNPD"	"PAIP1"	"CRYZ"	"ANAPC11"	"TSG101"	"NAPEPLD"	"ANAPC1"	"ZFP36L2"	"RPS27"	"CDC20"	"HMGB2"	"RNF20"	"BIRC2"	"NAGA"	"ASRGL1"	"FEN1"	"NUDT16"
PAN3	"OAT"	"CROT"	"XYLB"	"RPL13A"	"RPS19"	"PPM1K"	"LSM6"	"FBXL15"	"PHKA2"	"POLR2D"	"CUL1"	"RPL35A"	"ACADSB"	"ABCD1"	"MTRR"	"PPARD"	"CASP3"	"RNF146"	"RPL24"	"FBXL19"	"UHRF2"	"ZFP36"	"CDC23"	"XRN1"	"TRIM32"	"HMGB1"	"RNASEH2B"	"DNAJB2"	"EXOSC5"	"SDF2L1"	"AXIN1"	"AURKB"	"RPS17"	"RNF216"	"DFFB"	"PEX13"	"USP3"	"SMG6"	"TUT1"	"ZFP36L1"	"BDH2"	"BUB3"	"PCNP"	"RPS15A"	"UBE2H"	"RPS16"	"FBXO31"	"PPP2R5C"	"RNF213"
RNPS1	"DROSHA"	"ALDH7A1"	"NEIL2"	"UBE2N"	"HSD17B10"	"KLHL25"	"ALDH4A1"	"RPL41"	"LPIN1"	"RPS12"	"PPAT"	"CNP"	"UBXN8"	"SPOPL"	"RNASEH2A"	"USP48"	"RPL21"	"CCNF"	"RPS20"	"BLVRA"	"FBXO4"	"RPS9"	"SUPV3L1"	"EXOSC4"	"RPL35"	"RPS24"	"ACAD10"	"RPS2"	"WWP1"	"RPL34"	"CNOT2"	"PSMD9"	"PRPF19"	"PPP2R2A")
264	GO_CELLULAR_CHEMICAL_HOMEOSTASIS	0.520186335403727	1	0.0643583367917361	0.261829334123435	0.976262194350252	331	c("CIB2"	"CACNA1C"	"DISC1"	"FKBP1B"	"ADCY5"	"PKHD1"	"SLC22A17"	"TGM2"	"NOX4"	"CCL7"	"SLC17A7"	"ATP1B2"	"NPY1R"	"SCARA5"	"CALB1"	"DGAT2"	"AQP3"	"SLC8A1"	"SLC4A11"	"CDH23"	"SLC24A1"	"TRPC1"	"SLC26A10"	"CXCL12"	"S1PR1"	"S1PR3"	"SERPINF1"	"ITPR2"	"NOS1"	"FN1"	"C1QTNF1"	"GNAT2"	"EPOR"	"SLC39A5"	"PYGM"	"PDGFRA"	"KCTD17"	"VDR"	"EDN1"	"AVPR1A"	"SLC24A3"	"CACNA2D1"
NPFF	"NOX1"	"CCL2"	"SIRT1"	"TNNI3"	"SLC12A5")
265	GO_CELLULAR_COMPONENT_ASSEMBLY_INVOLVED_IN_MORPHOGENESIS	0.0123541662004099	0.29571559730505	0.380730400722792	0.406757153871148	1.41244670265552	169	c("CCDC151"	"DISC1"	"TTN"	"DYX1C1"	"TMOD2"	"PKHD1"	"ACTN2"	"LMOD1"	"FOXJ1"	"GPC1"	"RSG1"	"LDB3"	"CCNO"	"B9D1"	"PDGFRA"	"BBS1"	"ARL13B"	"VANGL2"	"TTC8"	"BBS2"	"NFASC"	"IFT74"	"IFT81"	"TMEM231"	"CCDC103"	"FAM161A"	"ONECUT2"	"SPEF2"	"MYLK3"	"IFT140"	"WDPCP"	"RSPH9"	"KIF3A"	"RPGR"	"RAB23"	"PIBF1"	"TRAF3IP1"	"RFX2"	"CEP164"	"TTBK2"	"CCDC114"	"SIX4"
266	GO_CELLULAR_COMPONENT_DISASSEMBLY	0.994318181818182	1	0.062249042949858	-0.199804040741012	-0.801973061643418	402	c("LMCD1"	"NID1"	"DZANK1"	"SPP1"	"CECR2"	"PPARGC1A"	"CAPG"	"CD44"	"ATG9B"	"FAM134B"	"NUP210"	"LCP1"	"LAMA3"	"HMGA1"	"KIF9"	"DNAJC6"	"SNAI2"	"AKAP5"	"ADAM15"	"DEDD2"	"ATG4D"	"PRKCB"	"FZD5"	"PFKP"	"CD93"	"LARP1B"	"PLK3"	"SATB1"	"MDH1"	"PDK1"	"GABARAPL2"	"TLL1"	"TIMP2"	"HTRA1"	"CTSK"	"DVL1"	"ATP1B1"	"CSPG5"	"APEH"	"LAMB3"	"FLOT1")
267	GO_CELLULAR_COMPONENT_DISASSEMBLY_INVOLVED_IN_EXECUTION_PHASE_OF_APOPTOSIS	0.993212669683258	1	0.05163559644842	-0.196690809468184	-0.559363479556878	36	c("CECR2"	"DEDD2"	"SATB1")
268	GO_CELLULAR_COMPONENT_MAINTENANCE	0.24295010845987	0.888214610812644	0.128788713061714	-0.488817297851419	-1.18585224778214	17	c("CAMSAP3"	"PLEKHA7"	"ITPKA"	"PKP2"	"CSF1R"	"RAB3A"	"ITGA3"	"TANC1")
269	GO_CELLULAR_COMPONENT_MORPHOGENESIS	0.00365315991287243	0.152482737572059	0.431707695803346	0.334949287460902	1.31576137139175	619	c("SNAI1"	"CCDC151"	"NOG"	"KIF26A"	"EPHB2"	"SCN1B"	"COL18A1"	"NRXN1"	"NTN1"	"DISC1"	"TTN"	"DYX1C1"	"KLHL10"	"TMOD2"	"BRSK1"	"PKHD1"	"SPTBN4"	"ACTN2"	"NOX4"	"LMOD1"	"PTPRZ1"	"ITGA1"	"S100A4"	"SHANK3"	"FOXJ1"	"PTPDC1"	"GPC1"	"STXBP1"	"SLC1A3"	"NEFH"	"OMD"	"RSG1"	"TGFB2"	"EFNA3"	"EFNA4"	"ADCY1"	"PLXND1"	"BOC"	"PRKCQ"	"CITED1"	"FGF8"	"LDB3"
FN1	"MSX1"	"EPHA5"	"NOTCH1"	"WNT11"	"MAP2"	"TYRO3"	"PDGFRA"	"LHX2"	"VDR"	"LRFN3"	"BBS1"	"RPS6KA5"	"ARL13B"	"HAS2"	"VANGL2"	"TTC8"	"GRHL2"	"PREX2"	"NPHP3"	"BBS2"	"NFASC"	"TSKU"	"EPB42"	"ROBO3"	"IFT74"	"IFT81"	"UNC5C"	"MATN2"	"PLXNA4"	"TMEM231"	"CCDC103"	"FAM161A"	"ONECUT2"	"LRRK2"	"GP1BA"	"ERBB2"	"SPTBN2"	"SPEF2"	"GATA3"	"GPM6A"	"LRFN4"	"CDH11"	"HEG1"	"GP5"	"MYLK3"	"EFNB3"	"IFT140"	"WDPCP"	"DPYSL2"
RPGR	"CUL7"	"RAB23"	"FZD3"	"PIBF1"	"TIAM1"	"AMIGO1"	"PID1"	"TRAF3IP1"	"AKIP1"	"RFX2"	"SDC2"	"SMO"	"CEP164"	"TTBK2"	"LST1"	"TCTN3"	"SGK1")
270	GO_CELLULAR_COPPER_ION_HOMEOSTASIS	0.445161290322581	1	0.0894366833718621	-0.470548767987398	-1.01740134209549	10	c("PRNP"	"SLC31A2"	"ATP7A")
271	GO_CELLULAR_DEFENSE_RESPONSE	0.0143818958819629	0.317383887658538	0.380730400722792	0.629687629577272	1.6298132480174	26	c("LBP"	"SPN"	"LSP1"	"ADORA2B"	"IL1RL2"	"CD160"	"IL4"	"CCR3"	"BCL10"	"RAB23"	"MNDA"	"NCF1")
272	GO_CELLULAR_EXTRAVASATION	0.86304347826087	1	0.0562940749700968	-0.290486706781856	-0.695312986957433	16	c("CX3CL1"	"PECAM1"	"SELPLG"	"VCAM1")
273	GO_CELLULAR_GLUCOSE_HOMEOSTASIS	0.50363196125908	1	0.0891647117820678	-0.315766328277956	-0.958029207969403	53	c("PPARGC1A"	"GRIK5"	"PLAU"	"HK1"	"ICAM1"	"MLXIPL"	"SLC29A1"	"STAR"	"HIF1A")
274	GO_CELLULAR_HOMEOSTASIS	0.778963414634146	1	0.0446854397644147	0.235834119218079	0.898176114925073	414	c("CIB2"	"CACNA1C"	"DISC1"	"FKBP1B"	"ADCY5"	"PKHD1"	"SLC22A17"	"TGM2"	"NOX4"	"CCL7"	"SLC17A7"	"ATP1B2"	"NPY1R"	"SCARA5"	"CALB1"	"SHANK3"	"DGAT2"	"AQP3"	"SLC8A1"	"SLC4A11"	"CDH23"	"SLC24A1"	"TRPC1"	"SLC26A10"	"CHRNA1"	"CXCL12"	"S1PR1"	"S1PR3"	"SERPINF1"	"ITPR2"	"NOS1"	"FN1"	"C1QTNF1"	"GNAT2"	"EPOR"	"SLC39A5"	"TYRO3"	"PYGM"	"PDGFRA"	"KCTD17"	"VDR"	"EDN1"
BBC3	"STIM2"	"CCR3"	"SESN2"	"EDN2"	"NPFF"	"NOX1"	"CCL2"	"SIRT1"	"NELL2"	"TNNI3"	"SLC12A5"	"GLRX3")
275	GO_CELLULAR_HORMONE_METABOLIC_PROCESS	0.733898305084746	1	0.0522693317499306	0.285032485147078	0.844434275669262	57	c("RBP4"	"SULT1E1"	"DGAT2"	"RDH12"	"HSD3B2"	"WNT4"	"DHRS4"	"AFP"	"CACNA1H"	"ADM"	"CYP1B1"	"DHRS3"	"ECE1"	"CYP26B1")
276	GO_CELLULAR_IRON_ION_HOMEOSTASIS	0.842857142857143	1	0.0483117581055019	0.279526895522689	0.750638974800553	31	c("SLC22A17"	"SCARA5")
277	GO_CELLULAR_KETONE_METABOLIC_PROCESS	0.829493087557604	1	0.0609039347452418	-0.266961186914467	-0.784784466775122	41	c("HSD17B1"	"CYP11B1"	"DHRS9"	"KDSR"	"STAR"	"SRD5A1"	"AKR1B10"	"PDSS2")
278	GO_CELLULAR_LIPID_CATABOLIC_PROCESS	0.976627712854758	1	0.0384786917635432	0.212431368448977	0.689858001006359	107	c("LPIN3"	"NEU4"	"SMPD3"	"FABP4"	"CPT1C"	"PLA2G4B"	"ACOX2"	"AMACR"	"FABP3"	"PEX7"	"NEU3"	"CYP1B1"	"SMPDL3B"	"SESN2"	"EHHADH"	"CYP26B1"	"PCCA"	"ECI2"	"HACL1"	"PLA2G15"	"PLA2G4A"	"ACADS"	"ACAD8"	"NAPEPLD"	"NAGA"	"ACAD11"	"ECHS1"	"CROT"	"ACADSB"	"ABCD1"	"PPARD")
279	GO_CELLULAR_LIPID_METABOLIC_PROCESS	0.0575079872204473	0.580727978092195	0.341793380897475	-0.278745229621302	-1.14663614485669	615	c("CYP26A1"	"CD74"	"INPP5J"	"APOM"	"PPARGC1A"	"PNPLA2"	"ACOT4"	"NRG2"	"ERBB3"	"BTC"	"SGMS2"	"FA2H"	"FAM57B"	"ABCA4"	"LRP8"	"GALR2"	"CERS4"	"SOAT2"	"UGT1A1"	"SGPP2"	"PRKAA2"	"LRP2"	"ELOVL7"	"FGF7"	"ORMDL2"	"FAAH"	"AWAT2"	"PLA2G16"	"AGPAT3"	"PIK3C2B"	"PLCD4"	"CPT1A"	"MGLL"	"MSMO1"	"DHRS9"	"NEU1"	"ACOT7"	"ACSBG1"	"APOBR"	"ANG"	"PIGL"	"PLCG2"
FADS3	"FGF18"	"ASAH1"	"DEGS2"	"PDGFB"	"ALDH1A3"	"FDPS"	"ST3GAL5"	"MVD"	"MTM1"	"ACSL5"	"PLP1"	"PIGB"	"INSIG1"	"COL4A3BP"	"PSAP"	"HSD17B4"	"ALDH3B2"	"STAR"	"GLTP"	"PMVK"	"DDHD1"	"DBI"	"SERAC1"	"PRKAG2"	"CLN3"	"PCYT1A"	"PHOSPHO1"	"PLCE1"	"SRD5A1"	"ACP6"	"ACADM"	"FDFT1"	"PIK3CB"	"GPD2"	"CRAT"	"LIPG"	"CSF1R"	"LCK"	"FGF23"	"CERS5"	"TAMM41"	"AKR1B10"	"ACAA2"	"CRYL1"	"ACLY"	"EGF"	"GDE1"	"ACSM3"	"CDS2"
PTGR1	"PLA2G4E"	"ORMDL1"	"SYNJ2"	"INPP5B"	"FASN"	"PLD2"	"VAC14"	"SPNS2"	"SLC27A3"	"ACADL"	"ARF3"	"PCYT2"	"PTGIS"	"CPT1B"	"DECR2"	"ALDH5A1"	"PER2"	"HADH"	"CPNE3"	"PNPLA6"	"MVK"	"ISYNA1"	"HMGCR"	"NUDT19"	"B4GALT4"	"GRB2"	"MYO5A"	"FGF9"	"ALDH3B1"	"MBOAT1"	"SOAT1"	"HADHB"	"CRLS1"	"ELOVL6"	"PIKFYVE"	"ACOT2"	"CYP1A1"	"NANS"	"CERS2"	"ST3GAL2"	"ACOT11"	"ST3GAL1"	"SAMD8"	"PTPMT1"	"NR1H2"	"ST3GAL6"	"LYPLA1"	"RDH5"	"ARV1"
SMPD1	"TMEM55B"	"CTSA"	"LCLAT1"	"ACACA"	"PISD"	"PLA2G12A"	"ELOVL5"	"MLYCD"	"PQLC3"	"ETFDH"	"FIG4"	"ACOX1"	"HMGCS1"	"ABHD12"	"DPAGT1"	"RDH13"	"ADIPOR2"	"ALG13"	"ELOVL1"	"NCOR1"	"PIGG"	"ACSL4"	"ECI1"	"LPCAT2"	"CRABP2"	"ETNK1"	"INSIG2"	"NUDT7"	"INPP5K"	"ACSF3"	"IRS2"	"PIK3R1"	"NSMAF")
280	GO_CELLULAR_MACROMOLECULAR_COMPLEX_ASSEMBLY	1	1	0.0317090865085553	0.147278572363438	0.572898853785688	549	c("CCDC151"	"NAP1L3"	"SNAP91"	"HIST1H3G"	"TTN"	"DYX1C1"	"MSRB2"	"TAF9"	"CENPJ"	"BBS12"	"HIST1H3I"	"CCDC103"	"XRCC3"	"ATF1"	"TAF1"	"CENPP"	"HIST1H2BC"	"NRG1"	"RAD51C"	"CAND2"	"EID2"	"H2AFY2"	"HIST1H4D"	"TGS1"	"HIST1H1B"	"MIS18A"	"GEMIN4"	"GTF2H3"	"PTBP2"	"RPL12"	"CDC45"	"PSMG1"	"CCNH"	"BLOC1S2"	"CCDC114"	"CENPH"	"RPA2"	"SMAD2"	"PARK2"	"PRPF3"	"AARS2"	"SOX12"
CENPA	"SNRPD2"	"TRIM6"	"FBXO5"	"LUC7L3"	"H3F3A"	"H2AFX"	"TUBGCP2"	"NUP153"	"MRPS11"	"CLNS1A"	"RPS27L"	"OOEP"	"NASP"	"PSMG2"	"TPPP3"	"ERCC5"	"TSPYL2"	"SRSF9"	"RPS27"	"HIRA"	"HMGB2"	"SNAP23"	"MDN1"	"ANP32B"	"SRSF6"	"KIF13A"	"SMARCA5"	"RPS19"	"NPM1"	"SNRPD3"	"MCTS1"	"POLR2D"	"PIK3C2A"	"CENPQ"	"CIRBP"	"PCDHGA3"	"RPL24"	"WDR77"	"VAMP3"	"HELLS"	"SNRPG"	"CETN2"	"GSN"	"JAK2"	"RBBP4"	"SF3A3"	"PRPF31"	"SNRPD1"	"AXIN1"
)
281	GO_CELLULAR_MACROMOLECULE_LOCALIZATION	1	1	0.0280106629226489	0.14865535513036	0.599306180864809	1032	c("KDELR3"	"ZBTB16"	"NRXN1"	"PYGO1"	"DISC1"	"NRXN2"	"CROCC"	"PTPRU"	"MDFI"	"SPTBN4"	"RFTN2"	"ACTN2"	"RAB37"	"SPAG4"	"SCN3B"	"KCNIP3"	"SYTL4"	"COL1A1"	"TULP2"	"SHANK3"	"STXBP1"	"RSG1"	"TGFB2"	"SCIN"	"KCNIP4"	"OPRD1"	"RAMP2"	"APBA1"	"PDE2A"	"SYNGAP1"	"FUT10"	"TAP1"	"ITGAL"	"CNTLN"	"WIPI1"	"WNT4"	"TBC1D4"	"MSX1"	"MID2"	"WNT11"	"PACS1"	"DPP10"
RHOD	"THRA"	"IFT74"	"MEX3D"	"IFT81"	"PEX10"	"EXOC3L4"	"PEX7"	"SYTL1"	"LRRK2"	"FAM126A"	"IFT140"	"BBC3"	"SIX1"	"RHOU"	"DNAJC27"	"RABGAP1L"	"H2AFY2"	"NLGN2"	"KIF20B"	"RPGR"	"RAB23"	"HIST1H1B"	"RAB11FIP3"	"PIBF1"	"TERT"	"MICALL1"	"RUVBL2"	"RPL12"	"NUP85"	"REEP2"	"SMAD7"	"MAGI2"	"PEX12"	"AP1AR"	"TIAM1"	"TRAF3IP1"	"COPZ2"	"MDM2"	"SMO"	"RAB40C"	"STX18"	"TBC1D2B"	"PAQR3"	"CNTN2"	"PARK2"	"SIX4"	"SYTL2"	"NCF1"	"DZIP1"
GOLGA1	"STIL"	"NUTF2"	"NACC2"	"WDR35"	"TLN2"	"PTCH1"	"EXOSC3"	"SIN3A"	"BMP4"	"IPO13"	"CENPA"	"SHANK1"	"NUP188"	"MRAP2"	"SLC9A3R1"	"FBXO7"	"NOP58"	"PRKCZ"	"SUMO1"	"RAB13"	"CHCHD4"	"TTC21B"	"LRP4"	"ARL2BP"	"PINK1"	"CSNK1E"	"ZW10"	"FIS1"	"AP4B1"	"RPL37A"	"PPP1R15A"	"RPL36A"	"EHD2"	"RILPL1"	"RAB34"	"SGSM3"	"RANBP1"	"ARL3"	"WDR19"	"RAP2A"	"WRAP53"	"NXT1"	"NFKBIA"	"CCDC14"	"POLA2"	"TSC2"	"HOMER3"	"RPS27"	"MORC3"
FAM83H	"NUP54"	"LIN7B"	"GPAA1"	"RPS3"	"BAX"	"PAN3"	"BCAP29"	"ESCO2"	"KIF13A"	"RPL13A"	"RPS19"	"NPM1")
282	GO_CELLULAR_METABOLIC_COMPOUND_SALVAGE	0.942028985507246	1	0.0438879842863647	0.247016122706779	0.649348475068857	29	c("ADA"	"UPP2"	"APRT"	"ADAL")
283	GO_CELLULAR_MODIFIED_AMINO_ACID_BIOSYNTHETIC_PROCESS	0.124137931034483	0.72953033662568	0.191892240384838	-0.432340870177285	-1.26204109972363	40	c("MAT1A"	"GCH1"	"PADI2"	"GGT5"	"CNDP2"	"DHPS"	"CHAC2"	"GAMT"	"GCLM"	"PADI3")
284	GO_CELLULAR_MODIFIED_AMINO_ACID_CATABOLIC_PROCESS	0.0500927643784787	0.555637435519528	0.276500599254472	0.702894819599026	1.53133168215927	12	c("CBS"	"ALDH1L1"	"ALDH1L2"	"AHCY"	"MTHFS")
285	GO_CELLULAR_MODIFIED_AMINO_ACID_METABOLIC_PROCESS	0.888888888888889	1	0.0418238690062304	0.235730646887763	0.80535259812145	148	c("CBS"	"DPEP1"	"NOX4"	"TG"	"ALDH1L1"	"ALDH1L2"	"GSTM5"	"DNMT3B"	"GSTT1"	"PLA2G4B"	"GSTT2"	"AHCY"	"CKM"	"GHR"	"PEMT"	"SLC19A1"	"OPLAH"	"TDO2"	"VNN1"	"GSTM1"	"CRTAP"	"SARDH"	"MTHFS")
286	GO_CELLULAR_MONOVALENT_INORGANIC_CATION_HOMEOSTASIS	0.288834951456311	0.915194805194805	0.124434168630393	-0.358658690647597	-1.0944779881534	58	c("ATP6V0E2"	"SLC26A3"	"ATP1A3"	"ATP6V0A4"	"ATP6V0A1"	"CLCN3"	"ATP6V0B"	"SLC4A2"	"CLN3"	"ATP1B1"	"ATP6V1C1"	"TCIRG1"	"CAMK2D"	"ATP6V1F"	"SLC9A1"	"ATP6V0D1"	"ATP6V0C"	"ATP6V1H"	"ATP6V1G2"	"RAB20"	"ATP6V1G1"	"ATP6V1A"	"ATP6V1B2")
287	GO_CELLULAR_PIGMENTATION	0.411764705882353	0.989227248210615	0.096887770327544	-0.359836774591472	-1.0233297165853	36	c("RAB27A"	"PMEL"	"LYST"	"SHROOM3"	"RAB11A"	"RAB27B"	"VPS33A"	"MYO7A"	"MYO5A"	"SHROOM2"	"MKKS")
288	GO_CELLULAR_PROCESS_INVOLVED_IN_REPRODUCTION_IN_MULTICELLULAR_ORGANISM	0.258223684210526	0.901021715605893	0.105920292736253	0.325953095945516	1.10779479127755	144	c("ZBTB16"	"PYGO1"	"JAM3"	"TMEM119"	"KLHL10"	"GDF9"	"PDE3A"	"DHH"	"DND1"	"SLIT3"	"WNT4"	"TSSK6"	"ARRB1"	"FOXC1"	"BBS2"	"SYCP1"	"SIX5"	"ANGPT2")
289	GO_CELLULAR_PROTEIN_COMPLEX_ASSEMBLY	1	1	0.0347156757446657	0.17012679140249	0.619335362055574	257	c("CCDC151"	"SNAP91"	"TTN"	"DYX1C1"	"MSRB2"	"CENPJ"	"BBS12"	"CCDC103"	"ATF1"	"NRG1"	"CAND2"	"EID2"	"PSMG1"	"BLOC1S2"	"CCDC114"	"CENPH"	"SMAD2"	"PARK2"	"AARS2"	"PDE4DIP"	"HIP1"	"TMEM70"	"SMAD1"	"CENPA"	"TRIM6"	"FBXO5"	"TUBGCP2"	"NUP153"	"OOEP"	"PSMG2"	"TPPP3")
290	GO_CELLULAR_PROTEIN_COMPLEX_DISASSEMBLY	1	1	0.0568864160475701	-0.159007205440472	-0.537755745835757	112	c("DNAJC6"	"AKAP5"	"APEH"	"MTRF1L"	"NAPB"	"GFM2"	"MRPL49"	"MRPL45"	"MRPS18B"	"MICAL3"	"MRPL1"	"MRPL16"	"KIF24"	"MRPS34"	"MRPL38"	"CFL2"	"MRPL9"	"AURKAIP1"	"MRPL28"	"CFL1"	"MRPS18A"	"MRPS10"	"MRPL46"	"MRPL53"	"DSTN"	"MRPS9"	"MRPL30"	"MRPL27"	"MRPL55"	"MICAL2"	"MRPL20"	"CHCHD1"	"MRPL54")
291	GO_CELLULAR_PROTEIN_COMPLEX_LOCALIZATION	0.949907235621521	1	0.0445961615888961	0.254016618041997	0.612012959481316	19	c("EXOC3L4"	"SMAD7"	"NACC2"	"RCC2"	"RAN"	"MIOS"	"EXOC3L2"	"TNFAIP2"	"MZT1")
292	GO_CELLULAR_RESPIRATION	0.723958333333333	1	0.0736212741014394	-0.255582829668806	-0.886971699006914	128	c("PPARGC1A"	"COX15"	"MDH1"	"ME3"	"SLC25A13"	"SIRT3"	"COX5A"	"ALDH5A1"	"UQCRFS1"	"SURF1"	"NDUFB5"	"PDHA1"	"COX10"	"ACO2"	"UQCRQ"	"IDH3A"	"PDHB"	"NDUFA10"	"ETFDH"	"NDUFS7"	"NDUFA6"	"IDH3B"	"CYC1"	"SLC25A12"	"NDUFS2"	"IMMP2L"	"NDUFS1"	"CHCHD5"	"MDH2"	"OGDH"	"OXA1L"	"DLAT"	"NDUFB9"	"FASTKD2"	"UQCR11"	"IDH3G"	"NDUFA9"	"DLD"	"NDUFS4"	"DLST"	"UQCRC2"	"NDUFB7"
NDUFS8	"NDUFC2"	"NDUFB10"	"SLC25A25")
293	GO_CELLULAR_RESPONSE_TO_ABIOTIC_STIMULUS	0.364077669902913	0.957439760514305	0.0847985102819124	0.294714187415499	1.04629895683966	196	c("RHO"	"IGF2"	"MME"	"NOX4"	"COL1A1"	"SLC38A3"	"CDKN1A"	"PDE2A"	"PDE6G"	"NOS1"	"NFATC4"	"SAG"	"RAD9B"	"NET1"	"AVPR1A"	"RAD51AP1"	"HYAL2"	"PTGS2"	"MAPK8"	"RRH"	"GRK1"	"TMEM161A"	"RAD1"	"FAS"	"INTS7"	"CERS1"	"TNFRSF10B"	"BCL10"	"NOX1"	"TNFRSF8"	"SIRT1"	"RUVBL2")
294	GO_CELLULAR_RESPONSE_TO_ACID_CHEMICAL	0.540983606557377	1	0.0650877566917313	0.289866478973257	0.958046904225028	117	c("WNT6"	"TNC"	"COL6A1"	"ADAMTS1"	"P2RY6"	"COL1A1"	"DGAT2"	"COL16A1"	"SERPINF1"	"FN1"	"WNT11"	"WNT5B"	"EDN1"	"AVPR1A"	"COL3A1"	"FAS"	"RARG"	"SMARCD1"	"CCL2"	"PTK7"	"CYP26B1"	"PID1"	"PRKCE"	"PDK3")
295	GO_CELLULAR_RESPONSE_TO_ALCOHOL	0.614213197969543	1	0.0605092988656667	0.293218645426001	0.911318860941311	79	c("TNC"	"NPAS4"	"ADAMTS1"	"CCL7"	"NEFH"	"SERPINF1"	"ITPR2"	"DNMT3B"	"FZD1"	"VDR"	"RORC"	"SPTBN2"	"IL6"	"CCL2"	"RUVBL2"	"SMO"	"PRKCE")
296	GO_CELLULAR_RESPONSE_TO_ALKALOID	0.128540305010893	0.738143582306019	0.183023938384487	-0.511451114902869	-1.29492472014458	20	c("PPARGC1A"	"PLAU"	"HTR1B"	"ICAM1"	"RYR3"	"STAR"	"RAD51")
297	GO_CELLULAR_RESPONSE_TO_AMINO_ACID_STARVATION	0.861538461538462	1	0.0568864160475701	-0.272574540602067	-0.722612265077011	24	c("RNF152"	"EIF2AK2"	"RRAGC"	"NPRL2"	"GCN1L1"	"NPRL3"	"EIF2AK3"	"RRAGB")
298	GO_CELLULAR_RESPONSE_TO_AMINO_ACID_STIMULUS	0.941451990632319	1	0.0557104226766671	-0.240842539864965	-0.709065090209893	42	c("RRAGD"	"CPEB1"	"PDGFC"	"CPEB3")
299	GO_CELLULAR_RESPONSE_TO_ANTIBIOTIC	0.959401709401709	1	0.0506004243853618	-0.246774175090627	-0.543944458275941	11	c("STAR"	"SLC9A1")
300	GO_CELLULAR_RESPONSE_TO_ARSENIC_CONTAINING_SUBSTANCE	0.397379912663755	0.971824178390053	0.096887770327544	-0.457935971436037	-1.0630168395117	14	c("GSTO1"	"GSTO2"	"UROS"	"HMOX1"	"CPEB2"	"PPIF")
301	GO_CELLULAR_RESPONSE_TO_BIOTIC_STIMULUS	0.106060606060606	0.698860452082944	0.219250346703755	-0.368805991235384	-1.25284344984338	113	c("CMPK2"	"PPARGC1A"	"ANKRD1"	"IL24"	"TLR1"	"CPEB1"	"CLEC7A"	"PLAU"	"TLR4"	"TNIP2"	"ICAM1"	"FZD5"	"HAVCR2"	"CCR5"	"STAR"	"HIF1A"	"AXL"	"NOS3"	"PDE4B"	"TICAM1"	"SHPK"	"DDIT3"	"ADAM9"	"ABCA1")
302	GO_CELLULAR_RESPONSE_TO_CALCIUM_ION	0.829484902309059	1	0.0487989701682839	0.281085023273882	0.761059146745702	35	c("DPEP1"	"RASA4"	"ADCY1"	"EDN1"	"KCNH1"	"CPNE2"	"FOSB"	"SCN5A"	"FOS")
303	GO_CELLULAR_RESPONSE_TO_CAMP	0.691071428571429	1	0.0574877409561325	0.315061157176486	0.846062356826899	31	c("GPD1"	"NOX4"	"SLC8A1"	"ITPR2"	"AKAP6")
304	GO_CELLULAR_RESPONSE_TO_CARBOHYDRATE_STIMULUS	0.293975903614458	0.917014634937366	0.122679189568808	-0.358151752195706	-1.08948682286488	55	c("PPARGC1A"	"GRIK5"	"CLEC7A"	"CALCRL"	"PLAU"	"ICAM1"	"PRKCB"	"MLXIPL"	"SLC29A1"	"STAR"	"HIF1A")
305	GO_CELLULAR_RESPONSE_TO_CHOLESTEROL	0.423655913978495	0.994097175746219	0.0922597260527354	-0.480937812542846	-1.03986411023536	10	c("LRP8"	"INHBA"	"ABCA1"	"OSBPL7"	"HMGCS1")
306	GO_CELLULAR_RESPONSE_TO_CORTICOSTEROID_STIMULUS	0.500900900900901	1	0.0736212741014394	0.356253532999129	0.969588539144664	37	c("NPAS4"	"SERPINF1"	"DNMT3B"	"EDN1"	"IL6"	"CCL2"	"SGK1"	"TFAP4"	"CBX3"	"AQP1"	"GSTP1"	"ACVR1"	"RAN")
307	GO_CELLULAR_RESPONSE_TO_CYTOKINE_STIMULUS	0.0521703888730385	0.559024631353489	0.321775918075361	-0.306068212895765	-1.22173926320874	381	c("CARD14"	"CIITA"	"CD74"	"TNFSF12"	"IFIT3"	"PPARGC1A"	"IL27RA"	"TNFSF15"	"CD44"	"CCR7"	"ANKRD1"	"DPYSL3"	"CCL17"	"CX3CL1"	"IL24"	"LRP8"	"CCRL2"	"TNFSF18"	"CCR10"	"IL5RA"	"RTN4RL2"	"KRT18"	"DAPK1"	"KLF2"	"BST2"	"THPO"	"CCR1"	"LRTM1"	"PSMB10"	"IL18BP"	"NCAM1"	"PSMB8"	"NYX"	"CISH"	"IL12RB1"	"IRF9"	"TNIP2"	"SOX9"	"TRIM21"	"XAF1"	"GBP2"	"ICAM1"
IFIT1	"BAG4"	"KRAS"	"IL2RG"	"CSF1R"	"FGF23"	"TJP2"	"TNFSF13"	"SP100"	"SHPK"	"CAMK2D"	"IRF7"	"PSME1"	"IFI35"	"PSMB9"	"STAT2"	"PLP2"	"ETV3"	"IL1RAP"	"FASN"	"TNFRSF18"	"PTGIS"	"IFI27"	"IL17RD"	"GPR75"	"LEF1"	"TNFRSF12A"	"YY2"	"PYCARD"	"MAP3K14")
308	GO_CELLULAR_RESPONSE_TO_DEXAMETHASONE_STIMULUS	0.539594843462247	1	0.0709609456938284	0.388708093272998	0.950280291136487	20	c("SERPINF1"	"DNMT3B"	"IL6"	"CCL2"	"TFAP4"	"CBX3"	"AQP1")
309	GO_CELLULAR_RESPONSE_TO_DNA_DAMAGE_STIMULUS	0.984218077474892	1	0.030918431706181	0.207755642208926	0.814335308280777	601	c("BRSK1"	"UBE2E2"	"CDKN1A"	"PHLDA3"	"CCNO"	"APBB1"	"NFATC4"	"MAP2K6"	"TAF9"	"CENPJ"	"RAD9B"	"FANCM"	"POLN"	"NEK6"	"NHEJ1"	"MSH4"	"RAD51AP1"	"MUTYH"	"GGN"	"SYCP1"	"POLK"	"GTSE1"	"POLE2"	"RAD1"	"XRCC3"	"MUM1"	"INTS7"	"CLSPN"	"MDM4"	"BBC3"	"TAF1"	"PMS1"	"REV1"	"TIPIN"	"XRCC4"	"DYRK2"	"ALKBH1"	"RAD51C"	"AEN"	"ZRANB3"	"SIRT4"	"HIST1H4D"
CEP164	"SGK1"	"ZMAT3"	"CCNH"	"CEP63"	"ZSWIM7"	"MNDA"	"RTEL1"	"RAD54L"	"RPA2"	"CHEK2"	"PARP2"	"DDIT4"	"ATAD5"	"EYA3"	"TNKS1BP1"	"RBM14"	"DDB2"	"MGMT"	"SETMAR"	"MMS22L"	"DMAP1"	"HIST1H4I"	"MCM10"	"MTA1"	"MDC1"	"HELB"	"RFC3"	"SMC6"	"NTHL1"	"BOK"	"PLAGL1"	"MSH3"	"GINS2"	"GNL1"	"TRRAP"	"SUMO1"	"H2AFX"	"UBR5"	"TFAP4"	"CSNK1E"	"GEN1"	"MRPS11"	"NUDT1"	"COPS2"	"RPS27L"	"PPP1R15A"	"MPG"	"POLR2J"	"BTG2"
ACTR5	"POLD1"	"POLD3"	"SMC1A"	"CDK2"	"HMGB2"	"MTOR"	"FANCA"	"FEN1"	"TRIM28"	"NEK4"	"PCNA"	"MMS19"	"RPS3"	"BAX"	"TOPBP1"	"ING4"	"ESCO2"	"SMARCA5"	"NPM1"	"GINS4"	"MCTS1"	"RFC1"	"POLR2D"	"ABL1"	"CASP3"	"SMARCAL1"	"NEIL3"	"RBBP8"	"ENDOV"	"POLR2F"	"FTO"	"CETN2"	"HMGB1"	"YAP1"	"CHAF1A"	"USP3"	"TRIP13"	"BAZ1B"	"HUS1"	"SFPQ"	"HIST4H4"	"BRCA1"	"SSRP1"	"SIRT6"	"FBXO31"	"PPP2R5C"	"TMEM109"	"SNW1"	"COPS4"
MORF4L1	"TLK2"	"MSH5"	"PRMT6"	"HMGN1"	"RNASEH2A"	"POLR2K"	"BAD"	"CCNA2"	"MCM8"	"CNOT2"	"GTF2H5"	"PRPF19"	"POLE"	"RAD18"	"UNG"	"AQR"	"CINP"	"CDK1"	"STXBP4"	"PTPN11"	"CNOT3"	"XRCC1"	"RPA3"	"TDP1"	"FANCC"	"ALKBH2"	"SUV39H1"	"FANCE"	"APLF"	"PHF1")
310	GO_CELLULAR_RESPONSE_TO_DRUG	0.789099526066351	1	0.0646484568421928	-0.266545229231933	-0.807418653524059	49	c("ANKRD1"	"PRKAA2"	"HTR1B"	"TFRC"	"KCNH2"	"PRNP"	"HIF1A"	"PDE4B")
311	GO_CELLULAR_RESPONSE_TO_DSRNA	0.963800904977376	1	0.0530212512043078	-0.213241821137941	-0.592008769878636	31	c("ADAR"	"IFIT1"	"MAVS"	"FLOT1"	"ZC3HAV1")
312	GO_CELLULAR_RESPONSE_TO_ENDOGENOUS_STIMULUS	0.835734870317003	1	0.038875878582578	0.229038222569977	0.903294338062057	695	c("CIB2"	"NOG"	"WNT10A"	"IGF2"	"TNC"	"COL6A1"	"ADCY5"	"NPAS4"	"KLF1"	"ADAMTS1"	"GDF9"	"GPD1"	"ACTN2"	"PDE3A"	"P2RY6"	"NOX4"	"FRS3"	"APLP1"	"ADRA2A"	"SH2B2"	"COL1A1"	"SLC8A1"	"NEFH"	"GNG7"	"TGFB2"	"HRH1"	"ZCCHC18"	"ADCY1"	"CCNE1"	"RAMP2"	"ADAMTS7"	"FBN1"	"EGR3"	"CITED1"	"PDE2A"	"FGF8"	"PDXP"	"FOXC2"	"COL16A1"	"SERPINF1"	"ITPR2"	"GDF7"
EDN1	"HAS2"	"AVPR1A"	"AKAP6"	"HYAL2"	"PTGS2"	"COL3A1"	"BBS2"	"RORC"	"THRA"	"GHR"	"MAPK7"	"LRRK2"	"GATA3"	"IL6"	"FAS"	"CACNA1H"	"P2RY2"	"DDC"	"RARG")
313	GO_CELLULAR_RESPONSE_TO_EPIDERMAL_GROWTH_FACTOR_STIMULUS	0.673202614379085	1	0.0683110858318647	-0.343952839474638	-0.870841848656866	20	c("SNAI2"	"SOX9"	"BAG4"	"IQGAP1"	"PDPK1")
314	GO_CELLULAR_RESPONSE_TO_ESTRADIOL_STIMULUS	0.804772234273319	1	0.059476028695732	-0.312383509278654	-0.757830560163125	17	c("PPARGC1A"	"SRD5A1"	"CCDC62"	"AIFM1"	"IGF1"	"NCOA3")
315	GO_CELLULAR_RESPONSE_TO_ESTROGEN_STIMULUS	0.899782135076253	1	0.0544555953940371	-0.252307181684356	-0.677887892013383	26	c("PPARGC1A"	"WBP2"	"SRD5A1"	"CCDC62"	"AIFM1"	"IGF1"	"NCOA3")
316	GO_CELLULAR_RESPONSE_TO_EXOGENOUS_DSRNA	0.266666666666667	0.901644245142003	0.121543282035469	-0.549692741745289	-1.18852321212917	10	c("IFIT1"	"MAVS"	"FLOT1"	"ZC3HAV1"	"TLR3")
317	GO_CELLULAR_RESPONSE_TO_EXTERNAL_STIMULUS	0.110569105691057	0.710371359032739	0.169570644405628	0.336885241474233	1.19519887316753	199	c("CBS"	"KIF26A"	"IGF2"	"TNC"	"ADORA2B"	"ADAMTS1"	"COL1A1"	"SLC38A3"	"GLUL"	"CDKN1A"	"CCNE1"	"PDE2A"	"NOS1"	"WNT2B"	"WNT4"	"FZD1"	"SLC39A5"	"PICK1"	"VDR"	"AVPR1A"	"PTGS2"	"DEPDC5"	"RRP8"	"MAPK8"	"LRRK2"	"SKP2"	"FAS"	"MAP1LC3A"	"TNFRSF10B"	"BCL10"	"TNFRSF8"	"SIRT1")
318	GO_CELLULAR_RESPONSE_TO_EXTRACELLULAR_STIMULUS	0.0311986863711002	0.490991968743217	0.332263053752429	0.39692047963087	1.34596079398438	141	c("CBS"	"KIF26A"	"TNC"	"ADORA2B"	"ADAMTS1"	"COL1A1"	"SLC38A3"	"GLUL"	"CDKN1A"	"CCNE1"	"WNT2B"	"WNT4"	"FZD1"	"SLC39A5"	"PICK1"	"VDR"	"AVPR1A"	"DEPDC5"	"RRP8"	"LRRK2"	"SKP2")
319	GO_CELLULAR_RESPONSE_TO_FATTY_ACID	0.293805309734513	0.917014634937366	0.102449405629826	0.413437861767726	1.12494302128677	33	c("TNC"	"ADAMTS1"	"P2RY6"	"DGAT2"	"FN1"	"EDN1"	"SMARCD1"	"PID1"	"PRKCE"	"PDK3")
320	GO_CELLULAR_RESPONSE_TO_FLUID_SHEAR_STRESS	0.670281995661605	1	0.0683110858318647	-0.35742903258704	-0.867109293347418	17	c("KLF2"	"PLAU"	"KLF4")
321	GO_CELLULAR_RESPONSE_TO_GAMMA_RADIATION	0.815642458100559	1	0.0517405459873163	0.314694293794642	0.748331763100102	18	c("NOX4"	"H2AFX"	"YAP1"	"TMEM109"	"EGR1"	"TLK2"	"ELK1"	"GTF2H5")
322	GO_CELLULAR_RESPONSE_TO_GLUCAGON_STIMULUS	0.208103130755064	0.861059678940822	0.128142916898415	0.490978794232991	1.20696199682558	21	c("ADCY5"	"GNG7"	"ADCY1"	"GNG10"	"GNAS"	"PRKAR2A"	"PRKACB")
323	GO_CELLULAR_RESPONSE_TO_GLUCOSE_STARVATION	0.987108655616943	1	0.0425023180036553	0.197180263450227	0.510359407623243	26	c("PICK1"	"RRP8"	"VLDLR"	"ATG14")
324	GO_CELLULAR_RESPONSE_TO_GONADOTROPIN_STIMULUS	0.194444444444444	0.854875283446712	0.144630528034484	-0.575133550655805	-1.2677206094718	11	c("PPARGC1A"	"INHBA"	"STAR"	"SLC5A5")
325	GO_CELLULAR_RESPONSE_TO_GROWTH_HORMONE_STIMULUS	0.996323529411765	1	0.0419926218968594	0.181588611474935	0.411465694083729	14	c("GHR"	"STAT5A"	"JAK2"	"PTPN1"	"STAT5B"	"JAK3")
326	GO_CELLULAR_RESPONSE_TO_HEAT	0.685082872928177	1	0.0593487680335629	0.332155045987519	0.859713084580862	26	c("SCARA5"	"CDKN1A"	"ST8SIA1"	"HSPA1B"	"HDAC2"	"NF1"	"POLR2D"	"THBS1")
327	GO_CELLULAR_RESPONSE_TO_HORMONE_STIMULUS	1	1	0.0333092817548776	0.191354869952697	0.7236555751715	375	c("IGF2"	"TNC"	"ADCY5"	"NPAS4"	"ADAMTS1"	"ACTN2"	"P2RY6"	"ADRA2A"	"SH2B2"	"NEFH"	"GNG7"	"ADCY1"	"CCNE1"	"RAMP2"	"FBN1"	"FOXC2"	"SERPINF1"	"SLIT3"	"FN1"	"TBC1D4"	"DNMT3B"	"NOTCH1"	"FZD1"	"VDR"	"EDN1"	"AVPR1A"	"BBS2"	"RORC"	"THRA"	"GHR"	"IL6"	"FAS"	"CACNA1H"	"RARG"	"IRS1"	"CSK"	"CARM1"	"CCL2"	"SIRT1"	"RUVBL2"	"PTPN2"	"MED24"
CDC6	"FOS"	"PRKCZ"	"RAB13"	"UBR5"	"TFAP4")
328	GO_CELLULAR_RESPONSE_TO_HYDROGEN_PEROXIDE	0.987893462469734	1	0.0550211117163117	-0.190259908403833	-0.576262363549114	52	c("KLF2"	"KLF4"	"IL18BP"	"HIF1A"	"STK25"	"RHOB"	"TNFAIP3"	"ANXA1"	"AIFM1"	"MAP3K5"	"KLF6")
329	GO_CELLULAR_RESPONSE_TO_INORGANIC_SUBSTANCE	0.900249376558603	1	0.0607719451853533	-0.23050809582925	-0.770868762887623	100	c("PPARGC1A"	"SLC25A23"	"HVCN1"	"HSD17B1"	"RASGRP2"	"CYP11B1"	"ATP13A2"	"PRNP"	"RYR3"	"STAR"	"HIF1A"	"IQGAP1"	"HFE"	"RAD51"	"CAMK2D"	"ID2")
330	GO_CELLULAR_RESPONSE_TO_INSULIN_STIMULUS	0.0966921119592875	0.676023735002608	0.231126709673834	-0.366719531092785	-1.26055217800828	119	c("ATP6V0E2"	"CPEB1"	"ATP6V0A4"	"ATP6V0A1"	"BAIAP2"	"ATP6V0B"	"KL"	"WDTC1"	"CAV2"	"KAT2B"	"NAMPT"	"TRIB3"	"STAR"	"PDK2"	"HDAC9"	"HIF1A"	"IDE"	"SRD5A1"	"VAMP2"	"ATP6V1C1"	"GOT1"	"TCIRG1"	"SLC25A33"	"ATP6V1F"	"PDPK1"	"DENND4C"	"SLC9A1"	"INHBB"	"ATP6V0D1"	"ATP6V0C"	"ATP6V1H"	"ATP6V1G2"	"GRB2"	"ATP6V1G1"	"MYO5A"	"ATP6V1A"	"ATP6V1B2"	"APOBEC1"	"SORBS1"	"PIK3CA"	"ENPP1"	"INSR"
331	GO_CELLULAR_RESPONSE_TO_INTERFERON_BETA	0.993630573248408	1	0.048701086452153	-0.196175881825085	-0.453017168034426	13	c("IRF1"	"TLR3"	"STAT1"	"UBE2G2"	"TMEM173"	"CDC34"	"PNPT1"	"NDUFA13"	"DDX41"	"AIM2"	"HTRA2"	"UBE2K"	"TRIM6")
332	GO_CELLULAR_RESPONSE_TO_INTERFERON_GAMMA	0.0578313253012048	0.582692462500335	0.294066672318865	-0.462766603850347	-1.40772204482022	55	c("CIITA"	"CD44"	"CCL17"	"CX3CL1"	"DAPK1"	"NCAM1"	"IL12RB1"	"IRF9"	"TRIM21"	"GBP2"	"ICAM1"	"STAR"	"CCL24"	"VCAM1"	"IRF1"	"SP100"	"CAMK2D"	"IRF7")
333	GO_CELLULAR_RESPONSE_TO_INTERLEUKIN_1	0.724390243902439	1	0.0702812841717392	-0.279759334984336	-0.849530154405455	56	c("ANKRD1"	"CCL17"	"CX3CL1"	"KLF2"	"TNIP2"	"SOX9"	"ICAM1"	"CCL24"	"HYAL3"	"HIF1A")
334	GO_CELLULAR_RESPONSE_TO_INTERLEUKIN_4	0.934640522875817	1	0.0526973085708419	-0.252674788915708	-0.639738228718892	20	c("IL24"	"IL2RG"	"SHPK"	"FASN"	"LEF1")
335	GO_CELLULAR_RESPONSE_TO_INTERLEUKIN_6	0.559139784946237	1	0.0770736734944102	-0.381667867875046	-0.941227644253354	18	c("PPARGC1A"	"SELPLG"	"FGF23"	"PTGIS"	"ST3GAL6"	"SBNO2")
336	GO_CELLULAR_RESPONSE_TO_IONIZING_RADIATION	0.582322357019064	1	0.0642140881844605	0.323875104984726	0.922180912434289	44	c("NOX4"	"CDKN1A"	"RAD9B"	"NET1"	"RAD51AP1"	"RAD1"	"INTS7"	"SIRT1"	"MGMT"	"H2AFX"	"YAP1"	"EEF1D"	"HUS1"	"TMEM109"	"EGR1"	"TLK2"	"ELK1"	"GTF2H5")
337	GO_CELLULAR_RESPONSE_TO_KETONE	0.194207836456559	0.854875283446712	0.127505315300183	0.411977424195222	1.21068601486343	55	c("ADCY5"	"NPAS4"	"ADAMTS1"	"P2RY6"	"ADCY1"	"SERPINF1"	"FN1"	"DNMT3B")
338	GO_CELLULAR_RESPONSE_TO_LEPTIN_STIMULUS	0.859550561797753	1	0.0495901956956338	0.317713961453732	0.677851235329047	11	c("BBS2"	"SIRT1"	"PID1"	"NR4A3"	"BBS4"	"CCNA2")
339	GO_CELLULAR_RESPONSE_TO_LIGHT_STIMULUS	0.0753768844221105	0.638586189373835	0.211400189384923	0.430767992215915	1.327531750406	73	c("RHO"	"MME"	"CDKN1A"	"PDE6G"	"NFATC4"	"SAG"	"HYAL2"	"PTGS2"	"RRH"	"GRK1"	"TMEM161A"	"CERS1"	"SIRT1"	"RUVBL2"	"MDM2"	"OPN3"	"PPID"	"DDB2"	"PPP1R15A"	"ACTR5"	"POLD1"	"AQP1"	"PCNA"	"BAX"	"EIF2AK4")
340	GO_CELLULAR_RESPONSE_TO_LIPID	0.988941548183254	1	0.0353157046479879	0.205658338613649	0.761027408614199	304	c("WNT6"	"TNC"	"LBP"	"ADCY5"	"NPAS4"	"ADAMTS1"	"CSF3"	"P2RY6"	"COL1A1"	"DGAT2"	"NEFH"	"ADCY1"	"CCNE1"	"SERPINF1"	"FN1"	"STAP1"	"CCL20"	"DNMT3B"	"FZD1"	"WNT11"	"WNT5B"	"VDR"	"EDN1"	"RORC"	"THRA"	"SERPINE1"	"MAPK8"	"IL6"	"FAS"	"P2RY2"	"RARG"	"SMARCD1"	"CARM1"	"CCL2"	"RUVBL2"	"PTK7"	"MED24"	"CYP26B1"	"PID1"	"MDM2"	"SMO"	"SGK1"
341	GO_CELLULAR_RESPONSE_TO_LITHIUM_ION	0.235621521335807	0.883512544802867	0.119887845115423	0.564330777824966	1.22945506952795	12	c("FABP4"	"NFATC4"	"FAS"	"XRCC4"	"CEBPA")
342	GO_CELLULAR_RESPONSE_TO_MECHANICAL_STIMULUS	0.880749574105622	1	0.0441523058441465	0.254218739978113	0.760495836626258	62	c("IGF2"	"COL1A1"	"PDE2A"	"NOS1"	"PTGS2"	"MAPK8"	"FAS"	"TNFRSF10B"	"BCL10"	"TNFRSF8")
343	GO_CELLULAR_RESPONSE_TO_NITRIC_OXIDE	0.337057728119181	0.940552995391705	0.0972150808846466	0.534981633746111	1.12960963618225	10	c("DPEP1"	"HNRNPD"	"MTR"	"CDK2"	"AQP1")
344	GO_CELLULAR_RESPONSE_TO_NITROGEN_COMPOUND	0.959770114942529	1	0.0645031249656493	-0.212081315298264	-0.835585590201378	355	c("RRAGD"	"ATP6V0E2"	"PPARGC1A"	"HTR2B"	"SLC26A3"	"CPEB1"	"NOD2"	"KLF2"	"CYP11B1"	"JUP"	"ATP6V0A4"	"PLAU"	"HTR1B"	"KLF4"	"PDGFC"	"ATP6V0A1"	"ADCY7"	"AKAP5"	"IGFBP5"	"CPEB3"	"BAIAP2"	"SOX9"	"HCN3"	"ATP6V0B"	"KL"	"ICAM1"	"ADAR"	"WDTC1"	"CAV2"	"KAT2B"	"KLF10"	"NAMPT"	"TRIB3"	"ITPR3"	"RGS10"	"RYR3"	"STAR"	"PDK2"	"HDAC9"	"HIF1A"	"ARHGEF2"	"IDE"
SLC25A33	"ATP6V1F"	"AKAP1"	"FOLR2"	"P2RX4"	"PDPK1"	"ZC3HAV1"	"DENND4C"	"SLC9A1"	"INHBB"	"ATP6V0D1"	"ATP6V0C"	"ATP6V1H"	"ATP6V1G2"	"MMP2"	"RRAGC"	"ATP2B4"	"GRB2"	"ATP6V1G1"	"DNM2"	"MYO5A"	"ATP6V1A"	"AKAP9"	"NTRK2"	"UROS"	"ATP6V1B2")
345	GO_CELLULAR_RESPONSE_TO_NUTRIENT	0.0605504587155963	0.593452984318168	0.248911114434702	0.552813119487209	1.44366724810649	28	c("TNC"	"ADAMTS1"	"COL1A1"	"CCNE1"	"FZD1"	"VDR")
346	GO_CELLULAR_RESPONSE_TO_ORGANIC_CYCLIC_COMPOUND	0.460587326120556	1	0.070113215764256	0.266197041701001	0.993466182811669	333	c("CIB2"	"FOXF1"	"ALPL"	"TNC"	"ADCY5"	"NPAS4"	"ADAMTS1"	"GPD1"	"PDE3A"	"P2RY6"	"NOX4"	"APLP1"	"COL1A1"	"SLC8A1"	"NEFH"	"HRH1"	"ADCY1"	"CCNE1"	"PDE2A"	"PDXP"	"SERPINF1"	"ITPR2"	"DNMT3B"	"FZD1"	"VDR"	"EDN1"	"AKAP6"	"PTGS2"	"RORC"	"THRA"	"RGS19"	"LRRK2"	"IL6"	"FAS"	"P2RY2"	"RARG"	"CYP1B1"	"RGS20"	"CARM1"	"CCL2"	"TERT"	"RUVBL2"
METTL3	"PTCH1"	"SMAD1"	"SIN3A"	"BMP4"	"NR1D1")
347	GO_CELLULAR_RESPONSE_TO_ORGANIC_SUBSTANCE	0.97489539748954	1	0.0828962134571565	-0.211899598426545	-0.910073074742728	1252	c("CARD14"	"CMPK2"	"CREB3L4"	"CIITA"	"CD74"	"TNFSF12"	"RRAGD"	"ATP6V0E2"	"IFIT3"	"PPARGC1A"	"HTR2B"	"IL27RA"	"TNFSF15"	"HAP1"	"KCNK4"	"CD44"	"CCR7"	"GRIK5"	"ANKRD1"	"DPYSL3"	"CCL17"	"CX3CL1"	"SLC26A3"	"IL24"	"CPEB1"	"SPINT1"	"LRP8"	"CHRD"	"CCRL2"	"TNFSF18"	"CUX2"	"CD9"	"UGT1A1"	"CCR10"	"IL5RA"	"RTN4RL2"	"LTK"	"NOD2"	"KRT18"	"ATP1A3"	"DAPK1"	"PRKAA2"
PLAU	"HTR1B"	"KLF4"	"SORT1"	"EPB41L5"	"PDGFC"	"EHD4"	"STC2"	"PSMB10"	"IL18BP"	"NCAM1"	"PSMB8"	"SNAI2"	"PADI2"	"ATP6V0A1"	"CPT1A"	"WNT7B"	"ADCY7"	"AKAP5"	"IGFBP5"	"WBP2"	"NYX"	"CISH"	"IL12RB1"	"TLR4"	"GHRL"	"IRF9"	"CPEB3"	"NTRK3"	"BAIAP2"	"GRIP1"	"TNIP2"	"SOX9"	"CGN"	"HCN3"	"TRIM21"	"ATP6V0B"	"KL"	"XAF1"	"GBP2"	"ICAM1"	"ADAR"	"PRKCB"	"MLXIPL"	"WDTC1"	"CAV2"	"PPARGC1B"	"FGF18"	"SLC29A1"	"KAT2B"
SELPLG	"INHBA"	"PMEPA1"	"TRIB3"	"ITPR3"	"ESRP2"	"RYR3"	"AXIN2"	"HAVCR2"	"CCR5"	"PSAP"	"STAR"	"CCL24"	"HYAL3"	"PDK2"	"HDAC9"	"CCND1"	"VCAM1"	"IRF1"	"NPNT"	"HIF1A"	"ARHGEF2"	"AXL"	"IDE"	"NOS3"	"NPFFR1"	"ISG20"	"IFIT1"	"SLC5A5"	"RHBDD1"	"PDE4B"	"MAVS"	"BAG4"	"IQGAP1"	"RGMB"	"SRD5A1"	"VAMP2"	"KRAS"	"IL2RG"	"HFE"	"CSF1R"	"ATP6V1C1"	"RAD51"	"GOT1"	"TICAM1"	"FGF23"	"TCIRG1"	"FLOT1"	"ADCY9"	"NRP2"
DDIT3	"ADAM9"	"ABCA1"	"TGFBRAP1"	"SLC25A33"	"ATP6V1F"	"IRF7"	"ERO1L"	"TGFBR3"	"AKAP1"	"ATF6"	"PSME1"	"FOLR2"	"P2RX4"	"FHL2"	"PDIA5"	"IFI35"	"THRB"	"PSMB9"	"PDPK1"	"STAT2"	"LTBP2"	"KIF16B"	"PLP2"	"ZC3HAV1"	"ETV3"	"EIF2AK2"	"PAQR8"	"IL1RAP"	"FASN"	"BMP7"	"RARB"	"DENND4C"	"SLC9A1"	"INHBB"	"TNFRSF18"	"NGF"	"CCDC62"	"ATP6V0D1"	"NLK"	"PTGIS"	"FGF21"	"IFI27"	"ATP6V0C"	"ATP6V1H"	"IL17RD"	"GPR75"	"TNFAIP3"	"ARHGEF18"	"RAB11FIP5"
TNFRSF12A	"YY2"	"MMP2"	"KIDINS220"	"NRP1"	"PYCARD"	"RRAGC"	"MAP3K14"	"ZFYVE27"	"ATP2B4")
348	GO_CELLULAR_RESPONSE_TO_OSMOTIC_STRESS	0.323788546255507	0.935986826364161	0.110122263835536	-0.475709339957898	-1.12045436801156	15	c("RCSD1"	"OXSR1"	"ARHGEF2"	"SCN2A"	"TSPO"	"SLC12A6"	"SLC2A4"	"STK39"	"MYLK")
349	GO_CELLULAR_RESPONSE_TO_OXIDATIVE_STRESS	1	1	0.0566484183613995	-0.166010552762099	-0.58831117085993	144	c("PPARGC1A"	"KLF2"	"KLF4"	"EPAS1"	"IL18BP"	"SOD3"	"ATP13A2"	"PPARGC1B"	"KAT2B"	"PDK2"	"ARL6IP5"	"HIF1A"	"NOS3"	"PDK1"	"STK25"	"RHOB"	"TNFAIP3"	"ATP7A"	"ATP2A2"	"DNM2"	"ALDH3B1"	"NQO1"	"ANXA1"	"AIFM1"	"MPV17"	"MAP3K5"	"KLF6"	"NFE2L1"	"ETV5")
350	GO_CELLULAR_RESPONSE_TO_OXYGEN_CONTAINING_COMPOUND	0.939259259259259	1	0.0347156757446657	0.220007816968477	0.856209144314412	548	c("CIB2"	"WNT6"	"IGF2"	"TNC"	"LBP"	"COL6A1"	"DPEP1"	"ADCY5"	"NPAS4"	"KLF1"	"ADAMTS1"	"GPD1"	"CSF3"	"ACTN2"	"PDE3A"	"P2RY6"	"NOX4"	"CCL7"	"APLP1"	"SH2B2"	"COL1A1"	"DGAT2"	"SLC8A1"	"NEFH"	"GNG7"	"ADCY1"	"FBN1"	"PDE2A"	"PDXP"	"FOXC2"	"COL16A1"	"SERPINF1"	"ITPR2"	"FN1"	"MAP2K6"	"STAP1"	"CCL20"	"TBC1D4"	"DNMT3B"	"FZD1"	"WNT11"	"WNT5B"
SPTBN2	"IL6"	"FAS"	"P2RY2"	"RARG"	"CYP1B1")
351	GO_CELLULAR_RESPONSE_TO_OXYGEN_LEVELS	0.737244897959184	1	0.0716527366829457	-0.254957374156824	-0.862255219920566	112	c("NDNF"	"PPARGC1A"	"ANKRD1"	"CPEB1"	"PLAU"	"EPAS1"	"STC2"	"ADRB2"	"ICAM1"	"SLC29A1"	"PLK3"	"HIF1A"	"PDK1"	"ACAA2"	"ERO1L"	"BMP7"	"SLC9A1"	"PTGIS")
352	GO_CELLULAR_RESPONSE_TO_OXYGEN_RADICAL	0.151709401709402	0.785354691075515	0.165656695205483	-0.598517775891067	-1.31926457562274	11	c("SOD3"	"NOS3"	"ATP7A"	"NQO1")
353	GO_CELLULAR_RESPONSE_TO_PEPTIDE	0.649616368286445	1	0.0782955249944794	-0.248743822305829	-0.918255820280172	194	c("ATP6V0E2"	"CPEB1"	"NOD2"	"KLF2"	"CYP11B1"	"ATP6V0A4"	"KLF4"	"ATP6V0A1"	"ADCY7"	"BAIAP2"	"ATP6V0B"	"KL"	"WDTC1"	"CAV2"	"KAT2B"	"KLF10"	"NAMPT"	"TRIB3"	"STAR"	"PDK2"	"HDAC9"	"HIF1A"	"ARHGEF2"	"IDE"	"SRD5A1"	"VAMP2"	"ATP6V1C1"	"GOT1"	"TCIRG1"	"ADCY9"	"SLC25A33"	"ATP6V1F"	"AKAP1"	"PDPK1"	"DENND4C"	"SLC9A1"	"INHBB"	"ATP6V0D1"	"ATP6V0C"	"ATP6V1H"	"ATP6V1G2"	"GRB2"
354	GO_CELLULAR_RESPONSE_TO_PH	0.32484076433121	0.937810945273632	0.107554375265169	-0.488697718492163	-1.12852025639727	13	c("KCNK4"	"HVCN1")
355	GO_CELLULAR_RESPONSE_TO_PROSTAGLANDIN_E_STIMULUS	0.268382352941176	0.902051831133642	0.110564716336619	0.516072265610539	1.16937968324139	14	c("ADAMTS1"	"P2RY6"	"FN1"	"PRKCE")
356	GO_CELLULAR_RESPONSE_TO_PROSTAGLANDIN_STIMULUS	0.0875912408759124	0.669982351997433	0.204294756516886	0.629932904258884	1.44959662268066	15	c("TNC"	"ADAMTS1"	"P2RY6"	"FN1")
357	GO_CELLULAR_RESPONSE_TO_RADIATION	0.157377049180328	0.796371771206435	0.140406238523342	0.364587233138216	1.1990508911154	112	c("RHO"	"MME"	"NOX4"	"CDKN1A"	"PDE6G"	"NFATC4"	"SAG"	"RAD9B"	"NET1"	"RAD51AP1"	"HYAL2"	"PTGS2"	"RRH"	"GRK1"	"TMEM161A"	"RAD1"	"INTS7"	"CERS1"	"SIRT1"	"RUVBL2"	"MDM2"	"OPN3"	"PPID"	"DDB2"	"MGMT"	"H2AFX"	"PPP1R15A"	"ACTR5"	"POLD1"	"AQP1"	"PCNA"	"BAX"	"EIF2AK4")
358	GO_CELLULAR_RESPONSE_TO_REACTIVE_NITROGEN_SPECIES	0.919117647058823	1	0.0456790414930062	0.280765155604487	0.636192042479892	14	c("DPEP1"	"HNRNPD"	"MTR"	"CDK2"	"AQP1")
359	GO_CELLULAR_RESPONSE_TO_REACTIVE_OXYGEN_SPECIES	0.994940978077572	1	0.0380842053196415	0.190836712069402	0.600259702570181	85	c("DPEP1"	"SLC8A1"	"NET1"	"PDGFRA"	"MAPK7"	"IL6"	"FAS"	"CYP1B1"	"SIRT1"	"MDM2"	"CBX8"	"HDAC2"	"FXN"	"FOS"	"HNRNPD"	"MTR"	"F3"	"CDK2"	"AQP1"	"RPS3"	"PRDX5")
360	GO_CELLULAR_RESPONSE_TO_RETINOIC_ACID	0.353153153153153	0.950990990990991	0.0925528864684773	0.396908499067741	1.08023611315634	37	c("WNT6"	"TNC"	"COL1A1"	"SERPINF1"	"WNT11"	"WNT5B"	"RARG"	"CCL2"	"PTK7"	"CYP26B1")
361	GO_CELLULAR_RESPONSE_TO_STARVATION	0.985024958402662	1	0.0379271467108098	0.21453282530671	0.680989877035151	90	c("SLC38A3"	"GLUL"	"CDKN1A"	"WNT2B"	"WNT4"	"SLC39A5"	"PICK1"	"DEPDC5"	"RRP8"	"LRRK2"	"MAP1LC3A"	"SIRT1")
362	GO_CELLULAR_RESPONSE_TO_STEROID_HORMONE_STIMULUS	1	1	0.0369160593316849	0.158853914966704	0.543386926287223	152	c("NPAS4"	"NEFH"	"CCNE1"	"SERPINF1"	"DNMT3B"	"VDR"	"EDN1"	"RORC"	"THRA"	"IL6"	"FAS"	"RARG"	"CARM1"	"CCL2"	"RUVBL2"	"MED24"	"MDM2"	"SGK1"	"NR2F1"	"RBM14"	"BMP4"	"NR1D1"	"UBR5"	"TFAP4"	"MED4"	"HNRNPD"	"CBX3"	"NR4A3"	"PIAS2"	"AQP1"	"GSTP1"	"ACVR1"	"PPARD"	"RAN")
363	GO_CELLULAR_RESPONSE_TO_STEROL	0.6414686825054	1	0.0702812841717392	-0.387662634618112	-0.8726900746741	12	c("LRP8"	"INHBA"	"ABCA1"	"OSBPL7"	"HMGCS1"	"RORA")
364	GO_CELLULAR_RESPONSE_TO_STRESS	1	1	0.0258331720982323	0.170560449009202	0.695931169492189	1233	c("TBX2"	"CBS"	"KDELR3"	"TNC"	"JAM3"	"DPEP1"	"ADORA2B"	"BRSK1"	"MDFI"	"CHST3"	"UBE2E2"	"RPS6KA1"	"SCARA5"	"SLC38A3"	"SLC8A1"	"SLC1A3"	"NEFH"	"GLUL"	"CDKN1A"	"MMP13"	"SH2D3C"	"TRPC1"	"FAM129A"	"OPRD1"	"BOC"	"PHLDA3"	"ADAMTS7"	"CREB3L1"	"CCNO"	"KRT15"	"APBB1"	"NFATC4"	"WIPI1"	"WNT2B"	"WNT4"	"MAP2K6"	"HSF2BP"	"TAF9"	"FAM131B"	"DNMT3B"	"HIF3A"	"NOTCH1"
NHEJ1	"EDN1"	"HAS2"	"AVPR1A"	"MSH4"	"RAD51AP1"	"MUTYH"	"PTGS2"	"GGN"	"IGF2BP1"	"SYCP1"	"PARP16"	"POLK"	"GTSE1"	"MATN2"	"DEPDC5"	"RRP8"	"ST8SIA1"	"MAPK8"	"MAPK7"	"TMEM161A"	"LRRK2"	"FBXO2"	"POLE2"	"RAD1"	"XRCC3"	"IL6"	"FAS"	"ATP2A1"	"MUM1"	"INTS7"	"ADM"	"CYP1B1"	"CLSPN"	"CHD6"	"MDM4"	"BBC3"	"GSTM1"	"TAF1"	"PMS1"	"REV1"	"MAP1LC3A"	"TIPIN"	"XRCC4"	"TNFRSF10B"	"DYRK2"	"ALKBH1"	"RAD51C"	"AEN"	"ZRANB3"
TAB3	"SFN"	"CARM1"	"SLC1A4"	"TFDP1"	"NOX1"	"TNFRSF19"	"GTF2H3"	"ATRIP"	"CCL2"	"SIRT1"	"TERT"	"TFDP2"	"SEC61A2"	"RUVBL2"	"RNF169"	"UBE2V2"	"ZBTB32"	"CDC45"	"MDM2"	"CEP164"	"SGK1"	"ZMAT3"	"PRKCE"	"CCNH"	"PDK3"	"CEP63"	"ZSWIM7"	"MNDA"	"MBD5"	"RTEL1"	"RAD54L"	"RPA2"	"CHEK2"	"TMEM39B"	"PARK2"	"PARP2"	"DDIT4"	"ATAD5"	"EYA3"	"TNKS1BP1"	"RBM14"	"CBX8"	"HDAC2"	"PRKRA"	"DDB2"	"MGMT"	"FXN"	"SETMAR"	"MMS22L"
HIST1H4I	"SIN3A"	"MAPKAPK5"	"MCM10"	"BMP4"	"MTA1"	"MDC1"	"HELB"	"RFC3"	"PPM1D"	"SMC6"	"NTHL1"	"BOK"	"PLAGL1"	"FOS"	"MSH3"	"GINS2"	"GNL1"	"TRRAP"	"SUMO1"	"H2AFX"	"UBR5"	"TFAP4"	"PINK1"	"CSNK1E"	"GEN1"	"MRPS11"	"NUDT1"	"COPS2"	"RPS27L"	"MAP4K3"	"PPP1R15A"	"MPG"	"POLR2J"	"BTG2"	"PRMT1"	"ERCC5"	"TSPYL2"	"ARID3A"	"EXO1"	"HNRNPD"	"NFKBIA"	"SMC3"	"NF1"	"SUMO2"	"ACTR5"	"POLD1"	"POLD3"	"MTR"	"SMC1A"
FEN1	"TRIM28"	"NEK4"	"PCNA"	"MMS19"	"RPS3"	"BAX"	"PRDX5"	"TOPBP1"	"DIABLO"	"ING4"	"TXNL1"	"ESCO2"	"IRAK4"	"EIF2AK4"	"SMARCA5"	"NPM1"	"GINS4"	"MCTS1"	"RFC1"	"POLR2D")
365	GO_CELLULAR_RESPONSE_TO_TOPOLOGICALLY_INCORRECT_PROTEIN	1	1	0.0554793308704233	-0.181265872978211	-0.615139253328152	108	c("CREB3L4"	"STC2"	"TPP1"	"CCND1"	"RHBDD1"	"EDEM2"	"DDIT3"	"ERO1L"	"ATF6"	"PDIA5"	"EIF2AK2"	"ATP6V0D1"	"FGF21"	"WFS1"	"DNAJB9"	"EDEM3"	"CREB3"	"TATDN2"	"SRPRB"	"BAK1"	"EIF2AK3"	"PPP2R5B"	"HDAC6"	"DAB2IP"	"HYOU1"	"TOR1A"	"EP300"	"GFPT1")
366	GO_CELLULAR_RESPONSE_TO_TOXIC_SUBSTANCE	0.775377969762419	1	0.0610363728309177	-0.310224577842445	-0.781642677925907	19	c("PPP1R9A"	"STAR"	"HIF1A"	"ABTB2"	"SLC9A1")
367	GO_CELLULAR_RESPONSE_TO_UV	0.144067796610169	0.760655737704918	0.150169802128406	0.424778833544991	1.26110495581833	58	c("MME"	"CDKN1A"	"NFATC4"	"HYAL2"	"PTGS2"	"TMEM161A"	"CERS1"	"SIRT1"	"RUVBL2"	"MDM2"	"PPID"	"DDB2"	"PPP1R15A"	"ACTR5"	"POLD1"	"AQP1"	"PCNA"	"BAX"	"EIF2AK4")
368	GO_CELLULAR_RESPONSE_TO_VASCULAR_ENDOTHELIAL_GROWTH_FACTOR_STIMULUS	0.0180840575276375	0.362001222367398	0.352487857583619	0.621030675093263	1.6074065523118	26	c("FLT4"	"RAMP2"	"EGR3"	"HSPB1"	"FN1"	"NOTCH1"	"FOXC1"	"PDGFRA")
369	GO_CELLULAR_RESPONSE_TO_VIRUS	0.0817204301075269	0.660180951454422	0.231126709673834	-0.569506232078473	-1.404454119209	18	c("IFIH1"	"DDX58"	"ADAR"	"MAVS"	"IRF7"	"PSMB9")
370	GO_CELLULAR_RESPONSE_TO_VITAMIN	0.0313653136531365	0.490991968743217	0.352171384439073	0.672820252935718	1.57164944062465	16	c("TNC"	"ADAMTS1"	"COL1A1"	"FZD1"	"VDR"	"MDM2")
371	GO_CELLULAR_SENESCENCE	0.273394495412844	0.902945447374554	0.109250039480711	0.450605719880075	1.1483259517582	25	c("TBX2"	"CDKN1A"	"SIRT1"	"MAPKAPK5"	"SMC6"	"H2AFX")
372	GO_CELLULAR_SODIUM_ION_HOMEOSTASIS	0.532588454376164	1	0.0721797965581253	0.449770378976945	0.949686722147951	10	c("ATP1B2"	"SLC8A1"	"SGK1")
373	GO_CELLULAR_TRANSITION_METAL_ION_HOMEOSTASIS	0.895883777239709	1	0.0596037042575973	-0.246281672902722	-0.745942012252611	52	c("TFRC"	"CYBRD1"	"PRNP"	"HIF1A"	"ALAS2"	"HPX"	"HFE"	"LCK"	"SLC31A2"	"ABCB7"	"ATP7A")
374	GO_CELL_ACTIVATION	0.824615384615385	1	0.0425023180036553	0.234824725168064	0.880474457286708	349	c("DLL1"	"GNA14"	"LBP"	"SPN"	"FKBP1B"	"TCF7"	"ADA"	"ITGA2B"	"SLAMF7"	"PRKCH"	"ADRA2A"	"COL1A1"	"SLA2"	"STXBP1"	"F8"	"HOXA9"	"PRKCQ"	"HSPB1"	"ITPR2"	"ITGAL"	"CAMK4"	"WNT4"	"FN1"	"DPP4"	"ARRB1"	"TYRO3"	"PDGFRA"	"CPLX2"	"NHEJ1"	"EDN1"	"HYAL2"	"COL3A1"	"POU2F2"	"RORC"	"TSPAN32"	"GP1BA"	"GATA3"	"LAX1"	"IL6"	"FAS"	"IL4"	"GP5"
375	GO_CELL_ACTIVATION_INVOLVED_IN_IMMUNE_RESPONSE	0.7996632996633	1	0.0480220415968251	0.263098097529136	0.821912476448369	81	c("DLL1"	"LBP"	"ADA"	"ITGAL"	"CPLX2"	"RORC"	"GATA3"	"IL6"	"IL4")
376	GO_CELL_AGING	0.127768313458262	0.738143582306019	0.160801401070022	0.436984035459744	1.28417342645212	55	c("TBX2"	"MME"	"NOX4"	"CDKN1A"	"SERPINE1"	"SIRT1"	"TERT"	"ENG"	"CHEK2"	"PDCD4"	"MAPKAPK5"	"SMC6"	"H2AFX"	"MORC3"	"MTOR"	"ILK"	"NPM1"	"MNT"	"SRF")
377	GO_CELL_CELL_ADHESION	0.0183576444971024	0.363487577060481	0.352487857583619	0.353219040246013	1.32076341697417	335	c("FOXF1"	"PCDHB3"	"NRXN1"	"JAM3"	"NTN1"	"NRXN2"	"SPN"	"FKBP1B"	"PCDHB8"	"TCF7"	"PCDHB10"	"ADA"	"DSP"	"PTPRU"	"PKHD1"	"ITGA2B"	"PCDHGA8"	"SELP"	"PCDHB7"	"PCDHB11"	"MMP24"	"PCDHAC2"	"FAT4"	"SLA2"	"STXBP1"	"DSG2"	"CDH23"	"TMEM47"	"CDSN"	"CLDN20"	"CD34"	"HSPB1"	"DCHS2"	"NPHP4"	"CLDN15"	"ITGAL"	"PCDHB5"	"PCDHB9"	"WNT4"	"ICAM5"	"CLSTN3"	"DPP4"
TTYH1	"GATA3"	"IL6"	"FAS"	"VNN1"	"CDH11"	"PCDHGA6"	"IL4"	"CYP1B1"	"MPZL2")
378	GO_CELL_CELL_ADHESION_VIA_PLASMA_MEMBRANE_ADHESION_MOLECULES	0.0114840373973801	0.283900465495888	0.380730400722792	0.475969190889399	1.51086529678102	90	c("PCDHB3"	"NRXN1"	"PCDHB8"	"PCDHB10"	"PCDHGA8"	"SELP"	"PCDHB7"	"PCDHB11"	"PCDHAC2"	"FAT4"	"DSG2"	"CDH23"	"CLDN20"	"DCHS2"	"CLDN15"	"ITGAL"	"PCDHB5"	"PCDHB9"	"CLSTN3"	"PCDHGC4"	"CDH26"	"PCDHGB1"	"PCDHGA7"	"ESAM"	"PCDH15"	"PCDHGA5"	"CDH11"	"PCDHGA6"	"MPZL2")
379	GO_CELL_CELL_JUNCTION_ASSEMBLY	0.682808716707022	1	0.0728938564822936	-0.288755251217974	-0.87607809904877	53	c("OCLN"	"CD9"	"CNTNAP1"	"PARD6B"	"JUP"	"MPP7"	"EPB41L3"	"MICALL2"	"PKP2")
380	GO_CELL_CELL_RECOGNITION	0.149450549450549	0.778037152720697	0.169570644405628	-0.486411979594787	-1.28950877642208	24	c("CCR7"	"ATP8B3"	"HVCN1"	"OVGP1"	"PCSK4")
381	GO_CELL_CELL_SIGNALING	0.000859455029317172	0.0822112304864699	0.477270815362862	0.388059719260056	1.46069772679515	360	c("DLL1"	"SNAP91"	"WNT6"	"CACNA1C"	"SCN1B"	"PCDHB3"	"CACNA1G"	"SEPT5"	"GLI1"	"TNC"	"NRXN1"	"SYT7"	"GRIA4"	"NRXN2"	"MAFA"	"GJA8"	"SCN4B"	"FKBP1B"	"NPAS4"	"PCDHB10"	"TMOD2"	"CACNA1E"	"KCNQ3"	"BRSK1"	"GRIN2A"	"MPZ"	"SCN3B"	"CCL7"	"SLC17A7"	"HTR6"	"PCDHB11"	"GJA5"	"P2RX3"	"SYTL4"	"GRIK4"	"GRIA3"	"PANX1"	"STXBP1"	"SLC1A3"	"TGFB2"	"DHH"	"EFNA3"
BSN	"WNT2B"	"FGFR3"	"CCL20"	"CLSTN3"	"FZD1"	"CPLX2"	"LRFN3"	"CD33"	"EDN1"	"PTGIR"	"DLG3"	"TSPAN32"	"PTPRN"	"MPZL1"	"NMB"	"SYTL1"	"LRRK2"	"CNIH2"	"GATA3"	"IL6"	"LRFN4"	"DNM1"	"ADM"	"SLC1A6"	"CTF1"	"EFNB3"	"TBX5")
382	GO_CELL_CELL_SIGNALING_INVOLVED_IN_CARDIAC_CONDUCTION	0.000418399461980295	0.0643598008284742	0.49849310876659	0.8346463780713	1.89124388626641	14	c("CACNA1C"	"SCN1B"	"CACNA1G"	"SCN4B"	"SCN3B"	"GJA5")
383	GO_CELL_CHEMOTAXIS	0.11336717428088	0.71374922408442	0.170932335370056	0.403337969249069	1.25356795839645	79	c("CXCL1"	"LBP"	"CCL7"	"ITGA1"	"TGFB2"	"HRH1"	"CXCL14"	"PRKCQ"	"EGR3"	"SEMA5A"	"CXCL12"	"CCL20"	"PDGFRA"	"EDN1"	"IL6"	"CCL25"	"CXCL5"	"EDN2"	"IL16"	"CCL2"	"ENG"	"NUP85")
384	GO_CELL_COMMUNICATION_BY_ELECTRICAL_COUPLING	0.0282485875706215	0.469505656069464	0.376039306993639	0.721454222189551	1.60284773580629	13	c("CACNA1C"	"FKBP1B"	"ATP1B2"	"GJA5"	"SLC8A1")
385	GO_CELL_COMMUNICATION_INVOLVED_IN_CARDIAC_CONDUCTION	7.85973333298573e-05	0.0296311946653562	0.538434096309916	0.765949117691125	1.95194870097322	25	c("CACNA1C"	"SCN1B"	"CACNA1G"	"SCN4B"	"FKBP1B"	"DSP"	"SCN3B"	"ATP1B2"	"GJA5"	"SLC8A1"	"DSG2")
386	GO_CELL_CYCLE	1	1	0.0273777349570556	0.18794028574403	0.758827081445905	1074	c("SEPT5"	"PARD6G"	"TTN"	"CROCC"	"BRSK1"	"TRNP1"	"AK1"	"RPS6KA1"	"MNS1"	"TGFB2"	"CDKN1A"	"CCNE1"	"SMPD3"	"RPRM"	"CCNO"	"SEPT3"	"APBB1"	"CNTROB"	"MAP2K6"	"CENPJ"	"SLC39A5"	"RAD9B"	"FANCM"	"HAUS8"	"NEK6"	"CCNG1"	"PSRC1"	"MSH4"	"LZTS1"	"CCP110"	"EML1"	"SYCP1"	"GEM"	"NSL1"	"BORA"	"GTSE1"	"POC5"	"MAPK7"	"CCNE2"	"SKP2"	"POLE2"	"TTYH1"
SPICE1	"NEK3"	"PTP4A1"	"RAD51C"	"KIF20B"	"RCC1"	"CUL7"	"MIS18A"	"SFN"	"CARM1"	"TFDP1"	"RAB11FIP3"	"PIBF1"	"ATRIP"	"SPC24"	"TFDP2"	"ORC6"	"SLBP"	"CABLES1"	"NUP85"	"MAGI2"	"CABLES2"	"CYP26B1"	"CCNG2"	"SEPT1"	"CDC45"	"CDK4"	"MDM2"	"MND1"	"SYCP3"	"CEP164"	"PRKCE"	"CCNH"	"CEP63"	"CEP70"	"NCAPH"	"NUP37"	"CENPH"	"RTEL1"	"RAD54L"	"RPA2"	"CHEK2"	"SASS6"	"ARAP1"	"ERH"	"ANAPC13"	"PCNT"	"SYCP2"	"ORC5"	"APPL2"
SAC3D1	"CEP290"	"SKA2"	"OSGIN2"	"KIFC1"	"PRIM1"	"SETMAR"	"TPD52L1"	"SPC25"	"MLST8"	"MCM10"	"MDC1"	"CDC6"	"SYCE2"	"CENPA"	"PPM1D"	"PLAGL1"	"SPIRE2"	"FBXO5"	"NUP188"	"MYBL2"	"MSH3"	"RGS2"	"GINS2"	"MCM4"	"RRM2"	"LRRCC1"	"CDK2AP1"	"CHTF8"	"H2AFX"	"SEPT10"	"TUBGCP2"	"GORASP1"	"GMNN"	"CSNK1E"	"NUP153"	"ZW10"	"ZC3HC1"	"CEP78"	"PHLDA1"	"RRM1"	"DTYMK"	"RPS27L"	"CDK5RAP2"	"PPP1R15A"	"CDC14A"	"NASP"	"BTG2"	"HAUS5"	"PSMG2"
ARL3	"CDC16"	"TSPYL2"	"ARID3A"	"EXO1"	"PARD6A"	"BLCAP"	"MARVELD1"	"ANAPC11"	"MLF1"	"SMC3"	"NUMA1"	"POLA2"	"NINL"	"TSC2"	"HAUS3"	"TSG101"	"NCAPG"	"ANAPC1"	"DUSP13"	"CASP8AP2"	"CEP152"	"SMC1A"	"RPS27"	"CEP135"	"CDC20"	"RCC2"	"BEX2"	"CDK2"	"CDCA2"	"ID4"	"CHAMP1"	"MTOR"	"BIRC2"	"FANCA"	"NEK4"	"NUP54"	"PCNA"	"CNTRL"	"ILK"	"RPS3"	"BAX"	"POM121"	"ERF"	"ING4"	"ESCO2"	"EIF2AK4"	"KIF13A"	"NPM1"	"PHF13"
ACVR1	"ABL1"	"GPSM2"	"RAN"	"RBBP8"	"HDAC3"	"THBS1"	"NLRC4"	"UHRF2"	"PKMYT1"	"SPECC1L"	"HELLS"	"CDC23"	"KIF15"	"CETN2"	"MCM3"	"RASSF2"	"RBBP4"	"NCAPD3"	"PA2G4"	"MCM6"	"CCNB2"	"CEP41"	"GAS1"	"MCM2"	"MAPRE3"	"PIM1"	"AURKB"	"CHAF1A"	"USP3"	"DDX11"	"RHOC"	"YEATS4"	"TRIP13"	"WEE1"	"HUS1"	"RBM7"	"BRCA1"	"BUB3"	"BIRC5"	"LLGL1"	"PKD2"	"CHMP7"	"KLF11"	"PCNP"	"CKS1B"	"ORC1"	"LZTS2"	"DHFR"	"FBXO31"
KIF20A	"NUDC"	"WDR6"	"XRCC2"	"MCM7"	"HSPA2"	"CCNDBP1"	"NUPL2"	"BBS4"	"LPIN1"	"TMPRSS11A"	"TLK2"	"PPAT"	"MSH5"	"VASH1"	"ZBTB49"	"DSCC1"	"CKS2"	"EML4"	"CCNF"	"NUP155"	"CGRRF1"	"PTPN6"	"CCNA2"	"RACGAP1"	"NUP43"	"CEP192"	"MCM8"	"CENPM"	"CNOT2"	"DDX4"	"PSMD9"	"STAG1"	"PRPF19"	"PPP2R2A"	"TERF1"	"GSPT1"	"MAD2L1"	"PDS5A"	"KIF18B"	"ODF2"	"ANKLE2"	"CDK14"	"POLE"	"NR2C2"	"CSNK1A1"	"MCPH1"	"NUPL1"	"NUP50"	"CUL5"
CNOT3	"ARPP19"	"BIN3"	"RPA3"	"TOP2B")
387	GO_CELL_CYCLE_ARREST	0.99238578680203	1	0.0570059526582387	-0.199203448288148	-0.687037729819567	120	c("RRAGD"	"PRKAA2"	"GAS2"	"DHCR24"	"RBM38"	"MAPK12"	"KAT2B"	"INHBA"	"PRNP"	"IRF1"	"PRKAG2"	"HRAS"	"DDIT3"	"GADD45A"	"RRAGC"	"ZFHX3"	"TGFBR1"	"CDKN2D"	"RB1"	"MFN2"	"INHA"	"RASSF1"	"MACF1"	"STRADB"	"TBRG1"	"MYC"	"E4F1"	"GAS2L3"	"SKIL"	"RRAGB")
388	GO_CELL_CYCLE_CHECKPOINT	0.485342019543974	1	0.070113215764256	0.281776137154141	0.978976891188781	163	c("BRSK1"	"CDKN1A"	"CENPJ"	"RAD9B"	"NEK6"	"GTSE1"	"CCNE2"	"RAD1"	"INTS7"	"CLSPN"	"MDM4"	"TIPIN"	"SFN"	"CARM1"	"TFDP1"	"ATRIP"	"TFDP2"	"CCNG2"	"CDC45"	"MDM2"	"CEP63"	"RPA2"	"CHEK2"	"TNKS1BP1"	"SETMAR"	"MDC1"	"CDC6"	"PLAGL1"	"H2AFX"	"ZW10"	"RPS27L"	"BTG2"	"PSMG2"	"PRMT1"	"ARID3A"	"SMC1A"	"CDK2"	"PCNA"	"BAX"	"NPM1"	"RBBP8"	"AURKB"
TOP2B	"RAD17"	"RPS6"	"CDK5RAP3")
389	GO_CELL_CYCLE_G1_S_PHASE_TRANSITION	0.392976588628763	0.96937441643324	0.0824344091527096	0.327710680836481	1.05033863526773	98	c("CDKN1A"	"CCNE1"	"CCNE2"	"SKP2"	"POLE2"	"RHOU"	"RCC1"	"ORC6"	"CDC45"	"CDK4"	"CCNH"	"RPA2"	"ORC5"	"PRIM1"	"MCM10"	"CDC6"	"FBXO5"	"MCM4"	"RRM2"	"RANBP1"	"POLA2"	"CDK2"	"ID4"	"PCNA"	"CUL1"	"ACVR1"	"RBBP8"	"PKMYT1"	"MCM3"	"MCM6"	"MCM2"	"KLF11"	"ORC1"	"DHFR"	"MCM7"	"PPAT"	"MCM8"	"GSPT1"	"POLE"	"CUL5"	"CDK1"	"RPA3"
390	GO_CELL_CYCLE_G2_M_PHASE_TRANSITION	0.747181964573269	1	0.0490939668192139	0.256724062391275	0.862041161232444	126	c("CDKN1A"	"CENPJ"	"HAUS8"	"CCP110"	"BORA"	"SKP2"	"CEP164"	"CCNH"	"CEP63"	"CEP70"	"CHEK2"	"PCNT"	"CEP290"	"TPD52L1"	"PPM1D"	"CSNK1E"	"CEP78"	"PHLDA1"	"CDK5RAP2"	"HAUS5"	"NINL"	"HAUS3"	"CEP152"	"CEP135"	"CDK2"	"CNTRL"	"FBXL15"	"CUL1"	"PKMYT1"	"CETN2"	"CCNB2"	"CEP41"	"WEE1"	"BIRC5"	"HMMR"	"CEP192"	"PPP2R2A"	"TERF1"	"ODF2"	"CDK14"	"CDK1"	"ARPP19"
SDCCAG8	"MAPRE1")
391	GO_CELL_CYCLE_PHASE_TRANSITION	0.745627980922099	1	0.0486034247259069	0.247391952690267	0.887759310873019	228	c("CDKN1A"	"CCNE1"	"CENPJ"	"HAUS8"	"CCP110"	"BORA"	"CCNE2"	"SKP2"	"POLE2"	"RHOU"	"TIPIN"	"RCC1"	"ORC6"	"CDC45"	"CDK4"	"CEP164"	"CCNH"	"CEP63"	"CEP70"	"RPA2"	"CHEK2"	"PCNT"	"ORC5"	"CEP290"	"PRIM1"	"TPD52L1"	"MCM10"	"CDC6"	"PPM1D"	"FBXO5"	"MCM4"	"RRM2"	"CSNK1E"	"CEP78"	"PHLDA1"	"CDK5RAP2"	"HAUS5"	"RANBP1"	"POLA2"	"NINL"	"HAUS3"	"CEP152"
CCNB2	"CEP41"	"MCM2"	"WEE1"	"BIRC5"	"CHMP7"	"KLF11"	"ORC1"	"DHFR"	"HMMR"	"MCM7"	"PPAT"	"CEP192"	"MCM8"	"PPP2R2A"	"TERF1"	"GSPT1"	"ODF2"	"CDK14"	"POLE"	"CUL5"	"CDK1"	"ARPP19"	"RPA3"	"EIF4E"	"PRIM2"	"CDK7"	"RPS6"	"TPX2"	"RPA1"	"TUBG1")
392	GO_CELL_CYCLE_PROCESS	1	1	0.0280106629226489	0.186530947654302	0.746790490969648	886	c("SEPT5"	"TTN"	"BRSK1"	"AK1"	"TGFB2"	"CDKN1A"	"CCNE1"	"RPRM"	"APBB1"	"CNTROB"	"MAP2K6"	"CENPJ"	"SLC39A5"	"RAD9B"	"FANCM"	"HAUS8"	"NEK6"	"CCNG1"	"PSRC1"	"MSH4"	"CCP110"	"EML1"	"SYCP1"	"GEM"	"NSL1"	"BORA"	"GTSE1"	"CCNE2"	"SKP2"	"POLE2"	"TTYH1"	"RAD1"	"SPIRE1"	"XRCC3"	"SETDB2"	"CKAP2"	"INTS7"	"CLSPN"	"MDM4"	"CENPP"	"RHOU"	"SKA3"
TFDP2	"ORC6"	"SLBP"	"NUP85"	"MAGI2"	"CYP26B1"	"CCNG2"	"CDC45"	"CDK4"	"MDM2"	"SYCP3"	"CEP164"	"CCNH"	"CEP63"	"CEP70"	"NCAPH"	"NUP37"	"CENPH"	"RTEL1"	"RAD54L"	"RPA2"	"CHEK2"	"SASS6"	"ARAP1"	"ANAPC13"	"PCNT"	"SYCP2"	"ORC5"	"KIF2C"	"TNKS1BP1"	"STIL"	"HDAC8"	"SAC3D1"	"CEP290"	"SKA2"	"KIFC1"	"PRIM1"	"SETMAR"	"TPD52L1"	"SPC25"	"MLST8"	"MCM10"	"MDC1"	"CDC6"	"SYCE2"	"CENPA"	"PPM1D"	"PLAGL1"	"SPIRE2"	"FBXO5"
LRRCC1	"H2AFX"	"TUBGCP2"	"GORASP1"	"CSNK1E"	"NUP153"	"ZW10"	"ZC3HC1"	"CEP78"	"PHLDA1"	"RPS27L"	"CDK5RAP2"	"PPP1R15A"	"CDC14A"	"BTG2"	"HAUS5"	"PSMG2"	"PRMT1"	"SGSM3"	"RANBP1"	"AAAS"	"ARL3"	"CDC16"	"ARID3A"	"ANAPC11"	"MLF1"	"SMC3"	"NUMA1"	"POLA2"	"NINL"	"TSC2"	"HAUS3"	"TSG101"	"NCAPG"	"ANAPC1"	"DUSP13"	"CEP152"	"SMC1A"	"RPS27"	"CEP135"	"CDC20"	"RCC2"	"CDK2"	"CDCA2"	"ID4"	"CHAMP1"	"MTOR"	"BIRC2"	"FANCA"	"NEK4"
BAX	"POM121"	"ING4"	"EIF2AK4"	"KIF13A"	"NPM1"	"PHF13"	"FBXL15"	"INCENP"	"CENPQ"	"MYH10"	"CUL1"	"ACVR1"	"ABL1"	"GPSM2"	"RAN"	"RBBP8"	"HDAC3"	"THBS1"	"NLRC4"	"PKMYT1"	"HELLS"	"CDC23"	"KIF15"	"CETN2"	"MCM3"	"NCAPD3"	"PA2G4"	"MCM6"	"CCNB2"	"CEP41"	"GAS1"	"MCM2"	"MAPRE3"	"AURKB"	"DDX11"	"RHOC"	"YEATS4"	"TRIP13"	"WEE1"	"HUS1"	"BRCA1"	"BUB3"	"BIRC5"	"LLGL1"	"PKD2"	"CHMP7"	"KLF11"	"ORC1"	"LZTS2"
DCLRE1A	"PRKAB1"	"KIF20A"	"NUDC"	"WDR6"	"XRCC2"	"MCM7"	"HSPA2"	"NUPL2"	"BBS4"	"LPIN1"	"PPAT"	"MSH5"	"VASH1"	"ZBTB49"	"DSCC1"	"CKS2"	"EML4"	"CCNF"	"NUP155"	"CGRRF1"	"CCNA2"	"RACGAP1"	"NUP43"	"CEP192"	"MCM8"	"CENPM"	"CNOT2"	"DDX4"	"PSMD9"	"STAG1"	"PRPF19"	"PPP2R2A"	"TERF1"	"GSPT1"	"MAD2L1"	"PDS5A"	"KIF18B"	"ODF2"	"ANKLE2"	"CDK14"	"POLE"	"CSNK1A1"	"MCPH1"	"NUPL1"	"NUP50"	"CUL5"	"TUBGCP3"	"CDK1"	"ERCC6L"
TOP2B)
393	GO_CELL_DEATH	1	1	0.0298484971250709	0.171635038644469	0.678610826485864	735	c("MMP9"	"ZBTB16"	"NTN1"	"SPN"	"DPEP1"	"INPP5D"	"MTFP1"	"RELT"	"ECSCR"	"KCNIP3"	"SLC5A8"	"RPS6KA1"	"APLP1"	"IL33"	"DRAM1"	"RNF144B"	"TGFB2"	"CDKN1A"	"NGB"	"PHLDA3"	"PRKCQ"	"CITED1"	"EDA2R"	"FGF8"	"SHF"	"BCL2L15"	"APBB1"	"ADAMTSL4"	"NFATC4"	"SLIT3"	"FGFR3"	"MAP2K6"	"HIF3A"	"NOTCH1"	"ARRB1"	"DNASE1L3"	"NEK6"	"TNS4"	"ACER2"	"CDCA7"	"RFFL"	"BCL7C"
PIM3	"BBC3"	"SIX1"	"TNFRSF10B"	"RGS20"	"RPS6KA2"	"DYRK2"	"AEN"	"DNASE1"	"PEG10"	"BCL10"	"FAIM2"	"SFN"	"DPF1"	"TNFRSF19"	"TNFRSF8"	"BAG5"	"SIRT1"	"TRAIP"	"ECE1"	"TIAM1"	"CYP26B1"	"LTA"	"MDM2"	"TCTN3"	"TNFRSF25"	"SGK1"	"ZMAT3"	"PRKCE"	"BLOC1S2"	"EI24"	"CHEK2"	"PPP1R13B"	"PARP2"	"DDIT4"	"PDCD4")
394	GO_CELL_DEATH_IN_RESPONSE_TO_OXIDATIVE_STRESS	0.85	1	0.0570059526582387	-0.297689457035985	-0.712553589286503	16	c("ARL6IP5"	"PDK1"	"STK25")
395	GO_CELL_DEVELOPMENT	0.0060827089162634	0.196558393836969	0.407017918923954	0.316276328225729	1.2686383622712	907	c("SNAI1"	"DLL1"	"KCNJ10"	"NOG"	"KIF26A"	"EPHB2"	"SCN1B"	"COL18A1"	"TNC"	"ZBTB16"	"NRXN1"	"PYGO1"	"JAM3"	"NTN1"	"COL27A1"	"DISC1"	"GNAO1"	"HOXB13"	"TTN"	"SEMA4G"	"KLHL10"	"TMOD2"	"USH1G"	"BRSK1"	"CHST3"	"GDF9"	"SPTBN4"	"ACTN2"	"PDE3A"	"LMOD1"	"PTPRZ1"	"SULF2"	"ITGA1"	"S100A4"	"SHANK3"	"FOXJ1"	"FAT4"	"NRTN"	"GPC1"	"SLC8A1"	"STXBP1"	"SLC1A3"
SATB2	"MFRP"	"PRKCQ"	"CITED1"	"PDE2A"	"DND1"	"FGF8"	"SEMA5A"	"LDB3"	"FOXC2"	"CXCL12"	"SYNGAP1"	"NPHP4"	"EFNA2"	"APBB1"	"GDF7"	"KIF26B"	"NFATC4"	"SEMA7A"	"DCLK1"	"SLIT3"	"WNT4"	"SEMA6C"	"LGI4"	"TSSK6"	"FN1"	"MSX1"	"DCT"	"EPHA5"	"GNAT2"	"NOTCH1"	"WNT11"	"MAP2"	"WNT5B"	"TYRO3"	"FOXC1"	"SPRY3"	"PICK1"	"DNASE1L3"	"PDGFRA"	"LHX2"	"LRFN3"	"PRDM8"	"RPS6KA5"	"ARL13B"	"EDN1"	"HAS2"	"VANGL2"	"GRHL2"	"PREX2"
SIX5	"SEMA6B"	"TSKU"	"CLMN"	"EPB42"	"ROBO3"	"IFT74"	"GDPD5"	"CHSY1"	"UNC5C"	"MATN2"	"ANGPT2"	"PLXNA4"	"ONECUT2"	"LRRK2"	"ERBB2"	"SEMA4C"	"SPTBN2"	"GATA3"	"IL6"	"FAS"	"GPM6A"	"FARP2"	"LRFN4"	"CDH11"	"ADM"	"HEG1"	"RARG"	"CHD5"	"GP5"	"MYLK3"	"CTF1"	"SERPINH1"	"EFNB3"	"IFT140"	"WDPCP")
396	GO_CELL_DIFFERENTIATION_INVOLVED_IN_EMBRYONIC_PLACENTA_DEVELOPMENT	0.00170525014069069	0.112975151201631	0.45505986738723	0.751442797829397	1.83706306365024	20	c("SNAI1"	"GJB5"	"MDFI"	"GRHL2")
397	GO_CELL_DIFFERENTIATION_INVOLVED_IN_KIDNEY_DEVELOPMENT	0.314442413162706	0.931589703436857	0.10027910675413	0.436855585625323	1.09938128992793	24	c("FOXJ1"	"CD34"	"FOXC2"	"WNT4"	"NOTCH1"	"MAGI2"	"GLI3"	"PTCH1"	"BMP4")
398	GO_CELL_DIFFERENTIATION_IN_HINDBRAIN	0.157303370786517	0.796371771206435	0.151148761385484	0.616311085761098	1.31491618724783	11	c("NOG"	"NRXN1"	"FAIM2")
399	GO_CELL_DIFFERENTIATION_IN_SPINAL_CORD	0.414364640883978	0.989227248210615	0.0847985102819124	0.411337546270696	1.02436159938319	23	c("MDGA1"	"GDF7"	"NOTCH1"	"GDPD5"	"ZC4H2"	"SUFU"	"DYNC2H1"	"GLI3"	"PTCH1")
400	GO_CELL_DIVISION	0.6	1	0.0571258510018113	0.250147614962343	0.950197073883498	396	c("SEPT5"	"ZBTB16"	"PARD6G"	"TGFB2"	"CCNE1"	"CCNO"	"SEPT3"	"CNTROB"	"DCT"	"NOTCH1"	"SOX5"	"CENPJ"	"HAUS8"	"NEK6"	"CCNG1"	"PSRC1"	"VANGL2"	"SYCP1"	"TEAD3"	"NSL1"	"BORA"	"CCNE2"	"SPIRE1"	"SETDB2"	"CKAP2"	"SEPT11"	"SKA3"	"TIPIN"	"SPICE1"	"NEK3"	"SPG20"	"KIF20B"	"RCC1"	"CUL7"	"MIS18A"	"RAB11FIP3"	"SPC24"	"CABLES1"	"CABLES2"	"CCNG2"	"SEPT1"	"CDK4"
SPC25	"CDC6"	"SYCE2"	"SPIRE2"	"FBXO5"	"LRRCC1"	"SEPT10"	"ZW10"	"ZC3HC1"	"CDC14A"	"HAUS5"	"ARL3"	"CDC16"	"PARD6A"	"ANAPC11"	"SMC3"	"NUMA1"	"HAUS3"	"TSG101"	"NCAPG"	"ANAPC1"	"ZFP36L2"	"SMC1A"	"CDC20"	"RCC2"	"CDK2"	"CDCA2"	"NEK4"	"CNTRL"	"RPS3"	"KIF13A"	"PHF13"	"INCENP"	"MYH10"	"RAN"	"RBBP8"	"SPECC1L"	"HELLS"	"CDC23"	"CETN2"	"NCAPD3"	"CCNB2"	"MAPRE3"	"AURKB"	"RHOC"	"WEE1"	"BUB3"	"BIRC5"	"CHMP7"	"CKS1B"
NUDC	"BBS4"	"CKS2"	"CCNF"	"CCNA2"	"FZD7"	"RACGAP1"	"NUP43"	"STAG1"	"TERF1"	"MAD2L1"	"PDS5A"	"KIF18B"	"ANKLE2"	"CDK14"	"CSNK1A1"	"CINP"	"CDK1"	"ERCC6L"	"ARPP19"	"BIN3"	"BOD1"	"SNX18"	"SKA1"	"CDC123"	"CDK7"	"NUMBL"	"VRK1")
401	GO_CELL_FATE_COMMITMENT	0.00737422871170897	0.225196394497743	0.407017918923954	0.438748903201753	1.46936196596293	124	c("DLL1"	"TBX2"	"NOTCH3"	"WNT6"	"WNT10A"	"TBX6"	"DLX1"	"TGFB2"	"SATB2"	"FGF8"	"FOXC2"	"GDF7"	"WNT2B"	"WNT4"	"NOTCH1"	"WNT11"	"SOX5"	"WNT5B"	"TEAD3"	"TRIM15"	"RORC"	"ONECUT2"	"GATA3"	"IL6"	"IL4"	"CHD5"	"SIX1"	"NRG1"	"GATA5"	"CYP26B1"	"SMO"	"NANOG"	"SMAD2"	"SUFU"	"GLI3"	"SOX12"	"PTCH1"	"SMAD1"	"BMP4")
402	GO_CELL_FATE_COMMITMENT_INVOLVED_IN_FORMATION_OF_PRIMARY_GERM_LAYER	0.45	1	0.0894366833718621	-0.421180643984178	-1.00814379722104	16	c("ELF5"	"EYA1"	"KLF4")
403	GO_CELL_FATE_DETERMINATION	0.0883977900552486	0.669982351997433	0.204294756516886	0.553399333929035	1.36040898907738	21	c("DLL1"	"TBX2"	"TRIM15"	"GATA3"	"CYP26B1"	"PTCH1"	"BMP4")
404	GO_CELL_FATE_SPECIFICATION	0.263736263736264	0.901021715605893	0.11146266692298	0.442631019420863	1.15203827824677	27	c("DLL1"	"TBX6"	"NOTCH1"	"SIX1"	"SMO"	"NANOG"	"SUFU"	"GLI3"	"PTCH1")
405	GO_CELL_GROWTH	0.258064516129032	0.901021715605893	0.134273452883202	-0.325484142274417	-1.1016380995992	107	c("CACNA1A"	"NDNF"	"ATP6V0E2"	"MAP1B"	"ITGB3"	"ACTA1"	"EPB41L5"	"ALCAM"	"LUZP4"	"PRMT2"	"SOX9"	"COBL"	"PDGFB"	"IQGAP1"	"DVL1"	"NRP2"	"NUPR1"	"CAMK2D"	"TGFBR3")
406	GO_CELL_JUNCTION_ASSEMBLY	0.888513513513513	1	0.0433636987883266	0.242087390113193	0.780927000677303	103	c("ITGB4"	"PARD6G"	"ACTN2"	"GJA5"	"RAMP2"	"FN1"	"WNT11"	"KRT14"	"GRHL2"	"FLNC"	"NFASC"	"RHOD"	"FSCN1")
407	GO_CELL_JUNCTION_ORGANIZATION	0.878289473684211	1	0.0426733861156084	0.240605093892041	0.809571392979558	134	c("ITGB4"	"PARD6G"	"DSP"	"ACTN2"	"GJA5"	"TGFB2"	"DSG2"	"RAMP2"	"FN1"	"WNT11"	"KRT14"	"GRHL2"	"FLNC"	"NFASC"	"RHOD"	"FSCN1"	"CDH11"	"HEG1"	"CSK"	"NLGN2"	"TESK2"	"SMAD7"	"ACTN3")
408	GO_CELL_KILLING	0.681720430107527	1	0.0670512579829467	-0.345072283550984	-0.850979607877683	18	c("RAB27A"	"TUSC2"	"LYST"	"VAMP2"	"STXBP2"	"UNC13D")
409	GO_CELL_MATRIX_ADHESION	0.21630615640599	0.871556757180361	0.118287526124085	0.366308930088184	1.162771584726	90	c("COL5A3"	"ITGB4"	"OTOA"	"JAM3"	"ITGA2B"	"ACTN2"	"EPDR1"	"ITGA1"	"SNED1"	"TMEM8B"	"CD34"	"ITGAL"	"ITGA10"	"FN1"	"COL3A1"	"RHOD"	"THBS3")
410	GO_CELL_MATURATION	0.552058111380145	1	0.0840745577910723	-0.288021297819192	-0.941033684649927	80	c("BFSP2"	"CNTNAP2"	"SLC26A3"	"KLF2"	"PABPC1L"	"EPAS1"	"ANG"	"INSL3"	"TDRD5"	"TUSC2"	"FZD5"	"PLP1"	"FAM20C"	"HIF1A"	"AXL")
411	GO_CELL_MIGRATION_INVOLVED_IN_HEART_DEVELOPMENT	0.374301675977654	0.964486972154252	0.0911073131586733	0.523925516177331	1.10626472832625	10	c("PITX2"	"NOTCH1"	"NDRG4"	"TBX5"	"ENG"	"FOLR1"	"FLRT3"	"TWIST1")
412	GO_CELL_MIGRATION_INVOLVED_IN_SPROUTING_ANGIOGENESIS	0.935064935064935	1	0.0453152441270267	0.270756490591347	0.589872027267623	12	c("EGR3"	"EPHB4")
413	GO_CELL_MORPHOGENESIS_INVOLVED_IN_DIFFERENTIATION	0.00828800035278749	0.234343209975066	0.380730400722792	0.360983864542459	1.34808846418004	343	c("SNAI1"	"NOG"	"KIF26A"	"EPHB2"	"SCN1B"	"COL18A1"	"NRXN1"	"NTN1"	"BRSK1"	"SPTBN4"	"PTPRZ1"	"S100A4"	"SHANK3"	"GPC1"	"STXBP1"	"SLC1A3"	"NEFH"	"OMD"	"TGFB2"	"EFNA3"	"EFNA4"	"ADCY1"	"PLXND1"	"BOC"	"PRKCQ"	"CITED1"	"FGF8"	"CXCL12"	"EFNA2"	"APBB1"	"GDF7"	"KIF26B"	"SEMA7A"	"DCLK1"	"SLIT3"	"WNT4"	"SEMA6C"	"FN1"	"MSX1"	"EPHA5"	"NOTCH1"	"WNT11"
MATN2	"PLXNA4"	"ERBB2"	"SPTBN2"	"GATA3"	"LRFN4"	"CDH11"	"HEG1"	"GP5"	"EFNB3"	"WDPCP"	"DPYSL2")
414	GO_CELL_MORPHOGENESIS_INVOLVED_IN_NEURON_DIFFERENTIATION	0.00163160644973175	0.111839205736158	0.45505986738723	0.406503711776703	1.46558316093538	240	c("NOG"	"KIF26A"	"EPHB2"	"SCN1B"	"NRXN1"	"NTN1"	"BRSK1"	"SPTBN4"	"PTPRZ1"	"SHANK3"	"GPC1"	"STXBP1"	"SLC1A3"	"NEFH"	"OMD"	"TGFB2"	"EFNA3"	"EFNA4"	"ADCY1"	"PLXND1"	"BOC"	"PRKCQ"	"FGF8"	"CXCL12"	"EFNA2"	"APBB1"	"GDF7"	"KIF26B"	"SEMA7A"	"DCLK1"	"SLIT3"	"SEMA6C"	"EPHA5"	"NOTCH1"	"MAP2"	"LHX2"	"LRFN3"	"RPS6KA5"	"VANGL2"	"PREX2"	"NFASC"	"TSKU"
415	GO_CELL_MOTILITY	0.0102117572001005	0.267040402157541	0.380730400722792	0.334379957750633	1.29770935016064	520	c("SNAI1"	"MMP9"	"CXCL1"	"MDGA1"	"ITGB4"	"PHACTR1"	"LBP"	"JAM3"	"NTN1"	"DISC1"	"CCDC141"	"PTP4A3"	"SPN"	"DYX1C1"	"SEMA4G"	"INPP5D"	"APCDD1"	"FMNL1"	"CCL7"	"SELP"	"HTR6"	"ATP1B2"	"ITGA1"	"COL1A1"	"FOXJ1"	"NRTN"	"TGFB2"	"ITGAM"	"HRH1"	"CXCL14"	"SDC1"	"PLXND1"	"PITX2"	"SIRPA"	"SATB2"	"PRKCQ"	"EGR3"	"FGF8"	"CD34"	"SEMA5A"	"CXCL12"	"S1PR1"
NOTCH1	"WNT11"	"TYRO3"	"FOXC1"	"NET1"	"NANOS1"	"PKN3"	"PDGFRA"	"ESAM"	"ARL13B"	"EDN1"	"VANGL2"	"NDRG4"	"EFHC1"	"SEMA6B"	"FSCN1"	"NLRP10"	"PEX7"	"MATN2"	"ANGPT2"	"LRRK2"	"SEMA4C"	"EPHB4"	"GATA3"	"IL6"	"GPM6A"	"CD248"	"VCAN"	"MYO1G"	"CYP1B1"	"WDPCP"	"TBX5"	"SIX1"	"RSPH9"	"NRG1"	"ALKBH1"	"CSK"	"CCL25"	"CXCL5"	"EDN2"	"IL16"	"FZD3"	"ARID5B"	"NOX1"	"CCL2"	"SDC4"	"ENG"	"PTK7"	"NUP85"	"TIAM1"
416	GO_CELL_PART_MORPHOGENESIS	0.00102476727915978	0.0872827562584263	0.45505986738723	0.372624733362271	1.42401654714758	432	c("CCDC151"	"NOG"	"KIF26A"	"EPHB2"	"SCN1B"	"NRXN1"	"NTN1"	"DISC1"	"DYX1C1"	"BRSK1"	"PKHD1"	"SPTBN4"	"PTPRZ1"	"ITGA1"	"SHANK3"	"FOXJ1"	"PTPDC1"	"GPC1"	"STXBP1"	"NEFH"	"OMD"	"RSG1"	"TGFB2"	"EFNA3"	"EFNA4"	"ADCY1"	"PLXND1"	"BOC"	"PRKCQ"	"FGF8"	"CCNO"	"CXCL12"	"EFNA2"	"APBB1"	"GDF7"	"KIF26B"	"SEMA7A"	"DCLK1"	"SLIT3"	"CAMK2B"	"B9D1"	"IFT88"
NFASC	"TSKU"	"ROBO3"	"IFT74"	"IFT81"	"UNC5C"	"MATN2"	"PLXNA4"	"TMEM231"	"CCDC103"	"FAM161A"	"ONECUT2"	"LRRK2"	"ERBB2"	"SPTBN2"	"SPEF2"	"GATA3"	"GPM6A"	"LRFN4"	"CDH11"	"GP5"	"EFNB3"	"IFT140"	"WDPCP"	"DPYSL2"	"NEK3"	"RSPH9"	"KIF3A"	"KIF20B"	"NTN4"	"RPGR"	"RAB23"	"FZD3"	"PIBF1"	"TIAM1"	"AMIGO1"	"PID1"	"TRAF3IP1"	"RFX2"	"SDC2"	"CEP164"	"TTBK2"	"TCTN3"	"SGK1"	"CCDC114"	"FYN"	"CNTN2"	"DZIP1"	"RNF165"	"PCNT"
BBS7	"MKS1"	"LRFN1"	"IFT80"	"WDR35"	"VLDLR"	"NDN"	"SHANK1"	"FLRT1"	"EPHA4"	"TMEM17"	"OGN"	"PRKCZ"	"TTC21B"	"LRP4"	"NFIB"	"BBS5"	"FIS1")
417	GO_CELL_PROJECTION_ASSEMBLY	0.037156704361874	0.520035864542382	0.30068212900741	0.373018911295394	1.32562799810328	198	c("CCDC151"	"NTN1"	"DISC1"	"DYX1C1"	"PKHD1"	"ACTN2"	"FOXJ1"	"NEFH"	"RSG1"	"CCNO"	"S1PR1"	"B9D1"	"BBS1"	"ARL13B"	"VANGL2"	"TTC8"	"BBS2"	"RHOD"	"FSCN1"	"IFT74"	"IFT81"	"TMEM231"	"CCDC103"	"FAM161A"	"ONECUT2"	"TTYH1"	"SPEF2"	"IFT140"	"WDPCP"	"RSPH9"	"KIF3A"	"TSGA10"	"RPGR"	"RAB23"	"PIBF1"	"NUP85"	"TRAF3IP1"	"RFX2"	"CEP164"	"TTBK2"	"CCDC114"	"DZIP1"
TMEM17	"BBS5"	"CDC14A"	"WDR19"	"RAP2A"	"FGD4"	"MYO1A")
418	GO_CELL_PROJECTION_ORGANIZATION	0.00198409938092767	0.116572280510607	0.431707695803346	0.340193279407819	1.33822484146146	635	c("CCDC151"	"NOG"	"KIF26A"	"EPHB2"	"SCN1B"	"TNC"	"NRXN1"	"JAM3"	"NTN1"	"DISC1"	"GNAO1"	"DYX1C1"	"CROCC"	"USH1G"	"BRSK1"	"PKHD1"	"CHST3"	"SPTBN4"	"ACTN2"	"PTPRZ1"	"ITGA1"	"MNS1"	"SHANK3"	"FOXJ1"	"FAT4"	"PTPDC1"	"NRTN"	"GPC1"	"STXBP1"	"NEFH"	"OMD"	"RSG1"	"TGFB2"	"CDH23"	"EFNA3"	"DNAH9"	"EFNA4"	"ADCY1"	"PLXND1"	"BOC"	"PRKCQ"	"FGF8"
B9D1	"IFT88"	"SEMA6C"	"EPHA5"	"NOTCH1"	"MAP2"	"SPRY3"	"PICK1"	"KCTD17"	"LHX2"	"LRFN3"	"BBS1"	"RPS6KA5"	"ARL13B"	"BBS12"	"VANGL2"	"TTC8"	"PREX2"	"NPHP3"	"BBS2"	"CCP110"	"NFASC"	"TSKU"	"RHOD"	"FSCN1"	"CLMN"	"ROBO3"	"IFT74"	"GDPD5"	"IFT81"	"UNC5C"	"MATN2"	"PLXNA4"	"TMEM231"	"CCDC103"	"FAM161A"	"ONECUT2"	"LRRK2"	"ERBB2"	"TTYH1"	"SPTBN2"	"SPEF2"	"GATA3"	"IL6"	"TCHP"	"FAS"	"GPM6A"	"LRFN4"	"CDH11"	"ADM"
RSPH9	"ALKBH1"	"KIF3A"	"TSGA10"	"KIF20B"	"NTN4"	"RPGR"	"EFHD1"	"RAB23"	"RTN4RL1"	"FZD3"	"PIBF1"	"SDC4"	"MICALL1"	"SLC12A5"	"NUP85"	"TIAM1"	"AMIGO1"	"TRAF3IP1"	"RFX2"	"TSPAN2"	"SDC2"	"CEP164"	"TTBK2"	"LST1"	"TCTN3"	"SGK1"	"BLOC1S2"	"CCDC114"	"USP21"	"SS18L1"	"FYN"	"CNTN2"	"DZIP1"	"IFT27"	"RNF165"	"PCNT"	"TTC26"	"DYNC2H1"	"GLI3"	"HDAC2"	"CEP290"	"TRIM59"	"BBS7"	"MKS1"	"LRFN1"	"IFT80"	"WDR35"	"VLDLR"	"MAP4K4"
FLRT1	"EPHA4"	"SLC9A3R1"	"TMEM17"	"OGN"	"PRKCZ"	"RAB13"	"TTC21B"	"LRP4"	"NFIB"	"BBS5")
419	GO_CELL_PROLIFERATION	1	1	0.0327971189467838	0.18667193116653	0.71585635973851	458	c("CXCL1"	"DISC1"	"PRG4"	"FKBP1B"	"ELN"	"TRNP1"	"RPS6KA1"	"TGFB2"	"GLUL"	"PITX2"	"CITED1"	"FGF8"	"CD34"	"SEMA5A"	"FOXC2"	"SERPINF1"	"NPR3"	"WNT2B"	"FGFR3"	"WNT4"	"LGI4"	"MSX1"	"DCT"	"NOTCH1"	"SOX5"	"SLC39A5"	"FOXC1"	"NDRG4"	"GRHL2"	"EML1"	"IGF2BP1"	"TEAD3"	"FSCN1"	"ENTPD5"	"LRP1"	"PEMT"	"CD160"	"SKP2"	"ERBB2"	"IL6"	"CTF1"	"IRF2"
GLI3	"STIL"	"FGF5"	"MTCP1"	"IMPDH2"	"SETMAR"	"TXLNA"	"IMPDH1"	"PTCH1"	"GAB1"	"USP13"	"SMAD1"	"MCM10"	"BMP4"	"TNFSF13B"	"BOK"	"UBR5"	"COPS2"	"RRM1"	"DTYMK"	"CDC14A"	"NASP"	"CDC16"	"LIPA"	"ACVRL1"	"RYK"	"ZFP36L2"	"NR4A3"	"RPS27"	"DUSP22"	"ID4"	"RUNX1"	"PCNA"	"ILK"	"JUNB"	"GSTP1"	"BAX")
420	GO_CELL_PROLIFERATION_IN_FOREBRAIN	0.0949720670391061	0.676023735002608	0.197822021315103	0.584490641470684	1.38989781788892	18	c("DISC1"	"FGF8"	"DCT"	"IGF2BP1"	"GLI3"	"RRM1")
421	GO_CELL_RECOGNITION	0.228155339805825	0.87949022572632	0.142056643575821	-0.377088107972602	-1.15201434709113	59	c("CNTNAP2"	"CCR7"	"ATP8B3"	"HVCN1"	"CLEC7A"	"TULP1"	"TUB"	"LAMA5"	"CADM4"	"PVR"	"PECAM1"	"CD200"	"OVGP1"	"PEAR1"	"PCSK4"	"CSGALNACT1")
422	GO_CELL_REDOX_HOMEOSTASIS	0.961259079903148	1	0.0562940749700968	-0.228250689766133	-0.691329471720159	52	c("TMX2"	"GSR"	"ERO1LB"	"NOS3"	"TXNRD2"	"DDIT3"	"ERO1L"	"PDIA5"	"TMX4"	"AIFM1"	"NCF2")
423	GO_CELL_SEPARATION_AFTER_CYTOKINESIS	0.58695652173913	1	0.0751181635276301	-0.379624612135385	-0.908674706359743	16	c("CHMP4C"	"MITD1"	"CHMP1B"	"CHMP2A"	"CHMP2B")
424	GO_CELL_SUBSTRATE_ADHERENS_JUNCTION_ASSEMBLY	0.972577696526508	1	0.042845050912155	0.239093358374001	0.591249934459433	22	c("ACTN2"	"RHOD"	"TESK2"	"ACTN3")
425	GO_CELL_SUBSTRATE_ADHESION	0.449838187702265	1	0.0736212741014394	0.300516616514191	1.00921023627414	128	c("COL5A3"	"ITGB4"	"OTOA"	"JAM3"	"ITGA2B"	"ACTN2"	"EPDR1"	"ITGA1"	"SNED1"	"TMEM8B"	"CD34"	"ITGAL"	"ITGA10"	"FN1"	"TYRO3"	"COL3A1"	"RHOD"	"THBS3"	"TTYH1"	"MYO1G"	"NID2"	"TESK2"	"TIAM1"	"AKIP1"	"ACTN3"	"TNXB"	"CNTN2")
426	GO_CELL_SUBSTRATE_JUNCTION_ASSEMBLY	0.726126126126126	1	0.0555947097758869	0.3056816335736	0.831950790901228	37	c("ITGB4"	"ACTN2"	"FN1"	"KRT14"	"RHOD"	"TESK2"	"ACTN3")
427	GO_CELL_SURFACE_RECEPTOR_SIGNALING_PATHWAY_INVOLVED_IN_CELL_CELL_SIGNALING	0.548672566371681	1	0.0681513438679483	0.344546082697511	0.934841875517177	34	c("GLI1"	"NPAS4"	"GRIN2A"	"SLC17A7"	"CHRNA1")
428	GO_CELL_SURFACE_RECEPTOR_SIGNALING_PATHWAY_INVOLVED_IN_HEART_DEVELOPMENT	0.0206196176552177	0.393850225480125	0.352487857583619	0.753660448724578	1.60795472710442	11	c("SNAI1"	"MSX1"	"NOTCH1"	"VANGL2")
429	GO_CELL_VOLUME_HOMEOSTASIS	0.394793926247288	0.97115298505497	0.096887770327544	-0.433475352053351	-1.05159478367492	17	c("MIP"	"AQP5"	"CLCN6"	"CLCN3")
430	GO_CENTRAL_NERVOUS_SYSTEM_DEVELOPMENT	0.0031867288404907	0.138659960568743	0.431707695803346	0.341036044898363	1.33298663178007	582	c("DLL1"	"NOTCH3"	"KCNJ10"	"NOG"	"EPHB2"	"SCN1B"	"MDGA1"	"GLI1"	"ZBTB16"	"NRXN1"	"DISC1"	"CCDC141"	"GNAO1"	"TTBK1"	"DRP2"	"TRNP1"	"ADAM23"	"SPTBN4"	"NRGN"	"SLC17A7"	"SMARCA1"	"PTPRZ1"	"HTR6"	"HOXB2"	"SHANK3"	"FOXJ1"	"DLX1"	"SLC38A3"	"FAT4"	"SLC8A1"	"NEFH"	"HAPLN3"	"PITX2"	"SATB2"	"CITED1"	"FGF8"	"SEMA5A"	"CXCL12"	"S1PR1"	"FUT10"	"EFNA2"	"GDF7"
OTX1	"HAPLN4"	"HOXB3"	"LHX2"	"PRDM8"	"BTD"	"ARL13B"	"HMX2"	"NHEJ1"	"AVPR1A"	"NDRG4"	"GRHL2"	"PAM"	"ABAT"	"EFHC1"	"SEZ6L"	"COL3A1"	"BBS2"	"EML1"	"IGF2BP1"	"TSKU"	"THRA"	"PAX5"	"GDPD5"	"UNC5C"	"LRP1"	"ZC4H2"	"PLXNA4"	"KCNAB1"	"LRRK2"	"ERBB2"	"SEMA4C"	"SERPINI1"	"SPTBN2"	"RAD1"	"SPEF2"	"FAS"	"VNN1"	"VCAN"	"CDH11"	"CHD5")
431	GO_CENTRAL_NERVOUS_SYSTEM_NEURON_AXONOGENESIS	0.0106483296960313	0.272164087823985	0.380730400722792	0.668971371333968	1.65428802433625	22	c("EPHB2"	"SCN1B"	"SPTBN4"	"DCLK1"	"TSKU"	"PLXNA4"	"CDH11")
432	GO_CENTRAL_NERVOUS_SYSTEM_NEURON_DEVELOPMENT	0.00755329155927625	0.226298615987853	0.407017918923954	0.540145817242477	1.5756784070541	51	c("EPHB2"	"SCN1B"	"DISC1"	"SPTBN4"	"FGF8"	"DCLK1"	"SLIT3"	"MAP2"	"TSKU"	"PLXNA4"	"CDH11"	"LHX6"	"CNTN2"	"DCLK2"	"EPHA4"	"NFIB"	"BTG2")
433	GO_CENTRAL_NERVOUS_SYSTEM_NEURON_DIFFERENTIATION	0.00896724392754972	0.245685250096081	0.380730400722792	0.462837720711582	1.47887394692007	96	c("EPHB2"	"SCN1B"	"MDGA1"	"NRXN1"	"DISC1"	"SPTBN4"	"SHANK3"	"DLX1"	"SATB2"	"FGF8"	"GDF7"	"DCLK1"	"SLIT3"	"FZD1"	"MAP2"	"TSKU"	"GDPD5"	"ZC4H2"	"PLXNA4"	"CDH11"	"CHD5"	"FAIM2"	"SMO"	"LHX6"	"CNTN2"	"SUFU"	"DYNC2H1"	"GLI3"	"PTCH1"	"DCLK2"	"EPHA4"	"NFIB"	"PHLDA1"	"BTG2")
434	GO_CENTRAL_NERVOUS_SYSTEM_PROJECTION_NEURON_AXONOGENESIS	0.0122620786140632	0.2950725726065	0.380730400722792	0.691562252772748	1.64451027589532	18	c("EPHB2"	"SCN1B"	"SPTBN4"	"DCLK1"	"TSKU"	"PLXNA4"	"CDH11")
435	GO_CENTRIOLE_ASSEMBLY	0.129390018484288	0.739559134789118	0.166933848713193	0.564496239014772	1.33154190230101	17	c("CNTROB"	"CENPJ"	"CCP110"	"CEP63"	"SASS6"	"CDK5RAP2"	"CEP152"	"CEP135"	"CDK2"	"CETN2")
436	GO_CENTROMERE_COMPLEX_ASSEMBLY	0.601769911504425	1	0.0636424081651019	0.331061736505101	0.898255386459044	34	c("CENPP"	"HIST1H4D"	"MIS18A"	"CENPH"	"HIST1H4I"	"CENPA"	"SMARCA5"	"NPM1"	"CENPQ"	"HELLS"	"RBBP4"	"HIST4H4"	"CENPM"	"ITGB3BP"	"CENPK"	"CENPE"	"RBBP7"	"CENPO")
437	GO_CENTROSOME_CYCLE	0.170984455958549	0.819812745394141	0.138022242496643	0.438026804046769	1.23315556445352	43	c("BRSK1"	"CNTROB"	"CENPJ"	"CCP110"	"CEP63"	"SASS6"	"STIL"	"TUBGCP2"	"CDK5RAP2"	"CEP152"	"CEP135"	"CDK2"	"NPM1"	"CETN2"	"BRCA1"	"PKD2"	"CEP192"	"TUBGCP3"	"CDK1")
438	GO_CENTROSOME_DUPLICATION	0.0762250453720508	0.63859649122807	0.219250346703755	0.527491138209729	1.39827867771618	30	c("BRSK1"	"CNTROB"	"CENPJ"	"CCP110"	"CEP63"	"SASS6"	"STIL"	"TUBGCP2"	"CDK5RAP2"	"CEP152"	"CEP135"	"CDK2"	"CETN2"	"PKD2"	"CEP192"	"TUBGCP3")
439	GO_CENTROSOME_LOCALIZATION	0.268022181146026	0.902051831133642	0.11101149245045	0.496055023280932	1.17010177162258	17	c("CCDC141"	"NIN"	"GPSM2")
440	GO_CERAMIDE_BIOSYNTHETIC_PROCESS	0.56	1	0.0787113806986485	-0.337476962267053	-0.926106390637355	29	c("FAM57B"	"CERS4"	"DEGS1"	"DEGS2"	"ST3GAL5"	"CERS5"	"ST3GAL4"	"CERS2"	"ST3GAL2"	"ST3GAL1"	"SAMD8"	"ST3GAL6"	"SMPD1")
441	GO_CERAMIDE_METABOLIC_PROCESS	0.563414634146341	1	0.0833634065110386	-0.30966337318796	-0.94033814189904	56	c("FAM57B"	"CERS4"	"ORMDL2"	"NEU1"	"DEGS1"	"ASAH1"	"DEGS2"	"ST3GAL5"	"COL4A3BP"	"CLN3"	"CERS5"	"ST3GAL4"	"ORMDL1"	"ALDH5A1"	"CERS2"	"ST3GAL2"	"ST3GAL1"	"SAMD8"	"ST3GAL6"	"SMPD1")
442	GO_CEREBELLAR_CORTEX_DEVELOPMENT	0.0551601423487545	0.572153519640507	0.257206466468838	0.537669165806184	1.45630398033384	32	c("DLL1"	"GLI1"	"NRXN1"	"TRNP1"	"SEZ6L"	"SPTBN2"	"FAIM2"	"SMO")
443	GO_CEREBELLAR_CORTEX_FORMATION	0.0979284369114878	0.681147491618654	0.195789002148949	0.628237664181106	1.39574942748946	13	c("DLL1"	"NRXN1"	"FAIM2")
444	GO_CEREBELLAR_CORTEX_MORPHOGENESIS	0.028131052937127	0.469505656069464	0.352487857583619	0.655907252476459	1.60350593576169	20	c("DLL1"	"GLI1"	"NRXN1"	"TRNP1"	"SPTBN2"	"FAIM2"	"SMO")
445	GO_CEREBELLAR_PURKINJE_CELL_LAYER_DEVELOPMENT	0.46927374301676	1	0.0787113806986485	0.416631174177889	0.990734014829201	18	c("DLL1"	"SEZ6L"	"SPTBN2"	"FAIM2")
446	GO_CEREBELLAR_PURKINJE_CELL_LAYER_MORPHOGENESIS	0.335195530726257	0.940552995391705	0.09754492162472	0.535489566298052	1.13068213188866	10	c("DLL1"	"SPTBN2"	"FAIM2")
447	GO_CEREBRAL_CORTEX_CELL_MIGRATION	0.0130326744666931	0.30081540452714	0.380730400722792	0.593791840552628	1.5740292291251	30	c("DISC1"	"CCDC141"	"HTR6"	"FUT10"	"EFHC1"	"LHX6"	"GLI3")
448	GO_CEREBRAL_CORTEX_DEVELOPMENT	0.33446519524618	0.940552995391705	0.0922597260527354	0.348410454800221	1.08564994293961	80	c("DISC1"	"CCDC141"	"HTR6"	"FAT4"	"NEFH"	"FUT10"	"LHX2"	"EFHC1"	"COL3A1"	"BBS2"	"PAX5"	"LRP1")
449	GO_CEREBRAL_CORTEX_NEURON_DIFFERENTIATION	0.132958801498127	0.745360121409576	0.165656695205483	0.635548644418439	1.35596003323095	11	c("DLX1"	"GDPD5"	"CHD5"	"LHX6"	"CNTN2"	"ID4"	"RAC3")
450	GO_CEREBRAL_CORTEX_RADIALLY_ORIENTED_CELL_MIGRATION	0.0250489793078476	0.437535067137848	0.352487857583619	0.65410011135403	1.57595100679851	19	c("DISC1"	"CCDC141"	"FUT10"	"LHX6"	"GLI3")
451	GO_CHAPERONE_MEDIATED_PROTEIN_COMPLEX_ASSEMBLY	0.943820224719101	1	0.0453152441270267	0.26435160669594	0.564001224057498	11	c("BBS12"	"HSP90AA1"	"PFDN6"	"CCT2"	"CLU"	"HSPA4"	"HSPD1"	"LONP1"	"CCT6B"	"MKKS"	"BBS10")
452	GO_CHAPERONE_MEDIATED_PROTEIN_FOLDING	0.706086956521739	1	0.0552495663125249	0.304601473752181	0.849577377362132	42	c("FKBP1B"	"FKBP11"	"CRTAP"	"FKBPL"	"FKBP9"	"DNAJC7"	"PPID"	"FKBP3"	"UNC45B"	"ST13"	"HSPH1"	"FKBP7"	"DNAJB1"	"FKBP14"	"PEX19")
453	GO_CHEMICAL_HOMEOSTASIS	0.73568281938326	1	0.0455878202571231	0.237800570504466	0.923532932642121	522	c("CIB2"	"STEAP4"	"KCNJ10"	"RBP4"	"CACNA1C"	"DISC1"	"FKBP1B"	"ADCY5"	"PKHD1"	"SLC22A17"	"TGM2"	"NOX4"	"SCNN1A"	"CCL7"	"SLC17A7"	"ATP1B2"	"NPY1R"	"SCARA5"	"ADRA2A"	"CALB1"	"DGAT2"	"AQP3"	"SLC8A1"	"SLC4A11"	"APOC4"	"CDH23"	"SLC24A1"	"KLHL3"	"ADCY1"	"TRPC1"	"SLC26A10"	"FABP4"	"CXCL12"	"S1PR1"	"S1PR3"	"SERPINF1"	"TAP1"	"ITPR2"	"NOS1"	"FN1"	"C1QTNF1"	"GNAT2"
ABCA12	"CACNA2D1"	"FABP3"	"EPB42"	"PTPRN"	"NMB"	"LRRK2"	"OIT3"	"IL6"	"FAS"	"ATP2A1"	"P2RY2"	"SFXN2"	"ADM"	"BBC3"	"STIM2"	"SLC9A7"	"IRS1"	"CCR3"	"SESN2"	"EDN2"	"SLC9A5"	"SFN"	"NPFF"	"NOX1"	"CCL2"	"SIRT1"	"PTPN2"	"TNNI3"	"SLC12A5"	"CYP26B1"	"PRCP"	"SLC16A1")
454	GO_CHEMOKINE_MEDIATED_SIGNALING_PATHWAY	0.363238512035011	0.957439760514305	0.102449405629826	-0.404135281644075	-1.08190698688397	25	c("CCR7"	"CCL17"	"CX3CL1"	"CCRL2"	"CCR10"	"THPO"	"CCR1")
455	GO_CHLORIDE_TRANSPORT	0.801381692573402	1	0.0490939668192139	0.278249675508231	0.799770514493091	47	c("GABRG3"	"P2RY6"	"SLC17A7"	"CLCN1"	"SLC26A10"	"ANO4"	"TTYH1"	"SLC1A4"	"SLC12A5")
456	GO_CHOLESTEROL_EFFLUX	0.121145374449339	0.724949304244458	0.190023305279108	-0.57634304906477	-1.35748036154781	15	c("APOM"	"ABCA2"	"SOAT2"	"ABCA7"	"ABCA1"	"SOAT1"	"SCARB1")
457	GO_CHONDROCYTE_DEVELOPMENT	0.245387453874539	0.888214610812644	0.116739204791222	0.508352561177963	1.18746725433633	16	c("COL27A1"	"SULF2"	"SHOX2"	"CHSY1"	"RARG"	"SERPINH1")
458	GO_CHONDROCYTE_DIFFERENTIATION	0.2	0.85783537791848	0.128788713061714	0.441780368425729	1.20041850655995	36	c("COL27A1"	"SULF2"	"WNT2B"	"FGFR3"	"WNT5B"	"SHOX2"	"CHSY1"	"RARG"	"SERPINH1")
459	GO_CHONDROITIN_SULFATE_BIOSYNTHETIC_PROCESS	0.650646950092421	1	0.0619762736001998	0.362556959857609	0.855204606613226	17	c("CHST3"	"CHSY1"	"VCAN"	"DSE")
460	GO_CHONDROITIN_SULFATE_CATABOLIC_PROCESS	0.69247311827957	1	0.0662842187012672	-0.374791509725699	-0.810358906329416	10	c("IDUA"	"CSPG5")
461	GO_CHONDROITIN_SULFATE_PROTEOGLYCAN_BIOSYNTHETIC_PROCESS	0.727272727272727	1	0.0568864160475701	0.341697771367211	0.823266863068156	19	c("CHST3"	"CHSY1"	"VCAN"	"DSE")
462	GO_CHONDROITIN_SULFATE_PROTEOGLYCAN_METABOLIC_PROCESS	0.704444444444444	1	0.0670512579829467	-0.309741258705471	-0.849993899447872	29	c("NDNF"	"CHST11"	"IDUA"	"CSPG5"	"CSGALNACT1")
463	GO_CHROMATIN_ASSEMBLY_OR_DISASSEMBLY	0.945901639344262	1	0.0391155247681459	0.227472593609682	0.748109618991019	112	c("NAP1L3"	"HIST1H3G"	"HIST1H3I"	"BAHCC1"	"CENPP"	"HIST1H2BC"	"H2AFY2"	"HIST1H4D"	"SMARCD1"	"HIST1H1B"	"MIS18A"	"CENPH"	"HDAC8"	"HIST1H2BE"	"HIST1H3H"	"HIST1H4I"	"CENPA"	"H3F3A"	"H2AFX"	"NASP"	"TSPYL2"	"TNRC18"	"HIRA"	"HMGB2"	"ANP32B"	"SMARCC1"	"SMARCA5"	"NPM1"	"CENPQ"	"ARID2"	"HELLS"	"HMGB1"	"RBBP4"	"MCM2"	"SMARCE1"	"CHAF1A"	"BAZ1B"	"NAP1L1"	"HIST4H4"	"ASF1B")
464	GO_CHROMATIN_DISASSEMBLY	0.883227176220807	1	0.0541200569620232	-0.274124699050476	-0.633019684666746	13	HMGA1
465	GO_CHROMATIN_MODIFICATION	1	1	0.0327241935806629	0.181398334223415	0.693028709478836	431	c("SMARCA1"	"SMYD1"	"SATB2"	"APBB1"	"TAF9"	"RPS6KA5"	"TOP1MT"	"BRPF3"	"POLE4"	"RRP8"	"GATA3"	"SETDB2"	"BAHCC1"	"CHD5"	"ENY2"	"CHD6"	"TAF1"	"CENPP"	"PHF20"	"H2AFY2"	"UTY"	"HIST1H4D"	"SMARCD1"	"MIS18A"	"ARID5B"	"CARM1"	"SIRT1"	"RUVBL2"	"ELP4"	"HDAC1"	"MED24"	"TADA2A"	"SYCP3"	"USP21"	"TAF12"	"SMYD2"	"TADA1"	"CENPH"	"SS18L1"	"USP49"	"KAT2A"	"ACTR6"
HSF4	"DMAP1"	"HDAC7"	"HIST1H4I"	"HDAC11"	"SIN3A"	"BRD3"	"MTA1"	"CENPA"	"MSL3"	"TRRAP"	"L3MBTL3"	"ATXN7L3"	"CBX2"	"TAF5L"	"EED"	"NASP"	"PRMT1"	"TTF1"	"TSPYL2"	"TNRC18"	"CBX3"	"HIRA"	"CDK2"	"RNF20"	"NCOA2"	"DEK"	"TRIM28"	"PHC1"	"ING4"	"SMARCC1"	"SMARCA5"	"NPM1"	"PHF13"	"CENPQ"	"ARID2"	"HDAC3"	"SAP130"	"HELLS"	"LDB1"	"JAK2"	"RBBP4"	"NSD1"	"FBL"	"MBD1"	"SETD1A"	"SMARCE1"	"AURKB"	"USP3"	"YEATS4"
CHD1	"EHMT1"	"ARID4B"	"UBE2N"	"MORF4L1"	"POLE3"	"PAF1"	"YEATS2"	"TLK2"	"SMARCC2"	"PRMT6"	"AEBP2"	"SFMBT1"	"CENPM"	"RTF1"	"ATXN7"	"SMARCA2"	"KDM5B"	"KDM4B"	"HMG20A"	"KDM5A"	"TADA2B")
466	GO_CHROMATIN_ORGANIZATION	0.887892376681614	1	0.037770500132479	0.224489311389805	0.866754449135439	491	c("NAP1L3"	"HIST1H3G"	"HIST1H2AG"	"SMARCA1"	"TCF7L1"	"HIST1H2AE"	"SMYD1"	"SATB2"	"APBB1"	"TSSK6"	"TAF9"	"H2AFJ"	"RPS6KA5"	"H2AFV"	"HIST1H2AI"	"TOP1MT"	"BRPF3"	"SYCP1"	"POLE4"	"HIST1H3I"	"RRP8"	"GATA3"	"SETDB2"	"MUM1"	"BAHCC1"	"CHD5"	"ENY2"	"CHD6"	"TAF1"	"CENPP"	"HIST1H2BC"	"PHF20"	"H2AFY2"	"SIRT4"	"UTY"	"HIST1H4D"	"SMARCD1"	"HIST1H1B"	"MIS18A"	"ARID5B"	"CARM1"	"SIRT1"
TADA1	"CENPH"	"SS18L1"	"USP49"	"KAT2A"	"ACTR6"	"DYDC2"	"EYA3"	"RNF2"	"RBM14"	"RCBTB1"	"HDAC8"	"CBX8"	"HDAC2"	"DDB2"	"VPS72"	"SETMAR"	"USP27X"	"HIST1H2BE"	"NACC2"	"HIST1H3H"	"HSF4"	"DMAP1"	"HDAC7"	"HIST1H4I"	"HDAC11"	"SIN3A"	"BRD3"	"MTA1"	"CENPA"	"MSL3"	"TRRAP"	"L3MBTL3"	"H3F3A"	"ATXN7L3"	"H2AFX"	"CBX2"	"TAF5L"	"EED"	"NASP"	"PRMT1"	"TTF1"	"TSPYL2"	"TNRC18"	"CBX3"	"HIRA"	"CDK2"	"HMGB2"	"RNF20"	"NCOA2"
SMARCC1	"SMARCA5"	"NPM1"	"PHF13"	"CENPQ"	"ARID2"	"HDAC3"	"SAP130"	"HELLS"	"LDB1"	"HMGB1"	"JAK2"	"RBBP4"	"NSD1"	"FBL"	"MBD1"	"SETD1A"	"MCM2"	"SMARCE1"	"AURKB"	"CHAF1A"	"USP3"	"YEATS4"	"SUZ12"	"BAZ1B"	"SFPQ"	"NAP1L1"	"HIST4H4"	"SIRT6"	"SAFB"	"ASF1B"	"CHD1"	"EHMT1")
467	GO_CHROMATIN_REMODELING	0.925986842105263	1	0.0402477565068868	0.231156008589384	0.766949308240853	120	c("SMARCA1"	"SMYD1"	"SATB2"	"TOP1MT"	"GATA3"	"BAHCC1"	"CHD5"	"CENPP"	"HIST1H4D"	"SMARCD1"	"MIS18A"	"RUVBL2"	"HDAC1"	"TADA2A"	"SYCP3"	"CENPH"	"KAT2A"	"ACTR6"	"HDAC2"	"VPS72"	"DMAP1"	"HIST1H4I"	"CENPA"	"MSL3"	"NASP"	"TTF1"	"TNRC18"	"CBX3"	"SMARCC1"	"SMARCA5"	"NPM1"	"CENPQ"	"HELLS"	"RBBP4"	"SMARCE1"	"BAZ1B"	"HIST4H4"	"CHD1")
468	GO_CHROMATIN_SILENCING	0.0425894378194208	0.530731554712628	0.287857117255149	0.483391401632721	1.42055164989974	55	c("HIST1H3G"	"HIST1H2AG"	"HIST1H2AE"	"H2AFJ"	"H2AFV"	"HIST1H2AI"	"HIST1H3I"	"RRP8"	"BAHCC1"	"H2AFY2"	"SIRT4"	"HIST1H4D"	"SIRT1"	"HIST1H2AL"	"DYDC2"	"HDAC2"	"HIST1H3H"	"HIST1H4I"	"MSL3"	"H3F3A"	"H2AFX")
469	GO_CHROMATIN_SILENCING_AT_RDNA	0.488029465930018	1	0.0760837160951725	0.399801242472497	0.977399873242839	20	c("HIST1H3G"	"HIST1H3I"	"RRP8"	"HIST1H4D"	"SIRT1"	"HIST1H3H"	"HIST1H4I"	"H3F3A")
470	GO_CHROMOSOME_CONDENSATION	0.510128913443831	1	0.0738052724171275	0.392885024168675	0.978408937817399	23	c("TTN"	"NCAPH"	"NCAPG"	"PHF13"	"NCAPD3"	"DFFB"	"CDK1"	"TOP2A"	"NCAPG2"	"SMC4"	"AKAP8L")
471	GO_CHROMOSOME_LOCALIZATION	1	1	0.0380842053196415	0.150883423831134	0.440147355258301	51	c("PSRC1"	"GEM"	"SPICE1"	"PIBF1"	"KIF2C"	"KIFC1"	"ZW10"	"CDC23"	"BIRC5"	"CHMP7")
472	GO_CHROMOSOME_ORGANIZATION	0.833568406205924	1	0.0380056241581377	0.228277810259004	0.907270059022268	781	c("NAP1L3"	"HIST1H3G"	"HIST1H2AG"	"TTN"	"SMARCA1"	"TCF7L1"	"HIST1H2AE"	"SMYD1"	"SATB2"	"APBB1"	"TSSK6"	"TAF9"	"H2AFJ"	"RPS6KA5"	"PSRC1"	"H2AFV"	"MSH4"	"HIST1H2AI"	"TOP1MT"	"BRPF3"	"SYCP1"	"GAR1"	"GEM"	"NSL1"	"POLE4"	"HIST1H3I"	"RRP8"	"POLE2"	"GATA3"	"XRCC3"	"SETDB2"	"MUM1"	"BAHCC1"	"CHD5"	"ENY2"	"CHD6"	"TAF1"	"CENPP"	"HIST1H2BC"	"PHF20"	"RAD51C"	"ZRANB3"
GTF2H3	"SIRT1"	"SPC24"	"TERT"	"RUVBL2"	"ELP4"	"HDAC1"	"NUP85"	"MED24"	"CDC45"	"TADA2A"	"SYCP3"	"HIST1H2AL"	"NCAPH"	"USP21"	"TAF12"	"NUP37"	"SMYD2"	"TADA1"	"CENPH"	"RTEL1"	"RAD54L"	"SS18L1"	"RPA2"	"USP49"	"KAT2A"	"ACTR6"	"DYDC2"	"SYCP2"	"EYA3"	"KIF2C"	"TNKS1BP1"	"RNF2"	"RBM14"	"RCBTB1"	"HDAC8"	"CBX8"	"HDAC2"	"DDB2"	"SKA2"	"VPS72"	"KIFC1"	"PRIM1"	"SETMAR"	"USP27X"	"HIST1H2BE"	"NACC2"	"HIST1H3H"	"HSF4"	"SPC25"
SIN3A	"BRD3"	"MTA1"	"HELB"	"SYCE2"	"CENPA"	"RFC3"	"MSL3"	"SMC6"	"MSH3"	"GINS2"	"MCM4"	"TRRAP"	"L3MBTL3"	"H3F3A"	"ATXN7L3"	"H2AFX"	"CBX2"	"ITPA"	"ZW10"	"TAF5L"	"EED"	"COPS2"	"CDC14A"	"NASP"	"PRMT1"	"TTF1"	"TSPYL2"	"TNRC18"	"WRAP53"	"SMC3"	"POLA2"	"POLD1"	"NCAPG"	"CBX3"	"POLD3"	"SMC1A"	"RPS27"	"HIRA"	"CDC20"	"RCC2"	"CDK2"	"HMGB2"	"RNF20"	"NCOA2"	"CHAMP1"	"ZFPM1"	"DEK"	"FEN1"	"TRIM28"
PHF13	"GINS4"	"INCENP"	"RFC1"	"CENPQ"	"ARID2"	"HDAC3"	"SAP130"	"HELLS"	"LDB1"	"CDC23"	"CETN2"	"MCM3"	"HMGB1"	"JAK2"	"RBBP4"	"NCAPD3"	"NSD1"	"FBL"	"MBD1"	"SETD1A"	"MCM6"	"MCM2"	"SMARCE1"	"AURKB"	"DFFB"	"CHAF1A"	"USP3"	"DDX11"	"YEATS4"	"SUZ12"	"TRIP13"	"SMG6"	"BAZ1B"	"SFPQ"	"NAP1L1"	"HIST4H4"	"BRCA1"	"BUB3"	"BIRC5"	"CHMP7"	"SIRT6"	"SAFB"	"ASF1B"	"CHD1"	"EHMT1"	"SPAG5"	"COPS4"	"DCLRE1A"	"NUDC"
PAF1	"YEATS2"	"TLK2"	"SMARCC2"	"MSH5"	"SMCHD1"	"PRMT6"	"RLF"	"DSCC1"	"NUP155"	"FBXO4"	"AEBP2"	"SUPV3L1"	"RACGAP1"	"G3BP1"	"NUP43"	"SFMBT1"	"CENPM"	"RTF1"	"GTF2H5"	"STAG1"	"ATXN7"	"SMARCA2"	"TERF1"	"MAD2L1"	"PDS5A"	"KIF18B"	"KDM5B"	"KDM4B"	"HMG20A"	"POLE"	"KDM5A"	"TADA2B")
473	GO_CHROMOSOME_ORGANIZATION_INVOLVED_IN_MEIOTIC_CELL_CYCLE	0.984615384615385	1	0.0507027937029348	-0.210047567407622	-0.556849323209268	24	c("CCNB1IP1"	"SUN1"	"RAD51")
474	GO_CHROMOSOME_SEGREGATION	0.235294117647059	0.883512544802867	0.109684061970549	0.308800440926003	1.10365069864976	216	c("TTN"	"CEP85"	"FANCM"	"NEK6"	"PSRC1"	"MSH4"	"TOP1MT"	"SYCP1"	"GEM"	"NSL1"	"SETDB2"	"CENPP"	"SKA3"	"SPICE1"	"NEK3"	"RAD51C"	"RCC1"	"MIS18A"	"PIBF1"	"SPC24"	"NUP85"	"NCAPH"	"NUP37"	"CENPH"	"SYCP2"	"KIF2C"	"HDAC8"	"SKA2"	"KIFC1"	"SPC25"	"SYCE2"	"CENPA"	"ZW10"	"CDK5RAP2"	"CDC14A"	"SMC3"	"NCAPG"	"SMC1A"	"RPS27"	"CDC20"	"RCC2"	"CDCA2"
BIRC5	"CHMP7"	"TTK"	"SPAG5"	"NUDC"	"TLK2"	"MSH5"	"DSCC1"	"RACGAP1"	"NUP43"	"CENPM"	"STAG1"	"TERF1"	"MAD2L1"	"PDS5A"	"KIF18B"	"ERCC6L"	"PPP1R7"	"TOP2B"	"SKA1"	"ITGB3BP"	"CENPK"	"CENPE"	"KIF2A"	"ERCC2"	"CEP55"	"RANBP2"	"TOP2A"	"CIAO1"	"NDE1"	"NUF2"	"CENPO"	"NUP160"	"NAA60"	"NDC80"	"SEC13"	"UBE2I"	"SMC4"	"AKAP8L"	"MRE11A"	"ATM"	"XPO1"	"NIPBL"	"MAPRE1"	"PMF1"	"CENPN"	"CUL3"	"KIF18A"	"BUB1"	"FAM83D"
475	GO_CHROMOSOME_SEPARATION	0.943502824858757	1	0.0455878202571231	0.253826214100035	0.563923198513947	13	c("FANCM"	"NCAPD3"	"TTK"	"TOP2B"	"TOP2A")
476	GO_CILIUM_MORPHOGENESIS	0.00823252089252761	0.234238518979842	0.380730400722792	0.429974429870653	1.46896904918346	148	c("CCDC151"	"DISC1"	"DYX1C1"	"PKHD1"	"FOXJ1"	"PTPDC1"	"RSG1"	"CCNO"	"B9D1"	"IFT88"	"NOTCH1"	"BBS1"	"ARL13B"	"VANGL2"	"TTC8"	"NPHP3"	"BBS2"	"IFT74"	"IFT81"	"TMEM231"	"CCDC103"	"FAM161A"	"ONECUT2"	"SPEF2"	"IFT140"	"WDPCP"	"RSPH9"	"KIF3A"	"RPGR"	"RAB23"	"PIBF1"	"TRAF3IP1"	"RFX2"	"CEP164"	"TTBK2"	"TCTN3"	"CCDC114"	"DZIP1"	"PCNT"	"TTC26"	"DYNC2H1"	"CEP290"
477	GO_CILIUM_MOVEMENT	0.0364963503649635	0.520035864542382	0.323470511553299	0.670684924840879	1.54337485049458	15	c("CCDC151"	"DYX1C1"	"NPHP3"	"CCDC103"	"RSPH9"	"CCDC114")
478	GO_CILIUM_ORGANIZATION	0.00244512446875973	0.130750815245404	0.431707695803346	0.463193472340247	1.55812041254574	135	c("CCDC151"	"DISC1"	"DYX1C1"	"PKHD1"	"MNS1"	"FOXJ1"	"RSG1"	"CCNO"	"NPHP4"	"B9D1"	"BBS1"	"ARL13B"	"BBS12"	"VANGL2"	"TTC8"	"BBS2"	"IFT74"	"IFT81"	"TMEM231"	"CCDC103"	"FAM161A"	"ONECUT2"	"SPEF2"	"IFT140"	"WDPCP"	"RSPH9"	"KIF3A"	"RPGR"	"RAB23"	"PIBF1"	"TRAF3IP1"	"RFX2"	"CEP164"	"TTBK2"	"CCDC114"	"DZIP1"	"IFT27"	"PCNT"	"TTC26"	"DYNC2H1"	"CEP290"	"TRIM59"
479	GO_CIRCADIAN_REGULATION_OF_GENE_EXPRESSION	0.603286384976526	1	0.0776798560117236	-0.305886701889982	-0.911926389480704	45	c("PPARGC1A"	"USP2"	"CREM"	"NAMPT"	"BHLHE40"	"ID2"	"PER2"	"CRY2"	"ZFHX3")
480	GO_CIRCADIAN_RHYTHM	0.936666666666667	1	0.0403295396423143	0.22975472561946	0.732394898984663	93	c("PROKR1"	"ADCY1"	"PROKR2"	"EGR3"	"PER3"	"RORC"	"AHCY"	"SERPINE1"	"RBM4B"	"FAS"	"DDC"	"SIRT1"	"HDAC1"	"MAGED1"	"CDK4"	"ARNTL2"	"HDAC2"	"METTL3"	"NR1D1"	"MTA1"	"NFIL3"	"CSNK1E"	"TNFRSF11A"	"HNRNPD"	"ID4"	"NCOA2"	"HNRNPR")
481	GO_CIRCULATORY_SYSTEM_DEVELOPMENT	0.00266015519511635	0.133717134474515	0.431707695803346	0.345507895459642	1.34957643435364	575	c("SNAI1"	"DLL1"	"TBX2"	"NOTCH3"	"EPHB2"	"FOXF1"	"RBP4"	"CACNA1C"	"COL18A1"	"EGFL7"	"NRXN1"	"JAM3"	"HOXB13"	"TTN"	"DSP"	"ADAMTS1"	"FLT4"	"ACTN2"	"NOX4"	"ECSCR"	"NPY1R"	"GJA5"	"COL1A1"	"STAB2"	"FOXJ1"	"FAT4"	"SLC8A1"	"TGFB2"	"DSG2"	"MMP13"	"PLXND1"	"PITX2"	"SMYD1"	"RAMP2"	"ADAM19"	"FBN1"	"EGR3"	"CITED1"	"FGF8"	"CD34"	"SEMA5A"	"FOXC2"
CPE	"HOXB3"	"ARL13B"	"EDN1"	"HAS2"	"VANGL2"	"NDRG4"	"GRHL2"	"PAM"	"NPHP3"	"ROM1"	"ECM1"	"PTGS2"	"COL3A1"	"SHOX2"	"IFT74"	"CDKL1"	"LRP1"	"RECK"	"SERPINE1"	"ANGPT2"	"CCDC103"	"KCNAB1"	"ERBB2"	"EPHB4"	"GATA3"	"SETDB2"	"ADM"	"HEG1"	"CYP1B1"	"RSPO3"	"MYLK3"	"IFT140"	"WDPCP"	"TBX5"	"SIX1"	"NRG1"	"RPS6KA2"	"MMP19"	"DHRS3"	"CUL7"	"GATA5"	"ACVR2B"	"NOX1"	"FZD8"	"CCL2"	"SIRT1"	"ENG"	"CBY1"	"PTK7"
482	GO_CIRCULATORY_SYSTEM_PROCESS	0.00690401334296475	0.216340744833264	0.407017918923954	0.399694861752359	1.42256298932992	203	c("DLL1"	"CACNA1C"	"SCN1B"	"MME"	"PTP4A3"	"SCN4B"	"TTN"	"ADORA2B"	"ELN"	"PDE3A"	"SCN3B"	"HOXB2"	"NPY1R"	"ADRA2A"	"GJA5"	"ITGA1"	"SLC8A1"	"HRH1"	"ADRB1"	"RAMP2"	"PRKCQ"	"ADAMTS16"	"PDE2A"	"CD34"	"FOXC2"	"CXCL12"	"NPR3"	"NOS1"	"MAP2K6"	"FOXC1"	"RASL10B"	"EDN1"	"AVPR1A"	"ABAT"	"PTGS2"	"BBS2"	"CTNNBIP1"	"CACNA2D1"	"P2RY2"	"ADM"	"HEG1"	"MYLK3"
483	GO_CLATHRIN_MEDIATED_ENDOCYTOSIS	0.268292682926829	0.902051831133642	0.123257226381337	-0.415008972349863	-1.14904408449999	30	c("SYT2"	"FCHO1")
484	GO_CLEAVAGE_INVOLVED_IN_RRNA_PROCESSING	0.328385899814471	0.939075733729879	0.0985499803531691	0.451963638949571	1.08893507197919	19	c("EXOSC8"	"EXOSC3"	"RCL1"	"ERI2"	"NOB1"	"RPSA"	"NOP14"	"EXOSC2"	"RPS21"	"EXOSC7"	"RRP36"	"UTP20"	"ERI1")
485	GO_COBALAMIN_METABOLIC_PROCESS	0.569343065693431	1	0.0678338263479455	0.401415592442464	0.923734390062617	15	c("CTRC"	"CD320"	"MTR"	"ABCD4"	"MTRR"	"TCN2")
486	GO_COCHLEA_DEVELOPMENT	0.608791208791209	1	0.0738052724171275	-0.336019748361932	-0.890809504578441	24	c("HEY2"	"EYA1"	"SLC17A8"	"NTRK3"	"SOX9"	"DVL1")
487	GO_COCHLEA_MORPHOGENESIS	0.518248175182482	1	0.0725351864394589	0.420424226251147	0.96747690801103	15	c("FRZB"	"VANGL2"	"SIX1"	"PTK7")
488	GO_COENZYME_A_BIOSYNTHETIC_PROCESS	0.578494623655914	1	0.0753093764172773	-0.417233998575059	-0.902126323555695	10	c("ACOT7"	"PPCS"	"ACACA"	"PANK1"	"ACACB")
489	GO_COENZYME_A_METABOLIC_PROCESS	0.491304347826087	1	0.0845557442441281	-0.409920438154613	-0.981191213277187	16	c("ACOT7"	"HMGCR"	"PPCS"	"ACACA"	"MLYCD"	"NUDT7"	"PANK1"	"ACACB")
490	GO_COENZYME_BIOSYNTHETIC_PROCESS	0.0496277915632754	0.555637435519528	0.323470511553299	-0.421940730534194	-1.4092077412469	99	c("MAT1A"	"ACOT4"	"GCH1"	"ELOVL7"	"ACOT7"	"ACSBG1"	"ACSS1"	"MOCOS"	"NAMPT"	"ACSL5"	"SLC25A1"	"PDHX"	"ACLY"	"PDSS2"	"FASN"	"NADK"	"PNPO"	"RFK"	"GPHN"	"ELOVL6"	"ACOT2"	"PDHA1"	"ACOT11"	"PPCS"	"PNP"	"PDHB"	"NFS1"	"GART"	"ACACA"	"QDPR"	"ELOVL5"	"MLYCD"	"ELOVL1"	"ACSL4"	"ACSF3"	"PANK1"	"PPT1"	"MTHFD2L"	"TECR"	"DLAT"	"NADSYN1"	"ACSL1"
491	GO_COENZYME_METABOLIC_PROCESS	0.283819628647215	0.913229018492176	0.132147260608774	-0.289077544096828	-1.07252357204113	207	c("MAT1A"	"ALDOC"	"ACOT4"	"KCNAB2"	"OCLN"	"GCH1"	"ELOVL7"	"NUDT12"	"HK1"	"ACOT7"	"ACSBG1"	"ACSS1"	"MOCOS"	"PFKP"	"NAMPT"	"MVD"	"ACSL5"	"HSD17B4"	"PMVK"	"PGAM2"	"AHCYL2"	"MDH1"	"TALDO1"	"SLC25A1"	"SHPK"	"PDHX"	"GNMT"	"ACLY"	"ALDOA"	"PDSS2"	"CYB5R4"	"GAMT"	"FASN"	"GAPDHS"	"NADK"	"THTPA"	"ENO2"	"MVK"	"HMGCR"	"HK2"	"LDHA"	"PNPO"
PGM2	"ELOVL1"	"IDH3B"	"ACSL4"	"NUDT7"	"ACSF3"	"MDH2"	"OGDH"	"PFKFB3"	"PANK1"	"PPT1"	"MTHFD2L"	"TECR")
492	GO_COFACTOR_BIOSYNTHETIC_PROCESS	0.0281571850606265	0.469505656069464	0.352487857583619	-0.395221017352525	-1.40084323556027	137	c("MAT1A"	"ACOT4"	"GCH1"	"ELOVL7"	"ACOT7"	"ACSBG1"	"ACSS1"	"COX15"	"MOCOS"	"NAMPT"	"ACSL5"	"ALAS2"	"SLC25A1"	"PDHX"	"ACLY"	"PDSS2"	"FASN"	"NADK"	"PNPO"	"RFK"	"GPHN"	"UROS"	"ELOVL6"	"ACOT2"	"PDHA1"	"COX10"	"ACOT11"	"PPCS"	"PNP"	"PDHB"	"NFS1"	"GART"	"ACACA"	"QDPR"	"NFE2L1"	"ELOVL5"	"MLYCD"	"ELOVL1"	"ACSL4"	"ACSF3"	"SDHAF1"	"NUBP2"
DLD)
493	GO_COFACTOR_CATABOLIC_PROCESS	0.64051094890511	1	0.0621124188949471	0.379204135899212	0.872621561740375	15	c("ALDH1L1"	"ALDH1L2"	"PDXP"	"BLVRB"	"MTHFS")
494	GO_COFACTOR_METABOLIC_PROCESS	0.322493224932249	0.934381220643902	0.124434168630393	-0.269482760676558	-1.03035778847063	264	c("MAT1A"	"ALDOC"	"ACOT4"	"KCNAB2"	"OCLN"	"UGT1A1"	"GCH1"	"ELOVL7"	"NUDT12"	"HK1"	"ACOT7"	"ACSBG1"	"ACSS1"	"COX15"	"MOCOS"	"PFKP"	"NAMPT"	"MVD"	"ACSL5"	"HSD17B4"	"PMVK"	"PGAM2"	"AHCYL2"	"MDH1"	"TALDO1"	"ALAS2"	"HPX"	"SLC25A1"	"SHPK"	"AKR1B10"	"PDHX"	"GNMT"	"ACLY"	"ALDOA"	"PDSS2"	"CYB5R4"	"GAMT"	"FASN"	"GAPDHS"	"NADK"	"THTPA"	"ENO2"
PPCS	"PNP"	"PDHB"	"NFS1"	"GART"	"ACACA"	"QDPR"	"NFE2L1"	"ELOVL5"	"MLYCD"	"PGM2"	"ELOVL1"	"IDH3B"	"ACSL4"	"NUDT7"	"ACSF3"	"SDHAF1"	"MDH2"	"OGDH"	"PFKFB3"	"NUBP2"	"TSPO"	"PANK1"	"PPT1"	"NARFL"	"HMOX1"	"MTHFD2L"	"TECR")
495	GO_COFACTOR_TRANSPORT	0.432967032967033	1	0.0922597260527354	-0.377655086202149	-1.00118740604169	24	c("PDPN"	"SLC48A1"	"SLC25A29"	"HPX"	"SLC25A26"	"FOLR2"	"ABCB7")
496	GO_COGNITION	0.182410423452769	0.837303018334392	0.128788713061714	0.340374262254506	1.16336154855623	149	c("EPHB2"	"IGF2"	"NRXN1"	"NRXN2"	"TMOD2"	"GRIN2A"	"NRGN"	"SLC17A7"	"PTPRZ1"	"CALB1"	"SHANK3"	"HRH1"	"ADCY1"	"SOBP"	"SYNGAP1"	"SERPINF1"	"CAMK4"	"TTC8"	"NDRG4"	"PTGS2"	"THRA"	"KCNAB1")
497	GO_COLLAGEN_FIBRIL_ORGANIZATION	0.000658996512697266	0.0743905292797132	0.477270815362862	0.686400785379827	1.81951792748913	30	c("COL5A3"	"ADAMTS2"	"COL12A1"	"COL1A1"	"TGFB2"	"DPT"	"FOXC2"	"COL5A1"	"FOXC1"	"COL3A1"	"CYP1B1"	"SERPINH1"	"COL11A2"	"TNXB")
498	GO_COLUMNAR_CUBOIDAL_EPITHELIAL_CELL_DEVELOPMENT	0.371428571428571	0.962259395269742	0.0891647117820678	0.394511444586492	1.05941743372402	31	c("DLL1"	"CDKN1A"	"RARG"	"WDPCP"	"SMO"	"BMP4"	"SLC9A3R1")
499	GO_COLUMNAR_CUBOIDAL_EPITHELIAL_CELL_DIFFERENTIATION	0.220910623946037	0.875131053180273	0.11776578836269	0.385147423359821	1.16950902945279	68	c("DLL1"	"IL31RA"	"CDKN1A"	"CITED1"	"FGF8"	"B9D1"	"WNT4"	"NOTCH1"	"WNT11"	"RARG"	"WDPCP"	"GATA5"	"SMO"	"GLI3"	"USP13"	"BMP4"	"SAV1"	"SLC9A3R1")
500	GO_COMPLEMENT_ACTIVATION	0.411764705882353	0.989227248210615	0.0850427463764322	0.46290764676669	1.04891278492876	14	c("C3"	"C1RL"	"C4B"	"CFH")
501	GO_CONNECTIVE_TISSUE_DEVELOPMENT	0.00257224194448296	0.130750815245404	0.431707695803346	0.464318632075021	1.55763381425239	125	c("SNAI1"	"NOG"	"ZBTB16"	"COL27A1"	"SULF2"	"COL1A1"	"DGAT2"	"TGFB2"	"MMP13"	"SATB2"	"CD34"	"FOXC2"	"COL5A1"	"WNT2B"	"FGFR3"	"MSX1"	"NOTCH1"	"WNT5B"	"HOXB3"	"EDN1"	"HYAL2"	"BBS2"	"SHOX2"	"RORC"	"THRA"	"CHSY1"	"THBS3"	"RARG"	"SERPINH1"	"MYCN"	"MGP"	"SPG20"	"ARID5B"	"COL11A2"	"EVC")
502	GO_CONTRACTILE_ACTIN_FILAMENT_BUNDLE_ASSEMBLY	0.200367647058824	0.85783537791848	0.130777137971974	0.549565378458675	1.24527247636947	14	c("PHACTR1"	"ARRB1")
503	GO_CONVERGENT_EXTENSION	0.192949907235622	0.854875283446712	0.134273452883202	0.581059686699283	1.26590079007232	12	c("FRZB"	"WNT11"	"VANGL2"	"NPHP3"	"PTK7"	"TRIM28"	"LRP6"	"WNT5A")
504	GO_COPPER_ION_HOMEOSTASIS	0.579617834394904	1	0.0745500777420554	-0.402312221888638	-0.929035423366319	13	c("PRNP"	"SLC31A2"	"ATP7A")
505	GO_COPPER_ION_TRANSPORT	0.0627306273062731	0.596204533473906	0.245041785430996	0.632842203032843	1.47826420215574	16	c("STEAP4"	"ATOX1")
506	GO_CORONARY_VASCULATURE_DEVELOPMENT	0.977981651376147	1	0.0427591434738678	0.223209548617555	0.582910034954867	28	c("PLXND1"	"NOTCH1"	"TBX5"	"PTK7"	"SUFU"	"PCSK5"	"DYNC2H1"	"SMAD6"	"MYH10"	"SRF")
507	GO_CORPUS_CALLOSUM_DEVELOPMENT	0.167597765363128	0.816051725349638	0.14551614609036	0.62213786005249	1.31363934277156	10	c("EPHB2"	"TSKU"	"PTPRS"	"RYK")
508	GO_CORTICAL_CYTOSKELETON_ORGANIZATION	0.985347985347985	1	0.042331839351853	0.205392393946267	0.534575954926142	27	c("FMNL1"	"RAB13"	"EHD2"	"EPB41L1"	"LLGL1"	"RACGAP1")
509	GO_COVALENT_CHROMATIN_MODIFICATION	1	1	0.0341204536062472	0.182866886437985	0.672750171906864	280	c("SMYD1"	"APBB1"	"TAF9"	"RPS6KA5"	"BRPF3"	"POLE4"	"SETDB2"	"CHD5"	"ENY2"	"TAF1"	"PHF20"	"UTY"	"ARID5B"	"CARM1"	"SIRT1"	"RUVBL2"	"ELP4"	"HDAC1"	"MED24"	"TADA2A"	"USP21"	"TAF12"	"SMYD2"	"TADA1"	"USP49"	"KAT2A"	"DYDC2"	"EYA3"	"RNF2"	"RBM14"	"HDAC8"	"CBX8"	"HDAC2"	"DDB2"	"SETMAR"	"USP27X"	"NACC2"	"HSF4"	"DMAP1"	"HDAC7"	"HDAC11"	"SIN3A"
LDB1	"JAK2"	"RBBP4"	"NSD1"	"FBL"	"MBD1"	"SETD1A"	"AURKB"	"USP3"	"YEATS4"	"SUZ12"	"BAZ1B"	"SFPQ"	"SIRT6"	"EHMT1"	"ARID4B"	"UBE2N"	"MORF4L1"	"POLE3"	"PAF1"	"YEATS2"	"PRMT6"	"RTF1"	"ATXN7"	"KDM5B"	"KDM4B"	"KDM5A"	"TADA2B"	"CDK1"	"SMYD3"	"SUV39H1"	"HAT1"	"WDR75"	"VRK1"	"HLCS"	"MSL2"	"PPP5C"	"ACTL6A"	"UHRF1"	"WDR82"	"RNF168"	"ASH1L"	"USP34"	"RBBP7"	"KAT6A"	"BRMS1L"	"MAP3K7"	"PRKCD"	"EZH2"	"NAA60"
CXXC1	"CUL4B"	"RUVBL1"	"MORF4L2"	"RNF40"	"SUV39H2"	"PHF21A"	"SIN3B"	"WDR5"	"MBD3"	"KDM5D"	"EPC1"	"MEAF6"	"EP400"	"ELP3"	"KDM3B")
510	GO_CRANIAL_NERVE_DEVELOPMENT	0.338858195211786	0.94072605121164	0.096240602328129	0.416054899983952	1.07687011153708	26	c("EPHB2"	"HOXB2"	"SLC1A3"	"HOXB3"	"PLXNA4"	"SIX1"	"SIX4"	"GLI3")
511	GO_CRANIAL_NERVE_MORPHOGENESIS	0.149722735674677	0.778558225508318	0.154190966581424	0.550458103862391	1.29842854583617	17	c("EPHB2"	"HOXB2"	"HOXB3"	"PLXNA4"	"SIX1"	"GLI3")
512	GO_CRANIAL_SKELETAL_SYSTEM_DEVELOPMENT	0.545138888888889	1	0.0675188953767744	0.3316044035084	0.946024823537402	45	c("FOXC2"	"PDGFRA"	"GRHL2"	"PAX5"	"SPEF2"	"SIX1"	"RAB23"	"SMAD2"	"SIX4"	"GLI3"	"BMP4"	"RDH10"	"WDR19"	"GNAS"	"MTHFD1")
513	GO_CRANIOFACIAL_SUTURE_MORPHOGENESIS	0.99063670411985	1	0.0431036828790402	0.214242282565675	0.45709164064547	11	c("RAB23"	"GLI3"	"BMP4"	"TWIST1")
514	GO_CYCLIC_NUCLEOTIDE_BIOSYNTHETIC_PROCESS	0.695652173913043	1	0.0665892104103933	-0.34925097327857	-0.835971945561268	16	c("HTR2B"	"NPPB"	"CALCRL"	"ADCY7")
515	GO_CYCLIC_NUCLEOTIDE_CATABOLIC_PROCESS	0.298701298701299	0.922010869565217	0.104343952581949	0.530318544205593	1.15535577405717	12	c("PDE3A"	"PDE2A"	"PDE7A"	"PDE8B"	"PDE4A")
516	GO_CYCLIC_NUCLEOTIDE_MEDIATED_SIGNALING	0.0660550458715596	0.612362761317491	0.237793834423688	0.548142698489727	1.43147047926861	28	c("ADCY5"	"PDE3A"	"ADCY1"	"PDE2A"	"ADCYAP1R1"	"NPR3"	"EPHA5"	"AKAP6"	"MAPK7"	"PDE7A"	"ADM")
517	GO_CYCLIC_NUCLEOTIDE_METABOLIC_PROCESS	0.514285714285714	1	0.0718276293603809	0.357834866509908	0.960926485598547	31	c("ADCY5"	"PDE3A"	"ADCY1"	"RAMP2"	"PDE2A"	"NPR3"	"PDE7A"	"ADM"	"PDE8B"	"PDE4A"	"GUCY1A2")
518	GO_CYTOCHROME_COMPLEX_ASSEMBLY	0.176211453744493	0.827707624222423	0.155241966228839	-0.546975718352428	-1.28831048992748	15	c("COX15"	"SLC25A33"	"SURF1"	"TTC19"	"COX10"	"CHCHD5")
519	GO_CYTOKINESIS	0.996649916247906	1	0.0376923295943841	0.190565370751984	0.587280356880243	73	c("SEPT5"	"CNTROB"	"NEK6"	"SPIRE1"	"CKAP2"	"CUL7"	"RAB11FIP3"	"SPIRE2"	"ARL3"	"KIF13A"	"INCENP"	"MYH10"	"AURKB"	"RHOC"	"BIRC5"	"LZTS2"	"KIF20A"	"BBS4"	"RACGAP1")
520	GO_CYTOKINETIC_PROCESS	0.724264705882353	1	0.0566484183613995	0.358627211468645	0.812621415438415	14	c("CNTROB"	"SPIRE1"	"SPIRE2"	"AURKB"	"RACGAP1"	"BIN3"	"SNX18")
521	GO_CYTOKINE_MEDIATED_SIGNALING_PATHWAY	0.0151544157615148	0.326469413833776	0.380730400722792	-0.343849865271201	-1.31730553467746	266	c("CARD14"	"CIITA"	"CD74"	"TNFSF12"	"IFIT3"	"IL27RA"	"TNFSF15"	"CD44"	"CCR7"	"CCL17"	"CX3CL1"	"LRP8"	"CCRL2"	"TNFSF18"	"CCR10"	"IL5RA"	"RTN4RL2"	"KRT18"	"BST2"	"THPO"	"CCR1"	"LRTM1"	"PSMB10"	"NCAM1"	"PSMB8"	"NYX"	"CISH"	"IL12RB1"	"IRF9"	"TNIP2"	"TRIM21"	"XAF1"	"GBP2"	"ICAM1"	"ADAR"	"ISG15"	"CCR5"	"CCL24"	"VCAM1"	"IRF1"	"ISG20"	"IFIT1"
IL1RAP	"TNFRSF18"	"IFI27"	"IL17RD"	"GPR75"	"TNFRSF12A"	"PYCARD"	"MAP3K14")
522	GO_CYTOKINE_METABOLIC_PROCESS	0.576344086021505	1	0.0755015292281669	-0.417345338752498	-0.902367058743336	10	TNFSF15
523	GO_CYTOKINE_PRODUCTION	0.611864406779661	1	0.0607719451853533	0.300657259437527	0.909920060866674	66	c("TXK"	"IL31RA"	"FABP4"	"S1PR3"	"CAMK4"	"NOTCH1"	"WNT11"	"PTGS2"	"GATA3"	"IL4"	"HEG1"	"BCL10"	"SIRT1")
524	GO_CYTOKINE_PRODUCTION_INVOLVED_IN_IMMUNE_RESPONSE	0.630514705882353	1	0.0632191170859458	0.390762164358979	0.885436723556976	14	c("IL31RA"	"CAMK4"	"IL4"	"SIRT1")
525	GO_CYTOKINE_SECRETION	0.209150326797386	0.861059678940822	0.140406238523342	-0.481980051207631	-1.22030799178889	20	c("CCR7"	"NOD2"	"TLR4"	"VTCN1"	"FOXP1"	"ABCA1"	"TLR6"	"PNP")
526	GO_CYTOPLASMIC_MICROTUBULE_ORGANIZATION	0.537585421412301	1	0.0822054920415869	-0.334993370678998	-0.94898016244988	35	c("TRDN"	"TUBG2"	"PLK3"	"RAB11A"	"DVL1"	"FIGN"	"SPAST"	"CIB1")
527	GO_CYTOPLASMIC_MRNA_PROCESSING_BODY_ASSEMBLY	0.752136752136752	1	0.0619762736001998	-0.35192214783629	-0.775713674211718	11	c("DYNC1H1"	"PATL1"	"ATXN2"	"LSM4"	"RC3H1"	"LSM14A"	"DDX6"	"CNOT7"	"EDC3"	"LSM3"	"LIMD1")
528	GO_CYTOPLASMIC_PATTERN_RECOGNITION_RECEPTOR_SIGNALING_PATHWAY	0.522727272727273	1	0.0835990603684159	-0.345652646430847	-0.961039288168316	32	c("NOD2"	"IFIH1"	"DDX58"	"MAVS"	"IRF7"	"TNFAIP3"	"UBE2V1")
529	GO_CYTOPLASMIC_SEQUESTERING_OF_PROTEIN	0.429577464788732	0.998077803203661	0.080419996876154	0.368449305294957	1.01483215443635	38	c("KDELR3"	"MDFI"	"THRA"	"DZIP1"	"SUFU"	"PINK1"	"NFKBIA"	"GPAA1")
530	GO_CYTOPLASMIC_SEQUESTERING_OF_TRANSCRIPTION_FACTOR	0.756052141527002	1	0.0552495663125249	0.33339150429428	0.792793060219709	18	c("MDFI"	"THRA"	"SUFU"	"NFKBIA")
531	GO_CYTOPLASMIC_TRANSLATION	0.192792792792793	0.854875283446712	0.132147260608774	0.44632908170507	1.21474040878987	37	c("RPL36A"	"MCTS1"	"RPL35A"	"SSB"	"RPL7L1"	"RPL22L1"	"GSPT1"	"RPL9"	"RPLP1"	"CDC123"	"RPLP0"	"RPL15"	"PCBP2"	"RPL36"	"RPL26"	"RPL31"	"EIF3M"	"RPL6"	"RPL8"	"MRTO4"	"RPL22"	"RPL7"	"RPLP2"	"DENR"	"RBM4"	"EIF4H"	"EIF3B")
532	GO_CYTOPLASMIC_TRANSLATIONAL_INITIATION	0.569852941176471	1	0.0681513438679483	0.407334478638993	0.92298830095169	14	c("MCTS1"	"SSB"	"CDC123"	"PCBP2"	"EIF3M"	"DENR"	"RBM4"	"EIF3B"	"EIF3D"	"EIF2D"	"EIF3F")
533	GO_CYTOSKELETON_DEPENDENT_CYTOKINESIS	0.971681415929204	1	0.0414044273760278	0.225874816329667	0.612856298572713	34	c("CNTROB"	"SPIRE1"	"CKAP2"	"CUL7"	"SPIRE2"	"MYH10"	"AURKB"	"KIF20A"	"BBS4"	"RACGAP1"	"BIN3"	"SNX18"	"CEP55")
534	GO_CYTOSKELETON_DEPENDENT_INTRACELLULAR_TRANSPORT	0.972568578553616	1	0.0571258510018113	-0.206036443527522	-0.689030282257324	100	c("HAP1"	"MAP1B"	"KIF5C"	"BICD1"	"AP3M2"	"KLC3"	"KIF13B"	"AP3M1"	"MAP1S"	"HIF1A"	"CLN3"	"KIF5A"	"KIF16B"	"RAB21"	"SPAST"	"ARHGAP21"	"SSX2IP"	"MYO5A"	"ACTN4"	"STARD9"	"OPA1"	"WASL"	"LRPPRC")
535	GO_CYTOSKELETON_ORGANIZATION	0.777292576419214	1	0.0426733861156084	0.23336212729406	0.91621287937479	626	c("MAP6D1"	"CCDC151"	"CXCL1"	"PHACTR1"	"CNN1"	"CAPN6"	"DISC1"	"TTN"	"DYX1C1"	"CROCC"	"TMOD2"	"CUL9"	"BRSK1"	"DSP"	"MYO1B"	"SPTBN4"	"ACTN2"	"SPAG4"	"LMOD1"	"FMNL1"	"CCL7"	"EPB41L4B"	"ADRA2A"	"FOXJ1"	"MSRB2"	"NEFH"	"SCIN"	"LDB3"	"PDXP"	"S1PR1"	"KATNAL2"	"NPHP4"	"CNTROB"	"CNTLN"	"CCDC8"	"ARRB1"	"MAP2"	"CENPJ"	"RHOF"	"KRT14"	"PDGFRA"	"HAUS8"
536	GO_CYTOSOLIC_CALCIUM_ION_TRANSPORT	0.599078341013825	1	0.0770736734944102	-0.316435938709956	-0.908910233181485	38	c("HTR2B"	"CCR7"	"TPCN1"	"TRDN"	"PLCG2"	"ITPR3"	"RYR3"	"CCR5"	"LCK"	"TRPM2"	"DDIT3"	"ERO1L"	"ATP2A2"	"ATP2B4"	"MCOLN1"	"F2R"	"NOL3")
537	GO_CYTOSOLIC_TRANSPORT	0.0377833753148615	0.524331257436912	0.376039306993639	-0.383453814229891	-1.36696904644734	152	c("SYT2"	"CACNA1A"	"SYT10"	"RILP"	"SORT1"	"SYT13"	"RAB27A"	"AP3M2"	"MAGEL2"	"HOOK1"	"RIMS2"	"UNC13B"	"SGSM2"	"AP3M1"	"DENND2A"	"RAB6B"	"TBC1D10C"	"LMTK2"	"AKTIP"	"VAMP2"	"SNAP29"	"SNX16"	"VPS13A"	"C2CD4A"	"STX11"	"VPS53"	"KIF16B"	"EHD3"	"RPH3AL"	"GRN"	"PLD2"	"CORO7"	"STX1A"	"CLTC"	"EPS15"	"RAB3A"	"EEA1"	"DNM2"	"VPS13C"	"PIKFYVE"	"VTI1B"	"SYT11"
538	GO_C_TERMINAL_PROTEIN_AMINO_ACID_MODIFICATION	0.574193548387097	1	0.0756946307932749	-0.418490317137658	-0.904842684278846	10	c("ATG4D"	"LCMT1")
539	GO_DECIDUALIZATION	0.119305856832972	0.72061374674548	0.190023305279108	-0.55261813584099	-1.34063066391609	17	c("SPP1"	"CYP27B1"	"STC2"	"LIF"	"GHRL")
540	GO_DEFENSE_RESPONSE	0.567741935483871	1	0.0988903007520636	-0.237689270990411	-0.976779215362742	606	c("COCH"	"CIITA"	"LMCD1"	"CD74"	"SPP1"	"IFIT3"	"IL27RA"	"HIST1H2BG"	"CD44"	"CCR7"	"BLNK"	"HIST1H2BK"	"CCL17"	"CX3CL1"	"IL24"	"TLR1"	"CCRL2"	"CYP27B1"	"UGT1A1"	"GCH1"	"IL5RA"	"NOD2"	"DAPK1"	"CLEC7A"	"BST2"	"FGF7"	"CCR1"	"MATK"	"PTK6"	"C3AR1"	"DDX60"	"RAB27A"	"HIST1H3E"	"TFRC"	"IFIH1"	"NCAM1"	"PSMB8"	"MGLL"	"TEC"	"ANG"	"HIST2H2BE"	"IL12RB1"
ADAR	"TUSC2"	"OLR1"	"CD93"	"ISG15"	"INHBA"	"NMI"	"PLP1"	"HAVCR2"	"ITGB6"	"CCR5"	"PGLYRP3"	"STAR"	"CCL24"	"HYAL3"	"HDAC9"	"VCAM1"	"LYST"	"PSTPIP1"	"IRF1"	"CHST2"	"PARP4"	"HIF1A"	"ARHGEF2"	"AXL"	"MDH1"	"HIST1H3C"	"ISG20"	"IFIT1"	"HMGB3"	"IGFBP4"	"ZBP1"	"MAVS"	"HRAS"	"ATP1B1"	"VAMP2"	"CSPG5"	"HFE"	"CSF1R"	"LCK"	"HIST1H3D"	"AFAP1L2"	"TICAM1"	"TCIRG1"	"NUPR1"	"SP100"	"CAMK2D"	"C2"	"ANXA3"	"PNMA1"
NFRKB	"EIF2AK2"	"IL1RAP")
541	GO_DEFENSE_RESPONSE_TO_BACTERIUM	0.501240694789082	1	0.0908241419007155	-0.301619301507752	-0.950289410482808	72	c("COCH"	"IL27RA"	"HIST1H2BG"	"HIST1H2BK"	"TLR1"	"NOD2"	"ANG"	"HIST2H2BE"	"TLR4"	"PLA2G6"	"TUSC2"	"ISG15"	"HAVCR2"	"PGLYRP3"	"LYST"	"MAVS")
542	GO_DEFENSE_RESPONSE_TO_GRAM_NEGATIVE_BACTERIUM	0.0644567219152855	0.604287717892206	0.241339976815091	0.584456266987492	1.43675554086293	21	c("LBP"	"SELP"	"SSC5D"	"IL22RA1"	"NLRP10"	"SERPINE1"	"CD160"	"IL6"	"ADM")
543	GO_DEFENSE_RESPONSE_TO_GRAM_POSITIVE_BACTERIUM	0.357466063348416	0.951844018506279	0.105520936843198	-0.383807265688016	-1.06553801697024	31	c("IL27RA"	"HIST1H2BG"	"HIST1H2BK"	"ANG"	"HIST2H2BE"	"HAVCR2"	"PGLYRP3")
544	GO_DEFENSE_RESPONSE_TO_OTHER_ORGANISM	0.619302949061662	1	0.0833634065110386	-0.25082570994812	-0.943167105394505	228	c("COCH"	"LMCD1"	"IFIT3"	"IL27RA"	"HIST1H2BG"	"HIST1H2BK"	"TLR1"	"NOD2"	"CLEC7A"	"BST2"	"FGF7"	"DDX60"	"HIST1H3E"	"IFIH1"	"ANG"	"HIST2H2BE"	"TLR4"	"IRF9"	"DDX58"	"PLA2G6"	"ADAR"	"TUSC2"	"CD93"	"ISG15"	"HAVCR2"	"PGLYRP3"	"LYST"	"IRF1"	"MDH1"	"HIST1H3C"	"ISG20"	"IFIT1"	"MAVS"	"HRAS"	"ATP1B1"	"CSPG5"	"HIST1H3D"	"TICAM1"	"ANXA3"	"IRF7"	"MAP1A"	"STAT2"
IL23A	"TLR6"	"TRIM25"	"MR1"	"APOBEC1")
545	GO_DEFENSE_RESPONSE_TO_VIRUS	0.255583126550869	0.899112025284704	0.135002033828631	-0.342044447707491	-1.12967644973114	91	c("IFIT3"	"BST2"	"DDX60"	"IFIH1"	"IRF9"	"DDX58"	"ADAR"	"ISG15"	"LYST"	"IRF1"	"ISG20"	"IFIT1"	"MAVS"	"TICAM1"	"IRF7"	"STAT2"	"ZC3HAV1"	"EIF2AK2"	"UNC13D"	"FAM111A"	"PYCARD"	"POLR3C"	"POLR3A"	"FADD"	"IL23A"	"TRIM25"	"APOBEC1")
546	GO_DEFINITIVE_HEMOPOIESIS	0.731617647058823	1	0.0561766586307176	0.356099296574156	0.806893356568439	14	c("HOXA9"	"HOXB3"	"MFAP5"	"CBFB"	"ZFP36L2"	"ZFPM1")
547	GO_DEMETHYLATION	0.996396396396396	1	0.0410713282497468	0.192560326349997	0.524077007605058	37	c("ALKBH1"	"UTY"	"ARID5B"	"HSF4"	"FTO"	"KDM5B"	"KDM4B"	"KDM5A"	"ALKBH2"	"ALKBH3"	"KDM2B"	"KDM5D"	"KDM3B"	"JMJD6"	"KDM6B"	"TET2"	"KDM1A"	"PHF2"	"TDG"	"UBE2B")
548	GO_DENDRITE_DEVELOPMENT	0.806451612903226	1	0.0480220415968251	0.26803158015923	0.808039583884909	65	c("EPHB2"	"SHANK3"	"SYNGAP1"	"DCLK1"	"MAP2"	"PREX2"	"MATN2"	"FAS"	"SLC12A5"	"SDC2"	"LST1"	"SS18L1"	"FYN"	"HDAC2"	"VLDLR"	"SHANK1"	"IGSF9"	"FLRT1"	"LRP4")
549	GO_DENDRITE_MORPHOGENESIS	0.516814159292035	1	0.0711327399327894	0.351148814671853	0.952756780525255	34	c("EPHB2"	"SHANK3"	"DCLK1"	"MAP2"	"PREX2"	"SDC2"	"FYN"	"VLDLR"	"SHANK1"	"LRP4")
550	GO_DENDRITIC_CELL_DIFFERENTIATION	0.778494623655914	1	0.060640400949416	-0.315368336545598	-0.777726975371403	18	c("CCR7"	"AXL"	"TNFSF9"	"TREM2"	"TGFBR2"	"AZI2")
551	GO_DENDRITIC_CELL_MIGRATION	0.237580993520518	0.886265963047764	0.130105630751129	-0.53072787297049	-1.1947526166676	12	c("CCR7"	"CCR1"	"CCR5"	"EPS8")
552	GO_DENDRITIC_SPINE_DEVELOPMENT	0.044362292051756	0.531922398589065	0.294066672318865	0.637880027468356	1.50464064507755	17	c("EPHB2"	"SHANK3"	"SLC12A5"	"SHANK1")
553	GO_DENDRITIC_SPINE_ORGANIZATION	0.111313868613139	0.711276753680564	0.179782316298324	0.600235383238627	1.38125692192539	15	c("EPHB2"	"SHANK3"	"PICK1")
554	GO_DEOXYRIBONUCLEOSIDE_TRIPHOSPHATE_METABOLIC_PROCESS	0.710869565217391	1	0.0655321029282414	-0.34233006931614	-0.819405974402469	16	c("CMPK2"	"RRM2B")
555	GO_DEOXYRIBONUCLEOTIDE_BIOSYNTHETIC_PROCESS	0.172786177105832	0.820235745253706	0.155241966228839	-0.563867628738529	-1.2693554629398	12	c("CMPK2"	"RRM2B")
556	GO_DEOXYRIBONUCLEOTIDE_METABOLIC_PROCESS	0.943362831858407	1	0.0427591434738678	0.246025275858469	0.669422040724045	33	c("ADA"	"MUTYH"	"NUDT15"	"DUT"	"NTHL1"	"RRM2"	"NUDT1"	"RRM1"	"DTYMK"	"MPG"	"NUDT16")
557	GO_DEOXYRIBOSE_PHOSPHATE_CATABOLIC_PROCESS	0.289134438305709	0.915194805194805	0.105920292736253	0.459337283308568	1.12917839057517	21	c("ADA"	"MUTYH"	"NUDT15"	"DUT"	"NTHL1"	"NUDT1"	"MPG"	"NUDT16"	"NEIL2"	"UNG"	"SMUG1"	"OGG1"	"DERA"	"NT5M"	"NT5C")
558	GO_DEPHOSPHORYLATION	0.76038338658147	1	0.047925896705813	0.245614037935049	0.880567765571328	222	c("LPIN3"	"ALPL"	"PTP4A3"	"PTPN7"	"PTPRU"	"INPP5D"	"PTPRZ1"	"LHPP"	"PTPDC1"	"PPM1N"	"PDXP"	"PPP2R3A"	"PTPN18"	"PON3"	"NT5DC2")
559	GO_DERMATAN_SULFATE_METABOLIC_PROCESS	0.722532588454376	1	0.0573667426768556	0.374722084062521	0.791222820273868	10	c("VCAN"	"CHST14"	"DSEL"	"DSE")
560	GO_DERMATAN_SULFATE_PROTEOGLYCAN_METABOLIC_PROCESS	0.903954802259887	1	0.0475434194201301	0.290651172280498	0.645736845208787	13	c("VCAN"	"CHST14"	"DSEL"	"DSE")
561	GO_DETECTION_OF_ABIOTIC_STIMULUS	0.244482173174873	0.888214610812644	0.11146266692298	0.389494853532648	1.14344782297329	53	c("RHO"	"TTN"	"RGS9BP"	"MMP24"	"AIPL1"	"PDE6G"	"GNAT2"	"ARRB1"	"SAG"	"PIEZO2"	"RRH"	"GRK1")
562	GO_DETECTION_OF_BIOTIC_STIMULUS	0.844890510948905	1	0.0491927521045191	0.305254664248258	0.702449621793278	15	c("LBP"	"SSC5D"	"C4B"	"SMO")
563	GO_DETECTION_OF_LIGHT_STIMULUS	0.148623853211009	0.774624783325582	0.154190966581424	0.49231192511707	1.28566884013724	28	c("RHO"	"RGS9BP"	"AIPL1"	"PDE6G"	"GNAT2"	"ARRB1"	"SAG"	"RRH"	"GRK1"	"GNGT2")
564	GO_DETECTION_OF_MECHANICAL_STIMULUS	0.800433839479393	1	0.0597317976364411	-0.314543680473421	-0.763071053652549	17	c("KCNK4"	"JUP"	"PDZD7"	"SERPINE2"	"MKKS"	"DENND5B"	"IGF1"	"PKD1L2")
565	GO_DETECTION_OF_MOLECULE_OF_BACTERIAL_ORIGIN	0.724719101123595	1	0.0574877409561325	0.368789106696366	0.786821423919177	11	c("LBP"	"SSC5D"	"C4B")
566	GO_DETECTION_OF_STIMULUS	0.580487804878049	1	0.0613026075396207	0.281065961352787	0.938086134325726	122	c("RHO"	"FOXF1"	"LBP"	"TTN"	"RGS9BP"	"MMP24"	"AIPL1"	"SSC5D"	"PDE6G"	"GNAT2"	"ARRB1"	"SAG"	"PIEZO2"	"RRH"	"GRK1"	"C4B")
567	GO_DETECTION_OF_VISIBLE_LIGHT	0.12707182320442	0.736072891391544	0.16823816568964	0.517152260258655	1.287873964451	23	c("RHO"	"RGS9BP"	"AIPL1"	"PDE6G"	"GNAT2"	"SAG"	"RRH"	"GRK1")
568	GO_DETERMINATION_OF_ADULT_LIFESPAN	0.235955056179775	0.883512544802867	0.120433371642259	0.583482152295197	1.24487477955339	11	c("INPP5D"	"LRRK2"	"BBC3"	"RAD54L")
569	GO_DETOXIFICATION	0.727058823529412	1	0.0683110858318647	-0.284182314815085	-0.844284083542189	44	c("APOM"	"GSTO1"	"SOD3"	"GSTO2"	"GSR"	"MGST3"	"NOS3"	"TXNRD2")
570	GO_DEVELOPMENTAL_CELL_GROWTH	0.995145631067961	1	0.0547939500773363	-0.200067184234307	-0.612165485972039	60	c("MAP1B"	"ALCAM"	"PRMT2"	"SOX9"	"COBL"	"IQGAP1"	"DVL1"	"NRP2"	"CAMK2D")
571	GO_DEVELOPMENTAL_GROWTH	0.0316455696202532	0.493670886075949	0.323470511553299	0.366848595593466	1.32135009887813	234	c("DLL1"	"TBX2"	"TNC"	"COL27A1"	"TXK"	"PLAC1"	"PLAG1"	"GDF9"	"TGFB2"	"MMP13"	"CCNE1"	"APBA1"	"PRKCQ"	"CHRNA1"	"FOXC2"	"S1PR1"	"KIF26B"	"SEMA7A"	"DCLK1"	"SLIT3"	"FGFR3"	"NOTCH1"	"WNT11"	"FOXC1"	"PKDCC"	"LHX2"	"VANGL2"	"NDRG4"	"GRHL2"	"THBS3"	"SPTBN2"	"GATA3"	"ADM"	"HEG1"	"RARG"	"ALKBH1"	"ACVR2B"	"ARID5B"	"EVC"	"PTK7"	"SLC12A5"	"MAGI2"
572	GO_DEVELOPMENTAL_GROWTH_INVOLVED_IN_MORPHOGENESIS	0.347682119205298	0.946981645695326	0.0886261133285098	0.340586860188409	1.07038320153385	83	c("TBX2"	"TNC"	"S1PR1"	"KIF26B"	"SEMA7A"	"DCLK1"	"SLIT3"	"NOTCH1"	"WNT11"	"LHX2"	"VANGL2"	"RARG"	"PTK7"	"MAGI2"	"TIAM1"	"BMP4"	"NDN"	"RDH10"	"FLRT1"	"OGN"	"PRKCZ")
573	GO_DEVELOPMENTAL_INDUCTION	0.760869565217391	1	0.062249042949858	-0.328381912381179	-0.786019473627816	16	c("GDNF"	"SOX9"	"FZD5"	"SPRY1")
574	GO_DEVELOPMENTAL_MATURATION	0.502415458937198	1	0.0678338263479455	0.291092079500266	0.974861993020335	124	c("NRXN1"	"HOXB13"	"SPTBN4"	"PDE3A"	"SLC17A7"	"FAT4"	"STXBP1"	"TGFB2"	"CDKN1A"	"S1PR1"	"FGFR3"	"LGI4"	"PICK1"	"SEZ6L"	"NFASC"	"POU2F2"	"EPB42"	"THBS3"	"RECK"	"GATA3"	"FARP2")
575	GO_DEVELOPMENTAL_PIGMENTATION	0.919389978213508	1	0.053457214108991	-0.24441623331707	-0.656686837334813	26	c("RAB27A"	"PMEL"	"ATP6AP2"	"LEF1"	"MYO5A")
576	GO_DEVELOPMENTAL_PROCESS_INVOLVED_IN_REPRODUCTION	0.00246591300948488	0.130750815245404	0.431707695803346	0.370719804216224	1.4068302328047	391	c("SNAI1"	"GJB5"	"NOG"	"RBP4"	"ALPL"	"TNC"	"ZBTB16"	"PYGO1"	"JAM3"	"PLAC1"	"TMEM119"	"PLAG1"	"HOXB13"	"TCF7"	"KLHL10"	"ADA"	"ADAMTS1"	"MDFI"	"GDF9"	"PDE3A"	"NEFH"	"DHH"	"MMP13"	"CCNE1"	"SDC1"	"PITX2"	"HOXA9"	"CITED1"	"DND1"	"FGF8"	"ADCYAP1R1"	"GDF7"	"SLIT3"	"WNT2B"	"WNT4"	"TSSK6"	"NOTCH1"	"ARRB1"	"EPOR"	"AMHR2"	"TYRO3"	"FOXC1"
RSPO3	"PCYT1B")
577	GO_DEVELOPMENTAL_PROGRAMMED_CELL_DEATH	0.935424354243542	1	0.0450442767152794	0.25688295630107	0.600056185608247	16	c("NOTCH1"	"DNASE1L3"	"BAX")
578	GO_DEVELOPMENT_OF_PRIMARY_SEXUAL_CHARACTERISTICS	0.535947712418301	1	0.0653834195468773	0.280719729623088	0.959053761488833	148	c("KLHL10"	"ADAMTS1"	"NEFH"	"DHH"	"MMP13"	"CCNE1"	"SDC1"	"PITX2"	"HOXA9"	"FGF8"	"ADCYAP1R1"	"SLIT3"	"WNT2B"	"WNT4"	"ARRB1"	"AMHR2"	"FOXC1"	"PDGFRA"	"MSH4"	"PTPRN"	"AFP"	"GATA3"	"FAS"	"PCYT1B"	"MMP19"	"ARID5B"	"SIRT1"	"VGF"	"SIX4"	"PATZ1"	"PRDX4"	"BMP4"	"PLA2G4A"	"BOK"	"RDH10"	"CBX2"	"RAB13"	"RRM1"	"NASP"	"WDR19"	"HMGB2"	"NCOA2"
579	GO_DICARBOXYLIC_ACID_CATABOLIC_PROCESS	0.376404494382022	0.967530643513789	0.0911073131586733	0.518844279150866	1.10696814819402	11	c("ALDH1L1"	"GLUL"	"ALDH1L2"	"ASPA"	"MTHFS")
580	GO_DICARBOXYLIC_ACID_METABOLIC_PROCESS	0.71356783919598	1	0.0530212512043078	0.280823971116651	0.865437415660144	73	c("NMNAT2"	"ALDH1L1"	"SLC1A3"	"GLUL"	"ALDH1L2"	"ADHFE1"	"ASPA"	"GHR"	"SLC19A1"	"MTHFS"	"ME1"	"STAT5A")
581	GO_DICARBOXYLIC_ACID_TRANSPORT	0.351819757365685	0.950359162285334	0.0905428948469474	0.374409857858856	1.07201103994825	46	c("KCNJ10"	"SLC17A7"	"STXBP1"	"SLC1A3"	"SLC26A10"	"APBA1"	"SLC19A1"	"PRAF2"	"SLC1A6"	"SLC19A2"	"SLC1A4")
582	GO_DIENCEPHALON_DEVELOPMENT	0.173214285714286	0.821406109613657	0.139599673451922	0.455308855635773	1.23717850671697	36	c("NOG"	"GLI1"	"PITX2"	"FGF8"	"SEMA5A"	"WNT4"	"OTX1")
583	GO_DIGESTION	0.247113163972286	0.89138367043995	0.132147260608774	-0.388978492287591	-1.12298478277946	39	c("PPARGC1A"	"GALR2"	"SOAT2"	"UGT1A1"	"CTRL"	"AQP5"	"NOD2"	"TLR4"	"GHRL"	"ADM2"	"SOX9"	"LDLR"	"LIPG"	"TJP2"	"AKR1B10")
584	GO_DIGESTIVE_SYSTEM_DEVELOPMENT	0.000349434638604743	0.0643598008284742	0.49849310876659	0.539370061459699	1.71542280775449	92	c("TBX2"	"FOXF1"	"ITGB4"	"GLI1"	"DACT1"	"TCF7"	"ADA"	"RARRES2"	"FAT4"	"TGFB2"	"CDKN1A"	"PITX2"	"NOTCH1"	"WNT11"	"PKDCC"	"PDGFRA"	"VANGL2"	"NPHP3"	"COL3A1"	"SHOX2"	"THRA"	"CCDC103"	"GATA3"	"WDPCP"	"HLX"	"GATA5"	"ACVR2B"	"SMO"	"SMAD2"	"PCSK5"	"GLI3"	"BBS7")
585	GO_DIGESTIVE_SYSTEM_PROCESS	0.313075506445672	0.931589703436857	0.100990587455923	0.427065354044183	1.10536834312232	26	c("RBP4"	"ADRA2A"	"MOGAT2"	"GCNT3"	"MUC6"	"NPR3"	"VDR")
586	GO_DIGESTIVE_TRACT_MORPHOGENESIS	0.00781300289103354	0.22803887147765	0.380730400722792	0.610513095498521	1.65301078700465	35	c("FOXF1"	"GLI1"	"DACT1"	"TCF7"	"PITX2"	"NOTCH1"	"WNT11"	"PDGFRA"	"VANGL2"	"SHOX2"	"HLX"	"ACVR2B"	"SMAD2"	"GLI3"	"BBS7"	"BMP4")
587	GO_DIOL_METABOLIC_PROCESS	0.490322580645161	1	0.0840745577910723	-0.450840298629585	-0.974788493992522	10	c("SGPP2"	"DEGS2")
588	GO_DIVALENT_INORGANIC_CATION_HOMEOSTASIS	0.17056856187291	0.819812745394141	0.135740943810425	0.331479583984288	1.16312103301518	186	c("CIB2"	"CACNA1C"	"DISC1"	"FKBP1B"	"ADCY5"	"PKHD1"	"TGM2"	"CCL7"	"NPY1R"	"CALB1"	"SLC8A1"	"CDH23"	"SLC24A1"	"TRPC1"	"CXCL12"	"S1PR1"	"S1PR3"	"ITPR2"	"NOS1"	"C1QTNF1"	"GNAT2"	"EPOR"	"SLC39A5"	"PYGM"	"PDGFRA"	"KCTD17"	"VDR"	"EDN1"	"AVPR1A"	"SLC24A3"	"CACNA2D1"	"NMB"	"ATP2A1"	"P2RY2"	"ADM"	"BBC3"	"STIM2"	"CCR3"	"EDN2"	"NPFF"	"CCL2"	"TNNI3")
589	GO_DIVALENT_INORGANIC_CATION_TRANSPORT	0.319148936170213	0.934381220643902	0.0928481214159878	0.308122889531789	1.06177726263974	156	c("CACNA1C"	"CACNA1G"	"FKBP1B"	"CACNA1E"	"GRIN2A"	"NCS1"	"CACHD1"	"CACNG8"	"PANX1"	"SLC8A1"	"SRL"	"CDH23"	"SLC24A1"	"TRPC1"	"RAMP2"	"PDE2A"	"ITPR2"	"SLC39A5"	"VDR"	"SLC24A3"	"CACNA2D1"	"NIPA1"	"GPM6A"	"CACNA1H"	"ATP2A1"	"BBC3"	"STIM2")
590	GO_DNA_ALKYLATION	0.989380530973451	1	0.0405756447890657	0.196021239814366	0.533363646982669	33	c("DNMT3B"	"PICK1"	"ZFP57"	"MGMT"	"DMAP1"	"FOS"	"TRIM28"	"GNAS"	"MTRR")
591	GO_DNA_BIOSYNTHETIC_PROCESS	0.983050847457627	1	0.038875878582578	0.203063443467953	0.656877824281608	105	c("POLN"	"RAD51AP1"	"SYCP1"	"GAR1"	"POLK"	"POLE4"	"POLE2"	"XRCC3"	"REV1"	"RAD51C"	"NOP10"	"SIRT1"	"TERT"	"RPA2"	"TNKS1BP1"	"RFC3"	"EXO1"	"WRAP53"	"POLA2"	"POLD1"	"POLD3"	"PCNA"	"RFC1"	"RBBP8"	"BRCA1"	"RCHY1"	"XRCC2"	"POLE3"	"TERF1"	"PPIA"	"POLE")
592	GO_DNA_CATABOLIC_PROCESS	0.575824175824176	1	0.0766746872490091	-0.342549991965274	-0.908121591434727	24	c("CECR2"	"DNASE1L2"	"ISG20"	"MUS81"	"AIFM1"	"TATDN2"	"DFFA"	"DNASE1L1")
593	GO_DNA_CATABOLIC_PROCESS_ENDONUCLEOLYTIC	0.669565217391304	1	0.0684714904492087	-0.357813534851777	-0.856467411014508	16	CECR2
594	GO_DNA_CONFORMATION_CHANGE	0.790243902439024	1	0.0469758727821845	0.244999877449941	0.869208684158845	199	c("NAP1L3"	"HIST1H3G"	"TTN"	"TSSK6"	"TOP1MT"	"SYCP1"	"HIST1H3I"	"BAHCC1"	"CHD5"	"CENPP"	"HIST1H2BC"	"ZRANB3"	"H2AFY2"	"HIST1H4D"	"HIST1H1B"	"MIS18A"	"GTF2H3"	"RUVBL2"	"CDC45"	"SYCP3"	"NCAPH"	"CENPH"	"RTEL1"	"DDB2"	"HIST1H2BE"	"HIST1H3H"	"HIST1H4I"	"HELB"	"CENPA"	"GINS2"	"MCM4"	"H3F3A"	"H2AFX"	"NASP"	"TSPYL2"	"TNRC18"	"NCAPG"	"HIRA"	"HMGB2"	"ANP32B"	"SMARCA5"	"NPM1"
DFFB	"CHAF1A"	"DDX11"	"NAP1L1"	"HIST4H4"	"ASF1B"	"CHD1")
595	GO_DNA_DAMAGE_RESPONSE_DETECTION_OF_DNA_DAMAGE	0.635714285714286	1	0.0614364107201271	0.32582360471888	0.885337405037665	36	c("ZBTB32"	"RPA2"	"RFC3"	"MRPS11"	"POLD1"	"POLD3"	"PCNA"	"RPS3"	"RFC1"	"RAD18"	"RPA3"	"RPA1"	"RPS27A"	"RFC2"	"CUL4B"	"RFC4"	"RBX1")
596	GO_DNA_DAMAGE_RESPONSE_SIGNAL_TRANSDUCTION_RESULTING_IN_TRANSCRIPTION	0.333333333333333	0.940552995391705	0.106323255932708	-0.51087244906389	-1.12607503379196	11	c("MUC1"	"RBM38"	"SP100"	"MAD2L2"	"HIPK2")
597	GO_DNA_DEALKYLATION	0.963235294117647	1	0.0435378240914002	0.239556448187042	0.542816311138102	14	c("ALKBH1"	"MGMT"	"MPG"	"FTO"	"ALKBH2"	"ALKBH3")
598	GO_DNA_DEPENDENT_DNA_REPLICATION	0.208403361344538	0.861059678940822	0.121543282035469	0.369792046018441	1.16608012456272	88	c("CCNE1"	"FANCM"	"POLN"	"CCNE2"	"POLE2"	"TIPIN"	"ZRANB3"	"SLBP"	"CDC45"	"RTEL1"	"PARP2"	"ORC5"	"PRIM1"	"SETMAR"	"MMS22L"	"GINS3"	"MCM10"	"HELB"	"CDC6"	"RFC3"	"GINS2"	"MCM4"	"CDK2AP1"	"RNASEH1"	"POLA2"	"POLD1"	"POLD3"	"FEN1"	"PCNA"	"GINS4"	"RFC1"	"SMARCAL1"	"MCM3"	"MCM6"	"MCM2"	"ORC1"	"MCM7"	"RNASEH2A")
599	GO_DNA_DEPENDENT_DNA_REPLICATION_MAINTENANCE_OF_FIDELITY	0.187384044526902	0.848573991431134	0.136490437780413	0.521718256153384	1.25699781543849	19	c("FANCM"	"TIPIN"	"ZRANB3"	"RTEL1"	"SETMAR"	"MMS22L"	"POLD1"	"PCNA"	"SMARCAL1")
600	GO_DNA_DOUBLE_STRAND_BREAK_PROCESSING	0.940630797773655	1	0.0450442767152794	0.260992669389745	0.628820654441347	19	c("UBE2V2"	"SETMAR"	"RBBP8"	"BRCA1"	"UBE2N"	"SLX4"	"MRE11A"	"ATM")
601	GO_DNA_GEOMETRIC_CHANGE	0.991539763113367	1	0.0383995813369433	0.206372758525468	0.640089775000656	77	c("ZRANB3"	"GTF2H3"	"RUVBL2"	"CDC45"	"RTEL1"	"DDB2"	"HELB"	"GINS2"	"MCM4"	"HMGB2"	"GINS4"	"CETN2"	"MCM3"	"HMGB1"	"MCM6"	"MCM2"	"DDX11"	"CHD1"	"MCM7"	"SUPV3L1"	"G3BP1"	"GTF2H5"	"TOP2B"	"ERCC2"	"TOP2A"	"DDX1"	"XRCC6"	"RPS27A"	"ATRX"	"MCM5"	"MRE11A"	"CUL4B"	"RUVBL1"	"CHD2")
602	GO_DNA_INTEGRITY_CHECKPOINT	0.375201288244767	0.965535055756157	0.0828962134571565	0.313621151670979	1.05031143924005	124	c("BRSK1"	"CDKN1A"	"CENPJ"	"RAD9B"	"NEK6"	"GTSE1"	"RAD1"	"INTS7"	"CLSPN"	"MDM4"	"TIPIN"	"SFN"	"CARM1"	"TFDP1"	"ATRIP"	"TFDP2"	"CDC45"	"MDM2"	"CEP63"	"RPA2"	"CHEK2"	"TNKS1BP1"	"SETMAR"	"MDC1"	"CDC6"	"PLAGL1"	"H2AFX"	"RPS27L"	"BTG2"	"PRMT1"	"ARID3A"	"CDK2"	"PCNA"	"BAX"	"NPM1"	"RBBP8"	"HUS1"	"BRCA1"	"FBXO31"	"PPP2R5C"	"CCNA2"	"CNOT2"
603	GO_DNA_LIGATION	0.273722627737226	0.902945447374554	0.108820126769161	0.506119702411357	1.16467866073897	15	c("XRCC4"	"PARP2"	"MGMT"	"HMGB2"	"HMGB1"	"XRCC1"	"TOP2A"	"XRCC6"	"LIG3"	"APTX"	"POLB"	"LIG1")
604	GO_DNA_LIGATION_INVOLVED_IN_DNA_REPAIR	0.385767790262172	0.968502436835862	0.0897104652742981	0.514353814883768	1.09738762256422	11	c("XRCC4"	"PARP2"	"HMGB2"	"HMGB1"	"XRCC1"	"LIG3"	"POLB"	"LIG1")
605	GO_DNA_METABOLIC_PROCESS	0.859623733719247	1	0.037770500132479	0.2260234817614	0.88735381923539	617	c("CBS"	"TCF7"	"SMARCA1"	"ADRA2A"	"CCNE1"	"CCNO"	"APBB1"	"TSSK6"	"DNMT3B"	"RAD9B"	"FANCM"	"PICK1"	"POLN"	"DNASE1L3"	"NHEJ1"	"MSH4"	"RAD51AP1"	"MUTYH"	"TOP1MT"	"GGN"	"SYCP1"	"GAR1"	"POLK"	"POLE4"	"ZFP57"	"CCNE2"	"POLE2"	"RAD1"	"XRCC3"	"NYNRIN"	"MUM1"	"CHD5"	"CLSPN"	"PMS1"	"REV1"	"TIPIN"	"XRCC4"	"ALKBH1"	"RAD51C"	"ZRANB3"	"HIST1H4D"	"DNASE1"
MND1	"SYCP3"	"CEP164"	"CCNH"	"ZSWIM7"	"RTEL1"	"RAD54L"	"RPA2"	"CHEK2"	"DUT"	"PARP2"	"ORC5"	"EYA3"	"TNKS1BP1"	"RBM14"	"DDB2"	"MGMT"	"PRIM1"	"SETMAR"	"MMS22L"	"EXOSC3"	"DMAP1"	"GINS3"	"HIST1H4I"	"SIN3A"	"MCM10"	"MTA1"	"MDC1"	"HELB"	"CDC6"	"RFC3"	"SMC6"	"NTHL1"	"TCF3"	"FOS"	"MSH3"	"GINS2"	"MCM4"	"RRM2"	"CDK2AP1"	"TRRAP"	"CHTF8"	"SUMO1"	"H2AFX"	"UBR5"	"NFIB"	"CSNK1E"	"GEN1"	"NUDT1"	"COPS2"
RNASEH1	"EXO1"	"WRAP53"	"SMC3"	"POLA2"	"SUMO2"	"ACTR5"	"POLD1"	"POLD3"	"SMC1A"	"CDK2"	"HMGB2"	"MTOR"	"FANCA"	"FEN1"	"TRIM28"	"PCNA"	"MMS19"	"NFIC"	"RPS3"	"TOPBP1"	"ING4"	"ESCO2"	"CCDC88A"	"SMARCA5"	"NPM1"	"GINS4"	"RFC1"	"POLR2D"	"GNAS"	"MTRR"	"ABL1"	"CASP3"	"RAN"	"SMARCAL1"	"NEIL3"	"RBBP8"	"ENDOV"	"POLR2F"	"UHRF2"	"HELLS"	"FTO"	"CETN2"	"MCM3"	"HMGB1"	"RBBP4"	"MCM6"	"EXOSC5"	"MCM2"	"DFFB"
NAP1L1	"HIST4H4"	"BRCA1"	"SSRP1"	"SIRT6"	"ORC1"	"EHMT1"	"COPS4"	"DCLRE1A"	"RCHY1"	"XRCC2"	"NEIL2"	"MCM7"	"UBE2N"	"MORF4L1"	"POLE3"	"MSH5"	"PRMT6"	"RLF"	"DSCC1"	"HMGN1"	"RNASEH2A"	"POLR2K"	"FBXO4"	"SUPV3L1"	"EXOSC4"	"MCM8"	"DDX4"	"GTF2H5"	"PRPF19")
606	GO_DNA_METHYLATION_INVOLVED_IN_GAMETE_GENERATION	0.320430107526882	0.934381220643902	0.109250039480711	-0.525954879165631	-1.13719817444962	10	c("TDRKH"	"TDRD5"	"TDRD9")
607	GO_DNA_METHYLATION_OR_DEMETHYLATION	0.992957746478873	1	0.0401660980049421	0.192745382446447	0.535378665203424	41	c("DNMT3B"	"PICK1"	"ZFP57"	"ALKBH1"	"MGMT"	"DMAP1"	"FOS"	"TRIM28"	"GNAS"	"MTRR"	"FTO"	"EHMT1")
608	GO_DNA_MODIFICATION	0.932432432432432	1	0.0411544018789903	0.235116194940026	0.695417600786492	56	c("DNMT3B"	"PICK1"	"MUTYH"	"ZFP57"	"ALKBH1"	"MGMT"	"EXOSC3"	"DMAP1"	"NTHL1"	"FOS"	"MPG"	"TRIM28"	"GNAS"	"MTRR"	"FTO"	"EXOSC5"	"EHMT1"	"NEIL2"	"EXOSC4"	"DDX4"	"UNG"	"ALKBH2"	"ALKBH3"	"ATRX"	"SMUG1"	"EZH2"	"OGG1")
609	GO_DNA_PACKAGING	0.709470304975923	1	0.0513223330421143	0.263318051981488	0.88334405155459	125	c("NAP1L3"	"HIST1H3G"	"TTN"	"TSSK6"	"SYCP1"	"HIST1H3I"	"BAHCC1"	"CHD5"	"CENPP"	"HIST1H2BC"	"H2AFY2"	"HIST1H4D"	"HIST1H1B"	"MIS18A"	"SYCP3"	"NCAPH"	"CENPH"	"HIST1H2BE"	"HIST1H3H"	"HIST1H4I"	"CENPA"	"H3F3A"	"H2AFX"	"NASP"	"TSPYL2"	"TNRC18"	"NCAPG"	"HIRA"	"HMGB2"	"ANP32B"	"SMARCA5"	"NPM1"	"PHF13"	"CENPQ"	"HELLS"	"HMGB1"	"RBBP4"	"NCAPD3"	"MCM2"	"DFFB"	"CHAF1A"	"NAP1L1"
610	GO_DNA_RECOMBINATION	0.939344262295082	1	0.0394366509525593	0.225901623929414	0.785923308380983	170	c("TCF7"	"FANCM"	"POLN"	"NHEJ1"	"MSH4"	"RAD51AP1"	"SYCP1"	"POLE2"	"XRCC3"	"XRCC4"	"RAD51C"	"RUVBL2"	"CDC45"	"MND1"	"ZSWIM7"	"RTEL1"	"RAD54L"	"RPA2"	"RBM14"	"PRIM1"	"MMS22L"	"EXOSC3"	"RFC3"	"SMC6"	"TCF3"	"MSH3"	"GINS2"	"H2AFX"	"GEN1"	"EXO1"	"POLA2"	"ACTR5"	"POLD1"	"POLD3"	"HMGB2"	"FEN1"	"PCNA"	"GINS4"	"RFC1"	"RBBP8"	"HMGB1"	"TRIP13"
611	GO_DNA_REPAIR	0.995398773006135	1	0.0336033244336697	0.204300085343573	0.776268042232647	403	c("CCNO"	"APBB1"	"RAD9B"	"FANCM"	"POLN"	"NHEJ1"	"MSH4"	"RAD51AP1"	"MUTYH"	"GGN"	"SYCP1"	"POLK"	"POLE2"	"RAD1"	"XRCC3"	"MUM1"	"CLSPN"	"PMS1"	"REV1"	"XRCC4"	"ALKBH1"	"RAD51C"	"ZRANB3"	"HIST1H4D"	"TDP2"	"GTF2H3"	"ATRIP"	"SIRT1"	"RUVBL2"	"UBE2V2"	"ZBTB32"	"CDC45"	"CEP164"	"CCNH"	"ZSWIM7"	"RTEL1"	"RAD54L"	"RPA2"	"CHEK2"	"PARP2"	"EYA3"	"RBM14"
SUMO1	"H2AFX"	"UBR5"	"CSNK1E"	"GEN1"	"NUDT1"	"COPS2"	"RPS27L"	"MPG"	"POLR2J"	"BTG2"	"ERCC5"	"EXO1"	"SMC3"	"SUMO2"	"ACTR5"	"POLD1"	"POLD3"	"SMC1A"	"CDK2"	"HMGB2"	"MTOR"	"FANCA"	"FEN1"	"TRIM28"	"PCNA"	"MMS19"	"RPS3"	"TOPBP1"	"ESCO2"	"SMARCA5"	"NPM1"	"GINS4"	"RFC1"	"POLR2D"	"ABL1"	"NEIL3"	"RBBP8"	"ENDOV"	"POLR2F"	"FTO"	"CETN2"	"HMGB1"	"CHAF1A"	"USP3"	"TRIP13"	"BAZ1B"	"HUS1"	"SFPQ"	"HIST4H4"
NEIL2	"UBE2N"	"MORF4L1"	"MSH5"	"PRMT6"	"HMGN1"	"RNASEH2A"	"POLR2K"	"MCM8"	"GTF2H5"	"PRPF19"	"POLE"	"RAD18"	"UNG"	"AQR"	"CINP"	"CDK1"	"XRCC1"	"RPA3"	"TDP1"	"FANCC"	"ALKBH2"	"FANCE"	"APLF")
612	GO_DNA_REPLICATION	0.176372712146423	0.827707624222423	0.132846300606183	0.327795237078878	1.15327328897751	189	c("ADRA2A"	"CCNE1"	"RAD9B"	"FANCM"	"POLN"	"TOP1MT"	"POLK"	"CCNE2"	"POLE2"	"RAD1"	"CLSPN"	"REV1"	"TIPIN"	"ZRANB3"	"PTMS"	"ATRIP"	"SIRT1"	"ORC6"	"SLBP"	"CDC45"	"RTEL1"	"RPA2"	"DUT"	"PARP2"	"ORC5"	"RBM14"	"PRIM1"	"SETMAR"	"MMS22L"	"GINS3"	"SIN3A"	"MCM10"	"HELB"	"CDC6"	"RFC3"	"GINS2"	"MCM4"	"RRM2"	"CDK2AP1"	"CHTF8"	"NFIB"	"RRM1"
SMARCAL1	"RBBP8"	"MCM3"	"RBBP4"	"MCM6"	"MCM2"	"CHAF1A"	"HUS1"	"NAP1L1"	"BRCA1"	"SSRP1"	"ORC1"	"MCM7"	"POLE3"	"DSCC1"	"RNASEH2A"	"MCM8"	"POLE"	"CINP"	"CDK1"	"RPA3"	"TOP2B"	"SET"	"PRIM2"	"RAD17")
613	GO_DNA_REPLICATION_CHECKPOINT	0.265917602996255	0.901644245142003	0.112378519110475	0.565466714992959	1.20643836217206	11	c("RAD9B"	"CLSPN"	"TIPIN"	"CDC45"	"CDC6"	"HUS1"	"RAD17")
614	GO_DNA_REPLICATION_DEPENDENT_NUCLEOSOME_ORGANIZATION	0.629422718808194	1	0.0639271933359996	0.37055644051388	0.881169947869489	18	c("HIST1H3G"	"HIST1H3I"	"HIST1H4D"	"HIST1H3H"	"HIST1H4I"	"NASP"	"RBBP4"	"CHAF1A"	"HIST4H4"	"ASF1B")
615	GO_DNA_REPLICATION_INDEPENDENT_NUCLEOSOME_ORGANIZATION	0.328646748681898	0.939177027277788	0.0952879846194844	0.395686032397884	1.09698598129034	39	c("CENPP"	"HIST1H4D"	"MIS18A"	"CENPH"	"HIST1H4I"	"CENPA"	"H3F3A"	"NASP"	"HIRA"	"SMARCA5"	"NPM1"	"CENPQ"	"RBBP4"	"HIST4H4"	"ASF1B"	"CENPM"	"HAT1"	"ITGB3BP"	"CENPK"	"RBBP7"	"CENPO"	"ATRX"	"UBN1"	"RUVBL1"	"CENPN")
616	GO_DNA_REPLICATION_INITIATION	0.0567765567765568	0.577835432175145	0.257206466468838	0.559827377144806	1.45706590677976	27	c("CCNE1"	"CCNE2"	"POLE2"	"CDC45"	"ORC5"	"PRIM1"	"MCM10"	"CDC6"	"GINS2"	"MCM4"	"POLA2"	"GINS4"	"MCM3"	"MCM6"	"MCM2"	"ORC1"	"MCM7"	"POLE"	"PRIM2")
617	GO_DNA_STRAND_ELONGATION	0.088929219600726	0.671465677179963	0.20207170902116	0.516293387660276	1.36859557084006	30	c("TERT"	"PARP2"	"PRIM1"	"GINS3"	"RFC3"	"GINS2"	"RNASEH1"	"POLA2"	"POLD1"	"POLD3"	"FEN1"	"PCNA"	"GINS4"	"RNASEH2A"	"PRIM2"	"MRE11A"	"DCLRE1B"	"LIG3"	"RFC4")
618	GO_DNA_STRAND_ELONGATION_INVOLVED_IN_DNA_REPLICATION	0.106422018348624	0.698860452082944	0.184706471207739	0.535734195349497	1.36526779981367	25	c("PARP2"	"PRIM1"	"GINS3"	"RFC3"	"GINS2"	"RNASEH1"	"POLA2"	"POLD1"	"POLD3"	"FEN1"	"PCNA"	"GINS4"	"RNASEH2A"	"PRIM2")
619	GO_DNA_SYNTHESIS_INVOLVED_IN_DNA_REPAIR	0.959322033898305	1	0.0400031517498194	0.226605021476306	0.685805675606041	66	c("POLN"	"RAD51AP1"	"SYCP1"	"POLK"	"POLE2"	"XRCC3"	"REV1"	"RAD51C"	"SIRT1"	"RPA2"	"RFC3"	"EXO1"	"POLD1"	"POLD3"	"PCNA"	"RFC1"	"RBBP8"	"BRCA1"	"RCHY1"	"XRCC2")
620	GO_DNA_TEMPLATED_TRANSCRIPTION_ELONGATION	0.76126878130217	1	0.0498907356726307	0.26734373980494	0.837675332416269	82	c("TAF9"	"TCEA2"	"ENY2"	"TAF1"	"GTF2H3"	"ELP4"	"CCNH"	"TAF12"	"ZNRD1"	"TAF1A"	"TAF6"	"ELL2"	"TBP"	"POLR2J"	"THOC7"	"POLR2D"	"ELP2"	"POLR2F"	"GTF2B"	"TAF4B"	"GTF2E2"	"SSRP1"	"PAF1"	"POLR1E"	"POLR2K"	"RTF1"	"GTF2H5"	"TAF1B")
621	GO_DNA_TEMPLATED_TRANSCRIPTION_INITIATION	0.843648208469055	1	0.0440640346597561	0.239766411173695	0.833022193408494	163	c("NOTCH3"	"TEAD2"	"TAF9"	"NOTCH1"	"VDR"	"TEAD3"	"RORC"	"THRA"	"RARG"	"TAF1"	"TBX5"	"HIST1H4D"	"MED23"	"GTF2H3"	"MED24"	"POLR3H"	"CCNH"	"NR2F1"	"TAF12"	"ZNRD1"	"MED25"	"TAF1A"	"HIST1H4I"	"NR1D1"	"TAF6"	"MED4"	"TBP"	"POLR2J"	"TTF1"	"NR4A3"	"MAML3"	"CCNC"	"TRIM28"	"SMARCA5"	"POLR2D"	"PPARD"	"POLR2F"	"NRBF2"	"GTF2B"	"YAP1"	"TAF4B"	"GTF2E2"
622	GO_DNA_TEMPLATED_TRANSCRIPTION_TERMINATION	0.3	0.922010869565217	0.09754492162472	0.348100152538902	1.11094948009486	94	c("ZC3H11A"	"GTF2H3"	"SLBP"	"CCNH"	"MAGOH"	"ZNRD1"	"TAF1A"	"TBP"	"THOC7"	"TTF1"	"THOC3"	"SRSF9"	"SRSF11"	"SRSF6"	"SNRPD3"	"SRSF7"	"POLR2F"	"SNRPG"	"SNRPE"	"RBM8A"	"RNPS1"	"U2AF1"	"SRRM1"	"POLR1E"	"POLR2K"	"SRSF4"	"GTF2H5"	"TAF1B"	"POLR3K"	"SNRPF"	"U2AF2"	"CPSF3"	"DDX39B"	"EIF4A3"	"SMN1"	"CDK7"	"LSM10"	"UPF3B"	"ERCC2"	"SRSF3"	"SARNP"	"POLDIP3"
623	GO_DOPAMINERGIC_NEURON_DIFFERENTIATION	0.775735294117647	1	0.053457214108991	0.340280305472794	0.771048751004481	14	c("FGF8"	"FZD1"	"CSNK1E"	"RYK"	"LRP6"	"WNT5A"	"NR4A2")
624	GO_DOPAMINE_METABOLIC_PROCESS	0.745140388768899	1	0.0629394692018967	-0.349525545769626	-0.786837439049767	12	c("MAOB"	"GCH1")
625	GO_DOPAMINE_RECEPTOR_SIGNALING_PATHWAY	0.000940525344620069	0.0850987331812239	0.477270815362862	0.766973714551454	1.82383603191821	18	c("GNA14"	"GNAO1"	"ADCY5"	"SLC9A3R1")
626	GO_DORSAL_VENTRAL_AXIS_SPECIFICATION	0.697080291970803	1	0.0580983576873206	0.362856132833497	0.835001666238147	15	c("MDFI"	"RGS19"	"RGS20"	"SMAD2"	"LRP6"	"SMAD6"	"AXIN1")
627	GO_DORSAL_VENTRAL_NEURAL_TUBE_PATTERNING	0.391385767790262	0.96864544363662	0.0888945288620449	0.512255671736985	1.09291117803708	11	c("SMO"	"GLI3"	"PTCH1"	"BMP4"	"WDR19"	"TCTN1"	"IFT122"	"TULP3")
628	GO_DORSAL_VENTRAL_PATTERN_FORMATION	0.0344827586206897	0.513876619205113	0.323470511553299	0.515922144890635	1.4828173783067	49	c("NOG"	"GLI1"	"SP8"	"MDFI"	"HOXB2"	"FGF8"	"LHX2"	"ARL13B"	"EDN1"	"RGS19"	"RGS20"	"SMO"	"SMAD2"	"SUFU"	"DYNC2H1"	"GLI3"	"PTCH1"	"BMP4"	"TTC21B"	"LRP4"	"WDR19"	"FBXL15"	"LRP6"	"SMAD6"	"DISP1")
629	GO_DOUBLE_STRAND_BREAK_REPAIR	0.943708609271523	1	0.0396787203613389	0.224131006064326	0.752092045913736	132	c("APBB1"	"POLN"	"NHEJ1"	"RAD51AP1"	"GGN"	"XRCC3"	"XRCC4"	"RAD51C"	"HIST1H4D"	"TDP2"	"UBE2V2"	"CDC45"	"ZSWIM7"	"RAD54L"	"RPA2"	"CHEK2"	"EYA3"	"SETMAR"	"MMS22L"	"HIST1H4I"	"MTA1"	"MDC1"	"SMC6"	"GINS2"	"SUMO1"	"H2AFX"	"GEN1"	"ACTR5"	"FEN1"	"ESCO2"	"SMARCA5"	"GINS4"	"RBBP8"	"TRIP13"	"BAZ1B"	"HUS1"	"SFPQ"	"HIST4H4"	"BRCA1"	"DCLRE1A"	"XRCC2"	"UBE2N"
630	GO_DRUG_METABOLIC_PROCESS	0.182674199623352	0.837303018334392	0.139599673451922	0.571186980301991	1.26900048532606	13	c("UGT1A10"	"DPEP1"	"NOS1"	"VKORC1"	"ADAL"	"CAD"	"CBR1"	"FMO5"	"UGT1A8")
631	GO_DRUG_TRANSPORT	0.661080074487896	1	0.0615706755421678	0.394508948012746	0.833002632473193	10	c("SLC19A1"	"SLC15A2"	"MFSD10"	"SLC22A5"	"SLC31A1")
632	GO_DSRNA_FRAGMENTATION	0.639556377079482	1	0.0628003977812234	0.371930486872684	0.877315017861858	17	c("TERT"	"SMAD2"	"PRKRA"	"METTL3"	"SMAD1"	"DGCR8"	"DROSHA"	"HNRNPA2B1"	"SRRT"	"ZCCHC11"	"DICER1"	"LIN28B")
633	GO_EAR_DEVELOPMENT	0.0377049180327869	0.524331257436912	0.30068212900741	0.410959063622571	1.35827385098621	117	c("DLL1"	"NOG"	"EPHB2"	"NTN1"	"FRZB"	"USH1G"	"FAT4"	"CDH23"	"CXCL14"	"SOBP"	"FGF8"	"MSX1"	"NOTCH1"	"OTX1"	"HMX2"	"EDN1"	"PCDH15"	"VANGL2"	"GATA3"	"WDPCP"	"SIX1"	"FZD3"	"SDC4"	"PTK7"	"ECE1"	"SIX4"	"GLI3"	"PRKRA"	"CEP290"	"MKS1"	"BMP4"	"RDH10"	"SLC9A3R1"	"CEBPA")
634	GO_EAR_MORPHOGENESIS	0.0955631399317406	0.676023735002608	0.188204146308491	0.424675585530633	1.28653219951314	69	c("NOG"	"EPHB2"	"NTN1"	"FRZB"	"USH1G"	"SOBP"	"FGF8"	"MSX1"	"OTX1"	"HMX2"	"EDN1"	"VANGL2"	"GATA3"	"WDPCP"	"SIX1"	"FZD3"	"PTK7")
635	GO_ECTODERMAL_PLACODE_DEVELOPMENT	0.109461966604824	0.705596107055961	0.183023938384487	0.628856260633611	1.37003074795999	12	c("TBX2"	"SIX1"	"HDAC1"	"SIX4"	"HDAC2")
636	GO_ECTODERM_DEVELOPMENT	0.651982378854626	1	0.0704500850658419	-0.364384157723469	-0.858246384633959	15	c("ELF5"	"EPB41L5"	"ZBTB7B")
637	GO_ELECTRON_TRANSPORT_CHAIN	0.350617283950617	0.949334328149409	0.112378519110475	-0.322227841243404	-1.05889264929326	86	c("PPARGC1A"	"CYB561"	"COX15"	"SLC25A13"	"COX5A"	"ALDH5A1"	"UQCRFS1"	"NDUFB5"	"COX10"	"UQCRQ"	"NDUFA10"	"ETFDH"	"NDUFS7"	"NDUFA6"	"CYC1"	"SLC25A12"	"NDUFS2"	"IMMP2L"	"NDUFS1"	"NDUFB9"	"UQCR11"	"NDUFA9"	"DLD"	"NDUFS4"	"UQCRC2"	"NDUFB7"	"COX5B"	"COX6B1"	"TAZ"	"COX4I1"	"CYCS"	"SDHA"	"NDUFB3"	"NDUFA8"	"UQCRC1"	"NDUFV2"	"NDUFS8"	"NDUFC2"	"NDUFB10"	"COX7C"	"COX6A1")
638	GO_EMBRYONIC_AXIS_SPECIFICATION	0.446623093681917	1	0.0899860794997137	-0.381335015272202	-1.00310956888792	23	c("NRARP"	"EPB41L5"	"COBL"	"TDRD5"	"FZD5")
639	GO_EMBRYONIC_CAMERA_TYPE_EYE_DEVELOPMENT	0.447706422018349	1	0.080419996876154	0.38366852223833	1.00194742157835	28	c("TBX2"	"PITX2"	"RARG"	"TRAF3IP1")
640	GO_EMBRYONIC_CAMERA_TYPE_EYE_MORPHOGENESIS	0.188081936685289	0.85003264891533	0.136490437780413	0.529199867508348	1.2584183370776	18	c("TBX2"	"WNT5A"	"TWIST1"	"FRS2")
641	GO_EMBRYONIC_CRANIAL_SKELETON_MORPHOGENESIS	0.448154657293497	1	0.0780892306943345	0.359803203674473	0.997505694255483	39	c("FOXC2"	"PDGFRA"	"GRHL2"	"PAX5"	"SPEF2"	"SIX1"	"SMAD2"	"SIX4"	"BMP4"	"RDH10"	"WDR19"	"GNAS"	"MTHFD1"	"TBX15"	"TWIST1")
642	GO_EMBRYONIC_DIGESTIVE_TRACT_DEVELOPMENT	0.00395357566248488	0.156398868586193	0.407017918923954	0.701077772249638	1.74590711347569	23	c("FOXF1"	"TCF7"	"ADA"	"RARRES2"	"TGFB2"	"PITX2"	"PKDCC"	"PDGFRA"	"SHOX2"	"HLX"	"PCSK5"	"GLI3")
643	GO_EMBRYONIC_DIGESTIVE_TRACT_MORPHOGENESIS	0.0192350897228783	0.373474445949791	0.352487857583619	0.729437127136632	1.58915694323195	12	c("FOXF1"	"TCF7"	"PITX2"	"PDGFRA"	"SHOX2"	"HLX"	"GLI3")
644	GO_EMBRYONIC_DIGIT_MORPHOGENESIS	0.00746672395549544	0.225196394497743	0.407017918923954	0.571882966100249	1.59506395196503	42	c("TBX2"	"NOG"	"ZBTB16"	"B9D1"	"MSX1"	"NOTCH1"	"GRHL2"	"WDPCP"	"MYCN"	"HDAC1"	"ECE1"	"TRAF3IP1"	"GLI3"	"HDAC2"	"MKS1"	"BMP4"	"LRP4")
645	GO_EMBRYONIC_EYE_MORPHOGENESIS	0.279926335174954	0.906094420600858	0.107972360317345	0.458104952218237	1.14082734677183	23	c("TBX2"	"FBN1"	"RARG")
646	GO_EMBRYONIC_FORELIMB_MORPHOGENESIS	0.0313653136531365	0.490991968743217	0.352171384439073	0.672239417742196	1.57029266026168	16	c("CACNA1C"	"HOXA9"	"MSX1"	"SHOX2"	"RECK"	"TBX5")
647	GO_EMBRYONIC_HEART_TUBE_DEVELOPMENT	0.00105611866607902	0.0872827562584263	0.45505986738723	0.610962492479215	1.76952780516935	50	c("DLL1"	"TBX2"	"GJA5"	"FGF8"	"FOXC2"	"NOTCH1"	"FOXC1"	"ARL13B"	"VANGL2"	"NDRG4"	"NPHP3"	"CCDC103"	"SETDB2"	"ENG"	"TRAF3IP1"	"SMO"	"SUFU"	"STIL"	"BBS7")
648	GO_EMBRYONIC_HEART_TUBE_MORPHOGENESIS	0.00513638352709556	0.177589943833091	0.407017918923954	0.588861228841167	1.64241877186761	42	c("DLL1"	"TBX2"	"FGF8"	"NOTCH1"	"ARL13B"	"VANGL2"	"NDRG4"	"NPHP3"	"CCDC103"	"SETDB2"	"ENG"	"SMO"	"SUFU"	"STIL"	"BBS7")
649	GO_EMBRYONIC_HEMOPOIESIS	0.88768898488121	1	0.0546808488785442	-0.290848924279173	-0.654747057833193	12	c("HIF1A"	"STK4"	"TGFBR2"	"VEGFA"	"GATA1")
650	GO_EMBRYONIC_HINDLIMB_MORPHOGENESIS	0.0186566018532498	0.365378644087022	0.352487857583619	0.686847273061827	1.60441533647669	16	c("ZBTB16"	"MMP13"	"PITX2"	"FGF8"	"MSX1"	"NOTCH1"	"RARG")
651	GO_EMBRYONIC_MORPHOGENESIS	3.49743275887454e-07	0.000686735306152135	0.674962860011025	0.459868594262969	1.74045162196427	383	c("SNAI1"	"MMP9"	"DLL1"	"TBX2"	"GJB5"	"NOG"	"EPHB2"	"WNT6"	"FOXF1"	"RBP4"	"CACNA1C"	"ITGB4"	"GLI1"	"ZBTB16"	"COL6A1"	"NTN1"	"FRZB"	"DACT1"	"SP8"	"TCF7"	"COL12A1"	"USH1G"	"MDFI"	"IRX3"	"HOXB2"	"GJA5"	"TBX6"	"FRAS1"	"MMP13"	"PITX2"	"HOXA9"	"SATB2"	"FBN1"	"SOBP"	"FGF8"	"FOXC2"	"GDF7"	"B9D1"	"WNT4"	"FN1"	"MMP15"	"MSX1"
TLX2	"SHOX2"	"TRIM15"	"PAX5"	"RECK"	"PBX2"	"CCDC103"	"SEMA4C"	"SPEF2"	"GATA3"	"SETDB2"	"ADM"	"RARG"	"RSPO3"	"WDPCP"	"TBX5"	"MYCN"	"SIX1"	"HLX"	"KIF20B"	"BCL10"	"FZD3"	"ACVR2B"	"SDC4"	"ENG"	"PTK7"	"HDAC1"	"ECE1"	"HOXB6"	"CYP26B1"	"TRAF3IP1"	"SMO"	"NANOG"	"SMAD2"	"SIX4"	"KAT2A"	"SUFU"	"FLT1"	"DYNC2H1"	"GLI3"	"RNF2"	"STIL"	"HDAC2"	"PRKRA"	"CEP290"	"BBS7")
652	GO_EMBRYONIC_ORGAN_DEVELOPMENT	3.75386184408925e-06	0.00339649419653196	0.627256739718528	0.46751090624991	1.72104695688235	285	c("SNAI1"	"DLL1"	"TBX2"	"GJB5"	"NOG"	"EPHB2"	"FOXF1"	"RBP4"	"GLI1"	"NTN1"	"PLAC1"	"FRZB"	"TCF7"	"ADA"	"USH1G"	"MDFI"	"RARRES2"	"HOXB2"	"GJA5"	"TGFB2"	"PITX2"	"SATB2"	"FBN1"	"CITED1"	"SOBP"	"FGF8"	"FOXC2"	"MSX1"	"NOTCH1"	"WNT11"	"FOXC1"	"PKDCC"	"PDGFRA"	"OTX1"	"HOXB3"	"ARL13B"	"HMX2"	"EDN1"	"VANGL2"	"NDRG4"	"GRHL2"	"NPHP3"
653	GO_EMBRYONIC_ORGAN_MORPHOGENESIS	6.17819255989244e-05	0.0279501431409534	0.538434096309916	0.484772829251021	1.70852439125594	191	c("DLL1"	"TBX2"	"NOG"	"EPHB2"	"FOXF1"	"RBP4"	"GLI1"	"NTN1"	"FRZB"	"TCF7"	"USH1G"	"MDFI"	"HOXB2"	"PITX2"	"SATB2"	"FBN1"	"SOBP"	"FGF8"	"FOXC2"	"MSX1"	"NOTCH1"	"WNT11"	"PDGFRA"	"OTX1"	"HOXB3"	"ARL13B"	"HMX2"	"EDN1"	"VANGL2"	"NDRG4"	"GRHL2"	"NPHP3"	"SHOX2"	"PAX5"	"CCDC103"	"SPEF2"	"GATA3"	"SETDB2"	"RARG"	"WDPCP"	"MYCN"	"SIX1"
654	GO_EMBRYONIC_PATTERN_SPECIFICATION	0.17636684303351	0.827707624222423	0.137250779610133	0.442695088919747	1.22531933350433	40	c("DLL1"	"ZBTB16"	"TBX6"	"SATB2"	"CITED1")
655	GO_EMBRYONIC_PLACENTA_DEVELOPMENT	0.032258064516129	0.497839135654262	0.332263053752429	0.466662781139891	1.4068566072059	65	c("SNAI1"	"GJB5"	"PLAC1"	"MDFI"	"CITED1")
656	GO_EMBRYONIC_PLACENTA_MORPHOGENESIS	0.420856610800745	0.991643389199255	0.0845557442441281	0.430478199704781	1.02366174574317	18	c("GJB5"	"GRHL2"	"ADM"	"RSPO3")
657	GO_EMBRYONIC_SKELETAL_SYSTEM_DEVELOPMENT	0.00300917524745957	0.137510190096031	0.431707695803346	0.493161589830315	1.57206356384209	93	c("NOG"	"RBP4"	"MDFI"	"SULF2"	"HOXB2"	"COL1A1"	"DLX1"	"HOXA9"	"SATB2"	"FOXC2"	"WNT11"	"PDGFRA"	"HOXB3"	"GRHL2"	"SHOX2"	"PAX5"	"SPEF2"	"MYCN"	"SIX1"	"HOXB6"	"SMAD2"	"SIX4"	"PCSK5"	"GLI3"	"HOXC6"	"MKS1"	"BMP4"	"RDH10")
658	GO_EMBRYONIC_SKELETAL_SYSTEM_MORPHOGENESIS	0.0865874363327674	0.669609507640068	0.197822021315103	0.42611309562342	1.30193329844061	71	c("NOG"	"MDFI"	"HOXB2"	"SATB2"	"FOXC2"	"PDGFRA"	"HOXB3"	"GRHL2"	"SHOX2"	"PAX5"	"SPEF2"	"MYCN"	"SIX1"	"HOXB6"	"SMAD2"	"SIX4"	"GLI3"	"BMP4"	"RDH10")
659	GO_EMBRYO_DEVELOPMENT	3.01236787214069e-05	0.0170349403169556	0.575610261071129	0.374094055039015	1.47256807857909	650	c("SNAI1"	"MMP9"	"DLL1"	"TBX2"	"GJB5"	"NOG"	"EPHB2"	"WNT6"	"FOXF1"	"RBP4"	"CACNA1C"	"ITGB4"	"GLI1"	"ZBTB16"	"COL6A1"	"NTN1"	"PLAC1"	"FRZB"	"DACT1"	"SP8"	"TCF7"	"ADA"	"COL12A1"	"USH1G"	"MDFI"	"RARRES2"	"SULF2"	"IRX3"	"HOXB2"	"GJA5"	"TBX6"	"COL1A1"	"FRAS1"	"DLX1"	"TANC2"	"HES7"	"TGFB2"	"MMP13"	"PITX2"	"HOXA9"	"SATB2"	"APBA1"
WNT11	"FOXC1"	"PKDCC"	"PICK1"	"PDGFRA"	"OTX1"	"HOXB3"	"LHX2"	"ARL13B"	"HMX2"	"EDN1"	"IRX2"	"VANGL2"	"NDRG4"	"GRHL2"	"NPHP3"	"TLX2"	"SHOX2"	"TRIM15"	"THRA"	"PAX5"	"RECK"	"ZFP57"	"PBX2"	"CCDC103"	"RGS19"	"SEMA4C"	"SPEF2"	"GATA3"	"SETDB2"	"FAS"	"P2RY2"	"ADM"	"HEG1"	"RARG"	"RSPO3"	"IFT140"	"WDPCP"	"TBX5"	"MYCN"	"SIX1"	"HLX"	"RGS20"	"NRG1"	"ALKBH1")
660	GO_EMBRYO_DEVELOPMENT_ENDING_IN_BIRTH_OR_EGG_HATCHING	0.00484371291681701	0.173912359013334	0.407017918923954	0.352770751811738	1.34596045105487	420	c("SNAI1"	"DLL1"	"GJB5"	"NOG"	"FOXF1"	"RBP4"	"PLAC1"	"DACT1"	"TCF7"	"ADA"	"MDFI"	"RARRES2"	"SULF2"	"HOXB2"	"TBX6"	"COL1A1"	"DLX1"	"TANC2"	"HES7"	"PITX2"	"HOXA9"	"SATB2"	"APBA1"	"CITED1"	"FGF8"	"FOXC2"	"PPP2R3A"	"GDF7"	"B9D1"	"MSX1"	"NOTCH1"	"FZD1"	"WNT11"	"FOXC1"	"PDGFRA"	"HOXB3"	"LHX2"	"ARL13B"	"EDN1"	"VANGL2"	"GRHL2"	"SHOX2"
KIF20B	"BCL10"	"FZD3"	"SDC4"	"ARNT2"	"PTK7"	"ECE1"	"HOXB6"	"TRAF3IP1")
661	GO_EMBRYO_IMPLANTATION	0.576427255985267	1	0.0676760401641789	0.359065207603687	0.929364346330697	26	c("MMP9"	"PTGS2"	"RECK")
662	GO_ENDOCARDIAL_CUSHION_DEVELOPMENT	0.012592430726149	0.298086875135446	0.380730400722792	0.659927500089414	1.66075923069337	24	c("SNAI1"	"TBX2"	"FOXF1"	"TGFB2"	"FGF8"	"MSX1"	"NOTCH1")
663	GO_ENDOCARDIAL_CUSHION_MORPHOGENESIS	0.00580603046374479	0.191726144656799	0.407017918923954	0.762186632322695	1.75393785686937	15	c("SNAI1"	"TBX2"	"TGFB2"	"FGF8"	"MSX1"	"NOTCH1")
664	GO_ENDOCHONDRAL_BONE_MORPHOGENESIS	0.106194690265487	0.698860452082944	0.181383128498408	0.496481353767208	1.35090006447742	33	c("ALPL"	"COL27A1"	"COL1A1"	"MMP13"	"FGFR3"	"SHOX2"	"THBS3"	"PEX7"	"RARG"	"SERPINH1"	"CARM1")
665	GO_ENDOCRINE_PANCREAS_DEVELOPMENT	0.215722120658135	0.871556757180361	0.125033367555272	0.485857060859974	1.20146773354014	22	c("DLL1"	"ONECUT2"	"IL6"	"SMO"	"BMP4")
666	GO_ENDOCRINE_PROCESS	0.21731123388582	0.871556757180361	0.125033367555272	0.488868642859011	1.20177465972292	21	c("MME"	"RASL10B"	"EDN1"	"AVPR1A"	"GATA3"	"RPS6KA2"	"EDN2"	"NOX1"	"ECE1"	"CORIN"	"PCSK5")
667	GO_ENDOCRINE_SYSTEM_DEVELOPMENT	0.00300313139454705	0.137510190096031	0.431707695803346	0.540067541697372	1.63992754000425	68	c("DLL1"	"NOG"	"GLI1"	"TG"	"PITX2"	"FGF8"	"WNT4"	"WNT11"	"HOXB3"	"THRA"	"ONECUT2"	"GATA3"	"IL6"	"SIX1"	"ARID5B")
668	GO_ENDOCYTIC_RECYCLING	0.153846153846154	0.790909090909091	0.166933848713193	-0.490062677418103	-1.27472374031955	22	c("EHD4"	"DENND1B"	"MICALL2"	"LMTK2"	"VPS53"	"EHD3"	"EPS15")
669	GO_ENDOCYTOSIS	0.573407202216066	1	0.0894366833718621	-0.243881293856765	-0.958960117956808	340	c("SYT2"	"HTR2B"	"LRP8"	"CD9"	"FCHO1"	"CLEC7A"	"LRP2"	"TULP1"	"VAV3"	"CALCRL"	"TUB"	"HTR1B"	"SORT1"	"EHD4"	"TFRC"	"ADRB2"	"APOBR"	"ITSN2"	"PLCG2"	"SYNRG"	"LRSAM1"	"ELMO1"	"BAIAP2"	"COLEC11"	"PECAM1"	"RAMP1"	"PLA2G6"	"RIN1"	"CAV2"	"TUSC2"	"OLR1"	"CD93"	"SNX10"	"SNX32"	"LDLR"	"ELMO3"	"PSTPIP1"	"DBNL"	"ABCA7"	"AXL"	"CLTB"	"MARCH2"
SNX30	"TOM1"	"GRN"	"PLD2"	"WASF2"	"RABGEF1"	"ATP6V1H"	"UNC13D"	"CLTC"	"USP20"	"MYO7A"	"EPS15"	"PYCARD"	"LRP10"	"EEA1"	"RAB20"	"ACTG1"	"GRB2"	"CD47"	"DNM2"	"PACSIN2"	"LY75"	"AMN"	"SH3GL1")
670	GO_ENDODERMAL_CELL_DIFFERENTIATION	0.0507246376811594	0.555637435519528	0.271288554688953	0.558471114944551	1.46809189167674	29	c("MMP9"	"COL6A1"	"COL12A1"	"FN1"	"MMP15")
671	GO_ENDODERM_DEVELOPMENT	0.0139007945733716	0.311766449248547	0.380730400722792	0.540082483969622	1.55225686836716	49	c("MMP9"	"NOG"	"COL6A1"	"COL12A1"	"FGF8"	"FN1"	"MMP15"	"NOTCH1")
672	GO_ENDODERM_FORMATION	0.0134222302591235	0.306677624708458	0.380730400722792	0.586229077634982	1.58725995581656	35	c("MMP9"	"NOG"	"COL6A1"	"COL12A1"	"FN1"	"MMP15")
673	GO_ENDOMEMBRANE_SYSTEM_ORGANIZATION	0.855524079320113	1	0.0694481442003175	-0.224184804358642	-0.89848823050429	391	c("ATP8B3"	"TSPAN15"	"FA2H"	"NUP210"	"MAP7"	"KRT18"	"ALS2CL"	"TULP1"	"ANXA8"	"JUP"	"TUB"	"LAMA5"	"DPP6"	"RAB27A"	"TRDN"	"CHMP4C"	"HOOK1"	"WRB"	"REEP4"	"EPB41L3"	"TSPAN33"	"BAIAP2"	"SUN1"	"CLCN3"	"RAMP1"	"FLOT2"	"AHNAK2"	"PRKCB"	"EFR3B"	"CAV2"	"PACS2"	"PKP2"	"DNAJC28"	"SNX10"	"PLK3"	"COL4A3BP"	"LYST"	"ABCA7"	"TRIM72"	"MYO18A"	"AKTIP"	"BAG4"
PRKCA	"ANK3"	"WHAMM"	"ZFYVE27"	"ATP2A2"	"REEP1"	"ARHGAP21"	"CACNB2"	"MYO5A"	"PACSIN2"	"VPS18"	"AMN"	"ATL2"	"SERPINE2"	"EXOC8")
674	GO_ENDOPLASMIC_RETICULUM_CALCIUM_ION_HOMEOSTASIS	0.720073664825046	1	0.0570059526582387	0.340703035252927	0.832921632284744	20	c("TGM2"	"KCTD17"	"ATP2A1"	"BBC3"	"FIS1"	"APP"	"BAX")
675	GO_ENDOPLASMIC_RETICULUM_ORGANIZATION	0.430205949656751	0.998077803203661	0.0949751525905595	-0.365956200624396	-1.03046213808461	34	c("TRDN"	"WRB"	"CAV2"	"COL4A3BP"	"REEP1"	"ATL2"	"RTN3"	"EIF2AK3")
676	GO_ENDOPLASMIC_RETICULUM_TO_CYTOSOL_TRANSPORT	0.743970315398887	1	0.055826471778749	0.334108306013947	0.804981243853416	19	c("FKBP1B"	"RYR1"	"HERPUD1"	"RYR2")
677	GO_ENDOSOME_ORGANIZATION	0.0731707317073171	0.63393135619652	0.261663521711573	-0.444491824491076	-1.34976446206168	56	c("ALS2CL"	"ANXA8"	"RAB27A"	"CHMP4C"	"HOOK1"	"CLCN3"	"SNX10"	"AKTIP"	"RAB11A"	"VPS18"	"EXOC8"	"CHMP1B"	"HOOK2"	"VPS11"	"ARFGEF2"	"TMEM127"	"CHMP2A")
678	GO_ENDOSOME_TO_LYSOSOME_TRANSPORT	0.0483870967741935	0.553129055922352	0.315324831550005	-0.508491480291209	-1.46055821537359	38	c("RILP"	"SORT1"	"DENND3"	"HOOK1"	"ADRB2"	"MTM1"	"LYST"	"AKTIP"	"SNX16"	"TGFBRAP1"	"VPS33A"	"RHOB"	"VPS18"	"HOOK2"	"VPS11"	"TRAK1")
679	GO_ENDOTHELIAL_CELL_DEVELOPMENT	0.61503416856492	1	0.0751181635276301	-0.314378968237272	-0.890583009878458	35	c("NOTCH4"	"WNT7B"	"ICAM1"	"MSN"	"MET"	"PPP1R16B"	"TJP2"	"TJP1")
680	GO_ENDOTHELIAL_CELL_DIFFERENTIATION	0.556492411467116	1	0.0650877566917313	0.319728963314216	0.940842994323284	54	c("DLL1"	"COL18A1"	"PDE2A"	"S1PR1"	"NOTCH1"	"HEG1"	"NRG1"	"ACVR2B"	"ENG")
681	GO_ENDOTHELIAL_CELL_MIGRATION	0.850352112676056	1	0.0472587336673259	0.271863153007778	0.755139916338792	41	c("PTP4A3"	"PLXND1"	"EGR3"	"DPP4"	"EPHB4"	"CYP1B1")
682	GO_ENDOTHELIAL_CELL_PROLIFERATION	0.660130718954248	1	0.0692836467392548	-0.34531469508123	-0.874289881985678	20	c("NRARP"	"TEK"	"PRKX"	"PIK3CB")
683	GO_ENDOTHELIAL_TUBE_MORPHOGENESIS	0.993548387096774	1	0.0492917662312669	-0.199763004237979	-0.431919415031154	10	c("RHOB"	"CSNK2B"	"CTNNB1"	"RBPJ"	"RHOA")
684	GO_ENDOTHELIUM_DEVELOPMENT	0.369308600337268	0.962259395269742	0.0862865626267245	0.35198538719632	1.06881174219086	68	c("DLL1"	"COL18A1"	"GJA5"	"PDE2A"	"CD34"	"FOXC2"	"S1PR1"	"NOTCH1")
685	GO_ENERGY_COUPLED_PROTON_TRANSPORT_DOWN_ELECTROCHEMICAL_GRADIENT	0.38562091503268	0.968502436835862	0.0985499803531691	-0.419504084448519	-1.0621273340213	20	c("ATP6V0A4"	"ATP6V0A1"	"ATP5G2"	"TCIRG1"	"ATP5D")
686	GO_ENERGY_DERIVATION_BY_OXIDATION_OF_ORGANIC_COMPOUNDS	0.514925373134328	1	0.0894366833718621	-0.261699027679456	-0.957207579456811	178	c("PPP1R3E"	"PPARGC1A"	"GFPT2"	"KL"	"COX15"	"GBE1"	"PYGB"	"PHKG2"	"MDH1"	"ME3"	"PRKAG2"	"SLC25A13"	"GNMT"	"EPM2A"	"SIRT3"	"COX5A"	"ALDH5A1"	"UQCRFS1"	"PER2"	"SURF1"	"STK40"	"NDUFB5"	"PDHA1"	"COX10"	"ACO2"	"UQCRQ"	"IDH3A"	"PDHB"	"NDUFA10"	"ETFDH"	"NDUFS7"	"PGM2"	"NDUFA6"	"IDH3B"	"CYC1"	"SLC25A12"	"NDUFS2"	"IMMP2L"	"NDUFS1"	"MYC"	"CHCHD5"	"MDH2"
DLST	"UQCRC2"	"NDUFB7"	"COX5B"	"COX6B1"	"PHKG1"	"AGL"	"TAZ"	"COX4I1"	"CS"	"CYCS"	"SDHA"	"NDUFB3"	"NDUFA8"	"SDHD"	"UQCRC1")
687	GO_ENERGY_HOMEOSTASIS	0.550755939524838	1	0.0780892306943345	-0.415440445402929	-0.935222332372771	12	AMPD3
688	GO_ENERGY_RESERVE_METABOLIC_PROCESS	0.381516587677725	0.968502436835862	0.104343952581949	-0.34330033082146	-1.03992516266361	49	c("PPP1R3E"	"GFPT2"	"KL"	"GBE1"	"PYGB"	"PHKG2"	"PRKAG2"	"GNMT"	"EPM2A"	"PER2"	"STK40")
689	GO_ENSHEATHMENT_OF_NEURONS	0.783050847457627	1	0.0492917662312669	0.272691514940109	0.825283514977582	66	c("KCNJ10"	"JAM3"	"GPC1"	"DHH"	"LGI4"	"NFASC"	"ERBB2"	"FAM126A"	"NRG1"	"AMIGO1"	"TSPAN2"	"CNTN2")
690	GO_ENTEROENDOCRINE_CELL_DIFFERENTIATION	0.0599250936329588	0.593452984318168	0.252961123069611	0.692847471844829	1.47820861423812	11	c("DLL1"	"SMO"	"BMP4")
691	GO_ENTRAINMENT_OF_CIRCADIAN_CLOCK	0.305494505494506	0.922399380173714	0.11378726182188	-0.432131362259546	-1.12403603006664	22	c("USP2"	"BHLHE40"	"CRTC1"	"SIK1"	"ID2"	"CRY2")
692	GO_ENTRAINMENT_OF_CIRCADIAN_CLOCK_BY_PHOTOPERIOD	0.20824295010846	0.861059678940822	0.140406238523342	-0.502321719483203	-1.21861346310214	17	c("USP2"	"BHLHE40"	"CRTC1"	"SIK1"	"ID2"	"CRY2")
693	GO_ENZYME_LINKED_RECEPTOR_PROTEIN_SIGNALING_PATHWAY	0.948148148148148	1	0.0342688261591917	0.215726916472033	0.833557746404691	503	c("MMP9"	"NOG"	"EPHB2"	"IGF2"	"TXK"	"SHC2"	"PTPRU"	"FLT4"	"GDF9"	"IL31RA"	"SULF2"	"FRS3"	"SH2B2"	"MAPKAPK3"	"NRTN"	"TGFB2"	"EFNA3"	"ZCCHC18"	"EFNA4"	"CITED1"	"FGF8"	"PDGFRL"	"HSPB1"	"FOXC2"	"EFNA2"	"GDF7"	"BAMBI"	"FGFR3"	"STAP1"	"MSX1"	"EPHA5"	"REPS2"	"SLC39A5"	"AMHR2"	"FOXC1"	"PDGFRA"	"RPS6KA5"	"BTBD11"	"COL3A1"	"KALRN"	"GHR"	"ANGPT2"
ARID5B	"CCL2"	"ENG"	"PTPN2"	"SMAD7"	"MAGI2"	"TIAM1")
694	GO_EPHRIN_RECEPTOR_SIGNALING_PATHWAY	0.067001675041876	0.616088572946031	0.224966093540314	0.434404449779634	1.33873850894441	73	c("MMP9"	"EPHB2"	"EFNA3"	"EFNA4"	"EFNA2"	"EPHA5"	"KALRN"	"APH1B"	"EPHB4"	"DNM1"	"EFNB3"	"TIAM1"	"SDC2"	"FYN")
695	GO_EPIBOLY	0.945770065075922	1	0.0519512476197082	-0.240965278458174	-0.584572637574566	17	c("LCP1"	"HBEGF")
696	GO_EPIDERMAL_CELL_DIFFERENTIATION	0.213592233009709	0.87149766374293	0.147331213699377	-0.361265813901654	-1.15453294957759	75	c("CRCT1"	"TGM3"	"LOR"	"SPRR1A"	"FA2H"	"CLIC5"	"EVPL"	"KLF4"	"LCE3C"	"CASP14"	"DNASE1L2")
697	GO_EPIDERMAL_GROWTH_FACTOR_RECEPTOR_SIGNALING_PATHWAY	0.15668202764977	0.796371771206435	0.169570644405628	-0.415241923177687	-1.22068460599138	41	c("BTC"	"SOX9"	"HRAS"	"IQGAP1"	"PLCE1"	"KRAS"	"EPS8"	"EGF"	"HBEGF"	"PDPK1"	"KIF16B"	"PAG1"	"EPS15"	"GRB2")
698	GO_EPIDERMIS_DEVELOPMENT	0.0953947368421053	0.676023735002608	0.184706471207739	0.368829196664369	1.25163993851951	143	c("SNAI1"	"DLL1"	"GJB5"	"WNT10A"	"GLI1"	"HOXB13"	"DSP"	"APCDD1"	"TGFB2"	"PITX2"	"CDSN"	"EDA2R"	"KRT15"	"CST6"	"DCT"	"NOTCH1"	"KRT14"	"LHX2"	"VANGL2"	"GRHL2"	"ABCA12"	"IFT74")
699	GO_EPIDERMIS_MORPHOGENESIS	0.0593692022263451	0.593452984318168	0.252961123069611	0.597594538114516	1.43980974418322	19	c("SNAI1"	"WNT10A"	"TGFB2"	"NOTCH1")
700	GO_EPITHELIAL_CELL_APOPTOTIC_PROCESS	0.333333333333333	0.940552995391705	0.107554375265169	-0.418492298925898	-1.10085256466369	23	c("KRT18"	"E2F2"	"STK4"	"BID"	"FGF21"	"RB1"	"BCL2L1"	"TGFBR2"	"MTCH2"	"DAB2IP")
701	GO_EPITHELIAL_CELL_CELL_ADHESION	0.153846153846154	0.790909090909091	0.16440575583821	-0.595510947601924	-1.31263686595958	11	c("CAMSAP3"	"JUP"	"PLEKHA7")
702	GO_EPITHELIAL_CELL_DEVELOPMENT	0.637239165329053	1	0.0562940749700968	0.271194242153661	0.912228611574315	127	c("DLL1"	"COL18A1"	"HOXB13"	"FOXJ1"	"CDKN1A"	"SDC1"	"CITED1"	"PDE2A"	"FOXC2"	"WNT4"	"NOTCH1"	"WNT5B"	"GRHL2"	"IFT74"	"ONECUT2"	"GATA3"	"HEG1"	"RARG"	"WDPCP")
703	GO_EPITHELIAL_CELL_DIFFERENTIATION	0.636118598382749	1	0.0822054920415869	-0.241909866864424	-0.942214429551704	303	c("NOTCH4"	"CRCT1"	"ALDOC"	"BFSP2"	"TGM3"	"LOR"	"SPRR1A"	"ELF5"	"FA2H"	"CLIC5"	"GDNF"	"HEY2"	"KLF2"	"EYA1"	"PTK6"	"EVPL"	"KLF4"	"EPB41L5"	"LAMA5"	"RAB27A"	"LCE3C"	"UPK1A"	"CASP14"	"DNASE1L2"	"CPT1A"	"WNT7B"	"DHRS9"	"NTRK3"	"ANXA4"	"SOX9"	"SIPA1L3"	"ICAM1"	"PDGFB"	"MSN"	"TPP1"	"MET"	"PPP1R16B"	"PSAP"	"HSD17B4"	"FAM20C"	"HIF1A"	"VIM"
RARB	"FEM1B"	"FNDC3A"	"LEF1"	"MYO7A"	"SLC7A11"	"EDF1"	"NRP1")
704	GO_EPITHELIAL_CELL_DIFFERENTIATION_INVOLVED_IN_KIDNEY_DEVELOPMENT	0.432029795158287	1	0.083129129135339	0.427135791361555	1.015713618377	18	c("FOXJ1"	"CD34"	"FOXC2"	"NOTCH1"	"MAGI2"	"BMP4")
705	GO_EPITHELIAL_CELL_FATE_COMMITMENT	0.0651769087523277	0.606708508632779	0.241339976815091	0.702588612498242	1.48351049248651	10	c("DLL1"	"NOTCH1")
706	GO_EPITHELIAL_CELL_MATURATION	0.254681647940075	0.897944832592324	0.115240003147781	0.574451141895834	1.22560687729481	11	c("HOXB13"	"CDKN1A")
707	GO_EPITHELIAL_CELL_MORPHOGENESIS	0.733333333333333	1	0.0650877566917313	-0.302300862561798	-0.829575917813687	29	c("NOTCH4"	"GDNF"	"EPB41L5"	"SIPA1L3"	"MET"	"GREM1")
708	GO_EPITHELIAL_CELL_PROLIFERATION	0.58780487804878	1	0.0810802057550866	-0.303659577709044	-0.92210673846613	56	c("NRARP"	"IGFBP5"	"SOX9"	"BTBD10"	"TEK"	"PRKX"	"CCND1"	"IGFBP4"	"PIK3CB"	"BCL2L2"	"ID2")
709	GO_EPITHELIAL_CILIUM_MOVEMENT	0.832402234636871	1	0.0508054139066364	0.332384190425616	0.701826681021348	10	c("NPHP3"	"CCDC103"	"ROPN1L")
710	GO_EPITHELIAL_STRUCTURE_MAINTENANCE	0.274582560296846	0.902945447374554	0.109684061970549	0.539309632246139	1.17494382278034	12	c("RBP4"	"CROCC"	"MUC6")
711	GO_EPITHELIAL_TO_MESENCHYMAL_TRANSITION	0.0147953070247705	0.321915223586836	0.380730400722792	0.573144710539116	1.58638600765375	40	c("SNAI1"	"NOG"	"S100A4"	"TGFB2"	"FGF8"	"WNT4"	"MSX1"	"NOTCH1"	"WNT11"	"HAS2")
712	GO_EPITHELIAL_TUBE_BRANCHING_INVOLVED_IN_LUNG_MORPHOGENESIS	0.253258845437616	0.89657010476249	0.115240003147781	0.489249179070222	1.16341703039526	18	c("FOXF1"	"TNC"	"VANGL2")
713	GO_EPITHELIUM_DEVELOPMENT	0.0141483342551976	0.313760118482911	0.380730400722792	0.321390945734688	1.25949080079552	613	c("SNAI1"	"DLL1"	"TBX2"	"GJB5"	"NOG"	"WNT6"	"FOXF1"	"CRLF1"	"COL18A1"	"WNT10A"	"GLI1"	"TNC"	"NTN1"	"FRZB"	"DACT1"	"HOXB13"	"TCF7"	"DSP"	"TGM2"	"IL31RA"	"APCDD1"	"IRX3"	"HOXB2"	"GJA5"	"TBX6"	"FRAS1"	"CALB1"	"FOXJ1"	"FAT4"	"HES7"	"TGFB2"	"CDKN1A"	"KLHL3"	"SDC1"	"PLXND1"	"PITX2"	"CDSN"	"ADAMTS16"	"CITED1"	"PDE2A"	"EDA2R"	"FGF8"
FZD1	"WNT11"	"WNT5B"	"TST"	"FOXC1"	"KRT14"	"LHX2"	"VDR"	"ARL13B"	"EDN1"	"IRX2"	"VANGL2"	"NDRG4"	"GRHL2"	"NPHP3"	"DLG3"	"ABCA12"	"ARG2"	"CTNNBIP1"	"CASP6"	"THRA"	"IFT74"	"CCDC103"	"RGS19"	"ONECUT2"	"SEMA4C"	"KRT10"	"GATA3"	"IL6"	"SETDB2"	"ADM"	"HEG1"	"RARG"	"RSPO3"	"IFT140"	"WDPCP"	"TBX5"	"MYCN"	"SIX1")
714	GO_ERAD_PATHWAY	0.5	1	0.0897104652742981	-0.310653086663799	-0.964976884293668	67	c("TMUB1"	"RHBDD1"	"EDEM2"	"FBXO6"	"RNF139"	"UBQLN2"	"WFS1"	"DNAJB9"	"EDEM3"	"TRIM25"	"AUP1"	"RNF185"	"MARCH6"	"TOR1A"	"NPLOC4"	"SYVN1"	"UBXN4"	"PSMC1"	"MAN1B1"	"UBE2J1"	"EDEM1"	"PSMC6"	"BAG6"	"UBE2G2"	"TMEM129"	"PSMC4"	"FAF2"	"SEL1L"	"YOD1"	"DERL2"	"ATXN3"	"USP19"	"DERL1"	"CCDC47")
715	GO_ERBB2_SIGNALING_PATHWAY	0.045766590389016	0.542414825046041	0.323470511553299	-0.530763747727836	-1.49452843091126	34	c("NRG2"	"ERBB3"	"BTC"	"MATK"	"PTK6"	"HRAS"	"KRAS"	"EGF"	"HBEGF"	"CPNE3"	"GRB2")
716	GO_ERBB_SIGNALING_PATHWAY	0.0507246376811594	0.555637435519528	0.315324831550005	-0.457466572982434	-1.41511670564667	63	c("NRG2"	"ERBB3"	"BTC"	"MATK"	"PTK6"	"SOX9"	"MVP"	"HRAS"	"IQGAP1"	"PLCE1"	"KRAS"	"EPS8"	"EGF"	"HBEGF"	"PDPK1"	"KIF16B"	"CPNE3"	"PAG1"	"EPS15"	"GRB2")
717	GO_ERK1_AND_ERK2_CASCADE	0.0611353711790393	0.593460269691533	0.271288554688953	-0.631108580472449	-1.46500622455741	14	c("HTR2B"	"SOX9"	"EGF"	"IGF1"	"PTGER4"	"ITGAV"	"MAP2K1")
718	GO_ERROR_FREE_TRANSLESION_SYNTHESIS	0.606284658040665	1	0.0653834195468773	0.384670317768457	0.907365915447213	17	c("RPA2"	"RFC3"	"PCNA"	"RFC1"	"RCHY1"	"RPA3"	"RPA1"	"RPS27A"	"RFC2"	"RFC4"	"UBA52"	"POLH"	"VCP")
719	GO_ERROR_PRONE_TRANSLESION_SYNTHESIS	0.807050092764378	1	0.0520570030732099	0.316282283689824	0.762032255860186	19	c("POLK"	"POLE2"	"REV1"	"RPA2"	"RFC3"	"PCNA"	"RFC1")
720	GO_ERYTHROCYTE_DEVELOPMENT	0.859030837004405	1	0.0571258510018113	-0.292670750722041	-0.689337361054871	15	KLF2
721	GO_ERYTHROCYTE_HOMEOSTASIS	0.811138014527845	1	0.0643583367917361	-0.265272556205594	-0.804832036093335	53	c("AMPD3"	"KLF2"	"EPAS1"	"ADAR"	"INHBA"	"AXL"	"ALAS2"	"ID2"	"TGFBR3")
722	GO_ER_ASSOCIATED_UBIQUITIN_DEPENDENT_PROTEIN_CATABOLIC_PROCESS	0.451219512195122	1	0.0959206777921745	-0.329513741375019	-1.00061668935806	56	c("TMUB1"	"EDEM2"	"FBXO6"	"UBQLN2"	"WFS1"	"DNAJB9"	"EDEM3"	"AUP1"	"RNF185"	"TOR1A"	"NPLOC4"	"SYVN1"	"UBXN4"	"PSMC1"	"MAN1B1"	"UBE2J1"	"EDEM1"	"PSMC6"	"UBE2G2"	"TMEM129"	"PSMC4"	"FAF2"	"SEL1L"	"YOD1"	"DERL2"	"USP19"	"DERL1"	"CCDC47"	"RNF121"	"UBQLN1")
723	GO_ER_NUCLEUS_SIGNALING_PATHWAY	0.350332594235033	0.949334328149409	0.105520936843198	-0.393046001184539	-1.0882347435533	30	c("INSIG1"	"DDIT3"	"ATF6"	"SCAP"	"ATG10"	"ATP2A2"	"WFS1"	"EIF2AK3"	"INSIG2")
724	GO_ER_TO_GOLGI_VESICLE_MEDIATED_TRANSPORT	1	1	0.0567672387487446	-0.159978636602651	-0.565453645170933	141	c("F10"	"SEC22C"	"TRAPPC9"	"TFG"	"NRBP2"	"COL7A1"	"SEC22A"	"ANK1"	"SPAST"	"NSF"	"ANK3"	"WHAMM"	"ANKRD28"	"ATL2"	"SEC24A"	"VTI1B"	"CD55"	"GOSR1"	"TRAPPC8"	"COPG2"	"COG5"	"COG8"	"HYOU1"	"CTSZ"	"DYNC1H1"	"SEC23B"	"TRAPPC6A"	"SPTBN1"	"TEX261"	"TBC1D20"	"SPTB")
725	GO_ESTABLISHMENT_OF_CELL_POLARITY	0.88107202680067	1	0.0433636987883266	0.246971505362901	0.761111597749538	73	c("FOXF1"	"JAM3"	"BRSK1"	"FOXJ1"	"KIF26B"	"FSCN1"	"FRMD4B"	"NEK3"	"FRMD4A"	"PTK7"	"CYP26B1"	"CENPA"	"SLC9A3R1"	"PRKCZ"	"ZW10"	"CDK5RAP2"	"RAP2A"	"NUMA1")
726	GO_ESTABLISHMENT_OF_ENDOTHELIAL_BARRIER	0.58021978021978	1	0.0762797180809272	-0.341185155968743	-0.904503325294636	24	c("WNT7B"	"ICAM1"	"MSN"	"PPP1R16B"	"TJP2"	"TJP1")
727	GO_ESTABLISHMENT_OF_EPITHELIAL_CELL_POLARITY	0.519480519480519	1	0.0732558655828455	0.397897674631876	0.958671662111204	19	c("FOXF1"	"FRMD4B"	"FRMD4A"	"PTK7"	"SLC9A3R1"	"RAP2A"	"FBF1"	"WNT5A")
728	GO_ESTABLISHMENT_OF_LOCALIZATION_BY_MOVEMENT_ALONG_MICROTUBULE	0.977667493796526	1	0.0566484183613995	-0.205798820609535	-0.671756087077252	82	c("HAP1"	"MAP1B"	"BICD1"	"AP3M2"	"KLC3"	"AP3M1"	"MAP1S"	"HIF1A"	"CLN3")
729	GO_ESTABLISHMENT_OF_LOCALIZATION_IN_CELL	1	1	0.0828962134571565	-0.182570759328543	-0.784708455688345	1360	c("SYT2"	"CACNA1A"	"CD74"	"RTP4"	"SYN2"	"SNX31"	"SYT10"	"HTR2B"	"F10"	"HAP1"	"CCR7"	"GRIK5"	"SYNGR1"	"RTP3"	"TOM1L1"	"RANBP17"	"NUP210"	"MAP1B"	"SYN3"	"KIF5C"	"KRT18"	"PRKAA2"	"RAB3IP"	"ANXA8"	"RILP"	"EYA1"	"TPCN1"	"SORT1"	"BICD1"	"EHD4"	"DENND3"	"SYT13"	"HMGA1"	"RAB27A"	"AP3M2"	"SEC22C"	"KLC3"	"MAGEL2"	"TRDN"	"RAB3C"	"CHMP4C"	"HOOK1"
LAT	"RAMP1"	"AP3M1"	"DENND2A"	"LLGL2"	"ATG4D"	"ADAR"	"RPAIN"	"MAP1S"	"VPS45"	"RASSF9"	"PEX26"	"RAB6B"	"TBC1D2"	"FEZ1"	"PACS2"	"DNAJC28"	"MTM1"	"ITPR3"	"NMT2"	"VPS13D"	"TBC1D10C"	"RYR3"	"COL4A3BP"	"AP1S3"	"TRAPPC9"	"CCR5"	"SPRY1"	"STAR"	"GNPTAB"	"LMTK2"	"PRICKLE1"	"GIPC1"	"ATP8A1"	"LYST"	"HIF1A"	"ARHGEF2"	"TFG"	"MYO18A"	"CLTB"	"IFIT1"	"GABARAPL2"	"PRKAG2"	"AKTIP"	"RHBDD1"	"TOMM40L"	"CLN3"	"SCAMP2"	"RAB11A"	"ATP5G2"
CSPG5	"KRAS"	"NRBP2"	"RAB4A"	"RAB27B"	"SNAP29"	"LAT2"	"LCK"	"TINAGL1"	"NAGPA"	"SNX16"	"AFTPH"	"SLC25A37"	"SNX15"	"VPS13A"	"RAB3GAP2"	"TRPM2"	"STK25"	"SLC25A13"	"ACAA2"	"DDIT3"	"KATNB1"	"ABCA1"	"TGFBRAP1"	"SLC25A33"	"EGF"	"COL7A1"	"RAB3D"	"NAPB"	"C2CD4A"	"ERO1L"	"ATP5D"	"STX11"	"MRS2"	"TOM1"	"VPS53"	"LTBP2"	"TMEM102"	"KIF16B"	"OSBPL5"	"EHD3"	"DAG1"	"RAB21"	"RPH3AL"	"MILR1"	"BID"	"GRN"	"ESPL1"	"PLD2"	"SLC9A1"
ANK1	"AP1B1"	"TOB1"	"CORO7"	"STX1A"	"ZC3H3"	"ARF3"	"RABGEF1"	"CPT1B"	"RHOB"	"SPAST"	"NSF"	"CLTC"	"RAB11FIP5"	"MYO7A"	"EXOC1"	"ANK3"	"TRAM1"	"EPS15"	"WHAMM"	"HK2"	"RAB3A"	"ATP2A2"	"ATP2B4"	"EEA1"	"ARHGAP21"	"ANKRD28"	"SSX2IP"	"DNM2"	"MYO5A"	"FGF9"	"RANBP6"	"ACTN4"	"MCOLN1"	"VPS18"	"AMN"	"ATL2"	"VPS13C"	"STARD9"	"TBC1D9"	"SEC24A"	"MFN2"	"PIKFYVE"	"CHMP1B"	"TLK1"	"TBC1D8"	"IPO8"	"SHROOM2"	"VTI1B"	"OPA1"
SNX8	"NOL6"	"LRPPRC"	"CD55"	"NOL3"	"MKKS"	"PEX1"	"GOSR1"	"VPS26A"	"RAB36"	"ACD"	"CPSF2"	"ARV1"	"GOLGA4")
730	GO_ESTABLISHMENT_OF_MITOCHONDRION_LOCALIZATION	0.0318471337579618	0.495108017598004	0.376039306993639	-0.676853297886471	-1.56301662228126	13	c("MAP1B"	"MAP1S"	"FEZ1"	"HIF1A"	"SPAST"	"OPA1"	"LRPPRC"	"RHOT2"	"RHOT1"	"KIF1B")
731	GO_ESTABLISHMENT_OF_MITOTIC_SPINDLE_LOCALIZATION	0.742857142857143	1	0.0639271933359996	-0.313458900697075	-0.815351833031206	22	c("EYA1"	"SPRY1"	"ARHGEF2"	"ESPL1")
732	GO_ESTABLISHMENT_OF_MITOTIC_SPINDLE_ORIENTATION	0.681720430107527	1	0.0670512579829467	-0.345096879152812	-0.851040262866787	18	c("EYA1"	"SPRY1"	"ARHGEF2")
733	GO_ESTABLISHMENT_OF_NUCLEUS_LOCALIZATION	0.224264705882353	0.878126375889446	0.122679189568808	0.540248968570847	1.22416221493992	14	c("NTN1"	"SLC9A3R1"	"TMEM201"	"MYH10")
734	GO_ESTABLISHMENT_OF_PROTEIN_LOCALIZATION	1	1	0.0813027345384498	-0.207855229874642	-0.888174969475212	1167	c("RHOV"	"FFAR1"	"CD74"	"RTP4"	"ATP6V0E2"	"SNX31"	"HAP1"	"CCR7"	"SYNGR1"	"TSPAN15"	"ACAP1"	"RTP3"	"TOM1L1"	"RANBP17"	"EXOC6"	"NUP210"	"NOD2"	"KRT18"	"RAB3IP"	"LRP2"	"RILP"	"ILDR2"	"CALCRL"	"JUP"	"JAKMIP1"	"RASL10A"	"ATP6V0A4"	"LAMA5"	"RAB27A"	"AP3M2"	"SEC22C"	"RAB3C"	"CHMP4C"	"KIF17"	"HOOK1"	"RIMS2"	"TFRC"	"SEC31B"	"ATP6V0A1"	"AKAP5"	"HK1"	"WBP2"
SGSM2	"TMED4"	"RAMP1"	"FLOT2"	"AP3M1"	"DENND2A"	"ATP6V0B"	"ATG4D"	"ADAR"	"PRKCB"	"EFR3B"	"RPAIN"	"VPS45"	"RASSF9"	"PEX26"	"RAB6B"	"VTCN1"	"TBC1D2"	"PACS2"	"PKP2"	"MVP"	"MTM1"	"SNX10"	"SNX32"	"FOXP1"	"VPS13D"	"TBC1D10C"	"AP1S3"	"GNPTAB"	"LMTK2"	"RERG"	"PRICKLE1"	"GIPC1"	"AGAP1"	"LYST"	"NPNT"	"ARHGEF2"	"PDZD7"	"CLTB"	"IFIT1"	"GABARAPL2"	"AKTIP"	"RHBDD1"	"TOMM40L"	"SCAMP2"	"HRAS"	"RAB11A"	"ATP1B1"	"VAMP2"	"KRAS"
RUFY1	"RND2"	"ATP6V1C1"	"TCIRG1"	"FLOT1"	"NAGPA"	"SNX16"	"AFTPH"	"SNX15"	"CUBN"	"VPS13A"	"RAB3GAP2"	"KATNB1"	"ABCA1"	"TGFBRAP1"	"ATP6V1F"	"EGF"	"RAB3D"	"NAPB"	"STEAP3"	"TMED5"	"CYB5R4"	"GPM6B"	"STX11"	"SNX30"	"TOM1"	"AP4S1"	"STXBP2"	"VPS53"	"TRAF3IP2"	"LTBP2"	"EHD3"	"MYO5B"	"OLFM2"	"DAG1"	"RAB21"	"RPH3AL"	"BID"	"DENND4C"	"SEC22A"	"VPS33A"	"ZFAND2B"	"RERE"	"ANK1"	"AP1B1"	"TOB1"	"CORO7"	"ATP6V0D1"	"STX1A"	"ARF3"
TNFAIP3	"NSF"	"CLTC"	"RAB11FIP5"	"ATG10"	"MYO7A"	"ATP6V1G2"	"EXOC1"	"ANK3"	"TRAM1"	"EPS15"	"HK2"	"RAB3A"	"NKIRAS1"	"TRIM3"	"REEP1"	"PLEKHM1"	"RAB20"	"VPS8"	"STXBP5"	"CACNB2"	"SSX2IP"	"ATP6V1G1"	"DNM2"	"MYO5A"	"FGF9"	"RANBP6"	"ACTN4"	"RHOBTB2"	"ATP6V1A"	"MCOLN1"	"CAMK2G"	"VPS18"	"AMN"	"EXOC8"	"VPS13C"	"ATP6V1B2"	"TLR6"	"GRIN3B"	"TBC1D9"	"SEC24A"	"MFN2"	"SNX24"	"CHMP1B"	"TLK1"	"TBC1D8"	"IPO8"	"UEVLD"	"VTI1B"	"EXOC3"
PLEKHF2	"PEX16"	"SNX8"	"ANXA1"	"VPS13B"	"PNP"	"UNC119"	"PEX1"	"GOSR1"	"VPS26A"	"RAB36"	"ACD"	"GOLGA4"	"RAB11FIP1"	"RASL11B")
735	GO_ESTABLISHMENT_OF_PROTEIN_LOCALIZATION_TO_CHROMOSOME	0.247672253258845	0.89138367043995	0.116739204791222	0.583829089794856	1.23275066678039	10	c("H2AFY2"	"HIST1H1B"	"TERT"	"RUVBL2"	"WRAP53")
736	GO_ESTABLISHMENT_OF_PROTEIN_LOCALIZATION_TO_ENDOPLASMIC_RETICULUM	0.170283806343907	0.819812745394141	0.135740943810425	0.376632244173236	1.20676962960043	99	c("RPL12"	"RPL39"	"RPL37A"	"RPL36A"	"RPS27"	"RPS3"	"RPL13A"	"RPS19"	"RPL35A"	"RPL24"	"RPS17"	"RPS15A"	"RPS16"	"RPL30"	"SPCS2"	"RPL41"	"RPS12"	"RPL21"	"RPS20"	"RPS9"	"RPL35"	"RPS24"	"RPS2"	"RPL34"	"RPS14"	"RPS15"	"RPSA"	"SRP54"	"RPL9"	"RPLP1"	"RYR2"	"RPS6"	"RPLP0"	"RPL15"	"RPL27"	"RPS7"	"RPS8"	"RPS4X"	"RPS10"	"RPS29"	"RPL36"	"RPL23A"
RPL22	"RPL7"	"SEC63"	"RPS25"	"RPL19"	"RPL18A"	"RPLP2"	"RPL23"	"RPS26"	"RPL27A"	"RPL10A"	"RPL11"	"SPCS1")
737	GO_ESTABLISHMENT_OF_PROTEIN_LOCALIZATION_TO_GOLGI	0.715630885122411	1	0.0583452776743612	0.365382865754314	0.81176751214971	13	c("PACS1"	"GOLGA1")
738	GO_ESTABLISHMENT_OF_PROTEIN_LOCALIZATION_TO_MEMBRANE	1	1	0.059221919380382	-0.180966125153482	-0.683459084593841	239	c("RTP4"	"TSPAN15"	"RTP3"	"KRT18"	"RAB3IP"	"JUP"	"LAMA5"	"WRB"	"TSPAN33"	"FLOT2"	"ATG4D"	"EFR3B"	"PEX26"	"PACS2"	"PKP2"	"RAB11A"	"ATP1B1"	"VAMP2"	"FLOT1"	"RAB3GAP2"	"EHD3"	"BID"	"ZFAND2B"	"ANK1"	"RABGEF1"	"NSF"	"ANK3"	"TRAM1"	"REEP1"	"CACNB2")
739	GO_ESTABLISHMENT_OF_PROTEIN_LOCALIZATION_TO_ORGANELLE	1	1	0.0336033244336697	0.116191152240033	0.43207381006277	316	c("TGFB2"	"OPRD1"	"PDE2A"	"PACS1"	"PEX10"	"PEX7"	"BBC3"	"H2AFY2"	"HIST1H1B"	"TERT"	"RUVBL2"	"RPL12"	"NUP85"	"PEX12"	"RPL39"	"GOLGA1"	"NUTF2"	"IPO13"	"NUP188"	"FBXO7"	"NOP58"	"CHCHD4"	"PINK1"	"FIS1"	"RPL37A"	"RPL36A"	"RANBP1"	"WRAP53"	"NFKBIA"	"POLA2"	"TSC2"	"RPS27"	"NUP54"	"RPS3"	"BAX"	"RPL13A"	"RPS19"	"RPL35A"	"RAN"	"RPL24"	"TIMM17B"	"PEX19"
RPS12	"RPL21"	"NUP155"	"RPS20"	"TIMM9"	"RPS9"	"BAD"	"RPL35"	"RPS24"	"ZFYVE9"	"RPS2"	"RPL34"	"RPS14"	"NUPL1"	"NUP50"	"RPS15"	"PPP1R10"	"RPSA"	"SRP54"	"RPL9"	"RPLP1"	"RYR2"	"PDIA3"	"RPS6"	"RPLP0"	"RPL15"	"RPL27"	"RPS7"	"RPS8"	"RPS4X"	"RANBP2"	"RPS10"	"RPS29"	"PIK3R4"	"NUP62"	"RPL36"	"RPL23A"	"RPS28"	"RPL26"	"AP3B1"	"IFT122"	"AIP"	"RPL31"	"RPL18"	"RPS27A"	"TOMM7"	"TIMM50"	"RPL32"	"RPL6"	"RPS21"
RPL8	"PEX5L"	"RPL37"	"BCL2L11"	"SRP19"	"RPS11"	"RPL22"	"RPL7"	"IPO7"	"SEC63"	"RPS25"	"RPL19"	"HGS"	"RPL18A")
740	GO_ESTABLISHMENT_OF_PROTEIN_LOCALIZATION_TO_PLASMA_MEMBRANE	0.756626506024096	1	0.0675188953767744	-0.260341588028289	-0.842896060616498	78	c("TSPAN15"	"KRT18"	"JUP"	"LAMA5"	"TSPAN33"	"FLOT2"	"EFR3B"	"PACS2"	"PKP2"	"ATP1B1"	"VAMP2"	"FLOT1"	"EHD3"	"ANK1"	"NSF"	"ANK3"	"CACNB2"	"AMN")
741	GO_ESTABLISHMENT_OF_PROTEIN_LOCALIZATION_TO_VACUOLE	0.0444444444444444	0.531922398589065	0.323470511553299	-0.558131364678379	-1.53162758184	29	c("AP3M1"	"VPS13D"	"GNPTAB"	"NAGPA"	"SNX16"	"VPS13A"	"TNFAIP3"	"VPS13C"	"VTI1B"	"GNPTG"	"TRAPPC8"	"SORL1")
742	GO_ESTABLISHMENT_OF_SPINDLE_ORIENTATION	0.514161220043573	1	0.0822054920415869	-0.361473908000615	-0.950864519377802	23	c("EYA1"	"LLGL2"	"SPRY1"	"ARHGEF2")
743	GO_ESTABLISHMENT_OF_TISSUE_POLARITY	0.745726495726496	1	0.0623861492893626	-0.353300660153416	-0.778752217994877	11	c("FZD6"	"CELSR1"	"FUZ")
744	GO_ESTABLISHMENT_OR_MAINTENANCE_OF_BIPOLAR_CELL_POLARITY	0.139745916515427	0.754686078252957	0.158514105424824	0.492232346439609	1.30481432701349	30	c("FOXF1"	"FOXJ1"	"WNT11"	"LHX2"	"VANGL2"	"DLG3"	"FSCN1"	"PTK7"	"SLC9A3R1"	"OOEP"	"RAP2A"	"LIN7B"	"ILK")
745	GO_ESTABLISHMENT_OR_MAINTENANCE_OF_CELL_POLARITY	0.894389438943894	1	0.0419926218968594	0.238375825743205	0.783856519459272	113	c("FOXF1"	"JAM3"	"SPN"	"BRSK1"	"FOXJ1"	"KIF26B"	"WNT11"	"LHX2"	"VANGL2"	"DLG3"	"FSCN1"	"FRMD4B"	"NEK3"	"FRMD4A"	"PTK7"	"CYP26B1"	"KIF2C"	"CENPA"	"SLC9A3R1"	"PRKCZ"	"ZW10"	"CDK5RAP2"	"OOEP"	"RAP2A"	"NUMA1"	"AQP1"	"LIN7B"	"ILK")
746	GO_ESTABLISHMENT_OR_MAINTENANCE_OF_EPITHELIAL_CELL_APICAL_BASAL_POLARITY	0.0957642725598527	0.676023735002608	0.195789002148949	0.540226521106751	1.34533622862122	23	c("FOXF1"	"WNT11"	"LHX2"	"VANGL2"	"DLG3"	"PTK7"	"SLC9A3R1"	"RAP2A"	"LIN7B"	"ILK")
747	GO_ESTABLISHMENT_OR_MAINTENANCE_OF_MONOPOLAR_CELL_POLARITY	0.384180790960452	0.968502436835862	0.0902635484340068	0.489888249118389	1.08837989542074	13	c("FOXF1"	"FOXJ1"	"FSCN1"	"PTK7"	"SLC9A3R1"	"RAP2A")
748	GO_ESTROGEN_METABOLIC_PROCESS	0.301486199575372	0.922399380173714	0.112378519110475	-0.496395420610113	-1.14629609704294	13	c("HSD17B1"	"UGT1A1"	"HSD17B4"	"STAR")
749	GO_ESTROUS_CYCLE	0.912801484230056	1	0.0464154956843849	0.297410667851378	0.647941008517846	12	c("MMP13"	"HAS2"	"GNRH1")
750	GO_ETHANOLAMINE_CONTAINING_COMPOUND_METABOLIC_PROCESS	0.787052810902896	1	0.0492917662312669	0.272763073081924	0.801574111971176	55	c("LPIN3"	"SLC44A4"	"SMPD3"	"PLA2G4B"	"PEMT"	"SMPDL3B"	"PCYT1B"	"SARDH")
751	GO_EXCITATORY_POSTSYNAPTIC_POTENTIAL	0.380434782608696	0.968502436835862	0.0992333343771191	-0.444496978225226	-1.06395409637602	16	c("GRIK5"	"PPP1R9A"	"ADRB2"	"GHRL"	"SLC29A1")
752	GO_EXCRETION	0.181425485961123	0.836665543820715	0.151148761385484	-0.500286867279135	-1.26052413187529	19	c("SLC26A3"	"AQP5"	"ATP6V0A4"	"CHRNB2"	"UNC13B"	"MDK"	"NPHS2"	"KCNK5"	"AQP7"	"AMN")
753	GO_EXECUTION_PHASE_OF_APOPTOSIS	0.986111111111111	1	0.0398406946073899	0.193129160886828	0.550972720551523	45	c("PRKCQ"	"DNASE1L3"	"CASP6"	"CLSPN"	"BBC3"	"BLCAP"	"XKR8"	"HMGB2"	"BIRC2"	"CAPN10"	"CASP3"	"HMGB1"	"DFFB"	"FNTA"	"TARDBP"	"BCAP31"	"CDK5RAP3"	"HTRA2"	"TOP2A"	"PRKCD"	"FOXL2")
754	GO_EXIT_FROM_MITOSIS	0.436285097192225	1	0.0908241419007155	-0.461983779044027	-1.03999875827423	12	c("EPS8"	"SPAST"	"CTDP1"	"CHMP2A"	"SIRT7")
755	GO_EXOCRINE_SYSTEM_DEVELOPMENT	0.638938053097345	1	0.0607719451853533	0.322761416205884	0.875734489007059	34	c("TGM2"	"TGFB2"	"PLXND1"	"FGF8"	"FOXC1"	"IL6"	"RARG")
756	GO_EXOCYTOSIS	0.543080939947781	1	0.0891647117820678	-0.259361606420832	-0.954126997711451	198	c("SYT2"	"CACNA1A"	"SYT10"	"HAP1"	"EXOC6"	"CD9"	"ITGB3"	"CCR1"	"SYT13"	"RAB27A"	"SEC22C"	"RIMS2"	"SCAMP5"	"UNC13B"	"PECAM1"	"LAT"	"LLGL2"	"VPS45"	"VEGFC"	"PDGFB"	"VAMP1"	"PSAP"	"ARHGAP44"	"TRIM72"	"VWF"	"RAB11A"	"VAMP2"	"SNAP29"	"LAT2"	"ANXA3"	"EGF"	"RAB3D"	"C2CD4A"	"ALDOA"	"STX11"	"STXBP2"	"SLC17A9"	"RPH3AL"	"MILR1"	"SEC22A"	"HABP4"	"VPS33A"
VTI1B	"EXOC3"	"MICAL3"	"SYT11")
757	GO_EXTRACELLULAR_FIBRIL_ORGANIZATION	0.191806331471136	0.854875283446712	0.135002033828631	0.610010668239415	1.28803286982415	10	c("COL5A1"	"COL3A1"	"MFAP5"	"TNXB"	"CST3"	"ILK")
758	GO_EXTRACELLULAR_MATRIX_ASSEMBLY	0.63265306122449	1	0.0635007968065945	0.398808235687057	0.868846475155437	12	c("RAMP2"	"HAS2"	"TNXB"	"LOX")
759	GO_EXTRACELLULAR_MATRIX_DISASSEMBLY	0.568221070811744	1	0.0652353056017703	0.323199930878158	0.928970625142416	47	c("MMP9"	"ADAMTS4"	"ELN"	"MMP13"	"FBN1"	"FN1"	"MMP15"	"NOXO1"	"KLKB1")
760	GO_EXTRACELLULAR_STRUCTURE_ORGANIZATION	0.00284157944247236	0.135319004186789	0.431707695803346	0.41523572426215	1.48086020153655	206	c("MMP9"	"COL6A2"	"COL5A3"	"CRISPLD2"	"FOXF1"	"COL18A1"	"ITGB4"	"TNC"	"JAM3"	"COL6A1"	"COL27A1"	"ADAMTS2"	"COL12A1"	"ADAMTS4"	"ELN"	"ITGA2B"	"SULF2"	"ITGA1"	"COL1A1"	"TGFB2"	"ITGAM"	"MMP13"	"RAMP2"	"DPT"	"FBN1"	"CREB3L1"	"LAMA4"	"FOXC2"	"COL16A1"	"ITGAL"	"ADAMTSL4"	"ITGA10"	"COL5A1"	"ICAM5"	"FN1"	"MMP15"	"FOXC1"	"HAS2"	"COL3A1"	"NOXO1"	"KLKB1"	"RECK"
761	GO_EXTRINSIC_APOPTOTIC_SIGNALING_PATHWAY	0.47921760391198	1	0.0925528864684773	-0.305505244221094	-0.978397437529945	76	c("TNFSF12"	"ERBB3"	"KRT18"	"DAPK1"	"SORT1"	"DEDD2"	"INHBA"	"BCL2L2"	"PDPK1"	"CRADD"	"BID"	"MLLT11"	"TNFRSF18"	"NGF"	"TNFRSF12A"	"FADD"	"CIB1"	"BCL2L1"	"TLR3"	"BAK1")
762	GO_EXTRINSIC_APOPTOTIC_SIGNALING_PATHWAY_VIA_DEATH_DOMAIN_RECEPTORS	0.46	1	0.0894366833718621	-0.362263215664386	-0.994124982238468	29	c("DAPK1"	"SORT1"	"DEDD2"	"CRADD"	"BID"	"TNFRSF18"	"NGF"	"FADD")
763	GO_EYELID_DEVELOPMENT_IN_CAMERA_TYPE_EYE	0.964419475655431	1	0.0443293451680314	0.243929400187974	0.520429900196788	11	c("HDAC1"	"HDAC2"	"SRF"	"TWIST1")
764	GO_EYE_DEVELOPMENT	0.0429936305732484	0.530731554712628	0.276500599254472	0.368074816810408	1.31932554263917	220	c("DLL1"	"TBX2"	"RHO"	"EPHB2"	"WNT6"	"RBP4"	"CACNA1C"	"GJA8"	"SLC17A7"	"CALB1"	"TGFB2"	"ADAMTS18"	"PITX2"	"MFRP"	"FBN1"	"FOXC2"	"PPP2R3A"	"NPHP4"	"TSPAN12"	"SERPINF1"	"B9D1"	"COL5A1"	"WNT2B"	"GNAT2"	"WNT5B"	"SLC39A5"	"FOXC1"	"PDGFRA"	"LHX2"	"GRHL2"	"ROM1"	"SIX5"	"TSKU"	"GATA3"	"GPM6A"	"IL4"	"RARG"	"CYP1B1"	"IFT140"	"WDPCP")
765	GO_EYE_MORPHOGENESIS	0.0434782608695652	0.530731554712628	0.282013350011725	0.433338867865286	1.37117457807875	89	c("DLL1"	"TBX2"	"EPHB2"	"RBP4"	"CALB1"	"PITX2"	"MFRP"	"FBN1"	"PPP2R3A"	"TSPAN12"	"COL5A1"	"WNT2B"	"GNAT2"	"ROM1"	"TSKU")
766	GO_EYE_PHOTORECEPTOR_CELL_DEVELOPMENT	0.376086956521739	0.967264008700596	0.0999276973731092	-0.445034953637726	-1.06524180174168	16	c("NRL"	"TULP1"	"NAGLU"	"GNAT1")
767	GO_EYE_PHOTORECEPTOR_CELL_DIFFERENTIATION	0.47032967032967	1	0.0875697115548511	-0.37558961127898	-0.976962776755671	22	c("NRL"	"TULP1"	"NAGLU"	"SOX9"	"GNAT1")
768	GO_FACE_DEVELOPMENT	0.0112872322372669	0.280568344183492	0.380730400722792	0.586418719304906	1.62312664467667	40	c("NOG"	"CRISPLD2"	"COL1A1"	"TGFB2"	"MSX1"	"HOXB3"	"GRHL2"	"RARG"	"ARID5B")
769	GO_FATTY_ACID_BETA_OXIDATION	0.930555555555556	1	0.0425023180036553	0.236677769562217	0.675211314495257	45	c("CPT1C"	"ACOX2"	"AMACR"	"PEX7"	"SESN2"	"EHHADH"	"ECI2"	"ACADS"	"ACAD8"	"ACAD11"	"ECHS1"	"CROT"	"ACADSB"	"ABCD1"	"PPARD")
770	GO_FATTY_ACID_BETA_OXIDATION_USING_ACYL_COA_DEHYDROGENASE	0.970425138632163	1	0.0434506826723125	0.226229126052455	0.533632538253102	17	c("ACOX2"	"ACADS"	"ACAD8"	"ACAD11"	"ACADSB"	"ACAD10"	"ACAD9"	"ETFA")
771	GO_FATTY_ACID_BETA_OXIDATION_USING_ACYL_COA_OXIDASE	0.938202247191011	1	0.0455878202571231	0.272546699848671	0.581485674510344	11	c("ACOX2"	"AMACR"	"CROT"	"ABCD1")
772	GO_FATTY_ACID_BIOSYNTHETIC_PROCESS	0.027273738690197	0.469505656069464	0.352487857583619	-0.45894445318564	-1.43724823269637	70	c("CD74"	"FA2H"	"PRKAA2"	"ELOVL7"	"MGLL"	"MSMO1"	"ACOT7"	"ACSS1"	"RNPEP"	"GGT5"	"TBXAS1"	"RNPEPL1"	"DEGS1"	"FADS3"	"PLP1"	"PRKAG2"	"ACLY"	"ACSM3"	"FASN"	"PTGIS"	"DECR2")
773	GO_FATTY_ACID_CATABOLIC_PROCESS	0.672881355932203	1	0.0562940749700968	0.292251319638649	0.871278386956863	60	c("LPIN3"	"CPT1C"	"ACOX2"	"AMACR"	"PEX7"	"SESN2"	"EHHADH"	"PCCA"	"ECI2"	"HACL1"	"PLA2G15"	"ACADS"	"ACAD8"	"ACAD11"	"ECHS1"	"CROT"	"ACADSB"	"ABCD1"	"PPARD"	"PEX13"	"BDH2")
774	GO_FATTY_ACID_DERIVATIVE_BIOSYNTHETIC_PROCESS	0.304157549234136	0.922399380173714	0.11378726182188	-0.425052597082404	-1.13790454697702	25	c("CD74"	"RNPEP"	"GGT5"	"TBXAS1"	"RNPEPL1")
775	GO_FATTY_ACID_DERIVATIVE_METABOLIC_PROCESS	0.413145539906103	0.989227248210615	0.0988903007520636	-0.343187117447526	-1.02312845572076	45	c("CD74"	"FAAH"	"MGLL"	"PDPN"	"RNPEP"	"GGT5"	"TBXAS1"	"RNPEPL1")
776	GO_FATTY_ACID_HOMEOSTASIS	0.726495726495726	1	0.0636424081651019	-0.363045566040109	-0.800232129948956	11	c("PRKAA2"	"MLXIPL"	"GOT1")
777	GO_FATTY_ACID_METABOLIC_PROCESS	0.339152119700748	0.94072605121164	0.115240003147781	-0.279324507663232	-1.0332423695601	192	c("CD74"	"PPARGC1A"	"ACOT4"	"FA2H"	"PRKAA2"	"ELOVL7"	"FAAH"	"CPT1A"	"MGLL"	"MSMO1"	"ACOT7"	"ACSBG1"	"PDPN"	"ACSS1"	"RNPEP"	"CREM"	"GGT5"	"TBXAS1"	"RNPEPL1"	"DEGS1"	"FADS3"	"ACSL5"	"PLP1"	"HSD17B4"	"PRKAG2"	"ACADM"	"CRAT"	"ACAA2"	"CRYL1"	"ACLY"	"ACSM3"	"PTGR1"	"FASN"	"SLC27A3"	"ACADL"	"PTGIS"	"CPT1B"	"DECR2"	"ALDH5A1"	"PER2"	"HADH"	"NUDT19"
ELOVL1	"ACSL4"	"ECI1")
778	GO_FATTY_ACID_TRANSPORT	0.766590389016018	1	0.0643583367917361	-0.291083965158051	-0.813891928642786	33	c("PRKAA2"	"CPT1A"	"SLCO2A1"	"PRKAG2"	"CPT1B"	"ANXA1"	"PLIN2"	"ACACA"	"ACSL4"	"ACSL1"	"ACACB")
779	GO_FATTY_ACYL_COA_METABOLIC_PROCESS	0.0852534562211982	0.664976958525346	0.234392647294686	-0.475206389725831	-1.36495226255237	38	c("ACOT4"	"ELOVL7"	"ACOT7"	"ACSBG1"	"ACSL5"	"HSD17B4"	"SLC25A1"	"ACLY"	"FASN"	"ELOVL6"	"ACOT2"	"ACOT11"	"ACACA"	"ELOVL5"	"MLYCD"	"ELOVL1"	"ACSL4"	"ACSF3"	"PPT1"	"TECR"	"ACSL1"	"ACACB")
780	GO_FAT_CELL_DIFFERENTIATION	0.318864774624374	0.934381220643902	0.0940503465727813	0.350631522455099	1.09864318252786	82	c("STEAP4"	"CLIP3"	"RARRES2"	"ADRB1"	"FABP4"	"RETN"	"WNT5B"	"PTGS2"	"BBS2"	"PEX11A"	"ALDH6A1"	"ARID5B"	"SIRT1"	"CBY1"	"PID1")
781	GO_FAT_SOLUBLE_VITAMIN_METABOLIC_PROCESS	0.074235807860262	0.638484400684079	0.245041785430996	-0.617068004860849	-1.43241352766845	14	c("CYP26A1"	"CYP27B1"	"PLTP"	"LRP2"	"FGF23"	"CUBN")
782	GO_FC_EPSILON_RECEPTOR_SIGNALING_PATHWAY	0.430693069306931	0.99869576911561	0.0995791200495904	-0.294358770315718	-0.998928431522077	108	c("VAV3"	"GAB2"	"PSMB10"	"PSMB8"	"TEC"	"PLCG2"	"LAT"	"HRAS"	"KRAS"	"PIK3CB"	"LAT2"	"PSME1"	"PSMB9"	"PDPK1")
783	GO_FC_GAMMA_RECEPTOR_SIGNALING_PATHWAY	0.240963855421687	0.887720262156116	0.137250779610133	-0.372501913291004	-1.13313957989724	55	c("VAV3"	"PLCG2"	"ELMO1"	"BAIAP2"	"PLA2G6"	"PIK3CB"	"PLD2"	"WASF2"	"ACTG1"	"GRB2"	"WASL"	"PIK3CA"	"ARPC3"	"PIK3R1"	"ARPC2"	"WIPF1"	"ABI1"	"ACTR2"	"PTK2"	"ACTR3"	"ARPC1A")
784	GO_FC_RECEPTOR_SIGNALING_PATHWAY	0.448717948717949	1	0.0992333343771191	-0.277021702205743	-0.984643434497363	150	c("VAV3"	"GAB2"	"PSMB10"	"PSMB8"	"TEC"	"PLCG2"	"ELMO1"	"BAIAP2"	"LAT"	"PLA2G6"	"HRAS"	"KRAS"	"PIK3CB"	"LAT2"	"PSME1"	"PSMB9"	"PDPK1"	"PLD2"	"WASF2"	"ACTG1"	"GRB2"	"UBE2V1"	"WASL"	"PIK3CA"	"ARPC3"	"PSMD8"	"PIK3R1"	"ARPC2"	"IKBKG"	"WIPF1"	"ABI1"	"ACTR2"	"CALM3"	"PSME2"	"PTK2"	"CALM1"	"BTRC"	"ACTR3"	"ARPC1A"	"MAPK9"	"PSMD7"	"SOS1"
785	GO_FEAR_RESPONSE	0.419117647058824	0.991643389199255	0.0840745577910723	0.4611927494143	1.04502696068212	14	c("ADRB1"	"DPP4"	"FBXL20")
786	GO_FEEDING_BEHAVIOR	0.386666666666667	0.968502436835862	0.0995791200495904	-0.381075178864735	-1.04574888931421	29	c("GALR2"	"HTR1B"	"CPT1A"	"CHRNB2"	"GHRL"	"ADM2")
787	GO_FEMALE_GAMETE_GENERATION	0.746166950596252	1	0.0517405459873163	0.283404008330487	0.832844833942576	55	c("ADAMTS1"	"GDF9"	"PDE3A"	"WNT4"	"MSH4"	"PTGS2"	"AFP"	"RPS6KA2"	"MMP19"	"SIRT1")
788	GO_FEMALE_GENITALIA_DEVELOPMENT	0.287569573283859	0.915194805194805	0.106729884364606	0.533983839690498	1.16334101302039	12	c("RBP4"	"TYRO3")
789	GO_FEMALE_MEIOTIC_DIVISION	0.598890942698706	1	0.065981614400873	0.389061321429961	0.917723478464202	17	c("SPIRE1"	"RAD51C"	"SYCP2"	"SPIRE2"	"FBXO5"	"TRIP13")
790	GO_FEMALE_SEX_DIFFERENTIATION	0.205733558178752	0.861059678940822	0.122679189568808	0.374920256052309	1.1792779227073	85	c("RBP4"	"ADAMTS1"	"NEFH"	"MMP13"	"CCNE1"	"PITX2"	"ADCYAP1R1"	"SLIT3"	"WNT4"	"ARRB1"	"AMHR2"	"TYRO3"	"FOXC1"	"PDGFRA"	"MSH4"	"PTPRN"	"AFP"	"FAS"	"PCYT1B"	"MMP19"	"ARID5B"	"SIRT1")
791	GO_FERTILIZATION	0.799031476997579	1	0.0650877566917313	-0.26412974756795	-0.815062897274746	64	c("ATP8B3"	"SMCP"	"HVCN1"	"CD9"	"TDRKH"	"PLCD4")
792	GO_FIBRIL_ORGANIZATION	0.220802919708029	0.875131053180273	0.123257226381337	0.535573857532334	1.23245832980946	15	c("COL5A1"	"COL3A1"	"MFAP5"	"TNXB"	"APP"	"CST3"	"ILK"	"GSN")
793	GO_FIBROBLAST_GROWTH_FACTOR_RECEPTOR_SIGNALING_PATHWAY	0.600337268128162	1	0.0614364107201271	0.303232541427819	0.920772602163921	68	c("NOG"	"FRS3"	"FGF8"	"FGFR3")
794	GO_FILOPODIUM_ASSEMBLY	0.994350282485876	1	0.0431901998334182	0.16627294707917	0.369406967974838	13	c("TTYH1"	"ARHGEF4"	"FGD4"	"SRGAP2")
795	GO_FLUID_TRANSPORT	0.652838427947598	1	0.0699458736501659	-0.371541595668537	-0.862467675417958	14	c("MIP"	"AQP5"	"PDPN"	"AQP11")
796	GO_FOLIC_ACID_CONTAINING_COMPOUND_BIOSYNTHETIC_PROCESS	0.709401709401709	1	0.0647943366000727	-0.36955072955965	-0.814570938478388	11	GCH1
797	GO_FOLIC_ACID_CONTAINING_COMPOUND_METABOLIC_PROCESS	0.53382084095064	1	0.0711327399327894	0.382347745337527	0.962208041516774	24	c("ALDH1L1"	"ALDH1L2"	"SLC19A1"	"SARDH"	"MTHFS"	"FOLR1"	"MTHFD1"	"MTRR"	"DHFR")
798	GO_FOLIC_ACID_METABOLIC_PROCESS	0.099815157116451	0.686412727155145	0.191892240384838	0.587852955326107	1.38663606293348	17	c("ALDH1L1"	"ALDH1L2"	"SLC19A1"	"MTHFS"	"FOLR1"	"MTHFD1"	"MTRR"	"DHFR")
799	GO_FOREBRAIN_CELL_MIGRATION	0.0048299120378004	0.173912359013334	0.407017918923954	0.594990207009391	1.65267286196235	41	c("DISC1"	"CCDC141"	"HTR6"	"CXCL12"	"FUT10"	"SLIT3"	"TYRO3"	"ARL13B"	"EFHC1"	"LRRK2"	"NRG1"	"LHX6"	"CNTN2"	"GLI3")
800	GO_FOREBRAIN_DEVELOPMENT	0.000978701036527059	0.0868165390048709	0.45505986738723	0.423500599348964	1.52540466433959	234	c("NOTCH3"	"NOG"	"EPHB2"	"GLI1"	"DISC1"	"CCDC141"	"GNAO1"	"NRGN"	"PTPRZ1"	"HTR6"	"SHANK3"	"DLX1"	"FAT4"	"SLC8A1"	"NEFH"	"PITX2"	"SATB2"	"FGF8"	"SEMA5A"	"CXCL12"	"FUT10"	"EFNA2"	"GDF7"	"SEMA7A"	"DCLK1"	"SLIT3"	"WNT2B"	"WNT4"	"MSX1"	"DCT"	"EPHA5"	"NOTCH1"	"TYRO3"	"OTX1"	"LHX2"	"ARL13B"	"AVPR1A"	"EFHC1"	"COL3A1"	"BBS2"	"IGF2BP1"	"TSKU"
801	GO_FOREBRAIN_GENERATION_OF_NEURONS	0.119929453262787	0.722989939101904	0.169570644405628	0.467060757344724	1.29276016432026	40	c("DISC1"	"SHANK3"	"DLX1"	"SATB2"	"FGF8"	"SLIT3"	"DCT"	"LHX6"	"CNTN2"	"GLI3"	"DCLK2"	"PHLDA1")
802	GO_FOREBRAIN_NEURON_DEVELOPMENT	0.335174953959484	0.940552995391705	0.096887770327544	0.43632303662748	1.08658343421274	23	c("DISC1"	"FGF8"	"SLIT3"	"LHX6"	"CNTN2"	"DCLK2"	"WNT5A"	"RAPGEF2"	"RAC3"	"PLXNA3"	"SLIT2")
803	GO_FOREBRAIN_REGIONALIZATION	0.578651685393258	1	0.0683110858318647	0.426986682671244	0.910987508995271	11	c("FGF8"	"WNT2B"	"LHX2"	"GLI3"	"BMP4"	"TTC21B")
804	GO_FORELIMB_MORPHOGENESIS	0.0183993490598696	0.363487577060481	0.352487857583619	0.671650191970516	1.64199292737483	20	c("CACNA1C"	"ZBTB16"	"HOXA9"	"MSX1"	"SHOX2"	"RECK"	"TBX5"	"RNF165"	"RDH10")
805	GO_FORMATION_OF_PRIMARY_GERM_LAYER	0.00160486672492142	0.111839205736158	0.45505986738723	0.526536553766339	1.64488822576437	81	c("SNAI1"	"MMP9"	"NOG"	"FOXF1"	"ITGB4"	"COL6A1"	"COL12A1"	"TBX6"	"FOXC2"	"FN1"	"MMP15"	"WNT11"	"FOXC1"	"TLX2"	"TRIM15")
806	GO_FORMATION_OF_TRANSLATION_PREINITIATION_COMPLEX	0.918669131238447	1	0.0459538081039063	0.263481322930332	0.62150355964774	17	c("MCTS1"	"EIF3M"	"EIF3E"	"EIF3H"	"EIF3K"	"DENR"	"EIF4H"	"EIF3I"	"EIF3B"	"EIF3D"	"EIF4B"	"EIF2D"	"EIF3F")
807	GO_FRUCTOSE_METABOLIC_PROCESS	0.870967741935484	1	0.0553642837725362	-0.309032477886657	-0.668177411446119	10	c("ALDOC"	"SORD"	"ALDOA"	"PFKFB2")
808	GO_FUCOSYLATION	0.172284644194757	0.820159535895576	0.143758989039275	0.60980047977133	1.30102563521571	11	c("ADAMTS7"	"FUT10"	"ADAMTSL4"	"THBS1"	"POFUT2")
809	GO_G1_DNA_DAMAGE_CHECKPOINT	0.619694397283531	1	0.0602484086158019	0.301013724223175	0.907052717385127	64	c("CDKN1A"	"CENPJ"	"GTSE1"	"MDM4"	"SFN"	"CARM1"	"TFDP1"	"TFDP2"	"MDM2"	"RPA2"	"CHEK2"	"TNKS1BP1"	"PLAGL1"	"RPS27L"	"BTG2"	"PRMT1"	"ARID3A"	"CDK2"	"PCNA"	"BAX"	"NPM1")
810	GO_G2_DNA_DAMAGE_CHECKPOINT	0.570652173913043	1	0.0673623868166279	0.350948928321134	0.922563875326038	29	c("BRSK1"	"NEK6"	"CLSPN"	"RBBP8"	"BRCA1"	"CCNA2"	"CDK1"	"CDK5RAP3"	"FOXO4"	"CHEK1"	"MRE11A"	"ATM"	"FOXN3"	"BABAM1"	"TAOK2")
811	GO_GALACTOSE_METABOLIC_PROCESS	0.061965811965812	0.594674007175554	0.266350657088526	-0.662158872394899	-1.4595435239736	11	c("PPARGC1A"	"GALM"	"GALE"	"PGM2")
812	GO_GAMETE_GENERATION	0.104454685099846	0.697784718607207	0.169570644405628	0.316509098178635	1.18181654224929	326	c("GLI1"	"ZBTB16"	"PYGO1"	"JAM3"	"MORC1"	"TMEM119"	"ADAMTS2"	"KLHL10"	"B4GALNT1"	"ADAMTS1"	"GDF9"	"PDE3A"	"SPAG4"	"MNS1"	"FOXJ1"	"DHH"	"DNAH9"	"HOXA9"	"DND1"	"ADCYAP1R1"	"WNT4"	"TSSK6"	"HSF2BP"	"NOTCH1"	"TYRO3"	"FOXC1"	"PICK1"	"MSH4"	"PTGS2"	"OAZ3"	"GGN"	"ZFP41"	"BBS2"	"RNF151"	"SYCP1"	"SIX5"	"PAX5"	"IFT81"	"ANGPT2"	"USP42"	"AFP"	"SPEF2"
SPATA24	"DZIP1"	"TUBD1"	"TTC26"	"RNF2"	"KIFC1"	"PATZ1"	"PRDX4"	"SMAD1"	"BMP4"	"PLA2G4A"	"ZSCAN2"	"FBXO5"	"RGS2"	"EIF5A2"	"SMAD5"	"H2AFX")
813	GO_GAMMA_AMINOBUTYRIC_ACID_SIGNALING_PATHWAY	0.486021505376344	1	0.0845557442441281	-0.453427414404676	-0.980382250135996	10	c("CACNA1A"	"GABRE"	"PLCL2")
814	GO_GANGLION_DEVELOPMENT	0.918063314711359	1	0.0463227785794633	0.27775568133342	0.586479001048284	10	c("SIX1"	"FZD3"	"SIX4")
815	GO_GANGLIOSIDE_BIOSYNTHETIC_PROCESS	0.394785847299814	0.97115298505497	0.0880945010398517	0.517591381329596	1.09289025094321	10	c("B4GALNT1"	"ST6GALNAC4"	"ST8SIA4"	"ST6GALNAC6")
816	GO_GANGLIOSIDE_METABOLIC_PROCESS	0.277264325323475	0.904357467745783	0.108820126769161	0.490257310568708	1.15642604292808	17	c("B4GALNT1"	"ST6GALNAC4"	"NEU4"	"NEU3"	"ST8SIA4")
817	GO_GASTRULATION	0.00250117301551565	0.130750815245404	0.431707695803346	0.481980258403204	1.579074950249	111	c("SNAI1"	"MMP9"	"NOG"	"FOXF1"	"ITGB4"	"COL6A1"	"COL12A1"	"TBX6"	"FGF8"	"FOXC2"	"FN1"	"MMP15"	"WNT11"	"FOXC1"	"VANGL2"	"NPHP3"	"TLX2"	"TRIM15")
818	GO_GASTRULATION_WITH_MOUTH_FORMING_SECOND	0.941684665226782	1	0.0519512476197082	-0.23242348104954	-0.58561482589136	19	CHRD
819	GO_GDP_METABOLIC_PROCESS	0.784644194756554	1	0.05378728077603	0.341884094883379	0.729418861530894	11	c("DLG3"	"MPP2"	"MPP3"	"MPP1"	"CASK"	"GUK1")
820	GO_GENERATION_OF_PRECURSOR_METABOLITES_AND_ENERGY	0.191374663072776	0.854875283446712	0.165656695205483	-0.295789387694969	-1.11553505763747	233	c("ALDOC"	"PPP1R3E"	"PPARGC1A"	"GFPT2"	"CHCHD10"	"CYB561"	"HK1"	"COX7A1"	"KL"	"COX15"	"PFKP"	"GBE1"	"PYGB"	"PGAM2"	"PHKG2"	"MDH1"	"ME3"	"PRKAG2"	"SLC25A13"	"GNMT"	"ALDOA"	"ATP5D"	"CYB5R4"	"EPM2A"	"SIRT3"	"COX5A"	"GAPDHS"	"THTPA"	"ALDH5A1"	"UQCRFS1"	"PER2"	"ENO2"	"HK2"	"SURF1"	"LDHA"	"STK40"	"AQP7"	"NDUFB5"	"PFKFB2"	"PDHA1"	"COX10"	"ACO2"
SLC25A12	"NDUFS2"	"IMMP2L"	"NDUFS1"	"MYC"	"CHCHD5"	"MDH2"	"OGDH"	"PFKFB3"	"COX17"	"OXA1L"	"DLAT"	"NDUFB9"	"FASTKD2"	"GFPT1"	"UQCR11"	"CALM3"	"SLC25A3"	"IDH3G"	"CALM1"	"NDUFA9"	"DLD"	"NDUFS4"	"DLST"	"UQCRC2"	"TPI1"	"NDUFB7"	"COX5B"	"COX6B1"	"ATP5B"	"PHKG1"	"AGL"	"TAZ"	"COX4I1"	"CS"	"GAPDH"	"CYCS"	"SDHA"	"NDUFB3"	"NDUFA8"	"SDHD"	"ENO1"	"UQCRC1")
821	GO_GENETIC_IMPRINTING	0.111313868613139	0.711276753680564	0.179782316298324	0.598476390739553	1.37720914228292	15	c("IGF2"	"ZFP57"	"NDN"	"EED"	"GNAS"	"BRCA1"	"ARID4B")
822	GO_GENE_SILENCING	0.415032679738562	0.990299495325556	0.0782955249944794	0.296516351956067	1.01302150393288	148	c("HIST1H3G"	"HIST1H2AG"	"HIST1H2AE"	"H2AFJ"	"H2AFV"	"HIST1H2AI"	"HIST1H3I"	"RRP8"	"BAHCC1"	"H2AFY2"	"SIRT4"	"WTIP"	"HIST1H4D"	"SIRT1"	"TERT"	"NUP85"	"HIST1H2AL"	"NUP37"	"SMAD2"	"DYDC2"	"HDAC2"	"PRKRA"	"HIST1H3H"	"METTL3"	"SMAD1"	"HIST1H4I"	"MSL3"	"NUP188"	"H3F3A"	"H2AFX"	"NUP153"	"POLR2J"	"AAAS"	"TNRC18"	"NUP54"	"POM121"	"DGCR8"	"SMARCA5"	"POLR2D"	"RAN"	"POLR2F"	"HELLS"
NUP43	"CNOT2"	"DDX4"	"NUPL1"	"NUP50"	"SRRT"	"CNOT3"	"SUV39H1"	"HAT1")
823	GO_GENE_SILENCING_BY_RNA	0.993355481727575	1	0.0374584205912161	0.200915413650638	0.646391275340225	101	c("HIST1H3G"	"HIST1H3I"	"WTIP"	"HIST1H4D"	"TERT"	"NUP85"	"NUP37"	"SMAD2"	"PRKRA"	"HIST1H3H"	"METTL3"	"SMAD1"	"HIST1H4I"	"NUP188"	"H3F3A"	"NUP153"	"POLR2J"	"AAAS"	"NUP54"	"POM121"	"DGCR8"	"POLR2D"	"RAN"	"POLR2F"	"ZFP36"	"HIST4H4"	"DROSHA"	"NUPL2"	"HNRNPA2B1"	"NUP155"	"POLR2K"	"NUP43"	"CNOT2"	"DDX4"	"NUPL1"	"NUP50"	"SRRT"	"CNOT3")
824	GO_GENITALIA_DEVELOPMENT	0.0844036697247706	0.664976958525346	0.208955027549354	0.535244863799424	1.39778788227968	28	c("RBP4"	"TCF7"	"KLHL10"	"FGF8"	"TYRO3")
825	GO_GERM_CELL_DEVELOPMENT	0.382594417077176	0.968502436835862	0.0828962134571565	0.315915327700664	1.04694647811658	119	c("ZBTB16"	"PYGO1"	"JAM3"	"KLHL10"	"GDF9"	"PDE3A"	"DHH"	"DND1"	"WNT4"	"TSSK6"	"BBS2"	"SYCP1"	"SIX5"	"ANGPT2")
826	GO_GLANDULAR_EPITHELIAL_CELL_DEVELOPMENT	0.120593692022263	0.722989939101904	0.173747838999571	0.618973185255263	1.34849940924182	12	c("DLL1"	"RARG"	"SMO"	"BMP4")
827	GO_GLANDULAR_EPITHELIAL_CELL_DIFFERENTIATION	0.0310786106032907	0.490991968743217	0.352171384439073	0.622689128791135	1.53983744713836	22	c("DLL1"	"IL31RA"	"FGF8"	"WNT4"	"NOTCH1"	"RARG"	"SMO")
828	GO_GLAND_DEVELOPMENT	0.0132471664139972	0.30421411602499	0.380730400722792	0.366877075158745	1.33832043250962	271	c("TBX2"	"NOG"	"FOXF1"	"WNT10A"	"GLI1"	"TNC"	"LBP"	"NTN1"	"PLAG1"	"HOXB13"	"ADA"	"TGM2"	"TG"	"SULF2"	"RPS6KA1"	"TGFB2"	"CCNE1"	"PLXND1"	"PITX2"	"HOXA9"	"FGF8"	"GDF7"	"WNT4"	"MSX1"	"NOTCH1"	"WNT11"	"FOXC1"	"HOXB3"	"VDR"	"PAM"	"NPHP3"	"THRA"	"KLKB1"	"ONECUT2"	"AFP"	"GATA3"	"IL6"	"FAS"	"RARG"	"SIX1"	"HLX"	"NRG1")
829	GO_GLAND_MORPHOGENESIS	0.00114683830908737	0.0910227457949341	0.45505986738723	0.555576250942856	1.71216322063337	73	c("TBX2"	"NOG"	"TNC"	"NTN1"	"PLAG1"	"HOXB13"	"TGM2"	"RPS6KA1"	"TGFB2"	"PLXND1"	"FGF8"	"GDF7"	"WNT4"	"NOTCH1"	"VDR")
830	GO_GLIAL_CELL_DEVELOPMENT	0.654237288135593	1	0.057609110864425	0.297820274757279	0.882319248153464	57	c("DLL1"	"KCNJ10"	"LGI4"	"PICK1"	"PRDM8")
831	GO_GLIAL_CELL_DIFFERENTIATION	0.621035058430718	1	0.0593487680335629	0.28418395954308	0.903087537053517	91	c("DLL1"	"KCNJ10"	"PTPRZ1"	"MMP24"	"GPC1"	"LGI4"	"NOTCH1"	"PICK1"	"PRDM8")
832	GO_GLIAL_CELL_MIGRATION	0.0347349177330896	0.513876619205113	0.332263053752429	0.613931021842289	1.5450054913539	24	c("DISC1"	"APCDD1"	"TGFB2"	"FN1"	"MATN2"	"VCAN"	"CCL2"	"GLI3"	"NDN"	"EPHA4")
833	GO_GLIOGENESIS	0.334426229508197	0.940552995391705	0.0902635484340068	0.325767603082656	1.07626125269909	116	c("DLL1"	"KCNJ10"	"DISC1"	"APCDD1"	"PTPRZ1"	"MMP24"	"GPC1"	"TGFB2"	"LGI4"	"FN1"	"NOTCH1"	"PICK1"	"PRDM8"	"MATN2"	"ERBB2"	"VCAN"	"NRG1"	"CSK"	"CCL2"	"TSPAN2"	"SMO"	"CNTN2"	"GLI3"	"FGF5"	"HDAC11"	"NDN"	"BOK"	"EPHA4"	"NFIB")
834	GO_GLOBAL_GENOME_NUCLEOTIDE_EXCISION_REPAIR	0.99288256227758	1	0.0406579344155557	0.191366380664853	0.518325467755699	32	c("GTF2H3"	"UBE2V2"	"DDB2"	"SUMO1"	"SUMO2"	"CETN2"	"UBE2N"	"GTF2H5"	"ERCC2"	"RPS27A"	"UBE2I"	"CUL4B"	"RBX1"	"ERCC1"	"RAD23B"	"XPC"	"UBA52")
835	GO_GLOMERULAR_EPITHELIUM_DEVELOPMENT	0.579044117647059	1	0.0673623868166279	0.402580384121293	0.912215891908103	14	c("FOXJ1"	"CD34"	"FOXC2"	"MAGI2"	"BMP4")
836	GO_GLOMERULUS_DEVELOPMENT	0.398214285714286	0.972103140916808	0.0852884689790502	0.382647443933686	1.03974079885598	36	c("NOTCH3"	"SULF2"	"FOXJ1"	"CD34"	"FOXC2"	"NOTCH1"	"PDGFRA"	"VANGL2"	"ANGPT2")
837	GO_GLUCAN_BIOSYNTHETIC_PROCESS	0.662365591397849	1	0.0684714904492087	-0.353501432811256	-0.871766655908415	18	c("GBE1"	"PHKG2"	"EPM2A"	"PER2"	"PGM2"	"PHKG1"	"AGL"	"UBC")
838	GO_GLUCAN_METABOLIC_PROCESS	0.497695852534562	1	0.0870515867946735	-0.331129549089105	-0.97341988031631	41	c("PPP1R3E"	"GBE1"	"PYGB"	"PHKG2"	"PRKAG2"	"GNMT"	"EPM2A"	"PER2"	"STK40")
839	GO_GLUCOSAMINE_CONTAINING_COMPOUND_METABOLIC_PROCESS	0.609544468546638	1	0.0730744399126987	-0.373697276140389	-0.906575435953261	17	c("CHST2"	"OVGP1"	"RENBP"	"CTBS"	"AMDHD2"	"GFPT1")
840	GO_GLUCOSE_6_PHOSPHATE_METABOLIC_PROCESS	0.262008733624454	0.901021715605893	0.12384217120105	-0.501079447726811	-1.1631667396568	14	c("HK1"	"TALDO1"	"SHPK"	"HK2"	"PGM2")
841	GO_GLUCOSE_CATABOLIC_PROCESS	0.037037037037037	0.520035864542382	0.352171384439073	-0.591150532208216	-1.55503358402051	23	c("TKTL1"	"ALDOC"	"HK1"	"PFKP"	"PGAM2"	"ALDOA"	"GAPDHS"	"ENO2"	"HK2"	"PFKFB2")
842	GO_GLUCOSE_METABOLIC_PROCESS	0.230958230958231	0.882021944242838	0.142056643575821	-0.349848345374606	-1.1504395018795	88	c("TKTL1"	"CACNA1A"	"ALDOC"	"PPARGC1A"	"CPT1A"	"HK1"	"IGFBP5"	"GHRL"	"CREM"	"WDTC1"	"PFKP"	"PDK2"	"PGAM2"	"MDH1"	"PDK1"	"SLC25A1"	"GPD2"	"GOT1"	"SORD"	"SLC25A13"	"ALDOA"	"GALM"	"GAPDHS"	"ALDH5A1"	"PER2"	"ENO2"	"HK2")
843	GO_GLUTAMATE_METABOLIC_PROCESS	0.641404805914972	1	0.0626618230932491	0.36961042901446	0.871842431792232	17	c("SLC1A3"	"GLUL"	"MTHFS"	"GCLC"	"OAT")
844	GO_GLUTAMATE_RECEPTOR_SIGNALING_PATHWAY	0.377532228360958	0.968502436835862	0.0899860794997137	0.427054143352287	1.04981748227708	21	c("GRIA4"	"GRIN2A"	"GRIK4"	"GRIA3"	"GRIK3")
845	GO_GLUTAMATE_SECRETION	0.305400372439479	0.922399380173714	0.103197466945307	0.471895514275259	1.12215063685609	18	c("SLC17A7"	"STXBP1"	"SLC1A3"	"APBA1"	"SLC1A6")
846	GO_GLUTAMINE_FAMILY_AMINO_ACID_BIOSYNTHETIC_PROCESS	0.709558823529412	1	0.057609110864425	0.365299453519881	0.827740197857682	14	c("SLC1A3"	"GLUL"	"CAD"	"OAT"	"PYCRL"	"PYCR1"	"ALDH4A1")
847	GO_GLUTAMINE_FAMILY_AMINO_ACID_CATABOLIC_PROCESS	0.833948339483395	1	0.0502948063662358	0.314291529197473	0.734157605840484	16	c("GLUL"	"NOS1"	"FAH"	"ASRGL1"	"OAT"	"ALDH4A1"	"PPAT")
848	GO_GLUTAMINE_FAMILY_AMINO_ACID_METABOLIC_PROCESS	0.979202772963605	1	0.0400845633477088	0.214014318906106	0.609370454367413	44	c("SLC1A3"	"GLUL"	"NOS1"	"ARG2"	"FAH"	"SIRT4"	"MTHFS"	"NIT2"	"GCLC"	"CAD")
849	GO_GLUTAMINE_METABOLIC_PROCESS	0.980392156862745	1	0.0504983044100709	-0.213919049127077	-0.541613962220186	20	GFPT2
850	GO_GLUTATHIONE_DERIVATIVE_METABOLIC_PROCESS	0.883763837638376	1	0.0476387259290825	0.291835356491025	0.681701944586731	16	c("GSTM5"	"GSTT1"	"GSTM1")
851	GO_GLUTATHIONE_METABOLIC_PROCESS	0.505910165484634	1	0.0875697115548511	-0.32714053925823	-0.967272542715629	43	c("GDAP1L1"	"CLIC5"	"GSTO1"	"GGT5"	"CNDP2"	"GSTO2"	"GSR"	"CHAC2"	"CTNS"	"GCLM"	"ALDH5A1"	"CLIC3")
852	GO_GLYCERALDEHYDE_3_PHOSPHATE_METABOLIC_PROCESS	0.494485294117647	1	0.0753093764172773	0.432235729337334	0.979412601566821	14	c("GLYCTK"	"KHK")
853	GO_GLYCEROLIPID_BIOSYNTHETIC_PROCESS	0.959742351046699	1	0.0376142599562161	0.217662297318034	0.75788269346059	164	c("LPIN3"	"SH3YL1"	"SLC44A4"	"INPP5D"	"GPD1"	"DGAT2"	"MOGAT2"	"FGF8"	"FGFR3"	"PLA2G4B"	"AGPAT4"	"PIGP")
854	GO_GLYCEROLIPID_CATABOLIC_PROCESS	0.784313725490196	1	0.0609039347452418	-0.304182309240704	-0.784213217321676	21	c("PNPLA2"	"MGLL"	"GDE1"	"ABHD6"	"PNPLA6")
855	GO_GLYCEROLIPID_METABOLIC_PROCESS	0.293150684931507	0.917014634937366	0.132147260608774	-0.279143988577651	-1.05515808009043	248	c("INPP5J"	"PNPLA2"	"NRG2"	"ERBB3"	"BTC"	"GALR2"	"FGF7"	"AWAT2"	"PLA2G16"	"AGPAT3"	"PIK3C2B"	"PLCD4"	"CPT1A"	"MGLL"	"APOBR"	"ANG"	"PIGL"	"PLCG2"	"PLA2G6"	"KL"	"MTMR1"	"EFR3B"	"FGF18"	"PDGFB"	"MTM1"	"PIGB"	"INSIG1"	"DDHD1"	"DBI"	"PCYT1A"	"PHOSPHO1"	"PLCE1"	"ACP6"	"PIK3CB"	"CSF1R"	"LCK"	"FGF23"	"TAMM41"	"EGF"	"GDE1"	"CDS2"	"HBEGF"
856	GO_GLYCEROPHOSPHOLIPID_CATABOLIC_PROCESS	0.980645161290323	1	0.0498907356726307	-0.222470093480483	-0.481015756669062	10	c("GDE1"	"PNPLA6"	"ABHD12"	"GPCPD1"	"PLA2G4C"	"INPP5F")
857	GO_GLYCEROPHOSPHOLIPID_METABOLIC_PROCESS	0.426229508196721	0.996517981954505	0.106323255932708	-0.268809321873878	-1.00096733841326	217	c("INPP5J"	"NRG2"	"ERBB3"	"BTC"	"GALR2"	"FGF7"	"PLA2G16"	"AGPAT3"	"PIK3C2B"	"PLCD4"	"PIGL"	"PLCG2"	"PLA2G6"	"KL"	"MTMR1"	"EFR3B"	"FGF18"	"PDGFB"	"MTM1"	"PIGB"	"DDHD1"	"DBI"	"PCYT1A"	"PHOSPHO1"	"ACP6"	"PIK3CB"	"CSF1R"	"LCK"	"FGF23"	"TAMM41"	"EGF"	"GDE1"	"CDS2"	"HBEGF"	"PLA2G4E"	"SYNJ2"	"INPP5B"	"PLD2"	"VAC14"	"ARF3"	"PCYT2"	"ALDH5A1"
FIG4	"ABHD12"	"PIGG"	"LPCAT2"	"ETNK1"	"INPP5K"	"IRS2"	"PIK3R1")
858	GO_GLYCOLIPID_BIOSYNTHETIC_PROCESS	0.57167530224525	1	0.0649407684612899	0.330493790342906	0.930423099256673	43	c("B4GALNT1"	"ST6GALNAC4"	"GAL3ST3"	"PIGP"	"ST8SIA1"	"ST8SIA4"	"PGAP3"	"ST6GALNAC6"	"PIGC"	"GPAA1"	"MPPE1"	"DPM3"	"GAL3ST4"	"PIGH")
859	GO_GLYCOLIPID_CATABOLIC_PROCESS	0.696461824953445	1	0.0590954798717342	0.385346153049137	0.813655460846425	10	c("NEU4"	"NEU3"	"NAGA")
860	GO_GLYCOPROTEIN_CATABOLIC_PROCESS	0.152133580705009	0.785480917075549	0.153158808683073	0.599591280014557	1.30627385183533	12	c("NEU4"	"GPC1"	"ADAMTS9"	"FBXO2")
861	GO_GLYCOPROTEIN_METABOLIC_PROCESS	0.314375987361769	0.931589703436857	0.0916795246008379	0.295186231930688	1.06091039730657	229	c("B4GALNT1"	"CHST3"	"ST6GALNAC4"	"SULF2"	"MUC16"	"NEU4"	"GALNTL6"	"B3GNT4"	"GPC1"	"B3GNT8"	"B3GNT9"	"ADAMTS7"	"GAL3ST3"	"GCNT3"	"FUT10"	"MUC6"	"ADAMTSL4"	"PORCN"	"ADAMTS9"	"B4GALNT2"	"EXTL1"	"VANGL2"	"PARP16"	"ENTPD5"	"CHSY1"	"ST8SIA1"	"FBXO2"	"VCAN"	"B4GALT2"	"ST8SIA4"	"MGAT3"	"NDST4"	"SIRT4"	"CHST14"	"DPY19L1"	"SIRT1"	"DSEL"	"DSE"	"MAN2A2"	"PARP2"	"TMEM5"	"EXTL2")
862	GO_GLYCOSPHINGOLIPID_BIOSYNTHETIC_PROCESS	0.322820037105751	0.934381220643902	0.0995791200495904	0.522993827486761	1.13939809381592	12	c("B4GALNT1"	"ST6GALNAC4"	"ST8SIA1"	"ST8SIA4")
863	GO_GLYCOSPHINGOLIPID_METABOLIC_PROCESS	0.667826086956522	1	0.0578529757032509	0.31096845128197	0.867335794630601	42	c("B4GALNT1"	"ST6GALNAC4"	"NEU4"	"SMPD3"	"ST8SIA1"	"NEU3"	"ST8SIA4")
864	GO_GLYCOSYLATION	0.668316831683168	1	0.0553642837725362	0.259920387093174	0.903605528080802	172	c("B4GALNT1"	"ST6GALNAC4"	"MUC16"	"GALNTL6"	"B3GNT4"	"B3GNT8"	"B3GNT9"	"ADAMTS7"	"GCNT3"	"FUT10"	"MUC6"	"ADAMTSL4"	"B4GALNT2"	"EXTL1"	"PARP16"	"ENTPD5"	"ST8SIA1"	"B4GALT2"	"ST8SIA4"	"MGAT3"	"SIRT4"	"DPY19L1"	"SIRT1")
865	GO_GLYCOSYL_COMPOUND_BIOSYNTHETIC_PROCESS	0.935323383084577	1	0.0588438169595807	-0.224119859586341	-0.742704567153634	94	c("MAT1A"	"CHCHD10"	"ATP6V0A4"	"ATP6V0A1"	"ACOT7"	"NME3"	"PRKAG2"	"ATP5G2"	"TCIRG1"	"SLC25A13"	"ALDOA"	"ATP5D")
866	GO_GLYCOSYL_COMPOUND_CATABOLIC_PROCESS	0.776315789473684	1	0.0617054053637522	-0.286731983880462	-0.780436608813683	27	c("AMPD3"	"ENPP4"	"UPB1"	"NUDT18"	"ABHD10"	"APOBEC1"	"FUCA1"	"PNP"	"ENTPD4"	"MLYCD"	"NUDT7"	"NT5E"	"MTAP"	"TYMP")
867	GO_GLYCOSYL_COMPOUND_METABOLIC_PROCESS	0.361111111111111	0.954802259887006	0.118287526124085	-0.265441938566195	-1.01917786641315	280	c("MAT1A"	"ALDOC"	"AMPD3"	"OCLN"	"CHCHD10"	"ATP6V0A4"	"ATP6V0A1"	"HK1"	"ACOT7"	"ENPP4"	"PDE6A"	"KL"	"COX15"	"MOCOS"	"PFKP"	"PGAM2"	"AHCYL2"	"NME3"	"UPB1"	"PRKAG2"	"ATP5G2"	"ATP1B1"	"TCIRG1"	"TJP2"	"SLC25A13"	"AKR1B10"	"GNMT"	"ALDOA"	"ATP5D"	"CTNS"	"GAMT"	"NUDT18"	"COX5A"	"GAPDHS"	"NADK"	"MACROD2"	"UQCRFS1"	"ENO2"	"HMGCR"	"HK2"	"SURF1"	"LDHA"
UQCRQ	"PNP"	"ENPP1"	"NFS1"	"ENTPD4"	"ADK"	"NDUFA10"	"ACACA"	"MACROD1"	"MLYCD"	"OLA1"	"NDUFS7"	"NDUFA6"	"ATP5A1"	"CYC1"	"NDUFS2"	"NUDT7"	"NDUFS1"	"UPRT"	"OGDH"	"PFKFB3")
868	GO_GLYOXYLATE_METABOLIC_PROCESS	0.637362637362637	1	0.0714786287425507	-0.337306104106525	-0.877381850265756	22	c("PDHX"	"GNMT"	"HOGA1"	"PDHA1"	"PDHB"	"GCSH"	"OGDH"	"DLAT"	"DLD"	"DLST"	"BCKDHA")
869	GO_GMP_METABOLIC_PROCESS	0.885036496350365	1	0.0470699590082662	0.284117585807236	0.653809143872078	15	c("DLG3"	"MPP2"	"IMPDH2"	"IMPDH1"	"MPP3"	"MPP1"	"GMPS"	"CASK"	"GUK1")
870	GO_GOLGI_LOCALIZATION	0.791397849462366	1	0.0598603117764473	-0.343491386839585	-0.742683058046377	10	c("STK25"	"ARHGAP21"	"UVRAG"	"YWHAZ"	"STK11")
871	GO_GOLGI_ORGANIZATION	1	1	0.0542315935495841	-0.171559154555858	-0.555449233574303	78	c("ATP8B3"	"DNAJC28"	"PLK3"	"MYO18A"	"PLEKHM2"	"STK25"	"TMED5"	"ARHGAP21"	"ATL2"	"GOLPH3L"	"UBXN2A"	"DYM"	"OBSL1")
872	GO_GOLGI_RIBBON_FORMATION	0.525641025641026	1	0.0799858801499946	-0.436849922716835	-0.962913134945459	11	c("MYO18A"	"TMED5")
873	GO_GOLGI_TO_ENDOSOME_TRANSPORT	0.384782608695652	0.968502436835862	0.0985499803531691	-0.442455093326537	-1.05906661252638	16	c("SORT1"	"VPS13A"	"KIF16B"	"CORO7"	"EPS15"	"VPS13C")
874	GO_GOLGI_TO_PLASMA_MEMBRANE_PROTEIN_TRANSPORT	0.956236323851203	1	0.0518457624865066	-0.231444384480475	-0.619597713977906	25	c("KRT18"	"VAMP2"	"NSF"	"ANK3"	"AMN"	"GOLGA4"	"MACF1"	"SPTBN1"	"RAB31")
875	GO_GOLGI_TO_PLASMA_MEMBRANE_TRANSPORT	0.632794457274827	1	0.0743625384422526	-0.3077411175945	-0.888451672640704	39	c("KRT18"	"RAB3IP"	"VAMP2"	"OSBPL5"	"NSF"	"EXOC1"	"ANK3"	"DNM2"	"AMN"	"GOLGA4"	"ARFGEF2"	"MACF1")
876	GO_GOLGI_TO_VACUOLE_TRANSPORT	0.36043956043956	0.954711329093924	0.103197466945307	-0.408620977852062	-1.08327993403733	24	c("SORT1"	"VPS13A"	"KIF16B"	"EHD3"	"CORO7"	"EPS15"	"VPS13C"	"VTI1B")
877	GO_GOLGI_VESICLE_TRANSPORT	1	1	0.0348652196832942	0.149484082995618	0.546392013975129	272	c("KIF26A"	"KDELR3"	"MYO1B"	"SPTBN4"	"F8"	"WIPI1"	"PACS1"	"PICK1"	"BBS1"	"BBS2"	"VAMP5")
878	GO_GPI_ANCHOR_METABOLIC_PROCESS	0.995565410199557	1	0.0506004243853618	-0.151857698515347	-0.420451608978087	30	c("PIGL"	"PIGB")
879	GO_GRANULOCYTE_DIFFERENTIATION	0.666048237476809	1	0.0610363728309177	0.390528767505823	0.850808766548358	12	c("CSF3"	"L3MBTL3"	"CEBPA"	"ZFPM1")
880	GO_GRANULOCYTE_MIGRATION	0.467032967032967	1	0.0780892306943345	0.377806228185115	0.983318424449245	27	c("CCL7"	"ITGA1"	"TGFB2"	"HRH1"	"CCL20"	"EDN1"	"CCL25"	"EDN2"	"CCL2")
881	GO_GROWTH	0.263578274760383	0.901021715605893	0.102821842840815	0.29298811328243	1.07869171648109	288	c("DLL1"	"TBX2"	"TNC"	"COL27A1"	"TXK"	"PLAC1"	"PLAG1"	"GDF9"	"TGFB2"	"MMP13"	"CCNE1"	"APBA1"	"PRKCQ"	"CHRNA1"	"FOXC2"	"S1PR1"	"GDF7"	"KIF26B"	"SEMA7A"	"DCLK1"	"SLIT3"	"FGFR3"	"NOTCH1"	"WNT11"	"FOXC1"	"PKDCC"	"LHX2"	"EDN1"	"VANGL2"	"NDRG4"	"GRHL2"	"ENTPD5"	"THBS3"	"SPTBN2"	"GATA3"	"IL6"	"ADM"	"HEG1"	"RARG")
882	GO_GTP_METABOLIC_PROCESS	0.565874730021598	1	0.0766746872490091	-0.373057807320838	-0.939957451351652	19	c("AMPD3"	"MOCOS"	"NME3"	"GPHN"	"AK3"	"NFS1")
883	GO_GUANOSINE_CONTAINING_COMPOUND_BIOSYNTHETIC_PROCESS	0.76536312849162	1	0.0546808488785442	0.3593090736356	0.758678366403719	10	c("NME4"	"IMPDH2"	"IMPDH1"	"NME6"	"GMPS"	"NME2"	"GUK1"	"NME7")
884	GO_GUANOSINE_CONTAINING_COMPOUND_METABOLIC_PROCESS	0.782997762863535	1	0.062249042949858	-0.282128520994106	-0.812577691019648	37	c("AMPD3"	"PDE6A"	"MOCOS"	"NME3"	"TJP2"	"NUDT18"	"GPHN"	"AK3"	"NFS1")
885	GO_G_PROTEIN_COUPLED_RECEPTOR_SIGNALING_PATHWAY	0.0725552050473186	0.630712766509312	0.208955027549354	0.336708439894366	1.23141841975122	274	c("GNA14"	"RHO"	"CXCL1"	"GNAO1"	"FRZB"	"ADCY5"	"GABRG3"	"ADORA2B"	"TGM2"	"ACTN2"	"P2RY6"	"GPR161"	"CCL7"	"PROKR1"	"HTR6"	"NPY1R"	"C3"	"APLP1"	"ADRA2A"	"GNG7"	"HRH1"	"ADRB1"	"ADCY1"	"LGR6"	"OPRD1"	"RAMP2"	"PROKR2"	"NXPH4"	"NXPH3"	"PDGFRL"	"ADCYAP1R1"	"CXCL12"	"S1PR1"	"S1PR3"	"PDE6G"	"NPR3"	"CCL20"	"GNAT2"	"FZD1"	"ARRB1"	"GRIK3"	"SAG"
GNGT2	"KISS1R"	"CCR3"	"CCL25"	"CXCL5"	"GPR84"	"FZD3"	"NPFF"	"ADRA2B"	"FZD8"	"CCL2"	"GPR88"	"GABBR1"	"GPR180"	"GPR157"	"SMO")
886	GO_G_PROTEIN_COUPLED_RECEPTOR_SIGNALING_PATHWAY_COUPLED_TO_CYCLIC_NUCLEOTIDE_SECOND_MESSENGER	0.0627118644067797	0.596204533473906	0.234392647294686	0.459230886167544	1.36694533280426	59	c("GNAO1"	"ADCY5"	"ADORA2B"	"HTR6"	"NPY1R"	"APLP1"	"ADRA2A"	"ADRB1"	"ADCY1"	"OPRD1"	"S1PR1"	"S1PR3"	"NPR3"	"GNAT2"	"GRIK3"	"PTGIR")
887	GO_HAIR_CELL_DIFFERENTIATION	0.976234003656307	1	0.0426733861156084	0.235557863497256	0.582507068792343	22	c("PITX2"	"NOTCH1"	"WDPCP"	"SLC9A3R1")
888	GO_HEAD_DEVELOPMENT	0.000890439941166451	0.0822112304864699	0.477270815362862	0.368324035249515	1.41923871921147	485	c("DLL1"	"NOTCH3"	"NOG"	"CRISPLD2"	"EPHB2"	"MDGA1"	"GLI1"	"NRXN1"	"DISC1"	"CCDC141"	"GNAO1"	"TTBK1"	"TRNP1"	"NRGN"	"SLC17A7"	"SMARCA1"	"PTPRZ1"	"HTR6"	"HOXB2"	"COL1A1"	"SHANK3"	"FOXJ1"	"DLX1"	"SLC38A3"	"FAT4"	"SLC8A1"	"NEFH"	"TGFB2"	"PITX2"	"SATB2"	"CITED1"	"FGF8"	"SEMA5A"	"CXCL12"	"S1PR1"	"FUT10"	"EFNA2"	"GDF7"	"SEMA7A"	"DCLK1"	"SLIT3"	"WNT2B"
AVPR1A	"NDRG4"	"GRHL2"	"ABAT"	"EFHC1"	"SEZ6L"	"COL3A1"	"BBS2"	"EML1"	"IGF2BP1"	"TSKU"	"THRA"	"PAX5"	"GDPD5"	"UNC5C"	"LRP1"	"PLXNA4"	"KCNAB1"	"LRRK2"	"SEMA4C"	"SPTBN2"	"RAD1"	"SPEF2"	"FAS"	"RARG"	"CHD5")
889	GO_HEAD_MORPHOGENESIS	0.00125606202733114	0.0963122815533234	0.45505986738723	0.689681897536783	1.79503900746905	27	c("NOG"	"CRISPLD2"	"COL1A1"	"TGFB2"	"MSX1")
890	GO_HEART_DEVELOPMENT	5.88639654762906e-05	0.0279501431409534	0.557332238758646	0.422105853521861	1.5767362632757	337	c("SNAI1"	"DLL1"	"TBX2"	"FOXF1"	"RBP4"	"CACNA1C"	"TTN"	"DSP"	"ADAMTS1"	"ACTN2"	"NOX4"	"NPY1R"	"GJA5"	"FOXJ1"	"FAT4"	"SLC8A1"	"TGFB2"	"DSG2"	"MMP13"	"PLXND1"	"PITX2"	"SMYD1"	"RAMP2"	"ADAM19"	"FBN1"	"FGF8"	"FOXC2"	"S1PR1"	"NFATC4"	"COL5A1"	"MSX1"	"NOTCH1"	"FZD1"	"WNT11"	"EPOR"	"FOXC1"	"PDGFRA"	"CPE"	"ARL13B"	"EDN1"	"HAS2"	"VANGL2"
ADM	"HEG1"	"MYLK3"	"IFT140"	"TBX5"	"SIX1"	"NRG1"	"RPS6KA2"	"DHRS3"	"GATA5"	"ACVR2B"	"ENG"	"CBY1"	"PTK7"	"TNNI3"	"ECE1"	"SMAD7"	"TRAF3IP1"	"MDM2"	"SMO"	"SMYD2"	"SMAD2"	"KAT2A"	"SUFU"	"PCSK5"	"DYNC2H1"	"GLI3"	"STIL"	"BBS7"	"VLDLR"	"PTCH1"	"GAB1"	"SMAD1"	"SGCB"	"DAND5"	"SCN5A"	"BMP4")
891	GO_HEART_GROWTH	0.0821167883211679	0.660180951454422	0.211400189384923	0.631968035878058	1.45427985148475	15	c("TGFB2"	"FOXC2"	"S1PR1"	"NOTCH1"	"FOXC1"	"NDRG4"	"HEG1"	"SMAD1")
892	GO_HEART_MORPHOGENESIS	0.00014090395804973	0.0398405941385612	0.518848077743792	0.498638679390405	1.71135310801943	154	c("SNAI1"	"DLL1"	"TBX2"	"FOXF1"	"RBP4"	"TTN"	"DSP"	"ADAMTS1"	"NPY1R"	"GJA5"	"FAT4"	"TGFB2"	"PLXND1"	"PITX2"	"FGF8"	"FOXC2"	"S1PR1"	"COL5A1"	"MSX1"	"NOTCH1"	"FZD1"	"WNT11"	"FOXC1"	"CPE"	"ARL13B"	"HAS2"	"VANGL2"	"NDRG4"	"GRHL2"	"NPHP3"	"SHOX2"	"CCDC103"	"EPHB4"	"GATA3"	"SETDB2"	"HEG1"	"TBX5"	"SIX1"	"NRG1"	"DHRS3"	"ENG"	"TNNI3"
893	GO_HEART_PROCESS	0.100169779286927	0.687637521713955	0.183023938384487	0.448238752198393	1.31590345989143	53	c("CACNA1C"	"SCN1B"	"SCN4B"	"TTN"	"SCN3B"	"GJA5"	"SLC8A1"	"MAP2K6"	"CACNA2D1"	"RPS6KA2"	"MYL4"	"TNNI3")
894	GO_HEART_TRABECULA_MORPHOGENESIS	0.162011173184358	0.805292669178509	0.148261500475107	0.541417910648859	1.28747240620202	18	c("RBP4"	"ADAMTS1"	"S1PR1"	"NOTCH1"	"HEG1"	"NRG1")
895	GO_HEART_VALVE_DEVELOPMENT	0.270566727605119	0.902945447374554	0.109684061970549	0.456539234828583	1.14891673450876	24	c("GJA5"	"TGFB2"	"PITX2"	"NOTCH1"	"SHOX2"	"GATA3"	"TBX5"	"MDM2"	"MTOR"	"ZFPM1"	"SMAD6"	"ACVR1")
896	GO_HEMATOPOIETIC_PROGENITOR_CELL_DIFFERENTIATION	0.550084889643463	1	0.065981614400873	0.310726297322851	0.949383901459104	71	c("PYGO1"	"JAM3"	"PTPRZ1"	"SMPD3"	"FST"	"HOXB3"	"HYAL2"	"EML1"	"GATA3")
897	GO_HEME_BIOSYNTHETIC_PROCESS	0.496732026143791	1	0.0840745577910723	-0.383177869960325	-0.970154295427046	20	c("COX15"	"ALAS2"	"UROS"	"COX10"	"NFE2L1"	"TSPO"	"SLC25A39"	"PPOX")
898	GO_HEME_METABOLIC_PROCESS	0.508771929824561	1	0.083129129135339	-0.357378187506645	-0.972723785282163	27	c("UGT1A1"	"COX15"	"ALAS2"	"HPX"	"UROS"	"COX10"	"NFE2L1"	"TSPO"	"HMOX1")
899	GO_HEMIDESMOSOME_ASSEMBLY	0.41340782122905	0.989227248210615	0.0855356947987884	0.502082490532593	1.06014334640348	10	c("ITGB4"	"KRT14")
900	GO_HEMOSTASIS	0.561374795417349	1	0.0632191170859458	0.268341607747576	0.949516738716218	194	c("GNA14"	"HIST1H3G"	"MMRN1"	"ITGA2B"	"PRKCH"	"C3"	"ADRA2A"	"SH2B2"	"P2RX3"	"COL1A1"	"STXBP1"	"DOCK6"	"F8"	"PRKCQ"	"HSPB1"	"ITPR2"	"ARRB1"	"TYRO3"	"PDGFRA"	"COL3A1"	"TSPAN32"	"KLKB1"	"HIST1H3I"	"VKORC1"	"GP1BA"	"GATA3"	"IL6"	"GP5"	"IRF2")
901	GO_HEPARAN_SULFATE_PROTEOGLYCAN_BIOSYNTHETIC_PROCESS	0.31657355679702	0.934381220643902	0.100990587455923	0.465406442799441	1.10671985722603	18	c("EXTL1"	"VANGL2"	"NDST4"	"DSE"	"EXTL2")
902	GO_HEPARAN_SULFATE_PROTEOGLYCAN_METABOLIC_PROCESS	0.0950639853747715	0.676023735002608	0.195789002148949	0.552731939364471	1.36684149298567	22	c("SULF2"	"GPC1"	"EXTL1"	"VANGL2"	"NDST4"	"DSE"	"EXTL2")
903	GO_HEPATICOBILIARY_SYSTEM_DEVELOPMENT	0.270450751252087	0.902945447374554	0.103958471559957	0.352508374199208	1.12947419331352	99	c("GLI1"	"LBP"	"ADA"	"SULF2"	"RPS6KA1"	"CCNE1"	"WNT4"	"NOTCH1"	"NPHP3"	"THRA"	"KLKB1"	"ONECUT2"	"AFP"	"FAS"	"HLX")
904	GO_HEPATOCYTE_APOPTOTIC_PROCESS	0.509719222462203	1	0.0822054920415869	-0.433170754941266	-0.975136071209758	12	c("KRT18"	"STK4"	"BID"	"RB1"	"BCL2L1"	"MTCH2")
905	GO_HETEROCHROMATIN_ORGANIZATION	0.612903225806452	1	0.0723570851036907	-0.407027272317321	-0.880057756598356	10	c("HMGA1"	"CENPV")
906	GO_HETEROPHILIC_CELL_CELL_ADHESION_VIA_PLASMA_MEMBRANE_CELL_ADHESION_MOLECULES	0.357274401473296	0.951844018506279	0.0931454575337804	0.437099140861298	1.06858258426192	20	c("NRXN1"	"SELP"	"FAT4"	"ITGAL")
907	GO_HETEROTYPIC_CELL_CELL_ADHESION	0.60352422907489	1	0.0743625384422526	-0.381292832833092	-0.898071961498904	15	c("ITGB3"	"JUP"	"ITGAX"	"ITGA7"	"PKP2")
908	GO_HEXOSE_CATABOLIC_PROCESS	0.265446224256293	0.901021715605893	0.126253987849115	-0.398102631120187	-1.12098029147007	34	c("TKTL1"	"ALDOC"	"HK1"	"PFKP"	"PGAM2"	"ALDOA"	"GAPDHS"	"ENO2"	"HK2"	"GALE"	"PFKFB2"	"FUT8"	"LRP5"	"PGM2")
909	GO_HEXOSE_METABOLIC_PROCESS	0.385204081632653	0.968502436835862	0.108394255853397	-0.301513094144918	-1.01970472578268	112	c("TKTL1"	"CACNA1A"	"ALDOC"	"PPARGC1A"	"CPT1A"	"HK1"	"IGFBP5"	"GHRL"	"CREM"	"WDTC1"	"PFKP"	"MAN2C1"	"PDK2"	"PGAM2"	"MDH1"	"PDK1"	"SLC25A1"	"GPD2"	"GOT1"	"SORD"	"SLC25A13"	"MAN2B2"	"ALDOA"	"GALM"	"GAPDHS"	"ALDH5A1"	"PER2"	"ENO2"	"HK2"	"GALE")
910	GO_HINDBRAIN_DEVELOPMENT	0.171428571428571	0.819812745394141	0.135740943810425	0.378181983792537	1.1925364526261	88	c("DLL1"	"NOG"	"GLI1"	"NRXN1"	"TRNP1"	"HOXB2"	"OTX1"	"HOXB3"	"ARL13B"	"ABAT"	"SEZ6L"	"SEMA4C"	"SPTBN2"	"FAIM2"	"PTBP2"	"SMO"	"PSMG1"	"KAT2A"	"PTPRS"	"CEP290"	"SMAD1"	"SCN5A")
911	GO_HINDBRAIN_MORPHOGENESIS	0.0152362388027916	0.326676513477864	0.380730400722792	0.626794496787103	1.62232498569779	26	c("DLL1"	"GLI1"	"NRXN1"	"TRNP1"	"SPTBN2"	"FAIM2"	"SMO")
912	GO_HINDLIMB_MORPHOGENESIS	0.0278293135435993	0.469505656069464	0.376039306993639	0.641819697824836	1.54636328814613	19	c("ZBTB16"	"MMP13"	"PITX2"	"FGF8"	"MSX1"	"NOTCH1"	"RARG"	"PTCH1"	"BMP4")
913	GO_HIPPOCAMPUS_DEVELOPMENT	0.93448275862069	1	0.0419926218968594	0.245918640407185	0.706797405881132	49	c("PTPRZ1"	"DLX1"	"NEFH"	"EPHA5"	"BBS2"	"SMO"	"GLI3"	"PTPRS"	"DCLK2"	"BTG2"	"NR4A3"	"ID4"	"CASP3"	"RAN"	"SRF")
914	GO_HIPPO_SIGNALING	0.762430939226519	1	0.0543434390269162	0.309607691144237	0.801354025413698	26	c("FAT4"	"TEAD2"	"NPHP4"	"TEAD3")
915	GO_HISTONE_DEUBIQUITINATION	0.628942486085343	1	0.0637845390312975	0.370205116518721	0.891950812990859	19	c("ENY2"	"USP21"	"USP49"	"KAT2A"	"USP27X"	"TRRAP"	"ATXN7L3"	"USP3"	"ATXN7")
916	GO_HISTONE_EXCHANGE	0.347747747747748	0.946981645695326	0.0934449219410994	0.399392587577409	1.08699687066776	37	c("CHD5"	"CENPP"	"HIST1H4D"	"MIS18A"	"SYCP3"	"CENPH"	"VPS72"	"HIST1H4I"	"CENPA"	"NASP"	"SMARCA5"	"NPM1"	"CENPQ"	"RBBP4"	"HIST4H4"	"CENPM"	"ITGB3BP"	"CENPK"	"RBBP7"	"CENPO")
917	GO_HISTONE_H2A_ACETYLATION	0.224264705882353	0.878126375889446	0.122679189568808	0.539865693005231	1.22329374226782	14	c("RUVBL2"	"DMAP1"	"MSL3"	"TRRAP"	"YEATS4"	"MORF4L1"	"ACTL6A"	"RUVBL1"	"MORF4L2"	"EPC1"	"MEAF6"	"EP400"	"BRD8")
918	GO_HISTONE_H2A_MONOUBIQUITINATION	0.985102420856611	1	0.0431036828790402	0.218268134703429	0.460871500402813	10	c("RNF2"	"DDB2"	"RNF168"	"KDM2B"	"CUL4B")
919	GO_HISTONE_H2A_UBIQUITINATION	0.990808823529412	1	0.0422468188360053	0.196189424271711	0.444550002195425	14	c("RNF2"	"DDB2"	"RNF168"	"KDM2B"	"CUL4B"	"UBE2B"	"UBE2A"	"DDB1"	"RING1"	"PCGF1"	"UBR2"	"RNF8"	"RYBP"	"TRIM37")
920	GO_HISTONE_H3_ACETYLATION	0.695495495495495	1	0.057609110864425	0.312400452476812	0.850236896726763	37	c("TAF9"	"BRPF3"	"POLE4"	"ELP4"	"TADA2A"	"TAF12"	"TADA1"	"KAT2A"	"TAF5L"	"ING4"	"SAP130"	"LDB1"	"POLE3"	"YEATS2")
921	GO_HISTONE_H3_DEACETYLATION	0.93418647166362	1	0.0446854397644147	0.264121095065016	0.653140602518406	22	c("SIRT1"	"HDAC1"	"HDAC8"	"HDAC2"	"HDAC7"	"HDAC11"	"HDAC3"	"SFPQ"	"SIRT6")
922	GO_HISTONE_H3_K4_METHYLATION	0.99562363238512	1	0.0499913914024592	-0.17167530224525	-0.459590432735675	25	c("HIST1H1D"	"HIST1H1C"	"TET3"	"HIST1H1E"	"KDM6A"	"SETD3"	"OGT"	"SETD1B"	"PAXIP1"	"ASH2L"	"BEND3"	"DPY30"	"TET2"	"CTR9"	"ARID4A"	"WDR61"	"WDR5"	"CXXC1"	"RBBP5"	"ASH1L"	"WDR82"	"RTF1"	"SETD1A"	"SETMAR"	"DYDC2")
923	GO_HISTONE_H3_K4_TRIMETHYLATION	0.67948717948718	1	0.0668966276500666	-0.380275110895412	-0.838209829354566	11	c("HIST1H1D"	"HIST1H1C"	"TET3")
924	GO_HISTONE_H3_K9_MODIFICATION	0.897058823529412	1	0.046788296531803	0.291470316185896	0.660449105151	14	c("SETDB2"	"SIRT1"	"SIRT6"	"EHMT1"	"ARID4B"	"SUV39H1")
925	GO_HISTONE_H4_ACETYLATION	0.724867724867725	1	0.0546808488785442	0.304023085372028	0.841494233078143	40	c("APBB1"	"CHD5"	"PHF20"	"RUVBL2"	"ELP4"	"KAT2A"	"DMAP1"	"MSL3"	"TRRAP"	"ING4"	"YEATS4"	"MORF4L1"	"HAT1"	"MSL2"	"ACTL6A"	"NAA60"	"RUVBL1"	"MORF4L2"	"WDR5"	"EPC1"	"MEAF6"	"EP400"	"ELP3"	"MSL1"	"BRD8")
926	GO_HISTONE_H4_K16_ACETYLATION	0.469387755102041	1	0.0785029047348687	0.463135708594988	1.00899076780131	12	c("PHF20"	"MSL3"	"ING4"	"MSL2"	"WDR5"	"MEAF6"	"MSL1")
927	GO_HISTONE_METHYLATION	0.982993197278912	1	0.0390355298112393	0.20682851949438	0.621401901749658	63	c("SMYD1"	"SETDB2"	"CHD5"	"CARM1"	"SMYD2"	"DYDC2"	"SETMAR"	"EED"	"PRMT1"	"NSD1"	"FBL"	"SETD1A"	"SUZ12"	"EHMT1"	"ARID4B"	"PRMT6"	"RTF1"	"SMYD3"	"SUV39H1"	"WDR82"	"ASH1L"	"EZH2"	"RBBP5"	"CXXC1"	"SUV39H2"	"WDR5")
928	GO_HISTONE_MONOUBIQUITINATION	0.980392156862745	1	0.0504983044100709	-0.202343600470217	-0.512306499247154	20	c("DTX3L"	"CDC73"	"TRIM37")
929	GO_HISTONE_MRNA_CATABOLIC_PROCESS	0.488970588235294	1	0.0758886900606117	0.436045729030901	0.988045765043534	14	c("DCP2"	"XRN1"	"TUT1"	"EXOSC4"	"EXOSC10"	"ZCCHC11"	"ATM"	"LSM1"	"PAPD5"	"ERI1")
930	GO_HISTONE_MRNA_METABOLIC_PROCESS	0.382783882783883	0.968502436835862	0.0888945288620449	0.400561845465646	1.04254459930388	27	c("SLBP"	"DCP2"	"SNRPD3"	"SSB"	"SNRPG"	"XRN1"	"SNRPE"	"TUT1"	"EXOSC4"	"SNRPF"	"CPSF3"	"LSM10"	"EXOSC10"	"ZCCHC11"	"ATM"	"LSM1"	"PAPD5"	"ERI1"	"NCBP1")
931	GO_HISTONE_PHOSPHORYLATION	0.47276688453159	1	0.086794975677172	-0.38054924134125	-0.981095007288511	21	c("PRKAA2"	"PKN1"	"PRKCB")
932	GO_HISTONE_UBIQUITINATION	0.993348115299335	1	0.0507027937029348	-0.174775397373877	-0.483904324601657	30	c("DTX3L"	"CDC73"	"TRIM37"	"USP22"	"RYBP"	"RNF8"	"UBR2"	"PCGF1"	"RING1"	"UBE2E1"	"DDB1"	"UBE2A"	"UBE2B"	"HUWE1"	"WAC"	"CTR9"	"LEO1"	"RNF40"	"CUL4B"	"KDM2B"	"RNF168"	"UHRF1"	"PAF1"	"UBE2N"	"SUZ12"	"PHC1"	"RNF20"	"DDB2"	"CBX8"	"RNF2")
933	GO_HOMEOSTASIS_OF_NUMBER_OF_CELLS	0.795275590551181	1	0.0692836467392548	-0.245998906473731	-0.850264846173048	124	c("AMPD3"	"CCR7"	"KLF2"	"ILDR2"	"IL7"	"EPAS1"	"PKN1"	"SOX9"	"LAT"	"ADAR"	"INHBA"	"HIF1A"	"AXL"	"PDE4B"	"ALAS2"	"KRAS"	"ID2"	"TGFBR3"	"SPNS2"	"TNFAIP3"	"FADD"	"RB1"	"PPP2R3C"	"INHA"	"F2R"	"ANXA1"	"HIPK2"	"LGR4"	"BAK1"	"NFE2L1"	"CEBPG"	"RIPK3")
934	GO_HOMEOSTASIS_OF_NUMBER_OF_CELLS_WITHIN_A_TISSUE	0.797802197802198	1	0.0605092988656667	-0.299733825635449	-0.779650932258881	22	c("ILDR2"	"IL7"	"SOX9"	"KRAS")
935	GO_HOMEOSTATIC_PROCESS	0.926657263751763	1	0.0330162512586498	0.220292941998955	0.878298366936119	843	c("CIB2"	"STEAP4"	"RHO"	"KCNJ10"	"RBP4"	"CACNA1C"	"JAM3"	"DISC1"	"FKBP1B"	"ADCY5"	"CROCC"	"KLHL10"	"USH1G"	"KLF1"	"PKHD1"	"SLC22A17"	"TGM2"	"IL31RA"	"NOX4"	"SCNN1A"	"CCL7"	"SLC17A7"	"ATP1B2"	"NPY1R"	"SCARA5"	"ADRA2A"	"CALB1"	"SHANK3"	"DGAT2"	"RDH12"	"AQP3"	"SLC8A1"	"SLC4A11"	"APOC4"	"CDH23"	"SLC24A1"	"ADRB1"	"KLHL3"	"ADCY1"	"AIPL1"	"TRPC1"	"SLC26A10"
NOS1	"FN1"	"C1QTNF1"	"GNAT2"	"EPOR"	"SLC39A5"	"TYRO3"	"FOXC1"	"PYGM"	"PDGFRA"	"KCTD17"	"VDR"	"ACOX2"	"BBS1"	"EDN1"	"HAS2"	"AVPR1A"	"PCDH15"	"BBS12"	"SLC24A3"	"HYAL2"	"NPHP3"	"ABCA12"	"BBS2"	"GAR1"	"CACNA2D1"	"FABP3"	"EPB42"	"THRA"	"PTPRN"	"NMB"	"LRRK2"	"POLE2"	"OIT3"	"GATA3"	"XRCC3"	"IL6"	"FAS"	"ATP2A1"	"P2RY2"	"SFXN2"	"ADM"	"BBC3"	"STIM2"	"SLC9A7"	"RAD51C"	"IRS1"	"HIST1H4D"	"CCR3"	"SESN2"
SIRT1	"TERT"	"PTPN2"	"NELL2"	"TNNI3"	"SLC12A5"	"HOXB6"	"GLRX3"	"CYP26B1"	"PRCP"	"SLC16A1")
936	GO_HOMOLOGOUS_CHROMOSOME_SEGREGATION	0.965141612200436	1	0.051218434854034	-0.226832935376687	-0.574310167293336	20	c("CCNB1IP1"	"SUN1")
937	GO_HOMOPHILIC_CELL_ADHESION_VIA_PLASMA_MEMBRANE_ADHESION_MOLECULES	0.0283806343906511	0.469505656069464	0.352171384439073	0.463273667102277	1.42735698445156	72	c("PCDHB3"	"PCDHB8"	"PCDHB10"	"PCDHGA8"	"PCDHB7"	"PCDHB11"	"PCDHAC2"	"FAT4"	"DSG2"	"CDH23"	"DCHS2"	"PCDHB5"	"PCDHB9"	"CLSTN3"	"PCDHGC4"	"CDH26"	"PCDHGB1"	"PCDHGA7"	"ESAM"	"PCDH15"	"PCDHGA5"	"CDH11"	"PCDHGA6"	"MPZL2")
938	GO_HOMOTYPIC_CELL_CELL_ADHESION	0.162162162162162	0.805292669178509	0.14551614609036	0.45858878620361	1.24810672764436	37	c("DSP"	"PTPRU"	"ITGA2B"	"STXBP1"	"DSG2"	"HSPB1"	"TYRO3"	"PDGFRA"	"TSPAN32")
939	GO_HORMONE_BIOSYNTHETIC_PROCESS	0.809872029250457	1	0.051218434854034	0.309107918906051	0.76438776065127	22	c("TG"	"HSD3B2"	"WNT4"	"CACNA1H"	"ADM"	"FDXR")
940	GO_HORMONE_MEDIATED_SIGNALING_PATHWAY	0.992718446601942	1	0.0549073703290958	-0.201792710800895	-0.682591126351368	105	c("PPARGC1A"	"PAQR7"	"PADI2"	"GHRL"	"GRIP1"	"PPARGC1B"	"PMEPA1"	"FHL2"	"THRB"	"PAQR8"	"BMP7"	"RARB"	"LEF1"	"RB1"	"NR1H2"	"NCOA6"	"ESRRA"	"NR2F2"	"ADIPOR2"	"NCOA3"	"RORA"	"CALCOCO1"	"NCOA1"	"PIAS1"	"NR4A1"	"ACSL1")
941	GO_HORMONE_METABOLIC_PROCESS	0.501204819277108	1	0.0891647117820678	-0.296200247859379	-0.958994004627383	78	c("CYP26A1"	"CACNA1A"	"PPARGC1A"	"HSD17B1"	"UGT1A1"	"CYP11B1"	"AWAT2"	"PCSK2"	"DHRS9"	"ALDH1A3"	"HSD17B4"	"STAR"	"ERO1LB"	"IDE"	"SLC5A5"	"SRD5A1"	"HFE"	"PCSK6"	"ATP6AP2"	"FDX1")
942	GO_HORMONE_TRANSPORT	0.514084507042254	1	0.0711327399327894	0.347151643608097	0.956171297749888	38	c("MAFA"	"FKBP1B"	"SMPD3"	"SLC16A2"	"EDN1"	"PTPRN"	"GATA3"	"IL6"	"ADM"	"ACVR2B"	"NPFF"	"VGF"	"SMAD2")
943	GO_HUMORAL_IMMUNE_RESPONSE	0.368674698795181	0.962259395269742	0.107554375265169	-0.343187006884197	-1.04396451919202	55	c("HIST1H2BG"	"BLNK"	"HIST1H2BK"	"BST2"	"IL7"	"PSMB10"	"ANG"	"HIST2H2BE"	"COLEC11"	"PLA2G6")
944	GO_HUMORAL_IMMUNE_RESPONSE_MEDIATED_BY_CIRCULATING_IMMUNOGLOBULIN	0.298701298701299	0.922010869565217	0.104343952581949	0.531034587807559	1.15691575177065	12	c("C3"	"C1RL"	"C4B"	"EXO1")
945	GO_HYALURONAN_CATABOLIC_PROCESS	0.537154989384289	1	0.0785029047348687	-0.420524483594795	-0.971091904238832	13	c("CD44"	"LYVE1"	"HYAL3"	"SLC9A1")
946	GO_HYALURONAN_METABOLIC_PROCESS	0.714902807775378	1	0.0649407684612899	-0.329208137872054	-0.829473706664213	19	c("CD44"	"LYVE1"	"HYAL3")
947	GO_HYDROGEN_ION_TRANSMEMBRANE_TRANSPORT	0.0372208436724566	0.520035864542382	0.376039306993639	-0.470625332692111	-1.48276409277066	72	c("ATP6V0E2"	"ATP1A3"	"ATP6V0A4"	"ATP6V0A1"	"COX7A1"	"ATP6V0B"	"COX15"	"ATP5G2"	"ATP6V1C1"	"TCIRG1"	"ATP6V1F"	"ATP5D"	"SLC9A1"	"COX5A"	"ATP6V0D1"	"ATP6V0C"	"ATP6V1H"	"UQCRFS1"	"SURF1"	"ATP6V1G1"	"ATP6V1A"	"SLC36A1"	"ATP6V1B2"	"COX10"	"SLC9A8"	"UQCRQ"	"ATP5A1"	"ATP6V1E1"	"ATP6AP1"	"UQCR11"	"ATP5O"	"ATP5G3"	"ATP1A1"	"ATP5G1"	"TMCO3"	"COX5B"	"COX6B1"	"ATP5B")
948	GO_HYDROGEN_PEROXIDE_METABOLIC_PROCESS	0.52863436123348	1	0.0813027345384498	-0.404101298986302	-0.951793516621765	15	MAOB
949	GO_HYDROGEN_TRANSPORT	0.628428927680798	1	0.0787113806986485	-0.271058155964072	-0.901851443475223	96	c("ATP6V0E2"	"HVCN1"	"ATP1A3"	"ATP6V0A4"	"ATP6V0A1"	"COX7A1"	"ATP6V0B"	"COX15"	"ATP5G2"	"ATP6V1C1"	"TCIRG1"	"ATP6V1F"	"ATP5D"	"SLC9A1"	"COX5A"	"ATP6V0D1"	"ATP6V0C"	"ATP6V1H"	"UQCRFS1"	"ATP6V1G2"	"SURF1"	"ATP6V1G1"	"ATP6V1A"	"SLC36A1"	"ATP6V1B2"	"COX10"	"SLC35A3"	"SLC9A8"	"UQCRQ"	"SLC25A27")
950	GO_HYPOTHALAMUS_DEVELOPMENT	0.502136752136752	1	0.0824344091527096	-0.446794282275846	-0.984832686581043	11	c("HAP1"	"SRD5A1"	"LEF1"	"NRP1"	"UQCRQ")
951	GO_IMMUNE_EFFECTOR_PROCESS	0.905405405405405	1	0.0643583367917361	-0.224616616096263	-0.858377295977744	263	c("CD74"	"IFIT3"	"TNFSF18"	"CLEC7A"	"VAV3"	"BST2"	"LCP1"	"DDX60"	"RAB27A"	"IFIH1"	"PLCG2"	"TLR4"	"IRF9"	"ELMO1"	"DENND1B"	"BAIAP2"	"COLEC11"	"DDX58"	"LAT"	"PLA2G6"	"ICAM1"	"ADAR"	"TUSC2"	"ISG15"	"PLCL2"	"FOXP1"	"HAVCR2"	"LYST"	"IRF1"	"ISG20"	"IFIT1"	"MAVS"	"VAMP2"	"PIK3CB"	"LAT2"	"TICAM1"	"C2"	"ANXA3"	"IRF7"	"STXBP2"	"STAT2"	"ZC3HAV1"
POLR3A	"FADD"	"IL23A"	"LGALS1"	"SEMA4A"	"TRIM25"	"CD46"	"APOBEC1"	"WASL")
952	GO_IMMUNE_RESPONSE	0.0486928636901581	0.554877872378527	0.321775918075361	-0.289844599155058	-1.17620067763606	525	c("CIITA"	"CD74"	"TNFSF12"	"IFIT3"	"IL27RA"	"TNFSF15"	"HIST1H2BG"	"CD44"	"CCR7"	"BLNK"	"HIST1H2BK"	"CCL17"	"CX3CL1"	"ICOS"	"IL24"	"TLR1"	"TNFSF18"	"CYP27B1"	"TNFSF10"	"CCR10"	"GCH1"	"IL5RA"	"NOD2"	"DAPK1"	"CLEC7A"	"BST2"	"CYP11B1"	"CD274"	"LCP1"	"CCR1"	"IL7"	"MATK"	"PTK6"	"SEMA3C"	"C3AR1"	"ALCAM"	"PSMB10"	"DDX60"	"RAB27A"	"IL18BP"	"IFIH1"	"NCAM1"
DENND1B	"COLEC11"	"ADAM15"	"DDX58"	"TRIM21"	"LAT"	"PLA2G6"	"XAF1"	"GBP2"	"ICAM1"	"ADAR"	"PRKCB"	"VTCN1"	"ISG15"	"ERAP1"	"PLCL2"	"TNFAIP1"	"FOXP1"	"COL4A3BP"	"HAVCR2"	"CCR5"	"PGLYRP3"	"STAR"	"CCL24"	"ORAI1"	"VCAM1"	"LYST"	"PSTPIP1"	"IRF1"	"DBNL"	"ARHGEF2"	"AXL"	"ISG20"	"IFIT1"	"DCLRE1C"	"HMGB3"	"ZBP1"	"MAVS"	"HRAS"	"VAMP2"	"IL2RG"	"HFE"	"LAT2"	"CSF1R"	"LCK"	"TICAM1"	"TINAGL1"	"TNFSF13"	"SP100"	"CAMK2D"
STXBP2	"STAT2"	"TRAF3IP2"	"IL34"	"ZC3HAV1"	"EIF2AK2"	"IL1RAP")
953	GO_IMMUNE_RESPONSE_REGULATING_CELL_SURFACE_RECEPTOR_SIGNALING_PATHWAY	0.981675392670157	1	0.0589694466690997	-0.20914465219261	-0.775636121171106	204	c("RNF31"	"CLEC7A"	"VAV3"	"C3AR1"	"GAB2"	"PSMB10"	"PSMB8"	"CD79A"	"TEC"	"PLCG2"	"ELMO1"	"DENND1B"	"BAIAP2"	"LAT"	"PLA2G6"	"PRKCB"	"PDE4B"	"HRAS"	"KRAS"	"PIK3CB"	"LAT2"	"LCK"	"PSME1"	"PSMB9"	"PDPK1"	"PLD2"	"WASF2"	"CD3D"	"PAG1"	"ACTG1"	"GRB2"	"SPG21")
954	GO_IMMUNE_SYSTEM_DEVELOPMENT	0.455246913580247	1	0.070619624712259	0.263517565146583	0.999631555734396	392	c("MMP9"	"DLL1"	"CACNA1C"	"ZBTB16"	"PYGO1"	"JAM3"	"SPN"	"TCF7"	"ADA"	"KLF1"	"CSF3"	"IL31RA"	"PTPRZ1"	"C3"	"FOXJ1"	"TGFB2"	"SMPD3"	"PITX2"	"HOXA9"	"PDE2A"	"CD34"	"FUT10"	"EFNA2"	"CAMK4"	"WNT2B"	"WNT4"	"TYRO3"	"FST"	"HOXB3"	"BCL6B"	"CRIP2"	"NHEJ1"	"HYAL2"	"EML1"	"POU2F2"	"RORC"	"EPB42"	"THRA"	"MFAP5"	"SPEF2"	"GATA3"	"IL6"
955	GO_IMMUNE_SYSTEM_PROCESS	0.721774193548387	1	0.0978773277424561	-0.224535369534609	-0.961476872399059	1174	c("NOTCH4"	"CIITA"	"CD74"	"ARTN"	"TNFSF12"	"AMPD3"	"IFIT3"	"IL27RA"	"TNFSF15"	"HIST1H2BG"	"SLC16A3"	"CD44"	"CCR7"	"JAM2"	"BLNK"	"HIST1H2BK"	"TPD52"	"CCL17"	"CX3CL1"	"KCNAB2"	"ICOS"	"IL24"	"TLR1"	"NBEAL2"	"TNFSF18"	"CYP27B1"	"TNFSF10"	"CCR10"	"RTKN2"	"SLC16A8"	"GCH1"	"IL5RA"	"RNF31"	"NOD2"	"DAPK1"	"ITGB3"	"CLEC7A"	"KLF2"	"VAV3"	"BST2"	"CYP11B1"	"RILP"
GAB2	"ALCAM"	"PSMB10"	"DDX60"	"RAB27A"	"IL18BP"	"RAB3C"	"TFRC"	"IFIH1"	"NCAM1"	"PSMB8"	"TMEM91"	"CD79A"	"MBP"	"CHRNB2"	"ITGAX"	"LIF"	"PROCR"	"TEC"	"ANG"	"HIST2H2BE"	"IL12RB1"	"PLCG2"	"TLR4"	"IRF9"	"ELMO1"	"KIRREL3"	"POLM"	"IGSF6"	"DENND1B"	"BAIAP2"	"COLEC11"	"ADAM15"	"KIF13B"	"PECAM1"	"TNIP2"	"CBFA2T3"	"SIPA1L3"	"DDX58"	"TRIM21"	"LAT"	"PLA2G6"	"XAF1"	"GBP2"	"ICAM1"	"ADAR"	"PRKCB"	"TAPBPL"	"TUSC2"	"HERC6"
CD93	"PRKX"	"ISG15"	"MSN"	"SELPLG"	"GRB14"	"INHBA"	"ERAP1"	"OSTM1"	"PLCL2"	"TNFAIP1"	"SNX10"	"FOXP1"	"COL4A3BP"	"HAVCR2"	"AP1S3"	"CCR5"	"PGLYRP3"	"STAR"	"CCL24"	"FAM20C"	"SATB1"	"HDAC9"	"ORAI1"	"VCAM1"	"LYST"	"PSTPIP1"	"IRF1"	"DBNL"	"HIF1A"	"ARHGEF2"	"AXL"	"ISG20"	"IFIT1"	"DCLRE1C"	"HMGB3"	"ZBP1"	"PDE4B"	"MAVS"	"ALAS2"	"HRAS"	"CTSK"	"KIF5A"	"ATP1B1"	"VAMP2"	"KRAS"	"ARMC6"	"PIK3CB"	"RAB4A"	"IL2RG"
GAB3	"TNFSF13"	"SP100"	"EPS8"	"CAMK2D"	"ADAM9"	"C2"	"LRRC17"	"ANXA3"	"PNMA1"	"EFNB2"	"STK4"	"ID2"	"IRF7"	"TGFBR3"	"PSME1"	"MYO1E"	"FOLR2"	"IFI35"	"CTSD"	"PSMB9"	"PDPK1"	"STXBP2"	"STAT2"	"TRAF3IP2"	"IL34"	"ZC3HAV1"	"EIF2AK2"	"IL1RAP"	"MILR1"	"PLD2"	"SLC7A5"	"VPS33A"	"SNRK"	"WASF2"	"TNFRSF18"	"AP1B1"	"LAIR1"	"SPNS2"	"IFI27"	"TNFAIP3"	"UNC13D"	"CLTC"	"LEF1"	"CD3D"	"PAG1"	"FAM111A"	"TFEB"	"ATP7A"	"SKAP2"
GCNT1	"ACTG1"	"GRB2"	"TGFBR1"	"CD47"	"DNM2"	"GSDMD"	"POLR3A"	"HOXA3"	"CAMK2G"	"LY75"	"SPG21"	"FADD"	"RB1"	"TNFSF9"	"ITGA3"	"IL23A"	"CHD7"	"PPP2R3C"	"NLRC3"	"IFI30"	"TLR6"	"LGALS1"	"SEC24A"	"SEMA4A"	"CIB1"	"UBE2V1")
956	GO_IMMUNOGLOBULIN_PRODUCTION	0.641304347826087	1	0.0617054053637522	0.332020246621562	0.872804732230461	29	c("GCNT3"	"POU2F2"	"LAX1"	"FAS"	"EXOSC3"	"TCF3"	"MSH3"	"EXO1")
957	GO_IMMUNOGLOBULIN_PRODUCTION_INVOLVED_IN_IMMUNOGLOBULIN_MEDIATED_IMMUNE_RESPONSE	0.380514705882353	0.968502436835862	0.0894366833718621	0.475187326951781	1.07673758676763	14	c("GCNT3"	"POU2F2"	"EXOSC3"	"EXO1")
958	GO_IMPORT_INTO_CELL	0.0386740331491713	0.529071240619823	0.315324831550005	0.612197941057421	1.52456800437075	23	c("STEAP4"	"KCNJ10"	"SLC1A3"	"GLUL")
959	GO_IMP_METABOLIC_PROCESS	0.12258064516129	0.729126274313591	0.186432558434075	-0.63127700326952	-1.36492137277816	10	AMPD3
960	GO_INACTIVATION_OF_MAPK_ACTIVITY	0.631808278867102	1	0.0714786287425507	-0.336874801066364	-0.886156064702505	23	c("DUSP3"	"DUSP4"	"DUSP18"	"DUSP8"	"SPRED2"	"DUSP6"	"DUSP2")
961	GO_INDOLE_CONTAINING_COMPOUND_METABOLIC_PROCESS	0.230055658627087	0.8819251505605	0.121543282035469	0.565833315662219	1.23272850920864	12	c("GRIN2A"	"RNF180"	"TDO2"	"DDC")
962	GO_INFLAMMATORY_RESPONSE	0.170382165605096	0.819812745394141	0.132147260608774	0.319299196522953	1.15309099191489	243	c("CXCL1"	"HP"	"LBP"	"JAM3"	"AOC3"	"IL31RA"	"RARRES2"	"NOX4"	"RELT"	"CCL7"	"SELP"	"C3"	"ADRA2A"	"NFKBIZ"	"HRH1"	"F8"	"SDC1"	"PRKCQ"	"S1PR3"	"ITGAL"	"NFATC4"	"SEMA7A"	"PTGES"	"CAMK4"	"ORM2"	"FN1"	"CCL20"	"NOTCH1"	"PLA2G4B"	"RPS6KA5"	"ECM1"	"PTGS2"	"CTNNBIP1"	"KLKB1"	"AHCY"	"IL1RL2"	"C4B"	"GATA3"	"IL6"	"FAS"	"VNN1"	"MYLK3"
)
963	GO_INFLAMMATORY_RESPONSE_TO_ANTIGENIC_STIMULUS	0.559322033898305	1	0.0702812841717392	0.4208229667083	0.934938238099971	13	c("IL31RA"	"NOTCH1"	"AHCY"	"GATA3"	"NPFF")
964	GO_INNATE_IMMUNE_RESPONSE	0.0168173482932168	0.343612346309332	0.352487857583619	-0.343829124752328	-1.32457284814588	282	c("CIITA"	"IFIT3"	"HIST1H2BG"	"CD44"	"HIST1H2BK"	"CCL17"	"CX3CL1"	"TLR1"	"CYP27B1"	"GCH1"	"NOD2"	"DAPK1"	"CLEC7A"	"BST2"	"MATK"	"PTK6"	"DDX60"	"RAB27A"	"IFIH1"	"NCAM1"	"PSMB8"	"TEC"	"ANG"	"HIST2H2BE"	"IL12RB1"	"TLR4"	"IRF9"	"ADAM15"	"DDX58"	"TRIM21"	"XAF1"	"GBP2"	"ICAM1"	"ADAR"	"ISG15"	"HAVCR2"	"PGLYRP3"	"STAR"	"CCL24"	"VCAM1"	"LYST"	"PSTPIP1"
CAMK2D	"C2"	"IRF7"	"IFI35"	"STAT2"	"IL34"	"ZC3HAV1"	"EIF2AK2"	"IL1RAP"	"IFI27"	"UNC13D"	"PYCARD"	"POLR3C"	"GSDMD"	"POLR3A"	"CAMK2G"	"FADD"	"IL23A"	"IFI30"	"TLR6"	"TRIM25"	"MR1"	"CD46"	"ANXA1"	"TREM2"	"CD55"	"LGR4"	"NCF2"	"MAP3K5")
965	GO_INNATE_IMMUNE_RESPONSE_ACTIVATING_CELL_SURFACE_RECEPTOR_SIGNALING_PATHWAY	0.814180929095355	1	0.0646484568421928	-0.2426039097411	-0.799708697312279	85	c("CLEC7A"	"PSMB10"	"PSMB8"	"PLCG2"	"HRAS"	"KRAS"	"PSME1"	"PSMB9"	"PDPK1")
966	GO_INNERVATION	0.762008733624454	1	0.0623861492893626	-0.338858360752256	-0.786599363573456	14	c("NPTX1"	"UNC13B"	"PRKCG"	"NRP1"	"SERPINE2"	"ISL1")
967	GO_INNER_EAR_MORPHOGENESIS	0.226351351351351	0.878126375889446	0.116234148779716	0.395265528667077	1.16910111483124	56	c("EPHB2"	"NTN1"	"FRZB"	"USH1G"	"SOBP"	"FGF8"	"OTX1"	"HMX2"	"VANGL2"	"GATA3"	"WDPCP"	"SIX1"	"FZD3"	"PTK7")
968	GO_INNER_EAR_RECEPTOR_CELL_DEVELOPMENT	0.366482504604052	0.960583343469716	0.0916795246008379	0.433494509862443	1.06564968870777	21	c("USH1G"	"FAT4"	"CDH23"	"VANGL2"	"WDPCP"	"SDC4"	"MKS1"	"SLC9A3R1")
969	GO_INNER_EAR_RECEPTOR_STEREOCILIUM_ORGANIZATION	0.358455882352941	0.952870892797876	0.0928481214159878	0.480802720271404	1.08946163202049	14	c("USH1G"	"FAT4"	"CDH23"	"VANGL2"	"SDC4"	"MKS1"	"SLC9A3R1")
970	GO_INNER_MITOCHONDRIAL_MEMBRANE_ORGANIZATION	0.89647577092511	1	0.0551351763385257	-0.273915851786586	-0.645163310497644	15	c("CHCHD3"	"OPA1"	"TIMM10"	"SAMM50"	"AFG3L2"	"TAZ"	"APOO")
971	GO_INORGANIC_ANION_TRANSPORT	0.385398981324278	0.968502436835862	0.0843144320642653	0.347497927005148	1.04760819665839	65	c("GABRG3"	"ENPP3"	"SLC37A2"	"P2RY6"	"TG"	"SLC17A7"	"SLC4A11"	"CLCN1"	"SLC26A10")
972	GO_INORGANIC_ION_IMPORT_INTO_CELL	0.161048689138577	0.802725433833706	0.149207542435322	0.614767304175542	1.31162248794026	11	c("STEAP4"	"STEAP1"	"STEAP2")
973	GO_INORGANIC_ION_TRANSMEMBRANE_TRANSPORT	0.214285714285714	0.871556757180361	0.115734447701689	0.300502801253723	1.11001909658295	301	c("KCNJ10"	"CACNA1C"	"SCN1B"	"CACNA1G"	"SCN4B"	"FKBP1B"	"ABCC9"	"GABRG3"	"CACNA1E"	"KCNQ3"	"SLC37A2"	"GRIN2A"	"NCS1"	"SCN3B"	"SCNN1A"	"SLC17A7"	"KCNIP3"	"ATP1B2"	"SCARA5"	"CACNG8"	"KCNN2"	"PANX1"	"SLC8A1"	"SLC4A11"	"SLC24A1"	"KCNIP4"	"TRPC1"	"CLCN1"	"SLC26A10"	"PDE2A"	"ATP5S"	"ITPR2")
974	GO_INOSITOL_LIPID_MEDIATED_SIGNALING	0.12280701754386	0.729126274313591	0.20207170902116	-0.384354451956337	-1.2575237137956	84	c("PLCH1"	"HTR2B"	"NRG2"	"ERBB3"	"BTC"	"LTK"	"FGF7"	"GAB2"	"PIK3C2B"	"KL"	"FGF18"	"PDGFB"	"PIK3CB"	"CSF1R"	"LCK"	"FGF23"	"EGF"	"HBEGF"	"MOV10"	"PDPK1"	"PLD2"	"NGF"	"EXOC1"	"GRB2"	"FGF9")
975	GO_INOSITOL_METABOLIC_PROCESS	0.531182795698925	1	0.0797705918628453	-0.436045783558226	-0.94280039729931	10	c("ITPKA"	"PPIP5K1"	"ISYNA1"	"IPPK")
976	GO_INOSITOL_PHOSPHATE_CATABOLIC_PROCESS	0.504655493482309	1	0.0749278818393739	0.457907374963629	0.966867927064784	10	c("IMPA2"	"NUDT3"	"IMPA1")
977	GO_INOSITOL_PHOSPHATE_MEDIATED_SIGNALING	0.194805194805195	0.855629807086118	0.133554954557592	0.57840952146854	1.26012712114258	12	c("HRH1"	"ITPR2"	"NFATC4"	"EDN1"	"EDN2")
978	GO_INOSITOL_PHOSPHATE_METABOLIC_PROCESS	0.0516431924882629	0.559024631353489	0.307750047666508	-0.46985164615054	-1.40074776908653	45	c("PLCH1"	"INPP5J"	"HTR2B"	"GALR2"	"PLCG2"	"ITPKA"	"PLCE1"	"PPIP5K1"	"INPP5B"	"PLCD3"	"ISYNA1")
979	GO_INSULIN_LIKE_GROWTH_FACTOR_RECEPTOR_SIGNALING_PATHWAY	0.873840445269017	1	0.0484087618816951	0.316358124995592	0.689220074193478	12	c("GHR"	"IRS1"	"CRIM1"	"TSC2")
980	GO_INSULIN_RECEPTOR_SIGNALING_PATHWAY	0.360774818401937	0.954802259887006	0.109250039480711	-0.335913065644198	-1.03966701728954	65	c("ATP6V0E2"	"ATP6V0A4"	"ATP6V0A1"	"BAIAP2"	"ATP6V0B"	"KL"	"CAV2"	"NAMPT"	"PDK2"	"IDE"	"ATP6V1C1"	"TCIRG1"	"ATP6V1F"	"ATP6V0D1"	"ATP6V0C"	"ATP6V1H"	"ATP6V1G2"	"GRB2"	"ATP6V1G1"	"ATP6V1A"	"ATP6V1B2"	"SORBS1"	"PIK3CA"	"INSR"	"IRS2"	"PIK3R1"	"ATP6V1E1")
981	GO_INSULIN_SECRETION	0.76782449725777	1	0.0536769600638126	0.322043204713178	0.79637521081588	22	c("MAFA"	"FKBP1B"	"PTPRN"	"ACVR2B"	"VGF"	"SMAD2")
982	GO_INTEGRIN_MEDIATED_SIGNALING_PATHWAY	0.139455782312925	0.754686078252957	0.153158808683073	0.422402015561531	1.26153179689498	61	c("ITGB4"	"TXK"	"ADAMTS1"	"ITGA2B"	"ITGA1"	"ITGAM"	"ADAM11"	"COL16A1"	"ITGAL"	"SEMA7A"	"ITGA10"	"COL3A1"	"TSPAN32")
983	GO_INTERACTION_WITH_HOST	0.13681592039801	0.75101976284585	0.190023305279108	-0.374019758653802	-1.23945367211362	94	c("ITGB3"	"TFRC"	"NCAM1"	"NTRK3"	"PVR"	"ICAM1"	"CAV2"	"TUSC2"	"SELPLG"	"ITGB6"	"CCR5"	"LDLR"	"AXL"	"IDE"	"IFIT1"	"MOG"	"EFNB2"	"ZC3HAV1"	"EIF2AK2"	"DAG1"	"EPS15"	"VPS18"	"WWP2"	"XPR1"	"CD46"	"HIPK2"	"CD55"	"SCARB1"	"BCL2L1"	"INSR"	"UVRAG"	"ITGB1"	"F11R")
984	GO_INTERACTION_WITH_SYMBIONT	1	1	0.0518457624865066	-0.14841697774091	-0.417913608103948	34	c("CAV2"	"TUSC2"	"LEF1"	"STOM"	"INPP5K"	"EP300"	"CFL1"	"TBC1D20"	"HMGA2"	"VAPB"	"SUGT1"	"CCNK"	"JUN"	"VAPA"	"DDB1"	"SMARCB1"	"GPX1"	"SMARCA4"	"REST"	"TAF11"	"CASP8"	"PPIB"	"APOE"	"ZC3H12A"	"TARDBP"	"SNW1"	"SP1"	"CHD1"	"EIF2AK4"	"AQP1"	"YTHDC2"	"TFAP4"	"PARK2"	"HDAC1")
985	GO_INTERFERON_GAMMA_MEDIATED_SIGNALING_PATHWAY	0.0594965675057208	0.593452984318168	0.282013350011725	-0.511814185254655	-1.43106967131448	33	c("CIITA"	"CD44"	"NCAM1"	"IRF9"	"TRIM21"	"GBP2"	"ICAM1"	"VCAM1"	"IRF1"	"SP100"	"CAMK2D"	"IRF7"	"CAMK2G"	"IFI30"	"TRIM25")
986	GO_INTERLEUKIN_1_MEDIATED_SIGNALING_PATHWAY	0.857677902621723	1	0.0496901392724606	0.318148504277401	0.678778344066982	11	c("RPS6KA5"	"IL1RL2"	"IL1R1"	"EGR1")
987	GO_INTERMEDIATE_FILAMENT_BASED_PROCESS	0.157894736842105	0.797227443609023	0.16440575583821	-0.460733445740776	-1.25403954973813	27	c("GFAP"	"BFSP2"	"KRT18"	"SYNC"	"PRPH"	"PKP2"	"MTM1"	"VIM")
988	GO_INTERMEDIATE_FILAMENT_ORGANIZATION	0.593632958801498	1	0.0670512579829467	0.419960083801337	0.895996072351017	11	c("DSP"	"NEFH"	"KRT14"	"NEFM"	"DES")
989	GO_INTERSPECIES_INTERACTION_BETWEEN_ORGANISMS	1	1	0.066436413766281	-0.186371996686592	-0.758827795745315	537	c("TSPAN7"	"NUP210"	"KRT18"	"ITGB3"	"BICD1"	"PSMB10"	"HMGA1"	"CHMP4C"	"TFRC"	"IFIH1"	"NCAM1"	"PSMB8"	"LRSAM1"	"SP110"	"NTRK3"	"PVR"	"DDX58"	"ICAM1"	"CAV2"	"TUSC2"	"KAT2B"	"CD93"	"FDPS"	"ISG15"	"SELPLG"	"PACS2"	"NMT2"	"ITGB6"	"CCR5"	"PGLYRP3"	"SATB1"	"VCAM1"	"LDLR"	"VIM"	"AXL"	"IDE"	"IFIT1"	"MAVS"	"HPX"	"IL2RG"	"MOG"	"LCK"
LEF1	"FAM111A"	"TRAM1"	"EPS15"	"GRB2"	"VPS18"	"STOM"	"WWP2"	"MITD1"	"FADD"	"RB1"	"ATF7"	"CHMP1B"	"TRIM25"	"XPR1"	"CD46"	"RTN3"	"HIPK2"	"CD55"	"SND1"	"CREB3"	"MFGE8"	"SCARB1"	"MAP3K5")
990	GO_INTERSTRAND_CROSS_LINK_REPAIR	0.983783783783784	1	0.0416556773979467	0.221783305083705	0.603610998528149	37	c("FANCM"	"POLN"	"ATRIP"	"ZBTB32"	"RPA2"	"FANCA"	"DCLRE1A"	"RPA3"	"FANCC"	"FANCE"	"RPA1"	"RNF168"	"EME1"	"RPS27A"	"FANCG"	"FANCB"	"SLX4"	"DCLRE1B")
991	GO_INTESTINAL_ABSORPTION	0.386029411764706	0.968502436835862	0.0886261133285098	0.471565523394183	1.06853086112246	14	c("ADRA2A"	"MOGAT2"	"GCNT3"	"VDR")
992	GO_INTESTINAL_EPITHELIAL_CELL_DIFFERENTIATION	0.965442764578834	1	0.0508054139066364	-0.24231944556741	-0.545499504370674	12	c("PTK6"	"HIF1A")
993	GO_INTRACELLULAR_ESTROGEN_RECEPTOR_SIGNALING_PATHWAY	0.658590308370044	1	0.0699458736501659	-0.362916359450891	-0.854789229502181	15	c("PADI2"	"PPARGC1B")
994	GO_INTRACELLULAR_LIPID_TRANSPORT	0.602591792656587	1	0.0734381410838857	-0.364264864136274	-0.917802728133289	19	c("PRKAA2"	"CPT1A"	"COL4A3BP"	"STAR"	"PRKAG2"	"ABCA1"	"CPT1B"	"ARV1"	"ACACA")
995	GO_INTRACELLULAR_PROTEIN_TRANSPORT	1	1	0.0689567351672811	-0.170167752800669	-0.701496653042892	664	c("CD74"	"RTP4"	"SNX31"	"SYNGR1"	"RTP3"	"TOM1L1"	"RANBP17"	"KRT18"	"RAB3IP"	"RAB27A"	"AP3M2"	"RAB3C"	"RIMS2"	"AKAP5"	"SYNRG"	"KIF13B"	"SGSM2"	"RAMP1"	"AP3M1"	"ATG4D"	"ADAR"	"RPAIN"	"VPS45"	"RASSF9"	"PEX26"	"RAB6B"	"TBC1D2"	"PACS2"	"VPS13D"	"TBC1D10C"	"AP1S3"	"GNPTAB"	"PRICKLE1"	"GIPC1"	"ARHGEF2"	"CLTB"	"IFIT1"	"RHBDD1"	"TOMM40L"	"RAB11A"	"ATP1B1"	"VAMP2"
RAB3D	"NAPB"	"STX11"	"TOM1"	"LTBP2"	"EHD3"	"DAG1"	"RAB21"	"RPH3AL"	"BID"	"ZFAND2B"	"RERE"	"ANK1"	"AP1B1"	"TOB1"	"STX1A"	"RABGEF1"	"RHOB"	"NSF"	"CLTC"	"MYO7A"	"ANK3"	"TRAM1"	"RAB3A"	"SSX2IP"	"FGF9"	"RANBP6"	"VPS18"	"AMN"	"VPS13C"	"TBC1D9"	"SEC24A"	"MFN2"	"TLK1"	"TBC1D8"	"IPO8"	"VTI1B"	"GNPTG"	"F2R"	"PEX16"	"SNX8"	"PEX1"	"VPS26A"	"RAB36"	"ACD"	"GOLGA4"	"SNX9"	"CTSA"	"AP1S2"	"TRAPPC8"
COPG2	"TXNIP"	"TRPS1"	"MACF1"	"SORL1"	"STRADB"	"CDK5"	"IMMP2L"	"INPP5K"	"TBC1D22A"	"ERP29"	"PIK3R1")
996	GO_INTRACELLULAR_RECEPTOR_SIGNALING_PATHWAY	0.992462311557789	1	0.0565299525056311	-0.19576839666705	-0.688970439498685	135	c("PPARGC1A"	"NOD2"	"IFIH1"	"PADI2"	"CREM"	"GRIP1"	"DDX58"	"PPARGC1B"	"PMEPA1"	"MAVS"	"SP100"	"IRF7"	"FHL2"	"THRB"	"RARB"	"TNFAIP3"	"CRY2"	"ACTN4"	"RB1"	"UBE2V1"	"NR1H2"	"NCOA6"	"DCBLD2"	"ESRRA"	"NR2F2"	"IRAK1"	"NCOA3"	"RORA"	"CALCOCO1"	"NCOA1"	"PIAS1"	"IKBKG"	"NR4A1")
997	GO_INTRACELLULAR_SIGNAL_TRANSDUCTION	0.996010638297872	1	0.0264649017470855	0.204596374977486	0.831149748220931	1154	c("CXCL1"	"CDC42EP4"	"CACNA1C"	"NTN1"	"DISC1"	"SHC2"	"MAFA"	"FKBP1B"	"ADCY5"	"ADORA2B"	"BRSK1"	"INPP5D"	"MDFI"	"GRIN2A"	"NCS1"	"RASGRF2"	"SPTBN4"	"IL31RA"	"ARL4D"	"ACTN2"	"RAB37"	"PDE3A"	"SELP"	"PRKCH"	"RPS6KA1"	"IL3RA"	"FRS3"	"ADRA2A"	"SH2B2"	"TIFA"	"MAPKAPK3"	"SHANK3"	"FAT4"	"NRTN"	"SLC8A1"	"RSG1"	"DOCK6"	"HRH1"	"CDKN1A"	"RASA4"	"SH2D3C"	"ADCY1"
SYNGAP1	"NPHP4"	"ITPR2"	"RASL11A"	"NPR3"	"NOS1"	"CDC42EP1"	"NFATC4"	"DCLK1"	"CAMK4"	"CAMK2B"	"RRAD"	"FGFR3"	"TSSK6"	"ASB18"	"MAP2K6"	"EPHA5"	"SPSB1"	"PLA2G4B"	"CENPJ"	"TYRO3"	"NET1"	"RHOF"	"MAP3K6"	"PKN3"	"PDGFRA"	"RASL10B"	"RAB40B"	"RPS6KA5"	"ARL13B"	"EDN1"	"RAPGEFL1"	"RAB9B"	"AVPR1A"	"VANGL2"	"AKAP6"	"PREX2"	"KALRN"	"TEAD3"	"PSMB11"	"RTKN"	"GEM"	"RHOD"	"KSR2"	"KCNH1"	"GTSE1"	"RGL1"	"GHR"	"DEPDC5"	"RRP8"
ERBB2	"CNIH2"	"SPTBN2"	"GATA3"	"LAX1"	"FARP2"	"ATP2A1"	"ADM"	"CYP1B1"	"NFAM1"	"MDM4"	"BBC3"	"RHOU"	"DNAJC27"	"TNFRSF10B"	"NRG4"	"NRG1"	"RPS6KA2"	"DYRK2"	"AEN"	"IRS1"	"SPSB4"	"KISS1R"	"SESN2"	"BCL10"	"EDN2"	"RAB23"	"RABL3"	"PI4KB"	"TAB3"	"SFN"	"CARM1"	"TFDP1"	"TNFRSF19"	"CCL2"	"SIRT1"	"TFDP2"	"TRAIP"	"ASB7"	"SMAD7"	"RFXANK"	"TIAM1"	"RASAL2"	"STAC3"	"KCNH3"	"MDM2"	"STAT5A"	"SMO"	"SGK1"	"RAB40C"
PAQR3	"FYN"	"PPP1R13B"	"GRIN2D"	"SMAD2"	"RHEBL1"	"DDIT4"	"AKAP11"	"RGL3")
998	GO_INTRACELLULAR_STEROID_HORMONE_RECEPTOR_SIGNALING_PATHWAY	0.817961165048544	1	0.0640703750499722	-0.262405109665368	-0.802907043924402	60	c("PPARGC1A"	"PADI2"	"GRIP1"	"PPARGC1B"	"PMEPA1")
999	GO_INTRASPECIES_INTERACTION_BETWEEN_ORGANISMS	0.387568555758684	0.968502436835862	0.0880945010398517	0.412918623164956	1.03914204947283	24	c("NRXN1"	"NRXN2"	"SHANK3"	"AVPR1A")
1000	GO_INTRA_GOLGI_VESICLE_MEDIATED_TRANSPORT	0.539170506912442	1	0.0826646449123753	-0.328212844559666	-0.942737459904388	38	c("RAB6B"	"DNAJC28"	"GABARAPL2"	"NSF"	"VTI1B"	"GOSR1"	"GOLGA4"	"COPG2"	"SORL1"	"COG5"	"COG8")
1001	GO_INTRA_S_DNA_DAMAGE_CHECKPOINT	0.266294227188082	0.901644245142003	0.111918316325105	0.568384927704912	1.20014043641155	10	c("RAD9B"	"TIPIN"	"CHEK2"	"MDC1"	"HUS1")
1002	GO_INTRINSIC_APOPTOTIC_SIGNALING_PATHWAY	1	1	0.0356933083353341	0.176361628159342	0.592196077450708	126	c("CDKN1A"	"PHLDA3"	"EDA2R"	"NFATC4"	"RRP8"	"ATP2A1"	"CYP1B1"	"BBC3"	"TNFRSF10B"	"DYRK2"	"AEN"	"SFN"	"SIRT1"	"ZMAT3"	"CHEK2"	"PPP1R13B"	"DDIT4"	"BOK"	"RPS27L"	"PPP1R15A"	"SIVA1"	"BAX"	"DIABLO"	"APOPT1"	"CUL1"	"ABL1"	"APAF1"	"JAK2"	"CASP4"	"BRCA1"	"PPP2R5C"	"TMEM109"	"SNW1")
1003	GO_INTRINSIC_APOPTOTIC_SIGNALING_PATHWAY_BY_P53_CLASS_MEDIATOR	0.530864197530864	1	0.0696133438850965	0.344560120479998	0.953695190540638	40	c("CDKN1A"	"PHLDA3"	"EDA2R"	"RRP8"	"DYRK2"	"AEN"	"SIRT1"	"ZMAT3"	"PPP1R13B"	"DDIT4"	"BOK"	"RPS27L"	"BAX"	"PPP2R5C"	"TMEM109"	"SNW1")
1004	GO_INTRINSIC_APOPTOTIC_SIGNALING_PATHWAY_IN_RESPONSE_TO_DNA_DAMAGE	0.816949152542373	1	0.0473534245254193	0.26574626623719	0.791019570514154	59	c("CDKN1A"	"PHLDA3"	"NFATC4"	"DYRK2"	"AEN"	"SFN"	"SIRT1"	"CHEK2"	"DDIT4"	"BOK"	"RPS27L"	"BAX"	"ABL1"	"BRCA1"	"PPP2R5C"	"TMEM109"	"SNW1")
1005	GO_INTRINSIC_APOPTOTIC_SIGNALING_PATHWAY_IN_RESPONSE_TO_DNA_DAMAGE_BY_P53_CLASS_MEDIATOR	0.475229357798165	1	0.077274697304471	0.388090186404752	0.989011042269639	25	c("CDKN1A"	"PHLDA3"	"DYRK2"	"AEN"	"SIRT1"	"DDIT4"	"RPS27L"	"PPP2R5C"	"TMEM109"	"SNW1")
1006	GO_INTRINSIC_APOPTOTIC_SIGNALING_PATHWAY_IN_RESPONSE_TO_ENDOPLASMIC_RETICULUM_STRESS	0.995565410199557	1	0.0506004243853618	-0.152022017230015	-0.420906561664995	30	c("TRIB3"	"DDIT3"	"ERO1L"	"AIFM1"	"MAP3K5"	"BAK1"	"CHAC1"	"DAB2IP"	"ITPR1"	"XBP1"	"BAG6"	"BCL2")
1007	GO_IN_UTERO_EMBRYONIC_DEVELOPMENT	0.0780254777070064	0.64585770540951	0.20207170902116	0.338859896467939	1.22418020528209	244	c("SNAI1"	"GJB5"	"NOG"	"FOXF1"	"PLAC1"	"ADA"	"MDFI"	"RARRES2"	"TANC2"	"PITX2"	"APBA1"	"CITED1"	"B9D1"	"MSX1"	"NOTCH1"	"FOXC1"	"EDN1"	"GRHL2"	"GATA3"	"P2RY2"	"ADM"	"HEG1"	"RSPO3")
1008	GO_IONOTROPIC_GLUTAMATE_RECEPTOR_SIGNALING_PATHWAY	0.215328467153285	0.871556757180361	0.125033367555272	0.539639720039105	1.24181466048889	15	c("GRIA4"	"GRIN2A"	"GRIK4"	"GRIA3"	"GRIK3")
1009	GO_ION_HOMEOSTASIS	0.207430340557276	0.861059678940822	0.116234148779716	0.296461784739658	1.10578412000567	330	c("CIB2"	"STEAP4"	"KCNJ10"	"CACNA1C"	"DISC1"	"FKBP1B"	"ADCY5"	"PKHD1"	"SLC22A17"	"TGM2"	"SCNN1A"	"CCL7"	"SLC17A7"	"ATP1B2"	"NPY1R"	"SCARA5"	"CALB1"	"DGAT2"	"SLC8A1"	"SLC4A11"	"CDH23"	"SLC24A1"	"KLHL3"	"TRPC1"	"SLC26A10"	"CXCL12"	"S1PR1"	"S1PR3"	"ITPR2"	"NOS1"	"C1QTNF1"	"GNAT2"	"EPOR"	"SLC39A5"	"PYGM"	"PDGFRA"	"KCTD17"	"VDR"	"EDN1"	"AVPR1A"	"SLC24A3"	"HYAL2"
CCR3	"EDN2"	"SLC9A5"	"NPFF"	"NOX1"	"CCL2"	"SIRT1"	"TNNI3"	"SLC12A5")
1010	GO_ION_TRANSMEMBRANE_TRANSPORT	0.451908396946565	1	0.0704500850658419	0.26235317535996	1.0042475326353	446	c("KCNJ10"	"CACNA1C"	"SCN1B"	"CACNA1G"	"GRIA4"	"SCN4B"	"FKBP1B"	"ABCC9"	"ABCC3"	"GABRG3"	"CACNA1E"	"KCNQ3"	"SLC37A2"	"GRIN2A"	"NCS1"	"SLC3A1"	"SCN3B"	"SCNN1A"	"SLC17A7"	"KCNIP3"	"ATP1B2"	"SCARA5"	"CACNG8"	"P2RX3"	"ABCC6"	"GRIK4"	"KCNN2"	"SLC38A3"	"GRIA3"	"AQP3"	"PANX1"	"SLC8A1"	"SLC1A3"	"SLC4A11"	"SLC7A13"	"SLC24A1"	"KCNIP4"	"TRPC1"	"CLCN1"	"SLC26A10"	"PDE2A"	"CHRNA1"
KCNA7	"DLG3"	"GAR1"	"CACNA2D1"	"KCNH1"	"EMB"	"PIEZO2"	"KCNAB1"	"ABCC10"	"TTYH1"	"GPM6A"	"CACNA1H"	"ATP2A1"	"SFXN2"	"SLC1A6"	"KCNU1"	"BBC3"	"STIM2")
1011	GO_ION_TRANSPORT	0.117310443490701	0.72061374674548	0.153158808683073	0.28436748221006	1.12144561429051	690	c("STEAP4"	"KCNJ10"	"CACNA1C"	"SLC2A10"	"SCN1B"	"CACNA1G"	"PITPNC1"	"GRIA4"	"SCN4B"	"FKBP1B"	"SLC2A13"	"ABCC9"	"ABCC3"	"GABRG3"	"CACNA1E"	"ADA"	"ENPP3"	"KCNQ3"	"SLC37A2"	"SLC44A4"	"GRIN2A"	"NCS1"	"SLC22A15"	"ATP8B4"	"SLC22A17"	"SLC3A1"	"P2RY6"	"SCN3B"	"SCNN1A"	"TG"	"CACHD1"	"SLC17A7"	"KCNIP3"	"ATP1B2"	"SLC5A8"	"SCARA5"	"CACNG8"	"GJA5"	"P2RX3"	"ABCC6"	"GRIK4"	"KCNN2"
CDH23	"SLC24A1"	"KLHL3"	"KCNIP4"	"SLC15A1"	"TRPC1"	"CLCN1"	"RAMP2"	"SLC26A10"	"APBA1"	"PDE2A"	"SLC12A8"	"CHRNA1"	"ATP5S"	"ITPR2"	"CLDN15"	"SLC16A5"	"SLC41A3"	"GRIK3"	"SLC39A5"	"ANO4"	"VDR"	"SLC16A2"	"EDN1"	"CYB5RL"	"SLC24A3"	"SLC43A2"	"KCNA7"	"DLG3"	"OAZ3"	"ABCA12"	"GAR1"	"CACNA2D1"	"KCNH1"	"EMB"	"FABP3"	"NMB"	"PIEZO2"	"KCNAB1"	"SLC19A1"	"ABCC10"	"TTYH1"	"NIPA1"	"GPM6A"	"CACNA1H"	"ATP2A1"	"PRAF2"	"SFXN2"	"SLC1A6"	"KCNU1"
1012	GO_IRE1_MEDIATED_UNFOLDED_PROTEIN_RESPONSE	0.524451939291737	1	0.0679922591544058	0.328021177636711	0.965243885853022	54	c("KDELR3"	"WIPI1"	"PLA2G4B"	"CUL7"	"SEC61A2")
1013	GO_IRON_ION_HOMEOSTASIS	0.641765704584041	1	0.0585937568945671	0.303108591350088	0.887713507196617	52	c("STEAP4"	"SLC22A17"	"SCARA5"	"HYAL2"	"EPB42"	"SFXN2")
1014	GO_IRON_ION_TRANSPORT	0.158986175115207	0.798283525217756	0.16823816568964	-0.412673350950003	-1.21313378705259	41	c("ATP6V0E2"	"ATP6V0A4"	"TFRC"	"ATP6V0A1"	"ATP6V0B"	"LMTK2"	"HFE"	"ATP6V1C1"	"TCIRG1"	"SLC25A37"	"ATP6V1F"	"STEAP3"	"ATP6V0D1"	"ATP6V0C"	"ATP6V1H"	"CLTC"	"ATP6V1G2"	"ATP6V1G1"	"DNM2"	"ATP6V1A"	"MCOLN1"	"ATP6V1B2")
1015	GO_ISOPRENOID_BIOSYNTHETIC_PROCESS	0.0167991936267572	0.343612346309332	0.352487857583619	-0.653754156320333	-1.64720072473091	19	c("DHRS9"	"IDI1"	"ALDH1A3"	"FDPS"	"MVD"	"PMVK"	"FDFT1"	"PDSS2"	"MVK"	"HMGCR"	"CYP1A1"	"HMGCS1"	"DPAGT1")
1016	GO_ISOPRENOID_METABOLIC_PROCESS	0.517587939698492	1	0.0683110858318647	0.312836894170789	0.964094169517499	73	c("RHO"	"RBP4"	"RARRES2"	"PDE3A"	"DGAT2"	"RDH12"	"GPC1"	"SDC1"	"SDC3"	"DHRS4"	"LRP1"	"CYP1B1"	"DHRS3"	"SDC4"	"CYP26B1"	"SDC2")
1017	GO_ISOTYPE_SWITCHING	0.936920222634508	1	0.0452247443372884	0.268636112644948	0.585252556705405	12	c("EXOSC3"	"EXO1"	"RNF168"	"MSH6"	"ERCC1"	"NBN"	"LIG4"	"MSH2"	"HSPD1"	"MLH1"	"SWAP70"	"RNF8")
1018	GO_I_KAPPAB_KINASE_NF_KAPPAB_SIGNALING	0.958536585365854	1	0.0567672387487446	-0.220566543399232	-0.669782581807747	56	c("RNF31"	"TLR4"	"TNIP2"	"TICAM1"	"MAP3K14"	"NKIRAS1"	"NLRC3"	"BIRC3"	"TLR3"	"RIPK3"	"AZI2"	"DAB2IP"	"IKBKG")
1019	GO_I_KAPPAB_PHOSPHORYLATION	0.848290598290598	1	0.0562940749700968	-0.317772220375064	-0.700439736871081	11	c("TLR4"	"TLR3"	"DAB2IP")
1020	GO_JNK_CASCADE	0.957410562180579	1	0.0403295396423143	0.225158796283452	0.673562960653833	62	c("ADORA2B"	"MDFI"	"SH2D3C"	"MAP3K6"	"MAPK8"	"TAB3"	"TNFRSF19")
1021	GO_KERATAN_SULFATE_BIOSYNTHETIC_PROCESS	0.806941431670282	1	0.0593487680335629	-0.309407715118041	-0.750611396255032	17	c("B4GALT5"	"B3GNT2"	"CHST2"	"ST3GAL4"	"B4GALT6"	"B4GALT4"	"ST3GAL2"	"ST3GAL1"	"ST3GAL6")
1022	GO_KERATAN_SULFATE_METABOLIC_PROCESS	0.789010989010989	1	0.0610363728309177	-0.301299085000833	-0.783722397736166	22	c("B4GALT5"	"B3GNT2"	"CHST2"	"ST3GAL4"	"B4GALT6"	"B4GALT4"	"GALNS"	"ST3GAL2"	"ST3GAL1"	"ST3GAL6"	"B4GALT3"	"GNS")
1023	GO_KERATINIZATION	0.0235373658272152	0.431105437256363	0.352487857583619	-0.68621421958251	-1.64253181839708	16	c("TGM3"	"LOR"	"SPRR1A"	"EVPL"	"LCE3C"	"CASP14")
1024	GO_KERATINOCYTE_DIFFERENTIATION	0.135071090047393	0.750026884611249	0.186432558434075	-0.409499084902672	-1.24045439006432	49	c("CRCT1"	"TGM3"	"LOR"	"SPRR1A"	"EVPL"	"LCE3C"	"CASP14"	"DNASE1L2")
1025	GO_KETONE_BIOSYNTHETIC_PROCESS	0.333333333333333	0.940552995391705	0.106729884364606	-0.443265963271155	-1.09313414490526	18	c("HSD17B1"	"CYP11B1"	"STAR"	"PDSS2")
1026	GO_KIDNEY_EPITHELIUM_DEVELOPMENT	0.00172309580745193	0.112975151201631	0.45505986738723	0.516189979572198	1.63333277934445	89	c("DLL1"	"NOG"	"WNT6"	"CRLF1"	"IRX3"	"CALB1"	"FOXJ1"	"FAT4"	"KLHL3"	"SDC1"	"ADAMTS16"	"CITED1"	"FGF8"	"CD34"	"FOXC2"	"KIF26B"	"WNT4"	"NOTCH1"	"WNT11"	"FOXC1"	"IRX2"	"ARG2"	"CTNNBIP1"	"GATA3"	"SIX1"	"SDC4"	"SMAD7"	"MAGI2"	"SMO"	"SMAD2"	"GLI3"	"GDF11"	"PTCH1"	"SMAD1"	"BMP4"	"WNK4"	"EPHA4"	"SMAD5")
1027	GO_KIDNEY_MESENCHYME_DEVELOPMENT	0.396648044692737	0.971824178390053	0.0878312634480124	0.515298839320474	1.08804956598974	10	c("WNT4"	"SIX1"	"SIX4"	"BMP4"	"BASP1"	"PKD2")
1028	GO_KIDNEY_MORPHOGENESIS	0.00356537017772529	0.152472917759565	0.431707695803346	0.553204586774364	1.63624716101264	56	c("NOG"	"WNT6"	"IRX3"	"FRAS1"	"CALB1"	"FOXJ1"	"FAT4"	"KLHL3"	"ADAMTS16"	"CITED1"	"FGF8"	"GCNT3"	"KIF26B"	"WNT4"	"WNT11"	"IRX2"	"VANGL2"	"NPHP3"	"CTNNBIP1"	"LRRK2"	"GATA3"	"SIX1")
1029	GO_KINETOCHORE_ORGANIZATION	0.765917602996255	1	0.0549073703290958	0.352036827004305	0.751079987087498	11	c("CENPH"	"CENPA"	"CENPE"	"SMC4"	"MIS12"	"CENPW"	"CENPC1"	"SMC2"	"POGZ")
1030	GO_LABYRINTHINE_LAYER_BLOOD_VESSEL_DEVELOPMENT	0.281659388646288	0.908863818998436	0.118815039412263	-0.494093071984881	-1.14694911203183	14	c("HEY2"	"FZD5"	"PLCD3")
1031	GO_LABYRINTHINE_LAYER_DEVELOPMENT	0.586145648312611	1	0.0650877566917313	0.335967791292162	0.909658428601908	35	c("GJB5"	"CITED1"	"GRHL2"	"ADM"	"RSPO3")
1032	GO_LACTATION	0.919037199124726	1	0.0536769600638126	-0.237458608780074	-0.647696637922937	28	c("SLC29A1"	"CCND1"	"HIF1A"	"XDH"	"ATP7A"	"HK2"	"NCOR1"	"UPRT"	"NCOA1")
1033	GO_LAGGING_STRAND_ELONGATION	0.451310861423221	1	0.0810802057550866	0.483192440982945	1.03090399780762	11	c("PARP2"	"RNASEH1"	"FEN1"	"RNASEH2A"	"LIG3"	"LIG1"	"PARP1"	"POLA1")
1034	GO_LAMELLIPODIUM_ASSEMBLY	0.657952069716776	1	0.0694481442003175	-0.330410341596752	-0.869151171650587	23	c("VAV3"	"ARFIP2"	"SPATA13"	"ABLIM1"	"WASF2"	"WHAMM"	"ARHGEF6")
1035	GO_LAMELLIPODIUM_ORGANIZATION	0.715555555555556	1	0.0662842187012672	-0.305622533786163	-0.838691268763322	29	c("VAV3"	"ARFIP2"	"SPATA13"	"ABLIM1"	"WASF2"	"WHAMM"	"ARHGEF6"	"WASF1"	"SH2B1"	"SNX2"	"ABI1")
1036	GO_LATERAL_VENTRICLE_DEVELOPMENT	0.649906890130354	1	0.0623861492893626	0.400716935896333	0.846110751504304	10	c("TSKU"	"PAX5"	"AQP1"	"MYH10"	"NUMBL"	"KDM2B"	"CDK6")
1037	GO_LEARNING	0.222033898305085	0.87652195194434	0.11776578836269	0.377287467561744	1.16527746109727	75	c("EPHB2"	"NRXN1"	"NRXN2"	"GRIN2A"	"NRGN"	"PTPRZ1"	"SHANK3"	"HRH1"	"SYNGAP1"	"NDRG4"	"PTGS2")
1038	GO_LEFT_RIGHT_AXIS_SPECIFICATION	0.0500927643784787	0.555637435519528	0.276500599254472	0.69657714318566	1.51756794713141	12	c("DLL1"	"MNS1"	"PITX2"	"NOTCH1"	"ARL13B"	"SETDB2"	"SMO")
1039	GO_LEFT_RIGHT_PATTERN_FORMATION	0.00134204427236147	0.101190138136055	0.45505986738723	0.77070095465728	1.8179405713325	17	c("SNAI1"	"DLL1"	"MNS1"	"FOXJ1"	"PITX2"	"NOTCH1"	"ARL13B"	"SETDB2")
1040	GO_LENS_DEVELOPMENT_IN_CAMERA_TYPE_EYE	0.788732394366197	1	0.0642140881844605	-0.27134947800951	-0.808962103418561	45	c("BFSP2"	"MIP"	"WNT7B"	"NTRK3"	"VIM"	"NHS"	"CRYAB"	"CTNS"	"SLC7A11"	"TGFBR1"	"SHROOM2"	"HIPK2")
1041	GO_LENS_FIBER_CELL_DIFFERENTIATION	0.216919739696312	0.871556757180361	0.137250779610133	-0.499267410245358	-1.2112038245909	17	c("BFSP2"	"WNT7B"	"NTRK3"	"VIM")
1042	GO_LENS_MORPHOGENESIS_IN_CAMERA_TYPE_EYE	0.75377969762419	1	0.0623861492893626	-0.345900413828611	-0.778676692096621	12	c("SHROOM2"	"HIPK2"	"TDRD7"	"SOX11"	"TBC1D20"	"CTNNB1"	"SKI")
1043	GO_LEUKOCYTE_ACTIVATION	0.761643835616438	1	0.0736212741014394	-0.237608543354754	-0.89816177130273	247	c("CD74"	"CCR7"	"BLNK"	"TPD52"	"CX3CL1"	"TLR1"	"TNFSF18"	"CLEC7A"	"BST2"	"LCP1"	"IL7"	"PSMB10"	"RAB27A"	"CD79A"	"CHRNB2"	"PLCG2"	"TLR4"	"POLM"	"KIF13B"	"LAT"	"ICAM1"	"PRKCB"	"TUSC2"	"FZD5"	"CD93"	"SELPLG"	"PLCL2"	"FOXP1"	"HAVCR2"	"SATB1"	"HDAC9"	"VCAM1"	"IRF1"	"AXL"	"DCLRE1C"	"VAMP2"	"LAT2"	"LCK"	"TICAM1"	"ADAM9"	"ANXA3"	"ID2"
SEMA4A)
1044	GO_LEUKOCYTE_APOPTOTIC_PROCESS	0.957486136783734	1	0.0440640346597561	0.244290598219278	0.576236200324158	17	c("IL6"	"FAS"	"BCL10"	"GLI3"	"SIVA1"	"BAX")
1045	GO_LEUKOCYTE_CELL_CELL_ADHESION	0.922680412371134	1	0.0611692626746689	-0.226491627340227	-0.803204502593821	149	c("CD74"	"CD44"	"CCR7"	"TNFSF18"	"CLEC7A"	"LCP1"	"IL7"	"PSMB10"	"RAB27A"	"KIF13B"	"LAT"	"ICAM1"	"FZD5"	"OLR1"	"MSN"	"FOXP1"	"SATB1"	"VCAM1"	"IRF1")
1046	GO_LEUKOCYTE_CHEMOTAXIS	0.655172413793103	1	0.0583452776743612	0.308247864806203	0.885938499223488	49	c("LBP"	"CCL7"	"ITGA1"	"TGFB2"	"HRH1"	"CCL20"	"EDN1"	"IL6"	"CCL25"	"EDN2"	"IL16"	"CCL2"	"NUP85")
1047	GO_LEUKOCYTE_DEGRANULATION	0.112798264642082	0.71374922408442	0.195789002148949	-0.557118232127546	-1.35154772703989	17	c("RAB27A"	"LAT"	"VAMP2"	"LAT2"	"ANXA3"	"STXBP2"	"MILR1"	"UNC13D")
1048	GO_LEUKOCYTE_DIFFERENTIATION	0.51077943615257	1	0.0684714904492087	0.278129258430112	0.973298192123802	180	c("MMP9"	"DLL1"	"SPN"	"TCF7"	"ADA"	"CSF3"	"IL31RA"	"PDE2A"	"EFNA2"	"CAMK4"	"WNT4"	"TYRO3"	"NHEJ1"	"POU2F2"	"RORC"	"GATA3"	"IL6"	"FAS"	"FARP2"	"IL4"	"NFAM1")
1049	GO_LEUKOCYTE_HOMEOSTASIS	0.996478873239437	1	0.0400031517498194	0.186881274557862	0.519090242548881	41	c("JAM3"	"IL6"	"FAS"	"SIVA1"	"BAX"	"MTHFD1"	"ABL1"	"CASP3"	"HMGB1"	"CCNB2")
1050	GO_LEUKOCYTE_MEDIATED_CYTOTOXICITY	0.626086956521739	1	0.0718276293603809	-0.369323361686449	-0.884017491238279	16	c("RAB27A"	"TUSC2"	"LYST"	"VAMP2"	"STXBP2"	"UNC13D")
1051	GO_LEUKOCYTE_MEDIATED_IMMUNITY	0.251273344651952	0.893838909705873	0.109684061970549	0.364404949849763	1.13548892566428	80	c("INPP5D"	"IL31RA"	"SLAMF7"	"C3"	"SLA2"	"GCNT3"	"C1RL"	"CAMK4"	"CPLX2"	"POU2F2"	"C4B"	"GATA3"	"IL6"	"FAS"	"MYO1G"	"IL4"	"ULBP1"	"BCL10"	"CXCL5")
1052	GO_LEUKOCYTE_MIGRATION	0.327332242225859	0.939075733729879	0.0913924325943768	0.31241825802189	1.06476448113468	145	c("MMP9"	"LBP"	"JAM3"	"SPN"	"INPP5D"	"CCL7"	"SELP"	"ATP1B2"	"ITGA1"	"COL1A1"	"FOXJ1"	"TGFB2"	"ITGAM"	"HRH1"	"SIRPA"	"CD34"	"S1PR1"	"ITGAL"	"FN1"	"CCL20"	"ESAM"	"EDN1"	"NLRP10"	"ANGPT2"	"GATA3"	"IL6"	"MYO1G")
1053	GO_LEUKOCYTE_PROLIFERATION	0.869976359338062	1	0.0598603117764473	-0.25324964826248	-0.761842049545856	47	c("TNFSF18"	"PSMB10"	"CD79A"	"TLR4"	"PLCL2"	"SATB1")
1054	GO_LEUKOTRIENE_METABOLIC_PROCESS	0.728813559322034	1	0.0574877409561325	0.360420592418744	0.800742878381219	13	c("DPEP1"	"GGT7")
1055	GO_LIMBIC_SYSTEM_DEVELOPMENT	0.913253012048193	1	0.0584693210386381	-0.241642310327807	-0.745912846435911	62	c("HAP1"	"CNTNAP2"	"LRP8"	"AKAP5"	"KIRREL3"	"MDK"	"ALDH1A3"	"SRD5A1"	"ANXA3"	"LEF1"	"NRP1"	"ATP2B4")
1056	GO_LIPID_BIOSYNTHETIC_PROCESS	0.0146842055486115	0.321915223586836	0.380730400722792	-0.32898064848484	-1.31064466738001	376	c("CD74"	"INPP5J"	"SGMS2"	"FA2H"	"FAM57B"	"HSD17B1"	"CERS4"	"CYP27B1"	"HSD11B1"	"SGPP2"	"PRKAA2"	"CYP11B1"	"ELOVL7"	"FGF7"	"PLA2G16"	"AGPAT3"	"DHCR24"	"PIK3C2B"	"MGLL"	"MSMO1"	"DHRS9"	"ACOT7"	"ANG"	"PIGL"	"PLCG2"	"ACSS1"	"DHCR7"	"RNPEP"	"GGT5"	"TBXAS1"	"PLA2G6"	"KDSR"	"RNPEPL1"	"DEGS1"	"KL"	"MTMR1"	"SQLE"	"IDI1"	"FADS3"	"FGF18"	"DEGS2"	"ALDH1A3"
SDR42E1	"PMVK"	"DDHD1"	"SERAC1"	"PRKAG2"	"PCYT1A"	"PHOSPHO1"	"PLCE1"	"SRD5A1"	"FDFT1"	"PIK3CB"	"FGF23"	"CERS5"	"TAMM41"	"ACAA2"	"ACLY"	"FDX1"	"ACSM3"	"CDS2"	"DOLPP1"	"DGKE"	"ST3GAL4"	"PDSS2"	"SYNJ2"	"HINT2"	"FASN"	"PLD2"	"VAC14"	"ARF3"	"PCYT2"	"PTGIS"	"DECR2"	"CPNE3"	"MVK"	"ISYNA1"	"HMGCR"	"GRB2"	"MYO5A"	"FGF9"	"ALDH3B1"	"MBOAT1"	"TM7SF2"	"CRLS1"	"ELOVL6"	"PIKFYVE"	"CYP1A1"	"NANS"	"STARD5"	"CERS2"	"ST3GAL2"
CYB5R3	"ARV1"	"PIGS"	"SCARB1"	"PIK3CA"	"EBP"	"SMPD1"	"LCLAT1"	"ACACA"	"PISD"	"PLA2G12A"	"CYB5R1"	"ELOVL5"	"MLYCD"	"FIG4"	"HMGCS1"	"DPAGT1"	"ELOVL1"	"PIGG"	"ACSL4"	"LPCAT2"	"ETNK1"	"INSIG2"	"INPP5K"	"ACSF3"	"IRS2"	"PIK3R1")
1057	GO_LIPID_CATABOLIC_PROCESS	0.244274809160305	0.888214610812644	0.140406238523342	-0.309541402395627	-1.10218348865044	153	c("PLCH1"	"CYP26A1"	"PLA2G2C"	"PNPLA2"	"CYP27B1"	"PLCXD2"	"FAAH"	"PLA2G16"	"PAFAH2"	"PLCD4"	"CPT1A"	"MGLL"	"NEU1"	"PLCG2"	"ASPG"	"PLA2G6"	"HSD17B4"	"DDHD1"	"PLCE1"	"ACADM"	"CRAT"	"LIPG"	"FGF23"	"AKR1B10"	"GDE1"	"NCEH1"	"ABHD6"	"PLA2G4E"	"PLD2"	"PLCD3"	"ACADL"	"CPT1B"	"HADH"	"PNPLA6"	"NUDT19")
1058	GO_LIPID_HOMEOSTASIS	0.53125	1	0.0857844408075645	-0.302503172656533	-0.949902561016683	69	c("APOM"	"ABCA2"	"SOAT2"	"PRKAA2"	"MLXIPL"	"PKP2"	"COL4A3BP"	"LDLR"	"ACADM"	"LIPG"	"GOT1"	"ABCA1"	"ACSM3")
1059	GO_LIPID_LOCALIZATION	0.354679802955665	0.95113896180879	0.0870515867946735	0.302990782876744	1.0476154005855	159	c("RBP4"	"PITPNC1"	"LBP"	"SYT7"	"ABCC3"	"B4GALNT1"	"ABCA6"	"ATP8B4"	"ESYT3"	"DGAT2"	"APOC4"	"ABCA9"	"ABCA5"	"APOL6"	"NME4")
1060	GO_LIPID_METABOLIC_PROCESS	0.00735337056588673	0.225196394497743	0.407017918923954	-0.303124952288505	-1.26670740984851	745	c("PLCH1"	"CYP26A1"	"CD74"	"PLA2G2C"	"INPP5J"	"APOM"	"PPARGC1A"	"PNPLA2"	"ACOT4"	"NRG2"	"ERBB3"	"BTC"	"SGMS2"	"FA2H"	"FAM57B"	"ABCA2"	"ABCA4"	"LRP8"	"HSD17B1"	"GALR2"	"CERS4"	"SOAT2"	"CYP27B1"	"HSD11B1"	"UGT1A1"	"SGPP2"	"PLTP"	"PRKAA2"	"LRP2"	"TM6SF2"	"SLC16A11"	"CYP11B1"	"ELOVL7"	"FGF7"	"PLCXD2"	"ORMDL2"	"FAAH"	"AWAT2"	"GDPD1"	"PLA2G16"	"AGPAT3"	"JAZF1"
APOBR	"ANG"	"PIGL"	"PLCG2"	"PDPN"	"ACSS1"	"DHCR7"	"RNPEP"	"CREM"	"ASPG"	"GGT5"	"TBXAS1"	"PLA2G6"	"KDSR"	"RNPEPL1"	"DEGS1"	"KL"	"MTMR1"	"EFR3B"	"SQLE"	"IDI1"	"FADS3"	"FGF18"	"ASAH1"	"DEGS2"	"PDGFB"	"ALDH1A3"	"FDPS"	"ST3GAL5"	"TPP1"	"MVD"	"HSD3B7"	"PLCL2"	"MTM1"	"ACSL5"	"PLP1"	"PIGB"	"INSIG1"	"COL4A3BP"	"PSAP"	"HSD17B4"	"ALDH3B2"	"STAR"	"SDR42E1"	"GLTP"	"PMVK"	"LDLR"	"MGST3"	"DDHD1"	"DBI"
SRD5A1	"ACP6"	"ACADM"	"FDFT1"	"PIK3CB"	"GPD2"	"CRAT"	"LIPG"	"CSF1R"	"LCK"	"FGF23"	"CERS5"	"TAMM41"	"CUBN"	"AKR1B10"	"ACAA2"	"ABCA1"	"CRYL1"	"PLCXD1"	"ACLY"	"EGF"	"FDX1"	"GDE1"	"ACSM3"	"CDS2"	"DOLPP1"	"DGKE"	"HBEGF"	"ST3GAL4"	"NCEH1"	"PDSS2"	"ABHD6"	"MID1IP1"	"PTGR1"	"PLA2G4E"	"ORMDL1"	"OSBPL5"	"SYNJ2"	"HINT2"	"INPP5B"	"FASN"	"PLD2"	"VAC14"	"SCAP"	"SPNS2"	"SLC27A3"	"PLCD3"	"ACADL"	"ARF3"	"PCYT2"
CPNE3	"PNPLA6"	"MVK"	"ISYNA1"	"HMGCR"	"NUDT19"	"LRP10"	"B4GALT4"	"GRB2"	"MYO5A"	"FGF9"	"ALDH3B1"	"MBOAT1"	"SOAT1"	"HADHB"	"TM7SF2"	"CRLS1"	"ELOVL6"	"PIKFYVE"	"ACOT2"	"CYP1A1"	"NANS"	"STARD5"	"CERS2"	"ST3GAL2"	"ACOT11"	"APOBEC1"	"ST3GAL1"	"SREBF2"	"SAMD8"	"PLCL1"	"PTPMT1"	"NR1H2"	"ST3GAL6"	"LYPLA1"	"SCARF1"	"RDH5"	"CYB5R3"	"ARV1"	"PIGS"	"SCARB1"	"NCOA6"	"PIK3CA"	"EBP"	"TBL1XR1"	"SMPD1"	"TMEM55B"	"CTSA"	"LCLAT1"	"ACACA"
CYB5R1	"NR2F2"	"ELOVL5"	"MLYCD"	"PQLC3"	"ETFDH"	"FIG4"	"LRP5"	"ACOX1"	"HMGCS1"	"LGMN"	"ABHD12"	"DPAGT1"	"RDH13"	"ADIPOR2"	"ALG13"	"ELOVL1"	"NCOR1"	"ATP5A1"	"PIGG"	"SORL1"	"ACSL4"	"ECI1"	"LPCAT2"	"CRABP2"	"ETNK1"	"INSIG2"	"NUDT7"	"INPP5K"	"ACSF3")
1061	GO_LIPID_MODIFICATION	0.411764705882353	0.989227248210615	0.104343952581949	-0.281427089305965	-1.00226440314609	156	c("INPP5J"	"PPARGC1A"	"NRG2"	"ERBB3"	"BTC"	"FA2H"	"SOAT2"	"FGF7"	"PIK3C2B"	"CPT1A"	"KL"	"MTMR1"	"EFR3B"	"FGF18"	"PDGFB"	"MTM1"	"HSD17B4"	"ACADM"	"PIK3CB"	"CRAT"	"LCK"	"FGF23"	"EGF"	"HBEGF"	"SYNJ2"	"INPP5B"	"ACADL"	"CPT1B"	"HADH"	"NUDT19"	"GRB2"	"FGF9"	"SOAT1"	"HADHB"	"PIKFYVE")
1062	GO_LIPID_OXIDATION	0.972881355932203	1	0.0393561959521291	0.219702389084507	0.650888012619511	57	c("PLA2G7"	"CPT1C"	"ACOX2"	"AMACR"	"PEX7"	"SESN2"	"EHHADH"	"ECI2"	"HACL1"	"ADH7"	"ACADS"	"ACAD8"	"ACAD11"	"ECHS1"	"CROT"	"ACADSB"	"ABCD1"	"PPARD"	"PEX13"	"BDH2")
1063	GO_LIPID_PARTICLE_ORGANIZATION	0.578651685393258	1	0.0683110858318647	0.425879064364015	0.908624375708986	11	c("PTGFRN"	"SPG20"	"PPID")
1064	GO_LIPID_PHOSPHORYLATION	0.310513447432763	0.927848636846644	0.119887845115423	-0.339873101470182	-1.06435977390812	70	c("NRG2"	"ERBB3"	"BTC"	"FGF7"	"PIK3C2B"	"KL"	"EFR3B"	"FGF18"	"PDGFB"	"PIK3CB"	"LCK"	"FGF23"	"EGF"	"HBEGF")
1065	GO_LIPID_STORAGE	0.439114391143911	1	0.0817515582532145	0.438319196451569	1.02387542127685	16	c("B4GALNT1"	"DGAT2")
1066	GO_LIPID_TRANSLOCATION	0.546637744034707	1	0.0787113806986485	-0.389632658132267	-0.945234069020047	17	c("ATP8B3"	"ABCA4"	"ATP8A1"	"ABCA1"	"ATP11B"	"ATP10A")
1067	GO_LIPOPOLYSACCHARIDE_MEDIATED_SIGNALING_PATHWAY	0.627056672760512	1	0.0632191170859458	0.362247997831283	0.895796965806041	22	c("LBP"	"CCL2"	"PRKCE")
1068	GO_LIPOPROTEIN_BIOSYNTHETIC_PROCESS	0.295492487479132	0.91999201915403	0.0985499803531691	0.36177928568195	1.11465042569326	72	c("MAP6D1"	"CLIP3"	"PORCN"	"WIPI1"	"ZDHHC18"	"PIGP")
1069	GO_LIPOPROTEIN_METABOLIC_PROCESS	0.36	0.954711329093924	0.0870515867946735	0.334453911644286	1.06739797884859	94	c("MAP6D1"	"CLIP3"	"PLA2G7"	"SDC1"	"APOL6"	"NOTUM"	"PORCN"	"WIPI1"	"ZDHHC18"	"PIGP"	"LRP1")
1070	GO_LIPOSACCHARIDE_METABOLIC_PROCESS	0.913412563667233	1	0.042331839351853	0.242014362105211	0.754118812424111	80	c("B4GALNT1"	"ST6GALNAC4"	"NEU4"	"SMPD3"	"GAL3ST3"	"PIGP"	"ST8SIA1"	"NEU3"	"ST8SIA4"	"KDELC1"	"PGAP3")
1071	GO_LIVER_REGENERATION	0.395563770794824	0.97115298505497	0.0875697115548511	0.447032862760553	1.05446758956295	17	c("GLI1"	"SULF2"	"KLKB1"	"FAS")
1072	GO_LOCALIZATION_WITHIN_MEMBRANE	0.54726368159204	1	0.0650877566917313	0.296233353280508	0.94871787642018	97	c("NRXN1"	"NRXN2"	"RFTN2"	"SHANK3"	"F8"	"SYNGAP1"	"ITGAL"	"PICK1"	"DLG3"	"CNIH2")
1073	GO_LOCOMOTION	0.000774930061395935	0.0796768999489821	0.477270815362862	0.344149192829408	1.35474261753419	681	c("SNAI1"	"MMP9"	"CXCL1"	"NOG"	"KIF26A"	"EPHB2"	"SCN1B"	"MDGA1"	"ITGB4"	"PHACTR1"	"NRXN1"	"LBP"	"JAM3"	"NTN1"	"DISC1"	"CCDC141"	"PTP4A3"	"SPN"	"DYX1C1"	"SEMA4G"	"LSP1"	"INPP5D"	"GRIN2A"	"SPTBN4"	"RARRES2"	"APCDD1"	"ECSCR"	"FMNL1"	"CCL7"	"SELP"	"HTR6"	"ATP1B2"	"ITGA1"	"COL1A1"	"FOXJ1"	"NRTN"	"GPC1"	"TGFB2"	"ITGAM"	"HRH1"	"EFNA3"	"EFNA4"
FUT10	"NPHP4"	"EFNA2"	"ITGAL"	"SDC3"	"GDF7"	"KIF26B"	"SEMA7A"	"DCLK1"	"BAMBI"	"SLIT3"	"COL5A1"	"SEMA6C"	"FN1"	"CCL20"	"EPHA5"	"ASAP3"	"DPP4"	"NOTCH1"	"WNT11"	"TYRO3"	"FOXC1"	"NET1"	"NANOS1"	"PKN3"	"PDGFRA"	"LHX2"	"ESAM"	"RPS6KA5"	"ARL13B"	"EDN1"	"VANGL2"	"NDRG4"	"EFHC1"	"HYAL2"	"NFASC"	"SEMA6B"	"FSCN1"	"ROBO3"	"UNC5C"	"NLRP10"	"PEX7"	"MATN2"	"ANGPT2"	"PLXNA4"	"LRRK2"	"ERBB2"	"SEMA4C"	"EPHB4"	"SPTBN2"
IL4	"CYP1B1"	"EFNB3"	"WDPCP"	"TBX5"	"DPYSL2"	"SIX1"	"RSPH9"	"NRG1"	"ALKBH1"	"CSK"	"HSPA1B"	"CCR3"	"NTN4"	"CCL25"	"CXCL5"	"EDN2"	"IL16"	"FZD3"	"ARID5B"	"NOX1"	"CCL2"	"SDC4"	"ENG")
1074	GO_LOCOMOTORY_BEHAVIOR	0.345514950166113	0.945913170021829	0.0891647117820678	0.336114876153382	1.08135916259463	101	c("KCNJ10"	"GNAO1"	"ADCY5"	"SPTBN4"	"NPY1R"	"CALB1"	"CDH23"	"OPRD1"	"APBA1"	"SOBP"	"CXCL12"	"LGI4"	"DPP4"	"ABAT"	"PREX2"	"SEZ6L"	"LRRK2"	"DNM1"	"EFNB3"	"NRG1"	"NLGN2"	"GPR88"	"PRKCE"	"GRIN2D"	"CNTN2"	"PARK2")
1075	GO_LONG_CHAIN_FATTY_ACID_METABOLIC_PROCESS	0.132701421800948	0.744840238495643	0.188204146308491	-0.411290260020859	-1.24588021669164	49	c("ACOT4"	"FAAH"	"CPT1A"	"MGLL"	"ACOT7"	"ACSBG1"	"TBXAS1"	"ACSL5"	"PLP1"	"HSD17B4"	"SLC27A3"	"ACADL"	"PTGIS"	"MYO5A"	"ELOVL6"	"ACOT2"	"CYP1A1"	"ELOVL5"	"ACOX1"	"ELOVL1"	"ACSL4")
1076	GO_LONG_CHAIN_FATTY_ACID_TRANSPORT	0.737417943107221	1	0.0640703750499722	-0.300381430845778	-0.804148470878791	25	c("PRKAA2"	"CPT1A"	"PRKAG2"	"CPT1B"	"ANXA1"	"PLIN2"	"ACACA")
1077	GO_LONG_TERM_MEMORY	0.291280148423006	0.917014634937366	0.105920292736253	0.467494174947415	1.12635344787773	19	c("SLC17A7"	"CALB1"	"ADCY1"	"CAMK4"	"SGK1"	"SHANK1"	"PRKCZ"	"MTOR"	"EIF2AK4"	"SRF")
1078	GO_LONG_TERM_SYNAPTIC_DEPRESSION	0.495344506517691	1	0.0758886900606117	0.463341761185166	0.978342592091318	10	c("STXBP1"	"PICK1"	"SRF")
1079	GO_LONG_TERM_SYNAPTIC_POTENTIATION	0.317494600431965	0.934381220643902	0.110122263835536	-0.446001847202078	-1.12374744977165	19	c("GFAP"	"ITPR3"	"VAMP2"	"SHANK2"	"SLC8A2"	"SERPINE2"	"NTRK2"	"PLK2")
1080	GO_LUNG_ALVEOLUS_DEVELOPMENT	0.288495575221239	0.915194805194805	0.103576326612592	0.420741494230507	1.14157956606247	34	c("FOXF1"	"ADA"	"FZD1"	"PKDCC"	"ABCA12"	"EDN2"	"ATXN1L"	"BMP4")
1081	GO_LUNG_CELL_DIFFERENTIATION	0.67755991285403	1	0.0679922591544058	-0.342254080554104	-0.866540821920059	20	c("KLF2"	"EYA1"	"SOX9")
1082	GO_LUNG_EPITHELIUM_DEVELOPMENT	0.701754385964912	1	0.0665892104103933	-0.311877888777358	-0.848879565465029	27	c("KLF2"	"EYA1"	"WNT7B"	"SOX9")
1083	GO_LUNG_MORPHOGENESIS	0.0571428571428571	0.578331735378715	0.252961123069611	0.520495415152288	1.41430532813152	36	c("NOG"	"FOXF1"	"TNC"	"PITX2"	"FGF8"	"VANGL2"	"GRHL2")
1084	GO_LYMPHOCYTE_ACTIVATION	0.747368421052632	1	0.0725351864394589	-0.241563554435357	-0.895160112776193	205	c("CD74"	"CCR7"	"BLNK"	"TPD52"	"TNFSF18"	"CLEC7A"	"BST2"	"LCP1"	"IL7"	"PSMB10"	"RAB27A"	"CD79A"	"CHRNB2"	"PLCG2"	"TLR4"	"POLM"	"KIF13B"	"LAT"	"ICAM1"	"PRKCB"	"TUSC2"	"FZD5"	"PLCL2"	"FOXP1"	"SATB1"	"HDAC9"	"VCAM1"	"IRF1"	"AXL"	"DCLRE1C"	"VAMP2"	"LAT2"	"LCK")
1085	GO_LYMPHOCYTE_ACTIVATION_INVOLVED_IN_IMMUNE_RESPONSE	0.701694915254237	1	0.0543434390269162	0.290913574126303	0.861857528705686	57	c("DLL1"	"ADA"	"ITGAL"	"RORC"	"GATA3"	"IL6"	"IL4"	"IL18R1")
1086	GO_LYMPHOCYTE_APOPTOTIC_PROCESS	0.986784140969163	1	0.0507027937029348	-0.204677254859189	-0.482083291153985	15	c("PKN1"	"TRAF3IP2"	"BAK1"	"DFFA"	"DNAJA3")
1087	GO_LYMPHOCYTE_CHEMOTAXIS	0.318376068376068	0.934381220643902	0.109250039480711	-0.516518138585474	-1.13851937294246	11	c("CCL17"	"CX3CL1"	"CCL24")
1088	GO_LYMPHOCYTE_COSTIMULATION	0.868468468468468	1	0.0473534245254193	0.271490174821072	0.738894460304303	37	c("SPN"	"TRAC"	"DPP4"	"IL4"	"EFNB3"	"CSK"	"FYN"	"MLST8")
1089	GO_LYMPHOCYTE_DIFFERENTIATION	0.972624798711755	1	0.036993251998507	0.219303142918699	0.734442171523087	124	c("DLL1"	"SPN"	"TCF7"	"ADA"	"WNT4"	"TYRO3"	"NHEJ1"	"POU2F2"	"RORC"	"GATA3"	"IL6"	"FAS"	"IL4"	"NFAM1"	"IL18R1"	"FZD8"	"PTPN2")
1090	GO_LYMPHOCYTE_HOMEOSTASIS	0.512585812356979	1	0.0850427463764322	-0.343395818053506	-0.966936448342665	34	c("PKN1"	"LAT"	"HIF1A"	"SPNS2"	"TNFAIP3"	"FADD"	"PPP2R3C"	"BAK1"	"RIPK3"	"SKIL"	"DNAJA3"	"SLC39A3"	"SLC40A1"	"SOS1"	"TGFB1")
1091	GO_LYMPHOCYTE_MEDIATED_IMMUNITY	0.189830508474576	0.851339734405406	0.128788713061714	0.404148787507704	1.20298811661505	59	c("INPP5D"	"IL31RA"	"SLAMF7"	"C3"	"SLA2"	"GCNT3"	"C1RL"	"POU2F2"	"C4B"	"GATA3"	"FAS"	"MYO1G"	"IL4"	"ULBP1"	"BCL10")
1092	GO_LYMPHOCYTE_MIGRATION	0.121475054229935	0.72502694265859	0.188204146308491	-0.552110195202095	-1.33939841916734	17	c("ARTN"	"CCR7"	"CCL17"	"CX3CL1")
1093	GO_LYMPH_NODE_DEVELOPMENT	0.679775280898876	1	0.0605092988656667	0.382480434870654	0.81603223880994	11	c("RORC"	"CD248"	"LTA"	"TNFRSF11A")
1094	GO_LYMPH_VESSEL_DEVELOPMENT	0.404059040590406	0.977472508727839	0.0862865626267245	0.449013782277697	1.04885704119392	16	c("FLT4"	"FOXC2"	"FOXC1"	"HEG1"	"ACVR2B")
1095	GO_LYMPH_VESSEL_MORPHOGENESIS	0.402621722846442	0.975608288247083	0.0873098257637931	0.506629398398622	1.08090737337185	11	c("FLT4"	"FOXC2"	"ACVR2B"	"ACVRL1")
1096	GO_LYSOSOMAL_TRANSPORT	0.0434782608695652	0.530731554712628	0.341793380897475	-0.463480406004106	-1.42550740258615	61	c("RILP"	"SORT1"	"DENND3"	"HOOK1"	"ADRB2"	"AP3M1"	"MTM1"	"GNPTAB"	"LYST"	"AKTIP"	"NAGPA"	"SNX16"	"TGFBRAP1"	"VPS53"	"EHD3"	"VPS33A"	"RHOB"	"VPS18"	"GNPTG"	"HOOK2"	"VPS11"	"TRAK1"	"SORL1"	"ARSB"	"STX8"	"AP1G1"	"VPS54"	"SNAPIN"	"MGRN1"	"SCARB2"	"LAMP1"	"NPC1"	"VPS39"	"VPS33B"	"ANKFY1")
1097	GO_LYSOSOME_LOCALIZATION	0.83920704845815	1	0.0582216241124161	-0.302749053583744	-0.713075130139955	15	c("LAT"	"LAT2"	"MILR1"	"VPS33A")
1098	GO_LYTIC_VACUOLE_ORGANIZATION	0.262910798122066	0.901021715605893	0.128788713061714	-0.37685530580063	-1.12350192490231	45	c("HOOK1"	"NAGLU"	"CLVS2"	"TPP1"	"GNPTAB"	"LYST"	"AKTIP"	"CLN3"	"NAGPA"	"ABCA1"	"MFSD8"	"ATP6V0C"	"MYO7A"	"TFEB"	"RAB20"	"VPS18")
1099	GO_L_ALPHA_AMINO_ACID_TRANSMEMBRANE_TRANSPORT	0.819012797074954	1	0.0507027937029348	0.303079558522045	0.762723442168661	24	c("SLC17A7"	"SLC38A3"	"SLC1A3"	"SLC7A13"	"SLC43A2"	"SLC1A6")
1100	GO_L_AMINO_ACID_TRANSPORT	0.281195079086116	0.908013231824118	0.104732821580651	0.410301067665978	1.13750418889045	39	c("KCNJ10"	"SLC3A1"	"SLC17A7"	"SLC38A3"	"SLC1A3"	"SLC7A13"	"SLC43A2"	"PRAF2"	"SLC1A6"	"SLC1A4"	"SLC36A4"	"SLC7A2")
1101	GO_L_ASCORBIC_ACID_METABOLIC_PROCESS	0.0747863247863248	0.638586189373835	0.241339976815091	-0.653930130188638	-1.44140556962714	11	c("SLC23A1"	"GSTO1"	"RGN"	"GSTO2")
1102	GO_MACROAUTOPHAGY	0.733160621761658	1	0.0727141077934447	-0.243120984447361	-0.898397869306035	200	c("LMCD1"	"DZANK1"	"RRAGD"	"ATG9B"	"FAM134B"	"PRKAA2"	"FGF7"	"HIST1H3E"	"ATP13A2"	"ATG4D"	"PFKP"	"CD93"	"PACS2"	"LARP1B"	"MDH1"	"HIST1H3C"	"PDK1"	"GABARAPL2"	"PRKAG2"	"CLN3"	"ATP1B1"	"CSPG5"	"SNAP29"	"HIST1H3D"	"TCIRG1"	"MAP1A"	"STAT2"	"VPS33A"	"PRKG1"	"ATG10"	"RRAGC"	"HK2"	"PNPO"	"SLC25A19"	"STOM"	"MFN2"	"VTI1B"	"IPPK"	"TECPR1")
1103	GO_MACROMITOPHAGY	0.975609756097561	1	0.0559428593065705	-0.20432192647735	-0.673550513308289	87	c("LMCD1"	"DZANK1"	"PFKP"	"CD93"	"LARP1B"	"MDH1"	"PDK1"	"ATP1B1"	"CSPG5"	"MAP1A"	"STAT2"	"PRKG1"	"HK2"	"PNPO"	"STOM"	"IPPK"	"TMEM203"	"PIK3CA")
1104	GO_MACROMOLECULAR_COMPLEX_ASSEMBLY	1	1	0.0276588991389961	0.174490324726193	0.703903767258983	1042	c("CCDC151"	"NAP1L3"	"COL6A2"	"SNAP91"	"AASS"	"NRXN1"	"PYGO1"	"COL6A1"	"HIST1H3G"	"GJA8"	"TTN"	"DYX1C1"	"TCF7"	"GCHFR"	"ACTN2"	"SCUBE3"	"SCARA5"	"GJA5"	"P2RX3"	"COL1A1"	"TLE3"	"MSRB2"	"TCF7L1"	"PANX1"	"GLUL"	"F8"	"HR"	"C1QTNF6"	"APBA1"	"COL16A1"	"DCXR"	"TRIM5"	"FN1"	"TAF9"	"C1QTNF1"	"REPS2"	"CENPJ"	"HAUS8"	"KCTD17"	"NEK6"	"DHRS4"	"BBS12"
SEPT11	"ATF1"	"MDM4"	"TAF1"	"CENPP"	"HIST1H2BC"	"SPICE1"	"TSPAN4"	"NRG1"	"RAD51C"	"CAND2"	"EID2"	"H2AFY2"	"HIST1H4D"	"BCL10"	"RCC1"	"TGS1"	"HIST1H1B"	"MIS18A"	"GEMIN4"	"PDCL"	"PIBF1"	"GTF2H3"	"PTBP2"	"TERT"	"ME1"	"NELL2"	"PCBD2"	"HDAC1"	"RPL12"	"MED24"	"MAGI2"	"CDC45"	"MDM2"	"PSMG1"	"CCNH"	"CEP63"	"BLOC1S2"	"CCDC114"	"CENPH"	"RPA2"	"CHEK2"	"HACL1"	"SMAD2"	"PARK2"	"PRPF3"	"COLEC12"	"AARS2"	"ADD2"	"SOX12"
IMPDH2	"PDE4DIP"	"HIST1H2BE"	"HIP1"	"NACC2"	"TMEM70"	"HIST1H3H"	"HSF4"	"SMAD1"	"HIST1H4I"	"BCL9L"	"CENPA"	"SHANK1"	"SNRPD2"	"TRIM6"	"FBXO5"	"MYBL2"	"LUC7L3"	"RRM2"	"SLC9A3R1"	"TRRAP"	"H3F3A"	"PRKCZ"	"H2AFX"	"TUBGCP2"	"TFAP4"	"GORASP1"	"LRP4"	"GMNN"	"ST13"	"NUP153"	"ZW10"	"MRPS11"	"FIS1"	"MPP6"	"RRM1"	"CLNS1A"	"RPS27L"	"CDC14A"	"OOEP"	"NASP"	"HAUS5"	"PSMG2"	"TPPP3"	"ERCC5"	"ACADS"	"TSPYL2"	"DCTPP1"	"ACVRL1"	"TNRC18"
HIRA	"EVL"	"HMGB2"	"CCT3"	"FOLR1"	"SNAP23"	"BIRC2"	"FANCA"	"TRIM28"	"NUP54"	"KCTD2"	"ILK"	"GPAA1"	"RPS3"	"BAX"	"MDN1"	"PFKM"	"SEC22B"	"ANP32B"	"OAT"	"SRSF6"	"KIF13A"	"SMARCA5"	"RPS19"	"NPM1"	"SNRPD3"	"MCTS1"	"POLR2D"	"PIK3C2A"	"CENPQ"	"CIRBP"	"PCDHGA3"	"RPL24"	"HDAC3"	"WDR77"	"VAMP3"	"MTTP"	"NLRC4"	"APAF1"	"MCFD2"	"HELLS"	"SNRPG"	"TLE2"	"SLC7A6"	"CETN2"	"HMGB1"	"GSN"	"JAK2"	"RBBP4")
1105	GO_MACROMOLECULAR_COMPLEX_DISASSEMBLY	1	1	0.0578529757032509	-0.10520910823164	-0.375397925015083	162	c("HMGA1"	"DNAJC6"	"AKAP5"	"FZD5"	"DVL1"	"APEH"	"MTRF1L"	"NAPB"	"GFM2"	"SPAST"	"MRPL49"	"MRPL45"	"MRPS18B"	"CHMP1B"	"MICAL3"	"MRPL1"	"MRPL16"	"KIF24"	"MRPS34"	"LRP5"	"MRPL38"	"CFL2"	"MRPL9"	"CHMP2A"	"AURKAIP1"	"HDAC6"	"MRPL28"	"CFL1"	"MRPS18A"	"CHMP2B"	"MRPS10"	"HIST3H2A"	"KIF5B"	"MRPL46"	"MRPL53"	"DSTN"	"MRPS9"	"MRPL30"	"MRPL27"	"CHMP1A"	"APC"	"MRPL55"
1106	GO_MACROMOLECULE_CATABOLIC_PROCESS	1	1	0.0696133438850965	-0.101681146343923	-0.426067477771663	761	c("KLHL32"	"CECR2"	"CD44"	"DCP1B"	"TOM1L1"	"LYVE1"	"USP2"	"USP11"	"USP44"	"DENND3"	"HERC3"	"PSMB10"	"CHMP4C"	"PSMB8"	"DNASE1L2"	"TMUB1"	"ZHX2"	"NAGLU"	"LRSAM1"	"DEDD2"	"UBE2L6"	"HERC6"	"UBA7"	"RNF24"	"ISG15"	"TPP1"	"TNFAIP1"	"IDUA"	"PYGB"	"PGLYRP3"	"LYPLAL1"	"HYAL3"	"LDLR"	"TRIM72"	"PHKG2"	"IDE"	"ISG20"	"OVGP1"	"RHBDD1"	"CLN3"	"CTSK"	"CSPG5"
ERCC8	"RNH1"	"RNF139"	"KIF16B")
1107	GO_MACROMOLECULE_DEACYLATION	0.986394557823129	1	0.038875878582578	0.203139102499624	0.6103173049905	63	c("NOTUM"	"SIRT4"	"SIRT1"	"HDAC1"	"RBM14"	"HDAC8"	"HDAC2"	"NACC2"	"HDAC7"	"HDAC11"	"SIN3A"	"MTA1"	"MSL3"	"HDAC3"	"RBBP4"	"SFPQ"	"SIRT6"	"ARID4B"	"MORF4L1")
1108	GO_MACROMOLECULE_METHYLATION	0.898026315789474	1	0.0416556773979467	0.234744757053908	0.79661782728687	143	c("SETD4"	"SMYD1"	"DNMT3B"	"PCMTD2"	"PICK1"	"ZFP57"	"NSUN3"	"SETDB2"	"CHD5"	"TGS1"	"CARM1"	"TRMT11"	"N6AMT1"	"SMYD2"	"DYDC2"	"MEPCE"	"MGMT"	"SETMAR"	"METTL3"	"DIMT1"	"DMAP1"	"FBXO11"	"FOS"	"EED"	"BTG2"	"PRMT1"	"TRIM28"	"SNRPD3"	"GNAS"	"METTL21A"	"MTRR"	"WDR77"	"RNMT"	"NSD1"	"FBL"	"SETD1A"	"SUZ12"	"EHMT1"	"METTL16"	"TFB2M"	"NSUN4"	"ARID4B"
1109	GO_MACROPHAGE_ACTIVATION	0.417582417582418	0.991643389199255	0.0943563635421779	-0.391608725726297	-1.01863080500151	22	c("CX3CL1"	"TLR1"	"TLR4"	"CD93"	"FOXP1"	"HAVCR2"	"TICAM1")
1110	GO_MACROPHAGE_DIFFERENTIATION	0.0364963503649635	0.520035864542382	0.323470511553299	0.672317316111606	1.54713129639055	15	c("MMP9"	"IL31RA"	"SIRT1"	"TSPAN2"	"BMP4"	"L3MBTL3"	"CEBPA")
1111	GO_MAGNESIUM_ION_TRANSMEMBRANE_TRANSPORT	0.581740976645435	1	0.0743625384422526	-0.401375836102008	-0.926873083973219	13	c("NIPAL3"	"SLC41A2"	"MRS2"	"NIPAL2")
1112	GO_MAGNESIUM_ION_TRANSPORT	0.754273504273504	1	0.0618406035753285	-0.351672115572081	-0.775162548209751	11	c("NIPAL3"	"MRS2"	"NIPAL2")
1113	GO_MAINTENANCE_OF_CELL_NUMBER	0.459866220735786	1	0.0741758965588009	0.311567990210723	0.998600035847871	98	c("DLL1"	"NOG"	"MMP24"	"FUT10"	"NOTCH1"	"VANGL2"	"IGF2BP1")
1114	GO_MAINTENANCE_OF_LOCATION	0.262541806020067	0.901021715605893	0.105920292736253	0.348145609692896	1.1315273073815	108	c("KDELR3"	"B4GALNT1"	"MDFI"	"SPTBN4"	"SPAG4"	"SLC17A7"	"DGAT2"	"SCIN"	"FBN1")
1115	GO_MAINTENANCE_OF_LOCATION_IN_CELL	0.568296795952782	1	0.0640703750499722	0.295500915234339	0.929471533880089	85	c("KDELR3"	"MDFI"	"SPTBN4"	"SPAG4"	"SCIN")
1116	GO_MAINTENANCE_OF_PROTEIN_LOCALIZATION_IN_ORGANELLE	0.561467889908257	1	0.0687943095604775	0.353407783240787	0.92292173232775	28	c("KDELR3"	"ARL2BP"	"PINK1"	"MORC3"	"GPAA1")
1117	GO_MAINTENANCE_OF_PROTEIN_LOCATION_IN_NUCLEUS	0.96943231441048	1	0.0511147954416412	-0.228137630458334	-0.529580897833837	14	SUN1
1118	GO_MALE_GAMETE_GENERATION	0.135220125786164	0.750026884611249	0.149207542435322	0.322134423247753	1.17161098896381	255	c("GLI1"	"ZBTB16"	"PYGO1"	"JAM3"	"MORC1"	"TMEM119"	"ADAMTS2"	"KLHL10"	"B4GALNT1"	"SPAG4"	"MNS1"	"FOXJ1"	"DHH"	"DNAH9"	"HOXA9"	"ADCYAP1R1"	"TSSK6"	"HSF2BP"	"NOTCH1"	"TYRO3"	"MSH4"	"OAZ3"	"GGN"	"ZFP41"	"BBS2"	"RNF151"	"SYCP1"	"SIX5"	"PAX5"	"IFT81"	"USP42"	"SPEF2"	"FAS"	"CHD5"	"PCYT1B"	"CRTAP"	"RAD51C"	"TSGA10"	"TESK2"	"SIRT1"	"CYP26B1"	"RFX2"
1119	GO_MALE_GENITALIA_DEVELOPMENT	0.48501872659176	1	0.077274697304471	0.466817373387745	0.995967353074679	11	c("KLHL10"	"FGF8"	"SYCP2")
1120	GO_MALE_MEIOSIS	0.989106753812636	1	0.0500922874402106	-0.190873448416727	-0.483265632964747	20	c("TDRKH"	"TDRD9"	"SPDYA")
1121	GO_MALE_SEX_DIFFERENTIATION	0.978260869565217	1	0.0384786917635432	0.216903146220571	0.695191728280191	98	c("KLHL10"	"DHH"	"SDC1"	"PITX2"	"HOXA9"	"FGF8"	"WNT2B"	"WNT4"	"AMHR2"	"GATA3"	"ARID5B"	"SIX4"	"SYCP2"	"PATZ1"	"PRDX4"	"BOK"	"SMAD5"	"RAB13"	"RRM1"	"NASP"	"HMGB2"	"NCOA2"	"FANCA"	"BAX")
1122	GO_MAMMARY_GLAND_DEVELOPMENT	0.580101180438449	1	0.0630790410571939	0.294504902967897	0.926338666936788	85	c("TBX2"	"FOXF1"	"NTN1"	"HOXA9"	"WNT4"	"MSX1"	"VDR"	"PAM")
1123	GO_MAMMARY_GLAND_DUCT_MORPHOGENESIS	0.265193370165746	0.901021715605893	0.11146266692298	0.462475261659592	1.15171081026728	23	c("NTN1"	"WNT4"	"VDR")
1124	GO_MAMMARY_GLAND_EPITHELIAL_CELL_DIFFERENTIATION	0.548689138576779	1	0.0709609456938284	0.440371474794692	0.939544321022	11	c("FOXF1"	"SMO"	"MGMT"	"PTCH1")
1125	GO_MAMMARY_GLAND_EPITHELIAL_CELL_PROLIFERATION	0.443010752688172	1	0.0897104652742981	-0.473915833414019	-1.02468147354418	10	c("CCND1"	"ID2"	"STAT6"	"BTRC")
1126	GO_MAMMARY_GLAND_EPITHELIUM_DEVELOPMENT	0.388007054673721	0.968502436835862	0.0860347242455604	0.374951502618194	1.0378143710735	40	c("FOXF1"	"NTN1"	"WNT4"	"MSX1"	"VDR")
1127	GO_MAMMARY_GLAND_LOBULE_DEVELOPMENT	0.370786516853933	0.962259395269742	0.0919686140000427	0.520057463267196	1.10955650895781	11	c("FOXF1"	"TNFRSF11A")
1128	GO_MAMMARY_GLAND_MORPHOGENESIS	0.0767857142857143	0.63973954222573	0.216542836735348	0.518565951863213	1.39255227567709	31	c("TBX2"	"NTN1"	"WNT4"	"VDR")
1129	GO_MANNOSYLATION	1	1	0.0499913914024592	-0.138574191765681	-0.367368905297738	24	c("PIGB"	"ALG11"	"DPY19L3"	"NUS1"	"ALG3"	"FKTN"	"POMT1"	"PIGV"	"ALG12"	"DPM2"	"DPM1"	"ALG9"	"ALG1"	"SDF2"	"ALG2"	"ALG5"	"POMT2"	"DPY19L4"	"FKRP"	"DPM3"	"SDF2L1"	"ALG8"	"TMEM5"	"DPY19L1")
1130	GO_MATERNAL_PLACENTA_DEVELOPMENT	0.153172866520788	0.789241512687977	0.166933848713193	-0.475640700944757	-1.27333351224636	25	c("SPP1"	"CYP27B1"	"STC2"	"LIF"	"GHRL")
1131	GO_MATERNAL_PROCESS_INVOLVED_IN_FEMALE_PREGNANCY	0.338028169014085	0.94072605121164	0.11146266692298	-0.360273375329668	-1.07406695472684	45	c("SPP1"	"CYP27B1"	"STC2"	"ADCY7"	"AKAP5"	"LIF"	"GHRL"	"PLA2G6"	"HAVCR2"	"HIF1A")
1132	GO_MATING	0.617903930131004	1	0.0727141077934447	-0.387761853128021	-0.900120115706883	14	DMRTA1
1133	GO_MATING_BEHAVIOR	0.473002159827214	1	0.0862865626267245	-0.446904524546031	-1.00605296479623	12	c("DMRTA1"	"THRB"	"GRN"	"SERPINE2")
1134	GO_MATURATION_OF_5_8S_RRNA	0.935779816513762	1	0.044774889329693	0.254246747732456	0.66396344388392	28	c("EXOSC8"	"EXOSC3"	"NSA2"	"EXOSC4"	"ERI2"	"RPSA"	"NOP14"	"EXOSC2"	"EXOSC10"	"MAK16"	"RPS21"	"EXOSC7"	"UTP20"	"ERI1")
1135	GO_MATURATION_OF_5_8S_RRNA_FROM_TRICISTRONIC_RRNA_TRANSCRIPT_SSU_RRNA_5_8S_RRNA_LSU_RRNA_	0.821892393320965	1	0.051218434854034	0.310908166672686	0.749084168897964	19	c("EXOSC8"	"EXOSC3"	"ERI2"	"RPSA"	"NOP14"	"EXOSC2"	"RPS21"	"EXOSC7"	"UTP20"	"ERI1")
1136	GO_MATURATION_OF_LSU_RRNA	0.883227176220807	1	0.0541200569620232	-0.275971560709602	-0.637284531246177	13	c("BOP1"	"FTSJ3"	"WDR12"	"PES1"	"EIF6"	"RPF1"	"NOL9"	"RPF2"	"RPL7"	"MAK16"	"RPL35"	"NSA2"	"RPL7L1")
1137	GO_MATURATION_OF_SSU_RRNA	0.388400702987698	0.968502436835862	0.0857844408075645	0.378533837197454	1.04943384110181	39	c("DIEXF"	"RCL1"	"MRPS11"	"RPS19"	"LSM6"	"RPS16"	"RPS24"	"NOB1"	"RPS14"	"RPSA"	"NOP14"	"FCF1"	"RPS8"	"UTP6"	"RPS21"	"MPHOSPH10"	"RRP36"	"SRFBP1"	"TBL3"	"UTP20"	"UTP14A"	"UTP3"	"KRR1"	"NOC4L"	"DCAF13")
1138	GO_MATURATION_OF_SSU_RRNA_FROM_TRICISTRONIC_RRNA_TRANSCRIPT_SSU_RRNA_5_8S_RRNA_LSU_RRNA_	0.513274336283186	1	0.0714786287425507	0.351941835687865	0.957615517512393	33	c("DIEXF"	"RCL1"	"MRPS11"	"RPS19"	"RPS16"	"RPS24"	"RPS14"	"RPSA"	"NOP14"	"FCF1"	"RPS8"	"UTP6"	"RPS21"	"RRP36"	"TBL3"	"UTP20"	"UTP3"	"KRR1"	"NOC4L"	"DCAF13")
1139	GO_MATURE_B_CELL_DIFFERENTIATION	0.0696798493408663	0.620534721295431	0.234392647294686	0.663059254119659	1.47311221070361	13	c("DLL1"	"ADA"	"POU2F2")
1140	GO_MECHANORECEPTOR_DIFFERENTIATION	0.440217391304348	1	0.0806388495950661	0.382595765968566	1.00575612019624	29	c("USH1G"	"FAT4"	"CDH23"	"NOTCH1"	"VANGL2"	"WDPCP"	"SDC4"	"MKS1"	"BMP4"	"SLC9A3R1")
1141	GO_MEGAKARYOCYTE_DEVELOPMENT	0.971922246220302	1	0.0504983044100709	-0.228464936499172	-0.514310807102379	12	c("WASF2"	"PIP4K2A"	"EP300"	"ABI1"	"VPS33B"	"FLI1"	"MED1"	"MEIS1"	"PTPN11"	"PTPN6"	"SRF"	"ZFPM1")
1142	GO_MEGAKARYOCYTE_DIFFERENTIATION	0.97136563876652	1	0.0514264916187015	-0.22851225405592	-0.538222674425064	15	c("WASF2"	"PIP4K2A"	"EP300"	"ABI1"	"IL11"	"GATA1"	"VPS33B"	"FLI1"	"MED1"	"SP3"	"MEIS1"	"PTPN11"	"PTPN6"	"SRF"	"ZFPM1")
1143	GO_MEIOSIS_I	0.989761092150171	1	0.038875878582578	0.197872910889968	0.573098384957742	50	c("FANCM"	"MSH4"	"SYCP1"	"XRCC3"	"RAD51C"	"SYCP3"	"SYCP2"	"SYCE2"	"FBXO5"	"MSH3"	"TRIP13"	"XRCC2"	"HSPA2"	"MSH5"	"CKS2"	"TERF1"	"TOP2B")
1144	GO_MEIOTIC_CELL_CYCLE	0.9	1	0.0414044273760278	0.238523897794314	0.784455039033597	112	c("MNS1"	"FANCM"	"MSH4"	"SYCP1"	"RAD1"	"SPIRE1"	"XRCC3"	"RAD51C"	"CYP26B1"	"MND1"	"SYCP3"	"RAD54L"	"SYCP2"	"OSGIN2"	"SYCE2"	"SPIRE2"	"FBXO5"	"MSH3"	"H2AFX"	"TUBGCP2"	"ZW10"	"EXO1"	"SMC3"	"NUMA1"	"DUSP13"	"SMC1A"	"CDK2"	"FANCA"	"RBBP8"	"NCAPD3"	"TRIP13"	"HUS1"	"RBM7"	"BUB3"	"XRCC2"	"HSPA2"	"MSH5"	"CKS2"	"DDX4"	"TERF1"	"NR2C2"	"TUBGCP3"
1145	GO_MEIOTIC_CELL_CYCLE_PROCESS	0.996666666666667	1	0.0374584205912161	0.19406315117674	0.618619972318409	93	c("FANCM"	"MSH4"	"SYCP1"	"RAD1"	"SPIRE1"	"XRCC3"	"RAD51C"	"CYP26B1"	"SYCP3"	"RAD54L"	"SYCP2"	"SYCE2"	"SPIRE2"	"FBXO5"	"MSH3"	"TUBGCP2"	"ZW10"	"SMC3"	"DUSP13"	"SMC1A"	"CDK2"	"FANCA"	"NCAPD3"	"TRIP13"	"HUS1"	"XRCC2"	"HSPA2"	"MSH5"	"CKS2"	"DDX4"	"TERF1"	"TUBGCP3"	"TOP2B")
1146	GO_MEIOTIC_CHROMOSOME_SEGREGATION	0.989110707803993	1	0.0417397034728504	0.207403960062254	0.549788449552379	30	c("FANCM"	"MSH4"	"SYCP1"	"RAD51C"	"SYCP2"	"SYCE2")
1147	GO_MELANOCYTE_DIFFERENTIATION	0.893258426966292	1	0.0478299633114229	0.30206021876447	0.644453556577734	11	c("CITED1"	"GLI3"	"USP13")
1148	GO_MEMBRANE_ASSEMBLY	0.25414364640884	0.897168090113435	0.114266502484433	0.476465828808732	1.16482289500197	20	c("NRXN1"	"NRXN2"	"NLGN2"	"MAGI2")
1149	GO_MEMBRANE_BIOGENESIS	0.0440366972477064	0.53125871559633	0.294066672318865	0.585270441172553	1.49150622538543	25	c("CLIP3"	"NRXN1"	"NRXN2"	"PEX11A"	"NLGN2"	"MAGI2")
1150	GO_MEMBRANE_BUDDING	0.985148514851485	1	0.0561766586307176	-0.192552656050448	-0.641477283163797	98	c("FCHO1"	"RILP"	"CHMP4C"	"LRSAM1"	"TRAPPC9"	"ATP8A1"	"TFG"	"MYO18A"	"COL7A1"	"NSF"	"EPS15"	"ANKRD28"	"MITD1"	"SEC24A"	"CHMP1B"	"WASL")
1151	GO_MEMBRANE_DEPOLARIZATION	0.047787610619469	0.55041332369024	0.276500599254472	0.534338886660837	1.44979842190319	34	c("CACNA1C"	"SCN1B"	"CACNA1G"	"SCN4B"	"CACNA1E"	"SCN3B"	"SLC8A1"	"EDN1"	"CACNA2D1"	"CACNA1H")
1152	GO_MEMBRANE_DEPOLARIZATION_DURING_ACTION_POTENTIAL	0.0247857733125338	0.436648092068436	0.352487857583619	0.661975549644049	1.61834118951359	20	c("CACNA1C"	"SCN1B"	"CACNA1G"	"SCN4B"	"CACNA1E"	"SCN3B"	"SLC8A1"	"CACNA2D1"	"CACNA1H")
1153	GO_MEMBRANE_DEPOLARIZATION_DURING_CARDIAC_MUSCLE_CELL_ACTION_POTENTIAL	0.000543602645078422	0.071066822606612	0.477270815362862	0.855418936950329	1.82505918368363	11	c("CACNA1C"	"SCN1B"	"CACNA1G"	"SCN4B"	"SCN3B"	"SLC8A1"	"CACNA2D1")
1154	GO_MEMBRANE_DISASSEMBLY	0.939341421143847	1	0.0419926218968594	0.236004860496453	0.671984892453559	44	c("NEK6"	"NUP85"	"NUP37"	"NUP188"	"NUP153"	"AAAS"	"NUP54"	"POM121"	"CCNB2"	"NUPL2"	"LPIN1"	"NUP155"	"NUP43"	"NUPL1"	"NUP50"	"CDK1"	"VRK1"	"RANBP2"	"NUP62"	"NUP160")
1155	GO_MEMBRANE_DOCKING	0.414043583535109	0.989227248210615	0.100633389423036	-0.331281592116225	-1.00510223189654	53	c("EXOC6"	"UNC13B"	"ICAM1"	"CAV2"	"VPS45"	"MSN"	"VCAM1"	"STX11"	"STXBP2"	"VPS33A"	"STX1A"	"NSF"	"VPS18"	"EXOC8"	"VTI1B"	"PEX16")
1156	GO_MEMBRANE_FUSION	0.0544554455445545	0.570238683459549	0.307750047666508	-0.415057589672118	-1.38273872944982	98	c("SYT2"	"SYT10"	"CD9"	"VAV3"	"SYT13"	"SEC22C"	"CAV2"	"VAMP1"	"CCR5"	"GCA"	"VAMP2"	"SNAP29"	"TGFBRAP1"	"NAPB"	"C2CD4A"	"STX11"	"CHCHD3"	"RPH3AL"	"SEC22A"	"STX1A"	"NSF"	"EEA1"	"RAB20"	"VPS8"	"MFN2"	"VTI1B"	"OPA1"	"SYT11"	"GOSR1"	"UBXN2A"	"VPS11"	"BAK1")
1157	GO_MEMBRANE_INVAGINATION	0.641758241758242	1	0.0711327399327894	-0.336261979185015	-0.874665930677021	22	c("ATG9B"	"ELMO1"	"ABCA1"	"TREM2"	"MFGE8"	"CHMP2A")
1158	GO_MEMBRANE_LIPID_BIOSYNTHETIC_PROCESS	0.424623115577889	0.994818733751617	0.101350743797099	-0.308546533406704	-1.00739636015673	83	c("SGMS2"	"FA2H"	"FAM57B"	"CERS4"	"SGPP2"	"PIGL"	"KDSR"	"DEGS1"	"DEGS2"	"ST3GAL5"	"PIGB"	"COL4A3BP"	"ALDH3B2")
1159	GO_MEMBRANE_LIPID_CATABOLIC_PROCESS	0.29608938547486	0.91999201915403	0.105125131597001	0.473453090708495	1.12585449784572	18	c("NEU4"	"SMPD3"	"NEU3"	"CYP1B1"	"SMPDL3B")
1160	GO_MEMBRANE_LIPID_METABOLIC_PROCESS	0.512690355329949	1	0.0908241419007155	-0.273827366780463	-0.961036284984653	134	c("SGMS2"	"FA2H"	"FAM57B"	"CERS4"	"SGPP2"	"ORMDL2"	"NEU1"	"PIGL"	"CREM"	"KDSR"	"DEGS1"	"ASAH1"	"DEGS2"	"ST3GAL5"	"PIGB"	"COL4A3BP"	"PSAP"	"ALDH3B2"	"GLTP"	"CLN3"	"CERS5"	"ST3GAL4"	"ORMDL1"	"SPNS2"	"ALDH5A1"	"B4GALT4"	"ALDH3B1"	"CERS2"	"ST3GAL2"	"ST3GAL1"	"SAMD8"	"ST3GAL6"	"ARV1"	"PIGS"	"SMPD1"	"CTSA"	"ELOVL1"	"PIGG"	"NSMAF"	"ARSB"	"TEX2"	"PPT1"
1161	GO_MEMBRANE_ORGANIZATION	0.848184818481848	1	0.0776798560117236	-0.221758955071659	-0.92102693168249	699	c("SYT2"	"CACNA1A"	"RTP4"	"SYT10"	"CNTNAP2"	"GRIK5"	"ATP8B3"	"TSPAN15"	"FA2H"	"RTP3"	"ABCA4"	"ATG9B"	"GDNF"	"NUP210"	"CD9"	"MAP7"	"FCHO1"	"KRT18"	"RAB3IP"	"TULP1"	"VAV3"	"RILP"	"JUP"	"TUB"	"LAMA5"	"SYT13"	"DPP6"	"SEC22C"	"TRDN"	"CHMP4C"	"DHCR24"	"CHRNB1"	"MBP"	"WRB"	"LRSAM1"	"ELMO1"	"REEP4"	"EPB41L3"	"TSPAN33"	"BAIAP2"	"SUN1"	"RAMP1"
ABCA7	"TRIM72"	"TFG"	"GCA"	"MYO18A"	"CLN3"	"BAG4"	"RAB11A"	"DVL1"	"ATP1B1"	"VAMP2"	"SNAP29"	"FLOT1"	"RAB3GAP2"	"ACAA2"	"ABCA1"	"TGFBRAP1"	"COL7A1"	"NAPB"	"C2CD4A"	"STX11"	"CHCHD3"	"TMEM102"	"EHD3"	"RPH3AL"	"BID"	"DENND4C"	"SLC9A1"	"SEC22A"	"ZFAND2B"	"ANK1"	"STX1A"	"RABGEF1"	"SPAST"	"NSF"	"PRKCA"	"ANK3"	"TRAM1"	"EPS15"	"WHAMM"	"HK2"	"ZFYVE27"	"ATP2A2"	"REEP1"	"EEA1"	"RAB20"	"VPS8"	"CACNB2"	"ANKRD28"	"MYO5A"
SEC24A	"MFN2"	"CHMP1B"	"ATP11B"	"VTI1B"	"OPA1"	"WASL"	"SYT11"	"PEX16"	"ITGB2"	"ATP10A"	"TREM2"	"NOL3"	"GOSR1"	"ARV1"	"GOLGA4"	"MFGE8"	"UBXN2A")
1162	GO_MEMBRANE_PROTEIN_ECTODOMAIN_PROTEOLYSIS	0.805194805194805	1	0.0521630305460055	0.31746091528395	0.764871982708057	19	c("ADAM19"	"PRKCQ"	"SPPL2B")
1163	GO_MEMBRANE_PROTEIN_INTRACELLULAR_DOMAIN_PROTEOLYSIS	0.929515418502203	1	0.053457214108991	-0.258675459948423	-0.609267097892718	15	c("PSEN2"	"RHBDD1")
1164	GO_MEMBRANE_PROTEIN_PROTEOLYSIS	0.943119266055046	1	0.0444181153081573	0.251010182398042	0.655511178181572	28	c("ADAM19"	"PRKCQ"	"APH1B"	"SPPL2B")
1165	GO_MEMBRANE_RAFT_ORGANIZATION	0.146496815286624	0.767073602264685	0.16823816568964	-0.562848426002542	-1.29975202664134	13	c("FLOT2"	"CAV2"	"FLOT1"	"PACSIN2"	"RFTN1"	"PPT1"	"S100A10"	"NPC1")
1166	GO_MEMORY	0.41864406779661	0.991643389199255	0.0797705918628453	0.349738701920887	1.04103121260306	59	c("IGF2"	"GRIN2A"	"SLC17A7"	"CALB1"	"SHANK3"	"HRH1"	"ADCY1"	"SERPINF1"	"CAMK4"	"PTGS2")
1167	GO_MESENCHYMAL_CELL_DIFFERENTIATION	0.00392300986189146	0.156398868586193	0.407017918923954	0.495566136577032	1.57482358416023	91	c("SNAI1"	"NOG"	"WNT10A"	"FRZB"	"SEMA4G"	"S100A4"	"NRTN"	"TGFB2"	"PITX2"	"FGF8"	"SEMA5A"	"FOXC2"	"SEMA7A"	"WNT4"	"SEMA6C"	"MSX1"	"NOTCH1"	"WNT11"	"FOXC1"	"EDN1"	"HAS2"	"SEMA6B")
1168	GO_MESENCHYMAL_TO_EPITHELIAL_TRANSITION	0.722532588454376	1	0.0573667426768556	0.375103652496081	0.792028499108848	10	c("CITED1"	"WNT4"	"GATA3"	"SMO"	"BMP4"	"BASP1")
1169	GO_MESENCHYME_DEVELOPMENT	0.00360623390810642	0.152472917759565	0.431707695803346	0.465518574665435	1.55371542702245	122	c("SNAI1"	"TBX2"	"NOG"	"FOXF1"	"WNT10A"	"FRZB"	"SEMA4G"	"S100A4"	"NRTN"	"TGFB2"	"PITX2"	"ACTG2"	"FGF8"	"SEMA5A"	"FOXC2"	"SEMA7A"	"WNT4"	"SEMA6C"	"MSX1"	"NOTCH1"	"WNT11"	"FOXC1"	"EDN1"	"HAS2")
1170	GO_MESENCHYME_MORPHOGENESIS	0.000382619813119329	0.0643598008284742	0.49849310876659	0.713679853263235	1.86376949726755	28	c("SNAI1"	"TBX2"	"FOXF1"	"TGFB2"	"ACTG2"	"FGF8"	"FOXC2"	"MSX1"	"NOTCH1"	"WNT11"	"FOXC1")
1171	GO_MESODERMAL_CELL_DIFFERENTIATION	0.302583025830258	0.922399380173714	0.103197466945307	0.485750749723701	1.13467139366745	16	c("FOXF1"	"ITGB4"	"FOXC2"	"TRIM15")
1172	GO_MESODERM_DEVELOPMENT	0.00955472592845918	0.252781170177481	0.380730400722792	0.498291426161043	1.53562405085173	73	c("SNAI1"	"NOG"	"FOXF1"	"ITGB4"	"IRX3"	"TBX6"	"HES7"	"FGF8"	"FOXC2"	"WNT11"	"FOXC1"	"LHX2"	"TLX2"	"TRIM15")
1173	GO_MESODERM_MORPHOGENESIS	0.00901497602032481	0.245685250096081	0.380730400722792	0.564379841232342	1.62219185042165	47	c("SNAI1"	"NOG"	"FOXF1"	"ITGB4"	"TBX6"	"FOXC2"	"WNT11"	"FOXC1"	"TLX2"	"TRIM15")
1174	GO_MESONEPHRIC_TUBULE_MORPHOGENESIS	0.0568383658969805	0.577835432175145	0.252961123069611	0.530155417843184	1.43543624362086	35	c("NOG"	"WNT6"	"FAT4"	"ADAMTS16"	"CITED1"	"FGF8"	"KIF26B"	"WNT4"	"WNT11"	"CTNNBIP1"	"GATA3"	"SIX1")
1175	GO_MESONEPHROS_DEVELOPMENT	0.00162721214824269	0.111839205736158	0.45505986738723	0.554614134567781	1.67200512061528	65	c("NOG"	"WNT6"	"CRLF1"	"ZBTB16"	"CALB1"	"FOXJ1"	"FAT4"	"SDC1"	"ADAMTS16"	"CITED1"	"FGF8"	"FOXC2"	"KIF26B"	"WNT4"	"WNT11"	"FOXC1"	"ARG2"	"CTNNBIP1"	"GATA3"	"SIX1"	"SDC4"	"SMAD7"	"SMAD2"	"GLI3"	"GDF11"	"PTCH1"	"SMAD1"	"BMP4")
1176	GO_METALLO_SULFUR_CLUSTER_ASSEMBLY	0.97951582867784	1	0.0433636987883266	0.214887446485292	0.510994653755478	18	c("FXN"	"ISCA2"	"MMS19"	"ISCU"	"IBA57"	"CIAO1")
1177	GO_METAL_ION_TRANSPORT	0.0438184663536776	0.530731554712628	0.271288554688953	0.339276654157723	1.25799685930777	306	c("STEAP4"	"KCNJ10"	"CACNA1C"	"SCN1B"	"CACNA1G"	"SCN4B"	"FKBP1B"	"ABCC9"	"CACNA1E"	"KCNQ3"	"GRIN2A"	"NCS1"	"SCN3B"	"SCNN1A"	"CACHD1"	"SLC17A7"	"KCNIP3"	"ATP1B2"	"SLC5A8"	"SCARA5"	"CACNG8"	"GJA5"	"KCNN2"	"SLC38A3"	"PANX1"	"SLC8A1"	"SRL"	"SLC4A11"	"CDH23"	"SLC24A1"	"KLHL3"	"KCNIP4"	"TRPC1"	"RAMP2"	"PDE2A"	"SLC12A8"	"ITPR2")
1178	GO_METANEPHRIC_EPITHELIUM_DEVELOPMENT	0.818181818181818	1	0.0514264916187015	0.332431561464836	0.724237777867221	12	c("CALB1"	"WNT4")
1179	GO_METANEPHRIC_NEPHRON_DEVELOPMENT	0.768089053803339	1	0.0543434390269162	0.328584028221393	0.791671368196939	19	c("CD34"	"KIF26B"	"WNT4"	"PDGFRA"	"IRX2"	"SMO"	"BMP4")
1180	GO_METANEPHRIC_NEPHRON_MORPHOGENESIS	0.813163481953291	1	0.0579754757571486	-0.312566619865715	-0.721791300930212	13	c("GDNF"	"SOX9"	"GREM1")
1181	GO_METANEPHROS_DEVELOPMENT	0.135823429541596	0.750703260812306	0.155241966228839	0.432182440651101	1.26573182380062	52	c("IRX3"	"FRAS1"	"CALB1"	"FOXJ1"	"FBN1"	"CITED1"	"FGF8"	"CD34"	"FOXC2"	"KIF26B"	"WNT4"	"PDGFRA"	"IRX2"	"GATA3"	"SIX1"	"SMO"	"SIX4"	"GLI3"	"GDF11"	"PTCH1"	"BMP4"	"RDH10")
1182	GO_METANEPHROS_MORPHOGENESIS	0.371057513914657	0.962259395269742	0.0913924325943768	0.437137600379612	1.05321407146935	19	c("FRAS1"	"CALB1"	"FOXJ1"	"KIF26B"	"WNT4")
1183	GO_METAPHASE_PLATE_CONGRESSION	0.978835978835979	1	0.0409055783172035	0.215724739384251	0.597096512924327	40	c("PSRC1"	"GEM"	"SPICE1"	"PIBF1"	"KIF2C"	"KIFC1"	"ZW10"	"CDC23"	"CHMP7")
1184	GO_METENCEPHALON_DEVELOPMENT	0.406462585034014	0.980712925170068	0.0815265143256594	0.348230796485071	1.04623520833886	63	c("DLL1"	"GLI1"	"NRXN1"	"TRNP1"	"OTX1"	"ABAT"	"SEZ6L"	"SEMA4C"	"SPTBN2"	"FAIM2"	"PTBP2"	"SMO"	"KAT2A"	"PTPRS"	"SCN5A")
1185	GO_METHIONINE_BIOSYNTHETIC_PROCESS	0.944341372912802	1	0.0448645113168564	0.261432090038185	0.569557821520103	12	c("MTR"	"APIP"	"MTHFD1"	"MTRR")
1186	GO_METHIONINE_METABOLIC_PROCESS	0.981549815498155	1	0.042845050912155	0.212093577265518	0.495432101835497	16	c("MSRA"	"MTR"	"APIP"	"MTHFD1"	"MTRR")
1187	GO_METHYLATION	1	1	0.0372254009247509	0.17911385467876	0.631236092534751	192	c("SETD4"	"PRDM11"	"SMYD1"	"DNMT3B"	"TPMT"	"PCMTD2"	"PICK1"	"PRDM8"	"AHCY"	"ZFP57"	"RRP8"	"PEMT"	"NSUN3"	"SETDB2"	"CHD5"	"TGS1"	"CARM1"	"TRMT11"	"METTL7B"	"N6AMT1"	"METTL17"	"THUMPD2"	"SMYD2"	"PRDM15"	"DYDC2"	"MEPCE"	"MGMT"	"SETMAR"	"METTL3"	"DIMT1"	"DMAP1"	"FBXO11"	"FOS"	"EED"	"BTG2"	"PRMT1"	"MTR"	"ZCCHC4"	"TRIM28"	"SMYD5"	"SNRPD3"	"GNAS"
ARID4B	"HSD17B10")
1188	GO_MICROTUBULE_ANCHORING	0.238611713665944	0.886265963047764	0.130105630751129	-0.490646752527552	-1.19029043552518	17	c("CAMSAP3"	"BICD1"	"CEP57L1"	"DAG1")
1189	GO_MICROTUBULE_BASED_MOVEMENT	0.639934533551555	1	0.0570059526582387	0.265493139481124	0.914877110610818	156	c("CCDC151"	"KIF26A"	"DYX1C1"	"KIF1A"	"DNAH9"	"APBA1"	"KIF6"	"KIF26B"	"BBS12"	"NPHP3"	"IFT74"	"IFT81"	"CCDC103"	"IFT140"	"KIF7"	"RSPH9"	"KIF3A"	"KIF20B"	"RPGR"	"KIF3C"	"TRAF3IP1"	"BLOC1S2"	"CCDC114"	"IFT27"	"TTC26"	"DYNC2H1"	"KIF2C"	"KIFC1"	"WDR35")
1190	GO_MICROTUBULE_BASED_PROCESS	0.2642089093702	0.901021715605893	0.10027910675413	0.28159893595665	1.06997139009355	405	c("MAP6D1"	"CCDC151"	"KIF26A"	"CAPN6"	"DISC1"	"DYX1C1"	"CROCC"	"CUL9"	"BRSK1"	"KIF1A"	"NEFH"	"DNAH9"	"APBA1"	"KATNAL2"	"KIF6"	"CNTROB"	"KIF26B"	"CNTLN"	"CCDC8"	"MAP2"	"CENPJ"	"HAUS8"	"NEK6"	"PSRC1"	"ULK4"	"BBS12"	"NPHP3"	"BBS2"	"CCP110"	"EML1"	"IFT74"	"GTSE1"	"IFT81"	"CCDC103"	"SPEF2"	"SPIRE1"	"PHLDB2"	"IFT140"	"SPICE1"	"KIF7"	"NEK3"	"RSPH9"
CHEK2	"CNTN2"	"SASS6"	"TUBD1"	"IFT27"	"PCNT"	"TTC26"	"CEP350"	"DYNC2H1"	"KIF2C"	"STIL"	"NIN"	"KIFC1"	"NCKAP5L"	"SPC25"	"WDR35"	"CENPA"	"SPIRE2"	"FBXO5"	"MYBL2"	"PRKCZ"	"TUBGCP2"	"TTC21B"	"ZW10"	"CDK5RAP2"	"CDC14A"	"FIGNL2"	"HAUS5"	"TPPP3"	"RANBP1"	"ARL3"	"WDR19"	"KLC1"	"SMC3"	"NUMA1"	"APP"	"HAUS3"	"CEP152"	"SMC1A"	"CEP135"	"CDK2"	"BIRC2"	"DTNBP1")
1191	GO_MICROTUBULE_BUNDLE_FORMATION	0.0666666666666667	0.614256619144603	0.234392647294686	0.507983152292764	1.38253967166368	37	c("CCDC151"	"CAPN6"	"DYX1C1"	"MAP2"	"PSRC1"	"BBS2"	"CCDC103"	"SPEF2"	"RSPH9")
1192	GO_MICROTUBULE_CYTOSKELETON_ORGANIZATION	0.118670886075949	0.72061374674548	0.160801401070022	0.324519856990069	1.1861801917795	272	c("MAP6D1"	"CCDC151"	"CAPN6"	"DISC1"	"DYX1C1"	"CROCC"	"CUL9"	"BRSK1"	"NEFH"	"KATNAL2"	"CNTROB"	"CNTLN"	"CCDC8"	"MAP2"	"CENPJ"	"HAUS8"	"NEK6"	"PSRC1"	"ULK4"	"BBS2"	"CCP110"	"EML1"	"CCDC103"	"SPEF2"	"SPIRE1"	"PHLDB2"	"SPICE1"	"RSPH9"	"RCC1"	"CUL7"	"PIBF1"	"SLC16A1"	"SGK1"	"CEP63"	"BLOC1S2"	"CCDC114"	"CHEK2"	"CNTN2"	"SASS6"	"PCNT"	"CEP350"	"KIF2C"
CDC14A	"FIGNL2"	"HAUS5"	"TPPP3"	"RANBP1"	"SMC3"	"NUMA1"	"HAUS3"	"CEP152"	"SMC1A"	"CEP135"	"CDK2"	"BIRC2"	"RPS3"	"NPM1"	"GPSM2"	"RAN"	"HDAC3"	"NLRC4"	"HOOK3"	"CETN2"	"AXIN1"	"AURKB"	"TTL"	"WEE1"	"BRCA1"	"BIRC5"	"LLGL1"	"PKD2"	"LZTS2"	"TTK"	"SPAG5")
1193	GO_MICROTUBULE_NUCLEATION	0.996275605214153	1	0.0425877779273254	0.180811637426841	0.429963599889552	18	c("CENPJ"	"BLOC1S2"	"TUBGCP2"	"TUBGCP3"	"TUBG1"	"NDE1"	"CSNK1D"	"TUBGCP4"	"TUBGCP6")
1194	GO_MICROTUBULE_ORGANIZING_CENTER_ORGANIZATION	0.113559322033898	0.71374922408442	0.170932335370056	0.410032569712824	1.26641288906305	75	c("CROCC"	"BRSK1"	"CNTROB"	"CNTLN"	"CENPJ"	"HAUS8"	"CCP110"	"SLC16A1"	"CEP63"	"SASS6"	"STIL"	"TUBGCP2"	"CDK5RAP2"	"HAUS5"	"HAUS3"	"CEP152"	"CEP135"	"CDK2"	"NPM1"	"CETN2"	"BRCA1"	"PKD2"	"XRCC2"	"BBS4"	"CEP192"	"TUBGCP3"	"CDK1")
1195	GO_MICROTUBULE_POLYMERIZATION	0.998158379373849	1	0.0419926218968594	0.188016628269582	0.468221332555228	23	c("CENPJ"	"BLOC1S2"	"FBXO5"	"TUBGCP2"	"TPPP3"	"TUBGCP3"	"TUBG1"	"NDE1"	"CSNK1D"	"TUBGCP4"	"TUBGCP6")
1196	GO_MICROTUBULE_POLYMERIZATION_OR_DEPOLYMERIZATION	0.976868327402135	1	0.0414044273760278	0.217952143253242	0.59033434298965	32	c("CENPJ"	"SGK1"	"BLOC1S2"	"KIF2C"	"NCKAP5L"	"FBXO5"	"TUBGCP2"	"TPPP3")
1197	GO_MICROVILLUS_ORGANIZATION	0.754838709677419	1	0.0621124188949471	-0.321157222663487	-0.792002894572899	18	FXYD5
1198	GO_MIDBRAIN_DEVELOPMENT	0.456521739130435	1	0.0946646223153342	-0.321003204542671	-0.987296201525719	61	c("SYNGR3"	"MAOB"	"FZD6"	"PADI2"	"MBP"	"NDRG2"	"PLP1")
1199	GO_MIDDLE_EAR_MORPHOGENESIS	0.39924670433145	0.972103140916808	0.0880945010398517	0.483351745202332	1.07385780908497	13	c("NOG"	"MSX1"	"EDN1"	"SIX1"	"PRKRA")
1200	GO_MISFOLDED_OR_INCOMPLETELY_SYNTHESIZED_PROTEIN_CATABOLIC_PROCESS	0.918502202643172	1	0.0540088272801684	-0.262754573696928	-0.618874773070028	15	c("HDAC6"	"TOR1A"	"LONP1"	"ATXN3"	"DERL1"	"UBE2W"	"LONP2"	"RNF5"	"STUB1"	"VCP"	"RNF126"	"YME1L1"	"ANKZF1"	"OMA1"	"SDF2L1")
1201	GO_MISMATCH_REPAIR	0.21731123388582	0.871556757180361	0.125033367555272	0.46704256790691	1.20884090588497	26	c("MSH4"	"MUTYH"	"PMS1"	"RPA2"	"MSH3"	"EXO1"	"POLD1"	"POLD3"	"PCNA"	"ABL1"	"MSH5"	"RNASEH2A"	"RPA3"	"RPA1")
1202	GO_MITOCHONDRIAL_ATP_SYNTHESIS_COUPLED_PROTON_TRANSPORT	0.978260869565217	1	0.0504983044100709	-0.229554909167747	-0.549465795982297	16	c("ATP5G2"	"ATP5D"	"ATP5A1"	"ATP5O"	"ATP5G3"	"ATP5G1"	"ATP5B")
1203	GO_MITOCHONDRIAL_CALCIUM_ION_HOMEOSTASIS	0.017210383831623	0.349146979615526	0.352487857583619	0.759783330247979	1.60427670245231	10	c("DISC1"	"TGM2"	"ATP2A1"	"FIS1")
1204	GO_MITOCHONDRIAL_DNA_METABOLIC_PROCESS	0.645161290322581	1	0.0697792517076235	-0.395529375832092	-0.855197474070402	10	c("RRM2B"	"SLC25A33"	"DNAJA3"	"LONP1")
1205	GO_MITOCHONDRIAL_ELECTRON_TRANSPORT_CYTOCHROME_C_TO_OXYGEN	0.533039647577093	1	0.0808589150280032	-0.403341819996916	-0.950004689958941	15	c("COX15"	"COX5A"	"COX10"	"COX5B"	"COX6B1"	"COX4I1"	"CYCS"	"COX7C"	"COX6A1")
1206	GO_MITOCHONDRIAL_ELECTRON_TRANSPORT_UBIQUINOL_TO_CYTOCHROME_C	0.136069114470842	0.750703260812306	0.176694268938498	-0.586354158866833	-1.31997620867187	12	c("UQCRFS1"	"UQCRQ"	"CYC1"	"UQCR11"	"UQCRC2"	"CYCS"	"UQCRC1")
1207	GO_MITOCHONDRIAL_FISSION	0.693877551020408	1	0.0590954798717342	0.379023931708793	0.825744248980734	12	c("MTFP1"	"PARK2"	"FIS1"	"MTFR1")
1208	GO_MITOCHONDRIAL_FUSION	0.698513800424628	1	0.0652353056017703	-0.357992808219829	-0.826691266264013	13	c("CHCHD3"	"MFN2"	"OPA1"	"BAK1"	"AFG3L2"	"MFN1")
1209	GO_MITOCHONDRIAL_GENOME_MAINTENANCE	0.490196078431373	1	0.0847985102819124	-0.384845684864334	-0.974376976119093	20	c("RRM2B"	"SLC25A33"	"MEF2A"	"OPA1"	"MPV17"	"DNAJA3"	"TYMP"	"LONP1")
1210	GO_MITOCHONDRIAL_MEMBRANE_ORGANIZATION	1	1	0.0546808488785442	-0.156138864532958	-0.502601513710175	77	c("ACAA2"	"CHCHD3"	"TMEM102"	"BID"	"SLC9A1"	"HK2"	"MFN2"	"OPA1"	"NOL3"	"BCL2L1"	"BAK1"	"TIMM10"	"YWHAG"	"MTCH2"	"RHOT2"	"YWHAZ"	"STAT3"	"SAMM50"	"RHOT1"	"CLN8"	"AFG3L2"	"BNIP3"	"TOMM20"	"PPIF"	"SLC25A5"	"TAZ"	"APOO"	"MOAP1")
1211	GO_MITOCHONDRIAL_RESPIRATORY_CHAIN_COMPLEX_ASSEMBLY	0.113253012048193	0.71374922408442	0.206587922696891	-0.420502966690573	-1.29802833118674	62	c("SLC25A33"	"NDUFB5"	"TTC19"	"AIFM1"	"NDUFA10"	"NDUFAF4"	"NDUFS7"	"NDUFA6"	"NDUFS2"	"IMMP2L"	"NDUFS1"	"SDHAF1"	"CHCHD5"	"OXA1L"	"NDUFB9"	"SAMM50"	"NDUFA9"	"NDUFS4"	"TIMMDC1"	"NDUFB7"	"TAZ"	"NDUFB3"	"NDUFA8"	"NDUFAF3"	"NDUFV2"	"FOXRED1"	"NDUFS8"	"NDUFC2"	"NDUFB10")
1212	GO_MITOCHONDRIAL_RESPIRATORY_CHAIN_COMPLEX_I_BIOGENESIS	0.0913461538461538	0.676023735002608	0.231126709673834	-0.439264403632496	-1.32812330786784	50	c("NDUFB5"	"AIFM1"	"NDUFA10"	"NDUFAF4"	"NDUFS7"	"NDUFA6"	"NDUFS2"	"NDUFS1"	"OXA1L"	"NDUFB9"	"NDUFA9"	"NDUFS4"	"TIMMDC1"	"NDUFB7"	"TAZ"	"NDUFB3"	"NDUFA8"	"NDUFAF3"	"NDUFV2"	"FOXRED1"	"NDUFS8"	"NDUFC2"	"NDUFB10")
1213	GO_MITOCHONDRIAL_RNA_METABOLIC_PROCESS	0.926335174953959	1	0.0454059226590179	0.26749019236935	0.657565052718272	21	c("DARS2"	"TRMU"	"AARS2"	"PUS1"	"TFB2M"	"HSD17B10"	"TRIT1"	"EARS2"	"SUPV3L1"	"FASTKD5")
1214	GO_MITOCHONDRIAL_RNA_PROCESSING	0.536312849162011	1	0.0718276293603809	0.448233648395913	0.946441927255846	10	c("TRMU"	"PUS1"	"HSD17B10"	"TRIT1"	"SUPV3L1"	"FASTKD5")
1215	GO_MITOCHONDRIAL_TRANSLATION	1	1	0.0379271467108098	0.134819754115441	0.434902396874925	103	c("DARS2"	"MRPS6"	"MRPL23"	"MRPS21"	"AARS2"	"MRPL19"	"MRPS11"	"MRPL47"	"MRPL50"	"MRPS33"	"RARS2"	"EARS2"	"MRPS16"	"MRPS22"	"MRPL11"	"MRPL21"	"MRPL39"	"MRPL41"	"MRPL15"	"MRPS25"	"DAP3"	"MTRF1"	"MRPS24"	"MRPS27"	"MRPL32"	"MRPS5"	"PTCD3"	"MRRF"	"MRPL37"	"MRPL42"	"MRPS31"	"MRPL13"	"MTIF3"	"MRPL52"	"MRPL10"	"MRPS28"	"MRPS17"	"MRPL14"	"MRPL48"	"MRPS2"	"NDUFA7"	"MRPL40"
MRPS26	"MRPS12"	"MRPL36"	"QRSL1"	"MRPL22"	"NOA1"	"MRPS36"	"MRPL18"	"MRPL2"	"MRPL3"	"MRPL44"	"TARS2"	"HARS2"	"TUFM"	"YARS2"	"MRPS30"	"GATC"	"MRPL24"	"MRPL12"	"HARS"	"MRPL34"	"MRPS15"	"MRPS14"	"MTIF2"	"MRPS18C"	"MRPL54"	"CHCHD1"	"MRPL20"	"MRPL55"	"MRPL27"	"MRPL30"	"MRPS9"	"MRPL53"	"MRPL46"	"MRPS10"	"MRPS18A"	"MRPL28"	"AURKAIP1"	"MRPL9"	"GFM1"	"MRPL38"	"MRPS34"	"MRPL16"	"MRPL1"	"MRPS18B"	"MRPL45"	"MRPL49"	"TSFM"	"GFM2"	"PTRH1"
1216	GO_MITOCHONDRIAL_TRANSMEMBRANE_TRANSPORT	0.262019230769231	0.901021715605893	0.130777137971974	-0.373473816938764	-1.1292043631419	50	c("PRKAA2"	"CPT1A"	"PRKAG2"	"TOMM40L"	"ATP5G2"	"SLC25A33"	"ATP5D"	"MRS2"	"CPT1B"	"ACACA"	"TIMM10"	"PAM16"	"ATP5A1"	"ACACB"	"ATP5O"	"ATP5G3"	"SAMM50"	"AFG3L2"	"TOMM20"	"ATP5G1"	"ATP5B"	"TIMM44")
1217	GO_MITOCHONDRIAL_TRANSPORT	1	1	0.0570059526582387	-0.176909706941689	-0.627261004963218	145	c("PRKAA2"	"CPT1A"	"PRKAG2"	"TOMM40L"	"ATP5G2"	"SLC25A37"	"SLC25A13"	"ACAA2"	"SLC25A33"	"ATP5D"	"MRS2"	"TMEM102"	"BID"	"SLC9A1"	"CPT1B"	"HK2"	"MFN2"	"NOL3"	"ACACA"	"BCL2L1"	"BAK1"	"TIMM10"	"YWHAG"	"PAM16"	"ATP5A1"	"SLC25A12"	"IMMP2L"	"TSPO"	"MTCH2"	"RHOT2"	"SLC25A10"	"YWHAZ"	"ACACB"	"STAT3"	"ATP5O"	"ATP5G3"	"SAMM50"	"RHOT1"	"AFG3L2"	"BNIP3"	"TOMM20"	"ATP5G1"
1218	GO_MITOCHONDRION_LOCALIZATION	0.16557734204793	0.80975621397802	0.159646701919906	-0.469323153340363	-1.26095690565394	26	c("MAP1B"	"MAP1S"	"FEZ1"	"MTM1"	"HIF1A"	"SPAST"	"MFN2"	"MEF2A"	"OPA1"	"LRPPRC"	"SYNJ2BP"	"HDAC6"	"RHOT2")
1219	GO_MITOCHONDRION_MORPHOGENESIS	0.864516129032258	1	0.0557104226766671	-0.28413233391223	-0.70069615446897	18	c("MTM1"	"COL4A3BP"	"BCL2L1"	"DNM1L")
1220	GO_MITOCHONDRION_ORGANIZATION	1	1	0.0643583367917361	-0.171568731165535	-0.69393262036124	474	c("LMCD1"	"DZANK1"	"PPARGC1A"	"ATG9B"	"CHCHD10"	"EPAS1"	"ATG4D"	"CAV2"	"RRM2B"	"PPARGC1B"	"PFKP"	"CD93"	"MTM1"	"LARP1B"	"COL4A3BP"	"MDH1"	"NOS3"	"PDK1"	"GABARAPL2"	"TOMM40L"	"ATP1B1"	"CSPG5"	"ACAA2"	"MTRF1L"	"PTRH1"	"SLC25A33"	"GGNBP1"	"MAP1A"	"STAT2"	"CHCHD3"	"TMEM102"	"BID"	"SLC9A1"	"SIRT3"	"GCLM"	"GFM2"	"PRKG1"	"ATP7A"	"HK2"	"RAB3A"	"TSFM"	"PNPO"
IPPK	"MRPL1"	"TMEM203"	"NOL3"	"AIFM1"	"MPV17"	"AIFM2"	"PIK3CA"	"MRPL16"	"NDUFA10"	"NDUFAF4"	"ESRRA"	"BCL2L1"	"BAK1"	"TIMM10"	"TRMT5"	"MRPS34"	"MRPL38"	"NDUFS7"	"YWHAG"	"PAM16"	"PLOD2"	"GFM1"	"NDUFA6"	"MRPL9"	"NDUFS2"	"IMMP2L"	"JTB"	"NDUFS1"	"SLC37A4"	"AURKAIP1"	"DNM1L"	"SDHAF1"	"CHCHD5"	"SYNJ2BP"	"HDAC6"	"TSPO"	"SEPT4"	"MTCH2"	"RHOT2"	"OXA1L"	"DNAJA3"	"PPRC1"	"NDUFB9"	"YWHAZ"	"MRPL28"	"MRPS18A"	"SQSTM1"	"STAT3"	"MRPS10"
RHOT1	"NDUFA9"	"PRDX3"	"MAP2K1"	"CLN8"	"NDUFS4"	"AFG3L2"	"MRPL46"	"BNIP3"	"TOMM20"	"WIPI2"	"MFN1"	"MRPL53"	"TIMMDC1"	"POLRMT"	"PMPCA")
1221	GO_MITOTIC_CELL_CYCLE	0.998567335243553	1	0.0301329841082956	0.196589042409231	0.773952864620231	668	c("TTN"	"CDKN1A"	"CCNE1"	"CNTROB"	"CENPJ"	"RAD9B"	"HAUS8"	"NEK6"	"CCNG1"	"PSRC1"	"CCP110"	"EML1"	"GEM"	"NSL1"	"BORA"	"GTSE1"	"CCNE2"	"SKP2"	"POLE2"	"TTYH1"	"SETDB2"	"CKAP2"	"CLSPN"	"MDM4"	"RHOU"	"SKA3"	"TIPIN"	"SPICE1"	"NEK3"	"KIF20B"	"RCC1"	"CUL7"	"MIS18A"	"SFN"	"CARM1"	"TFDP1"	"PIBF1"	"SPC24"	"TFDP2"	"ORC6"	"NUP85"	"CCNG2"
KIF2C	"TNKS1BP1"	"RNF2"	"STIL"	"SAC3D1"	"CEP290"	"SKA2"	"KIFC1"	"PRIM1"	"SETMAR"	"TPD52L1"	"SPC25"	"MCM10"	"MDC1"	"CDC6"	"CENPA"	"PPM1D"	"PLAGL1"	"FBXO5"	"NUP188"	"MYBL2"	"GINS2"	"MCM4"	"RRM2"	"LRRCC1"	"TUBGCP2"	"GORASP1"	"CSNK1E"	"NUP153"	"ZW10"	"ZC3HC1"	"CEP78"	"PHLDA1"	"RRM1"	"RPS27L"	"CDK5RAP2"	"CDC14A"	"BTG2"	"HAUS5"	"PSMG2"	"PRMT1"	"RANBP1"	"AAAS"	"CDC16"	"ARID3A"	"ANAPC11"	"SMC3"	"NUMA1"	"POLA2"	"NINL"
SMC1A	"CEP135"	"CDC20"	"RCC2"	"CDK2"	"CDCA2"	"ID4"	"CHAMP1"	"BIRC2"	"NEK4"	"NUP54"	"PCNA"	"CNTRL"	"RPS3"	"BAX"	"POM121"	"NPM1"	"PHF13"	"FBXL15"	"INCENP"	"MYH10"	"CUL1"	"ACVR1"	"ABL1"	"GPSM2"	"RAN"	"RBBP8"	"NLRC4"	"PKMYT1"	"HELLS"	"CDC23"	"KIF15"	"CETN2"	"MCM3"	"NCAPD3"	"MCM6"	"CCNB2"	"CEP41"	"MCM2"	"MAPRE3"	"AURKB"	"USP3"	"YEATS4"	"WEE1"	"HUS1"	"BUB3"	"BIRC5"	"CHMP7"	"KLF11"	"ORC1"
DCLRE1A	"KIF20A"	"NUDC"	"XRCC2"	"MCM7"	"NUPL2"	"BBS4"	"LPIN1"	"PPAT"	"DSCC1"	"EML4"	"CCNF"	"NUP155"	"PTPN6"	"CCNA2"	"RACGAP1"	"NUP43"	"CEP192"	"MCM8"	"CNOT2"	"PSMD9"	"STAG1"	"PPP2R2A"	"TERF1"	"GSPT1"	"MAD2L1"	"PDS5A"	"KIF18B"	"ODF2"	"ANKLE2"	"CDK14"	"POLE"	"CSNK1A1"	"NUPL1"	"NUP50"	"CUL5"	"TUBGCP3"	"CDK1"	"ERCC6L"	"PTPN11"	"CNOT3"	"ARPP19"	"BIN3"	"RPA3"	"TOP2B"	"EIF4E"	"BOD1"	"SNX18"	"PRIM2"	"RAD17"
1222	GO_MITOTIC_CELL_CYCLE_ARREST	0.543761638733706	1	0.0711327399327894	0.445892205654345	0.941497988779072	10	c("CDKN1A"	"MAGI2"	"CDC14A")
1223	GO_MITOTIC_CELL_CYCLE_CHECKPOINT	0.855263157894737	1	0.0438879842863647	0.242724825215159	0.805333324137514	120	c("CDKN1A"	"CENPJ"	"RAD9B"	"GTSE1"	"CLSPN"	"MDM4"	"TIPIN"	"SFN"	"CARM1"	"TFDP1"	"TFDP2"	"MDM2"	"RPA2"	"CHEK2"	"TNKS1BP1"	"SETMAR"	"MDC1"	"PLAGL1"	"ZW10"	"RPS27L"	"BTG2"	"PSMG2"	"PRMT1"	"ARID3A"	"SMC1A"	"CDK2"	"PCNA"	"BAX"	"NPM1"	"HUS1"	"BUB3"	"FBXO31"	"TTK"	"PPP2R5C"	"CCNA2"	"CNOT2"	"TERF1"	"MAD2L1"	"CDK1"	"CNOT3"	"TOP2B"	"RAD17"
1224	GO_MITOTIC_CHROMOSOME_CONDENSATION	0.240808823529412	0.887720262156116	0.11776578836269	0.530078276995581	1.20111621753768	14	c("TTN"	"NCAPH"	"NCAPG"	"PHF13"	"NCAPD3")
1225	GO_MITOTIC_CYTOKINESIS	0.992660550458716	1	0.042077210988939	0.198737561273597	0.519001626526861	28	c("CNTROB"	"CKAP2"	"CUL7"	"MYH10"	"KIF20A"	"BBS4"	"RACGAP1"	"BIN3"	"SNX18"	"CEP55")
1226	GO_MITOTIC_DNA_INTEGRITY_CHECKPOINT	0.574324324324324	1	0.0636424081651019	0.29611319062071	0.931054695489622	87	c("CDKN1A"	"CENPJ"	"RAD9B"	"GTSE1"	"CLSPN"	"MDM4"	"TIPIN"	"SFN"	"CARM1"	"TFDP1"	"TFDP2"	"MDM2"	"RPA2"	"CHEK2"	"TNKS1BP1"	"SETMAR"	"MDC1"	"PLAGL1"	"RPS27L"	"BTG2"	"PRMT1"	"ARID3A"	"CDK2"	"PCNA"	"BAX"	"NPM1")
1227	GO_MITOTIC_G2_DNA_DAMAGE_CHECKPOINT	0.842887473460722	1	0.0562940749700968	-0.296196590046248	-0.683988975382028	13	c("FANCI"	"TAOK3"	"HMGA2"	"SYF2"	"BLM"	"NBN"	"FOXN3"	"ATM"	"MRE11A"	"FOXO4"	"CDK5RAP3"	"CDK1"	"CCNA2")
1228	GO_MITOTIC_G2_M_TRANSITION_CHECKPOINT	0.857933579335793	1	0.0489954089862481	0.304971995116941	0.712387986895987	16	c("CLSPN"	"HUS1"	"CCNA2"	"CDK1"	"CDK5RAP3"	"FOXO4"	"MRE11A"	"ATM"	"FOXN3")
1229	GO_MITOTIC_NUCLEAR_DIVISION	0.913446676970634	1	0.0380056241581377	0.225648557955969	0.838992104227442	312	c("TTN"	"HAUS8"	"NEK6"	"CCNG1"	"PSRC1"	"GEM"	"NSL1"	"BORA"	"TTYH1"	"SETDB2"	"SKA3"	"TIPIN"	"SPICE1"	"NEK3"	"KIF20B"	"RCC1"	"MIS18A"	"PIBF1"	"SPC24"	"CCNG2"	"CEP164"	"CEP63"	"NCAPH"	"NUP37"	"CHEK2"	"ANAPC13"	"KIF2C"	"SAC3D1"	"SKA2"	"KIFC1"	"SPC25"	"CDC6"	"FBXO5"	"MYBL2"	"LRRCC1"	"TUBGCP2"	"GORASP1"	"NUP153"	"ZW10"	"ZC3HC1"	"CDC14A"	"HAUS5"
BIRC2	"NEK4"	"RPS3"	"PHF13"	"INCENP"	"ABL1"	"RAN"	"RBBP8"	"NLRC4"	"PKMYT1"	"HELLS"	"CDC23"	"KIF15"	"CETN2"	"NCAPD3"	"CCNB2"	"MAPRE3"	"AURKB"	"YEATS4"	"WEE1"	"BUB3"	"BIRC5"	"CHMP7"	"LZTS2"	"SPAG5"	"CDC26"	"DCLRE1A"	"NUDC"	"DSCC1"	"EML4"	"CCNF"	"CCNA2"	"RACGAP1"	"NUP43"	"STAG1"	"TERF1"	"MAD2L1"	"PDS5A"	"KIF18B"	"ANKLE2"	"CSNK1A1"	"TUBGCP3"	"CDK1"	"ERCC6L"	"ARPP19"	"BOD1"	"SNX18"	"SKA1"	"RPS6"	"VRK1"
1230	GO_MITOTIC_RECOMBINATION	0.329805996472663	0.939573254434715	0.0952879846194844	0.394228378017508	1.091170120228	40	c("POLE2"	"XRCC3"	"RAD51C"	"RPA2"	"PRIM1"	"RFC3"	"SMC6"	"GEN1"	"POLA2"	"POLD1"	"POLD3"	"FEN1"	"PCNA"	"RFC1"	"XRCC2"	"POLE"	"RPA3"	"TOP2B"	"PRIM2"	"RPA1"	"TOP2A")
1231	GO_MITOTIC_SISTER_CHROMATID_COHESION	0.840823970037453	1	0.0506004243853618	0.325858875114748	0.695228626494063	11	c("SMC3"	"SMC1A"	"DSCC1"	"PDS5A"	"NIPBL")
1232	GO_MITOTIC_SISTER_CHROMATID_SEGREGATION	0.921901528013582	1	0.0419081748591401	0.239240142172418	0.745474319498472	80	c("TTN"	"PSRC1"	"PIBF1"	"NCAPH"	"KIF2C"	"KIFC1"	"ZW10"	"CDC14A"	"SMC3"	"NCAPG"	"SMC1A"	"CHAMP1"	"PHF13"	"CDC23"	"NCAPD3"	"AURKB"	"BUB3"	"CHMP7"	"SPAG5"	"DSCC1"	"RACGAP1"	"MAD2L1"	"PDS5A"	"KIF18B")
1233	GO_MITOTIC_SPINDLE_ASSEMBLY	0.645907473309609	1	0.0605092988656667	0.321879107360581	0.8718257527985	32	c("SPICE1"	"PIBF1"	"CHEK2"	"KIFC1"	"MYBL2"	"TUBGCP2"	"CDC14A"	"BIRC2"	"NLRC4"	"AURKB"	"BIRC5"	"RACGAP1"	"TUBGCP3"	"TPX2"	"KIF2A"	"TUBGCP4"	"TUBGCP6")
1234	GO_MITOTIC_SPINDLE_ORGANIZATION	0.527118644067797	1	0.0679922591544058	0.327542587332964	0.970374262227082	57	c("EML1"	"SPICE1"	"RCC1"	"PIBF1"	"CHEK2"	"PCNT"	"STIL"	"KIFC1"	"SPC25"	"MYBL2"	"TUBGCP2"	"CDC14A"	"SMC3"	"SMC1A"	"BIRC2"	"GPSM2"	"RAN"	"NLRC4"	"AURKB"	"BIRC5"	"TTK"	"RACGAP1"	"TUBGCP3"	"TPX2"	"KIF2A")
1235	GO_MODIFICATION_BY_SYMBIONT_OF_HOST_MORPHOLOGY_OR_PHYSIOLOGY	0.97254004576659	1	0.0531298054705469	-0.213816901694627	-0.602067190835798	34	c("NTRK3"	"ZC3HAV1"	"EIF2AK2"	"DAG1"	"HIPK2"	"BCL2L1"	"INSR"	"ITGAV"	"RRAGA"	"TGFB1"	"KPNA1")
1236	GO_MODIFICATION_OF_MORPHOLOGY_OR_PHYSIOLOGY_OF_OTHER_ORGANISM	0.990291262135922	1	0.0550211117163117	-0.208659873601704	-0.636743635726719	58	c("NTRK3"	"CAV2"	"TUSC2"	"ZC3HAV1"	"EIF2AK2"	"DAG1"	"LEF1"	"STOM"	"HIPK2"	"BCL2L1"	"INSR"	"INPP5K"	"EP300"	"ITGAV"	"CFL1"	"TBC1D20"	"RRAGA")
1237	GO_MODIFIED_AMINO_ACID_TRANSPORT	0.750462107208872	1	0.0552495663125249	0.335292818200486	0.790893554496933	17	c("SLC3A1"	"SLC16A2"	"SLC19A1"	"SLC19A2"	"SLC1A4"	"SLC9A3R1"	"FOLR1")
1238	GO_MODULATION_BY_HOST_OF_VIRAL_PROCESS	0.995753715498938	1	0.0486034247259069	-0.192272317935745	-0.444002902662261	13	c("CAV2"	"STOM"	"CFL1"	"TBC1D20")
1239	GO_MODULATION_BY_SYMBIONT_OF_HOST_CELLULAR_PROCESS	0.997821350762527	1	0.0496901392724606	-0.166678179180769	-0.438450364548082	23	c("NTRK3"	"BCL2L1"	"ITGAV"	"TGFB1"	"KPNA1"	"VAPB"	"KPNA3"	"CCNK"	"VAPA"	"SERPINB9"	"TNIP1"	"KPNB1"	"KPNA2"	"ATG7"	"CASP8"	"KPNA4"	"PABPN1"	"BCL2L11"	"ZC3H12A"	"BAD"	"CPSF4"	"EIF2AK4"	"PARK2")
1240	GO_MODULATION_BY_VIRUS_OF_HOST_MORPHOLOGY_OR_PHYSIOLOGY	0.93569844789357	1	0.053457214108991	-0.227977246644931	-0.631205405451132	30	c("NTRK3"	"ZC3HAV1"	"EIF2AK2"	"DAG1"	"HIPK2"	"BCL2L1"	"INSR")
1241	GO_MODULATION_OF_EXCITATORY_POSTSYNAPTIC_POTENTIAL	0.452513966480447	1	0.0806388495950661	0.422007097253615	1.00351776741981	18	c("NRXN1"	"SHANK3"	"LRRK2"	"NLGN2"	"SHANK1"	"PRKCZ"	"ZMYND8")
1242	GO_MODULATION_OF_SYNAPTIC_TRANSMISSION	0.361596009975062	0.955525904864008	0.11101149245045	-0.280862857424486	-1.02760842309438	179	c("GFAP"	"CACNA1A"	"PPARGC1A"	"CACNG2"	"HAP1"	"GRIK5"	"SYNGR1"	"GRM5"	"CNTNAP4"	"LRP8"	"GDNF"	"CUX2"	"PPP1R9A"	"SYN3"	"DAPK1"	"HTR1B"	"RIMS2"	"NCAM1"	"CHRNB2"	"IGSF9B"	"CPEB3"	"UNC13B"	"BAIAP2"	"SYN1"	"PLA2G6"	"RIN1"	"ITPKA"	"PLCL2"	"ITPR3"	"KCNC4"	"STAR"	"GIPC1"	"PFN2"	"HRAS"	"RAB11A"	"VAMP2"	"CSPG5"	"KRAS"	"FLOT1"	"CRTC1")
1243	GO_MODULATION_OF_TRANSCRIPTION_IN_OTHER_ORGANISM_INVOLVED_IN_SYMBIOTIC_INTERACTION	0.995652173913044	1	0.0496901392724606	-0.196735781574687	-0.4709094796232	16	c("NTRK3"	"LEF1"	"INPP5K"	"EP300")
1244	GO_MOLTING_CYCLE	0.206132879045997	0.861059678940822	0.123257226381337	0.407163016066984	1.19653782069457	55	c("SNAI1"	"WNT10A"	"APCDD1"	"TGFB2"	"NOTCH1"	"KRT14"	"LHX2"	"VANGL2"	"PTGS2")
1245	GO_MONOCARBOXYLIC_ACID_BIOSYNTHETIC_PROCESS	0.087378640776699	0.669982351997433	0.237793834423688	-0.381432468157959	-1.29024689263339	105	c("CD74"	"FA2H"	"PRKAA2"	"ELOVL7"	"MGLL"	"MSMO1"	"DHRS9"	"ACOT7"	"ACSS1"	"RNPEP"	"GGT5"	"TBXAS1"	"RNPEPL1"	"DEGS1"	"FADS3"	"ALDH1A3"	"HSD3B7"	"PLP1"	"HSD17B4"	"STAR"	"PRKAG2"	"CSPG5"	"ACADM"	"ACLY"	"ACSM3"	"HOGA1"	"FASN"	"PTGIS"	"DECR2"	"PER2")
1246	GO_MONOCARBOXYLIC_ACID_CATABOLIC_PROCESS	0.849152542372881	1	0.0455878202571231	0.253590108897423	0.783229933835555	75	c("LPIN3"	"DCXR"	"CPT1C"	"PON3"	"ACOX2"	"ABAT"	"AMACR"	"PEX7"	"CYP39A1"	"SESN2"	"EHHADH"	"CYP26B1"	"PCCA"	"ECI2"	"HACL1"	"PLA2G15"	"ACADS"	"ACAD8"	"ACAD11"	"ECHS1"	"CROT"	"XYLB"	"ACADSB"	"ABCD1"	"PPARD")
1247	GO_MONOCARBOXYLIC_ACID_METABOLIC_PROCESS	0.0424085685593181	0.530731554712628	0.321775918075361	-0.31909044374624	-1.24460006006346	322	c("UGT1A5"	"CYP26A1"	"CD74"	"ALDOC"	"PPARGC1A"	"ACOT4"	"SLC16A3"	"FA2H"	"UGT1A1"	"SLC16A8"	"PRKAA2"	"ELOVL7"	"FAAH"	"CPT1A"	"MGLL"	"MSMO1"	"DHRS9"	"HK1"	"ACOT7"	"ACSBG1"	"PDPN"	"ACSS1"	"RNPEP"	"CREM"	"GGT5"	"TBXAS1"	"RNPEPL1"	"DEGS1"	"FADS3"	"PFKP"	"ALDH1A3"	"HSD3B7"	"ACSL5"	"PLP1"	"IDUA"	"HSD17B4"	"STAR"	"ERO1LB"	"PGAM2"	"HIF1A"	"ME3"	"PRKAG2"
PTGR1	"FASN"	"GAPDHS"	"SLC27A3"	"ACADL"	"PTGIS"	"CPT1B"	"DECR2"	"ALDH5A1"	"PER2"	"HADH"	"ENO2"	"NUDT19"	"HK2"	"LDHA"	"MYO5A"	"ABHD10"	"PFKFB2"	"HADHB"	"ELOVL6"	"ACOT2"	"CYP1A1"	"PDHA1")
1248	GO_MONOCARBOXYLIC_ACID_TRANSPORT	0.290556900726392	0.916457337330848	0.12384217120105	-0.353837114745055	-1.09188573632074	64	c("CACNA1A"	"SLC16A3"	"SLC16A7"	"MIP"	"SLC16A8"	"PRKAA2"	"SLC16A11"	"SLC16A13"	"CPT1A")
1249	GO_MONOCYTE_CHEMOTAXIS	0.740174672489083	1	0.0637845390312975	-0.348076412658749	-0.807997430148936	14	c("CCL17"	"CX3CL1"	"PDGFB"	"CCL24"	"FOLR2")
1250	GO_MONOCYTE_DIFFERENTIATION	0.157303370786517	0.796371771206435	0.151148761385484	0.616414818410344	1.31513750362976	11	c("IL31RA"	"PDE2A"	"BMP4")
1251	GO_MONOSACCHARIDE_BIOSYNTHETIC_PROCESS	0.156908665105386	0.796371771206435	0.170932335370056	-0.413695859635893	-1.21796295702849	42	c("ALDOC"	"PPARGC1A"	"GSTO1"	"RGN"	"PGAM2"	"MDH1"	"TALDO1"	"SLC25A1"	"GPD2"	"GOT1"	"SORD"	"SLC25A13"	"ALDOA"	"GAPDHS"	"PER2"	"ENO2")
1252	GO_MONOSACCHARIDE_CATABOLIC_PROCESS	0.260047281323877	0.901021715605893	0.130105630751129	-0.380712625531483	-1.1256717683989	43	c("TKTL1"	"ALDOC"	"HK1"	"DHDH"	"PFKP"	"PGAM2"	"SORD"	"CRYL1"	"ALDOA"	"RBKS"	"GAPDHS"	"ENO2"	"HK2"	"GALE"	"PFKFB2")
1253	GO_MONOSACCHARIDE_METABOLIC_PROCESS	0.037037037037037	0.520035864542382	0.376039306993639	-0.387797026227501	-1.37452923075856	137	c("UGT1A5"	"TKTL1"	"CACNA1A"	"ALDOC"	"PPARGC1A"	"UGT1A1"	"SLC23A1"	"GSTO1"	"CPT1A"	"HK1"	"IGFBP5"	"GHRL"	"RGN"	"CREM"	"DHDH"	"GSTO2"	"WDTC1"	"PFKP"	"MAN2C1"	"PDK2"	"PGAM2"	"MDH1"	"TALDO1"	"PDK1"	"SLC25A1"	"GPD2"	"GOT1"	"SORD"	"SLC25A13"	"CRYL1"	"MAN2B2"	"ALDOA"	"GALM"	"RBKS"	"GAPDHS"	"ALDH5A1"	"PER2"	"ENO2"	"HK2"	"GALE")
1254	GO_MONOSACCHARIDE_TRANSPORT	0.41304347826087	0.989227248210615	0.0840745577910723	0.387085983658086	1.01755986797379	29	c("SLC2A10"	"SLC2A13"	"EDN1"	"NRG1"	"SESN2")
1255	GO_MONOVALENT_INORGANIC_CATION_HOMEOSTASIS	0.7	1	0.0544555953940371	0.288877258709888	0.874813516426947	67	c("KCNJ10"	"SCNN1A"	"SLC17A7"	"ATP1B2"	"SLC8A1"	"SLC4A11"	"SLC26A10"	"EDN1"	"AVPR1A"	"LRRK2"	"SLC9A7"	"SLC9A5"	"NOX1")
1256	GO_MONOVALENT_INORGANIC_CATION_TRANSPORT	0.0638977635782748	0.60223642172524	0.224966093540314	0.355619566744477	1.27495614629502	222	c("KCNJ10"	"SLC2A10"	"SCN1B"	"SCN4B"	"SLC2A13"	"ABCC9"	"ADA"	"KCNQ3"	"SLC44A4"	"SCN3B"	"SCNN1A"	"SLC17A7"	"KCNIP3"	"ATP1B2"	"SLC5A8"	"GJA5"	"KCNN2"	"SLC38A3"	"SLC8A1"	"SLC4A11"	"SLC24A1"	"KLHL3"	"KCNIP4"	"SLC15A1"	"SLC12A8"	"ATP5S")
1257	GO_MORPHOGENESIS_OF_AN_ENDOTHELIUM	0.698501872659176	1	0.059221919380382	0.378878464381126	0.808347338421008	11	c("NOTCH1"	"BMP4"	"ACVRL1")
1258	GO_MORPHOGENESIS_OF_AN_EPITHELIAL_SHEET	0.840142095914742	1	0.0482149710025564	0.278552876258412	0.754203165503504	35	c("HOXB2"	"COL5A1"	"NOTCH1"	"VANGL2")
1259	GO_MORPHOGENESIS_OF_AN_EPITHELIUM	0.000634057592983024	0.0743905292797132	0.477270815362862	0.398214200506723	1.47100748411298	297	c("SNAI1"	"DLL1"	"TBX2"	"NOG"	"WNT6"	"FOXF1"	"WNT10A"	"TNC"	"NTN1"	"FRZB"	"HOXB13"	"TGM2"	"IRX3"	"HOXB2"	"FRAS1"	"FAT4"	"TGFB2"	"KLHL3"	"PLXND1"	"PITX2"	"ADAMTS16"	"CITED1"	"FGF8"	"FOXC2"	"GDF7"	"KIF26B"	"NFATC4"	"COL5A1"	"WNT4"	"NOTCH1"	"FZD1"	"WNT11"	"LHX2"	"VDR"	"ARL13B"	"EDN1"	"IRX2"	"VANGL2"	"NDRG4"	"GRHL2"	"NPHP3"	"DLG3"
1260	GO_MORPHOGENESIS_OF_A_BRANCHING_STRUCTURE	0.0789473684210526	0.648162298464125	0.204294756516886	0.385055061649082	1.27756883746419	120	c("NOG"	"WNT6"	"FOXF1"	"TNC"	"HOXB13"	"TGM2"	"FAT4"	"PLXND1"	"PITX2"	"ADAMTS16"	"CITED1"	"FGF8"	"FOXC2"	"GDF7"	"NFATC4"	"WNT4"	"NOTCH1"	"VDR"	"EDN1"	"VANGL2"	"GRHL2"	"CTNNBIP1"	"IL6"	"ADM"	"RSPO3"	"MYCN"	"SIX1")
1261	GO_MORPHOGENESIS_OF_A_POLARIZED_EPITHELIUM	0.762430939226519	1	0.0543434390269162	0.326482512370989	0.802584530510143	21	c("FOXF1"	"VANGL2"	"DLG3"	"FZD3"	"PTK7"	"TRAF3IP1")
1262	GO_MORPHOGENESIS_OF_EMBRYONIC_EPITHELIUM	0.474916387959866	1	0.0725351864394589	0.305693157964105	0.993550245316017	108	c("NOG"	"WNT6"	"IRX3"	"FGF8"	"GDF7"	"WNT4"	"FZD1"	"LHX2"	"IRX2"	"VANGL2"	"GRHL2"	"SEMA4C"	"GATA3"	"ADM"	"RARG"	"SIX1"	"KIF20B"	"BCL10"	"FZD3"	"SDC4"	"PTK7"	"KAT2A"	"SUFU"	"STIL"	"MKS1"	"PTCH1"	"BMP4"	"RDH10")
1263	GO_MOTOR_NEURON_AXON_GUIDANCE	0.427787934186472	0.997583821783298	0.0826646449123753	0.416148856364488	1.02908749002551	22	c("NOG"	"PLXND1"	"FGF8"	"PLXNA4"	"ERBB2")
1264	GO_MOVEMENT_IN_ENVIRONMENT_OF_OTHER_ORGANISM_INVOLVED_IN_SYMBIOTIC_INTERACTION	0.0829268292682927	0.660180951454422	0.245041785430996	-0.432610432360472	-1.31368487639985	56	c("ITGB3"	"TFRC"	"NCAM1"	"PVR"	"ICAM1"	"CAV2"	"SELPLG"	"ITGB6"	"CCR5"	"LDLR"	"AXL"	"IDE"	"MOG"	"EFNB2"	"DAG1"	"EPS15"	"VPS18"	"WWP2"	"XPR1"	"CD46"	"CD55"	"SCARB1")
1265	GO_MOVEMENT_OF_CELL_OR_SUBCELLULAR_COMPONENT	0.000231470049154712	0.0615982648456421	0.518848077743792	0.347579274047346	1.38517021304962	826	c("SNAI1"	"MMP9"	"CCDC151"	"CXCL1"	"NOG"	"KIF26A"	"EPHB2"	"CACNA1C"	"SCN1B"	"MDGA1"	"ITGB4"	"PHACTR1"	"NRXN1"	"LBP"	"JAM3"	"NTN1"	"DISC1"	"CCDC141"	"PTP4A3"	"SCN4B"	"SPN"	"TTN"	"DYX1C1"	"SEMA4G"	"LSP1"	"NEB"	"INPP5D"	"KIF1A"	"MYO1B"	"SPTBN4"	"ACTN2"	"APCDD1"	"SCN3B"	"FMNL1"	"CCL7"	"SELP"	"HTR6"	"ATP1B2"	"ADRA2A"	"GJA5"	"ITGA1"	"COL1A1"
SIRPA	"SATB2"	"APBA1"	"PRKCQ"	"EGR3"	"FGF8"	"CD34"	"SEMA5A"	"HSPB1"	"CXCL12"	"S1PR1"	"FUT10"	"NPHP4"	"EFNA2"	"KIF6"	"ITGAL"	"SDC3"	"GDF7"	"KIF26B"	"SEMA7A"	"DCLK1"	"BAMBI"	"SLIT3"	"COL5A1"	"SEMA6C"	"FN1"	"CCL20"	"EPHA5"	"ASAP3"	"DPP4"	"NOTCH1"	"WNT11"	"TYRO3"	"FOXC1"	"NET1"	"NANOS1"	"PKN3"	"PDGFRA"	"LHX2"	"ESAM"	"RPS6KA5"	"ARL13B"	"EDN1"	"BBS12"	"VANGL2"	"NDRG4"	"EFHC1"	"NPHP3"	"PTGS2"	"NFASC"
UNC5C	"NLRP10"	"PEX7"	"MATN2"	"ANGPT2"	"PLXNA4"	"CCDC103"	"LRRK2"	"ERBB2"	"SEMA4C"	"EPHB4"	"SPTBN2"	"DES"	"GATA3"	"IL6"	"VNN1"	"GPM6A"	"CD248"	"VCAN"	"MYO1G"	"CYP1B1"	"EFNB3"	"IFT140"	"WDPCP"	"TBX5"	"DPYSL2"	"SIX1"	"KIF7"	"RSPH9"	"NRG1"	"ALKBH1"	"KIF3A"	"CSK"	"KIF20B"	"NTN4"	"RPGR"	"CCL25"	"MYL4"	"CXCL5"	"EDN2"	"IL16"	"FZD3"	"ARID5B"	"NOX1"	"CCL2"	"SDC4"	"ENG"	"PTK7"	"TNNI3"	"NUP85"
TPM2	"SMO")
1266	GO_MRNA_3_END_PROCESSING	0.639123102866779	1	0.0584693210386381	0.295374331897483	0.896910967777562	68	c("ZC3H11A"	"SLBP"	"MAGOH"	"THOC7"	"THOC3"	"APP"	"SRSF9"	"GRSF1"	"PAPOLG"	"SRSF11"	"SRSF6"	"POLR2D"	"SRSF7"	"TUT1"	"RBM8A"	"RNPS1"	"PAF1"	"U2AF1"	"SRRM1"	"SRSF4"	"U2AF2"	"CSTF2T"	"CPSF3"	"DDX39B"	"EIF4A3"	"UPF3B"	"WDR33"	"SRSF3"	"SARNP"	"POLDIP3"	"CPSF6"	"SSU72"	"SRSF2"	"CDC40"	"PABPN1"	"SRSF5"	"CSTF3"	"PABPC1"	"THOC1"	"LEO1"	"NCBP1"	"CSTF2"
1267	GO_MRNA_CIS_SPLICING_VIA_SPLICEOSOME	0.935661764705882	1	0.0448645113168564	0.263840949882645	0.597843106400744	14	c("WBP4"	"RBM22"	"SFSWAP"	"WBP11"	"SNRPC"	"NCBP1"	"SART1"	"SRSF1"	"DDX23"	"PRPF39"	"NCBP2"	"SNRNP200"	"DCPS"	"PSIP1")
1268	GO_MRNA_CLEAVAGE	0.891540130151844	1	0.0546808488785442	-0.268659808050818	-0.651758517274528	17	c("MOV10"	"CPSF2"	"POP4"	"CPSF1"	"NCBP2"	"ERN1"	"CLP1"	"CSTF1"	"RNASE4"	"PCF11"	"CSTF2"	"NCBP1"	"CSTF3"	"WDR33"	"CPSF3"	"CSTF2T"	"TUT1")
1269	GO_MRNA_METABOLIC_PROCESS	0.56140350877193	1	0.0578529757032509	0.249595822915188	0.971490567777315	531	c("RAVER2"	"BUD13"	"ELAVL2"	"CELF5"	"CSDC2"	"ZC3H11A"	"RBM4B"	"TSEN15"	"MBNL3"	"RALY"	"CELF6"	"TGS1"	"EXOSC8"	"GEMIN4"	"GTF2H3"	"PTBP2"	"SLBP"	"RPL12"	"CCNH"	"ZCCHC8"	"USP49"	"MAGOH"	"TSEN2"	"PRPF3"	"RPL39"	"TNKS1BP1"	"LSM5"	"SNRNP40"	"GEMIN6"	"RBMXL1"	"PDCD7"	"METTL3"	"EXOSC3"	"HELB"	"SNRPD2"	"LUC7L3"	"TRUB1"	"DCP2"	"LSM7"	"ZMAT5"	"CLNS1A"	"RPL37A"
SRSF9	"ZFP36L2"	"GRSF1"	"PNN"	"RPS27"	"HNRNPR"	"HNRNPA0"	"PPWD1"	"PAPOLG"	"NUDT16"	"RPS3"	"SRSF11"	"PAN3"	"ZRANB2"	"UBL5"	"SRSF6"	"RPL13A"	"RPS19"	"LSM6"	"SNRPD3"	"POLR2D"	"RBM28"	"RBM17"	"RPL35A"	"SRSF7"	"SSB"	"RPL24"	"RNASEL"	"DHX15"	"WDR77"	"POLR2F"	"CDK12"	"SNRPG"	"ZFP36"	"XRN1"	"RNMT"	"PQBP1"	"SF3A3"	"PRPF31"	"SNRPD1"	"EXOSC5"	"SNRPA1"	"RPS17"	"SNRPE"	"SMG6"	"TUT1"	"SFPQ"	"ZFP36L1"	"PHF5A"	"RBM22"
PPP4R2	"NAA38"	"RPL30"	"CRNKL1"	"SNW1"	"RBM8A"	"HNRNPM"	"RNPS1"	"FUS"	"SRSF10"	"PRPF40B"	"RBM10"	"PAF1"	"U2AF1"	"SRRM1"	"RPL41"	"DHX8"	"RPS12"	"HNRNPA2B1"	"RPL21"	"RPS20"	"POLR2K"	"RPS9"	"SUPV3L1"	"EXOSC4"	"RPL35"	"RPS24"	"SRSF4"	"RPS2"	"RPL34"	"CNOT2"	"GTF2H5"	"PRPF19"	"PPP2R2A"	"TARDBP"	"GSPT1"	"TSEN54"	"RPS14"	"PRPF8"	"SNRPF"	"RBMX2"	"FASTKD5"	"RPS15"	"U2AF2"	"SNRNP25"	"AQR"	"CSTF2T"	"SRRT"	"CPSF3"	"CNOT3"
PRPF4B	"RPL9"	"RPLP1"	"RBMX"	"EIF4E"	"EIF4A3"	"FAM103A1"	"RSRC1"	"SMN1"	"EFTUD2"	"SMNDC1"	"CDK7"	"RPS6"	"ZC3H12A"	"GEMIN8"	"SNRNP70"	"LSM10"	"RPLP0"	"EXOSC2"	"EXOSC10"	"RPL15"	"SF3A1"	"UPF3B"	"RPL27"	"SART3"	"PCBP2"	"ERCC2"	"RPS7"	"RPS8"	"WDR33"	"RNPC3"	"RPS4X"	"SCAF1"	"HNRNPK"	"RBM39"	"SNRNP35"	"SRSF3"	"RPS10"	"RPS29"	"GEMIN5"	"DBR1"	"SCAF8"	"SNRNP48"	"SARNP"	"TXNL4B"	"EDC4"	"DDX1"	"RPL36"	"HNRNPH2"	"RPL23A"
RPL26	"CPSF6"	"RPL31"	"RPL18"	"CNOT8"	"RPS27A"	"TRA2B"	"DHX16"	"RNGTT"	"BRDT"	"SSU72"	"LSM3"	"PPIE"	"RBFOX2"	"RPL32"	"SFSWAP"	"RPL6"	"RPS21"	"PARN"	"ZCCHC11"	"HNRNPC"	"RPS13"	"RPL17"	"RPL8"	"ZMAT2"	"RPL37"	"HNRNPL"	"RPS11"	"MRTO4"	"SRSF2"	"RPL22"	"AKAP8L"	"EIF3E"	"RPL7"	"CDC40"	"PABPN1"	"EXOSC7"	"ATM"	"TSEN34"	"KIN"	"RPS25"	"EDC3"	"LSM1"	"RPL19"	"BCAS2"	"PRPF38A"	"HNRNPU"	"IWS1"	"RPL18A"	"SF3B5"
DGCR14	"YTHDC1"	"SNRPC"	"ZRSR1"	"RPLP2"	"THOC1")
1270	GO_MRNA_PROCESSING	0.778461538461538	1	0.0451344222209097	0.238031957720845	0.898832640595791	372	c("RAVER2"	"BUD13"	"ELAVL2"	"CELF5"	"CSDC2"	"ZC3H11A"	"RBM4B"	"TSEN15"	"MBNL3"	"RALY"	"CELF6"	"TGS1"	"GEMIN4"	"GTF2H3"	"PTBP2"	"SLBP"	"CCNH"	"ZCCHC8"	"USP49"	"MAGOH"	"TSEN2"	"PRPF3"	"LSM5"	"SNRNP40"	"GEMIN6"	"RBMXL1"	"PDCD7"	"METTL3"	"HELB"	"SNRPD2"	"LUC7L3"	"LSM7"	"ZMAT5"	"CLNS1A"	"POLR2J"	"RBM41"	"THOC7"	"WBP4"	"SNRPB2"	"HNRNPD"	"THOC3"	"DNAJC8"
UBL5	"SRSF6"	"LSM6"	"SNRPD3"	"POLR2D"	"RBM28"	"RBM17"	"SRSF7"	"RNASEL"	"DHX15"	"WDR77"	"POLR2F"	"CDK12"	"SNRPG"	"RNMT"	"PQBP1"	"SF3A3"	"PRPF31"	"SNRPD1"	"SNRPA1"	"SNRPE"	"TUT1"	"SFPQ"	"PHF5A"	"RBM22"	"CPSF4"	"CIR1"	"ARL6IP4"	"PPP4R2"	"NAA38"	"CRNKL1"	"SNW1"	"RBM8A"	"HNRNPM"	"RNPS1"	"FUS"	"SRSF10"	"PRPF40B"	"RBM10"	"PAF1"	"U2AF1"	"SRRM1"	"DHX8"	"HNRNPA2B1"	"POLR2K"	"SRSF4"	"GTF2H5"	"PRPF19"	"TARDBP"	"TSEN54"
U2AF2	"SNRNP25"	"AQR"	"CSTF2T"	"SRRT"	"CPSF3"	"DDX39B"	"PPIL1"	"PPIH"	"RBM27"	"PRPF4B"	"RBMX"	"EIF4A3"	"FAM103A1"	"RSRC1"	"SMN1"	"EFTUD2"	"SMNDC1"	"CDK7"	"GEMIN8"	"SNRNP70"	"LSM10"	"SF3A1"	"UPF3B"	"SART3"	"PCBP2"	"ERCC2"	"WDR33"	"RNPC3"	"SCAF1"	"HNRNPK"	"RBM39"	"SNRNP35"	"SRSF3"	"GEMIN5"	"DBR1"	"SCAF8"	"SNRNP48"	"SARNP"	"TXNL4B"	"DDX1"	"HNRNPH2"	"DDX20"	"POLDIP3"	"CPSF6"	"TRA2B"	"DHX16"	"RNGTT"	"BRDT"	"SSU72"
HNRNPC	"ZMAT2"	"HNRNPL"	"SRSF2"	"AKAP8L"	"CDC40"	"PABPN1"	"TSEN34"	"KIN"	"LSM1"	"BCAS2"	"PRPF38A"	"HNRNPU"	"IWS1"	"SF3B5"	"SRSF5"	"CSTF3"	"PABPC1"	"POLR2I"	"STRAP"	"WBP11"	"DGCR14"	"YTHDC1"	"SNRPC"	"ZRSR1"	"THOC1")
1271	GO_MRNA_SPLICE_SITE_SELECTION	0.6654478976234	1	0.0603786357920401	0.345535031167771	0.869565963627892	24	c("PTBP2"	"RBMXL1"	"LUC7L3"	"SRSF9"	"SRSF6"	"SF3A3"	"SRSF10"	"SF3A1"	"SFSWAP"	"SRSF5"	"YTHDC1"	"SNRPC"	"LUC7L2"	"ISY1"	"SF3A2"	"SF1")
1272	GO_MRNA_TRANSCRIPTION	0.851528384279476	1	0.0571258510018113	-0.303755341424302	-0.705113952968337	14	c("HIF1A"	"DDIT3")
1273	GO_MUCOPOLYSACCHARIDE_METABOLIC_PROCESS	0.721549636803874	1	0.070113215764256	-0.273393283303808	-0.862100983443943	71	c("NDNF"	"CD44"	"LYVE1"	"CHST11"	"B4GALT5"	"B3GNT2"	"IDUA"	"HYAL3"	"CHST2"	"CSPG5"	"CSGALNACT1"	"ST3GAL4"	"SLC9A1"	"B4GALT6"	"B4GALT4"	"GALNS"	"ST3GAL2"	"ST3GAL1"	"UST"	"ST3GAL6"	"CHPF"	"ABCC5"	"B3GAT2"	"B4GALT3"	"GNS"	"ARSB")
1274	GO_MULTICELLULAR_ORGANISMAL_HOMEOSTASIS	0.0327868852459016	0.500479386385427	0.323470511553299	0.395548924853419	1.3644846413313	157	c("CIB2"	"RHO"	"RBP4"	"ADCY5"	"CROCC"	"KLHL10"	"USH1G"	"NOX4"	"SCNN1A"	"RDH12"	"AQP3"	"CDH23"	"ADRB1"	"ADCY1"	"AIPL1"	"CD34"	"HSPB1"	"NPHP4"	"MUC6"	"FOXC1"	"BBS1"	"HAS2"	"PCDH15"	"BBS12"	"HYAL2"	"NPHP3"	"ABCA12"	"BBS2")
1275	GO_MULTICELLULAR_ORGANISMAL_MACROMOLECULE_METABOLIC_PROCESS	0.000651537218190817	0.0743905292797132	0.477270815362862	0.649416985176629	1.85941198669427	46	c("MMP9"	"COL6A2"	"COL5A3"	"COL18A1"	"COL6A1"	"ADAMTS2"	"COL12A1"	"COL1A1"	"MMP13"	"MMP27"	"COL5A1"	"MMP15")
1276	GO_MULTICELLULAR_ORGANISMAL_MOVEMENT	0.202614379084967	0.859069775989121	0.142901149386948	-0.451891294962276	-1.21412175157347	26	c("CACNA1A"	"CHRNB1"	"RCSD1"	"ADRB2")
1277	GO_MULTICELLULAR_ORGANISMAL_RESPONSE_TO_STRESS	0.629764065335753	1	0.0626618230932491	0.333858551627952	0.884995519922765	30	c("P2RX3"	"ADRB1"	"ADCYAP1R1"	"NOS1"	"DPP4"	"FBXL20"	"LRP11")
1278	GO_MULTICELLULAR_ORGANISMAL_SIGNALING	0.000431221482109563	0.0643598008284742	0.49849310876659	0.58477740688824	1.77089460738996	67	c("CACNA1C"	"SCN1B"	"CACNA1G"	"OTOA"	"JAM3"	"SCN4B"	"FKBP1B"	"DSP"	"SPTBN4"	"SCN3B"	"KCNIP3"	"ATP1B2"	"CACNG8"	"GJA5"	"P2RX3"	"SLC8A1"	"DSG2"	"KCNIP4"	"CLCN1"	"CHRNA1"	"S1PR1")
1279	GO_MULTICELLULAR_ORGANISMAL_WATER_HOMEOSTASIS	0.15045871559633	0.781487060112283	0.153158808683073	0.491551501429193	1.28368299947215	28	c("ADCY5"	"SCNN1A"	"AQP3"	"ADCY1"	"HAS2"	"HYAL2"	"ABCA12"	"SFN"	"CYP26B1")
1280	GO_MULTICELLULAR_ORGANISM_AGING	0.0438756855575868	0.530731554712628	0.294066672318865	0.593044222725064	1.49244222579992	24	c("INPP5D"	"EDN1"	"HYAL2"	"LRRK2"	"SPEF2"	"DDC"	"BBC3"	"RAD54L"	"RNF165")
1281	GO_MULTICELLULAR_ORGANISM_GROWTH	0.833049403747871	1	0.0466948041282054	0.262387095939672	0.784931488779132	62	c("PLAG1"	"APBA1"	"PKDCC"	"GRHL2"	"SPTBN2"	"HEG1"	"RARG"	"ARID5B"	"SLC12A5"	"SMO"	"KAT2A"	"STIL")
1282	GO_MULTICELLULAR_ORGANISM_METABOLIC_PROCESS	0.00245007156640419	0.130750815245404	0.431707695803346	0.576363087071042	1.69204062948757	53	c("MMP9"	"COL6A2"	"COL5A3"	"COL18A1"	"COL6A1"	"ADAMTS2"	"COL12A1"	"COL1A1"	"MMP13"	"ADRB1"	"MMP27"	"COL5A1"	"MMP15")
1283	GO_MULTICELLULAR_ORGANISM_REPRODUCTION	0.343605546995377	0.943071558520315	0.0852884689790502	0.271289346078494	1.03506983922906	437	c("GLI1"	"ZBTB16"	"PYGO1"	"JAM3"	"MORC1"	"TMEM119"	"ADAMTS2"	"KLHL10"	"B4GALNT1"	"ADAMTS1"	"GDF9"	"PDE3A"	"SPAG4"	"MNS1"	"FOXJ1"	"TGFB2"	"DSG2"	"DHH"	"MMP13"	"DNAH9"	"CCNE1"	"HOXA9"	"DND1"	"ADCYAP1R1"	"SERPINF1"	"SLIT3"	"WNT4"	"TSSK6"	"MAP2K6"	"HSF2BP"	"NOTCH1"	"ARRB1"	"EPOR"	"TYRO3"	"FOXC1"	"PICK1"	"PDGFRA"	"VDR"	"EDN1"	"HAS2"	"AVPR1A"	"MSH4"
USP42	"AFP"	"SPEF2"	"FAS"	"CHD5"	"PCYT1B"	"RPS6KA2"	"CRTAP"	"RAD51C"	"MMP19"	"TSGA10"	"NPFF"	"TESK2"	"CCL2"	"SIRT1")
1284	GO_MULTIVESICULAR_BODY_ORGANIZATION	0.524444444444444	1	0.0822054920415869	-0.345844578013005	-0.949068854103503	29	c("RAB27A"	"CHMP4C"	"RAB11A")
1285	GO_MULTIVESICULAR_BODY_SORTING_PATHWAY	0.843575418994413	1	0.0501934252649434	0.329366368854327	0.695454573808367	10	SYTL4
1286	GO_MULTI_MULTICELLULAR_ORGANISM_PROCESS	0.223300970873786	0.877877105320026	0.114266502484433	0.339029019270881	1.13854455241412	128	c("MMP9"	"IGF2"	"ADRA2A"	"SLC38A3"	"DSG2"	"MMP13"	"RAMP2"	"COL16A1"	"NOS1"	"WNT4"	"PLA2G4B"	"EPOR"	"VDR"	"PZP"	"EDN1"	"AVPR1A"	"PAM"	"PTGS2"	"TEAD3"	"RECK"	"ANGPT2"	"SLC19A1"	"FAS"	"IL4"	"ADM")
1287	GO_MULTI_ORGANISM_BEHAVIOR	0.658198614318707	1	0.0723570851036907	-0.301138498760869	-0.869389846283529	39	c("DMRTA1"	"CNTNAP2"	"CHRNB2"	"KIRREL3"	"HRAS"	"DVL1"	"KRAS"	"VPS13A"	"SHANK2"	"THRB"	"GRN")
1288	GO_MULTI_ORGANISM_LOCALIZATION	0.998299319727891	1	0.0383205781976994	0.179912357878261	0.537320258323229	61	c("TAP1"	"NUP85"	"VPS37D"	"NUP37"	"NUP188"	"NUP153"	"THOC7"	"AAAS"	"THOC3"	"TSG101"	"NUP54"	"POM121"	"RAN"	"NUPL2"	"NUP155"	"NUP43"	"NUPL1"	"NUP50"	"DDX39B"	"RANBP2"	"NUP62"	"NUP160"	"RPS27A")
1289	GO_MULTI_ORGANISM_MEMBRANE_ORGANIZATION	0.699346405228758	1	0.066436413766281	-0.311648227108391	-0.837322815442134	26	c("CHMP4C"	"LRSAM1"	"CCR5"	"MITD1"	"CHMP1B")
1290	GO_MULTI_ORGANISM_METABOLIC_PROCESS	0.0478547854785479	0.55041332369024	0.266350657088526	0.395315320042033	1.3273232722617	131	c("MAP2K6"	"RPL12"	"NUP85"	"NUP37"	"RPL39"	"NUP188"	"NUP153"	"RPL37A"	"RPL36A"	"AAAS"	"RPS27"	"NUP54"	"USF2"	"RPS3"	"POM121"	"EIF2AK4"	"RPL13A"	"RPS19"	"RPL35A"	"SSB"	"RPL24"	"MAP2K3"	"RPS17"	"RPS15A"	"RPS16"	"RPL30"	"NUPL2"	"RPL41"	"RPS12"	"RPL21"	"NUP155"	"RPS20"	"RPS9"	"RPL35"	"RPS24"	"ATG5"	"NUP43"	"RPS2"	"RPL34"	"RPS14"	"NUPL1"	"NUP50"
RPS10	"RPS29"	"ATG16L2"	"NUP62"	"RPL36"	"RPL23A"	"RPS28"	"RPL26"	"RPL31"	"RPL18"	"NUP160"	"RPS27A"	"RPL32"	"RPL6"	"RPS21"	"RPS13"	"RPL17"	"RPL8"	"RPL37"	"RPS11"	"RPL22"	"RPL7"	"RPS25"	"RPL19"	"RPL18A")
1291	GO_MULTI_ORGANISM_ORGANELLE_ORGANIZATION	0.547252747252747	1	0.0793434960134973	-0.3570380145682	-0.928707396703763	22	c("CHMP4C"	"LRSAM1"	"MITD1"	"CHMP1B"	"CHMP2A"	"CHMP2B")
1292	GO_MULTI_ORGANISM_REPRODUCTIVE_PROCESS	0.087797619047619	0.669982351997433	0.183023938384487	0.29981321955057	1.15617931092436	482	c("MMP9"	"GLI1"	"IGF2"	"ZBTB16"	"PYGO1"	"JAM3"	"MORC1"	"TMEM119"	"ADAMTS2"	"KLHL10"	"B4GALNT1"	"ADAMTS1"	"GDF9"	"SPTBN4"	"PDE3A"	"SPAG4"	"ADRA2A"	"MNS1"	"FOXJ1"	"SLC38A3"	"DSG2"	"DHH"	"MMP13"	"DNAH9"	"HOXA9"	"RAMP2"	"DND1"	"ADCYAP1R1"	"COL16A1"	"FUT10"	"NOS1"	"WNT4"	"TSSK6"	"HSF2BP"	"ZPBP"	"NOTCH1"	"PLA2G4B"	"EPOR"	"TYRO3"	"FOXC1"	"PICK1"	"VDR"
SIX5	"THRA"	"PAX5"	"IFT81"	"RECK"	"ANGPT2"	"SLC19A1"	"USP42"	"AFP"	"SPEF2"	"FAS"	"IL4"	"ADM"	"CHD5"	"KCNU1"	"PCYT1B"	"RPS6KA2"	"CRTAP"	"RAD51C"	"MMP19")
1293	GO_MUSCLE_ADAPTATION	0.0431965442764579	0.530731554712628	0.323470511553299	-0.600499118472652	-1.5130191886134	19	c("PPARGC1A"	"HEY2"	"ACTA1"	"NOS3"	"PSMB9")
1294	GO_MUSCLE_CELL_CELLULAR_HOMEOSTASIS	0.86411889596603	1	0.0551351763385257	-0.287376369564606	-0.663620970575017	13	c("MTM1"	"HIF1A"	"DMD"	"ALDOA")
1295	GO_MUSCLE_CELL_DEVELOPMENT	0.306260575296108	0.922399380173714	0.0972150808846466	0.355271002850964	1.10191547520099	77	c("TTN"	"TMOD2"	"ACTN2"	"LMOD1"	"SLC8A1"	"SDC1"	"PITX2"	"RAMP2"	"LDB3"	"NFATC4"	"NOTCH1"	"PDGFRA"	"FLNC"	"ADM"	"MYLK3")
1296	GO_MUSCLE_CELL_DIFFERENTIATION	0.200980392156863	0.85783537791848	0.122107920287081	0.334824246023065	1.16157118968045	161	c("TBX2"	"FOXF1"	"TTN"	"TMOD2"	"ACTN2"	"NOX4"	"LMOD1"	"SLC8A1"	"SDC1"	"PITX2"	"RAMP2"	"LDB3"	"NOS1"	"NFATC4"	"WNT4"	"NOTCH1"	"PDGFRA"	"AVPR1A"	"FLNC"	"KCNH1"	"KCNAB1"	"SEMA4C"	"CACNA1H"	"ADM"	"MYLK3"	"TBX5"	"SIX1"	"NRG1")
1297	GO_MUSCLE_CELL_MIGRATION	0.696035242290749	1	0.0672065093710464	-0.352013124976109	-0.829108470966296	15	c("ITGB3"	"PLAU")
1298	GO_MUSCLE_CELL_PROLIFERATION	0.0842696629213483	0.664976958525346	0.211400189384923	0.672398430567064	1.43458003767824	11	c("TGFB2"	"FOXC2"	"NOTCH1"	"FOXC1"	"NDRG4"	"SMAD1")
1299	GO_MUSCLE_CONTRACTION	0.0246370210424532	0.436648092068436	0.352487857583619	0.418245695688515	1.40736782859325	137	c("CACNA1C"	"SCN1B"	"GNAO1"	"SCN4B"	"FKBP1B"	"TTN"	"TMOD2"	"NEB"	"ACTN2"	"SCN3B"	"LMOD1"	"SULF2"	"NPY1R"	"GJA5"	"ITGA1"	"P2RX3"	"SLC8A1"	"STBD1"	"CLCN1"	"ACTG2"	"CHRNA1"	"NOS1"	"MAP2K6"	"EDN1"	"BBS2"	"ARG2"	"CACNA2D1")
1300	GO_MUSCLE_FIBER_DEVELOPMENT	0.712087912087912	1	0.065981614400873	-0.315123089809308	-0.8354111473588	24	c("XK"	"ACTA1"	"CHRNB1"	"CAV2"	"DMD"	"LEF1")
1301	GO_MUSCLE_HYPERTROPHY	0.582795698924731	1	0.0749278818393739	-0.374652952416861	-0.923928225289676	18	c("HTR2B"	"HEY2")
1302	GO_MUSCLE_ORGAN_DEVELOPMENT	0.368595041322314	0.962259395269742	0.0852884689790502	0.297845392644799	1.04025943001853	177	c("DLL1"	"TTN"	"NEB"	"DSP"	"MKX"	"PITX2"	"SMYD1"	"EGR3"	"FHL1"	"CHRNA1"	"FOXC2"	"S1PR1"	"MSX1"	"NOTCH1"	"FZD1"	"FOXC1"	"VANGL2"	"COL3A1"	"SHOX2"	"VAMP5"	"PAX5"	"KCNAB1"	"CACNA1H"	"HEG1"	"CTF1"	"SIX1"	"HLX"	"NRG1"	"EID2"	"ARID5B"	"SIRT1"	"EVC"	"TNNI3"	"SMAD7"	"STAC3"	"GTF3C5"	"SMO")
1303	GO_MUSCLE_ORGAN_MORPHOGENESIS	0.165217391304348	0.80975621397802	0.141225119642531	0.444678724211022	1.24027300206466	42	c("TTN"	"DSP"	"PITX2"	"FOXC2"	"S1PR1"	"NOTCH1"	"FZD1"	"FOXC1"	"VANGL2"	"COL3A1"	"SHOX2"	"HEG1"	"NRG1"	"ARID5B"	"TNNI3"	"SMAD7")
1304	GO_MUSCLE_STRUCTURE_DEVELOPMENT	0.0505529225908373	0.555637435519528	0.252961123069611	0.338529854454649	1.24987079663436	295	c("DLL1"	"TBX2"	"FOXF1"	"TTN"	"TMOD2"	"NEB"	"DSP"	"ACTN2"	"NOX4"	"LMOD1"	"MKX"	"SLC8A1"	"SDC1"	"PITX2"	"SMYD1"	"RAMP2"	"EGR3"	"LDB3"	"FHL1"	"CHRNA1"	"FOXC2"	"S1PR1"	"PPP2R3A"	"NOS1"	"NFATC4"	"WNT4"	"MSX1"	"NOTCH1"	"FZD1"	"FOXC1"	"PDGFRA"	"AVPR1A"	"VANGL2"	"COL3A1"	"FLNC"	"SHOX2"	"VAMP5"	"KCNH1"	"PAX5"	"KCNAB1"	"SEMA4C"	"CACNA1H"
GTF3C5	"SMO"	"CSRP2")
1305	GO_MUSCLE_SYSTEM_PROCESS	0.0557377049180328	0.575701774084887	0.245041785430996	0.372808990879795	1.29702155482501	170	c("CACNA1C"	"SCN1B"	"GNAO1"	"SCN4B"	"FKBP1B"	"TTN"	"TMOD2"	"ADORA2B"	"NEB"	"ACTN2"	"SCN3B"	"LMOD1"	"SULF2"	"NPY1R"	"GJA5"	"ITGA1"	"P2RX3"	"SLC8A1"	"STBD1"	"CLCN1"	"ACTG2"	"CHRNA1"	"NOS1"	"MAP2K6"	"EDN1"	"BBS2"	"ARG2"	"CACNA2D1")
1306	GO_MUSCLE_TISSUE_DEVELOPMENT	0.0549084858569052	0.571048252911814	0.248911114434702	0.367257774200644	1.2823927290461	179	c("DLL1"	"TBX2"	"RBP4"	"TTN"	"DSP"	"ACTN2"	"NOX4"	"GJA5"	"SLC8A1"	"TGFB2"	"DSG2"	"PITX2"	"SMYD1"	"CHRNA1"	"FOXC2"	"S1PR1"	"NOTCH1"	"FOXC1"	"PDGFRA"	"NDRG4"	"COL3A1"	"VAMP5"	"PAX5"	"KCNAB1"	"HEG1"	"MYLK3"	"TBX5"	"SIX1"	"HLX"	"NRG1"	"ENG"	"CBY1"	"TNNI3"	"SMAD7"	"STAC3"	"GTF3C5"	"SMO")
1307	GO_MYD88_DEPENDENT_TOLL_LIKE_RECEPTOR_SIGNALING_PATHWAY	0.487912087912088	1	0.0855356947987884	-0.364862284184434	-0.967272882615241	24	c("TLR1"	"TLR4")
1308	GO_MYD88_INDEPENDENT_TOLL_LIKE_RECEPTOR_SIGNALING_PATHWAY	0.592997811816193	1	0.0749278818393739	-0.338576747150583	-0.923508403990611	28	c("TLR4"	"TICAM1"	"IRF7"	"FADD"	"BIRC3"	"TLR3"	"IKBKG")
1309	GO_MYELIN_ASSEMBLY	0.556768558951965	1	0.0780892306943345	-0.405996381878303	-0.94244832823259	14	c("CD9"	"CNTNAP1"	"EPB41L3")
1310	GO_MYELIN_MAINTENANCE	0.0752688172043011	0.638586189373835	0.241339976815091	-0.678371953372015	-1.46674815184961	10	c("FA2H"	"EPB41L3")
1311	GO_MYELOID_CELL_ACTIVATION_INVOLVED_IN_IMMUNE_RESPONSE	0.831509846827133	1	0.0583452776743612	-0.278483719255897	-0.745526300922525	25	c("LAT"	"HAVCR2"	"VAMP2"	"LAT2"	"TICAM1"	"ANXA3"	"STXBP2"	"MILR1"	"PYCARD"	"SBNO2"	"TLR3")
1312	GO_MYELOID_CELL_DEVELOPMENT	0.970454545454545	1	0.0529129848430583	-0.218951508033729	-0.608764329152077	32	c("KLF2"	"FOXP1"	"FAM20C")
1313	GO_MYELOID_CELL_DIFFERENTIATION	0.683690280065898	1	0.0542315935495841	0.26751342655676	0.899445150377218	133	c("MMP9"	"ZBTB16"	"KLF1"	"CSF3"	"IL31RA"	"PDE2A"	"EFNA2"	"CAMK4"	"BCL6B"	"EPB42"	"THRA"	"GATA3"	"FARP2"	"IL4")
1314	GO_MYELOID_CELL_HOMEOSTASIS	0.987893462469734	1	0.0550211117163117	-0.195886396292237	-0.606277773001131	65	c("AMPD3"	"KLF2"	"EPAS1"	"ADAR"	"INHBA"	"AXL"	"PDE4B"	"ALAS2"	"ID2"	"TGFBR3")
1315	GO_MYELOID_DENDRITIC_CELL_ACTIVATION	0.856873822975518	1	0.0499913914024592	0.311452418539013	0.691950769033671	13	c("CAMK4"	"IL4"	"HMGB1"	"RELB")
1316	GO_MYELOID_DENDRITIC_CELL_DIFFERENTIATION	0.623836126629423	1	0.0643583367917361	0.413029041190633	0.872107667855889	10	c("CAMK4"	"IL4"	"RELB"	"LTBR")
1317	GO_MYELOID_LEUKOCYTE_ACTIVATION	0.559036144578313	1	0.083129129135339	-0.30792569572062	-0.936700674650888	55	c("CX3CL1"	"TLR1"	"TLR4"	"LAT"	"CD93"	"FOXP1"	"HAVCR2"	"VAMP2"	"LAT2"	"TICAM1"	"ADAM9"	"ANXA3"	"STXBP2"	"MILR1"	"PYCARD"	"TNFSF9")
1318	GO_MYELOID_LEUKOCYTE_DIFFERENTIATION	0.297113752122241	0.921276637834831	0.0992333343771191	0.369407425467602	1.11314528916364	64	c("MMP9"	"CSF3"	"IL31RA"	"PDE2A"	"EFNA2"	"CAMK4"	"GATA3"	"FARP2"	"IL4")
1319	GO_MYELOID_LEUKOCYTE_MEDIATED_IMMUNITY	0.666666666666667	1	0.0687943095604775	-0.327227764673407	-0.860779337862257	23	c("LAT"	"TUSC2"	"VAMP2"	"LAT2"	"ANXA3"	"STXBP2"	"MILR1")
1320	GO_MYELOID_LEUKOCYTE_MIGRATION	0.772486772486772	1	0.0517405459873163	0.2933467238033	0.811943527481731	40	c("CCL7"	"ITGA1"	"TGFB2"	"HRH1"	"CCL20"	"EDN1"	"IL6"	"CCL25"	"EDN2"	"CCL2"	"NUP85")
1321	GO_MYOBLAST_DIFFERENTIATION	0.32967032967033	0.939573254434715	0.09754492162472	0.417513619748166	1.08666507889253	27	c("TBX2"	"SDC1"	"NOTCH1"	"KCNAB1"	"NRG1"	"CSRP2")
1322	GO_MYOBLAST_FUSION	0.274952919020716	0.902945447374554	0.110564716336619	0.531066718394202	1.17986569481408	13	c("PITX2"	"NOS1"	"KCNH1"	"CACNA1H")
1323	GO_MYOFIBRIL_ASSEMBLY	0.2	0.85783537791848	0.130777137971974	0.466041347353078	1.21706342653582	28	c("TTN"	"TMOD2"	"ACTN2"	"LMOD1"	"LDB3"	"PDGFRA"	"MYLK3")
1324	GO_MYOTUBE_CELL_DEVELOPMENT	0.225053078556263	0.878126375889446	0.132846300606183	-0.524485876580818	-1.2111636979644	13	c("XK"	"ACTA1"	"CAV2")
1325	GO_MYOTUBE_DIFFERENTIATION	0.915909090909091	1	0.0555947097758869	-0.252147803653421	-0.701062029290058	32	c("XK"	"ACTA1"	"SORT1"	"CAV2")
1326	GO_NADH_METABOLIC_PROCESS	0.237777777777778	0.886265963047764	0.132147260608774	-0.424973948776674	-1.16621616827589	29	c("ALDOC"	"HK1"	"PFKP"	"PGAM2"	"MDH1"	"ALDOA"	"GAPDHS"	"ENO2"	"HK2"	"PFKFB2"	"IDH3B"	"MDH2"	"OGDH"	"PFKFB3"	"IDH3G"	"DLST"	"GPD1L"	"TPI1")
1327	GO_NADP_METABOLIC_PROCESS	0.474725274725275	1	0.0870515867946735	-0.374247802199358	-0.973472537715672	22	c("KCNAB2"	"NUDT12"	"TALDO1"	"SHPK"	"CYB5R4"	"NADK")
1328	GO_NAD_METABOLIC_PROCESS	0.283410138248848	0.91321044546851	0.122107920287081	-0.373831021302179	-1.09894918473908	41	c("ALDOC"	"NUDT12"	"HK1"	"PFKP"	"NAMPT"	"PGAM2"	"MDH1"	"ALDOA"	"GAPDHS"	"NADK"	"ENO2"	"HK2"	"LDHA"	"PFKFB2"	"PNP"	"IDH3B"	"MDH2"	"OGDH"	"PFKFB3"	"NADSYN1"	"IDH3G"	"DLST"	"GPD1L"	"TPI1")
1329	GO_NATURAL_KILLER_CELL_ACTIVATION	0.887912087912088	1	0.0554793308704233	-0.268918379458958	-0.699495510065409	22	c("RAB27A"	"TUSC2"	"AXL"	"VAMP2"	"ID2"	"UNC13D"	"ITGB2")
1330	GO_NATURAL_KILLER_CELL_MEDIATED_IMMUNITY	0.889848812095032	1	0.0545680646670941	-0.290677476049248	-0.654361100675566	12	c("RAB27A"	"LYST"	"VAMP2"	"UNC13D")
1331	GO_NCRNA_3_END_PROCESSING	0.221601489757914	0.87652195194434	0.124434168630393	0.510069092610919	1.2129260393437	18	c("EXOSC8"	"EXOSC3"	"ELAC1"	"FBL"	"EXOSC5"	"PTCD1"	"EXOSC4"	"ERI2"	"RPSA"	"EXOSC2"	"RPS21"	"EXOSC7"	"ERI1")
1332	GO_NCRNA_CATABOLIC_PROCESS	0.722532588454376	1	0.0573667426768556	0.340264784124827	0.809137473560834	18	c("POP1"	"EXOSC8"	"EXOSC3"	"NUDT16"	"XRN1"	"EXOSC5"	"DROSHA"	"EXOSC4"	"EXOSC2"	"EXOSC10"	"ZCCHC11"	"EXOSC7"	"LIN28B")
1333	GO_NCRNA_METABOLIC_PROCESS	0.81039755351682	1	0.0430173196927508	0.233648864967214	0.895492737063771	464	c("TAF9"	"GAR1"	"POU2F2"	"RRP8"	"DARS2"	"NSUN3"	"TSEN15"	"PUS7L"	"INTS7"	"POP1"	"DDX51"	"NOP10"	"EXOSC8"	"YBEY"	"ISG20L2"	"GEMIN4"	"TRMT11"	"SIRT1"	"RPL12"	"GTF3C5"	"TRMU"	"DIEXF"	"PUS3"	"EEF1E1"	"SMAD2"	"TSEN2"	"RPL39"	"SNAPC1"	"AARS2"	"MEPCE"	"PRKRA"	"METTL3"	"INTS5"	"EXOSC3"	"DIMT1"	"SMAD1"	"GTPBP3"	"RCL1"	"TAF6"	"ELL2"	"ELAC1"	"NOP58"
RPRD1A	"RPS27"	"AARSD1"	"NUDT16"	"RPS3"	"DGCR8"	"RIOK1"	"RPL13A"	"RPS19"	"LSM6"	"DALRD3"	"PPA2"	"POLR2D"	"TPRKB"	"RPL35A"	"TRUB2"	"CDKAL1"	"SSB"	"RPL24"	"RNASEL"	"ADAT3"	"POLR2F"	"GTF2B"	"XRN1"	"PUS1"	"FBL"	"PA2G4"	"CTU1"	"EXOSC5"	"GTF2E2"	"RPS17"	"PTCD1"	"TUT1"	"MTFMT"	"CPSF4"	"RPS15A"	"RPAP2"	"RPL7L1"	"RPS16"	"SP1"	"METTL16"	"RPL30"	"DROSHA"	"OSGEPL1"	"TFB2M"	"NSUN4"	"GTF3C1"	"RARS2"	"HSD17B10"	"TRIT1"
HNRNPA2B1	"EARS2"	"RPL21"	"RPS20"	"POLR2K"	"INTS8"	"NSA2"	"RPS9"	"EXOSC4"	"RPL35"	"RPS24"	"PUS7"	"VARS"	"RPS2"	"ERI2"	"RPL34"	"DDX4"	"GTF2H5"	"MTO1"	"NPM3"	"NOB1"	"TAF1B"	"TSEN54"	"RPS14"	"DDX52"	"LRRC47"	"NOP56"	"RPS15"	"NSUN5"	"SRRT"	"DARS"	"SARS2"	"RPSA"	"SUV39H1"	"RPL9"	"RPLP1"	"WDR75"	"EIF4A3"	"CDK7"	"RPS6"	"NOP14"	"VARS2"	"MRPL39"	"RPLP0"	"EXOSC2"	"EXOSC10"	"RPL15"	"AIMP1"	"RPUSD4"	"ZBTB8OS"
LARS2	"CARS"	"RPS4X"	"INTS10"	"TYW5"	"RPS10"	"RPS29"	"DDX21"	"UTP6"	"DDX1"	"RPL36"	"RPL23A"	"RPS28"	"SNAPC2"	"RPL26"	"IMP4"	"TRMT2B"	"RPL31"	"RPL18"	"TRMT112"	"RPS27A"	"RPL32"	"PHAX"	"RPL6"	"GTF3C2"	"MAK16"	"RPS21"	"ZCCHC11"	"GTF3C3"	"RRNAD1"	"RPS13"	"RPL17"	"NAF1"	"RPL8"	"MOCS3"	"RPL37"	"BMS1"	"MPHOSPH10"	"CSNK1D"	"ADAT1"	"RPS11"	"MRTO4"	"DDX56"	"RPL22"	"DHX37"	"RPL7"	"EXOSC7"	"TSEN34"	"DICER1"	"FARSA"
1334	GO_NCRNA_PROCESSING	0.21996879875195	0.87512971082733	0.112843355675562	0.294767245858235	1.10073324084342	340	c("GAR1"	"RRP8"	"NSUN3"	"TSEN15"	"PUS7L"	"INTS7"	"POP1"	"DDX51"	"NOP10"	"EXOSC8"	"YBEY"	"ISG20L2"	"GEMIN4"	"TRMT11"	"SIRT1"	"RPL12"	"TRMU"	"DIEXF"	"PUS3"	"SMAD2"	"TSEN2"	"RPL39"	"AARS2"	"PRKRA"	"METTL3"	"INTS5"	"EXOSC3"	"DIMT1"	"SMAD1"	"GTPBP3"	"RCL1"	"ELAC1"	"NOP58"	"TRUB1"	"CSNK1E"	"MRPS11"	"RPL37A"	"RPS27L"	"URM1"	"RRP9"	"RPL36A"	"RRP1B"
RPL24	"RNASEL"	"ADAT3"	"PUS1"	"FBL"	"PA2G4"	"CTU1"	"EXOSC5"	"RPS17"	"PTCD1"	"TUT1"	"MTFMT"	"CPSF4"	"RPS15A"	"RPL7L1"	"RPS16"	"METTL16"	"RPL30"	"DROSHA"	"OSGEPL1"	"TFB2M"	"NSUN4"	"HSD17B10"	"TRIT1"	"RPL41"	"RPP40"	"RPS12"	"HNRNPA2B1"	"RPL21"	"RPS20"	"INTS8"	"NSA2"	"RPS9"	"EXOSC4"	"RPL35"	"RPS24"	"PUS7"	"RPS2"	"ERI2"	"RPL34"	"GTF2H5"	"MTO1"	"NPM3"	"NOB1"	"TSEN54"	"RPS14"	"DDX52"	"NOP56"	"RPS15"	"NSUN5"
EIF4A3	"RPS6"	"NOP14"	"RPLP0"	"EXOSC2"	"EXOSC10"	"RPL15"	"RPUSD4"	"ZBTB8OS"	"FCF1"	"RPL27"	"TYW3"	"RPS7"	"NOL8"	"RPS8"	"RPS4X"	"INTS10"	"TYW5"	"RPS10"	"RPS29"	"DDX21"	"UTP6"	"DDX1"	"RPL36"	"RPL23A"	"RPS28"	"RPL26"	"IMP4"	"TRMT2B"	"RPL31"	"RPL18"	"TRMT112"	"RPS27A"	"RPL32"	"RPL6"	"MAK16"	"RPS21"	"ZCCHC11"	"RRNAD1"	"RPS13"	"RPL17"	"NAF1"	"RPL8"	"MOCS3"	"RPL37"	"BMS1"	"MPHOSPH10"	"CSNK1D"	"ADAT1"	"RPS11"
EXOSC7	"TSEN34"	"DICER1"	"RRP36"	"RPS25"	"RPL19"	"RPL18A"	"TSR1"	"RRP1"	"NSUN2"	"LIN28B"	"WBP11"	"NOLC1"	"RPLP2"	"ELP3"	"SRFBP1"	"TBL3"	"SBDS"	"RPL23"	"RPS26"	"PAPD5"	"RPL27A"	"UTP20"	"ERI1"	"PDCD11"	"THG1L"	"NAT10"	"CSTF2"	"TRMT61A"	"INTS4"	"RPL10A"	"FRG1"	"RPL11"	"WDR18"	"SART1"	"WDR4"	"UTP14A"	"UTP3")
1335	GO_NCRNA_TRANSCRIPTION	0.920473773265651	1	0.0418238690062304	0.240454050802684	0.747327344643667	79	c("TAF9"	"POU2F2"	"INTS7"	"GTF3C5"	"SNAPC1"	"INTS5"	"TAF6"	"ELL2"	"RPRD1B"	"TBP"	"POLR2J"	"RPRD1A"	"POLR2D"	"POLR2F"	"GTF2B"	"GTF2E2"	"RPAP2"	"SP1"	"GTF3C1"	"POLR1E"	"POLR2K"	"INTS8"	"NPM3"	"TAF1B"	"SRRT"	"CDK7"	"INTS10"	"SNAPC2"	"PHAX"	"GTF3C2"	"GTF3C3")
1336	GO_NECROPTOTIC_PROCESS	0.420824295010846	0.991643389199255	0.0931454575337804	-0.425232656951844	-1.0315983175988	17	c("TLR4"	"MLKL"	"TICAM1"	"FADD"	"TLR3"	"RIPK3"	"DNM1L")
1337	GO_NECROTIC_CELL_DEATH	0.393406593406593	0.96937441643324	0.0978773277424561	-0.391204849741419	-1.03710868211077	24	c("TLR4"	"MLKL"	"TICAM1"	"FADD"	"TMEM123"	"MAP3K5"	"TLR3"	"RIPK3"	"DNM1L")
1338	GO_NEGATIVE_CHEMOTAXIS	0.47508896797153	1	0.0756946307932749	0.36477480599218	0.988010910194929	32	c("SEMA4G"	"SEMA5A"	"SEMA7A"	"SLIT3"	"SEMA6C"	"SEMA6B"	"PLXNA4"	"SEMA4C"	"NRG1")
1339	GO_NEGATIVE_REGULATION_OF_ACTIN_FILAMENT_BUNDLE_ASSEMBLY	0.776752767527675	1	0.0535669384770951	0.328732638538369	0.767890777989491	16	c("SHANK3"	"S1PR1"	"PHLDB2"	"PARK2"	"ARAP1"	"SHANK1")
1340	GO_NEGATIVE_REGULATION_OF_ACTIN_FILAMENT_DEPOLYMERIZATION	0.243093922651934	0.888214610812644	0.117249716749792	0.455152437849627	1.17806581903592	26	c("TMOD2"	"SPTBN4"	"LMOD1"	"SCIN"	"SPTBN2")
1341	GO_NEGATIVE_REGULATION_OF_ACTIN_FILAMENT_POLYMERIZATION	0.382300884955752	0.968502436835862	0.0870515867946735	0.382383562941487	1.04044588162916	33	c("TMOD2"	"SPTBN4"	"LMOD1"	"SCIN"	"SPTBN2")
1342	GO_NEGATIVE_REGULATION_OF_ADAPTIVE_IMMUNE_RESPONSE	0.21731123388582	0.871556757180361	0.125033367555272	0.491949145837951	1.20267518382466	20	c("SPN"	"FOXJ1"	"IL33"	"IL4")
1343	GO_NEGATIVE_REGULATION_OF_ADHERENS_JUNCTION_ORGANIZATION	0.90174672489083	1	0.0544555953940371	-0.275858162750142	-0.640355618713652	14	ARHGAP6
1344	GO_NEGATIVE_REGULATION_OF_ALCOHOL_BIOSYNTHETIC_PROCESS	0.0630797773654917	0.597986960730572	0.245041785430996	0.681718975535897	1.48519783680125	12	c("SNAI1"	"WNT4")
1345	GO_NEGATIVE_REGULATION_OF_ALPHA_BETA_T_CELL_ACTIVATION	0.914096916299559	1	0.0542315935495841	-0.267336422140421	-0.629666556352091	15	c("TNFSF18"	"HFE")
1346	GO_NEGATIVE_REGULATION_OF_ALPHA_BETA_T_CELL_DIFFERENTIATION	0.797849462365591	1	0.059476028695732	-0.340440864372976	-0.736087342867064	10	TNFSF18
1347	GO_NEGATIVE_REGULATION_OF_ANION_TRANSPORT	0.557483731019523	1	0.0776798560117236	-0.387807867771902	-0.940807196730376	17	c("MAOB"	"HTR1B"	"ARL6IP5"	"GPM6B")
1348	GO_NEGATIVE_REGULATION_OF_ANOIKIS	0.685589519650655	1	0.0675188953767744	-0.362296264521008	-0.84100628494045	14	c("SNAI2"	"NTRK2"	"PIK3CA"	"BCL2L1"	"TLE1"	"ITGB1"	"PTK2")
1349	GO_NEGATIVE_REGULATION_OF_ANTIGEN_RECEPTOR_MEDIATED_SIGNALING_PATHWAY	0.648471615720524	1	0.0702812841717392	-0.37372890334376	-0.867545120818595	14	c("DUSP3"	"PLCL2"	"PRNP")
1350	GO_NEGATIVE_REGULATION_OF_APOPTOTIC_SIGNALING_PATHWAY	0.32183908045977	0.934381220643902	0.0925528864684773	0.308714984959532	1.0674072972269	159	c("SNAI1"	"MMP9"	"NOG"	"MEIS3"	"CREB3L1"	"HSPB1"	"CXCL12"	"WNT4"	"TAF9"	"RFFL"	"SERPINE1"	"MAPK7"	"TMEM161A"	"LRRK2"	"FAS"	"VNN1"	"IL4"	"TNFRSF10B"	"NRG1"	"HSPA1B"	"FAIM2"	"BAG5"	"SIRT1"	"TERT")
1351	GO_NEGATIVE_REGULATION_OF_AUTOPHAGY	0.416861826697892	0.991526237634734	0.0982123351217438	-0.346910249172676	-1.02133928359283	42	c("HTR2B"	"FEZ1"	"MTM1"	"MET"	"CLN3"	"RASIP1"	"NRBP2")
1352	GO_NEGATIVE_REGULATION_OF_AXONOGENESIS	0.227036395147314	0.878460583488517	0.11776578836269	0.412132655023963	1.17347972105447	44	c("EPHB2"	"NTN1"	"SEMA4G"	"SEMA5A"	"SYNGAP1"	"SEMA7A"	"SEMA6C"	"SEMA6B"	"SEMA4C")
1353	GO_NEGATIVE_REGULATION_OF_AXON_EXTENSION	0.18348623853211	0.839324310535153	0.137250779610133	0.480697520231431	1.22501205172112	25	c("NTN1"	"SEMA4G"	"SEMA5A"	"SEMA7A"	"SEMA6C"	"SEMA6B"	"SEMA4C")
1354	GO_NEGATIVE_REGULATION_OF_AXON_GUIDANCE	0.451197053406998	1	0.0802023444698144	0.412232816955383	1.00779152297519	20	c("SEMA4G"	"SEMA5A"	"SEMA7A"	"SEMA6C"	"SEMA6B"	"SEMA4C")
1355	GO_NEGATIVE_REGULATION_OF_BINDING	0.72572402044293	1	0.0530212512043078	0.268785724721288	0.866576762444151	104	c("NOG"	"DACT1"	"MDFI"	"NFATC4"	"MSX1"	"LHX2"	"CTNNBIP1"	"GTSE1"	"MAPK8"	"LRRK2"	"SLPI"	"CARM1"	"RUVBL2"	"ZFP90"	"SMO"	"HDAC2"	"MEPCE"	"SIN3A"	"SUMO1"	"TFAP4"	"NFIB"	"CSNK1E"	"NFKBIA"	"ZFPM1"	"BAX"	"RAP1GAP")
1356	GO_NEGATIVE_REGULATION_OF_BIOMINERAL_TISSUE_DEVELOPMENT	0.172043010752688	0.820159535895576	0.155241966228839	-0.602322439112039	-1.30231699585117	10	c("CCR1"	"SOX9"	"HIF1A"	"GREM1"	"FGF23")
1357	GO_NEGATIVE_REGULATION_OF_BLOOD_CIRCULATION	0.423572744014733	0.994097175746219	0.0835990603684159	0.414699252428493	1.01944573507517	21	c("FKBP1B"	"SPTBN4"	"NOS1"	"ADM"	"NPFF")
1358	GO_NEGATIVE_REGULATION_OF_BLOOD_PRESSURE	0.681917211328976	1	0.0676760401641789	-0.339119079796042	-0.858603426026306	20	c("GCH1"	"ADRB2"	"RNPEP"	"ADM2"	"VEGFC"	"NOS3")
1359	GO_NEGATIVE_REGULATION_OF_BLOOD_VESSEL_ENDOTHELIAL_CELL_MIGRATION	0.961182994454713	1	0.0438879842863647	0.238710133374853	0.563072919045901	17	c("NOTCH1"	"ANGPT2"	"ACVRL1"	"THBS1"	"HMGB1"	"VASH1")
1360	GO_NEGATIVE_REGULATION_OF_BMP_SIGNALING_PATHWAY	0.322344322344322	0.934381220643902	0.0988903007520636	0.419556593363745	1.09198233797138	27	c("NOG"	"FBN1"	"NOTCH1"	"FZD1"	"SPG20"	"SMAD7"	"CTDSPL2"	"DAND5")
1361	GO_NEGATIVE_REGULATION_OF_B_CELL_ACTIVATION	0.443830570902394	1	0.0810802057550866	0.406902259162953	1.00027856396401	21	c("INPP5D"	"FOXJ1"	"SLA2"	"FAS"	"CD300A"	"MNDA")
1362	GO_NEGATIVE_REGULATION_OF_B_CELL_APOPTOTIC_PROCESS	0.735483870967742	1	0.0633597010643758	-0.362988530404435	-0.784838986144435	10	c("CD74"	"FOXP1")
1363	GO_NEGATIVE_REGULATION_OF_CALCIUM_ION_IMPORT	0.632352941176471	1	0.0630790410571939	0.389827516433191	0.883318883928244	14	c("FKBP1B"	"PKD2")
1364	GO_NEGATIVE_REGULATION_OF_CALCIUM_ION_TRANSMEMBRANE_TRANSPORT	0.505535055350554	1	0.0743625384422526	0.418696288173098	0.978038018664902	16	c("FKBP1B"	"ADRA2A"	"FMR1")
1365	GO_NEGATIVE_REGULATION_OF_CALCIUM_ION_TRANSPORT	0.258241758241758	0.901021715605893	0.112843355675562	0.447049772875557	1.16353899306021	27	c("GNAO1"	"FKBP1B"	"ADRA2A"	"NOS1"	"PTGS2")
1366	GO_NEGATIVE_REGULATION_OF_CALCIUM_ION_TRANSPORT_INTO_CYTOSOL	0.531073446327684	1	0.0728938564822936	0.432662856059835	0.961242803595076	13	c("FKBP1B"	"NOS1")
1367	GO_NEGATIVE_REGULATION_OF_CALCIUM_MEDIATED_SIGNALING	0.563868613138686	1	0.0683110858318647	0.403083606489823	0.927572810810744	15	c("FKBP1B"	"SLA2"	"ACTN3")
1368	GO_NEGATIVE_REGULATION_OF_CANONICAL_WNT_SIGNALING_PATHWAY	0.139072847682119	0.754686078252957	0.151148761385484	0.358639451410579	1.20344741003549	132	c("NOG"	"GLI1"	"DACT3"	"FRZB"	"DACT1"	"PPP2R3A"	"NPHP4"	"WNT4"	"NOTCH1"	"FZD1"	"WNT11"	"WNT5B"	"NPHP3"	"PSMB11"	"RGS19"	"TBX18"	"RGS20")
1369	GO_NEGATIVE_REGULATION_OF_CARBOHYDRATE_METABOLIC_PROCESS	0.833928571428571	1	0.0487989701682839	0.282937214196879	0.759797013452074	31	c("UGT1A10"	"ACER2"	"IL6"	"PASK"	"ACTN3"	"PARK2"	"DDIT4")
1370	GO_NEGATIVE_REGULATION_OF_CARDIAC_MUSCLE_TISSUE_DEVELOPMENT	0.0426716141001855	0.530731554712628	0.30068212900741	0.708274021913251	1.54305085080134	12	c("NOG"	"RBP4"	"FGF8"	"TBX5")
1371	GO_NEGATIVE_REGULATION_OF_CARTILAGE_DEVELOPMENT	0.0831792975970425	0.660180951454422	0.211400189384923	0.600934333118972	1.41749260628517	17	c("NOG"	"FRZB"	"TGFB2"	"ADAMTS7"	"WNT11"	"RARG")
1372	GO_NEGATIVE_REGULATION_OF_CATABOLIC_PROCESS	0.971867007672634	1	0.0583452776743612	-0.219089324451612	-0.780256909697996	156	c("PPARGC1A"	"HTR2B"	"TIMP4"	"RILP"	"USP44"	"RGN"	"CBFA2T3"	"FEZ1"	"MTM1"	"MET"	"GIPC1"	"GABARAPL2"	"CLN3"	"TIMP2"	"RASIP1"	"PTPN3"	"NRBP2"	"HFE")
1373	GO_NEGATIVE_REGULATION_OF_CATALYTIC_ACTIVITY	0.99702823179792	1	0.0319980480340634	0.19871771343686	0.772514313149986	553	c("MMP9"	"UGT1A10"	"HP"	"PHACTR1"	"LRRC4C"	"FKBP1B"	"DPEP1"	"ELFN2"	"GCHFR"	"PPP1R26"	"COL28A1"	"RPS6KA1"	"C3"	"ADRA2A"	"CST8"	"TGFB2"	"CDKN1A"	"RASA4"	"FABP4"	"HSPB1"	"SERPINF1"	"PDE6G"	"NOS1"	"CHAD"	"CST6"	"CCDC8"	"NOTCH1"	"RIMBP2"	"ARRB1"	"SAG"	"CEP85"	"PZP"	"HYAL2"	"DLG3"	"ECM1"	"RFFL"	"OAZ3"	"RTKN"	"PPP1R14C"	"PI15"	"RECK"	"SERPINE1"
CD300A	"CSK"	"HEXIM2"	"RTN4RL1"	"SFN"	"BAG5"	"SIRT1"	"ENG"	"PTPN2"	"TNNI3"	"INCA1"	"SMAD7"	"MLLT1")
1374	GO_NEGATIVE_REGULATION_OF_CATION_CHANNEL_ACTIVITY	0.0871985157699443	0.669982351997433	0.206587922696891	0.579527157815968	1.39627924223488	19	c("MMP9"	"FKBP1B"	"KCNAB1")
1375	GO_NEGATIVE_REGULATION_OF_CATION_TRANSMEMBRANE_TRANSPORT	0.0601769911504425	0.593452984318168	0.245041785430996	0.530405654023796	1.44320632946852	33	c("MMP9"	"FKBP1B"	"ACTN2"	"ADRA2A")
1376	GO_NEGATIVE_REGULATION_OF_CD4_POSITIVE_ALPHA_BETA_T_CELL_ACTIVATION	0.686021505376344	1	0.0667426134241917	-0.38202713310496	-0.826003475899631	10	TNFSF18
1377	GO_NEGATIVE_REGULATION_OF_CELLULAR_AMIDE_METABOLIC_PROCESS	0.987623762376238	1	0.0560595875032335	-0.199889043846107	-0.678338372026339	108	c("HAP1"	"CPEB1"	"DAPK1"	"IGFBP5"	"ANG"	"CPEB3"	"ADAR"	"ABCA7"	"MOV10"	"CNOT6L"	"RNF139"	"EIF2AK2"	"TOB1")
1378	GO_NEGATIVE_REGULATION_OF_CELLULAR_CATABOLIC_PROCESS	0.542635658914729	1	0.0886261133285098	-0.274821607232348	-0.947182951471008	122	c("PPARGC1A"	"HTR2B"	"TIMP4"	"USP44"	"RGN"	"CBFA2T3"	"FEZ1"	"MTM1"	"MET"	"GIPC1"	"GABARAPL2"	"CLN3"	"TIMP2"	"RASIP1"	"PTPN3"	"NRBP2"	"HFE"	"MAD2L2"	"TOB1"	"PRKCG"	"SVIP"	"ATP2B4")
1379	GO_NEGATIVE_REGULATION_OF_CELLULAR_COMPONENT_ORGANIZATION	0.657393850658858	1	0.0506004243853618	0.244022282437104	0.94648875090968	515	c("MAP6D1"	"CLIP3"	"EPHB2"	"NRXN1"	"NTN1"	"DACT3"	"DACT1"	"SEMA4G"	"TMOD2"	"SPTBN4"	"LMOD1"	"PTPRZ1"	"TBX6"	"SHANK3"	"TGFB2"	"SCIN"	"OPRD1"	"CITED1"	"SEMA5A"	"S1PR1"	"SYNGAP1"	"NFATC4"	"SEMA7A"	"SEMA6C"	"STAP1"	"TBC1D4"	"DNMT3B"	"DPP4"	"PKDCC"	"PICK1"	"HAUS8"	"NEK6"	"TLX2"	"EML1"	"CTNNBIP1"	"SEMA6B"	"THRA"	"PAX5"	"LRP1"	"LRRK2"	"SEMA4C"	"SPTBN2"
RCC1	"LZTFL1"	"CARM1"	"PIBF1"	"BAG5"	"SIRT1"	"SMAD7"	"AP1AR"	"PID1"	"TRAF3IP1"	"SGK1"	"CEP63"	"MPV17L"	"RTEL1"	"CHEK2"	"PAQR3"	"PARK2"	"ARAP1"	"PCNT"	"RBM14"	"STIL"	"ADD2"	"HDAC2"	"KIFC1"	"FXN"	"SETMAR"	"SPC25"	"SIN3A"	"BMP4"	"ITM2C"	"SHANK1"	"FBXO5"	"MYBL2"	"EPHA4"	"PRKCZ"	"UBR5"	"TUBGCP2"	"GORASP1"	"LRP4"	"PINK1"	"ZW10"	"CDK5RAP2"	"CDC14A"	"HAUS5"	"PSMG2")
1380	GO_NEGATIVE_REGULATION_OF_CELLULAR_PROTEIN_CATABOLIC_PROCESS	0.915254237288136	1	0.0585937568945671	-0.238706736894088	-0.722998920538284	52	c("USP44"	"MTM1"	"GIPC1"	"GABARAPL2"	"HFE"	"MAD2L2"	"PRKCG"	"SVIP")
1381	GO_NEGATIVE_REGULATION_OF_CELLULAR_PROTEIN_LOCALIZATION	0.810810810810811	1	0.0475434194201301	0.255584078576236	0.824464701817341	103	c("DACT3"	"MDFI"	"ACTN2"	"PDE2A"	"FZD1"	"PKDCC"	"THRA"	"MAPK7"	"LRRK2"	"DYRK2"	"SIRT4"	"CSK"	"RAB23"	"LZTFL1"	"PID1")
1382	GO_NEGATIVE_REGULATION_OF_CELLULAR_RESPONSE_TO_GROWTH_FACTOR_STIMULUS	0.301824212271973	0.922399380173714	0.096887770327544	0.35004108621673	1.10243234836574	84	c("NOG"	"SULF2"	"GPC1"	"FBN1"	"BAMBI"	"WNT4"	"NOTCH1"	"FZD1"	"HTRA4"	"ONECUT2"	"GATA3"	"EID2"	"SPG20"	"PEG10"	"SIRT1"	"ENG"	"SMAD7"	"SMAD2"	"CTDSPL2"	"DAND5"	"BCL9L")
1383	GO_NEGATIVE_REGULATION_OF_CELLULAR_RESPONSE_TO_INSULIN_STIMULUS	0.96697247706422	1	0.0432768714901103	0.222179337530026	0.566202975182105	25	c("PRKCQ"	"IRS1"	"PTPN2"	"PID1"	"PTPRE"	"PRKCZ"	"TSC2")
1384	GO_NEGATIVE_REGULATION_OF_CELLULAR_SENESCENCE	0.260707635009311	0.901021715605893	0.11331290842208	0.578151640361799	1.22076277563802	10	c("SIRT1"	"TERT"	"BCL2L12"	"ABL1"	"ZKSCAN3"	"TWIST1"	"CDK6"	"BCL6"	"PRKDC"	"TERF2")
1385	GO_NEGATIVE_REGULATION_OF_CELL_ACTIVATION	0.788851351351351	1	0.0487989701682839	0.258821694689539	0.834908623904833	103	c("FOXF1"	"SPN"	"INPP5D"	"IL31RA"	"FOXJ1"	"SLA2"	"ADAMTS18"	"C1QTNF1"	"TYRO3"	"PDGFRA"	"ABAT"	"TSPAN32"	"ERBB2"	"LAX1"	"FAS"	"IL4"	"HLX"	"CD300A"	"PIBF1"	"PTPN2"	"LST1"	"MNDA")
1386	GO_NEGATIVE_REGULATION_OF_CELL_ADHESION	0.418136020151133	0.991643389199255	0.102449405629826	-0.279558685703124	-0.995745226258884	147	c("CD74"	"NRARP"	"ERBB3"	"JAM2"	"FXYD5"	"TNFSF18"	"CD274"	"SPINT2"	"KLF4"	"EPB41L5"	"ARHGAP6"	"LAG3"	"SNAI2"	"UBASH3B"	"ADRB2"	"ADAM15"	"MUC1"	"DUSP3"	"ARHGDIG"	"VTCN1"	"SEMA3E"	"PRNP"	"HAVCR2"	"IRF1")
[truncated: 3,514 more rows]
[truncated: 18 more columns]
