# Supplementary material for: Transcriptional heterogeneity of stemness phenotypes in the ovarian epithelium
Source: Commun Biol. 2021 May 5;4:527. doi: 10.1038/s42003-021-02045-w (PMC8100130; doi:10.1038/s42003-021-02045-w)
Supplement: Supplementary file 9 — Supplementary Data 7 [file 42003_2021_2045_MOESM9_ESM.csv]

	target_id	ext_gene	pval	qval	b	se_b	mean_obs	var_obs	tech_var	sigma_sq	smooth_sigma_sq	final_sigma_sq
1	ENSMUSG00000054863	Fam19a5	1.68770265013893e-84	2.60530658101947e-80	6.69839701843933	0.343895666976421	2.65605132865972	13.554359313057	0.000979023875403571	0.116274136207008	0.176417320772332	0.176417320772332
2	ENSMUSG00000023236	Scg5	1.37058445572157e-62	1.05788561214869e-58	4.28147754204443	0.256416870523021	5.43086944983631	5.5225198256081	0.0191677676801772	0.00983828569341376	0.0794566495530525	0.0794566495530525
3	ENSMUSG00000026185	Igfbp5	1.71916442498205e-58	8.84624707614928e-55	4.4005936293122	0.272915160716405	8.74270347369087	5.89894650904158	0.00110670701102514	0.110617320412267	0.108667442139294	0.110617320412267
4	ENSMUSG00000036523	Greb1	1.96221398930824e-48	7.57267433823782e-45	3.79753523630957	0.259670736923195	4.78295481222773	4.3712643437747	0.0138056074651113	0.0422971206234869	0.0873377299562412	0.0873377299562412
5	ENSMUSG00000053414	Hunk	5.70712640869235e-48	1.76201820741968e-44	4.41977081898476	0.303731378407914	5.01962825075491	5.94484724873261	0.0547366116959761	0.0509321645888398	0.0836425136483809	0.0836425136483809
6	ENSMUSG00000042115	Klhdc8a	6.49464432957824e-47	1.67096374192832e-43	-4.21706075884878	0.293171398849842	4.36954354356036	5.41206084518358	0.0326841804538867	0.0635413345922282	0.0962400232014729	0.0962400232014729
7	ENSMUSG00000039316	Rftn1	1.39991850341416e-45	3.08722027674348e-42	-5.6328387362081	0.397511467172296	4.17622892760617	9.69182862535339	0.135569861280138	0.0808888348641727	0.10145318852007	0.10145318852007
8	ENSMUSG00000024803	Ankrd1	7.44851328175876e-44	1.43728374413138e-40	-4.91262545825007	0.353721596708635	5.46888861512764	7.39030942948773	0.0233460646964149	0.164332387270744	0.0791835883857873	0.164332387270744
9	ENSMUSG00000031665	Sall1	1.51123974558938e-41	2.59211199474036e-38	3.86490156382672	0.286235642881248	4.97881332922238	4.55904189385973	0.0386903956777062	0.0585629348706259	0.0842058692057559	0.0842058692057559
10	ENSMUSG00000035783	Acta2	3.4182909359321e-40	5.27681571779839e-37	-4.53522934714834	0.341744522847474	8.02410419312591	6.31063875204618	0.00128924017184684	0.173894738172525	0.0898870430365433	0.173894738172525
11	ENSMUSG00000038370	Pcp4l1	1.45249444072239e-38	2.03837788013014e-35	-3.50197224400486	0.269654861822007	4.72359767030845	3.72791401388431	0.0206448666140688	0.0403190515736537	0.0884257501422997	0.0884257501422997
12	ENSMUSG00000052117	D630039A03Rik	5.01135221263385e-37	6.44668700886906e-34	4.64431044747082	0.365321477712985	4.61217748633784	6.52361176235091	0.10954861717088	-0.0436412389147271	0.0906410559467183	0.0906410559467183
13	ENSMUSG00000027716	Trpc3	2.50650180185784e-33	2.97637448579073e-30	4.72291639952559	0.392632658390731	2.12699181499989	6.7733095440663	0.014841022138462	0.087068664104016	0.216399584513997	0.216399584513997
14	ENSMUSG00000022332	Khdrbs3	3.55968831345364e-31	3.92506489248456e-28	-5.33355103399697	0.459293174464739	2.3255530523329	8.72318020765542	0.115861362013166	0.12057641046229	0.200563968151679	0.200563968151679
15	ENSMUSG00000052942	Glis3	6.45711886593239e-31	6.64523626222655e-28	3.61642290911376	0.312798774657454	4.24369117548823	4.03559280179452	0.0472058930713269	0.0928421125857576	0.09955871706948	0.09955871706948
16	ENSMUSG00000051910	Sox6	3.99460273198444e-29	3.85404264835273e-26	4.91000462399131	0.438322202769088	4.24123332686589	7.46299524641322	0.186395013412299	0.101794516748219	0.099626327565367	0.101794516748219
17	ENSMUSG00000051043	Gprc5c	2.34505569300022e-28	2.12944851369673e-25	3.20576244194998	0.290273302667858	4.93732063791526	3.18418415855517	0.0172806313651055	0.109107253997453	0.0848103007248757	0.109107253997453
18	ENSMUSG00000031230	Fgf16	2.95244950816628e-27	2.53205350319794e-24	2.53877808291292	0.23476601262388	6.1322858838731	1.99300111267694	0.00497080428222562	0.0692577787093222	0.0777018167427484	0.0777018167427484
19	ENSMUSG00000023886	Smoc2	2.70347128412239e-26	2.19649927436828e-23	4.55898301419325	0.429723916336724	7.32554386674591	6.45689301023689	0.00431946436887668	0.272674502038781	0.0804194478097756	0.272674502038781
20	ENSMUSG00000044258	Ctla2a	6.8256730014263e-26	5.26839570615089e-23	-3.58872836674652	0.341062367922712	3.48652094464744	3.97281921007442	0.0471117097185477	0.0892980690152921	0.127373598501024	0.127373598501024
21	ENSMUSG00000037025	Foxa2	2.39255361592549e-25	1.75875476995437e-22	-3.27274571729153	0.314584413215128	4.04183467810559	3.32299351352557	0.0429787955952635	0.0941888975429462	0.105466233961596	0.105466233961596
22	ENSMUSG00000031239	Itm2a	4.36471753335606e-25	3.06264293465534e-22	2.89522934023289	0.279841254906065	4.49977625395603	2.57719522903464	0.0243633823173091	0.0537483042714735	0.0931033096037932	0.0931033096037932
23	ENSMUSG00000078920	Ifi47	1.09934738338107e-24	7.3785328509798e-22	-2.78151139247585	0.271178549969447	4.85511742941717	2.35714019497298	0.0242049958461196	0.02091813794275	0.0861017130991783	0.0861017130991783
24	ENSMUSG00000019856	Fam184a	1.64825574777939e-24	1.05020093012973e-21	-4.3653610754958	0.427225646486423	3.96167981223621	5.93593929945505	0.142933904826191	0.130848724697423	0.108060856496234	0.130848724697423
25	ENSMUSG00000039519	Cyp7b1	1.70078533738701e-24	1.05020093012973e-21	3.64867469448848	0.357191906918401	4.14488970899622	4.13355816227113	0.0890185653603959	0.0856190026532967	0.102360522191609	0.102360522191609
26	ENSMUSG00000059395	Nkapl	1.26778194140182e-23	7.52721147285383e-21	-4.9095022897382	0.490057834709899	1.76160396430915	7.51915183751605	0.0113905393066125	0.348844482734219	0.248458314575341	0.348844482734219
27	ENSMUSG00000090958	Lrrc32	4.30037407007093e-23	2.45869905628463e-20	4.28224969404326	0.432692669787537	4.75777753909699	5.72596626842552	0.136333122509024	0.144501297222776	0.087791384691798	0.144501297222776
28	ENSMUSG00000024302	Dtna	6.63934931730737e-23	3.66041555040264e-20	-3.02183543906061	0.306685586949351	4.1740312926734	2.79261815664897	0.0395678222380047	0.0268963407872244	0.101516251625697	0.101516251625697
29	ENSMUSG00000022629	Kif21a	7.89157181216875e-23	4.20076531256721e-20	2.41472356219551	0.245502824200434	6.81382671525924	1.80546382389263	0.0121691858103046	0.0580768883721692	0.0782382692252789	0.0782382692252789
30	ENSMUSG00000034903	Cobll1	8.21584365244622e-23	4.22759928209374e-20	-4.15083947693461	0.42218621041738	3.1452979974328	5.32623102616452	0.122049097201818	0.074689049274299	0.145312697198065	0.145312697198065
31	ENSMUSG00000029581	Fscn1	8.94966472326816e-23	4.4566443333255e-20	-2.3685976506176	0.241123889665244	5.13005707610606	1.73793581127987	0.00494268155777609	0.063631521100356	0.0822684136931688	0.0822684136931688
32	ENSMUSG00000027833	Shox2	4.78434069976093e-22	2.30799585569405e-19	3.70401735169282	0.383725665997379	3.46045566703748	4.20161262491273	0.0922419693658525	0.0148696086595102	0.128626110751846	0.128626110751846
33	ENSMUSG00000023092	Fhl1	6.05206740962409e-22	2.83108377582931e-19	-2.50326155876649	0.259980595215426	6.1676564223013	1.96100342134569	0.00294395958681167	0.0984409052460395	0.0777116492440266	0.0984409052460395
34	ENSMUSG00000057604	Lmcd1	1.29874099534926e-21	5.89666610153132e-19	-3.26955226942206	0.342366582590846	3.65970407597519	3.2524231372974	0.0562638921988397	0.000525513491803214	0.119558423113563	0.119558423113563
35	ENSMUSG00000003469	Phyhip	1.46041372409517e-21	6.44125904538777e-19	2.72560654336288	0.285772022992806	4.40755124881085	2.29942787474456	0.0272052524860634	0.0612304549861777	0.0952932212020378	0.0952932212020378
36	ENSMUSG00000026672	Optn	1.83444004983362e-21	7.86618084702266e-19	-2.8153468474287	0.29591577325568	4.16868338944923	2.45013739821833	0.0296791478812547	0.0606758981441294	0.101670069411006	0.101670069411006
37	ENSMUSG00000059173	Pde1a	3.33090535706351e-21	1.38970772964836e-18	3.41234703225818	0.36102660404006	4.34766879056037	3.649641931158	0.0743515489460427	0.121158764291004	0.0967966290114934	0.121158764291004
38	ENSMUSG00000014453	Blk	5.62968445506183e-21	2.28698523507341e-18	4.22807655253059	0.449952952364069	3.16268676484021	5.57405236557082	0.159367116316301	0.104461590375133	0.144319372695412	0.144319372695412
39	ENSMUSG00000031616	Ednra	1.61473428807077e-20	6.39144953973037e-18	5.23363262780487	0.563655982725196	2.89634868029766	8.59852282508138	0.190227416305781	0.286334683987079	0.160411771759895	0.286334683987079
40	ENSMUSG00000078302	Foxd1	1.92057899450079e-20	7.41199448452717e-18	2.70591956690606	0.292005775278424	4.51040280355288	2.20346041506607	0.0350402737209907	-0.0264650183503175	0.0928607854729394	0.0928607854729394
41	ENSMUSG00000023169	Slc38a1	2.50224366474551e-20	9.42125254943329e-18	-3.10329445124394	0.335912759076348	5.94969293945176	3.02453579338877	0.0112730708064383	0.157983001758989	0.0775287981147636	0.157983001758989
42	ENSMUSG00000040363	Bcor	2.73927118249389e-20	1.00681260105139e-17	-4.38532412585367	0.4751831163068	2.9676150372936	5.99083880274062	0.182772321662908	0.0941257984650372	0.155926169371654	0.155926169371654
43	ENSMUSG00000021758	Ddx4	1.91060629675529e-19	6.8590766053515e-17	-3.44641429892061	0.382158598052829	5.12380921498089	3.73858568882017	0.0148016437000976	0.204266147398458	0.0823407066053703	0.204266147398458
44	ENSMUSG00000047428	Dlk2	2.10250735711235e-19	7.37645592539622e-17	-2.6697570912965	0.296383144944413	4.46485407624812	2.24369244028695	0.0218690711492875	0.109895381761424	0.0939146071717366	0.109895381761424
45	ENSMUSG00000020154	Ptprb	2.15709399833615e-19	7.39979112273668e-17	2.50641820485821	0.27833696576544	4.6616693041867	1.97119179410377	0.0265779549475776	0.0816122060653899	0.0896292448196903	0.0896292448196903
46	ENSMUSG00000002997	Prkar2b	2.24740214171726e-19	7.54198844819333e-17	2.41768073992488	0.26861697297334	5.09434214165862	1.80069290858337	0.0255424044337335	0.0333811712190914	0.0826902128203068	0.0826902128203068
47	ENSMUSG00000038668	Lpar1	2.30724351220942e-19	7.5780676804206e-17	2.59670432496615	0.28859994829369	4.83984530604035	2.0578106400341	0.0385795595908239	0.00510623371508144	0.0863553356418569	0.0863553356418569
48	ENSMUSG00000074766	Ism1	2.46354014994109e-19	7.92284776971679e-17	3.9869022387009	0.443462642586904	3.81800036761007	4.83946683476472	0.181796357026272	-0.0932338614297077	0.113192316028969	0.113192316028969
49	ENSMUSG00000028519	Dab1	4.71184999558233e-19	1.48442506901642e-16	4.19439808655524	0.47028500340295	2.23177199138252	5.3804380607477	0.123839793167401	0.00434204208038558	0.207912183471167	0.207912183471167
50	ENSMUSG00000054252	Fgfr3	5.18197519290407e-19	1.5998830210572e-16	2.59915771131692	0.29176800538113	5.25255985691972	2.12884052524637	0.00843602311028258	0.119256830335842	0.0809723412065605	0.119256830335842
51	ENSMUSG00000021792	Fam213a	1.6552426028793e-18	4.88926381855213e-16	2.25018796729325	0.256326560927547	6.4987149006751	1.59784773344973	0.00168629792391205	0.096868660831503	0.0777301605141396	0.096868660831503
52	ENSMUSG00000030854	Ptpn5	1.67863563116709e-18	4.88926381855213e-16	3.62263448624079	0.412740838904694	3.57577110689916	4.0500403121659	0.13229686614846	0.00894829122102167	0.123235634001166	0.123235634001166
53	ENSMUSG00000035799	Twist1	1.65621678086977e-18	4.88926381855213e-16	-4.27214551628963	0.486658288142208	2.94631357033833	5.57953768576356	0.198000814740404	-0.0677889496685353	0.157253619385853	0.157253619385853
54	ENSMUSG00000027070	Lrp2	2.78905050024562e-18	7.97306899486881e-16	2.79919084613544	0.321018648462151	4.78740665629742	2.47430438511909	0.0193992506608192	0.13518020832988	0.0872587191252375	0.13518020832988
55	ENSMUSG00000030793	Pycard	6.31500628457284e-18	1.76871653629384e-15	-3.76817789269453	0.436804328258368	4.19504576165517	4.48870701471983	0.0856495508777824	0.200547480900084	0.100916703008337	0.200547480900084
56	ENSMUSG00000031129	Slc9a9	6.41628075613494e-18	1.76871653629384e-15	3.91208803555491	0.453582008377021	1.26289683721751	4.64780071629377	0.00938038156829728	0.0612082145744679	0.299224575916701	0.299224575916701
57	ENSMUSG00000027071	P2rx3	6.75613274183328e-18	1.82972668659088e-15	2.88288025333915	0.334480981368319	4.93643909235518	2.62755259880438	0.0202067461439919	0.147609544201679	0.0848234883455183	0.147609544201679
58	ENSMUSG00000040990	Sh3kbp1	7.37734879576544e-18	1.96351954069364e-15	-2.03585318943099	0.236482747332627	5.86052254404382	1.27433452179917	0.00638626546883915	0.0322700584364918	0.0774998692101415	0.0774998692101415
59	ENSMUSG00000032495	Lrrc2	8.54884147743177e-18	2.23675365910363e-15	2.83429922344943	0.329877572267901	4.71541927588479	2.54055868163625	0.0151112778508832	0.148117541177164	0.0885806920133626	0.148117541177164
60	ENSMUSG00000023942	Slc29a1	8.97874122971995e-18	2.31008047271978e-15	-1.99209552319293	0.232007656846088	6.23503856128846	1.19580258328759	0.00306203206693574	0.00352448197055658	0.0776792971858823	0.0776792971858823
61	ENSMUSG00000038732	Mboat1	1.97583574651562e-17	5.00016006868224e-15	-2.11864252864182	0.249392743938148	4.87082743384215	1.38291878533707	0.00744982212935203	0.0379563479783074	0.0858452889641456	0.0858452889641456
62	ENSMUSG00000060961	Slc4a4	2.23421611022251e-17	5.56283775701693e-15	3.32026562648307	0.391498317854191	4.69460789519765	3.49117426858069	0.0677801589770118	0.16212624034698	0.0889804547728552	0.16212624034698
63	ENSMUSG00000042793	Lgr6	2.4787079620765e-17	6.07362139850397e-15	4.99615516685599	0.589946350774878	3.98373407182214	7.90611397154164	0.107161635615509	0.414893409573384	0.107327799215579	0.414893409573384
64	ENSMUSG00000044923	Olfr1030	3.21722013772778e-17	7.76003551032871e-15	3.91656330297669	0.464135992073406	1.2651344709284	4.82923309107001	0.0241567438188818	0.260084080184758	0.298976584888066	0.298976584888066
65	ENSMUSG00000026664	Phyh	5.1288845057616e-17	1.21807061716064e-14	-2.82203962979566	0.336610230640573	3.23801326143339	2.43628411483185	0.0298470589961065	0.0290427074922498	0.140112612061743	0.140112612061743
66	ENSMUSG00000032101	Ddx25	5.59519830553905e-17	1.30868297337282e-14	2.68354376283835	0.320482171116494	4.19813531423728	2.18891954238081	0.0532340199142227	-0.0176122645889417	0.10082921309109	0.10082921309109
67	ENSMUSG00000006356	Crip2	6.4251304013251e-17	1.48036922395904e-14	-3.30096397298521	0.394986780274894	5.16523618337799	3.45612641319421	0.0101543191226716	0.22386751576522	0.0818729169110709	0.22386751576522
68	ENSMUSG00000022864	D16Ertd472e	6.71765856927463e-17	1.52500728432195e-14	-4.08620699327865	0.489255094849673	2.21432349168381	5.26361716892241	0.149750873463632	0.168362740719621	0.209304948290912	0.209304948290912
69	ENSMUSG00000022724	Riox2	9.22539882308622e-17	2.06394900915916e-14	-4.32939325793674	0.520713173157794	3.4847655663086	5.78656750496559	0.279255986592058	-0.0749138485856139	0.12745732645803	0.12745732645803
70	ENSMUSG00000027748	Trpc4	1.18435030135614e-16	2.61183080029068e-14	3.29660845436293	0.397916592498957	4.2893694985121	3.45029332791632	0.0567693502119983	0.180737071666973	0.0983216674806976	0.180737071666973
71	ENSMUSG00000001864	Aif1l	1.30851651761801e-16	2.84500978626326e-14	-1.96945580611186	0.238064060669211	5.49546150739405	1.17992596051081	0.00600950958218704	0.0143643764709192	0.079002235891284	0.079002235891284
72	ENSMUSG00000023439	Gnb3	1.68848008238294e-16	3.62014819885354e-14	2.00438270727055	0.243180708518266	5.41528784845714	1.24440316749713	0.0091319526885987	0.0397907427308618	0.0795733328045697	0.0795733328045697
73	ENSMUSG00000032649	Colgalt2	1.79140973529874e-16	3.76103741177205e-14	3.60042489286564	0.437195300596173	4.72945590307385	4.11828549978601	0.0911495206478157	0.195560075647251	0.0883155125570613	0.195560075647251
74	ENSMUSG00000037379	Spon2	1.80292005228433e-16	3.76103741177205e-14	-2.70212150317317	0.328145943947705	4.26473851017988	2.31965389800845	0.0180910867346077	0.143428554059388	0.098984125043826	0.143428554059388
75	ENSMUSG00000032878	Ccdc85a	1.90651814282173e-16	3.87248954878146e-14	2.86088463500898	0.347708718856847	4.97320010474184	2.60047989225202	0.0185490033892847	0.162803026364321	0.0842857703999038	0.162803026364321
76	ENSMUSG00000050345	4930486L24Rik	1.89590503503137e-16	3.87248954878146e-14	-4.09818242198268	0.498048022165098	2.1160345536997	5.23948151448476	0.154773247463525	0.096416459199495	0.217304501110323	0.217304501110323
77	ENSMUSG00000023885	Thbs2	2.01469419591561e-16	4.03906938991549e-14	3.81139323036463	0.463605210079635	1.21254943462237	4.49187492830318	0.0175384854093404	0.149785791293637	0.304856200810134	0.304856200810134
78	ENSMUSG00000035934	Pknox2	2.28147716158389e-16	4.51527730043211e-14	2.05051677335363	0.249871667348429	6.38160852866742	1.33630873151355	0.00357687450674398	0.090076900708482	0.0776539935591944	0.090076900708482
79	ENSMUSG00000029471	Camkk2	2.89347008570882e-16	5.6539870522895e-14	1.96220682822333	0.239946467812283	6.83337041872867	1.22416585991659	0.00154950003430653	0.0848119610890802	0.0782800954280589	0.0848119610890802
80	ENSMUSG00000027457	Snph	3.28523696270223e-16	6.33927537415428e-14	2.65360189970622	0.325102029232368	3.15695167145402	2.14721673290987	0.0138909206689978	0.0295288546716729	0.144646073447507	0.144646073447507
81	ENSMUSG00000033007	Asic4	4.84527161404326e-16	9.23413060567725e-14	3.81928987966204	0.470627446775318	3.82456168076998	4.64188078785657	0.185161988175972	0.14707330231141	0.11294455150504	0.14707330231141
82	ENSMUSG00000028476	Reck	6.2127706789344e-16	1.16959196305744e-13	2.44047560635367	0.301849598723381	4.81961389195426	1.89611217186155	0.0239654301914899	0.112704340182709	0.0866979047194496	0.112704340182709
83	ENSMUSG00000055407	Map6	9.35190270541957e-16	1.73934122968147e-13	-2.31680429984845	0.288336237954137	4.09555340914964	1.7022613842761	0.0208828735788292	0.0941005453426976	0.103823805597488	0.103823805597488
84	ENSMUSG00000020646	Mboat2	1.01669673120787e-15	1.86519219353937e-13	2.28846651106812	0.285173337913744	4.88324020905403	1.60358933751395	0.036339855822992	0.00424220146434124	0.0856458931623079	0.0856458931623079
85	ENSMUSG00000037206	Islr	1.02702167811652e-15	1.86519219353937e-13	-1.92878885751399	0.24038988282363	5.86071658992986	1.18541269197778	0.00418152820483044	0.0824994154411076	0.0774998108190371	0.0824994154411076
86	ENSMUSG00000023827	Agpat4	1.28318124029187e-15	2.3033103263239e-13	-2.37055300409139	0.296459952391783	3.78819685791932	1.72760644293514	0.017498855878397	0.0346886183380047	0.11433389917981	0.11433389917981
87	ENSMUSG00000004936	Map2k1	1.35862233731611e-15	2.41069574955733e-13	1.83964497605358	0.23026765975335	7.07430751443781	1.06634454611945	0.000547016330390083	0.0632735520992397	0.0789877763620366	0.0789877763620366
88	ENSMUSG00000027015	Cybrd1	1.46432837275175e-15	2.53986933597401e-13	2.6350249116206	0.330207096351012	5.97793117472911	2.21385095723502	0.0070789369564551	0.156476152764395	0.0775544871735155	0.156476152764395
89	ENSMUSG00000031075	Ano1	1.45590054968414e-15	2.53986933597401e-13	3.19941709166942	0.400897886137795	3.10932059714811	3.26374385607163	0.0839470315100367	0.157131641154592	0.147393998204422	0.157131641154592
90	ENSMUSG00000045201	Lrrc3b	1.73484406149135e-15	2.97564308636022e-13	-4.35764276019527	0.547513753568617	1.81244546859629	6.05644070006084	0.0858760326877896	0.363780932832405	0.2437558100929	0.363780932832405
91	ENSMUSG00000031610	Scrg1	2.30598849015026e-15	3.91181805741203e-13	2.87398436848388	0.36270868477115	3.88544597168471	2.58509617422327	0.0866296399908471	0.0473207714296058	0.110706745021779	0.110706745021779
92	ENSMUSG00000029168	Dpysl5	2.51192529305311e-15	4.21484682052835e-13	-1.94319726916288	0.245569207621596	5.23450806418722	1.16208563811643	0.00930698798387611	0.027294199580882	0.081149365613972	0.081149365613972
93	ENSMUSG00000026796	Fam129b	3.00204625054725e-15	4.98307397523634e-13	-2.28257936881174	0.289270194529204	5.1427631687503	1.66346326700905	0.00361270009523091	0.121903168069214	0.0821233177725477	0.121903168069214
94	ENSMUSG00000055471	Alk	3.82099343618086e-15	6.27496549726851e-13	3.70819937379784	0.471741177179647	1.16095250633897	4.27478247288254	0.0230777416446158	0.163871876020546	0.310731865725643	0.310731865725643
95	ENSMUSG00000036687	Tmem184a	6.19341648106918e-15	1.00639758124489e-12	-2.29984723024983	0.29485428827467	3.74058171873448	1.60878263146757	0.0141959195979192	0.0132958888036088	0.116212657373024	0.116212657373024
96	ENSMUSG00000005087	Cd44	7.84263341074977e-15	1.26111179126817e-12	-2.45662235323693	0.316163685069036	5.30336327330859	1.93044938683472	0.0051876102693078	0.144751603365341	0.0804984947515582	0.144751603365341
97	ENSMUSG00000020905	Usp43	9.83578789678266e-15	1.56530987384159e-12	-2.55169733041274	0.329618680569869	3.75614175076115	2.02115596971271	0.0473814363319668	0.0373788010456084	0.115591275538965	0.115591275538965
98	ENSMUSG00000003559	As3mt	1.1184191318055e-14	1.76173838139607e-12	-4.24850823539121	0.549967776841814	2.37346161147616	5.77790413453327	0.121131242690633	0.332565590655858	0.196897825090113	0.332565590655858
99	ENSMUSG00000020658	Efr3b	1.1610414709524e-14	1.81040375627194e-12	2.88870230914035	0.374172247015988	4.53282734445708	2.67138615377423	0.110141549753621	0.0998657559018695	0.0923556671025232	0.0998657559018695
100	ENSMUSG00000031327	Chic1	1.46927009587816e-14	2.26811224700712e-12	2.34874520670353	0.305421316303409	4.39254564975126	1.68216609078075	0.0442593307563519	-0.0102782345352233	0.095663939922409	0.095663939922409
101	ENSMUSG00000043639	Rbm20	1.77735248920964e-14	2.71653370058706e-12	4.1893526267365	0.546499865251769	2.40430581180134	5.62359715260744	0.136060425319069	0.311932728761234	0.194568235569672	0.311932728761234
102	ENSMUSG00000074818	Pdzd7	1.97894028450767e-14	2.99499031097499e-12	1.8913587673384	0.247172172430568	5.70083044112227	1.13692398086808	0.013802347077804	0.0658883839618605	0.0778387771582659	0.0778387771582659
103	ENSMUSG00000022619	Mapk8ip2	2.04681730307324e-14	3.06764259296521e-12	3.30884417774718	0.432661428676955	3.22189987933903	3.44642440364194	0.139794612862844	0.0625672194603076	0.140999254934332	0.140999254934332
104	ENSMUSG00000114432	AC160962.1	2.22609461167552e-14	3.30425216542645e-12	-3.94662848258523	0.516787829808655	1.28016706073267	4.7039696575673	0.103288899479686	-0.0642804698529397	0.297315592077824	0.297315592077824
105	ENSMUSG00000027800	Tm4sf1	3.14185269397799e-14	4.61912190827983e-12	-2.60349209182389	0.342910477379462	7.47013010631262	2.17455643625279	0.00276944893246574	0.17361194431245	0.0817467993401486	0.17361194431245
106	ENSMUSG00000037685	Atp8a1	3.5988852608349e-14	5.2411312991989e-12	2.28723036469786	0.301955555677384	4.17668397402813	1.63222732940458	0.03532559523292	0.0431750385743428	0.101440141173737	0.101440141173737
107	ENSMUSG00000046879	Irgm1	3.65894507816643e-14	5.27879767959395e-12	-1.74466345655129	0.230392328113145	6.85853658383777	0.919669569843358	0.00128472332452175	0.00685827274511929	0.078336213955571	0.078336213955571
108	ENSMUSG00000003477	Inmt	4.09543382114462e-14	5.85381591638977e-12	3.86746003530235	0.511709093316142	1.71485691016974	4.77658983827642	0.13991448876996	0.221855137327743	0.252854805503683	0.252854805503683
109	ENSMUSG00000025789	St8sia2	4.35902674816968e-14	6.17342164325645e-12	3.63356070729275	0.481278601915612	1.3745542219843	4.08880624345049	0.0603600254428095	0.0996114987771414	0.287083613549959	0.287083613549959
110	ENSMUSG00000005220	Corin	5.11287560198275e-14	7.17522369707343e-12	2.98275503273711	0.396168599541036	3.77471684374302	2.84244506711301	0.120565409778479	0.0961805796183212	0.114858929114979	0.114858929114979
111	ENSMUSG00000048636	A730049H05Rik	6.31208776784899e-14	8.72037713112021e-12	-2.30464411308359	0.307226924455766	4.92694457183056	1.70668140612391	0.0139478296992337	0.12763474496659	0.0849664340840333	0.12763474496659
112	ENSMUSG00000054321	Taf4b	6.32689148594587e-14	8.72037713112021e-12	2.14471475167628	0.285918802618357	4.55241921092707	1.47803988384621	0.0247736373160085	0.097850705220064	0.0919217650993844	0.097850705220064
113	ENSMUSG00000029361	Nos1	6.40741117497428e-14	8.75320409805999e-12	2.71537544075649	0.362075420913387	3.23306359748551	2.29914474223176	0.0562637187612463	0.0526932899296471	0.140384196883163	0.140384196883163
114	ENSMUSG00000001349	Cnn1	6.97293304262469e-14	9.44220766482433e-12	-1.75659215567312	0.234575748905193	5.98410560767698	0.94200605096619	0.00497796704793597	0.0154235961451705	0.0775607059137122	0.0775607059137122
115	ENSMUSG00000005360	Slc1a3	7.14912247495493e-14	9.59660901268515e-12	1.82502405517447	0.243820844562757	5.1678398494361	1.03143379178751	0.00732849259031118	0.0329464464070276	0.0818444137746332	0.0818444137746332
116	ENSMUSG00000040118	Cacna2d1	7.37862369287708e-14	9.819294305771e-12	-3.86629683566861	0.516818840216673	3.03615775254535	4.66015862136554	0.248919067454383	-0.029314998810369	0.151733502949977	0.151733502949977
117	ENSMUSG00000048826	Dact2	7.495981404491e-14	9.89021067872885e-12	2.47393973946116	0.330790224971692	5.2253069718082	1.96741995786974	0.012967858130835	0.151165401274399	0.081241391009089	0.151165401274399
118	ENSMUSG00000033684	Qsox1	8.35557988999844e-14	1.09309395560937e-11	1.84998765026814	0.247834944685625	8.07988439321145	1.03466783700844	0.00114823185715821	0.00876619959914446	0.0909850078538317	0.0909850078538317
119	ENSMUSG00000043518	Rai2	1.23762582259367e-13	1.6054814977629e-11	2.6347138506358	0.35543287369092	4.6602514590511	2.23411415565986	0.0284571688142029	0.161041622736075	0.0896576139301764	0.161041622736075
120	ENSMUSG00000113007	Gm8700	1.49110135004319e-13	1.91817762838473e-11	3.58958898254075	0.485870793983469	1.10164731071043	3.88950904729466	0.0364870859365725	-0.00653167565997859	0.317618556732617	0.317618556732617
121	ENSMUSG00000005474	Myl10	1.54934162375498e-13	1.96042513491029e-11	3.54251188041798	0.479829726334891	1.07810875964904	3.84180439596541	0.0249627042822691	0.0712713820860501	0.320392145129656	0.320392145129656
122	ENSMUSG00000046607	Hrk	1.54702333612095e-13	1.96042513491029e-11	2.30671086324778	0.312433268599356	4.01199591413986	1.68492208137448	0.0400121525371791	0.0707973216964252	0.106409668454337	0.106409668454337
123	ENSMUSG00000022358	Fbxo32	1.87609318372018e-13	2.33558471589423e-11	2.39128243488676	0.325019916198388	4.46120024751123	1.84223504013011	0.0111275117112502	0.14732940717716	0.0940007562840762	0.14732940717716
124	ENSMUSG00000116076	Fbxo32	1.87609318372018e-13	2.33558471589423e-11	2.39128243488676	0.325019916198388	4.46120024751123	1.84223504013011	0.0111275117112502	0.14732940717716	0.0940007562840762	0.14732940717716
125	ENSMUSG00000040254	Sema3d	1.99123827265211e-13	2.45909961719445e-11	-2.06781765538564	0.281359353361893	6.07654089879404	1.37775665964643	0.00608690802689716	0.112657720559436	0.0776594441505695	0.112657720559436
126	ENSMUSG00000071226	Cecr2	2.02180009872751e-13	2.47702604159179e-11	2.01526099253016	0.274284184855498	4.87733643902249	1.22447946436787	0.0271073447640397	-0.0194868398093085	0.0857403763287276	0.0857403763287276
127	ENSMUSG00000028541	B4galt2	2.04120837812485e-13	2.47986694479448e-11	-2.76766885345228	0.376755078900863	3.25805357692949	2.45350633497658	0.0738965561518174	0.120489781680216	0.139020028064576	0.139020028064576
128	ENSMUSG00000049281	Scn3b	2.05624777439719e-13	2.47986694479448e-11	2.39453282860261	0.326004677256328	4.29877613925621	1.84767109968829	0.0261513765458411	0.133267197843663	0.0980715135625095	0.133267197843663
129	ENSMUSG00000044770	Scml4	2.31900384735715e-13	2.77507460400405e-11	3.6813492576228	0.502299935209826	2.40520579374723	4.27992108256357	0.183957217504736	0.0838195019747563	0.194500619862957	0.194500619862957
130	ENSMUSG00000103357	Gm7804	3.09145097059437e-13	3.67097912562041e-11	3.89098588474442	0.53371711243455	2.05107589849097	4.81103151003379	0.204542701146992	0.131832503165127	0.22273823301122	0.22273823301122
131	ENSMUSG00000041324	Inhba	3.14192035536213e-13	3.70242935310879e-11	-2.37176227266369	0.325426284844468	3.72274131587531	1.81356829545824	0.0419194291493751	0.115569835911866	0.116933971152134	0.116933971152134
132	ENSMUSG00000032554	Trf	3.2869879614621e-13	3.84403281523412e-11	-1.87420010075938	0.257371342057469	8.41382377681114	1.08937024506355	0.000598686337900591	0.0438793633591093	0.0987613252307937	0.0987613252307937
133	ENSMUSG00000026547	Tagln2	3.35314966044311e-13	3.86287845584032e-11	-2.03961595712057	0.280190225837803	8.11090886003934	1.34221785094831	0.000480351998652161	0.117279491983906	0.0916195254067853	0.117279491983906
134	ENSMUSG00000062785	Kcnc3	3.33805557642508e-13	3.86287845584032e-11	2.70694186742466	0.371832372344499	3.82449128761794	2.36417145783296	0.052615662262159	0.154773307422849	0.112947202835803	0.154773307422849
135	ENSMUSG00000024421	Lama3	3.52130070285161e-13	4.02654214443854e-11	2.09326853095091	0.287821827267974	4.51954463256011	1.3901798408984	0.0316083352500523	0.0629515373719293	0.0926537711277612	0.0926537711277612
136	ENSMUSG00000027082	Tfpi	3.7759169637633e-13	4.28594339482457e-11	-1.68914014778858	0.232556308237714	6.93920587156071	0.886014203070465	0.00258521519290865	0.034984624068468	0.0785384395588234	0.0785384395588234
137	ENSMUSG00000034786	Gpsm3	3.87553352400986e-13	4.36690591314892e-11	-2.28954220937922	0.315370965065831	3.75132937864989	1.68389108984524	0.0334055831456902	0.105706955962444	0.11578268526414	0.11578268526414
138	ENSMUSG00000034320	Slc26a2	4.24747913480918e-13	4.75132865246734e-11	1.69333271463335	0.233645895555451	5.58397100629405	0.900613662679406	0.00343449496148361	0.0470667024699403	0.0784511118033796	0.0784511118033796
139	ENSMUSG00000055805	Fmnl1	4.54078582208666e-13	5.04288566442819e-11	-1.80532787939285	0.249410516329001	6.03946065132708	1.04387314207948	0.015687637606404	0.0669505079505322	0.0776207708768444	0.0776207708768444
140	ENSMUSG00000030541	Idh2	5.29857011794899e-13	5.84243049362704e-11	-3.1283627957359	0.433446527987621	6.36432431038059	3.16144720567279	0.0018580831887008	0.279955755748085	0.0776495394657537	0.279955755748085
141	ENSMUSG00000042453	Reln	5.73526044714087e-13	6.27909329946905e-11	3.17533259716042	0.440612545577846	4.29504598250308	3.25778842916157	0.0883669671433694	0.202842155837514	0.0981705228853982	0.202842155837514
142	ENSMUSG00000058952	Cfi	6.21011638930106e-13	6.7510962465944e-11	1.74917923016472	0.243083771773587	5.30823419823456	0.97405014122088	0.00817967826911754	0.0620225060421104	0.0804549018803922	0.0804549018803922
143	ENSMUSG00000022587	Ly6e	7.12088705904893e-13	7.68707227486281e-11	1.66138183169595	0.231483925637422	7.07947606295685	0.836373556223357	0.0013687009989343	0.00902714777174659	0.0790085107438331	0.0790085107438331
144	ENSMUSG00000026205	Slc23a3	8.43842458185244e-13	9.04610835208723e-11	2.00324686172081	0.280024048560254	4.976803594693	1.29799555802477	0.0107141525207257	0.106906049137388	0.0842344094347146	0.106906049137388
145	ENSMUSG00000043342	Hoxd9	8.97734956579535e-13	9.55747208601261e-11	-2.20293506348274	0.308303748575797	3.82760576529137	1.52694786605433	0.0297467634224827	0.0590919839247914	0.11283003865635	0.11283003865635
146	ENSMUSG00000071656	Lrrn4cl	1.16772506114418e-12	1.23466929923854e-10	1.7418780510401	0.245019690470447	5.39556357495661	0.95438142443856	0.0103268382182782	0.0448477630692008	0.0797251348590726	0.0797251348590726
147	ENSMUSG00000015222	Map2	1.29625794331017e-12	1.36124720210062e-10	-3.19362959265573	0.450142561322308	3.00376366658697	3.21487557829555	0.1502425881571	0.0436256440549385	0.153699900113611	0.153699900113611
148	ENSMUSG00000040136	Abcc8	1.39543402309698e-12	1.45549425773974e-10	3.46569616197702	0.489193918012989	1.27600887324715	3.69854532571857	0.0611918667516361	0.0578460827182362	0.297774167379712	0.297774167379712
149	ENSMUSG00000027797	Dclk1	1.56384500842788e-12	1.62020640235578e-10	1.67112507627385	0.236411721845584	5.90704122675671	0.889405242913796	0.00633313427615412	0.0581762866593676	0.0775026190628364	0.0775026190628364
150	ENSMUSG00000026278	Bok	1.84527081003854e-12	1.89902969963766e-10	-1.65518394726918	0.234921040235599	5.47298754618185	0.875272159356037	0.00362672952814665	0.0631007574303066	0.079155113189917	0.079155113189917
151	ENSMUSG00000031734	Irx3	1.96741478541597e-12	2.01132331407062e-10	1.97074437894155	0.280063614563035	4.38345001130182	1.24048721636317	0.0217628330136897	0.072408659766635	0.0958906092894786	0.0958906092894786
152	ENSMUSG00000032359	Ctsh	1.9951988950335e-12	2.0263082462258e-10	2.22575409706921	0.316391098311991	7.31856423384371	1.60631838269539	0.00242899614024158	0.14772599449636	0.080365844825606	0.14772599449636
153	ENSMUSG00000029311	Hsd17b11	2.18241550026622e-12	2.20195739069344e-10	1.65286989707138	0.235374355128304	5.85366632782216	0.858373768529368	0.00559927751536345	0.0428758469045661	0.0775023530627337	0.0775023530627337
154	ENSMUSG00000040003	Magi2	2.20063772099142e-12	2.20592496746393e-10	3.06328435035372	0.436294384280629	4.90115450533539	3.04353665104237	0.074333396078329	0.211195788553891	0.0853631242217366	0.211195788553891
155	ENSMUSG00000040699	Limd2	2.62591016672102e-12	2.61523711249499e-10	-1.88564872170226	0.269516338598601	5.86416884344203	1.15386819862312	0.00375283811634375	0.105205747041049	0.0774988792398263	0.105205747041049
156	ENSMUSG00000000416	Cttnbp2	3.03262642869265e-12	3.00093937049542e-10	3.62232553796502	0.519240208979927	1.5305150029801	4.25455865479552	0.133519319414845	0.264213135456958	0.270896272517431	0.270896272517431
157	ENSMUSG00000033715	Akr1c14	3.55080888181329e-12	3.49132717888865e-10	-1.61259546848956	0.231894783306192	6.68401529380918	0.81755685106207	0.002675724120099	0.0440962853350925	0.0779870616668398	0.0779870616668398
158	ENSMUSG00000004665	Cnn2	3.60412932852691e-12	3.52132559775126e-10	-1.71342755237154	0.246469153849574	7.44949767061749	0.953646645726967	0.000986995773422949	0.0901335699255642	0.081534059910613	0.0901335699255642
159	ENSMUSG00000020303	Stc2	4.02078131294823e-12	3.9036981841498e-10	1.78251716448599	0.256978339890195	4.51774866083648	0.99932438694577	0.00636247896970967	0.0512802140798118	0.0926943217893715	0.0926943217893715
160	ENSMUSG00000080942	Zfp36l1-ps	4.05754760163583e-12	3.91477264540327e-10	2.69281949084736	0.388284993870572	3.74997267774449	2.31583294159321	0.110311082731895	0.0652512904018353	0.115836771965711	0.115836771965711
161	ENSMUSG00000052889	Prkcb	4.88583943835504e-12	4.684639963347e-10	2.76963191288015	0.400881514024046	4.63725389211265	2.49410546579671	0.0645695743566968	0.17648940807262	0.090122851052358	0.17648940807262
162	ENSMUSG00000052085	Dock8	6.13659586751908e-12	5.84756977820321e-10	1.70704418719453	0.248245272689619	8.127754048544	0.916011665824112	0.000467287473651888	0.0517973484185008	0.0919712856454628	0.0919712856454628
163	ENSMUSG00000036136	Fam110c	6.96645168608394e-12	6.59761439742809e-10	1.58512007577206	0.231122940195496	6.90618417245116	0.81419620292507	0.00167573543830046	0.0738423977371858	0.078450984788616	0.078450984788616
164	ENSMUSG00000037621	Atoh8	7.10086133298963e-12	6.6570169672321e-10	-2.33143857258466	0.340077455650182	5.15752904671808	1.76946495633048	0.00505484607111254	0.16842416769114	0.0819579040638194	0.16842416769114
165	ENSMUSG00000083282	Ctsf	7.11542268312041e-12	6.6570169672321e-10	1.58424093139026	0.231096647837823	7.02156415717153	0.781025101460731	0.0013161162699788	0.0337830122963348	0.0787923746928391	0.0787923746928391
166	ENSMUSG00000004360	9330159F19Rik	7.68809404301646e-12	7.14946432180995e-10	-2.59240096673759	0.37877098996869	3.21152703750366	2.0644996730934	0.0736273414378647	-0.0132062896993632	0.141573852824928	0.141573852824928
167	ENSMUSG00000036885	Arhgef26	7.89079340221474e-12	7.29402261975982e-10	-2.49580301511318	0.36485590918562	3.79673387035548	2.02845360843561	0.0545486798026549	0.145131071898843	0.114004193993937	0.145131071898843
168	ENSMUSG00000049892	Rasd1	8.06047029986352e-12	7.40651666779721e-10	2.9182699852083	0.426805609160944	4.39457651512835	2.7734855455838	0.0332258855122603	0.240018656504607	0.095613531217187	0.240018656504607
169	ENSMUSG00000112719	Gm45925	8.34446500370561e-12	7.62210096226056e-10	3.31076272614564	0.484560619249185	1.43865431854442	3.57010374112319	0.0693629289465341	0.282835561644197	0.280324361724791	0.282835561644197
170	ENSMUSG00000024014	Pim1	9.00695655383592e-12	8.17884637185678e-10	1.70669548526893	0.25019210308131	8.19449743317965	0.929668397681458	0.000478219619861806	0.0693037226929605	0.0934159130465117	0.0934159130465117
171	ENSMUSG00000073002	Vamp5	1.09064873786218e-11	9.78857242231304e-10	-2.32082166537499	0.341598613913973	5.96954972367028	1.75589149637572	0.00182898205528156	0.17320543748664	0.0775463488313387	0.17320543748664
172	ENSMUSG00000102671	Vamp5	1.09064873786218e-11	9.78857242231304e-10	-2.32082166537499	0.341598613913973	5.96954972367028	1.75589149637572	0.00182898205528156	0.17320543748664	0.0775463488313387	0.17320543748664
173	ENSMUSG00000018417	Myo1b	1.11800885998605e-11	9.97612876971369e-10	1.6537946530075	0.243547903436646	5.39962232064883	0.864224900095287	0.00927985256000343	0.0453624896905376	0.0796935193425756	0.0796935193425756
174	ENSMUSG00000042581	Thsd7b	1.16623734056272e-11	1.02875461864381e-09	2.71162855715196	0.399689755911217	3.68051092212759	2.23688442002578	0.120948733253065	-0.0821917452065952	0.118679118217487	0.118679118217487
175	ENSMUSG00000044229	Nxpe4	1.16528173104158e-11	1.02875461864381e-09	2.0802858770364	0.306625495263053	4.20983924078039	1.41109983227351	0.0392410993534623	0.101787692164506	0.100499307819186	0.101787692164506
176	ENSMUSG00000034159	2310007B03Rik	1.40253426149019e-11	1.23016598833091e-09	3.32322365214112	0.491772510037487	0.968464645510615	3.33522076177059	0.0291394466633359	-0.00154428525640907	0.33362085577952	0.33362085577952
177	ENSMUSG00000015342	Xk	1.47362713930849e-11	1.28521933048052e-09	-3.56809081867958	0.528568913477443	1.69262164822061	4.07897563513055	0.164106819670828	0.160385690362798	0.254970824771259	0.254970824771259
178	ENSMUSG00000114905	Gm48113	1.62352159027521e-11	1.40799453871227e-09	5.96008768900066	0.88475778100998	2.28692113624058	10.6600074627084	0.970631358512462	-0.966614002843443	0.203563138074093	0.203563138074093
179	ENSMUSG00000038128	Camk4	1.79121655268843e-11	1.54474915775705e-09	-1.60124280205898	0.238205673592521	5.40352839627743	0.791085350884333	0.0054496352667452	0.0219151116590398	0.0796632791307551	0.0796632791307551
180	ENSMUSG00000023067	Cdkn1a	2.72983411511504e-11	2.34113606861283e-09	-2.19371671475767	0.329364452890437	3.19058963815327	1.47286121735577	0.019978645877166	0.0164504915898533	0.14274276836456	0.14274276836456
181	ENSMUSG00000019790	Stxbp5	3.01714430954836e-11	2.57324070201647e-09	1.57217027348217	0.236568423982287	6.37927263849912	0.806382683781425	0.00629364566823056	0.0747899457506811	0.0776532831699642	0.0776532831699642
182	ENSMUSG00000024501	Dpysl3	3.31338064957889e-11	2.81036577404117e-09	-1.63324229605948	0.246269736117304	5.10147992965547	0.82467054324039	0.00836892931693369	0.0221641006194397	0.0826042450739965	0.0826042450739965
183	ENSMUSG00000022722	Arl6	3.61729422944085e-11	3.05137546556713e-09	-1.58007481227916	0.238719420671195	5.31981923592144	0.81537725228804	0.00512796132019257	0.0778549493902209	0.0803524813881937	0.0803524813881937
184	ENSMUSG00000064254	Ethe1	3.67023424961545e-11	3.07920685387574e-09	-1.54410395963046	0.233360650237563	6.01715753464214	0.780625743139099	0.00290716567536107	0.0787786239435859	0.0775961413036918	0.0787786239435859
185	ENSMUSG00000082196	Gm14231	4.00564043569311e-11	3.34243629220511e-09	2.76063581329322	0.418033109749874	3.32232252913844	2.29140110750894	0.126534963987377	-0.12019986471513	0.135592557283348	0.135592557283348
186	ENSMUSG00000028825	Rhd	4.16531633827236e-11	3.45698861902744e-09	3.28763463660778	0.498271818374157	1.24077441445804	3.3475770073079	0.0707253669396352	0.0605428282615466	0.301686840539199	0.301686840539199
187	ENSMUSG00000030844	Rgs10	4.21724588313179e-11	3.48137030470083e-09	-1.87422347467075	0.284135253932245	5.54085462362205	1.15069350093464	0.00372212173488102	0.117377142055831	0.0787097228537558	0.117377142055831
188	ENSMUSG00000025037	Maoa	4.29745026092686e-11	3.52870955733659e-09	-1.56581484914563	0.237480647696317	7.66322980471488	0.761313227421864	0.000554510903882032	0.0316709701965947	0.0840410761415111	0.0840410761415111
189	ENSMUSG00000041559	Fmod	4.79359050106863e-11	3.91527283412679e-09	1.72389809494328	0.262101744864608	4.55501960147406	0.913522629521281	0.0111812930021983	0.0162877532435084	0.09186469398941	0.09186469398941
190	ENSMUSG00000008461	Fut1	5.28229837585683e-11	4.29172842253168e-09	3.34487091334149	0.509674895073264	1.30684915238576	3.56808313802163	0.0952638987822382	0.169279488650563	0.294388849219676	0.294388849219676
191	ENSMUSG00000110685	Gm5373	6.70769304206795e-11	5.42129096808393e-09	2.58102902319839	0.395435668269833	3.10761228825227	2.12739086955961	0.0870603571390906	0.0740366728382632	0.147493694470923	0.147493694470923
192	ENSMUSG00000090042	Gm8550	6.77253178434068e-11	5.445186101816e-09	3.42031414531262	0.524137073524589	1.42068740968271	3.73721089143427	0.129875736602307	0.154682057955927	0.282203771162074	0.282203771162074
193	ENSMUSG00000027217	Tspan18	7.0583419720295e-11	5.64557642602173e-09	-1.49698997561227	0.229620389017771	5.85707359005867	0.701308760229601	0.00158726892057558	0.0346815612100602	0.0775010156584329	0.0775010156584329
194	ENSMUSG00000031770	Herpud1	7.22159419654733e-11	5.7463788459846e-09	1.92229398824046	0.29501219866828	6.75854132510454	1.21300289000333	0.001154062154356	0.129394233890283	0.0781262600302835	0.129394233890283
195	ENSMUSG00000002068	Ccne1	8.97716339397581e-11	7.10669083655408e-09	-1.8603982198074	0.286954872961653	3.98814490888122	1.13713617981849	0.0117375795887424	0.111777069085915	0.10718293326253	0.111777069085915
196	ENSMUSG00000041141	Pnmal1	9.19289707085784e-11	7.24034449402207e-09	3.23324568145216	0.498983776664182	0.923475660166135	3.17162367124368	0.0342774979400583	0.010047977378652	0.339199716121017	0.339199716121017
197	ENSMUSG00000032009	Sesn3	9.40434271395626e-11	7.36928114088035e-09	1.94141340593892	0.299775297245759	4.12800311700117	1.19824795574379	0.0319412726117484	0.052461417283233	0.102856570646427	0.102856570646427
198	ENSMUSG00000044807	Zfp354c	9.51707221340031e-11	7.41995170496266e-09	2.18658592469802	0.337726415113338	4.31648132983165	1.57121835958461	0.0251656637808571	0.145923033417103	0.0976049369743134	0.145923033417103
199	ENSMUSG00000079009	Gm14139	9.97146722972862e-11	7.73515274499099e-09	2.04599646172924	0.316356160269779	3.88556247542071	1.26930626808501	0.0394192612084638	-0.0225744966304177	0.110702569002493	0.110702569002493
200	ENSMUSG00000006731	B4galnt1	1.02558550756095e-10	7.91598174010918e-09	1.89800694930902	0.293666800285779	4.05933951807937	1.1295051685034	0.0244353376821087	0.0365347305876485	0.104924946703023	0.104924946703023
201	ENSMUSG00000073910	Mob3b	1.04278999617585e-10	8.00873093082914e-09	2.41679903722929	0.374081942749917	5.21712715463404	1.92020003577558	0.0150397292656033	0.194866220571725	0.0813242326820424	0.194866220571725
202	ENSMUSG00000032718	Mansc1	1.04955397346978e-10	8.02077459824407e-09	2.35706774427144	0.364891750391306	3.46407762792818	1.71770635833605	0.0712681051559551	-0.0075482888927163	0.128450879099492	0.128450879099492
203	ENSMUSG00000024937	Ehbp1l1	1.08484103542065e-10	8.24960150925543e-09	-1.49704940584933	0.23193421817526	6.01643411458851	0.733229781326789	0.00309487963009215	0.0730085006957102	0.0775953427107618	0.0775953427107618
204	ENSMUSG00000054146	Krt15	1.33266433473068e-10	1.00844800662929e-08	2.05910276653183	0.320562905373752	4.00217687302355	1.29621422145139	0.0474149165427195	-0.0171112159056075	0.106725947909772	0.106725947909772
205	ENSMUSG00000004558	Ndrg2	1.35045201463198e-10	1.01198678397446e-08	3.09639029464601	0.482200197543691	5.60120855717151	3.1553102936468	0.00367204867223262	0.345103497094529	0.0783527272733115	0.345103497094529
206	ENSMUSG00000054892	Txk	1.34705688152903e-10	1.01198678397446e-08	2.70662668427345	0.421477247902869	3.14601978774114	2.21401874270743	0.121193304703402	-0.100855379327016	0.145271301046262	0.145271301046262
207	ENSMUSG00000026308	Klhl30	1.49416235684487e-10	1.10891270685646e-08	-1.73592585020717	0.270985630610023	4.34098338524278	0.96978190235828	0.0131813765717283	0.0690065423445627	0.0969684414239392	0.0969684414239392
208	ENSMUSG00000026450	Chit1	1.49006725905368e-10	1.10891270685646e-08	3.50466772001205	0.547058233047915	3.01479341968451	3.89286070699809	0.295881758689109	-0.0358168103269226	0.153027306829151	0.153027306829151
209	ENSMUSG00000001123	Lgals9	1.51767462474342e-10	1.12097335799829e-08	-1.47097786969324	0.229711515515775	6.35250234381911	0.667403534504827	0.00150349478966824	0.0213349634186395	0.0776475757511631	0.0776475757511631
210	ENSMUSG00000022211	Carmil3	1.57781010548082e-10	1.15984069515749e-08	2.33982912400837	0.365732292084931	4.14870997480106	1.72281646528221	0.0983911697087906	0.0020792883098186	0.102248994501755	0.102248994501755
211	ENSMUSG00000031379	Pir	1.62968985159675e-10	1.19229963218479e-08	-3.24236370939572	0.507196895848952	2.45760316889327	3.28195869340423	0.195274422555096	-0.0351719648021826	0.190598614183122	0.190598614183122
212	ENSMUSG00000044162	Tnip3	1.66917589906839e-10	1.21542775254333e-08	-2.64652779349749	0.414228574920988	3.26710944204234	2.27952604456376	0.118847958811965	0.104018586234718	0.138530009609643	0.138530009609643
213	ENSMUSG00000020431	Adcy1	1.7740200807792e-10	1.27969850406488e-08	1.49260074185251	0.233959909379941	6.69501595813926	0.694332442296724	0.00409932124747881	0.0283698661564286	0.0780065375481266	0.0780065375481266
214	ENSMUSG00000079339	Ifit1bl1	1.76794185291965e-10	1.27969850406488e-08	3.31160678430723	0.519039937859214	1.39127563038434	3.6076437805362	0.118797875971575	0.27822953949756	0.28530580966777	0.28530580966777
215	ENSMUSG00000011589	Fsd1	1.81439437540462e-10	1.30273516154052e-08	2.33855926902512	0.366759107506307	3.61866254931378	1.75290262779185	0.0804378918324238	0.0598680973786475	0.12133047257581	0.12133047257581
216	ENSMUSG00000046844	Vat1l	1.82646030200479e-10	1.30532720750222e-08	1.50891328475506	0.23668241569613	6.5635698512991	0.750268069352793	0.00305558307126542	0.0809722657783681	0.0778032306654515	0.0809722657783681
217	ENSMUSG00000027253	Lrp4	1.86063146225166e-10	1.3236206397594e-08	2.58974341346934	0.406398452370602	3.92341365988679	2.21022292678941	0.0544634326139071	0.193276120519923	0.109367274849217	0.193276120519923
218	ENSMUSG00000054619	Mettl7a1	1.94886246789083e-10	1.38002706040508e-08	2.15094871811682	0.33791695975048	4.92212032042148	1.52499956241492	0.0083705613120217	0.16291124621849	0.0850397045415083	0.16291124621849
219	ENSMUSG00000037872	Ackr1	2.1910020921807e-10	1.54440636059331e-08	-2.91983736849213	0.46001116252933	2.68281171696616	2.70976158397976	0.142843236571689	0.0473148964868723	0.17457216790569	0.17457216790569
220	ENSMUSG00000029597	Sds	2.375466212508e-10	1.66682145102209e-08	1.89744206736875	0.299523600082594	4.40441951361517	1.10291115619994	0.039201320994731	-0.0106697753775208	0.0953702595149253	0.0953702595149253
221	ENSMUSG00000050201	Otop2	2.43586134377321e-10	1.70146568162113e-08	3.31149504089902	0.523060804394459	1.50729439805932	3.54943368981196	0.137137649647263	0.187404685405646	0.273251257993405	0.273251257993405
222	ENSMUSG00000025507	Pidd1	2.47141888107787e-10	1.71852672374771e-08	-1.56874294236635	0.247875312980378	5.52020010994643	0.812016930709416	0.00954911628309862	0.0826141398945817	0.0788401748915998	0.0826141398945817
223	ENSMUSG00000076441	Ass1	2.48643488468903e-10	1.7212150365446e-08	-1.63235830395821	0.257965212329175	4.38575024272608	0.872062393441465	0.00398592974635394	0.0868694498674814	0.0958331464117006	0.0958331464117006
224	ENSMUSG00000064036	Mro	2.86999450003253e-10	1.97786183468759e-08	1.56349067243693	0.247951020245286	5.47974850092866	0.739036410925909	0.0131110156914684	-0.00600415808306453	0.0791085469695489	0.0791085469695489
225	ENSMUSG00000072915	Gm12258	2.89296950938324e-10	1.98483423628218e-08	1.99562751012081	0.316544775822159	3.75594701586281	1.21221718047285	0.0347018850139689	-0.0128788441045319	0.115599007636483	0.115599007636483
226	ENSMUSG00000028937	Acot7	3.0369427023735e-10	2.07439311931592e-08	-2.24249445557839	0.356127813270768	7.2390042681679	1.66082683825197	0.00182785628850756	0.188412672789021	0.0798167399229286	0.188412672789021
227	ENSMUSG00000028024	Enpep	3.08253648439597e-10	2.09626060394804e-08	2.23202749817153	0.354595720906196	5.43435515150944	1.64546977612014	0.00598154302109755	0.18262564490638	0.0794309318259271	0.18262564490638
228	ENSMUSG00000005338	Cadm3	3.11537937423768e-10	2.10930313158364e-08	-1.55425608437553	0.246984664153481	5.47957278399979	0.756166154176635	0.0123923855748185	0.0269233162140976	0.0791097509156933	0.0791097509156933
229	ENSMUSG00000096146	Kcnj11	3.15022654747752e-10	2.12358284774718e-08	3.06252868667954	0.486795690626248	0.838117162779824	2.82126816417234	0.00542118138265364	0.00400829005710574	0.350033885235775	0.350033885235775
230	ENSMUSG00000039976	Tbc1d16	3.17410345569566e-10	2.13037543676408e-08	1.59026525416248	0.252823271346401	4.84514163502173	0.784679404966068	0.00961251465834199	0.0228828995755703	0.0862668951431016	0.0862668951431016
231	ENSMUSG00000025348	Itga7	3.4444318396781e-10	2.30180494844636e-08	-1.98293052416214	0.315887721835945	7.90089639991494	1.29934610246422	0.00116276068513364	0.148514818524922	0.0876517097281087	0.148514818524922
232	ENSMUSG00000034981	Parm1	3.8637526310576e-10	2.57089436920846e-08	1.45152288516824	0.231893602977609	6.21949624046011	0.692039579704261	0.00297102996686518	0.0719839373507914	0.0776909346860403	0.0776909346860403
233	ENSMUSG00000038602	Slc35f1	3.89216873775e-10	2.5786870731608e-08	3.22513610516732	0.515338077883084	3.52215985696324	3.43913887047562	0.143044288864193	0.255315712910155	0.125693199220835	0.255315712910155
234	ENSMUSG00000033450	Tagap	4.23197686383445e-10	2.79183875414583e-08	1.50466052271429	0.240929856632683	5.75513399994756	0.74885762156491	0.00223712403507171	0.0848336696904962	0.077647658664959	0.0848336696904962
235	ENSMUSG00000040675	Mthfd1l	4.32787178689245e-10	2.84295135209612e-08	1.45013050291022	0.232328696467518	7.10571977178881	0.67891279468	0.00184642603390473	0.0582151390146046	0.0791185087695397	0.0791185087695397
236	ENSMUSG00000036306	Lzts1	5.02178948290528e-10	3.28480356981393e-08	2.33352857147032	0.375260558077195	3.92666085800097	1.80259126189858	0.0260739131573523	0.18515681651526	0.109254715376554	0.18515681651526
237	ENSMUSG00000020227	Irak3	5.28586149165709e-10	3.4429469977515e-08	1.6057654460951	0.258561790777579	4.99853215665485	0.802966757067985	0.0163514751429653	0.0204259707396443	0.0839298243321977	0.0839298243321977
238	ENSMUSG00000034258	Flvcr2	5.42864891847653e-10	3.51597561390026e-08	2.67781142186416	0.431474681546128	3.7626191164132	2.37460668429824	0.0660132245159009	0.213242376707097	0.115334730275808	0.213242376707097
239	ENSMUSG00000054136	Adm2	5.44353288671479e-10	3.51597561390026e-08	1.52724737838404	0.246101830369817	5.13550832352147	0.767103669377552	0.00864331733351203	0.0755545613455896	0.0822058490335494	0.0822058490335494
240	ENSMUSG00000046589	Lrrc8e	5.66404940927926e-10	3.64316378046016e-08	1.64591747457577	0.265491694572852	4.61176221065172	0.863377781183645	0.0150790264502676	0.048251575111582	0.0906497333804789	0.0906497333804789
241	ENSMUSG00000036381	P2ry14	5.88593389662512e-10	3.77017267892954e-08	3.89631319713352	0.629101677221832	1.36816039623611	5.02929966338704	0.0350475089519548	0.558605871473028	0.287766140312349	0.558605871473028
242	ENSMUSG00000030109	Slc6a12	6.09322762204626e-10	3.88682457857554e-08	4.98196518443965	0.805101014120246	2.24691312914802	8.22381830121556	0.108377750497542	0.863903713908632	0.206710165550217	0.863903713908632
243	ENSMUSG00000050288	Fzd2	6.43993790834831e-10	4.09108318893715e-08	1.45089797930194	0.234800936469857	7.46782118904064	0.686359076519015	0.000974532862807653	0.0675599579075387	0.0817226867878753	0.0817226867878753
244	ENSMUSG00000024986	Hhex	6.87388361218607e-10	4.33110780903332e-08	-1.74061752593582	0.282157182474043	4.00529641603782	0.922770721467832	0.0127938610999054	0.00451352638678861	0.10662515233263	0.10662515233263
245	ENSMUSG00000111314	Hhex	6.87388361218607e-10	4.33110780903332e-08	-1.74061752593582	0.282157182474043	4.00529641603782	0.922770721467832	0.0127938610999054	0.00451352638678861	0.10662515233263	0.10662515233263
246	ENSMUSG00000026003	Acadl	8.71467429297042e-10	5.46863524636522e-08	-1.40424180452502	0.22902722891382	6.62742343054194	0.640000870989006	0.000786604002505067	0.0597538426428747	0.0778936033734102	0.0778936033734102
247	ENSMUSG00000072235	Tuba1a	1.05875632668051e-09	6.61701271861016e-08	-1.82434132783522	0.299058089461834	8.33982171360584	1.10578927318135	0.00039761921623843	0.133755992092605	0.0968519666845787	0.133755992092605
248	ENSMUSG00000047787	Flrt1	1.1054825916343e-09	6.88118337381397e-08	1.65954560843836	0.272352035126082	6.78814247795938	0.915238245190893	0.00194357669885133	0.109319869857127	0.0781852388664929	0.109319869857127
249	ENSMUSG00000000326	Comt	1.38913118213869e-09	8.57760722346997e-08	-1.75956001919351	0.290513014937273	6.91284589601539	1.03009281256082	0.000592399983383227	0.126004317788533	0.0784680595031353	0.126004317788533
250	ENSMUSG00000098892	Comt	1.38913118213869e-09	8.57760722346997e-08	-1.75956001919351	0.290513014937273	6.91284589601539	1.03009281256082	0.000592399983383227	0.126004317788533	0.0784680595031353	0.126004317788533
251	ENSMUSG00000029153	Ociad2	1.52041632574673e-09	9.35086327512045e-08	-2.39367350063415	0.396160291684156	3.99001708792997	1.90723342034018	0.0711720164741079	0.164242448586805	0.107121620790678	0.164242448586805
252	ENSMUSG00000052026	Slc6a7	1.57931751154135e-09	9.67457318478726e-08	2.24178944136116	0.371400041309023	4.97925450334791	1.67321155864072	0.0122911390318149	0.194615846994701	0.0841996141369759	0.194615846994701
253	ENSMUSG00000034675	Dbn1	1.59777993366797e-09	9.74898372965709e-08	-1.38386727114062	0.2293383168268	6.89736046743916	0.613081784052819	0.000465312454049087	0.0477286835616523	0.0784287828933754	0.0784287828933754
254	ENSMUSG00000018845	Unc45b	1.69452857733666e-09	1.02985974993488e-07	1.49647479479185	0.248391079419462	8.11804200966055	0.685881111123097	0.000779338341393732	0.0167832462697349	0.0917678541613542	0.0917678541613542
255	ENSMUSG00000025993	Slc40a1	1.77422876177029e-09	1.07406938805678e-07	1.97740716459388	0.328623960936265	3.13129773246009	1.28850573057672	0.0158721157923445	0.128457886958359	0.146118445759815	0.146118445759815
256	ENSMUSG00000034687	Fras1	1.91899843225979e-09	1.1571710468279e-07	2.68318001500093	0.446860102764231	2.98385565550047	2.39945723960106	0.0500804764499606	0.249445450713728	0.154921828276642	0.249445450713728
257	ENSMUSG00000024892	Pcx	1.99107855050542e-09	1.19596418615378e-07	1.44215669610555	0.240418224876467	6.59173156681413	0.654196540278	0.00886040780321885	0.0289542914985074	0.0778409764759081	0.0778409764759081
258	ENSMUSG00000023809	Rps6ka2	2.20404216407007e-09	1.31875189483526e-07	1.42122398932769	0.237583120051698	5.80089895361509	0.673698175072352	0.00402919114812769	0.0806394172521213	0.077552147654458	0.0806394172521213
259	ENSMUSG00000019768	Esr1	2.44791996308203e-09	1.45901700656746e-07	2.5595268068286	0.429098412687282	4.88712556693784	2.18630377978715	0.0220753849167432	0.254112786739375	0.0855840625002727	0.254112786739375
260	ENSMUSG00000031891	Hsd11b2	3.09657046116302e-09	1.83366003473076e-07	1.87721450497274	0.31675486949328	4.33218118870873	1.17758066612126	0.026738802426528	0.12376166859503	0.0971958684349676	0.12376166859503
261	ENSMUSG00000037541	Shank2	3.11160970001711e-09	1.83366003473076e-07	1.73628292914599	0.293013907314032	5.54421271877845	1.00743210286845	0.0160224817141709	0.112763243104983	0.0786889223663684	0.112763243104983
262	ENSMUSG00000039384	Dusp10	3.11212624926772e-09	1.83366003473076e-07	-1.72819523772053	0.291650376547484	3.84740056238352	0.913732230130993	0.0154977739074664	0.00667047137630571	0.112092139302967	0.112092139302967
263	ENSMUSG00000038807	Rap1gap2	3.66821641646493e-09	2.15308961296461e-07	2.55592098645705	0.433317134517966	3.2537167700823	1.99426458124203	0.142390096409853	-0.0993339032366536	0.139255512190438	0.139255512190438
264	ENSMUSG00000032285	Dnaja4	3.76950533378872e-09	2.20416113021578e-07	1.63263526894414	0.276999400032529	4.50995314417826	0.821003496837218	0.0222219947517369	0.00447065576966786	0.0928710066758351	0.0928710066758351
265	ENSMUSG00000055044	Pdlim1	3.89361644349084e-09	2.26814177502521e-07	-1.40642056301009	0.238835797698225	7.72254187770168	0.643448892354265	0.000705135948042474	0.0618489294731866	0.0848586714451788	0.0848586714451788
266	ENSMUSG00000021806	Nid2	3.91884831010199e-09	2.27425794597911e-07	1.46369477135888	0.248607080179557	6.95646166106006	0.677702481219577	0.0141210881305701	0.0296061195051566	0.0785871323425371	0.0785871323425371
267	ENSMUSG00000030350	Prmt8	3.95438075871822e-09	2.28628373679151e-07	3.69393846847523	0.627570801236218	1.76779345895529	4.56616855534145	0.0745788677164939	0.516188798129908	0.247881453288166	0.516188798129908
268	ENSMUSG00000038916	Soga3	4.25471386824193e-09	2.45074693970338e-07	-2.74491897167179	0.467301898193066	1.94799599976956	2.41109319212168	0.0959476584590203	0.0924512713016829	0.231608937623243	0.231608937623243
269	ENSMUSG00000022415	Syngr1	4.49206788023734e-09	2.56829821730459e-07	-1.36439305787929	0.232634173052459	7.3530832862856	0.60605139518747	0.000537893161811553	0.0589381946765813	0.0806400945458907	0.0806400945458907
270	ENSMUSG00000060131	Atp8b4	4.4895218812539e-09	2.56829821730459e-07	2.46087663145575	0.419582036727207	2.65012641224012	1.89039978580247	0.0872458030052052	0.00478625603102097	0.176827825311022	0.176827825311022
271	ENSMUSG00000005803	Sqor	4.75918370829091e-09	2.7109785573759e-07	-1.36555435909124	0.233213588358606	5.59202315534509	0.592262527283232	0.00317806091826183	0.0378730828233665	0.0784048057743843	0.0784048057743843
272	ENSMUSG00000024646	Cyb5a	5.41638650740066e-09	3.07399847480677e-07	-1.849577277281	0.317042484846122	8.11190872054889	1.14689995602715	0.000501762605486745	0.150272143190619	0.0916402615661282	0.150272143190619
273	ENSMUSG00000015970	Chdh	5.64309308652075e-09	3.19093142771505e-07	3.75010762081238	0.643573780543734	1.18190662984624	4.71601680350654	0.0206882646002178	0.600592551904813	0.308332821157311	0.600592551904813
274	ENSMUSG00000027221	Chst1	6.2182559986359e-09	3.50332911864753e-07	2.5525026097589	0.439270245454482	5.31802547442038	2.18613089009777	0.0132414954105093	0.276196027401953	0.0803682240444395	0.276196027401953
275	ENSMUSG00000058921	Slc10a5	6.63943370376541e-09	3.7270159303646e-07	3.00713198420034	0.518488973637126	0.810418811540223	2.91727807751494	0.049625025684676	0.205906532308756	0.353621197990245	0.353621197990245
276	ENSMUSG00000037960	Card19	6.72101594892649e-09	3.75914214505718e-07	-1.99057967935281	0.343336527091814	6.77446086599708	1.33017820295826	0.00144573335311892	0.175374222900083	0.0781577355765796	0.175374222900083
277	ENSMUSG00000038393	Txnip	7.10329711978807e-09	3.95861363314688e-07	-1.62480686892888	0.280697413170619	4.01963008583371	0.799053023613428	0.0120207987261543	-0.00320352970379625	0.106165757914862	0.106165757914862
278	ENSMUSG00000024897	Apba1	7.23471736321267e-09	4.01735006963719e-07	2.78346719196891	0.481120618838878	3.19367823259122	2.46495503497911	0.204646003060595	-0.02883581262444	0.142569571747262	0.142569571747262
279	ENSMUSG00000000215	Ins2	7.7887604842003e-09	4.30950163421506e-07	-2.75097377357824	0.476526831897647	2.62839680519737	2.4950054231727	0.162277363490078	0.11853315188256	0.178339368787535	0.178339368787535
280	ENSMUSG00000043969	Emx2	8.13054297119048e-09	4.48254256593813e-07	1.41273042479782	0.245021978843468	5.71250714087742	0.649482029764225	0.0122638872537128	0.0511609300205347	0.0777897679208407	0.0777897679208407
281	ENSMUSG00000019785	Clvs2	8.16438077535574e-09	4.48517957399169e-07	2.26935913994015	0.393642277458241	3.37794108425518	1.73094236293198	0.0740026643284055	0.158428699575361	0.132721392985079	0.158428699575361
282	ENSMUSG00000113354	Gm20789	8.41026601126106e-09	4.60387505020698e-07	3.63137538443576	0.630444638551777	2.26965330522281	4.4330186855402	0.241427438948227	0.354763224469794	0.204916268458466	0.354763224469794
283	ENSMUSG00000075602	Ly6a	8.70043527907376e-09	4.74588761141561e-07	2.06606054834509	0.359046714942302	3.37521664195476	1.36256507304042	0.0605118479354107	0.0419671723296061	0.132859967330877	0.132859967330877
284	ENSMUSG00000002266	Zim1	8.84289336084484e-09	4.80661073279443e-07	3.25966075447573	0.566744750569136	4.81985546477687	3.57305600503799	0.0206200187888327	0.461179399657676	0.0866937700279743	0.461179399657676
285	ENSMUSG00000039661	Dusp26	9.86472161867426e-09	5.33513211740881e-07	2.17819818791773	0.379937825076378	3.40225792404275	1.52206718323559	0.0850350912562967	0.0383436330951646	0.131494035129356	0.131494035129356
286	ENSMUSG00000065954	Tacc1	9.88435437960044e-09	5.33513211740881e-07	1.5094546821789	0.263306000172185	7.25041557009777	0.766732090937546	0.0006076403384689	0.103387434251543	0.0798888237987083	0.103387434251543
287	ENSMUSG00000008136	Fhl2	1.03268298437821e-08	5.5545391044761e-07	-1.33478593042846	0.233139314081633	5.69210878225694	0.572855238603398	0.00365249441965577	0.0442964988084244	0.0778784152360255	0.0778784152360255
288	ENSMUSG00000022676	Snai2	1.11966593684789e-08	6.00148717608364e-07	1.3643736530382	0.238880693637622	5.45968852131309	0.578819540666099	0.00634780204777044	0.019108324370557	0.0792481766414166	0.0792481766414166
289	ENSMUSG00000061759	Armt1	1.16928588221724e-08	6.2457668386808e-07	1.32178237394213	0.231723141692694	5.86491912006444	0.566073618414136	0.00304471819121768	0.0493815633024183	0.077498703402681	0.077498703402681
290	ENSMUSG00000026200	Glb1l	1.26164809647155e-08	6.71588333283841e-07	1.69837133860604	0.298421679834919	5.84663182036595	0.866108612710483	0.056077472447119	-0.0551161579834422	0.0775057760461234	0.0775057760461234
291	ENSMUSG00000004567	Mcoln1	1.30575990178719e-08	6.92680948587248e-07	1.68093060187897	0.295662111538916	6.18136183363546	0.952557607539535	0.00333070988843319	0.127793416411043	0.0777106660524036	0.127793416411043
292	ENSMUSG00000094347	Olfr784	1.31540462759464e-08	6.95407576581455e-07	1.4599192537164	0.256844821924984	4.62935570675689	0.693423428980011	0.00866905399339618	0.0588486469671702	0.0902848398311186	0.0902848398311186
293	ENSMUSG00000037966	Ninj1	1.43087171569487e-08	7.53869169801423e-07	-1.65928708251988	0.292661144342318	6.97372351014945	0.928750741154511	0.00132557680964898	0.127150241301984	0.0786380948280611	0.127150241301984
294	ENSMUSG00000028278	Rragd	1.46763841544361e-08	7.70610007455887e-07	1.87134855378241	0.330317394092695	4.6646176609054	1.12158953493531	0.0740940022547409	0.0146633877605843	0.0895703690055419	0.0895703690055419
295	ENSMUSG00000046157	Tmem229b	1.48316395736581e-08	7.76122102029015e-07	2.20170523473293	0.388753480340554	4.35437217472202	1.63560690436739	0.07970002239348	0.146993880321861	0.0966251540686519	0.146993880321861
296	ENSMUSG00000021913	Ogdhl	1.49419874498703e-08	7.79254933323133e-07	1.31987286756466	0.233101317231991	6.10644309605948	0.545757893896659	0.00381890217413286	0.0251043202466853	0.0776854339688012	0.0776854339688012
297	ENSMUSG00000054679	Srsf12	1.64597124366568e-08	8.55517107355794e-07	3.19145814338974	0.565299136747478	2.43632246331211	3.13691946937288	0.287169468432372	-0.185547037094533	0.192175202578794	0.192175202578794
298	ENSMUSG00000111473	LOC102637012	1.67325757047543e-08	8.66781111256012e-07	2.90831506378013	0.515404619952657	0.761010351330118	2.56694881425055	0.0383534551522993	-0.00152862866800814	0.360109428250515	0.360109428250515
299	ENSMUSG00000038034	Igsf8	1.68060113803956e-08	8.67673570833332e-07	-1.35039221216298	0.23934523970733	6.16048538971512	0.615811110525799	0.00414655121611872	0.08178266443972	0.0777110230018901	0.08178266443972
300	ENSMUSG00000026932	Nacc2	1.72389873098153e-08	8.84618208699921e-07	-1.37311979575559	0.243562589760578	4.87594200706959	0.619054475721548	0.00322131641341641	0.0635500381775692	0.0857627862829029	0.0857627862829029
301	ENSMUSG00000037003	Tns2	1.7248823010862e-08	8.84618208699921e-07	-1.55543832059075	0.275906872399064	5.66320858239796	0.81716603343309	0.00999889695986493	0.104188006395685	0.0780212247469915	0.104188006395685
302	ENSMUSG00000028007	Snx7	1.77128265650064e-08	9.0540696584107e-07	-1.47110536580225	0.261159627210508	4.70008221079535	0.670569413124995	0.0134319899076371	0.0132231525140399	0.0888745364194606	0.0888745364194606
303	ENSMUSG00000027584	Oprl1	1.91597134001731e-08	9.76133649367893e-07	2.35507655400586	0.419095855624874	3.54453441633693	1.78032712846584	0.138804744691078	0.00670957518069307	0.12465725961184	0.12465725961184
304	ENSMUSG00000006344	Ggt5	1.96288184337894e-08	9.96743651850022e-07	1.36854593024062	0.243719881159802	5.6608585284682	0.572163010066549	0.011065896338604	0.00179363005277489	0.0780331743702179	0.0780331743702179
305	ENSMUSG00000039633	Lonrf1	2.00634378124035e-08	1.01547308036089e-06	2.02889136034288	0.361562546062815	4.82352124209741	1.3917930152807	0.022773499011111	0.173317713062027	0.0866311588328539	0.173317713062027
306	ENSMUSG00000026748	Plxdc2	2.15414958155739e-08	1.0867191859641e-06	-2.66003000455919	0.475078123672158	5.41708552220339	2.39356695585679	0.012265841878632	0.326282993509155	0.0795597263432293	0.326282993509155
307	ENSMUSG00000022180	Slc7a8	2.22878006597357e-08	1.1207061198187e-06	4.15487415378371	0.74283926287865	1.8476464868689	5.84106597470287	0.0699830796470367	0.757732176064106	0.240547386590179	0.757732176064106
308	ENSMUSG00000000325	Arvcf	2.39359918773416e-08	1.19967502146274e-06	-1.30275694803043	0.233433851415036	6.93273451202015	0.527317700665508	0.00321631636310681	0.0194899348531974	0.078520728116579	0.078520728116579
309	ENSMUSG00000027459	Fam110a	2.45368242467428e-08	1.22580891876041e-06	-1.32630275558473	0.237836707774452	5.34964977753466	0.58313305841098	0.00475265845376342	0.0645090397580915	0.0800967908937218	0.0800967908937218
310	ENSMUSG00000006958	Chrd	2.47224395007441e-08	1.23109773733221e-06	-1.28462289628103	0.230416747161749	6.93390679515839	0.530378629988573	0.00111390107222176	0.0430133917949449	0.0785239149866801	0.0785239149866801
311	ENSMUSG00000025610	Map3k7cl	2.50351730355332e-08	1.24266227057725e-06	-2.09966599653462	0.376755083528079	3.49112839160697	1.49291246065821	0.0600064365834945	0.15291015286288	0.12715426126046	0.15291015286288
312	ENSMUSG00000021087	Rtn1	2.74847164486741e-08	1.35987681993007e-06	1.68405536845227	0.303064918170447	4.67665783827367	0.961030758754666	0.0110126960875109	0.126759820850979	0.0893315749663646	0.126759820850979
313	ENSMUSG00000006764	Tph2	2.85641946998401e-08	1.40877148109084e-06	2.60470786796806	0.469315301969595	2.32671540079001	2.06790943739425	0.129910952051696	-0.089212809354399	0.200474326942523	0.200474326942523
314	ENSMUSG00000060882	Kcnd2	2.87350680366466e-08	1.41268549452775e-06	3.03321083621434	0.546625513500214	2.73991221419368	2.89518793714886	0.277513853110703	-0.108666923022647	0.170685324903357	0.170685324903357
315	ENSMUSG00000030268	Bcat1	2.90552786590862e-08	1.42389313225496e-06	2.65651536286866	0.478907171317751	3.1459392567931	2.39234465643464	0.0654035290552488	0.278624589054105	0.145275918957172	0.278624589054105
316	ENSMUSG00000000202	Btbd17	2.9646546468737e-08	1.44827132227181e-06	1.89228904016269	0.341352064455033	3.33210147893271	1.09048241841812	0.0397005196865095	-0.0193816759837988	0.13508132817506	0.13508132817506
317	ENSMUSG00000035954	Dock4	3.12282545244539e-08	1.52072733468137e-06	1.38957561602454	0.251079391503962	5.04016399970777	0.633984588414695	0.0111904809529297	0.0571951073216946	0.0833708103040702	0.0833708103040702
318	ENSMUSG00000041801	Phlda3	3.2041552681707e-08	1.55542593945758e-06	-1.33786643715886	0.241933257457926	5.2503443301686	0.607204022379886	0.00340282219330998	0.0843947294029945	0.0809938187610184	0.0843947294029945
319	ENSMUSG00000028370	Pappa	3.36523372242048e-08	1.62849883927915e-06	1.76730205972983	0.320088720270161	4.54009823879022	1.05995511771062	0.0194775176253503	0.134207665640934	0.0921938314566193	0.134207665640934
320	ENSMUSG00000038776	Ephx1	3.56851782195618e-08	1.72147530054805e-06	-1.27346368750381	0.231077754801191	5.71529181377848	0.501823605552899	0.00231664375048472	0.0168217019190863	0.077778749395454	0.077778749395454
321	ENSMUSG00000036533	Cdc42ep3	3.84295913995279e-08	1.84809221942216e-06	-1.26447920800254	0.229992264927075	6.31686017953619	0.488845289215773	0.00169751506430391	0.00976872115389185	0.0776471478251249	0.0776471478251249
322	ENSMUSG00000089762	Ier5l	4.03578089610688e-08	1.93479346873298e-06	-2.21026305134702	0.402650897630066	6.15824742867806	1.6601321212797	0.00299083778273456	0.240200780260712	0.0777106756309247	0.240200780260712
323	ENSMUSG00000073608	Gal3st2c	4.07131729113433e-08	1.94578715242231e-06	1.51876222086578	0.276756003147468	4.43735168351411	0.777439934298048	0.0203218965667546	0.0864885149823688	0.094568931350487	0.094568931350487
324	ENSMUSG00000034055	Phka1	4.09295345843019e-08	1.95009020178354e-06	-2.84672857865318	0.518832835391054	2.73701318773431	2.5578983544107	0.232900295331867	-0.0744762025137782	0.170880971288014	0.170880971288014
325	ENSMUSG00000024521	Pmaip1	4.21510249299651e-08	1.99596739829408e-06	-1.95322086284909	0.356323507547782	3.21895982009309	1.19748320716156	0.0492878492529278	0.0169142575481734	0.141161813793803	0.141161813793803
326	ENSMUSG00000062210	Tnfaip8	4.21064088278252e-08	1.99596739829408e-06	-1.26211770991496	0.230238602372671	5.71390600103377	0.491426264849974	0.00173051994610352	0.0151993934859944	0.0777842010876777	0.0777842010876777
327	ENSMUSG00000050926	Dcaf12l2	4.29715145480482e-08	2.02859715620251e-06	-3.12577784415064	0.570586586763554	2.1243478293529	3.05771018042559	0.271735943662778	-0.11353089224941	0.216617635828946	0.216617635828946
328	ENSMUSG00000089662	Gm14057	4.36823089594826e-08	2.05586525429126e-06	-1.92333435418648	0.351276052373428	3.60567372627603	1.25783834936345	0.0355938552043364	0.149498442252252	0.121901676148578	0.149498442252252
329	ENSMUSG00000068327	Tlx2	4.38513867776878e-08	2.05754971941388e-06	2.56256458910829	0.468082970142506	2.97132883360548	2.09693149632011	0.172956589340197	-0.0143186964469584	0.155695911065948	0.155695911065948
330	ENSMUSG00000053550	Shisa7	4.42625639482337e-08	2.07054908990571e-06	2.57517428766218	0.470528356734068	3.58046081518931	2.25513310493995	0.131723482598941	0.200371919137353	0.123024680979668	0.200371919137353
331	ENSMUSG00000058672	Tubb2a	4.537780395569e-08	2.1163056183202e-06	-2.14802852298432	0.392798013470226	6.91154541599048	1.56935629592965	0.00153731897170262	0.229898100107531	0.0784647046146189	0.229898100107531
332	ENSMUSG00000021379	Id4	4.60431363801967e-08	2.14086715753342e-06	-1.30224062999388	0.238245936559839	5.43377374891732	0.563587821575579	0.00570647769132414	0.0628418023755791	0.0794352117395884	0.0794352117395884
333	ENSMUSG00000047821	Trim16	4.901694822914e-08	2.27229618562533e-06	-1.6878191533047	0.309416800257717	3.88354539792777	0.882570688943594	0.0328332070235648	0.00210509380760355	0.110774927399021	0.110774927399021
334	ENSMUSG00000027297	Ltk	4.92010877426489e-08	2.27400356731518e-06	-1.75746171685018	0.322223275325435	3.63287110674217	0.944228381508628	0.035030414084832	-0.0129968195217948	0.120711344657345	0.120711344657345
335	ENSMUSG00000106892	Gm42791	5.06103711752306e-08	2.3321561189016e-06	3.87258589538121	0.710676717627437	1.57606306385464	4.74575027784354	0.491260687765061	-0.182918409375177	0.2663314077015	0.2663314077015
336	ENSMUSG00000021175	Cdca7l	5.6076439667349e-08	2.5763452355502e-06	-1.99447253435048	0.367246573874175	2.72860108521322	1.31799601340166	0.0308553532370747	0.124919404660592	0.171449715796405	0.171449715796405
337	ENSMUSG00000050530	Fam171a1	6.38775430684507e-08	2.92604638678835e-06	-1.40295212339533	0.259441168118273	6.33678921271037	0.671254061819326	0.00248025335084553	0.0984843262210152	0.0776463570779418	0.0984843262210152
338	ENSMUSG00000116344	LT629151.13	6.55826131668831e-08	2.9952627202875e-06	3.34933908507982	0.619918384794496	1.41754439398056	3.61199451739885	0.293914455162067	0.0143015765202428	0.282533750547259	0.282533750547259
339	ENSMUSG00000018509	Cenpv	6.63474412290379e-08	3.01236897133135e-06	-2.33345016653644	0.432057059255301	3.48254273750337	1.85750486685549	0.0422590533963399	0.237750900282169	0.12756348007236	0.237750900282169
340	ENSMUSG00000066842	Hmcn1	6.62653827330084e-08	3.01236897133135e-06	-2.91430526628042	0.539584873346659	4.22905984498143	2.67543523422439	0.336764982817091	-0.177411634437787	0.099962770499704	0.099962770499704
341	ENSMUSG00000031698	Mylk3	6.79835304075002e-08	3.07760046598411e-06	1.55149234013306	0.287503976554092	6.39359665255685	0.821328788288769	0.00896888534000196	0.115018919461622	0.0776581649155462	0.115018919461622
342	ENSMUSG00000021065	Fut8	7.2472467498859e-08	3.27122070403476e-06	1.24510655821171	0.231220524712515	6.89814387159106	0.48435355241496	0.00176366114793529	0.0223194013825925	0.0784307354245605	0.0784307354245605
343	ENSMUSG00000017167	Cntnap1	7.62410501830403e-08	3.43129181246529e-06	2.1010716157364	0.390838471900171	5.58594383876522	1.50765623367666	0.00935606570352978	0.219776000972362	0.0784397097142697	0.219776000972362
344	ENSMUSG00000071847	Apcdd1	7.70190683927496e-08	3.45623069412464e-06	-1.78275689778203	0.331738895487757	5.67510844831157	1.08552748071215	0.00309915257164715	0.161976889597508	0.0779614347207472	0.161976889597508
345	ENSMUSG00000039158	Akna	7.97899876989602e-08	3.54961971212925e-06	1.46396218257291	0.272740403872514	4.99788112690967	0.732220375086541	0.0060196947086584	0.105561297148154	0.0839388226733165	0.105561297148154
346	ENSMUSG00000060260	Pwwp2b	7.9622281947683e-08	3.54961971212925e-06	-1.24300735346433	0.23155950229563	5.6352745094375	0.482714573819127	0.00226335178514426	0.0217296352013682	0.0781663528699553	0.0781663528699553
347	ENSMUSG00000110798	Pwwp2b	7.9622281947683e-08	3.54961971212925e-06	-1.24300735346433	0.23155950229563	5.6352745094375	0.482714573819127	0.00226335178514426	0.0217296352013682	0.0781663528699553	0.0781663528699553
348	ENSMUSG00000039323	Igfbp2	8.41805938117985e-08	3.73418340997912e-06	-2.82121452597407	0.526549291778746	7.36431459240306	2.72048040847738	0.000844604446495422	0.415036630562553	0.080734381528449	0.415036630562553
349	ENSMUSG00000114547	AC154767.1	9.09820847577337e-08	4.02432791520096e-06	-1.50867227900996	0.282318218716058	5.09991744827367	0.77847190557874	0.0156419155986325	0.10391344932988	0.082622991628801	0.10391344932988
350	ENSMUSG00000020027	Socs2	9.16585523584961e-08	4.04266592216601e-06	1.37322137963945	0.257035816507966	5.82235762234855	0.645001980411161	0.003402492630836	0.0956986238210394	0.0775248973806366	0.0956986238210394
351	ENSMUSG00000032643	Fhl3	9.22841274455692e-08	4.05866118341098e-06	-1.23443398576356	0.231111297643617	5.78977435947738	0.509505369444763	0.00254818908165224	0.0628982982712626	0.0775704587661223	0.0775704587661223
352	ENSMUSG00000044167	Foxo1	9.9192186888069e-08	4.35008462781569e-06	1.22991531297654	0.230831401095724	6.64187012209	0.487477229738477	0.00200836339803919	0.0400787948647377	0.0779163401996832	0.0779163401996832
353	ENSMUSG00000034677	Gpr142	1.02356695103134e-07	4.47614816517587e-06	2.8731909372092	0.53982087482524	2.67421984581856	2.78466514379057	0.261946885890891	0.123174733224403	0.175162979454741	0.175162979454741
354	ENSMUSG00000034457	Eda2r	1.12386181173294e-07	4.90086293438456e-06	-2.06104066303994	0.38847503365196	2.96963272651777	1.35943134786813	0.0705682500791594	0.0357627042419581	0.155801027577178	0.155801027577178
355	ENSMUSG00000000901	Mmp11	1.15983514101512e-07	5.04348593573253e-06	-1.42205086424106	0.2683259070706	5.73009075729935	0.69306714903294	0.00307208286364885	0.104926105744242	0.0777243789240354	0.104926105744242
356	ENSMUSG00000078202	Nrarp	1.1905153043283e-07	5.16235526767301e-06	-2.18190448517459	0.412073031593489	3.63476296297588	1.63197717476748	0.0525154711211608	0.202190803928812	0.120629359131213	0.202190803928812
357	ENSMUSG00000041741	Pde3a	1.22669753571464e-07	5.30435010051175e-06	-2.51815798311995	0.476069792528175	2.02953631607313	2.10879930211209	0.115397256372687	0.142682010785895	0.224566414664043	0.224566414664043
358	ENSMUSG00000005373	Mlxipl	1.31156103179546e-07	5.65546582341521e-06	1.31662093460143	0.24949123537192	6.76936111976753	0.59474225746211	0.00543763808314739	0.0879311767079631	0.0781475958777242	0.0879311767079631
359	ENSMUSG00000040111	Gramd1b	1.32371405868801e-07	5.69197045235845e-06	1.23147809310993	0.233432013992786	6.76750081363931	0.480942410768125	0.00359184680353046	0.0288843064780047	0.0781439109315616	0.0781439109315616
360	ENSMUSG00000040359	Ufl1	1.33873162604422e-07	5.72504214407204e-06	1.23600621014387	0.234382260921772	7.02239954957933	0.513103178173902	0.00360731412419737	0.0648799017753506	0.0787952522280053	0.0787952522280053
361	ENSMUSG00000043456	Zfp536	1.33882244866879e-07	5.72504214407204e-06	3.11028299398931	0.589800338028655	1.42801355196594	3.3195954172962	0.0935456195572645	0.428251038550809	0.281436010980022	0.428251038550809
362	ENSMUSG00000013611	Snx31	1.35385787853143e-07	5.77334366599163e-06	-1.4447217034653	0.274067844570522	4.13748761816445	0.669342658830582	0.0100924298606976	0.0438780935036538	0.1025773452806	0.1025773452806
363	ENSMUSG00000066850	Vmn1r65	1.44487948165763e-07	6.14451916207959e-06	1.81837345525927	0.345734613427758	5.27506740797533	1.13538351434391	0.0117096397264335	0.167588994656628	0.0807580421043143	0.167588994656628
364	ENSMUSG00000047344	Lancl3	1.45349233720085e-07	6.16416516740923e-06	-3.56710102612969	0.678368159585964	1.9589536153875	4.36948295111271	0.115049749072607	0.575225290837465	0.230651207689885	0.575225290837465
365	ENSMUSG00000070576	Mn1	1.50786845437706e-07	6.37725077540238e-06	1.26880805779453	0.241604274049717	5.6928606991519	0.54891268176293	0.0096840441899009	0.0727541001921357	0.0778748936687353	0.0778748936687353
366	ENSMUSG00000047547	Cltb	1.53487180806809e-07	6.47372024621506e-06	-2.11603700057593	0.403183193955565	6.89327098442019	1.53835180180777	0.00211222165837143	0.241722810173944	0.0784186481239377	0.241722810173944
367	ENSMUSG00000043943	Naalad2	1.57874280079837e-07	6.64061379180501e-06	2.34751335551686	0.447731195513236	1.86323826824418	1.78336797834704	0.0615563316308019	0.101096533429241	0.239138503522765	0.239138503522765
368	ENSMUSG00000071506	Tmem139	1.75376865659066e-07	7.356773573856e-06	2.7725530230362	0.530763572878839	0.693129330958157	2.33592540594702	0.0533514413793225	-0.01608853352574	0.369213514063343	0.369213514063343
369	ENSMUSG00000032018	Sc5d	1.77374009886803e-07	7.42038642445142e-06	1.30822083667455	0.250539734389105	8.20647325699434	0.571807127302891	0.000471396656645556	0.0724968534059224	0.0936838411049996	0.0936838411049996
370	ENSMUSG00000014905	Dnajb9	1.82193631085708e-07	7.60141373802721e-06	1.20057980530046	0.230144079555931	6.51875740525456	0.487933054857785	0.00169886704631059	0.0676955006901886	0.0777505789856597	0.0777505789856597
371	ENSMUSG00000056271	Lman1l	1.87411395583514e-07	7.79803157310703e-06	-2.21947410840106	0.42588750036107	2.74109971090481	1.645941267482	0.101465006943216	0.108687083210775	0.170605237502484	0.170605237502484
372	ENSMUSG00000110103	Zscan4-ps1	2.00148299323369e-07	8.3056163888571e-06	2.81194890468846	0.540842632635418	0.712827271784285	2.41046061911253	0.0722174319860846	-0.0242878990624102	0.36654869792793	0.36654869792793
373	ENSMUSG00000001525	Tubb5	2.0526725837029e-07	8.49520286182887e-06	-1.37970411435027	0.265608483602717	8.65298280599307	0.644443256129272	9.87033770105352e-05	0.0916115756014313	0.105723096465592	0.105723096465592
374	ENSMUSG00000031431	Tsc22d3	2.11048327469447e-07	8.71110436135256e-06	1.40038504485106	0.26985837298769	4.39830083599047	0.593026213313174	0.0137140319633348	-0.00783561801280993	0.0955212802440099	0.0955212802440099
375	ENSMUSG00000028970	Abcb1b	2.18692987346992e-07	9.00256972180138e-06	1.5644679229759	0.301863310553397	3.95905229536747	0.818889763893534	0.0285330260133464	0.0772442230958794	0.108149161374039	0.108149161374039
376	ENSMUSG00000074731	Zfp345	2.20555029393049e-07	9.05507443813964e-06	1.48803286644998	0.287202816706654	4.31035360362426	0.710211315621399	0.0259623992132385	0.0314610659502591	0.097765787673115	0.097765787673115
377	ENSMUSG00000036244	Tbc1d21	2.32920967238604e-07	9.53740310679664e-06	3.52093525440887	0.680908333323833	1.7365201041457	4.27545890978958	0.0668498607708411	0.62860437681392	0.250808669437426	0.62860437681392
378	ENSMUSG00000028195	Cyr61	2.34031273743058e-07	9.55751527188251e-06	-1.42818865015793	0.276242711184519	4.34350737310779	0.703488888711065	0.0133104465818135	0.101154606642047	0.0969034823355107	0.101154606642047
379	ENSMUSG00000036782	Klhl13	2.35830853442102e-07	9.60559600154545e-06	-2.02471255944167	0.391731870919938	3.13036747403239	1.39941151497454	0.0840086150165429	0.12795792306632	0.14617217302511	0.14617217302511
380	ENSMUSG00000074482	Gm16589	2.39296372629791e-07	9.72110027443705e-06	-2.99451236272897	0.579670076561913	1.60692333892241	2.90434812522449	0.240747019879486	0.0270240276998934	0.263279076612456	0.263279076612456
381	ENSMUSG00000024659	Anxa1	2.41234408073897e-07	9.77410907463713e-06	-1.74606029969809	0.33809664928016	7.52517093375117	1.0517891841599	0.00019508400910301	0.171268932372604	0.0823445433499018	0.171268932372604
382	ENSMUSG00000028989	Angptl7	2.45987450252056e-07	9.9146430014125e-06	-2.58054564179644	0.500034908037444	5.75384881775543	2.29780663392559	0.00539016663255309	0.369662197251469	0.0776511491499272	0.369662197251469
383	ENSMUSG00000083276	Gm13551	2.45614811687009e-07	9.9146430014125e-06	2.71322049907404	0.5257145397133	0.663463068977073	2.30761173298219	0.041300874786655	0.0826267377177455	0.373262791112295	0.373262791112295
384	ENSMUSG00000020142	Slc1a4	2.59008805354486e-07	1.04122888756698e-05	1.71949554387446	0.33381347710985	6.41668756722137	1.02071720262144	0.00285506563750706	0.164292090612745	0.0776686319942654	0.164292090612745
385	ENSMUSG00000083230	Gm14158	2.63389940568653e-07	1.05609104222293e-05	2.71694633643879	0.527775494474631	0.665325987659449	2.28978827570427	0.0448132238642427	0.049248097608035	0.37300723498767	0.37300723498767
386	ENSMUSG00000060147	Serpinb6a	2.80849461071576e-07	1.12317956750309e-05	-1.59009593961126	0.309606266898427	6.18059760743809	0.873548777753799	0.00152949536800926	0.142254565386161	0.0777107997093871	0.142254565386161
387	ENSMUSG00000027360	Hdc	2.83395502216444e-07	1.13043316995226e-05	2.35130977606981	0.457972931156333	2.33710469537671	1.91028434571874	0.0528593560051107	0.261749452502774	0.199674636212056	0.261749452502774
388	ENSMUSG00000054920	Klhl5	2.93379161626317e-07	1.16724075206842e-05	1.18117280661617	0.230353574016214	6.75003276875082	0.471646822875373	0.00148452225326449	0.0648855566823852	0.0781096313398004	0.0781096313398004
389	ENSMUSG00000089809	Rasgef1b	3.0257335752271e-07	1.20072620053421e-05	2.22333650398238	0.434089662392243	3.33270542301318	1.56094167003308	0.147600908123732	-0.0501332743101064	0.135049844369986	0.135049844369986
390	ENSMUSG00000030306	Tmtc1	3.04784189780748e-07	1.206398342986e-05	2.1005632121514	0.410229045170254	4.23147755810233	1.5256551858747	0.0896348221055221	0.162796982146426	0.0998957428061372	0.162796982146426
391	ENSMUSG00000034871	Fam151a	3.22680750651213e-07	1.27397001222578e-05	3.47669994670356	0.680412534583572	2.38953074857182	4.1817862164847	0.441670199923796	0.252771625903866	0.19568118188708	0.252771625903866
392	ENSMUSG00000027298	Tyro3	3.25277481507696e-07	1.28094604133528e-05	-1.22307885556289	0.239435368946545	4.95390229843849	0.463330071947841	0.00142901924425699	0.0167628630936568	0.0845649246095952	0.0845649246095952
393	ENSMUSG00000038059	Smim3	3.26938219730725e-07	1.28420999948682e-05	-1.66090222027769	0.325206902400181	6.06198878792152	0.954490290839478	0.00253805927586723	0.156101234777214	0.0776448624957672	0.156101234777214
394	ENSMUSG00000035045	Zc3h12b	3.36189475396255e-07	1.31674225515132e-05	1.55849643948109	0.305471342675864	3.94123825341086	0.808238362564923	0.0312158187615987	0.068240452491343	0.108753293032694	0.108753293032694
395	ENSMUSG00000091572	Vmn2r3	3.36926339823004e-07	1.31674225515132e-05	2.74105501060601	0.537301034350194	0.677380324743058	2.48637058128991	0.0616808381569269	0.228763924267343	0.371357764113756	0.371357764113756
396	ENSMUSG00000026494	Kif26b	3.50987011952065e-07	1.36822891502627e-05	1.19388657501066	0.234381085504192	5.85043400984504	0.449578985495465	0.00489792612028213	0.0225638730025434	0.0775038137429032	0.0775038137429032
397	ENSMUSG00000039958	Etfbkmt	3.56377443661742e-07	1.38574271985046e-05	1.18952352465183	0.23365705581636	6.56945508830112	0.433867750465534	0.00408259782386603	0.0076397593705061	0.0778108317752882	0.0778108317752882
398	ENSMUSG00000026548	Slamf9	3.59150891518532e-07	1.39301816893758e-05	1.36007538135591	0.26723556876059	4.51236547120617	0.591810071552257	0.0143060591530835	0.0317796391733277	0.0928162146631107	0.0928162146631107
399	ENSMUSG00000030256	Bhlhe41	3.78399126001467e-07	1.46399681906883e-05	-1.91215401975438	0.376444192213654	2.77710784996379	1.21059024128391	0.0443737584149739	0.0977391699663434	0.168191586362112	0.168191586362112
400	ENSMUSG00000028327	Stra6l	3.80856707107131e-07	1.4698212469032e-05	1.91378433378561	0.376856411382735	2.99331110338725	1.20541657472259	0.0586909370501288	0.0746158527618966	0.154340195150281	0.154340195150281
401	ENSMUSG00000053552	Ebf4	3.861348904961e-07	1.48647488892476e-05	1.9899632724411	0.392059304080781	4.99883446204501	1.37243874519892	0.0122038533157269	0.218361893558732	0.0839256486386524	0.218361893558732
402	ENSMUSG00000038725	Pkhd1l1	3.90265679494553e-07	1.494920916714e-05	1.58633544469098	0.312661857231016	9.50957193924408	0.842984354208714	0.00382163029553498	0.106236258809263	0.142814525155187	0.142814525155187
403	ENSMUSG00000110664	Aprt-ps	3.90048775658425e-07	1.494920916714e-05	2.69109712994634	0.530395947978755	0.652401384413226	2.40703310083484	0.0471960058018666	0.245843959189645	0.374783786646557	0.374783786646557
404	ENSMUSG00000027446	9230104L09Rik	4.00247193706738e-07	1.52936037852745e-05	2.88218577262512	0.568608535612309	2.03151660906465	2.68234411788893	0.260575718830519	-0.0227686319403397	0.224397781326242	0.224397781326242
405	ENSMUSG00000063275	Hacd1	4.08094276049918e-07	1.55549415787224e-05	-1.61857676708057	0.319552049101701	7.01920140257875	0.908473439782017	0.00108614416429879	0.152084123963345	0.0787842719165114	0.152084123963345
406	ENSMUSG00000044285	Gm1821	4.16773415979378e-07	1.58466286267824e-05	-1.98678800472122	0.392557989809257	7.12957134126118	1.36912010314694	0.00623460033618316	0.224918062708444	0.0792256527662704	0.224918062708444
407	ENSMUSG00000053846	Lipg	4.3430152494844e-07	1.64321388250712e-05	3.28430736185108	0.649936606533659	6.27361917944926	3.74290356514774	0.00910177756444688	0.624524611204285	0.0776581823223283	0.624524611204285
408	ENSMUSG00000078612	Fyb2	4.33306055137291e-07	1.64321388250712e-05	3.01957972083662	0.597497451051219	2.28786001218288	2.82580174717476	0.332015016213134	-0.218960966177579	0.203489789805922	0.203489789805922
409	ENSMUSG00000038540	Tmc3	4.4712039658611e-07	1.68757886603907e-05	1.84550294949256	0.365611401690976	3.05691797000427	1.16015083460373	0.0500198143222801	0.122963302712744	0.15048773124738	0.15048773124738
410	ENSMUSG00000074457	S100a16	4.49092275587637e-07	1.69088718493814e-05	-2.17265761302725	0.430495528717712	2.93269788011475	1.63852401132872	0.0777767161964797	0.200212884172433	0.158108088747376	0.200212884172433
411	ENSMUSG00000020844	Nxn	4.60150255894529e-07	1.72830644774789e-05	-1.15999694075109	0.230056569646747	6.96790264986238	0.430079429189696	0.000768389234192326	0.0322335587959699	0.0786206486222504	0.0786206486222504
412	ENSMUSG00000021217	Tshz3	4.65761515194695e-07	1.74513604613119e-05	2.08960774766118	0.414612477140031	2.68576964021115	1.35683197575147	0.083486135261824	-0.0248688677296003	0.174369124038465	0.174369124038465
413	ENSMUSG00000016356	Col20a1	4.67998699133976e-07	1.74927261949908e-05	1.62187128855379	0.321864457812325	5.01054109836462	0.913456018033923	0.053106348910795	0.102288744893438	0.0837652559220031	0.102288744893438
414	ENSMUSG00000046417	Lrrc75a	4.85799456389669e-07	1.81142178944138e-05	-1.25031219305471	0.248480211283385	4.65506315185194	0.488693060030326	0.00285188768031137	0.0217842198196206	0.0897617354188421	0.0897617354188421
415	ENSMUSG00000055538	Zcchc24	4.88284533630139e-07	1.81630080618035e-05	1.56017506024968	0.31012094367297	6.20816341995099	0.84565386523306	0.00495954577256936	0.139302953784351	0.0776995669742915	0.139302953784351
416	ENSMUSG00000036958	Cst11	5.04117414592289e-07	1.87068762717817e-05	2.45002131173957	0.487591747206018	4.23771344250419	2.08607618272553	0.0484457977307083	0.308172770184417	0.0997233386147754	0.308172770184417
417	ENSMUSG00000024742	Fen1	5.27712852322053e-07	1.95354995234905e-05	-1.15751638993352	0.230767002243425	7.08727746780155	0.464842707558304	0.00083973717005151	0.0777720749160538	0.0790403768165737	0.0790403768165737
418	ENSMUSG00000020000	Moxd1	5.29726772994609e-07	1.95631392218129e-05	2.7814446067357	0.554600660664664	0.990731965606671	2.47870811007361	0.130480378408946	0.0667419715559008	0.330892460805576	0.330892460805576
419	ENSMUSG00000020866	Cacna1g	5.37055889541088e-07	1.97864719972453e-05	1.57949800954575	0.315106917856423	6.64308493254661	0.867595032264865	0.0354929366934759	0.113445617827986	0.0779182883384485	0.113445617827986
420	ENSMUSG00000035458	Tnni3	5.4474028570395e-07	2.00217995009806e-05	-2.03352873878723	0.405906557248086	2.96636366002744	1.41470724590175	0.0911363651965995	0.126533017877992	0.156003834628891	0.156003834628891
421	ENSMUSG00000040557	Mettl27	5.56218444685121e-07	2.03951166997725e-05	1.17518510662004	0.234763289471458	5.85613478476176	0.437689235887273	0.00516933946614051	0.0240446923348665	0.0775013636590489	0.0775013636590489
422	ENSMUSG00000026459	Myog	5.66046993411001e-07	2.07063209414351e-05	2.77548185846117	0.554823915954671	1.19244131058686	2.61890035625873	0.154610998862646	0.230277116468122	0.307133367710267	0.307133367710267
423	ENSMUSG00000041609	Bicdl1	5.68930167958791e-07	2.0762588659054e-05	1.43436399163951	0.286788131936676	6.43073280853501	0.715916937297283	0.00232499239091367	0.121046156538679	0.0776765256619254	0.121046156538679
424	ENSMUSG00000029830	Svopl	5.77003878352828e-07	2.09581385179591e-05	3.30969014573613	0.662102328673325	3.58550746358929	3.81227005059643	0.181572028200847	0.475997212251112	0.122798396734904	0.475997212251112
425	ENSMUSG00000055717	Slain1	5.76337624001864e-07	2.09581385179591e-05	-1.15843931943011	0.231735042087611	6.2577240365681	0.409443821016467	0.00288613362798908	0.00567552134195637	0.0776655609690313	0.0776655609690313
426	ENSMUSG00000047976	Kcna1	6.08873124453717e-07	2.20637897234555e-05	1.48133022111988	0.296956094608403	4.03665824244141	0.691276471667254	0.0266463914224507	0.0145719891604679	0.105627991765162	0.105627991765162
427	ENSMUSG00000031673	Cdh11	6.11362657866432e-07	2.21021202564031e-05	1.96850016360244	0.394679408506665	8.512873846775	1.34942407082985	0.00122974478123096	0.232428008467525	0.10149397064426	0.232428008467525
428	ENSMUSG00000017607	Tns4	6.15802392255185e-07	2.21588380635042e-05	2.10617837149431	0.422401991161644	2.81510161908689	1.54490433032991	0.0813414987143351	0.186293664491647	0.165676558313171	0.186293664491647
429	ENSMUSG00000040424	Hipk4	6.14697238596876e-07	2.21588380635042e-05	-1.3637725384423	0.273490665308762	4.41394612035052	0.612806182533722	0.0170592591274057	0.0514951428112374	0.0951364568891386	0.0951364568891386
430	ENSMUSG00000036585	Fgf1	6.39010655581886e-07	2.29404825353897e-05	1.82137374265877	0.365808356582577	2.69067933728739	1.06953944711775	0.0266911248590336	0.0662073176206062	0.174032505759436	0.174032505759436
431	ENSMUSG00000028063	Lmna	6.50872079416043e-07	2.33120934801519e-05	-1.76683131722591	0.355107935380718	8.20489129503364	1.08782984598351	0.000366599851460261	0.188785868804074	0.0936482950764251	0.188785868804074
432	ENSMUSG00000009772	Nuak2	6.52428474318205e-07	2.33137461991901e-05	-1.45849511249954	0.29316400827212	4.07105442642004	0.674390269435562	0.024351467775084	0.0209333715749772	0.10456623584418	0.10456623584418
433	ENSMUSG00000022498	Txndc11	6.59590745856008e-07	2.35152479071113e-05	1.14369142763525	0.22998485552017	6.72866756221867	0.410258349424793	0.00127102221449371	0.0210406339491111	0.0780685284384565	0.0780685284384565
434	ENSMUSG00000025068	Gsto1	6.82999752217111e-07	2.42378555746564e-05	-1.1363147456429	0.22881263956567	6.62105022091043	0.413699163121279	0.000649006055100382	0.0322707474094391	0.0778838299824132	0.0778838299824132
435	ENSMUSG00000053297	AI854703	6.8273966488485e-07	2.42378555746564e-05	2.91749256897696	0.587468607874822	1.01151163558935	2.64165763536598	0.189313305121944	-0.079152344677895	0.328365742735627	0.328365742735627
436	ENSMUSG00000007041	Clic1	6.98515144739321e-07	2.46750075270959e-05	-1.27621227256154	0.25720876265267	8.42501965626577	0.554667006655565	0.00017461108413683	0.082389985496559	0.0990599102938395	0.0990599102938395
437	ENSMUSG00000030930	Chst15	6.98148139926019e-07	2.46750075270959e-05	1.71477123954471	0.345589152091866	5.22279930269977	1.0254503556432	0.0159794381523889	0.163168354912973	0.0812666840661845	0.163168354912973
438	ENSMUSG00000020023	Tmcc3	7.02909202133589e-07	2.4773537336384e-05	1.5295486768586	0.308342052491052	3.5598859999432	0.750969258429509	0.0186572351015242	0.0427346548554001	0.123954996900068	0.123954996900068
439	ENSMUSG00000049299	Trappc1	7.07667095508832e-07	2.48844121944643e-05	-1.21261267627113	0.244515451433586	6.09969493426359	0.512874217983756	0.00231433007195668	0.0873673789126988	0.0776801388657815	0.0873673789126988
440	ENSMUSG00000027313	Chac1	7.17965738468217e-07	2.51320569268342e-05	1.16950690543865	0.235957045104082	7.5702550749842	0.430483874514913	0.000646329590374054	0.0245536128525103	0.0828672611110006	0.0828672611110006
441	ENSMUSG00000049515	Espnl	7.17142337000443e-07	2.51320569268342e-05	1.77132037889081	0.357361476040636	3.29435332764075	0.97012396444383	0.0544910593282281	-0.0184270605261515	0.137069777508685	0.137069777508685
442	ENSMUSG00000028073	Pear1	7.20258573054037e-07	2.51552750955547e-05	-1.37876313582639	0.278210896244749	4.98823510451086	0.663177898761315	0.0180743557774583	0.0980275984065018	0.0840730712674771	0.0980275984065018
443	ENSMUSG00000044117	2900011O08Rik	7.37654166237734e-07	2.570466673637e-05	1.3230796867864	0.267225206206462	4.40169458489239	0.532840357416668	0.0116765328998951	-0.00207853272410979	0.0954374333482341	0.0954374333482341
444	ENSMUSG00000038844	Kif16b	7.45117796957593e-07	2.59062689901675e-05	1.2510482140509	0.252776883597504	5.33930651556221	0.516232866422479	0.0156600775396891	0.0427103927834326	0.0801841517822097	0.0801841517822097
445	ENSMUSG00000068205	Macrod2	7.68037561184407e-07	2.66431367011319e-05	-1.98235072171133	0.40101616409116	2.56339943493485	1.20680041305155	0.0582975086766432	-0.0234398863132529	0.182923437116939	0.182923437116939
446	ENSMUSG00000029672	Fam3c	7.73272844770108e-07	2.67646029253726e-05	-1.14842520550248	0.232380901903003	7.31125029574914	0.420590153044238	0.000690669480897341	0.0304668520868641	0.0803106558729822	0.0803106558729822
447	ENSMUSG00000026062	Slc9a2	7.82841246856059e-07	2.70351685183825e-05	-3.37726053488561	0.683711731368743	1.96011189974173	3.98272069408225	0.0615684622810399	0.639624135135827	0.230550177534305	0.639624135135827
448	ENSMUSG00000024678	Ms4a4d	8.06953733272441e-07	2.77437522951596e-05	1.68308475250021	0.341141984370322	3.71346340211337	0.910682961659209	0.0572539475881264	0.0188093979488794	0.117312832662055	0.117312832662055
449	ENSMUSG00000053181	A830005F24Rik	8.05189512840828e-07	2.77437522951596e-05	-2.70039003181553	0.547290706477304	1.14524522359034	2.54118852677995	0.136748833606578	0.305196953395102	0.312541842488062	0.312541842488062
450	ENSMUSG00000030827	Fgf21	8.50222051310873e-07	2.91663951246354e-05	2.2305641397085	0.453047017345527	4.32198131825426	1.73892683431686	0.0385456092964455	0.269331790592072	0.0974611327399853	0.269331790592072
451	ENSMUSG00000045410	Akr1e1	8.57335762475361e-07	2.93452154441955e-05	-1.46147750115088	0.296937123846437	4.80758704176914	0.717875989923005	0.0453523793911453	0.0510239256237801	0.0869051038861461	0.0869051038861461
452	ENSMUSG00000021213	Akr1c13	8.89154249325921e-07	3.03136267906195e-05	-1.23426392729006	0.251136838249682	4.77527975971598	0.516682305852677	0.00712977118543453	0.067445320301851	0.087474796103636	0.087474796103636
453	ENSMUSG00000027293	Ehd4	8.89555803339421e-07	3.03136267906195e-05	-1.14433520621214	0.232843148139165	5.33283457475315	0.409247924457371	0.00108438642238656	0.0194118700831076	0.0802395110306494	0.0802395110306494
454	ENSMUSG00000022425	Enpp2	9.16509801667466e-07	3.11633520007504e-05	2.66485443203805	0.542876582845351	0.63928003545908	2.26267390427927	0.0654765846008338	0.0998223667659359	0.376595891701935	0.376595891701935
455	ENSMUSG00000030748	Il4ra	9.2540997983858e-07	3.13968216676223e-05	1.12458050097051	0.229184865630798	6.81711579098775	0.437515824330866	0.000543342300699696	0.0720959494267317	0.0782452116506104	0.0782452116506104
456	ENSMUSG00000022485	Hoxc5	9.68972144990266e-07	3.28026820224007e-05	1.76524547656596	0.360413253885897	3.88691378836635	1.09070473405292	0.079323763869978	0.115522806494952	0.1106541614702	0.115522806494952
457	ENSMUSG00000078984	Gm11027	1.00832322329129e-06	3.40601435403667e-05	-2.54824082139391	0.521111881973102	3.58675139958397	2.27392849738575	0.0821510388463692	0.325185351453953	0.122742735930117	0.325185351453953
458	ENSMUSG00000043091	Tuba1c	1.01876183764787e-06	3.4337612418712e-05	-1.25186467173822	0.256110872712538	8.0316620144558	0.548860881849763	0.000382426008284621	0.0980067426740819	0.0900326176905854	0.0980067426740819
459	ENSMUSG00000006205	Htra1	1.03666311829044e-06	3.48648552441166e-05	-1.21639575605636	0.249029330943515	8.14749742817435	0.464666936519427	0.00063329914289147	0.025343383249421	0.0923901123623703	0.0923901123623703
460	ENSMUSG00000045034	Ankrd34b	1.04789499660283e-06	3.516598926643e-05	2.84152979779701	0.581991578940591	1.48366531167067	2.79747416526543	0.23240411975269	0.236579239915966	0.275667177183953	0.275667177183953
461	ENSMUSG00000020034	Tcp11l2	1.06024247122395e-06	3.55031735971455e-05	1.80420624205864	0.369705716584793	4.20028267028635	1.14056682941557	0.0183953803170138	0.186628094996199	0.100768503398357	0.186628094996199
462	ENSMUSG00000075704	Txnrd2	1.06496116526775e-06	3.55071393266485e-05	-1.32295393216632	0.271139416541287	4.26163839998075	0.588003386421791	0.0112066093991077	0.0674699586402581	0.0990682654044167	0.0990682654044167
463	ENSMUSG00000099282	Txnrd2	1.06496116526775e-06	3.55071393266485e-05	-1.32295393216632	0.271139416541287	4.26163839998075	0.588003386421791	0.0112066093991077	0.0674699586402581	0.0990682654044167	0.0990682654044167
464	ENSMUSG00000001211	Agpat3	1.11554165676493e-06	3.71133977488798e-05	-1.12186687615992	0.230359115502947	6.14757713568885	0.434851088434842	0.00188990913566044	0.0697044684735875	0.0777080740072896	0.0777080740072896
465	ENSMUSG00000036216	Leap2	1.1189600745834e-06	3.71470681104171e-05	2.69549496048773	0.55354957363123	1.0818952316271	2.46213369171798	0.139681276367066	0.213350932524884	0.319944419333909	0.319944419333909
466	ENSMUSG00000021373	Cap2	1.14054296742357e-06	3.77823214337287e-05	-2.2373333207613	0.459817667671142	2.39949773174046	1.52232673625625	0.12221862168123	-0.0964328469317131	0.194929809572564	0.194929809572564
467	ENSMUSG00000031214	Ophn1	1.16234580749805e-06	3.84221246902515e-05	-1.56244526295228	0.32136180769315	3.94617451057345	0.778434356473918	0.0463251785111581	0.0112545671854878	0.108584938654556	0.108584938654556
468	ENSMUSG00000062098	Btbd3	1.18818000262242e-06	3.91921681634237e-05	1.4345919360582	0.295329455427398	6.83236031647354	0.722079591592618	0.00205620688584671	0.128773023978719	0.0782778984485829	0.128773023978719
469	ENSMUSG00000053746	Ptrh1	1.19129631458593e-06	3.92111752841429e-05	-1.43862602706417	0.296191560682355	4.64308120225118	0.671451304030709	0.041590101736988	0.021607211146485	0.0900040591921854	0.0900040591921854
470	ENSMUSG00000046186	Cd109	1.21451790825787e-06	3.98904530846313e-05	2.60471235864793	0.536693978791968	0.874472520068167	2.31615930182102	0.0866816041013072	0.264320096440003	0.345379036206023	0.345379036206023
471	ENSMUSG00000090451	Gm6133	1.27240704917631e-06	4.17030734992244e-05	2.54293080381548	0.524963341331255	2.9038141547869	2.01170990891303	0.253443783884739	-0.163742800116055	0.159935980727774	0.159935980727774
472	ENSMUSG00000020657	Dnajc27	1.31545412509476e-06	4.30225960362031e-05	1.4873009119928	0.307458441192037	4.79594997594265	0.77705603251667	0.0134081443632169	0.128387895227139	0.0871081078390763	0.128387895227139
473	ENSMUSG00000025422	Agap2	1.32866439749183e-06	4.33627744272334e-05	1.45493792333729	0.300891889658287	5.63461227065012	0.743696423344069	0.00707015857173675	0.128733735321465	0.0781698763147637	0.128733735321465
474	ENSMUSG00000023391	Dlx2	1.33720696810272e-06	4.3549502039244e-05	1.65766674406896	0.342908117255594	3.3208514141382	0.835545352145567	0.0407092642650547	-0.0267247119801691	0.13566970105461	0.13566970105461
475	ENSMUSG00000028300	3110043O21Rik	1.35135538716036e-06	4.39176276033568e-05	1.15143199660803	0.238290669588583	5.75343612645348	0.465877624699395	0.00271567401540085	0.0824579908040621	0.0776522799553128	0.0824579908040621
476	ENSMUSG00000041220	Elovl6	1.38196816489226e-06	4.48181566416846e-05	1.10906975757285	0.229735805992873	6.25409273873056	0.426517498462502	0.00150030661411753	0.0703831687779948	0.0776675042186749	0.0776675042186749
477	ENSMUSG00000035473	Galm	1.39033986535499e-06	4.49951289339307e-05	1.32189783207886	0.273889873624045	4.39624223371449	0.563109600624039	0.0169512533760562	0.0316555429834474	0.0955722409346365	0.0955722409346365
478	ENSMUSG00000026840	Lamc3	1.42319599692993e-06	4.59620849468772e-05	-1.48285249789079	0.307535464002871	3.72603017320373	0.704702797949539	0.0250668064789658	0.0312423670200973	0.116800285950226	0.116800285950226
479	ENSMUSG00000027490	E2f1	1.42848126552077e-06	4.60364619954991e-05	-1.38759115249647	0.287822915359195	6.54312374085616	0.677033198672985	0.00162283263058447	0.122640213278215	0.0777780418379821	0.122640213278215
480	ENSMUSG00000022847	Thpo	1.49948059121086e-06	4.8223920596921e-05	-1.50652505207586	0.313121924711316	3.66618927547902	0.755992092133349	0.0277850311052325	0.0660984343618922	0.119282978497146	0.119282978497146
481	ENSMUSG00000043953	Ccrl2	1.51904626396422e-06	4.87515949621949e-05	1.92906336145724	0.401159957885631	3.40184145350504	1.29313563424451	0.109879055518401	0.111058442593475	0.131514912197801	0.131514912197801
482	ENSMUSG00000031765	Mt1	1.54389687542193e-06	4.94463403856603e-05	-2.69187264052127	0.560168637783577	5.48600517310238	2.55040017714366	0.0104888919774561	0.460194462157006	0.0790658968371752	0.460194462157006
483	ENSMUSG00000031750	Il34	1.55393712402636e-06	4.95622466603201e-05	-1.20372300534206	0.250557883495506	4.93308126581753	0.467462251381328	0.00929502753459424	0.0316768840959192	0.0848738519380274	0.0848738519380274
484	ENSMUSG00000040473	Cfap69	1.55370639871559e-06	4.95622466603201e-05	1.56211805798521	0.325156677942157	6.00808172701026	0.858936086377502	0.0150374905149171	0.143552807300652	0.0775861652467771	0.143552807300652
485	ENSMUSG00000109516	Gm6882	1.55787880785084e-06	4.95855157872031e-05	4.71415367655745	0.981366162701355	1.66392965771878	6.88543682788454	1.18689406571977	-0.913814863189127	0.257725252223007	0.257725252223007
486	ENSMUSG00000004849	Ap1s1	1.60338624984303e-06	5.09289578988207e-05	-1.10753143619561	0.230836757233307	6.99670686579178	0.417583643472695	0.00121870494699452	0.0607761435833024	0.0787097077879887	0.0787097077879887
487	ENSMUSG00000024049	Myom1	1.61099106589522e-06	5.10654395979971e-05	1.75428220161038	0.365707770365811	3.95925003974709	1.08374242083321	0.0436118241890107	0.157001435769888	0.108142508453185	0.157001435769888
488	ENSMUSG00000041268	Dmxl2	1.6624177673538e-06	5.25875882677061e-05	1.23645733377257	0.258098023949927	5.25769441617595	0.497184085838909	0.0189990531428365	0.0291710273158071	0.0809228318074493	0.0809228318074493
489	ENSMUSG00000068748	Ptprz1	1.69569591484782e-06	5.35305886247562e-05	-2.14243294097562	0.447582981511909	4.56724837164785	1.61740230238014	0.0142665365111041	0.28622925149753	0.0915979421936944	0.28622925149753
490	ENSMUSG00000095649	Gm8979	1.74995207795802e-06	5.51306331172204e-05	3.50429003786449	0.733062262718518	1.69244940845423	4.32887093806929	0.0978970713268004	0.708173350206191	0.25498727900535	0.708173350206191
491	ENSMUSG00000027940	Tpm3	1.75892322694652e-06	5.5300402962064e-05	-1.10977427381164	0.232203564508745	7.34874074397381	0.395653288575076	0.000273427314615329	0.0324435813489182	0.0806043157412349	0.0806043157412349
492	ENSMUSG00000035834	Polr3g	1.802528911303e-06	5.6556176430456e-05	-1.47848294225986	0.309669503974483	3.88393610464616	0.770847785196176	0.0212616992904914	0.122581103247212	0.11076090213222	0.122581103247212
493	ENSMUSG00000030789	Itgax	1.81252648849423e-06	5.67545058882058e-05	2.07075113019978	0.433821740225053	2.06831435711237	1.31398668546129	0.061017307152053	-0.0265377915343247	0.221284646285787	0.221284646285787
494	ENSMUSG00000026817	Ak1	1.83839149806004e-06	5.74478735942365e-05	-1.21207963865117	0.254082196605756	5.6055347079526	0.515769251335114	0.0185081724448924	0.0752769978117196	0.078328471503117	0.078328471503117
495	ENSMUSG00000006360	Crip1	1.85560266165692e-06	5.78685621979755e-05	-2.69025118433552	0.564165923921685	7.4533456277594	2.55317525810289	0.00102264736773795	0.476402137203875	0.0815732701061828	0.476402137203875
496	ENSMUSG00000066894	Vsig10	1.89842513648905e-06	5.90846549031885e-05	-1.18985586488321	0.249762622935025	5.72978367286636	0.464188000071972	0.0158466148001052	0.0334795180909932	0.07772543692297	0.07772543692297
497	ENSMUSG00000019810	Fuca2	1.93580126784502e-06	6.01266884742929e-05	1.24778523896851	0.262139019297988	5.67152985364187	0.549550639302525	0.00741596671633039	0.0956593314414363	0.0779792895481409	0.0956593314414363
498	ENSMUSG00000040328	Olfr56	1.95631768848305e-06	6.06419199942026e-05	-1.70885752760148	0.359163258942765	3.05461532180471	0.952473623144643	0.0428720215366869	0.0526472387790257	0.150625348324894	0.150625348324894
499	ENSMUSG00000044645	Gm7334	1.9743775862441e-06	6.1079091781263e-05	-1.71563485148945	0.360728397222373	7.45504383434599	1.03917085496871	0.003626861834613	0.191560603009321	0.0815906424567834	0.191560603009321
500	ENSMUSG00000007682	Dio2	2.03941048487399e-06	6.29647593099996e-05	2.63725214095932	0.555271844075538	0.992171933753134	2.40079105327287	0.131773466264094	0.261053279704047	0.330716764970479	0.330716764970479
501	ENSMUSG00000024939	Fam89b	2.06356686404667e-06	6.34567364149172e-05	-1.09010970898832	0.22963711039455	6.50821163843837	0.39474499166289	0.00136021792784964	0.0464438300392881	0.0777395857776885	0.0777395857776885
502	ENSMUSG00000048040	Arxes2	2.06318383619537e-06	6.34567364149172e-05	-1.10400858599715	0.232563138868816	5.98083774674067	0.411833648481033	0.00357102747851656	0.0541579238894935	0.0775573928622574	0.0775573928622574
503	ENSMUSG00000069814	Ccdc92b	2.07976420225132e-06	6.38276739366872e-05	1.17722771672701	0.248071641856008	5.15796941390637	0.435357492599066	0.0103562859762608	0.0141411683862186	0.0819530232634424	0.0819530232634424
504	ENSMUSG00000005958	Ephb3	2.13222297842199e-06	6.53077899164688e-05	-1.13464642335974	0.239353114436987	5.50008277663156	0.412354930353643	0.00696339747896381	0.0256968256969432	0.0789714726070645	0.0789714726070645
505	ENSMUSG00000059430	Actg2	2.15580141158376e-06	6.58992205754821e-05	-1.71817309386735	0.36261825572073	4.99532291133556	1.04342603340525	0.00593776912194699	0.19130022995097	0.0839742579784643	0.19130022995097
506	ENSMUSG00000026247	Ecel1	2.17068338618564e-06	6.62230028311221e-05	-1.87259160355466	0.395324440487553	3.18688768168531	1.16764351327691	0.0914714126324369	0.0531082363249252	0.142950707237759	0.142950707237759
507	ENSMUSG00000014776	Nol3	2.18024646059818e-06	6.6383559393006e-05	-2.2199998112644	0.468754292662555	4.01190581545279	1.66468226600436	0.223183322834261	0.00951982391595377	0.106412557500097	0.106412557500097
508	ENSMUSG00000052353	Cemip	2.22220445415267e-06	6.75278940132968e-05	1.7063942829772	0.360600597824741	5.38283735099016	1.02957378407505	0.0102886927385724	0.184760493988769	0.0798255534206393	0.184760493988769
509	ENSMUSG00000025735	Rhbdl1	2.25440884409762e-06	6.83719240203043e-05	-1.2692515521657	0.268387871894357	4.85192346040424	0.527849095531945	0.0218936737900773	0.0337928821217173	0.0861544008798956	0.0861544008798956
510	ENSMUSG00000023868	Pde10a	2.32778503020742e-06	7.04588578653174e-05	-1.82323813797202	0.386061603409142	3.72129155608399	1.09789033219913	0.106572339412496	0.0192165854280376	0.11699300302776	0.11699300302776
511	ENSMUSG00000020432	Tcn2	2.3361533604625e-06	7.05737757836782e-05	1.16398615054533	0.246506359355865	6.90268720600829	0.479377589841856	0.001305719626026	0.0898423581782986	0.0784421303004325	0.0898423581782986
512	ENSMUSG00000078922	Tgtp1	2.40574031361881e-06	7.25340101979172e-05	-1.45715017115906	0.308982743271697	4.58610536484449	0.751550389160311	0.0210969993770951	0.12210850408246	0.0911918929536512	0.12210850408246
513	ENSMUSG00000028899	Taf12	2.43102017036981e-06	7.31533301559431e-05	-1.26061052066989	0.267428012294279	4.98956817872139	0.562562955558684	0.0100565138462271	0.0972200987932768	0.0840544151254085	0.0972200987932768
514	ENSMUSG00000039137	Whrn	2.44524151273414e-06	7.34381191285544e-05	1.12249288203166	0.238187539067506	6.27219233986122	0.398338660441126	0.00744118538481477	0.0179857888371874	0.0776587702657374	0.0776587702657374
515	ENSMUSG00000039943	Plcb4	2.45872594530281e-06	7.36997134323097e-05	-1.47979702203404	0.31408041263321	4.02343032630059	0.775315574646059	0.0174331884805927	0.130536569919178	0.106044990696506	0.130536569919178
516	ENSMUSG00000036438	Calm2	2.47276440881282e-06	7.39768685636501e-05	-1.17253280929861	0.248926230356316	8.16283709170275	0.455043565276741	0.000225968813507847	0.0530160419517804	0.092720433425601	0.092720433425601
517	ENSMUSG00000038242	Aox4	2.5474818344482e-06	7.60647525693943e-05	2.6277042436643	0.558575899032911	1.15590605842353	2.44585731962792	0.144289689863543	0.323720862607094	0.311312284732281	0.323720862607094
518	ENSMUSG00000038248	Sobp	2.58794483102128e-06	7.71237535839296e-05	2.26278623683004	0.481333711181132	2.76585053639676	1.81407903589951	0.123072452173008	0.224450760106095	0.168943068143287	0.224450760106095
519	ENSMUSG00000034295	Fhod3	2.62273938333839e-06	7.80100729491227e-05	-1.10332224298093	0.234831941356521	5.52287108031876	0.407818905764249	0.00389600155945163	0.04938264119968	0.0788230594624569	0.0788230594624569
520	ENSMUSG00000037016	Frem2	2.67806972236889e-06	7.95026198157856e-05	2.04986933171035	0.436692297940749	2.61923878083893	1.48942947882292	0.088288664510009	0.197761580111149	0.178979328678896	0.197761580111149
521	ENSMUSG00000002233	Rhoc	2.72795755958284e-06	8.08281782097512e-05	-1.32570175409889	0.282647132026854	8.04756786230746	0.623112823737874	0.000286490115487089	0.119547611749022	0.0903422418048999	0.119547611749022
522	ENSMUSG00000019590	Cyb561	2.74347612592478e-06	8.11322623676261e-05	-1.95084341138618	0.416033839726282	2.4780733842325	1.3259179485208	0.0705337061172137	0.159692473627962	0.189092527578876	0.189092527578876
523	ENSMUSG00000026558	Uck2	2.76144814651859e-06	8.15076004546988e-05	-1.31720819659267	0.280985859530642	6.74051082815807	0.615254893858687	0.0013297758201546	0.117099804064106	0.0780911642200271	0.117099804064106
524	ENSMUSG00000070473	Cldn3	2.78494788615629e-06	8.20443521347226e-05	-1.23721922890381	0.264020386907339	7.81416143705636	0.54286154375404	0.000362711331448322	0.104197435722603	0.0862296568049058	0.104197435722603
525	ENSMUSG00000000732	Icosl	2.81885556539133e-06	8.2885092119897e-05	1.71157838994595	0.365441094328466	4.22128058957772	1.03910680758777	0.0330344813569894	0.167286308778991	0.100179140189463	0.167286308778991
526	ENSMUSG00000026458	Ppfia4	2.89813157951381e-06	8.49085989825623e-05	1.62344360640445	0.347044615188867	4.13734807193454	0.865548988939904	0.0780785052805019	0.0155193022035676	0.102581442116882	0.102581442116882
527	ENSMUSG00000036330	Slc18a1	2.89867407292935e-06	8.49085989825623e-05	2.08923543251071	0.446620907655919	3.66561999451151	1.54883568992394	0.0595686204773588	0.239636732255737	0.119307107513125	0.239636732255737
528	ENSMUSG00000025330	Padi4	2.96771579606109e-06	8.67663423177936e-05	2.46364064591831	0.52720280270159	2.55463291054302	1.99237106369756	0.233364922686236	-0.0189730551470776	0.183549270078382	0.183549270078382
529	ENSMUSG00000074785	Plxnc1	2.9875591174502e-06	8.71813801438161e-05	2.35507525259414	0.504118141877835	1.82482986478344	1.68918712128811	0.138580016149404	-0.106988406557283	0.242622635306138	0.242622635306138
530	ENSMUSG00000081604	Gm11518	2.99762769223238e-06	8.73101484622476e-05	-6.66066714716108	1.42596711296409	3.842512807827	15.7494047022874	1.4806341330869	1.56943917779579	0.112273255170438	1.56943917779579
531	ENSMUSG00000046949	Nqo2	3.03178182270846e-06	8.81386365294738e-05	-1.41832041651736	0.303796372617707	5.25099836456278	0.71424052439181	0.00489575471844834	0.133542599305066	0.0809874712774881	0.133542599305066
532	ENSMUSG00000041782	Lad1	3.03818302999599e-06	8.81587057030978e-05	2.03542975571166	0.436018250095073	2.2466057082959	1.45016880957036	0.0784333611536462	0.180662291895645	0.206734510470308	0.206734510470308
533	ENSMUSG00000051076	Vtcn1	3.05396130465772e-06	8.84502826641673e-05	1.18760922441563	0.254460960139601	5.66398013816915	0.500825157257327	0.00489344002208552	0.0922321303306662	0.0780173117816949	0.0922321303306662
534	ENSMUSG00000026728	Vim	3.21627556678873e-06	9.29768650271865e-05	-1.585872259222	0.340571602123672	9.96168605005211	0.893684066178674	0.000225090937660538	0.173758433321967	0.17253989966055	0.173758433321967
535	ENSMUSG00000044469	Tnfaip8l1	3.23406297926344e-06	9.33163181511956e-05	-1.85967509835004	0.399469183209792	2.76604944158564	1.10556903851861	0.0704336769356302	0.0146308194289213	0.168929765565817	0.168929765565817
536	ENSMUSG00000025579	Gaa	3.28264119880934e-06	9.45412913918279e-05	1.21512123303347	0.261187595031589	7.12919181432988	0.524818635048697	0.00104817254742123	0.101280267150157	0.07922389215956	0.101280267150157
537	ENSMUSG00000058914	C1qtnf3	3.33865925947438e-06	9.59755735353929e-05	1.15499383678961	0.248449695109555	5.04169734974202	0.451968427558564	0.0092400373484897	0.0554664609664703	0.0833508391515567	0.0833508391515567
538	ENSMUSG00000050108	Bpifc	3.37645966233908e-06	9.68817988987516e-05	2.17620273038196	0.468355072423157	3.0140955048701	1.68398526575397	0.0998334033554099	0.229201307441342	0.15306977223125	0.229201307441342
539	ENSMUSG00000026888	Grb14	3.53314962043588e-06	0.000101002279056794	-2.5790680811155	0.556180091088429	3.03951671218848	2.2738327051802	0.31247326863946	0.0354705502000087	0.15153117194524	0.15153117194524
540	ENSMUSG00000038146	Notch3	3.52978026562089e-06	0.000101002279056794	2.75105777223925	0.59324470024768	3.39407391229835	2.69282278910575	0.183987045881691	0.343921865676249	0.131905206293789	0.343921865676249
541	ENSMUSG00000041794	Myrip	3.69848656429778e-06	0.00010553334028293	2.3435764706363	0.506429698444308	2.20653013159025	1.87110180516542	0.174776900963106	0.10446885284863	0.209929658236484	0.209929658236484
542	ENSMUSG00000026317	Cln8	3.71726031404636e-06	0.000105873334811686	1.60835524281404	0.347632583191668	3.93823770493165	0.921060071602032	0.0170957320432505	0.164176887301517	0.108855984623385	0.164176887301517
543	ENSMUSG00000062937	Mtap	3.73873981726763e-06	0.000106288999188141	-1.06344160342249	0.229913375276805	6.97283482932306	0.349739505551624	0.000654826453771948	0.0124290390270841	0.0786354137429874	0.0786354137429874
544	ENSMUSG00000019737	Syne4	3.74770444728451e-06	0.000106348002854285	1.55497844944763	0.336218475392372	3.55314830388562	0.763575325714542	0.0453019339918183	0.00243298130890373	0.124262360800938	0.124262360800938
545	ENSMUSG00000030208	Emp1	3.85820945179529e-06	0.000109282897811677	-1.1251170762001	0.243591002015032	5.31950632712686	0.439357360426261	0.00864963984862438	0.0658388975003062	0.0803552245454066	0.0803552245454066
546	ENSMUSG00000044707	Ccnjl	3.887797748872e-06	0.000109844798066189	1.37539950099369	0.297880112166045	4.64568718113038	0.673996209668974	0.0172414357509988	0.115857406085085	0.0899511343651408	0.115857406085085
547	ENSMUSG00000087075	Lbhd2	3.8922785866558e-06	0.000109844798066189	-2.56143236946402	0.554776468988349	1.83674523595572	2.2828466389339	0.220128515176331	0.173078864739256	0.24153688063844	0.24153688063844
548	ENSMUSG00000037826	Ppm1k	4.01433274801484e-06	0.000112884345790352	2.45668542175245	0.532829715094899	3.84080509259327	2.15127998478103	0.0168284722439681	0.409032785688199	0.112336702663627	0.409032785688199
549	ENSMUSG00000045284	Dcaf12l1	4.01460813881604e-06	0.000112884345790352	-1.82722106632914	0.396306618134095	2.87181640659066	1.09721504513338	0.0736035801238888	0.0458889168289682	0.161984823241436	0.161984823241436
550	ENSMUSG00000026535	Ifi202b	4.0272330852477e-06	0.000113033449339943	-1.29274459476142	0.280423527387781	4.13504373132853	0.535757773802728	0.0153068891248073	0.0276946078967764	0.102649142944101	0.102649142944101
551	ENSMUSG00000045679	Pqlc3	4.08583911581206e-06	0.000114470233086735	-1.08771898971342	0.23610303291445	5.58440485051991	0.364428983587276	0.00516836202160075	0.00669314224379821	0.0784486012055018	0.0784486012055018
552	ENSMUSG00000013698	Pea15a	4.11715295352749e-06	0.000115111410615824	-1.05420120833192	0.228906503617134	6.2282905871573	0.343236826238401	0.000913156418161189	0.0113803060116593	0.0776841246791705	0.0776841246791705
553	ENSMUSG00000106433	Gm32102	4.12363866493171e-06	0.000115111410615824	2.68471702550084	0.582993924291372	2.43001375877996	2.35425066381026	0.317178146371637	-0.0772543817391003	0.192644727269344	0.192644727269344
554	ENSMUSG00000031089	Slc6a14	4.15050139913277e-06	0.00011565214819208	4.0467623366419	0.879023893433753	3.06707894757906	5.84010522905195	0.0864237247333671	1.07260078310778	0.149882137282386	1.07260078310778
555	ENSMUSG00000003161	Sri	4.26316929629777e-06	0.000118577557526034	-1.06739491711884	0.232137160302636	6.73739199271768	0.391608314600364	0.00274632812562211	0.059514599215655	0.0780851636644353	0.0780851636644353
556	ENSMUSG00000107068	Gm42742	4.34461813505669e-06	0.000120625665738975	-1.13613767015676	0.247299532855111	5.35695646199534	0.445024976550545	0.0116996934179783	0.060528225189241	0.0800358950075558	0.0800358950075558
557	ENSMUSG00000078881	Gm14434	4.35489763454154e-06	0.000120693994226962	-5.06971151009184	1.10362664967981	1.84295926375685	7.89135164856233	1.58601528235521	-1.3600662699864	0.240972390470026	0.240972390470026
558	ENSMUSG00000006567	Atp7b	4.38020980685261e-06	0.000121177954817892	3.19624771707206	0.695975055591851	2.20573042759408	3.6460573742738	0.180644371675052	0.545927545334069	0.209993854176402	0.545927545334069
559	ENSMUSG00000039252	Lgi2	4.46235092201554e-06	0.000123229537000275	1.39383822251216	0.303761311580897	4.00693080927654	0.593076019273787	0.0318339419987546	-0.019033289357467	0.106572459621266	0.106572459621266
560	ENSMUSG00000024691	Fam111a	4.48093986818237e-06	0.000123301726818416	-1.05977633610159	0.231002388717986	7.10149550828047	0.380394058869841	0.000942897310648466	0.0533774703163129	0.079100258079475	0.079100258079475
561	ENSMUSG00000034780	B3galt1	4.47887114512982e-06	0.000123301726818416	-2.80419098273331	0.611224442369391	3.12890256784715	2.80736050303256	0.180534616491727	0.379858361932932	0.146256826559172	0.379858361932932
562	ENSMUSG00000028444	Cntfr	4.55230026475981e-06	0.000125042454069568	-1.33106198909788	0.290344154321384	3.76145961644394	0.601099524289479	0.011069029817697	0.0759081184861952	0.115380562105202	0.115380562105202
563	ENSMUSG00000000253	Gmpr	4.57526393291241e-06	0.000125449998814154	-1.05361605057896	0.229877683112729	6.01984337581047	0.35709922046677	0.0016665142554409	0.0284174680639207	0.0775991095344738	0.0775991095344738
564	ENSMUSG00000079008	Gm14124	4.59099829368921e-06	0.000125658228120001	2.82108309438333	0.61559957674859	3.1519930116355	2.84230835429628	0.230059455685326	0.338384802654238	0.144929269813106	0.338384802654238
565	ENSMUSG00000024736	Tmem132a	4.60181808446073e-06	0.00012573144384039	-1.12521162210962	0.245563198314694	8.03634830535901	0.397966145734131	0.00032854447788184	0.0223411897408165	0.0901233820719308	0.0901233820719308
566	ENSMUSG00000029186	Pi4k2b	4.63274090905268e-06	0.000126352688008916	1.0962399120179	0.239313623420612	6.79301159593552	0.429247795835948	0.00193024752686094	0.0839762680051932	0.0781951428624147	0.0839762680051932
567	ENSMUSG00000028687	Mutyh	4.64946268380439e-06	0.00012644330997136	-1.37702097103856	0.300658724785489	4.1681456049449	0.620891336009996	0.0339079380436156	0.0311361989638832	0.101685565140839	0.101685565140839
568	ENSMUSG00000044788	Fads6	4.65244542746212e-06	0.00012644330997136	1.69521881773059	0.37014487507052	8.53904486114501	1.02653872624553	0.000310975884688755	0.205199866926767	0.102250909732561	0.205199866926767
569	ENSMUSG00000034206	Polq	4.68620853295697e-06	0.000127137084575144	-1.12262220900662	0.245201467059197	5.60977769524166	0.445783827834947	0.0118807891972843	0.0727437615383084	0.0783048499746892	0.0783048499746892
570	ENSMUSG00000002844	Adprh	4.75558975916217e-06	0.000128567494066876	-1.06383326017221	0.232517081029888	5.74027799348076	0.392214143832377	0.00340537005053317	0.0624593576966985	0.0776909194054561	0.0776909194054561
571	ENSMUSG00000033105	Lss	4.74914565440003e-06	0.000128567494066876	1.1286524345956	0.246669002072838	7.69636956354177	0.399901641443112	0.00677718953463529	0.0154037429747892	0.0844912053407795	0.0844912053407795
572	ENSMUSG00000027610	Gss	4.78266733587674e-06	0.000129073488922953	-1.14357752888094	0.250011372734379	5.360396338201	0.467337693164265	0.00326931423398718	0.090489215510806	0.0800074586521756	0.090489215510806
573	ENSMUSG00000039376	Synpo2l	4.80333640793538e-06	0.000129405068288479	1.55172808802312	0.339309114656777	3.71358513982837	0.840405341091225	0.0553881679748092	0.0921709862042682	0.117307844958939	0.117307844958939
574	ENSMUSG00000056121	Fez2	4.81635615242438e-06	0.000129529773388459	-1.05401547021624	0.23050520372075	6.98731779607342	0.385144477856452	0.00101905877581497	0.0638058092490671	0.0786799146377018	0.0786799146377018
575	ENSMUSG00000050549	Fam241a	4.82909196694938e-06	0.00012964642207617	-1.59373107290408	0.348579089284935	3.37539909828547	0.783906102920346	0.0494103919210392	-0.0220197880481004	0.132850680309033	0.132850680309033
576	ENSMUSG00000021403	Serpinb9b	4.96641844682271e-06	0.000133101738825698	1.21642993183548	0.266398664650939	4.56459084855369	0.476235702449244	0.0147966901504985	0.0256097707615783	0.0916556826412067	0.0916556826412067
577	ENSMUSG00000026109	Tmeff2	5.06190888305024e-06	0.000135425801434396	1.09671583739494	0.240391595624747	5.19925965215083	0.372623394882457	0.00517357586214477	0.00956105724359423	0.0815086030083734	0.0815086030083734
578	ENSMUSG00000021508	Cxcl14	5.07697787231254e-06	0.000135593957465205	1.80728915999482	0.396197938569433	3.48444469380687	1.16825560018243	0.0341085200947513	0.201350689695251	0.127472641156623	0.201350689695251
579	ENSMUSG00000098176	Ccdc166	5.09074878185209e-06	0.000135726923912695	-1.60979214822449	0.352946206052642	3.28033233822802	0.82164064948843	0.0490378745265358	0.00622640215204164	0.137818662023896	0.137818662023896
580	ENSMUSG00000022969	Il10rb	5.12262018302204e-06	0.000136341185802261	-1.05087951738157	0.230471083690163	6.27601093689896	0.333269061635067	0.0020181511936695	0.000437765830616996	0.077657229432308	0.077657229432308
581	ENSMUSG00000054453	Sytl5	5.15967958134143e-06	0.000137091176759325	2.28555660677245	0.501417780997692	2.53587277286997	1.68019858984995	0.192235047061376	-0.0509001857843876	0.184894639589598	0.184894639589598
582	ENSMUSG00000037824	Tspan14	5.34776233887172e-06	0.000141844342311276	1.05470475438713	0.231769567323094	6.60241572097581	0.395423626430475	0.00271951402596986	0.0744092244145689	0.0778561844797315	0.0778561844797315
583	ENSMUSG00000062397	Zfp706	5.37427369643767e-06	0.000142303024102759	-1.10250297755878	0.242328555500157	7.24567905032226	0.435121599230744	0.000785136090397385	0.0872995571257913	0.0798586448394242	0.0872995571257913
584	ENSMUSG00000025089	Gfra1	5.40183227091566e-06	0.000142787816380351	2.67898601923931	0.588976594806427	0.646345829059707	2.17176157888285	0.144721131596299	-0.121381442222606	0.375619012248362	0.375619012248362
585	ENSMUSG00000038065	Mturn	5.52289475386161e-06	0.000145738335581815	1.69255450286494	0.372491284724463	2.74071003608285	0.879910902930943	0.037493121165905	-0.0118822719403646	0.170631514627616	0.170631514627616
586	ENSMUSG00000079355	Ackr4	5.56838229327799e-06	0.00014668791375654	-1.09238226466565	0.240499026455897	5.4537423688422	0.368100701357279	0.00746925061189814	0.0051694965261785	0.0792904219774531	0.0792904219774531
587	ENSMUSG00000003411	Rab3b	5.65077481300176e-06	0.000148604788395755	-2.04301312082528	0.450096892503519	2.68927270951853	1.39235031786833	0.129751923643863	0.0454724942424579	0.174128895318123	0.174128895318123
588	ENSMUSG00000007039	Ddah2	5.66585495942035e-06	0.000148747964300293	-1.17647721434356	0.259222181696483	7.08161500400329	0.495864958141059	0.00108289467607198	0.0997113145491544	0.0790171789588024	0.0997113145491544
589	ENSMUSG00000038550	Ciart	5.75115134930764e-06	0.000150730939523365	1.10032540723871	0.242611595928823	5.30179175129044	0.428618291126794	0.00777795304534384	0.0739764101825128	0.0805126266733515	0.0805126266733515
590	ENSMUSG00000091269	Gm6682	5.77218776333744e-06	0.000151025868648543	-1.20232764228675	0.265147199157482	4.50477017100272	0.493648823245084	0.012465472591613	0.0624986466871894	0.092989083239973	0.092989083239973
591	ENSMUSG00000048572	Tmem252	5.8256099328758e-06	0.000152165720023357	2.60938179628116	0.575689299549868	1.03884050236293	2.39744188961428	0.17205634490909	0.271418507572462	0.325070909515237	0.325070909515237
592	ENSMUSG00000071637	Cebpd	5.92507356444907e-06	0.000154502298335136	-1.7070354749183	0.376908438884418	6.13038109489729	1.04466299935161	0.0015118528713001	0.211578104082133	0.0777008446085412	0.211578104082133
593	ENSMUSG00000057738	Sptan1	5.94971749919148e-06	0.000154883286736963	-1.15399453663429	0.254847976015409	8.3464366356419	0.455123555321226	0.000403080807025539	0.0691125918763343	0.0970181555117001	0.0970181555117001
594	ENSMUSG00000036446	Lum	6.01653105600442e-06	0.000156358905574983	4.07924093449542	0.901328852428311	2.24493834151401	5.96693442076259	0.0423727327886055	1.176217817541	0.206866594261447	1.176217817541
595	ENSMUSG00000020435	Osbp2	6.03061870488558e-06	0.00015646161503751	-2.30003763915257	0.508260454588862	2.50697195076372	1.89704637009421	0.15787132535937	0.229621709188945	0.186983632714842	0.229621709188945
596	ENSMUSG00000046191	Pcdhb20	6.1798261483076e-06	0.000160063718542659	1.61896978974947	0.358167930723539	3.93447173702264	0.940260073954968	0.030776744165128	0.161649655733044	0.108985252903338	0.161649655733044
597	ENSMUSG00000025854	Fam20c	6.19056268159422e-06	0.000160073226324573	-1.27395282829943	0.28186205257144	4.61080391420192	0.557071920838486	0.0284995555625406	0.0592319172110244	0.0906697694571372	0.0906697694571372
598	ENSMUSG00000106204	Gm21009	6.24509371501238e-06	0.00016121323023185	2.49935056584399	0.553208599269309	0.556528102362048	1.88265693246584	0.0708348715988358	-0.0600461751357801	0.388224759859431	0.388224759859431
599	ENSMUSG00000079445	B3gnt7	6.27409576331163e-06	0.000161691513018767	1.20079274265318	0.265842339185723	4.49309346630561	0.465156163535072	0.0127513571135397	0.0279801432520936	0.0932568668420661	0.0932568668420661
600	ENSMUSG00000021994	Wnt5a	6.35179479252755e-06	0.000163291414182676	2.43622873722435	0.539665907683157	5.26511241394885	2.13005028832191	0.00723312115331221	0.429625816719916	0.0808519564057683	0.429625816719916
601	ENSMUSG00000108023	Gm44245	6.35733237829814e-06	0.000163291414182676	3.07628412629347	0.681476894400814	5.20010577602233	3.39635011682816	0.0381951034692307	0.658421032934036	0.081499765418893	0.658421032934036
602	ENSMUSG00000040340	Tex45	6.41810305470077e-06	0.000164578499759827	3.01166771274481	0.667460902350404	2.12770621158047	3.25564759099656	0.206412431595259	0.461843652654365	0.216340700972187	0.461843652654365
603	ENSMUSG00000030376	Slc8a2	6.49201888663346e-06	0.000166197836737912	1.68732501293826	0.374154826132483	4.62619891334172	1.022109910488	0.0238138895545981	0.186173861322745	0.0903499002860023	0.186173861322745
604	ENSMUSG00000051041	Olfml1	6.53598952919609e-06	0.000167046474109603	3.36418251911725	0.746225540286418	2.44731026596702	4.06354027495113	0.112440409498403	0.722838425965232	0.191359778487926	0.722838425965232
605	ENSMUSG00000025372	Baiap2	6.56088818271997e-06	0.000167405670870493	-1.33972894009324	0.297224934924574	6.87500263337515	0.644473284206109	0.00129872582857284	0.131215267082803	0.0783745116855485	0.131215267082803
606	ENSMUSG00000049604	Hoxb13	6.58737542193563e-06	0.000167804149155809	2.81941187792035	0.625617999780535	2.00839429609305	2.41525862641623	0.360722999136421	-0.322555967625512	0.226373823337676	0.226373823337676
607	ENSMUSG00000019806	Aig1	6.62421960572537e-06	0.000168464708490251	-1.04927230107671	0.232891184987777	5.95083879263231	0.343214086753231	0.00382772144884238	0.0123252513151379	0.0775297346186742	0.0775297346186742
608	ENSMUSG00000020019	Ntn4	6.71769272920615e-06	0.000170560892534137	-1.52981930029268	0.339775420634691	3.50039062617056	0.765250677642121	0.0464557925364096	0.0324773951857486	0.126715212164812	0.126715212164812
609	ENSMUSG00000027805	Pfn2	6.79461485873224e-06	0.000172230656115352	1.20565191182589	0.267921284818459	4.50390166779429	0.489713174158381	0.0146638058883307	0.0523789621261151	0.0930089163998301	0.0930089163998301
610	ENSMUSG00000053279	Aldh1a1	6.85538798876627e-06	0.000173486269479647	-1.12503096127246	0.250110833081248	8.2070232854224	0.449337893621761	0.000136932238353127	0.0868999358557365	0.0936962109985406	0.0936962109985406
611	ENSMUSG00000021497	Txndc15	7.0163603848643e-06	0.000177269321213012	-1.04116706460245	0.231721047625624	7.15486867780806	0.362841023882983	0.00119473313191991	0.0458457255669801	0.0793472327371555	0.0793472327371555
612	ENSMUSG00000023951	Vegfa	7.11333067170935e-06	0.000179425630031335	1.11865616887187	0.249128991482013	7.21218497759151	0.449895792522736	0.00129762169130651	0.0918002599039607	0.0796555393614964	0.0918002599039607
613	ENSMUSG00000048376	F2r	7.19715260865829e-06	0.000181243792528317	-1.61343063302846	0.359516981438205	6.77363438883102	0.93605047420931	0.00126841313259097	0.192610276781067	0.0781560884292765	0.192610276781067
614	ENSMUSG00000022208	Jph4	7.28744547441644e-06	0.000183218722782682	1.91419616735603	0.426788602231547	4.8129968942041	1.31782230332987	0.0618436135218012	0.211379152970335	0.0868115749657697	0.211379152970335
615	ENSMUSG00000020297	Nsg2	7.46127232867604e-06	0.000186935266195839	1.94151897454906	0.433366383764112	3.51126447883833	1.33240223746962	0.155506659275123	0.0964351643616363	0.126202974590053	0.126202974590053
616	ENSMUSG00000026123	Plekhb2	7.47159805939189e-06	0.000186935266195839	1.55055286170443	0.346121656457772	6.68954046273124	0.865024494364824	0.00320552771164672	0.176494773891961	0.0779967931883697	0.176494773891961
617	ENSMUSG00000032238	Rora	7.46473923933757e-06	0.000186935266195839	1.19352850820015	0.266413353664194	4.30741999641757	0.485964014454843	0.0086210824118827	0.0646425731992412	0.0978430301040217	0.0978430301040217
618	ENSMUSG00000050974	Gm9847	7.61207036921811e-06	0.000190141634772848	1.70361568750406	0.380627000048921	3.40484723540926	0.95159031159051	0.0859510205633807	0.0151719649085302	0.131364349185981	0.131364349185981
619	ENSMUSG00000027624	Epb41l1	7.65260251502765e-06	0.000190845274676061	-1.09362166717016	0.244402235826824	7.69169957861551	0.380629924433687	0.00517192742536069	0.0221123465277323	0.084426751890365	0.084426751890365
620	ENSMUSG00000039740	Alg2	7.67016642231601e-06	0.000190974772679504	1.06565548868027	0.238178438258254	5.5250099925118	0.408761248307681	0.00155485462414902	0.0835385980525627	0.0788094064379754	0.0835385980525627
621	ENSMUSG00000036718	Micall2	7.76854272277087e-06	0.000193112711773613	-1.0457495427389	0.233871772980231	5.5579146538137	0.374307196083011	0.00343879215573755	0.0543481631460414	0.0786052171396375	0.0786052171396375
622	ENSMUSG00000066026	Dhrs3	7.80407263315988e-06	0.000193684034144838	-1.69726779833061	0.379660381092921	5.98100097976112	1.03718579974095	0.00323496536393191	0.212978042093501	0.0775575572197515	0.212978042093501
623	ENSMUSG00000020482	Ccdc117	7.83918702045049e-06	0.000194243226379926	1.03182929021188	0.230858595904334	6.42922734299356	0.361372467898846	0.00226791162597837	0.0501957916953949	0.0776756253284027	0.0776756253284027
624	ENSMUSG00000021493	Pdlim7	7.96910911767217e-06	0.000197146053604976	-1.30746929001933	0.292759905295517	7.44167419576381	0.615692817881462	0.000590320577676128	0.127972222645284	0.0814549966752567	0.127972222645284
625	ENSMUSG00000082286	Pisd-ps1	8.00869924009424e-06	0.000197808464270936	1.25226898575758	0.280466442096873	4.43505451657439	0.564846993978069	0.0178387446766345	0.100153393037084	0.0946241977948778	0.100153393037084
626	ENSMUSG00000040441	Slc26a10	8.0787735578271e-06	0.000199220491073765	2.03520187679133	0.456007800433158	3.00712874258287	1.26463922668868	0.158420306634663	-0.130888778009419	0.153494364449167	0.153494364449167
627	ENSMUSG00000036599	Chst12	8.18770517549422e-06	0.000201584696641315	-1.02846806908233	0.23058704897912	6.42088752016093	0.32174122618598	0.00208470761892558	0.00343686169282541	0.0776708731164233	0.0776708731164233
628	ENSMUSG00000040165	Cd209c	8.23075564047531e-06	0.000201679642574631	-1.26848878036791	0.284472434345286	4.28644602784428	0.579828614858579	0.0053843431083637	0.116002505745136	0.0983997322473293	0.116002505745136
629	ENSMUSG00000050953	Gja1	8.2185618305728e-06	0.000201679642574631	1.03640839804884	0.232409315280927	7.29590839552838	0.380559641100536	0.000823038357022172	0.0720731251888383	0.0801980963870015	0.0801980963870015
630	ENSMUSG00000063065	Mapk3	8.20602830276709e-06	0.000201679642574631	-1.02261210230978	0.229298745644934	6.58529137318655	0.315937698169808	0.00103483047830389	0.0017364753125461	0.0778320416532066	0.0778320416532066
631	ENSMUSG00000050511	Oprd1	8.41695755089418e-06	0.000205915330765695	3.56576097799937	0.800522086510952	2.50711016920398	4.58339813885712	0.153741960351883	0.807511456135889	0.186973594500683	0.807511456135889
632	ENSMUSG00000057375	Yipf1	8.45190343034081e-06	0.000206443090592043	-1.06346719746507	0.238798660716386	5.13961457044793	0.396272864529718	0.00337816679670238	0.0678519838338639	0.0821590337432069	0.0821590337432069
633	ENSMUSG00000027342	Pcna	8.49031787630242e-06	0.000207053771021296	-1.40207580788656	0.314901124798935	8.17833258148555	0.708740233397791	0.00020330851907258	0.148540769080379	0.0930585029660318	0.148540769080379
634	ENSMUSG00000020150	Gamt	8.52724717394457e-06	0.00020762636376054	-2.47829275206004	0.556732037797004	5.66912345239797	2.21452116376553	0.00798392810088004	0.456941914763527	0.0779913564575579	0.456941914763527
635	ENSMUSG00000033453	Adamts15	8.56915537190572e-06	0.000208318191300958	1.33450312461941	0.299858190503561	4.67538199566136	0.642167498180176	0.0160535849534074	0.118818816664698	0.0893567543007906	0.118818816664698
636	ENSMUSG00000020669	Sh3yl1	8.66948396321929e-06	0.00021009548499249	1.58024366281638	0.355274826374827	3.46063767405107	0.790802400085843	0.0607130073149517	-0.00864876990940178	0.128617296068544	0.128617296068544
637	ENSMUSG00000033763	Mtss1l	8.66341204402059e-06	0.00021009548499249	1.05448330360048	0.237063880306126	5.19882727118286	0.34077675590218	0.0027858017605021	0.00620950402765376	0.0815131232581941	0.0815131232581941
638	ENSMUSG00000001964	Emd	8.75974744622131e-06	0.000211950190168211	-1.04757154251871	0.235635903461294	6.07707326036051	0.395850975808536	0.00258227717052158	0.0807041413295089	0.0776599577188269	0.0807041413295089
639	ENSMUSG00000058254	Tspan7	8.79783668464602e-06	0.000212538661816714	1.16910343488485	0.263027910037571	8.54458208886187	0.433669977587425	0.00136255012594741	0.0281738563110055	0.102412972062152	0.102412972062152
640	ENSMUSG00000035171	1110059E24Rik	9.10588350846131e-06	0.000219636755812683	-1.04902313250594	0.236405767860241	5.22684521989856	0.395816769056364	0.00260560966314894	0.079496776957594	0.0812259209532363	0.0812259209532363
641	ENSMUSG00000041075	Fzd7	9.15079037554798e-06	0.000220375586626106	1.23497757167726	0.278378552259565	7.23132235641578	0.550544422793516	0.00114735134964899	0.115094576187548	0.0797694040958862	0.115094576187548
642	ENSMUSG00000028883	Sema3a	9.21027249532318e-06	0.000221462580234118	-1.31850177608452	0.297299423829548	5.75913752158522	0.627598416952669	0.00671783156315934	0.125862589550913	0.0776370840790465	0.125862589550913
643	ENSMUSG00000046442	Ppm1e	9.37997517015577e-06	0.000225192343237472	2.32041590105519	0.523678426087041	4.94395263524718	1.94438589889972	0.0435488453808624	0.367809795542637	0.0847115493204649	0.367809795542637
644	ENSMUSG00000048644	Ctxn1	9.46189261046997e-06	0.000226806267434511	-1.11632013438693	0.252041140192001	6.49695152372745	0.450080876350435	0.00166116008045609	0.0936259444434701	0.0777284605582843	0.0936259444434701
645	ENSMUSG00000079491	H2-T10	9.6096625967703e-06	0.000229991258149369	-1.32979869560261	0.300466851804188	5.64583245045283	0.638845766087667	0.00358609224661756	0.131834401303062	0.0781107019088083	0.131834401303062
646	ENSMUSG00000075590	Nrbp2	9.85925996466475e-06	0.000235599684325897	1.20922857356011	0.273566441440963	6.41356021221131	0.52847644039347	0.00244279775516771	0.10981509906884	0.0776670299470288	0.10981509906884
647	ENSMUSG00000032968	Inha	1.00404654222746e-05	0.000239189297413045	1.04087758023504	0.235689955532056	7.5431245340456	0.358916780652003	0.000775526032131575	0.0415856483943925	0.0825491066759222	0.0825491066759222
648	ENSMUSG00000037583	Nr0b2	1.00354719340818e-05	0.000239189297413045	-1.54269468897353	0.349309844283601	5.95235186737907	0.860392911792257	0.00307168583310534	0.179954365137045	0.0775309867706436	0.179954365137045
649	ENSMUSG00000040774	Cept1	1.00805453023235e-05	0.000239774079864357	1.13815898905238	0.257768055858293	5.19917662760985	0.468355010053377	0.0054359758643394	0.0942305800671066	0.0815094707574211	0.0942305800671066
650	ENSMUSG00000045763	Basp1	1.01027181062237e-05	0.000239931783701192	-1.09793189131999	0.248684268667876	8.15699154981166	0.409075154334336	0.000171750170294201	0.0591267785060643	0.0925940480540206	0.0925940480540206
651	ENSMUSG00000051177	Plcb1	1.02076346339587e-05	0.000242051084246423	-1.79717422320793	0.407270591858741	2.26461552178539	1.12255991805349	0.0434914943055954	0.148520207550136	0.205312508183858	0.205312508183858
652	ENSMUSG00000028337	Coro2a	1.0255908006254e-05	0.000242822778976293	2.56676339062887	0.581807379048338	3.57899382926952	2.38268208261989	0.114248436266851	0.393501303205794	0.123090599400381	0.393501303205794
653	ENSMUSG00000025810	Nrp1	1.05508439284891e-05	0.000249423243069045	1.09507472057828	0.248566230641299	6.71593574320197	0.433898798313148	0.00136565024324171	0.0913121062795935	0.0780446599007871	0.0913121062795935
654	ENSMUSG00000023004	Tuba1b	1.06405269172239e-05	0.000251158737035451	-1.73681923237237	0.394397285824052	9.01152687333194	1.09162137666002	0.000121692133306212	0.233202136464762	0.118690851703161	0.233202136464762
655	ENSMUSG00000038233	Fam198a	1.07456306493622e-05	0.000253252366922448	2.07187320336448	0.470709275831534	2.75306823398387	1.35099759087403	0.162551048982426	-0.0835510244473037	0.169799784548346	0.169799784548346
656	ENSMUSG00000063450	Syne2	1.10548742755504e-05	0.000260143436267793	1.46239922783956	0.33270828926298	8.39700669039365	0.774417217368875	0.000562646105262816	0.165479562511185	0.0983176678387305	0.165479562511185
657	ENSMUSG00000025175	Fn3k	1.10951275742042e-05	0.00026069327909131	2.39662741058449	0.545351122406404	3.31441183623858	1.9382813913958	0.310103658403663	-0.0411855235957647	0.136008111661224	0.136008111661224
658	ENSMUSG00000082740	Gm14127	1.12591805595368e-05	0.000264145851516063	2.4983606403696	0.568913384304571	0.556033139624856	1.90195952673328	0.0971982874841148	-0.0604260875730136	0.388295370777205	0.388295370777205
659	ENSMUSG00000044052	Ccr10	1.14411069833315e-05	0.000268006628985871	1.51386653150204	0.345003476050908	3.43914774601806	0.707462296962709	0.0488763682920031	-0.0239704502893691	0.129664729438811	0.129664729438811
660	ENSMUSG00000020830	Vmo1	1.15447776521067e-05	0.000270025352447834	2.44625408595392	0.557739948867844	0.529979862417013	1.86010379996801	0.0745806850899682	0.00648941997771253	0.39203009075469	0.39203009075469
661	ENSMUSG00000026773	Pfkfb3	1.1566272786437e-05	0.000270118839643309	1.60289533334488	0.36548995261897	6.44913237863268	0.931081521456131	0.00196757121873268	0.198406786979392	0.0776885634007511	0.198406786979392
662	ENSMUSG00000022505	Emp2	1.16931235838157e-05	0.000271847513197836	-1.07426538380708	0.2450851964476	8.01422794404812	0.41558960799002	0.000401823424521623	0.0863178934956886	0.0896983068521164	0.0896983068521164
663	ENSMUSG00000069806	Cacng7	1.16888079100925e-05	0.000271847513197836	1.82458533988857	0.416257158088057	2.37649196621053	1.06292676639147	0.0632371422931273	0.0170044422451034	0.196667890196191	0.196667890196191
664	ENSMUSG00000096998	Cacng7	1.16888079100925e-05	0.000271847513197836	1.82458533988857	0.416257158088057	2.37649196621053	1.06292676639147	0.0632371422931273	0.0170044422451034	0.196667890196191	0.196667890196191
665	ENSMUSG00000068392	Rnase13	1.1854301310591e-05	0.000275180224558786	2.46893248751995	0.563650994049266	0.908012107033447	2.0244706453918	0.135415644584062	0.109312301681402	0.341138020055027	0.341138020055027
666	ENSMUSG00000042694	Stn1	1.18851970394251e-05	0.000275483163209617	-1.25155156851684	0.285763036529904	5.03693964647189	0.567907014253241	0.00709052450811728	0.11540024506207	0.0834129494136423	0.11540024506207
667	ENSMUSG00000022015	Tnfsf11	1.19047513429038e-05	0.000275522708366426	1.33405336792377	0.304625344797398	3.89753419759402	0.560279837714512	0.0289192915035678	0.00404360996379387	0.110275609535833	0.110275609535833
668	ENSMUSG00000073600	Prob1	1.19252362718286e-05	0.000275583641209908	1.35937197779168	0.310433302016441	4.62499728557445	0.670010254202574	0.052924796150535	0.0916284563507115	0.0903747128165366	0.0916284563507115
669	ENSMUSG00000001995	Sipa1l2	1.21921531006238e-05	0.000281330743519178	1.54644475010996	0.353543942567077	8.13322466483889	0.86743939273384	0.000577199871572711	0.186912779117236	0.0920866268970201	0.186912779117236
670	ENSMUSG00000018921	Pelp1	1.23148544085528e-05	0.000282893463548853	-1.01402577018972	0.231939654267608	7.23303073069163	0.367548625062967	0.000914155605037139	0.0729285272453503	0.079779849227629	0.079779849227629
671	ENSMUSG00000026421	Csrp1	1.230194216357e-05	0.000282893463548853	-1.12574057291751	0.257478865318329	8.43063020648191	0.40638682420098	0.000232536001220604	0.0325165551827614	0.099210513127201	0.099210513127201
672	ENSMUSG00000033966	Cdkl4	1.22890240015899e-05	0.000282893463548853	2.6369678648618	0.603094443968771	1.12318431378718	2.52254734610934	0.216521945745907	0.329062416773095	0.315100940819155	0.329062416773095
673	ENSMUSG00000030515	Tarsl2	1.23885111874948e-05	0.0002841626258564	-1.05453528892286	0.241277303022213	5.1544471564457	0.374619222251541	0.00532995872707249	0.0459273157434951	0.0819921467034364	0.0819921467034364
674	ENSMUSG00000035284	Vps13c	1.24194643726348e-05	0.000284449957745347	1.3460748294491	0.30801984707068	5.56429622393674	0.657426705370262	0.0198160632930772	0.12249827599109	0.0785668651128874	0.12249827599109
675	ENSMUSG00000067199	Frat1	1.24700375544844e-05	0.000285185140338632	1.70722574358056	0.390740702010916	3.50913126914411	1.05759987731284	0.061605404660138	0.167412039651837	0.126303191137072	0.167412039651837
676	ENSMUSG00000020843	Timm22	1.26718690400423e-05	0.000289372252028304	-1.05311311301277	0.241224570819979	5.19083371052064	0.401415138355487	0.00568674626311028	0.0801894658814533	0.0815971940878143	0.0815971940878143
677	ENSMUSG00000031824	6430548M08Rik	1.27577436573867e-05	0.000290902937723897	1.09620642867106	0.251180407285728	5.13885163356434	0.385660362813392	0.0124696837835399	0.0189800693857864	0.0821677117227963	0.0821677117227963
678	ENSMUSG00000022822	Abcc5	1.30227513066422e-05	0.000296507687198577	1.557698048717	0.357292939501681	6.66671099424718	0.881116856834323	0.00249282660882506	0.188994540317803	0.0779572585290268	0.188994540317803
679	ENSMUSG00000033671	Cep350	1.32696796672752e-05	0.00030168489694216	1.16109289959491	0.266574113139104	4.68724873469649	0.480934465538338	0.0174689373264639	0.0781478740378148	0.089123699367386	0.089123699367386
680	ENSMUSG00000026784	Pdss1	1.33016609145338e-05	0.000301967264025967	-1.68839585280389	0.387683981573338	4.39276098045794	1.03556281021188	0.00940263468045048	0.216045669672384	0.0956585916435912	0.216045669672384
681	ENSMUSG00000022123	Scel	1.42830644274062e-05	0.000323770434017429	-1.0232312569812	0.235796690707028	5.46396320321585	0.323006580642896	0.00418206896491044	0.00695032986496497	0.079218050057668	0.079218050057668
682	ENSMUSG00000057614	Gnai1	1.45661872140401e-05	0.000329704152526593	-1.8850633423158	0.434832490424515	5.74721478929114	1.29293429503739	0.00493154069148257	0.278687401401697	0.0776699192872827	0.278687401401697
683	ENSMUSG00000025872	Thoc3	1.46196532541827e-05	0.00033042984961174	-1.03838068440113	0.23957052950882	5.48370643997744	0.346957901426315	0.00700954045212675	0.0223499191792582	0.0790815174615782	0.0790815174615782
684	ENSMUSG00000074449	Gm15319	1.52159891221099e-05	0.000343405298359664	2.96066439163452	0.684461505110932	1.2144799472005	2.85971159252913	0.398092904894934	-0.110528529193239	0.304638423073149	0.304638423073149
685	ENSMUSG00000019312	Grb7	1.54632057486754e-05	0.00034847519290847	2.53628962861614	0.586834504211218	2.50119153562581	2.09711566678657	0.329158252200641	-0.120050573802095	0.187403850798598	0.187403850798598
686	ENSMUSG00000070348	Ccnd1	1.58715467539312e-05	0.000357156074694513	-1.39572255478002	0.323366002925184	3.69507396628968	0.596353837138763	0.0387770346999878	-0.0238502819971627	0.118071323071728	0.118071323071728
687	ENSMUSG00000039103	Nexn	1.59486258913676e-05	0.000358368177416363	-3.02785625681777	0.701678547296478	4.97554994488076	3.34119739406847	0.0256458643567594	0.712883311247385	0.0842522505010728	0.712883311247385
688	ENSMUSG00000015932	Dstn	1.60446455381998e-05	0.000360001734263358	-1.19323447923687	0.276606402664195	8.90781671117482	0.496596882874468	0.000165716791291596	0.086652190886908	0.114600936200949	0.114600936200949
689	ENSMUSG00000022475	Hdac7	1.62402701605367e-05	0.000363862192261545	-1.07939750854126	0.250373058372752	8.17222841274063	0.389137998355088	0.00110520487756273	0.0484051750243887	0.0929247976608255	0.0929247976608255
690	ENSMUSG00000020737	Hn1	1.63872691766522e-05	0.000366623585913015	-1.82745974380627	0.424086823131558	6.96959711073956	1.21770229483433	0.00071450856341564	0.269059941767311	0.0786256993654681	0.269059941767311
691	ENSMUSG00000037788	Vopp1	1.64369709042558e-05	0.000367203357234439	-1.68027103967716	0.389990312440595	2.86314637015729	0.89266338957744	0.0655944288102127	-0.00850672938007298	0.162544236886056	0.162544236886056
692	ENSMUSG00000060639	Hist1h4i	1.65425925287693e-05	0.000369028902986434	-1.30720660990873	0.303502018834282	3.82909248919547	0.5962741288351	0.0253960018333921	0.0791507388395783	0.112774211321335	0.112774211321335
693	ENSMUSG00000019817	Plagl1	1.67751159027298e-05	0.000373137556470375	2.26663928461799	0.526637055326111	2.73106040946129	1.87411199962313	0.0500031644421182	0.366016717621718	0.171283280982101	0.366016717621718
694	ENSMUSG00000061353	Cxcl12	1.67622677439699e-05	0.000373137556470375	-1.03026229846918	0.239364472590666	7.7547451356292	0.366230395468746	0.000617568892366401	0.0591302740759452	0.0853254572155454	0.0853254572155454
695	ENSMUSG00000000244	Tspan32	1.70087671135374e-05	0.000377790414290183	-1.06458503727016	0.247524747542198	5.86599727855725	0.413524591248848	0.00476696144183658	0.087135789526907	0.0774984671851084	0.087135789526907
696	ENSMUSG00000074364	Ehd2	1.72397770570299e-05	0.000382371319582429	-0.992399660738919	0.230901579250707	6.27747613105422	0.336119227167712	0.00231664309996759	0.048510983371652	0.0776566658507381	0.0776566658507381
697	ENSMUSG00000043183	Simc1	1.74484320701136e-05	0.000386443968244395	-1.23458764282859	0.287429873123843	4.02490941593846	0.556401112704303	0.0163821227866252	0.107541775159357	0.105998103731921	0.107541775159357
698	ENSMUSG00000022895	Ets2	1.78919261097374e-05	0.000395698658103175	1.368237144812	0.318959129493402	4.78815675841279	0.68370377687761	0.00550518569739149	0.147097203733392	0.0872454420493896	0.147097203733392
699	ENSMUSG00000060181	Slc35e3	1.81390411212806e-05	0.000400589953918753	1.16441506602727	0.271637748768873	5.85833677714163	0.495303213664856	0.00549281996693826	0.105187779867394	0.0775005717875108	0.105187779867394
700	ENSMUSG00000027495	Fam210b	1.91957572587874e-05	0.000423321292577002	-1.05663907169051	0.247222215091811	6.14910764422299	0.408288426708778	0.00229233569272557	0.0893858997596271	0.0777085404064023	0.0893858997596271
701	ENSMUSG00000108134	Gm9560	1.9407975147801e-05	0.000427390745159207	2.38975613102279	0.559452871824917	0.501730884951448	1.76708294763948	0.0733615230094592	-0.00610822562048198	0.396119750680261	0.396119750680261
702	ENSMUSG00000079225	Gm9531	1.94893544890232e-05	0.000428571460465885	-1.0034193288657	0.234956387631584	6.9327506731365	0.359172094034773	0.00428598414671712	0.0671102523187674	0.0785207719866079	0.0785207719866079
703	ENSMUSG00000020331	Hcn2	1.99517198011958e-05	0.000438114791708478	-1.48497953501251	0.348142952257868	4.19178013450245	0.806993484069985	0.0174144218503777	0.164390850959859	0.10100936187431	0.164390850959859
704	ENSMUSG00000034220	Gpc1	2.11231557690201e-05	0.000463179198304493	1.42415858649411	0.334885317920518	3.01628636315281	0.644468526183331	0.0152857547782385	0.0297145231440922	0.152936509459852	0.152936509459852
705	ENSMUSG00000021775	Nr1d2	2.11968233929579e-05	0.000464135266265378	1.43689218591282	0.337941512087707	5.91888674167506	0.756443104891744	0.00156147574474383	0.169745222643444	0.0775079909300696	0.169745222643444
706	ENSMUSG00000029598	Plbd2	2.18068622662968e-05	0.000476816618703717	1.08767545129992	0.256192550416751	8.37652408578743	0.43174812430974	0.000666833616491822	0.0953791140105026	0.0977851007170675	0.0977851007170675
707	ENSMUSG00000024909	Efemp2	2.204681991387e-05	0.000481381554470173	-1.027093933421	0.242063030000169	6.89128736605391	0.386789997012505	0.000987883689194854	0.0869038820500989	0.0784137667120563	0.0869038820500989
708	ENSMUSG00000022440	C1qtnf6	2.20842718831844e-05	0.000481518227486889	-1.09684626652872	0.258525291471742	5.38274021350786	0.441123911316058	0.0169102789815148	0.0833427105143091	0.0798263274605072	0.0833427105143091
709	ENSMUSG00000035199	Arl6ip5	2.21177713137855e-05	0.000481568456658543	-0.979379747452655	0.230857083418078	7.11616946374198	0.293996959370541	0.000777906242197979	0.00702403432581854	0.0791645832042541	0.0791645832042541
710	ENSMUSG00000002980	Bcam	2.21968428858214e-05	0.000482609385392149	-0.977545207089913	0.23046814954502	7.13901770014506	0.297281364736964	0.000403281520918572	0.012850437436113	0.0792700704111401	0.0792700704111401
711	ENSMUSG00000040901	Kcnk18	2.25290865114768e-05	0.000489144175074075	2.37370365762263	0.560069828773529	0.860397692084787	1.95234782444879	0.123343355172235	0.204165530059616	0.34717396448138	0.34717396448138
712	ENSMUSG00000046204	Pnma2	2.27696625664735e-05	0.000493673147526196	1.21758275311998	0.287447617206318	3.97325250498143	0.494023551690684	0.0162648181446688	0.0453242112079739	0.107674380811716	0.107674380811716
713	ENSMUSG00000010461	Eya4	2.28393025583863e-05	0.000494488518364389	-1.57783680137241	0.372556943926275	5.25028908938115	0.913429103290758	0.0131972221306271	0.195000792570901	0.0809943551561929	0.195000792570901
714	ENSMUSG00000044328	Trp53i13	2.28851222265676e-05	0.000494786599175805	-1.22086679216589	0.28830026912851	3.87341107190225	0.508225378503201	0.0135352541267817	0.062803072422187	0.111140313642576	0.111140313642576
715	ENSMUSG00000050565	Tor1aip2	2.29302295183625e-05	0.000495068465839108	1.11476784908178	0.263273161154692	8.58224428593207	0.440122830376458	0.00043597472659809	0.0837023042390666	0.103533161349979	0.103533161349979
716	ENSMUSG00000029003	Mad2l2	2.34802767683208e-05	0.000506236078872301	-1.00532941741258	0.23772652219803	5.58614162941331	0.371022850482179	0.00310338533697704	0.0816674636975785	0.0784385686110843	0.0816674636975785
717	ENSMUSG00000023046	Igfbp6	2.35889273351415e-05	0.000507199588968346	-1.80777490536675	0.427582874701758	7.69486470616213	1.19980757022799	0.000640413305576081	0.273600258801753	0.0844703990988936	0.273600258801753
718	ENSMUSG00000027639	Samhd1	2.35906785566672e-05	0.000507199588968346	-0.986998550089798	0.233450162323752	7.04267047848113	0.338137130836811	0.00288131404949101	0.0544777977917613	0.078867153383988	0.078867153383988
719	ENSMUSG00000020256	Aldh1l2	2.37065917155764e-05	0.000508982832146528	2.06048411330598	0.487483901668429	5.29954186016499	1.55884709961895	0.0115761580890889	0.344884673489723	0.0805329162653852	0.344884673489723
720	ENSMUSG00000021486	Prelid1	2.3968544071657e-05	0.000513892242825236	-1.359591022555	0.321850076494949	8.65290201912136	0.678851290671407	0.000351014530297797	0.155030193079409	0.105720530318963	0.155030193079409
721	ENSMUSG00000017861	Mybl2	2.43020264365767e-05	0.000520319531347343	-1.74176164560051	0.412623758091287	4.91604285617613	1.11443012791515	0.0111238001986723	0.244263748413393	0.0851326206928147	0.244263748413393
722	ENSMUSG00000030882	Dnhd1	2.44972352640302e-05	0.000523048161508762	1.99993904190401	0.473988561395396	2.344292058768	1.41390918736409	0.137874711206932	0.129603208748718	0.199123023293583	0.199123023293583
723	ENSMUSG00000050335	Lgals3	2.44768401661586e-05	0.000523048161508762	-2.25174187783993	0.533642461803991	3.18286433704844	1.79885514803778	0.283984288174088	0.063206590216353	0.143177127386247	0.143177127386247
724	ENSMUSG00000024644	Cndp2	2.46438032843127e-05	0.000525450816712617	-0.969015542410739	0.22973138166138	6.79335926880769	0.332450392478716	0.000968909043371096	0.062472411017431	0.0781958525366989	0.0781958525366989
725	ENSMUSG00000044456	Rin3	2.48848390668755e-05	0.0005298582905867	-1.28445845570952	0.304674268538254	3.45236368620791	0.516338188915068	0.0102206304961376	0.0165145339813186	0.129018984367843	0.129018984367843
726	ENSMUSG00000049404	Rarres1	2.49509900124762e-05	0.000530535031436082	2.38618553291349	0.566084991309933	0.499945585896801	1.7196177232093	0.0842986984875637	-0.0699820685330537	0.396379627591987	0.396379627591987
727	ENSMUSG00000000957	Mmp14	2.50516320104016e-05	0.000531942287956767	-0.964619506469326	0.228890141389431	6.31461574118468	0.327996780563023	0.00093864174272763	0.0601232868631278	0.0776474034951831	0.0776474034951831
728	ENSMUSG00000071076	Jund	2.55294774648858e-05	0.00054060156875918	-1.03875930489679	0.246732240307815	8.08776281507324	0.386198476929625	0.000170687150007736	0.0779445739458971	0.0911445104609622	0.0911445104609622
729	ENSMUSG00000110974	Jund	2.55294774648858e-05	0.00054060156875918	-1.03875930489679	0.246732240307815	8.08776281507324	0.386198476929625	0.000170687150007736	0.0779445739458971	0.0911445104609622	0.0911445104609622
730	ENSMUSG00000019055	Plod1	2.56179428617447e-05	0.000541731758844867	1.03759660990533	0.246501832873634	5.35249319325743	0.395897801798183	0.00264960740226663	0.0884951230128249	0.0800730130397644	0.0884951230128249
731	ENSMUSG00000017417	Plxdc1	2.58463467487419e-05	0.000545814028399902	1.15254437628039	0.273940534364464	5.25956217284989	0.488559661430134	0.00770256394123807	0.104862560610594	0.0809049139083835	0.104862560610594
732	ENSMUSG00000040681	Hmgn1	2.60007793759696e-05	0.000548325179271643	-1.23936012837567	0.29466952167277	7.80947831613635	0.565000210745636	0.00211062891863047	0.128134561585658	0.0861563460615695	0.128134561585658
733	ENSMUSG00000021569	Trip13	2.60998887161542e-05	0.000549664368501053	-1.46710718172456	0.348889895476244	5.61061017776885	0.791790035798843	0.00811944340063449	0.174466795347502	0.0783002348190749	0.174466795347502
734	ENSMUSG00000039508	Fam26d	2.64356688677548e-05	0.00055597741186857	2.62493582943143	0.624660479368472	1.82393069688954	2.53532728997168	0.161055817251139	0.424245254476135	0.242704748431833	0.424245254476135
735	ENSMUSG00000040385	Ppp1ca	2.7305284433283e-05	0.000572706081245366	-1.07704220623521	0.256753480668517	8.41403670202053	0.412669305001769	0.000116545072200243	0.0807126184255092	0.0987669796808978	0.0987669796808978
736	ENSMUSG00000096994	Ppp1ca	2.7305284433283e-05	0.000572706081245366	-1.07704220623521	0.256753480668517	8.41403670202053	0.412669305001769	0.000116545072200243	0.0807126184255092	0.0987669796808978	0.0987669796808978
737	ENSMUSG00000069662	Marcks	2.79161935357547e-05	0.000584724938414444	-1.01319932895614	0.241823419378381	7.87556973908462	0.327330631153937	0.000494088146766682	0.0237043707217142	0.0872237610930116	0.0872237610930116
738	ENSMUSG00000038860	Garnl3	2.79949833212933e-05	0.000585580701261254	-0.983244003589872	0.234709718119982	5.70860769119824	0.345960311688763	0.00482735073567056	0.0650847499019927	0.0778056269342713	0.0778056269342713
739	ENSMUSG00000042606	Hirip3	2.80851368449758e-05	0.000586671525677797	-1.0466483988045	0.24988848116693	5.83695602673432	0.403574964839909	0.0078980429668129	0.0857683365630597	0.0775119980105893	0.0857683365630597
740	ENSMUSG00000111469	CAAA01144662.1	2.81722445908654e-05	0.000587695864525932	3.15047027771551	0.752304581689198	6.54016707654982	3.65679351158732	0.010219413701494	0.838723861744344	0.077774559027711	0.838723861744344
741	ENSMUSG00000031700	Gpt2	2.8272759279546e-05	0.000588996740888464	0.976814682472134	0.233299798565935	5.56726972169895	0.345515885860004	0.00309406304307705	0.0709881978220038	0.0785491309732815	0.0785491309732815
742	ENSMUSG00000022978	Mis18a	2.83943661901378e-05	0.000590732925710454	-0.999520516481019	0.238778381847543	5.5492218854877	0.368130517625223	0.0040692833120348	0.081453390144562	0.0786581048435959	0.081453390144562
743	ENSMUSG00000020627	Klhl29	2.86634438578748e-05	0.000594727933916684	-1.42976286101512	0.341735147522951	4.82895511905802	0.753406044884481	0.0132551467938859	0.161919219784914	0.0865388016664572	0.161919219784914
744	ENSMUSG00000033998	Kcnk1	2.8649328998298e-05	0.000594727933916684	0.971726447118707	0.232251240674785	7.2630309824354	0.309098605135037	0.000939933833449817	0.031338714574117	0.0799710243590153	0.0799710243590153
745	ENSMUSG00000021186	Fbln5	2.92867788418102e-05	0.000606845644269831	-1.0739428065959	0.25698913580059	8.41470352173576	0.363353453306557	0.000280430074075007	0.0214039546194703	0.0987846938052258	0.0987846938052258
746	ENSMUSG00000021187	Tc2n	3.02405155281695e-05	0.000625767879635861	-1.69631831322076	0.406630305706406	3.09067614158682	1.0616665925531	0.0537321685958375	0.19429013968249	0.148486322930655	0.19429013968249
747	ENSMUSG00000032883	Acsl3	3.03622697786229e-05	0.000627446263149401	1.18998846120024	0.28531884713916	5.54498938561597	0.522509974776301	0.00177237551548133	0.120337891283748	0.0786841277021357	0.120337891283748
748	ENSMUSG00000034450	Gulo	3.10932259726174e-05	0.00064169268628248	2.47191848763683	0.593453924772149	0.909505107091888	2.16029918952171	0.187330930283233	0.221650178048627	0.340950410957969	0.340950410957969
749	ENSMUSG00000041440	Gk5	3.12377658833004e-05	0.000642956522587344	1.35640773287639	0.325726775534783	5.35514638728241	0.679270100102402	0.0115607995184589	0.147586098931971	0.0800509179602062	0.147586098931971
750	ENSMUSG00000059022	Kcp	3.12342188535081e-05	0.000642956522587344	1.04054295739754	0.249873681155295	5.47821942521107	0.366859097551872	0.0145362499244486	0.0380140046942814	0.0791190348766987	0.0791190348766987
751	ENSMUSG00000074088	Snrnp40	3.13594171928302e-05	0.00064374378085867	-1.09688509978877	0.26346131517146	5.76022666524642	0.444241314151839	0.00141824209735336	0.10269955479046	0.0776342849344148	0.10269955479046
752	ENSMUSG00000106911	Snrnp40	3.13594171928302e-05	0.00064374378085867	-1.09688509978877	0.26346131517146	5.76022666524642	0.444241314151839	0.00141824209735336	0.10269955479046	0.0776342849344148	0.10269955479046
753	ENSMUSG00000074622	Mafb	3.14121573933983e-05	0.000643970084570903	2.19704136663656	0.527756950185666	2.90918958833946	1.49065455142466	0.258196858721356	-0.205000206957615	0.159594238982557	0.159594238982557
754	ENSMUSG00000001751	Naglu	3.1486210327094e-05	0.000644632133712666	0.960037386730479	0.230642825015041	5.68722460544176	0.310729181417252	0.00189239324081344	0.0408921645606449	0.0779017758555648	0.0779017758555648
755	ENSMUSG00000051550	Zfp579	3.16031829990927e-05	0.000646169981399992	-1.30207931791039	0.312879838678975	7.01438170560299	0.626095717181137	0.00250041324178066	0.144340276935891	0.0787679060086649	0.144340276935891
756	ENSMUSG00000068735	Trp53i11	3.17284924798432e-05	0.000647873992607593	-2.15284796882724	0.517425475230227	4.02828763694948	1.71170125996574	0.0206103743785038	0.380983309247336	0.105891259945018	0.380983309247336
757	ENSMUSG00000042010	Acacb	3.19718340816407e-05	0.000651980452732215	1.29257117052893	0.310792907815592	5.00963945760472	0.508199207862954	0.0611108287672831	-0.0523894055195365	0.0837775185554233	0.0837775185554233
758	ENSMUSG00000036875	Dna2	3.20679007713018e-05	0.000653076760167	-0.982752916166324	0.236337457433466	5.77155780025688	0.33834308780412	0.00617599858681405	0.054576625830806	0.0776070920923589	0.0776070920923589
759	ENSMUSG00000039200	Atf7ip2	3.2214552546758e-05	0.000655199008780373	2.32815395172158	0.560026811866715	0.981363568897102	1.73023463066323	0.138407313936554	-0.00822683420131295	0.332037731077842	0.332037731077842
760	ENSMUSG00000034570	Inpp5j	3.26812708441967e-05	0.000662944517768547	-0.954694469425513	0.229829195979688	6.75026110493277	0.295402704354284	0.0011221129444445	0.0263406937665359	0.0781100760425603	0.0781100760425603
761	ENSMUSG00000079057	Cyp4v3	3.26461351632778e-05	0.000662944517768547	3.11453127907529	0.74973497185943	2.21762595362401	3.58461456013639	0.163435339642848	0.679718452400743	0.209040716641434	0.679718452400743
762	ENSMUSG00000026480	Ncf2	3.29574787117926e-05	0.000667670077262392	0.993607817147206	0.239307942043508	6.13656726632981	0.348200522066681	0.00819858558271652	0.0568308816396218	0.0777038511049317	0.0777038511049317
763	ENSMUSG00000060600	Eno3	3.30472042454598e-05	0.000668610343299035	-1.21129700201303	0.291781551120402	5.29724092402112	0.542335896414801	0.00602950670798233	0.12167520365336	0.080553736285479	0.12167520365336
764	ENSMUSG00000073982	Rhog	3.3103948148908e-05	0.00066888173766321	-0.953958456924924	0.229814655730937	6.43780680971621	0.330261976509608	0.00154123536369365	0.0700224586963476	0.0776809286194001	0.0776809286194001
765	ENSMUSG00000002475	Abhd3	3.31530131347683e-05	0.000668997468969175	1.59120093286284	0.383361721629131	3.45015151907097	0.861928687805632	0.0913225952739161	0.0366181112042838	0.129126719141761	0.129126719141761
766	ENSMUSG00000020917	Acly	3.41326153113268e-05	0.000687865773578266	1.0183804836806	0.245749237961189	8.03186054828576	0.375668733679049	0.000552576796738828	0.080121286724	0.0900364551410187	0.0900364551410187
767	ENSMUSG00000015484	Fam163a	3.44104201281432e-05	0.000692560176685979	2.47205783193825	0.596809228928687	1.33686971118578	2.04594665333677	0.243143500539031	0.0226385944642228	0.291128383062651	0.291128383062651
768	ENSMUSG00000043496	Tril	3.54186845324104e-05	0.000711924782717214	-2.08362747920665	0.503839647208993	2.21449222260449	1.42099142423816	0.171490144186281	-0.023314665927988	0.209291440963243	0.209291440963243
769	ENSMUSG00000006576	Slc4a3	3.5523802476479e-05	0.000712183037440788	0.970248814149679	0.234653402913409	5.427095542576	0.313305724188576	0.00310867758485216	0.0355049421412972	0.079484651663412	0.079484651663412
770	ENSMUSG00000030990	Pgap2	3.55174673171344e-05	0.000712183037440788	-0.96381399791799	0.233094841996002	5.66234726371547	0.285485569321274	0.00347420911111492	0.00503121907198032	0.0780255989365966	0.0780255989365966
771	ENSMUSG00000025656	Arhgef9	3.57418823651738e-05	0.000715625730312825	1.70731052442147	0.413051241921034	3.03965691034909	0.967963053360197	0.104394259311061	0.0124685973390621	0.151522733367701	0.151522733367701
772	ENSMUSG00000078868	Gm14412	3.62838931418931e-05	0.000725536863253114	2.12701566658425	0.51502188167765	2.47709629568859	1.46949850379498	0.208707123352678	-0.0684073608195217	0.189164184557502	0.189164184557502
773	ENSMUSG00000026640	Plxna2	3.64718504417885e-05	0.000728351817942935	1.49076243264768	0.361067484303999	4.38189640561714	0.823155463044028	0.0196177183330959	0.175936873999332	0.0959294739045962	0.175936873999332
774	ENSMUSG00000033278	Ptprm	3.67820723375083e-05	0.000733597998286971	1.42013321236537	0.344123234319671	4.25398710408424	0.74713846273731	0.0232408136301293	0.154390386967817	0.0992766584161313	0.154390386967817
775	ENSMUSG00000017491	Rarb	3.70978340819121e-05	0.000738940986738679	1.35946738666677	0.329579929616167	3.5820099984103	0.601653943107308	0.0399792570372665	0.0190313310679034	0.12295513797143	0.12295513797143
776	ENSMUSG00000030431	Tmem238	3.73587211079004e-05	0.000743178579565281	-2.59699899806461	0.629844918136762	3.36179876646568	2.49936668386782	0.033271224353748	0.561785707000308	0.133545561182566	0.561785707000308
777	ENSMUSG00000042408	Zmym6	3.75348869839801e-05	0.000745722072550452	0.976270788213701	0.236835204749847	6.18973974611526	0.334921762982068	0.00642781055781943	0.0548101486999911	0.0777085607555332	0.0777085607555332
778	ENSMUSG00000009687	Fxyd5	3.76259973916381e-05	0.000745860732527956	-2.09160975537433	0.50747593850419	2.68684303862429	1.62148760442597	0.136145917999501	0.250151824241561	0.174295486732552	0.250151824241561
779	ENSMUSG00000024747	Aldh1a7	3.76384991021104e-05	0.000745860732527956	1.04849975427615	0.254396535396688	5.13229220715328	0.407466637081349	0.00784296511682981	0.0892334307159276	0.0822427034038872	0.0892334307159276
780	ENSMUSG00000073433	Arhgdig	3.80416935784498e-05	0.000752884133039141	-2.22445390067034	0.540038878138769	6.21412169125947	1.83442893474391	0.00255906211583254	0.434903922736238	0.0776952914197081	0.434903922736238
781	ENSMUSG00000030220	Arhgdib	3.81588955770296e-05	0.000754236710656346	-1.17420133403434	0.285114262412431	7.05602167092932	0.511172803011587	0.000616092805833259	0.121319121140644	0.0789167668865208	0.121319121140644
782	ENSMUSG00000045377	Tmem88	3.88729740803624e-05	0.000767368415445722	2.16789951394006	0.526946605535596	3.85087192914666	1.74314376086505	0.0890679323933241	0.327441155234906	0.111963940731087	0.327441155234906
783	ENSMUSG00000035283	Adrb1	3.89310183981023e-05	0.000767532734369739	-2.46922187125187	0.600238598509146	1.45363895090535	2.26146064500884	0.170191644397633	0.370237918312703	0.278765853932497	0.370237918312703
784	ENSMUSG00000063296	Tmem117	3.91161035059467e-05	0.000770198073751657	1.66184895400159	0.404083307611648	3.22235743780551	0.969771100282079	0.10395100151813	0.0726096441159003	0.140973977717425	0.140973977717425
785	ENSMUSG00000020263	Appl2	3.94174834081444e-05	0.000774903535658012	1.64849927216495	0.401010041895195	4.94099604027176	1.00823581953945	0.0111995277052731	0.230014052845906	0.0847554728993964	0.230014052845906
786	ENSMUSG00000030689	Ino80e	3.94554757418668e-05	0.000774903535658012	-1.09732506375434	0.266947148385046	6.11040995332733	0.446749624700132	0.00229694963014818	0.104594220416214	0.0776883663528326	0.104594220416214
787	ENSMUSG00000033487	Fndc3a	3.95712751359724e-05	0.000776190310386285	1.44472550792576	0.351517399133505	6.25445048880784	0.774446916247705	0.00680796203911236	0.178538760801263	0.0776673084832879	0.178538760801263
788	ENSMUSG00000038893	Fam117a	4.04503491228884e-05	0.000792426445951812	1.08046442395057	0.263213837436263	4.24196829368845	0.410855297841775	0.00431618742708868	0.0714766705915682	0.0996060988997963	0.0996060988997963
789	ENSMUSG00000082101	Slfn14	4.06436019676371e-05	0.000795203147749574	3.57616162700585	0.871428954568753	2.52220183380186	4.74794570217369	0.304012586141197	0.835070048149988	0.185880307228168	0.835070048149988
790	ENSMUSG00000039531	Zufsp	4.09644587434901e-05	0.000800466265345895	0.971806014134492	0.236911932164919	5.9399486160143	0.296521149513543	0.00666962905164537	0.00982920942479483	0.0775212663515271	0.0775212663515271
791	ENSMUSG00000006715	Gmnn	4.22497641249733e-05	0.00082453806421898	-2.13093792701872	0.520398516201264	6.52639154792443	1.68724647343943	0.00137013794442515	0.40485178555229	0.0777588770988944	0.40485178555229
792	ENSMUSG00000026749	Nek6	4.24469570599542e-05	0.00082734050016984	-0.962693355992104	0.235162288191549	6.74734783595528	0.287014222290638	0.00484754448542252	0.00637829675112126	0.078104408195805	0.078104408195805
793	ENSMUSG00000028693	Nasp	4.27835977064387e-05	0.000832850438580447	-1.6452989355801	0.402085874969736	7.28572278987687	1.00611023724652	0.000656387949095178	0.241853188326172	0.0801257187791725	0.241853188326172
794	ENSMUSG00000024833	Pola2	4.29612647093902e-05	0.000835255722064051	-0.939299732797352	0.229604392944755	6.77668435760318	0.313357679722287	0.000915091256735602	0.0599255128836807	0.0781621746325583	0.0781621746325583
795	ENSMUSG00000038387	Rras	4.31047155714314e-05	0.000836369966307744	-1.49861281211689	0.366393291011324	5.37666919780156	0.834844960629999	0.00299201851765688	0.198374047029507	0.0798749332350198	0.198374047029507
796	ENSMUSG00000071180	Smim15	4.31269348436202e-05	0.000836369966307744	-0.950709634341336	0.232444169903408	5.68119681423323	0.29272882831391	0.00311413439655827	0.0238535976847906	0.0779313037865685	0.0779313037865685
797	ENSMUSG00000053175	Bcl3	4.33496209385479e-05	0.000839633749596442	-1.17157600285163	0.286528683005314	5.74528842883157	0.510295522559053	0.00308470611542466	0.120063323161715	0.0776756087714921	0.120063323161715
798	ENSMUSG00000041245	Wnk3	4.35960287318728e-05	0.000843183235281751	2.34299235247143	0.573202690124443	3.70845287933785	2.04115753788097	0.056101386494708	0.436740599454139	0.117518500487027	0.436740599454139
799	ENSMUSG00000071722	Spin4	4.36421199060776e-05	0.000843183235281751	1.58804108998876	0.388530520343111	3.60219100505793	0.937709509333514	0.0629023744066835	0.163531573450449	0.122055682048289	0.163531573450449
800	ENSMUSG00000034247	Plekhm1	4.42147490787214e-05	0.000853178851910278	0.985144544544134	0.241204296317966	6.23156193197928	0.360968347168214	0.00242416836982071	0.0848451004735474	0.0776817414320634	0.0848451004735474
801	ENSMUSG00000005983	1700037C18Rik	4.44204208016833e-05	0.000856077448084376	-1.70246506241351	0.416944185596418	3.60399109741134	1.07812713130478	0.0445425896748284	0.216221091179162	0.121976037230448	0.216221091179162
802	ENSMUSG00000067931	Zfp948	4.48772415714104e-05	0.00086380296525918	-0.941863763379689	0.230802616548247	6.17968237202812	0.289861995517286	0.00219382450691406	0.0274684141017868	0.0777109472013616	0.0777109472013616
803	ENSMUSG00000038074	Fkbp14	4.53329289305192e-05	0.000871487451930791	1.50757523464396	0.369642293289043	5.50103861406861	0.845797436419115	0.00415113130727586	0.200802006174698	0.0789651380028474	0.200802006174698
804	ENSMUSG00000025742	Prps2	4.57548811351748e-05	0.000878505099606584	1.18865403801572	0.291600090397493	6.42926493953253	0.525906261891114	0.00342186189019831	0.124124057189541	0.0776756476552745	0.124124057189541
805	ENSMUSG00000028551	Cdkn2c	4.58940510406954e-05	0.000880082566354303	-0.940135128620089	0.23067352554288	6.52936522083568	0.292855810002753	0.00205322740184236	0.0325712625770312	0.07776218567773	0.07776218567773
806	ENSMUSG00000011263	Exoc3l2	4.62668527027572e-05	0.000886130775648216	1.0480498804563	0.257270568726474	5.01484794130465	0.357956874142792	0.0155753278756269	0.0199675578311923	0.083706890423638	0.083706890423638
807	ENSMUSG00000032966	Fkbp1a	4.64107591178445e-05	0.000887785487611111	-1.08923523139366	0.267428023313409	8.6889932309393	0.413831473547156	0.000394581392565121	0.0719822395504279	0.106882040087411	0.106882040087411
808	ENSMUSG00000036158	Prickle1	4.72977079055664e-05	0.000903632075418599	0.977545176022962	0.240266099193171	5.42261183215566	0.330381889327048	0.00707356267926415	0.0475558347923855	0.07951813495299	0.07951813495299
809	ENSMUSG00000013367	Iglon5	4.83569808756406e-05	0.000922727705534318	1.02339810871754	0.251855770534656	5.06416791475081	0.390320701659917	0.00817323350310071	0.0869737602243074	0.0830630532942997	0.0869737602243074
810	ENSMUSG00000022090	Pdlim2	4.86456594771401e-05	0.000927090179442731	-1.84576039601018	0.454392429084818	5.14868974038112	1.26981640737542	0.00879946246641324	0.300909256947989	0.0820565146683652	0.300909256947989
811	ENSMUSG00000091811	Inafm1	4.92368647613635e-05	0.000937200346881836	-1.0537759296119	0.259600582236722	4.90167617902027	0.414004067706002	0.00657781114336186	0.0945108823031057	0.0853549784673111	0.0945108823031057
812	ENSMUSG00000024598	Fbn2	4.94270114218178e-05	0.000939661053348032	-1.07263777129999	0.264305864036888	4.58757546763393	0.428994644242966	0.0113665885187413	0.0934197961276873	0.0911605067892595	0.0934197961276873
813	ENSMUSG00000034612	Chst11	4.96254893777493e-05	0.000939961569968487	1.76311377217628	0.434544487211883	8.03750362771569	1.15916574573078	0.000716823902380811	0.282526543146977	0.090145817295199	0.282526543146977
814	ENSMUSG00000046402	Rbp1	4.96007570107562e-05	0.000939961569968487	-1.67667316013202	0.413228106680329	7.56578338551672	1.04827882755287	0.00068934435406341	0.255446857871851	0.0828140717440149	0.255446857871851
815	ENSMUSG00000048772	Tmem53	4.9601867267518e-05	0.000939961569968487	-2.03083005463323	0.50051325444285	3.78586422227844	1.53789743468805	0.0385970215073703	0.337173255302089	0.114424365014558	0.337173255302089
816	ENSMUSG00000032231	Anxa2	5.0096116356765e-05	0.000947712926714929	-2.26266257002499	0.557968727830089	7.31772506875246	1.90948749322122	0.000484342816885308	0.466509309037607	0.0803594619435979	0.466509309037607
817	ENSMUSG00000041658	Rragb	5.02751564898948e-05	0.000949935851572222	1.23053764450819	0.303510901055713	4.04545605746524	0.534537333109966	0.0328247540826452	0.0675133268479037	0.105353546506831	0.105353546506831
818	ENSMUSG00000002274	Metrn	5.03580377979048e-05	0.000950338666853614	-1.37071677285784	0.338118061812999	5.82788894366601	0.700847929887158	0.00420230772777127	0.167283427858497	0.0775194963009677	0.167283427858497
819	ENSMUSG00000018919	Tm4sf5	5.05410582982634e-05	0.000952627981624288	1.26163134220102	0.311274824728497	4.75800895173353	0.593784512898889	0.00738748989756494	0.13795053486707	0.0877871623268425	0.13795053486707
820	ENSMUSG00000034936	Arl4d	5.07471435926681e-05	0.000955345921512216	-0.932648371203459	0.230160849304733	6.77934118838723	0.323702908250073	0.00129353093717455	0.0771477352597427	0.0781674938918397	0.0781674938918397
821	ENSMUSG00000026879	Gsn	5.11789747522278e-05	0.000962301867539758	-0.957121483636616	0.236315982400062	7.6205051553208	0.310841716314112	0.000282370332564317	0.0447391996455417	0.0834854949739955	0.0834854949739955
822	ENSMUSG00000032327	Stra6	5.20951937115868e-05	0.00097833759771991	-1.10216657683371	0.272407416127742	4.0051605696545	0.416332017382988	0.00467916493668424	0.060196670633548	0.106629535605405	0.106629535605405
823	ENSMUSG00000091183	Gm5141	5.22911729548119e-05	0.000979075646962643	-1.42767358262226	0.352935247821357	3.59595827378081	0.657592454837225	0.0645127458743403	-0.00686662427186797	0.122332187857744	0.122332187857744
824	ENSMUSG00000093593	Gm20683	5.23247657410235e-05	0.000979075646962643	-1.01232764567573	0.250266869015591	5.4147521798705	0.321681032133356	0.0143728640127276	0.00342570282920042	0.0795773945775731	0.0795773945775731
825	ENSMUSG00000113963	Gm6554	5.23019002111932e-05	0.000979075646962643	2.28386980850743	0.564602260786395	0.986375883330044	1.94734924612566	0.144013888635232	0.334149680692431	0.331424510085794	0.334149680692431
826	ENSMUSG00000029561	Oasl2	5.24633107609394e-05	0.000979427075131357	1.45090267127021	0.358745998015304	3.05590383517886	0.701188713478296	0.0424997131728015	0.0445667181129344	0.150548323465194	0.150548323465194
827	ENSMUSG00000029864	Gstk1	5.25338872973222e-05	0.000979427075131357	-1.80301508318752	0.445843019525058	2.60975869498573	1.21379021473157	0.0924459324531163	0.205718064635716	0.179643829896084	0.205718064635716
828	ENSMUSG00000052926	Rnaseh2a	5.25158005654138e-05	0.000979427075131357	-2.02450382035986	0.500601961759206	6.77368103324415	1.5303075045361	0.00447728902245256	0.371426197153296	0.0781561813496163	0.371426197153296
829	ENSMUSG00000026701	Prdx6	5.35240330297123e-05	0.000996683350880179	-1.18791238801682	0.294060965684489	7.56789978886799	0.527106974328297	0.00095200396800133	0.12875577334094	0.0828392086889398	0.12875577334094
830	ENSMUSG00000054893	Zfp667	5.36348416492402e-05	0.000997543434384724	2.00765026694851	0.497042110052175	3.66417001557573	1.50565890931167	0.149868041314681	0.220708247432997	0.119368608400848	0.220708247432997
831	ENSMUSG00000016024	Lbp	5.39098037924061e-05	0.00100145083170081	0.990268167354629	0.24523753889708	5.27191127743176	0.315144770848271	0.00942450727477189	0.0167698150571064	0.0807876684516732	0.0807876684516732
832	ENSMUSG00000042684	Npl	5.41052174844186e-05	0.00100387288738818	-1.08435819599412	0.268595186814182	5.43230876528099	0.439321858421584	0.00495197221715152	0.103263089352466	0.0794460132432349	0.103263089352466
833	ENSMUSG00000002058	Unc119	5.42629508749021e-05	0.00100438509910775	-1.33718855847866	0.331277253177729	6.37182705232963	0.668115514445448	0.00124260964910368	0.163374318060369	0.0776512441528259	0.163374318060369
834	ENSMUSG00000021707	Dhfr	5.4251556484213e-05	0.00100438509910775	-1.52880441136107	0.378743848887456	6.79479978845911	0.87330916214322	0.00123184472158168	0.213938509883544	0.0781987965665483	0.213938509883544
835	ENSMUSG00000017002	Slpi	5.43563530785572e-05	0.00100490900895052	-1.5134304500461	0.374977206116485	7.44578900562172	0.855871004266331	0.000786688531501501	0.210125169128886	0.0814964707915602	0.210125169128886
836	ENSMUSG00000032679	Cd59a	5.46806832470253e-05	0.00100969582211044	-1.16242833034568	0.288110378597643	5.67204145931663	0.504980995263885	0.00395847770730337	0.120552907676212	0.0779767303854434	0.120552907676212
837	ENSMUSG00000021591	Glrx	5.53998802131323e-05	0.00102168388147871	-1.23180610214809	0.305538247868208	4.64685688605259	0.567228227079232	0.0104287083802845	0.129601722985278	0.0899274188269144	0.129601722985278
838	ENSMUSG00000039419	Cntnap2	5.5462271988026e-05	0.00102168388147871	2.56145227842863	0.635386516502224	3.88134009870126	2.45277056282356	0.0424305138993721	0.563143524129875	0.11085417688977	0.563143524129875
839	ENSMUSG00000024454	Hdac3	5.59619575938712e-05	0.00102897351099012	-0.980995673775573	0.243470298840338	7.95217622801966	0.3152358318219	0.000365841924171111	0.0327967558658072	0.0885508377019345	0.0885508377019345
840	ENSMUSG00000027661	Slc2a10	5.59913033122822e-05	0.00102897351099012	2.33263634626826	0.578947549848504	1.72702878700992	1.94488949639642	0.251067120668431	0.139597628352688	0.251703277544949	0.251703277544949
841	ENSMUSG00000009905	Kdsr	5.63489400477574e-05	0.00103431461060313	0.978774451062924	0.243016755727555	5.6568829709187	0.331757908019432	0.010532218404641	0.0449153818495776	0.0780534969418781	0.0780534969418781
842	ENSMUSG00000026860	Sh3glb2	5.65026314520558e-05	0.00103590394504203	-1.20966416063459	0.300391399390296	6.93485225557408	0.547268205850332	0.00112091350326134	0.13423157573823	0.0785264921381503	0.13423157573823
843	ENSMUSG00000027546	Atp9a	5.71133596432101e-05	0.00104585875778438	-0.933960954092701	0.232072825299797	5.97029803260564	0.294701577571272	0.00323963450185302	0.0380311885485812	0.0775470598620918	0.0775470598620918
844	ENSMUSG00000027859	Ngf	5.73931255844426e-05	0.00104842790653218	-2.10516801102418	0.523246669704032	4.26397373113432	1.65806419921949	0.0227594527748361	0.387921163259705	0.0990048661574671	0.387921163259705
845	ENSMUSG00000028456	Unc13b	5.74574081056049e-05	0.00104842790653218	0.968855540484424	0.240828114915944	7.7966711000011	0.33007110654578	0.00103961886772273	0.0595438674417415	0.0859576525332282	0.0859576525332282
846	ENSMUSG00000082491	Gm5909	5.73579866563492e-05	0.00104842790653218	-1.20754875526708	0.300129595304423	3.86797706965072	0.497366460557116	0.0237791650431913	0.0511136620230486	0.111337495923204	0.111337495923204
847	ENSMUSG00000009733	Tfcp2	5.76773953013461e-05	0.00105119947020883	0.961529295478352	0.239060499070874	5.6544891672541	0.339006723671708	0.00765908407007428	0.0693973507459005	0.0780657992539489	0.0780657992539489
848	ENSMUSG00000027984	Hadh	5.7767454819175e-05	0.00105159929250425	-0.929004704462038	0.230995164081175	6.98877448423218	0.312527472367039	0.00135366135481091	0.0656620262617616	0.0786844873885228	0.0786844873885228
849	ENSMUSG00000029337	Fgf5	5.78403209747338e-05	0.00105168555345932	-2.08708219376875	0.518987128311964	1.70335738606313	1.38856143658074	0.150074314421991	-0.047839550026033	0.253947144608257	0.253947144608257
850	ENSMUSG00000048756	Foxo3	5.79181673615868e-05	0.00105186205830684	1.25191541090684	0.311333769771232	6.50990597948987	0.586502118259775	0.00183212063941721	0.143560953660533	0.0777413148830585	0.143560953660533
851	ENSMUSG00000025885	Myo5b	5.85651063938494e-05	0.00106236139530182	-1.17010762978798	0.291178827829653	4.10363425344811	0.474732025094785	0.0235964480361283	0.0563866338493355	0.103581216628247	0.103581216628247
852	ENSMUSG00000092486	2610524H06Rik	5.87362557621321e-05	0.00106421546971835	-0.932490051848385	0.232087913487098	5.75156955230968	0.318081584062795	0.00313974413646602	0.068385599643451	0.0776574552437263	0.0776574552437263
853	ENSMUSG00000005232	G6pc2	5.94118303113406e-05	0.00107519393260981	1.24403213648441	0.309835709349285	4.11530064955736	0.487799809455434	0.0407642484002209	-0.0113704703081689	0.103233001781741	0.103233001781741
854	ENSMUSG00000022139	Mbnl2	6.00427900971997e-05	0.00108534022333779	1.66212315880651	0.41422158218596	8.94140305080627	1.03469144149065	0.000556851993135463	0.256812426729825	0.115893712038509	0.256812426729825
855	ENSMUSG00000021895	Arhgef3	6.03223424381137e-05	0.00108911812890896	1.40594102323966	0.350473587188168	6.14076742370252	0.740399130628303	0.00360628289168711	0.180641320083126	0.0777056376993548	0.180641320083126
856	ENSMUSG00000042988	Notum	6.04983324881713e-05	0.00109101957782699	1.31214954347201	0.327149288797001	3.91736022986955	0.520154347489166	0.0509620363041238	-0.0464202611053399	0.109577949436451	0.109577949436451
857	ENSMUSG00000026942	Traf2	6.08185211024245e-05	0.00109551401430353	-0.92416666524291	0.230487786358279	6.82943213259673	0.278175573754582	0.0014153772952116	0.0260225804681898	0.0782715521952979	0.0782715521952979
858	ENSMUSG00000055053	Nfic	6.15796968060006e-05	0.00110793214404922	-1.73496094494567	0.433017718075427	6.94548602116909	1.12803205714673	0.00132336066009876	0.279933155590776	0.078555910002656	0.279933155590776
859	ENSMUSG00000003604	Aven	6.21670889948459e-05	0.00111719831526593	-0.958598549043982	0.239384494686166	6.00322352095935	0.34443927702415	0.00268025633762488	0.0832771481066015	0.0775808790176104	0.0832771481066015
860	ENSMUSG00000004085	Map3k20	6.30876595445197e-05	0.00113242348882413	-0.951039291824845	0.237703139076192	5.20611944536889	0.299053086220587	0.00331691295915105	0.0313210443435683	0.0814372605308625	0.0814372605308625
861	ENSMUSG00000029580	Actb	6.33493114817266e-05	0.00113579944406901	-1.37305335677407	0.343265528192779	10.0150621971603	0.651679662267004	0.000106341052217017	0.107514916575836	0.176640493215984	0.176640493215984
862	ENSMUSG00000024012	Mtch1	6.38601561768469e-05	0.00114363019826216	-0.976742466806866	0.244303286759673	6.20878524456427	0.357828669045084	0.000923462719557458	0.0886026811628108	0.0776991530882623	0.0886026811628108
863	ENSMUSG00000028434	Epb41l4b	6.40070700778697e-05	0.00114493295572662	-1.0202368612516	0.255216856344406	4.43390490382513	0.341280211538786	0.00305157438242143	0.0332174701448673	0.0946518912610601	0.0946518912610601
864	ENSMUSG00000110521	Olfr856-ps1	6.41657552460229e-05	0.00114644301357969	2.32183585717	0.580902925627078	0.895065679968233	1.84537277051559	0.163403258519714	0.121717049259648	0.342769054983435	0.342769054983435
865	ENSMUSG00000020193	Zpbp	6.46071560966971e-05	0.00115299499267597	2.26895590619235	0.567903542303855	2.39289700279864	1.59991541652261	0.288344515358014	-0.219010583796686	0.195427134683886	0.195427134683886
866	ENSMUSG00000074649	BC029722	6.50077954932308e-05	0.00115880524137298	-1.02860777657431	0.25754764113644	7.3835714691234	0.397007132354676	0.000631459762333131	0.0988647214200835	0.0809020358716086	0.0988647214200835
867	ENSMUSG00000000791	Il12rb1	6.54958397852763e-05	0.00116373429634301	2.20086051797484	0.551306502777629	3.58074089590935	1.81786273788003	0.0731807377523817	0.382727552254967	0.123012102882082	0.382727552254967
868	ENSMUSG00000022546	Gpt	6.55522558000195e-05	0.00116373429634301	-0.940429085511325	0.235585662027218	5.79868698596464	0.328672054230355	0.00569535345600163	0.0734921400035661	0.0775555527732019	0.0775555527732019
869	ENSMUSG00000047766	Lrrc49	6.55858546232052e-05	0.00116373429634301	-1.00316534665794	0.251309289261622	5.01941776287856	0.334531113360212	0.0110891989719522	0.0296969254525573	0.0836453393318203	0.0836453393318203
870	ENSMUSG00000111872	Il12rb1	6.54958397852763e-05	0.00116373429634301	2.20086051797484	0.551306502777629	3.58074089590935	1.81786273788003	0.0731807377523817	0.382727552254967	0.123012102882082	0.382727552254967
871	ENSMUSG00000028567	Txndc12	6.6006666880423e-05	0.00116985639108277	-0.92052771752435	0.230694865555444	5.63940104404559	0.279604760490754	0.00168569642443834	0.0300560246650317	0.0781444850660285	0.0781444850660285
872	ENSMUSG00000026955	Sapcd2	6.67998903835417e-05	0.00118120264358618	-1.95910122879811	0.491322337265815	4.73612116818252	1.44110045431909	0.0181018198719279	0.343994638772587	0.0881908484393857	0.343994638772587
873	ENSMUSG00000057000	Nxf3	6.6749544502363e-05	0.00118120264358618	1.61350636405061	0.404632559876452	6.11138465250366	0.977493846264146	0.00257597784724115	0.243015284921014	0.0776890654535414	0.243015284921014
874	ENSMUSG00000064246	Chil1	6.70588945162055e-05	0.00118442580623188	2.45754979122855	0.616470089342917	3.46306280925844	2.2679077381756	0.0644029512702512	0.505650105311444	0.12849993779625	0.505650105311444
875	ENSMUSG00000033707	Lrrc24	6.89217300909953e-05	0.00121593685418822	2.29628787051139	0.576959982556608	0.856029756093325	1.68123791750085	0.15159139629644	-0.0273957435170328	0.347732835911142	0.347732835911142
876	ENSMUSG00000033377	Palmd	6.90910584226017e-05	0.00121753272702021	-2.72037558905213	0.68361548464044	4.09893480191252	2.78092916066143	0.233099351554424	0.467895844705852	0.103722156547939	0.467895844705852
877	ENSMUSG00000024975	Pdcd4	6.9180973620697e-05	0.00121772712632007	0.919198465243764	0.231007490338062	6.8676787786736	0.277961508006372	0.00168937890824082	0.028915324159791	0.0783573119801937	0.0783573119801937
878	ENSMUSG00000059474	Mbtd1	6.92900053169058e-05	0.00121825718915384	1.18654046602983	0.298222356599846	6.55531136935848	0.529087372029043	0.00358193468584419	0.129822926278104	0.0777928265675305	0.129822926278104
879	ENSMUSG00000095377	Olfr91	6.93751416693006e-05	0.00121836639584641	2.35298915600444	0.591438299421441	1.27733537321887	2.0273465525066	0.227071087905371	0.230902864624957	0.297627805128419	0.297627805128419
880	ENSMUSG00000021097	Clmn	6.97699215124478e-05	0.00122251790963412	1.35326913384337	0.340267953599607	4.3087766813111	0.573764291685073	0.0758661310461356	-0.045412272169742	0.0978072893241606	0.0978072893241606
881	ENSMUSG00000036545	Adamts2	6.9715512018186e-05	0.00122251790963412	-1.0381270622505	0.261015994462494	4.30049452162383	0.346241145148671	0.0041680382657776	0.0244929691537437	0.0980259857820893	0.0980259857820893
882	ENSMUSG00000024104	Washc2	7.01439167332921e-05	0.00122767759933314	0.944718394144538	0.237617356714242	6.27941554388697	0.335502263124746	0.00227184577337605	0.0824211665444187	0.0776559433585441	0.0824211665444187
883	ENSMUSG00000076437	Selenoh	7.04797727690177e-05	0.0012321588360536	-1.93020055853764	0.485626544642177	7.15297803113136	1.40070202788702	0.000954021185802191	0.352795690105849	0.0793378528345939	0.352795690105849
884	ENSMUSG00000032860	P2ry2	7.08078450180673e-05	0.00123649400853383	-0.974077563559262	0.245140082902726	5.01142107132601	0.326848736218795	0.00638718777867751	0.0463635700587345	0.0837533025896556	0.0837533025896556
885	ENSMUSG00000008393	Carhsp1	7.33423082367146e-05	0.00127811871817734	-1.03794515762092	0.261765323975052	8.54918942738735	0.330800149687692	0.000233297159292847	0.00926808361455318	0.102548330094353	0.102548330094353
886	ENSMUSG00000027220	Syt13	7.33570761355914e-05	0.00127811871817734	-0.944948782772255	0.238314922813093	5.38530087169048	0.306897702235975	0.00538504236095125	0.0433890096604791	0.0798059612921641	0.0798059612921641
887	ENSMUSG00000035268	Pkig	7.43610773982813e-05	0.00129415101668238	-1.71813888445574	0.433667279031858	7.26205971583865	1.11128113856712	0.000722141965088494	0.281378821389254	0.0799646006284095	0.281378821389254
888	ENSMUSG00000022788	Fgd4	7.45646929004669e-05	0.00129623329313571	0.918884261281976	0.231969434233152	6.03321851797414	0.297706404637495	0.00310082234512526	0.052401576339849	0.0776139052825479	0.0776139052825479
889	ENSMUSG00000028150	Rorc	7.53160967366227e-05	0.00130488730114842	0.924620402804303	0.23355868410074	5.77145026279864	0.286628707141357	0.00421715448977976	0.0334726459561696	0.0776073338885243	0.0776073338885243
890	ENSMUSG00000035064	Eef2k	7.5193146938074e-05	0.00130488730114842	-1.02849959037181	0.259772911338427	4.54015155621772	0.344997323587353	0.00903029996496711	0.0255370767461089	0.0921926482328959	0.0921926482328959
891	ENSMUSG00000053931	Cnn3	7.52864814973747e-05	0.00130488730114842	-1.06346220448898	0.268623684184665	8.72570656063874	0.359769832969247	0.000143031477307957	0.0254623120930384	0.108094994080106	0.108094994080106
892	ENSMUSG00000050821	Fam131a	7.5918365959283e-05	0.00131237605298259	-1.38190937100375	0.349237538088283	4.44953155268382	0.719262282512349	0.0125389493463455	0.170411337668602	0.0942774810383667	0.170411337668602
893	ENSMUSG00000061540	Orm2	7.58539887863862e-05	0.00131237605298259	2.44767624768919	0.618547534238461	1.64717992659353	2.24357331587088	0.314555765768203	0.243241249007214	0.259345812400516	0.259345812400516
894	ENSMUSG00000044164	Rnf182	7.660085887676e-05	0.00132269290657779	1.05549959920296	0.266891219821912	5.0129874113165	0.416427171243549	0.0231143232918775	0.0796398642934585	0.0837320615351651	0.0837320615351651
895	ENSMUSG00000022863	Btg3	7.68381022997222e-05	0.00132530702257074	-0.953799155178161	0.241220577699117	6.49879649936995	0.315533741243083	0.00955081109776622	0.043716554799121	0.0777302395604777	0.0777302395604777
896	ENSMUSG00000031209	Heph	7.74615721226006e-05	0.00133456951881315	1.2764692329313	0.322983342883206	3.68842955774558	0.560020199982755	0.0381295104559975	0.0508806010398656	0.118347849214019	0.118347849214019
897	ENSMUSG00000027603	Ggt7	7.77366161765956e-05	0.00133781509912832	1.11650104605412	0.282567433966083	4.08989143202913	0.420673039309947	0.0157720731297426	0.0426037563177125	0.103994458977523	0.103994458977523
898	ENSMUSG00000001707	Eef1e1	7.81532711204428e-05	0.00134199337740409	-1.40316714176913	0.355232760111156	6.06166145104762	0.742091784949596	0.00409244679046631	0.185193023993818	0.0776445237536549	0.185193023993818
899	ENSMUSG00000038630	Zkscan16	7.80689959554501e-05	0.00134199337740409	2.4915094680666	0.63072167327833	3.15070972481656	2.33965762381127	0.184117252282131	0.412597491432393	0.145002669642477	0.412597491432393
900	ENSMUSG00000028671	Gale	7.83254915206932e-05	0.00134345623622771	-0.913086326216001	0.231192306541213	5.85908537804918	0.299421335404545	0.00267450205008535	0.0589546775346078	0.0775003218556841	0.0775003218556841
901	ENSMUSG00000075327	Zbtb2	7.90767110395078e-05	0.00135483594707756	0.911547667221361	0.230936362511321	6.54187088474767	0.282921012282166	0.00222084425887063	0.0398357399875739	0.0777765610360698	0.0777765610360698
902	ENSMUSG00000051339	2900026A02Rik	7.99181609377653e-05	0.00136773464567215	-1.04084297180193	0.263862242208359	5.27176006555168	0.40855416702071	0.00494634650643629	0.099488577788398	0.080789091312167	0.099488577788398
903	ENSMUSG00000004565	Pnpla6	8.02251623590802e-05	0.00137146825175761	1.23660373496148	0.313562248316436	5.70093463701914	0.57674217947931	0.00537806477586814	0.142103860578019	0.0778383194750766	0.142103860578019
904	ENSMUSG00000023968	Crip3	8.033818170121e-05	0.00137188109615219	-2.39793984657636	0.608091122107025	2.03835463383996	2.16876442768206	0.216309147899317	0.338353071278755	0.223816349753878	0.338353071278755
905	ENSMUSG00000043251	Exoc3l	8.06871480144926e-05	0.0013763176838671	-0.955256447721205	0.242306358567218	5.08488509255135	0.305774860469569	0.00526313919298327	0.0347623560516275	0.0828054179101744	0.0828054179101744
906	ENSMUSG00000105241	Gm43542	8.08580821027368e-05	0.0013777110523399	2.33164742023839	0.591512077081184	0.472676529559247	1.64770763207108	0.124459676616187	-0.103542521141453	0.400370129383158	0.400370129383158
907	ENSMUSG00000002948	Map2k7	8.13224366308286e-05	0.00138409531893065	0.91334105335559	0.231784855436259	6.46324059806835	0.314726626974938	0.00277341940113795	0.0778129094132731	0.0776990645171364	0.0778129094132731
908	ENSMUSG00000007872	Id3	8.14498392015121e-05	0.00138473696889179	-1.16754120974751	0.296323220174485	7.51959969789089	0.514314683915097	0.000447431103141023	0.131263745118723	0.0822820276882261	0.131263745118723
909	ENSMUSG00000030708	Dnajb13	8.27175116669831e-05	0.00140474172453599	-1.54470472875801	0.392416877186202	2.7730442952514	0.731699444431504	0.0625239877498565	-0.0426919443532385	0.168462520501	0.168462520501
910	ENSMUSG00000043155	Hpdl	8.45228019138606e-05	0.00143382251993875	-1.07741543751139	0.274067802520938	4.26433247464285	0.406489286534159	0.0136746049683731	0.0591279938288809	0.0989951355996109	0.0989951355996109
911	ENSMUSG00000020846	Rflnb	8.56249256881649e-05	0.001447448995651	-0.956193266255026	0.243424785749989	5.05494713347553	0.28604720049405	0.0057033642990161	0.00899105040675042	0.0831800751771256	0.0831800751771256
912	ENSMUSG00000023908	Pkmyt1	8.57011324755464e-05	0.001447448995651	-1.32677432220089	0.337784591241087	6.55597038910672	0.66501714671138	0.00178837553831093	0.169359269581551	0.0777936454610563	0.169359269581551
913	ENSMUSG00000032338	Hcn4	8.56799578724135e-05	0.001447448995651	2.16260540506934	0.550571197685596	2.43223771102396	1.54559659331876	0.262213867885381	-0.0840414280000994	0.192479097696046	0.192479097696046
914	ENSMUSG00000033644	Piwil2	8.55869068548835e-05	0.001447448995651	2.00426017843636	0.51022460951798	1.66112311678293	1.41641846643116	0.132497589066472	0.131628420397823	0.257996139170192	0.257996139170192
915	ENSMUSG00000026235	Epha4	8.58351541063883e-05	0.00144812816824078	-1.41418074048312	0.360071926076647	4.96379460269948	0.755554300364275	0.0171904383008423	0.177287249621977	0.0844209637079144	0.177287249621977
916	ENSMUSG00000027346	Gpcpd1	8.60988926645458e-05	0.00145099192801593	1.17179140867684	0.298412000658525	7.19886407527296	0.518788198199081	0.00288176484978868	0.130692818355747	0.0795796098483	0.130692818355747
917	ENSMUSG00000000751	Rpa1	8.69957382770827e-05	0.00146450731928389	-0.916794231239382	0.233622029108151	7.39090224316167	0.299239171014674	0.000900988022951764	0.0579561023327098	0.0809678907039626	0.0809678907039626
918	ENSMUSG00000025892	Gria4	8.74153342476273e-05	0.00146833967183812	1.73122218376074	0.441288865000257	3.05376397647525	0.920603977190956	0.141427529410871	-0.114596401501667	0.150676264148953	0.150676264148953
919	ENSMUSG00000029757	Dync1i1	8.7350208719035e-05	0.00146833967183812	-0.916370529681963	0.233572336916828	5.83539525768413	0.254127295309357	0.00432088340370661	-0.0015623696431114	0.0775131714554757	0.0775131714554757
920	ENSMUSG00000050188	Lsm10	8.75087450988579e-05	0.00146833967183812	-1.06690055115523	0.271970985624775	5.27000058055402	0.430244896242652	0.00745152927994433	0.103500796252623	0.0808056707730157	0.103500796252623
921	ENSMUSG00000010307	Tmem86a	8.7617325254563e-05	0.00146856530939706	0.90872723608485	0.23166757142419	5.71362394033711	0.269687406096942	0.00271947708209311	0.0247203344381813	0.0777853183922805	0.0777853183922805
922	ENSMUSG00000021650	Ptcd2	8.78454587791018e-05	0.00147079213359327	-0.903845891784636	0.230459939999408	6.16919392631538	0.292126235313455	0.00195599157477628	0.056850279031055	0.0777116843420195	0.0777116843420195
923	ENSMUSG00000061576	Dpp6	8.80483918328284e-05	0.00147259265950528	2.08060487131632	0.530581651497392	3.28223746416395	1.54294321322386	0.284558753837461	0.0207765262379107	0.137716579521088	0.137716579521088
924	ENSMUSG00000024924	Vldlr	8.88839822544373e-05	0.00148495891132224	2.36587529150097	0.603679780128481	6.67711588627175	2.11652490080361	0.00646937966827697	0.54017453573568	0.077975054810527	0.54017453573568
925	ENSMUSG00000073758	Sh3d21	8.93241600771148e-05	0.00149069952336262	-1.46156935007767	0.373049278414477	4.99526618812676	0.807854406476618	0.00864842825167911	0.200100217936664	0.0839750450642469	0.200100217936664
926	ENSMUSG00000038280	Ostm1	8.95859700463613e-05	0.00149331728941613	1.0379790333091	0.264980304664592	5.72252968881417	0.407477616308958	0.000963926570867607	0.104357916219342	0.0777512872760019	0.104357916219342
927	ENSMUSG00000049516	Spty2d1	8.96744916297693e-05	0.00149331728941613	0.990322719223771	0.252829743305328	6.59515278008314	0.370929181383035	0.00145860607585131	0.094425712573906	0.0778457943314399	0.094425712573906
928	ENSMUSG00000035189	Ano4	9.04046410198733e-05	0.00150385392610322	1.13954215084992	0.291070877991101	4.46584564585553	0.406120669490935	0.0331921145337876	-0.0124998952564927	0.0938912694879782	0.0938912694879782
929	ENSMUSG00000052151	Plpp2	9.06369315424773e-05	0.00150609506159443	-0.933593551175158	0.2385035778215	5.39410652006638	0.269599088151223	0.00558940214649345	0.00456061349409349	0.0797365328039912	0.0797365328039912
930	ENSMUSG00000028884	Rpa2	9.07650371136193e-05	0.00150650347180366	-1.06909960210438	0.273144864891307	5.55670358348504	0.43242192842571	0.00147662141885814	0.110435554405877	0.0786125406131351	0.110435554405877
931	ENSMUSG00000059552	Trp53	9.08566905648251e-05	0.00150650347180366	-0.945319707718272	0.241535300328782	7.86277727855448	0.330737715736808	0.000497339249254608	0.0778137992465441	0.0870116127081176	0.0870116127081176
932	ENSMUSG00000009378	Slc16a12	9.13689602888172e-05	0.00151337193130737	2.28272863392393	0.583454248231757	0.814910180235438	1.74523405942604	0.157591206451622	0.0698826117798416	0.353037083217905	0.353037083217905
933	ENSMUSG00000048218	Amigo2	9.33560665655145e-05	0.00154462765227422	1.53169554286412	0.39201461684419	5.44054899398407	0.888237922592339	0.0114761529592017	0.219037036770045	0.0793855771506	0.219037036770045
934	ENSMUSG00000028556	Dock7	9.36253855243624e-05	0.00154742513526722	-0.912665743440821	0.23362481349449	5.90206986759613	0.290164634855846	0.00436996126616702	0.0459762975847446	0.077500868954336	0.077500868954336
935	ENSMUSG00000021974	Fgf9	9.39362996475211e-05	0.00155090337717517	1.00530091276056	0.257390439645878	5.94887606803529	0.382688783664485	0.00318349692339294	0.0961912607082543	0.0775281367685627	0.0961912607082543
936	ENSMUSG00000011832	Evi5l	9.45516009897865e-05	0.00155939429965741	0.908951075960072	0.232815795182248	6.1990483230987	0.288996008418538	0.00359999901269768	0.0478229895771113	0.0777047927168162	0.0777047927168162
937	ENSMUSG00000028838	Extl1	9.47507378085413e-05	0.00156082460584042	1.62145736389589	0.415369000581878	3.22495780118184	0.995774882852925	0.053604903378001	0.205192206588581	0.140830434877664	0.205192206588581
938	ENSMUSG00000091639	Gm3756	9.48405441652077e-05	0.00156082460584042	-1.9833687320235	0.508109726117214	2.49969092195887	1.46418643703072	0.199750168489827	0.155326055110384	0.187513072172537	0.187513072172537
939	ENSMUSG00000044042	Fmn1	9.54381950291966e-05	0.00156898766418073	1.44854166690827	0.371239502450899	3.9584874419661	0.675841787814988	0.0985599805046013	-0.040610106024386	0.108168171765385	0.108168171765385
940	ENSMUSG00000033059	Pygb	9.5732175824084e-05	0.00157214638105998	-0.890992795651472	0.228391659731658	6.41997910405035	0.275407213828207	0.000573745650610036	0.0459847109210877	0.0776703797018623	0.0776703797018623
941	ENSMUSG00000028832	Stmn1	9.73070771650218e-05	0.00159631174303554	-2.04673042391318	0.525178323761413	7.2770205321047	1.58770635455017	0.000721855324522119	0.412996552298749	0.0800653373742901	0.412996552298749
942	ENSMUSG00000020900	Myh10	9.91363951526096e-05	0.00162459504455503	-0.908598266969222	0.233411058515944	7.40064719180133	0.259843713490644	0.000663881143586024	0.0145592066924166	0.0810572022127142	0.0810572022127142
943	ENSMUSG00000025499	Hras	9.93937169515493e-05	0.00162708463264164	-1.25409807001399	0.322219020310457	6.77770040883285	0.596418707223641	0.00188817415139877	0.153849471423348	0.0781642069121515	0.153849471423348
944	ENSMUSG00000029394	Cdk2ap1	9.95327829311769e-05	0.00162763513782688	-0.917181896254089	0.23567471568804	7.5692795618623	0.311407121586543	0.000458225071220043	0.0733421903558652	0.0828556323507374	0.0828556323507374
945	ENSMUSG00000026389	Steap3	0.000100235994271665	0.00163740004610761	0.896062232273165	0.230349008775255	6.71693481895727	0.294161547178886	0.00154448374409496	0.0650596286896246	0.078046515021519	0.078046515021519
946	ENSMUSG00000024959	Bad	0.000100702748392929	0.00164328575786643	-1.10739442808546	0.284758309988475	6.1598223283468	0.465201479935408	0.00222680929161588	0.119404133369622	0.0777109274745432	0.119404133369622
947	ENSMUSG00000031953	Tmem170	0.000100838465307305	0.00164376281831982	0.926581998624635	0.238283758572742	5.4415382609182	0.315102493972097	0.00579035061093322	0.0661299417884805	0.0793783737883958	0.0793783737883958
948	ENSMUSG00000024697	Gna14	0.000103110957132192	0.00167726432586896	-1.83070456721288	0.471448052177807	5.26715383053839	1.27215968280693	0.00682934818044703	0.326565550672925	0.0808325861180159	0.326565550672925
949	ENSMUSG00000047945	Marcksl1	0.00010306459502496	0.00167726432586896	-1.13542232757417	0.292388835796141	8.58391299315193	0.489344636144054	0.000201592993074103	0.12803525395426	0.103583521205887	0.12803525395426
950	ENSMUSG00000059873	Olfr1029	0.000103334359081556	0.00167912894857051	3.15016671136118	0.811349472215159	2.47945378967432	3.767010652087	0.129870302857896	0.857561646237828	0.188991331960325	0.857561646237828
951	ENSMUSG00000017119	Nbr1	0.000103691477494073	0.00168316018725132	0.892858597927645	0.230012230897735	6.51737893689208	0.300747003039595	0.00160932864985454	0.0753757466896456	0.0777491108939751	0.0777491108939751
952	ENSMUSG00000040133	Gpr176	0.000103881975671171	0.00168448115381919	-1.56563317464052	0.40337427061079	3.91924638333557	0.930615133889433	0.0256777377415438	0.218388465544637	0.109512189129997	0.218388465544637
953	ENSMUSG00000078490	Cfap74	0.000104460149491721	0.00169207904271112	1.71734194774258	0.442614882801452	3.35952198168308	1.05959681655317	0.160199493517502	0.058322765120349	0.133662408198513	0.133662408198513
954	ENSMUSG00000041351	Rap1gap	0.000104978517635689	0.00169869326702529	-0.894080963878659	0.230505286274569	6.66308526201986	0.258264358356506	0.00174788382411953	0.02131477538269	0.0779511466766619	0.0779511466766619
955	ENSMUSG00000097789	Gm2115	0.000105645963975893	0.00170770339884383	1.47554437862391	0.380565164578725	3.44670118219531	0.802841402913956	0.0879497284058438	0.0991403202533742	0.129295038330404	0.129295038330404
956	ENSMUSG00000062151	Unc13c	0.000106472821468147	0.00171926877092447	-1.63067189529918	0.420780863051194	2.64915653660793	0.82972060620369	0.0886897119893423	-0.0486980155292183	0.17689509007582	0.17689509007582
957	ENSMUSG00000044950	Pwwp2a	0.000106747205195205	0.00172189823051032	0.89454055879009	0.230865836285809	6.70768770946837	0.292469346309894	0.00191908823406099	0.0635915404081234	0.0780294633118582	0.0780294633118582
958	ENSMUSG00000026646	Suv39h2	0.000107178052613868	0.00172615799745963	-1.24232279344212	0.320703766782181	5.29650679141109	0.586430864165689	0.00574483577586711	0.148531523266552	0.0805603940300039	0.148531523266552
959	ENSMUSG00000047454	Gphn	0.000107234923855917	0.00172615799745963	1.35502937178121	0.349810469836718	5.21931658361522	0.697672217285798	0.0150561903481875	0.168494856862891	0.0813019634988815	0.168494856862891
960	ENSMUSG00000026489	Coq8a	0.00010737843900652	0.00172666766973297	1.48281014233791	0.382830183171014	2.9351435257904	0.737592454188818	0.061884155943919	0.0355841924595401	0.157954267776209	0.157954267776209
961	ENSMUSG00000058704	Memo1	0.000108068854929806	0.00173596140848222	-1.05124287998526	0.271518122613072	7.33527942886107	0.419999986904707	0.00068216247456958	0.109900973886421	0.0804957655911236	0.109900973886421
962	ENSMUSG00000044551	9930012K11Rik	0.000109567541786237	0.001758205969391	-0.911315802632176	0.23558164435942	5.89756448514008	0.256047966013596	0.00574851040127665	0.00287526256804422	0.0774995563373554	0.0774995563373554
963	ENSMUSG00000034883	Lrr1	0.000110279833101555	0.0017677983214836	-1.69487876418415	0.43831736686699	3.97750629594841	1.09233074450137	0.0258111055053826	0.262372065640435	0.107533329710853	0.262372065640435
964	ENSMUSG00000035642	Aamdc	0.000110407968844964	0.0017680164056636	-1.11345706228167	0.287975364591413	4.11784775427861	0.437598469538222	0.0212374226829321	0.0608406781604979	0.103157293234404	0.103157293234404
965	ENSMUSG00000036106	Prr5	0.000111105192953351	0.00177733768250869	-0.894046336695111	0.231320689414338	7.18856095668732	0.30149404087445	0.00074119155414	0.0763817899796919	0.079522700472547	0.079522700472547
966	ENSMUSG00000041957	Pkp2	0.000111824275737921	0.00178698896953032	-0.887103031576896	0.229617781064337	6.60511744568319	0.267819119233598	0.0012263828399823	0.0384405954646699	0.0778601052313826	0.0778601052313826
967	ENSMUSG00000031434	Morc4	0.000112186937232811	0.00179093045508056	1.02011221856892	0.264099933180885	4.73449784782381	0.374573413221165	0.0164020262880671	0.0615788883107895	0.0882211357711548	0.0882211357711548
968	ENSMUSG00000029156	Sgcb	0.000112318389530496	0.00179097365428117	0.894404794518366	0.231572304442392	5.70703445720291	0.288822418176917	0.0026264298582532	0.0584166166913541	0.0778121684188867	0.0778121684188867
969	ENSMUSG00000031146	Plp2	0.0001125376980406	0.00179097365428117	-0.919042968312947	0.237980783952047	7.69046512150222	0.310199389437819	0.000542509738542233	0.0704667354566776	0.0844097705571039	0.0844097705571039
970	ENSMUSG00000107476	Zfp862-ps	0.000112537697999667	0.00179097365428117	1.45032678770399	0.375553611546681	2.95546681964104	0.733110893871378	0.0548789623805428	0.0727167332842629	0.156681810338091	0.156681810338091
971	ENSMUSG00000006519	Cyba	0.000113854025463178	0.00180869603121438	-1.44638529410554	0.374808751988724	3.1166321498026	0.745785322776168	0.0637542135953866	0.083966032748031	0.146968187255631	0.146968187255631
972	ENSMUSG00000063229	Ldha	0.000113885634666086	0.00180869603121438	-0.917491561660878	0.237758165009377	7.70370839773098	0.313617365924106	0.000200243777656217	0.0761499264828827	0.0845931737652833	0.0845931737652833
973	ENSMUSG00000078249	Hmga1b	0.000115868101959159	0.00183828971217219	-1.32080814250646	0.342648089883807	5.0069817238913	0.664249500994631	0.0115076425197955	0.164603927731737	0.0838137528242756	0.164603927731737
974	ENSMUSG00000070336	Fbxo47	0.000116072542204496	0.00183964254005216	1.32388596568992	0.343484982793678	3.84118072539257	0.66738053513095	0.0410584120479669	0.135914488059193	0.112322739147481	0.135914488059193
975	ENSMUSG00000048186	Bend7	0.000116925709990431	0.00185126377961259	-1.49696858169892	0.388572322599961	2.74841151077232	0.728104410385175	0.056369879079788	0.0134175334290528	0.170112795756304	0.170112795756304
976	ENSMUSG00000039552	Rsph4a	0.000117681203647993	0.00186131633269884	2.26982679308741	0.58942654732431	0.441766215983758	1.56404566564594	0.116193741146466	-0.093179285570584	0.40494174088952	0.40494174088952
977	ENSMUSG00000001473	Tubb6	0.000119168698795983	0.00188098896044335	-2.08198875771839	0.541081274302241	7.91613031137533	1.65172589066038	0.000528794020577173	0.438624624080228	0.0879142312734777	0.438624624080228
978	ENSMUSG00000026153	Fam135a	0.000119089560670876	0.00188098896044335	1.18311914806436	0.307463972704077	6.48532925355578	0.533372188968129	0.0035017787319046	0.138299363034556	0.0777176546461069	0.138299363034556
979	ENSMUSG00000024525	Impa2	0.00011944620735662	0.00188344341467225	-1.29287821207953	0.336051689609176	5.15205503441431	0.636977107088005	0.00595183452491679	0.163444272608856	0.0820188276110908	0.163444272608856
980	ENSMUSG00000025289	Prdx4	0.000120367246770709	0.00189602978408105	-1.18820325273032	0.30899525900064	6.98920044412076	0.538121775041524	0.000904224902031107	0.142312880225278	0.0786858279477843	0.142312880225278
981	ENSMUSG00000019767	Ccdc170	0.000121383093950735	0.00191008238666411	2.55636359297619	0.665145333362982	1.50588150833791	2.4914004232417	0.322489701266088	0.34113777047574	0.273395161810158	0.34113777047574
982	ENSMUSG00000049866	Arl4c	0.000121542184199713	0.00191063818481769	1.17302954567379	0.305238412362663	7.26821203998589	0.524604080565115	0.000594512580853385	0.139161219991665	0.0800055616719733	0.139161219991665
983	ENSMUSG00000001131	Timp1	0.000122169695431087	0.00191854892000986	-1.72233485110373	0.448322607827563	7.28309454022271	1.13112299462512	0.000814821863088459	0.300674919170872	0.0801073421596906	0.300674919170872
984	ENSMUSG00000022537	Tmem44	0.000122297399434745	0.00191860259662008	-1.14237614241726	0.297379591221305	4.31461974789822	0.426917581173059	0.0349981996491903	0.00926505778058161	0.0976537322632353	0.0976537322632353
985	ENSMUSG00000026355	Mcm6	0.000122467079276473	0.0019193140129857	-1.0772456945083	0.280449889917715	7.38441253195932	0.442520054806833	0.000785009940738806	0.117193201191549	0.0809095339003748	0.117193201191549
986	ENSMUSG00000068259	Olfr461	0.000123444051255918	0.00193266310267505	2.16324372928081	0.56346450277303	1.18848841239536	1.63479194629476	0.168655454478997	0.119975691287178	0.30758291434889	0.30758291434889
987	ENSMUSG00000032118	Fez1	0.000124122404629633	0.00194131465072709	-1.21700566310436	0.317107109701523	3.39640445140668	0.481181534940804	0.0190474573898917	0.0270159172755818	0.131787921144989	0.131787921144989
988	ENSMUSG00000007594	Hapln4	0.000124264915546141	0.00194157641830545	2.71862404919922	0.708425901292446	2.62558081018164	2.81951572541173	0.094649517420679	0.658151369012342	0.178535944984317	0.658151369012342
989	ENSMUSG00000056904	Gm5620	0.000124712182410918	0.00194462824230035	-1.40272180003944	0.365608869333734	3.24138037420225	0.726144006653638	0.0605765154967798	0.109242824705565	0.139928252506458	0.139928252506458
990	ENSMUSG00000067818	Myl9	0.000124660690868558	0.00194462824230035	-2.06329493592866	0.537768059196732	1.4841410208656	1.43425277800849	0.158173384471685	0.0381978408031084	0.275618343766645	0.275618343766645
991	ENSMUSG00000020102	Slc16a7	0.000126195269843547	0.00196576829523192	1.79998198518423	0.46950730365439	2.55144935634345	1.05326764274388	0.146878672856207	-0.0452697995467682	0.183776989421016	0.183776989421016
992	ENSMUSG00000029173	Sepsecs	0.000126366525202477	0.00196645166285346	1.15086516252755	0.300217781381818	5.29140462550985	0.505504046205253	0.00845641106334378	0.126739663323388	0.0806068651840993	0.126739663323388
993	ENSMUSG00000021057	Akap5	0.000127755116034647	0.00198605813315895	-0.888301090854682	0.231887207709083	6.89916951016882	0.249876776175212	0.00222421852758704	0.0142171911863201	0.0784332971210858	0.0784332971210858
994	ENSMUSG00000042228	Lyn	0.000129080704981496	0.00200464672313818	-0.975239588313662	0.254751074186048	4.68330772626804	0.353343626576084	0.00814635002599564	0.0768735877137844	0.089200814672422	0.089200814672422
995	ENSMUSG00000032249	Anp32a	0.000129797028302904	0.00201374545317782	-1.28682980352441	0.336264034692067	7.87303104956499	0.632467484204467	0.000586814064663306	0.169023437476418	0.0871814465946044	0.169023437476418
996	ENSMUSG00000017386	Traf4	0.000129965912540932	0.00201434115652044	-0.881869750244838	0.230462408597418	6.96249406956704	0.24706224176288	0.00106470458079036	0.0161277514739735	0.0786046780839945	0.0786046780839945
997	ENSMUSG00000057969	Sema3b	0.000130394074759344	0.00201895018260782	0.992777556717802	0.259501308084887	4.54122830307441	0.357373535950811	0.00884262939037022	0.0682715616271811	0.0921687639562813	0.0921687639562813
998	ENSMUSG00000017697	Ada	0.000132074833393837	0.00204292505320708	-1.32813750195356	0.347447385613822	4.90744116262112	0.674048390152489	0.00610098072594858	0.174978547928871	0.0852652944463569	0.174978547928871
999	ENSMUSG00000032085	Tagln	0.000132812451288301	0.00205227808862613	-1.19780250904797	0.313463699549608	9.58338333769436	0.533139619385493	0.00028540303943786	0.128115052186823	0.147103833363552	0.147103833363552
1000	ENSMUSG00000096472	Cdkn2d	0.000132996232968384	0.00205306284833295	-0.884809456448414	0.231574400736488	5.88429460214375	0.297372097003686	0.00294276018294182	0.075189445738963	0.0774972944317533	0.0774972944317533
1001	ENSMUSG00000023277	Twf2	0.000133774195489577	0.00206300924652607	-1.2967899889641	0.339526740895442	5.70873903712503	0.64283337198295	0.00273151111538002	0.170186100559241	0.0778050845378626	0.170186100559241
1002	ENSMUSG00000109865	Hspa14	0.000134713920272447	0.00207542793138299	-0.873471803137351	0.228796651280672	6.62537819782681	0.283792463919528	0.00063141184005365	0.0680017964808498	0.0778904496158205	0.0778904496158205
1003	ENSMUSG00000041809	Efhc1	0.000136054613503293	0.00209399308938219	1.51758510425581	0.397769989233822	3.44059419164542	0.718750056059405	0.10773763949038	-0.072949275163293	0.129593807012232	0.129593807012232
1004	ENSMUSG00000038738	Shank1	0.000136225096729727	0.00209452870340319	0.998187395256635	0.261653315050586	5.01513280929578	0.316287737396112	0.0189906437727993	0.00272724945388169	0.0837030421426423	0.0837030421426423
1005	ENSMUSG00000073557	Ppp1r12b	0.000138258009248325	0.00212367053608597	1.18842808029283	0.311819931167701	6.21346116200786	0.540386393976665	0.0029806582026256	0.142866846007519	0.0776957997769989	0.142866846007519
1006	ENSMUSG00000020183	Cpm	0.000141019813940509	0.00216393923240521	1.55983024841911	0.409794406251454	2.22160644243392	0.849353644139703	0.0431745594750872	0.106116094243337	0.208722623617385	0.208722623617385
1007	ENSMUSG00000039853	Trim14	0.000141376527506922	0.00216725864461207	1.50049292721119	0.394270220480682	3.00611830036857	0.821743421775023	0.0796174595695449	0.103257183420184	0.153556050567283	0.153556050567283
1008	ENSMUSG00000015340	Cybb	0.000143870347145509	0.00220330014770359	2.28701276392321	0.601620962890324	0.817500976236479	1.81991996677178	0.190221103892192	0.123268586192158	0.352700570591428	0.352700570591428
1009	ENSMUSG00000047446	Arl4a	0.000145507740753309	0.00222616748662916	-1.26580835723317	0.333229039399756	3.42940675484163	0.613931150411541	0.0336444976580707	0.132917891390855	0.13014393470997	0.132917891390855
1010	ENSMUSG00000003062	Stard3nl	0.000145769288046415	0.00222796089066585	-0.901061800199759	0.237235875165046	5.49577753871922	0.285923761533633	0.00542116583181817	0.0475163981680109	0.0790001248661697	0.0790001248661697
1011	ENSMUSG00000005225	Plekha8	0.000147932451624249	0.00225694657469769	0.889577664647958	0.234437789538048	6.87322755115982	0.253170791339482	0.00407129779129557	0.0156365333428643	0.0783703179539333	0.0783703179539333
1012	ENSMUSG00000038463	Olfml2b	0.000147958148189031	0.00225694657469769	-1.08475468063477	0.285877656436758	8.0867562217751	0.451079056487438	0.000295847958958019	0.122293203715701	0.091124069917312	0.122293203715701
1013	ENSMUSG00000022330	Osr2	0.000148246299167876	0.00225910969422952	2.49406073152894	0.657371645532402	2.42206880981613	2.02742175093699	0.454968791364072	-0.253318702400835	0.193237429160895	0.193237429160895
1014	ENSMUSG00000041390	Mdfic	0.000149026951423666	0.00226876632063819	1.04351088824977	0.275137744767323	8.52883665268233	0.417515426483522	0.000343432665065712	0.113207735228407	0.101953891387845	0.113207735228407
1015	ENSMUSG00000034659	Tmem109	0.000149522598883108	0.00227406931917097	-0.870618530438158	0.229601910519136	5.62189452176931	0.238567585587859	0.000837255603282381	0.0131309918031801	0.0782383003677738	0.0782383003677738
1016	ENSMUSG00000028089	Chd1l	0.000150453859474005	0.00228598054005926	-0.87593246352217	0.23109728618988	6.07044987077523	0.27549284998822	0.00245547119664808	0.0541889610441202	0.077653462329843	0.077653462329843
1017	ENSMUSG00000032562	Gnai2	0.000151129350233752	0.00229173259288648	-0.87541623157748	0.231028915882933	7.21884087952043	0.259994582438767	0.000367047108837638	0.0372435889986266	0.0796944928522271	0.0796944928522271
1018	ENSMUSG00000053137	Mapk11	0.000151032871204915	0.00229173259288648	-0.948258976786566	0.250242185810983	4.81225690140061	0.319219334351745	0.00710739054434945	0.0547186197492163	0.0868243367948385	0.0868243367948385
1019	ENSMUSG00000044461	Shisa2	0.00015187786573183	0.00230082297674412	2.16893388009719	0.572583441266396	0.955892655028705	1.804704409525	0.0678332162909344	0.423944479527768	0.335170860066986	0.423944479527768
1020	ENSMUSG00000040093	Bmf	0.000153418406028072	0.00232188228809348	1.435203141651	0.379134739083729	4.37824615490887	0.790434197797571	0.00640570132463763	0.209209024245493	0.0960209572333307	0.209209024245493
1021	ENSMUSG00000027296	Itpka	0.000154032969117245	0.0023289000433525	-1.18935087477609	0.314270978529672	3.70813442934475	0.539055690009502	0.0306177747362631	0.112743524026619	0.117531597182733	0.117531597182733
1022	ENSMUSG00000051510	Mafg	0.000155113959427832	0.00234294930693487	0.86872486935272	0.229655172473454	6.70354734203825	0.276320424174212	0.00109033162272213	0.0613041116080803	0.0780219157429956	0.0780219157429956
1023	ENSMUSG00000019851	Perp	0.000155514336010165	0.00234670068913872	-0.884176131457892	0.233779495892663	5.67123383086931	0.288406554423249	0.00399850772573866	0.0633468985133812	0.077980771324003	0.077980771324003
1024	ENSMUSG00000043556	Fbxl7	0.000156019318196625	0.0023520216943372	-1.56305620336213	0.413366127611321	2.46655518902606	0.821334798310742	0.0663686165615562	0.0441206207510545	0.189938716623012	0.189938716623012
1025	ENSMUSG00000029217	Tec	0.000156849610396559	0.00236223164457725	0.874118442338505	0.231250329130821	6.46696380004519	0.274547175567021	0.00251305598846951	0.0541397692566967	0.0777020160962	0.0777020160962
1026	ENSMUSG00000006218	Fam131c	0.000157139953970339	0.00236429772849915	-1.42522246299893	0.377092284232314	3.01229612734439	0.672863927287789	0.0601185706223277	0.0192391875986354	0.153179315618989	0.153179315618989
1027	ENSMUSG00000038683	Pak1ip1	0.000157539629029574	0.00236800316779896	-1.03635531494666	0.274249827043576	7.51052974013602	0.412465262805575	0.000556535643907149	0.11226291580624	0.0821812252271518	0.11226291580624
1028	ENSMUSG00000057606	Colq	0.000158878141943771	0.00238579949142606	1.82682907802093	0.483702004769128	1.15991315991313	1.06217768733746	0.0401001219480311	0.036132807110252	0.310851322178479	0.310851322178479
1029	ENSMUSG00000021573	Tppp	0.000159305987083453	0.00238989943887976	-1.54314317420915	0.40866106516467	2.43118797422036	0.819986051378789	0.0579485373108005	0.0740499558720794	0.192557261961484	0.192557261961484
1030	ENSMUSG00000038390	Gpr162	0.000159731210612022	0.00239395213419202	1.41052462406058	0.373606247566381	3.15346183038007	0.698464716666616	0.0645271289663422	0.062461373711459	0.144845313364606	0.144845313364606
1031	ENSMUSG00000033161	Atp1a1	0.000160481026175173	0.00240187676185469	1.01013101136581	0.267636584941638	8.70239874491535	0.338045119999399	0.000122777758945267	0.0397968746942159	0.107321234639888	0.107321234639888
1032	ENSMUSG00000034707	Gns	0.000160571148424826	0.00240187676185469	1.11874294462952	0.296424565359825	6.19061894200327	0.480916760386009	0.000850497986666968	0.130950786436475	0.0777082703821267	0.130950786436475
1033	ENSMUSG00000051984	Sec31b	0.000161239174521813	0.00240844817517459	3.66149231012894	0.970423164317123	2.60332688466467	5.1520231225519	0.118301686835976	1.29427998992891	0.180095847454408	1.29427998992891
1034	ENSMUSG00000069874	Irgm2	0.000161322498745256	0.00240844817517459	1.46451235078868	0.388160106180286	3.4962785988945	0.824240849319645	0.0624389195159896	0.163563482528847	0.126909820894135	0.163563482528847
1035	ENSMUSG00000026914	Psmd14	0.000162703596557072	0.00242672021261017	-0.864507307783658	0.229261632774447	6.84086332324294	0.272349382943461	0.000544823642492338	0.0596270730825758	0.0782965207511159	0.0782965207511159
1036	ENSMUSG00000027327	1700037H04Rik	0.000163647231691637	0.0024384385285944	-1.22522860426038	0.325046947550217	6.73779027613379	0.577142161543411	0.00112319335111915	0.157360083816451	0.0780859283895098	0.157360083816451
1037	ENSMUSG00000024052	Lpin2	0.000163865230767747	0.00243933227325141	1.41440610836412	0.375267864982365	5.76415615093302	0.76915455639943	0.00330627496859854	0.207932680764035	0.0776244588416489	0.207932680764035
1038	ENSMUSG00000036339	Tmem260	0.00016456388129569	0.00244737248127319	1.09263360610009	0.28997744285257	5.25623549838382	0.459058759989762	0.0122597086273214	0.113870667417652	0.0809368615991568	0.113870667417652
1039	ENSMUSG00000026305	Lrrfip1	0.000164809806250604	0.00244867081721904	-0.883875892112614	0.234597797281805	7.45125005846993	0.244497643440855	0.00100229965604848	0.011656032398319	0.0815518900781636	0.0815518900781636
1040	ENSMUSG00000021614	Vcan	0.000166032070706595	0.00246445872644011	-1.93602805858371	0.514111208457802	3.44548838098407	1.44163379468135	0.162157778250475	0.234307723742438	0.129354285175702	0.234307723742438
1041	ENSMUSG00000057895	Zfp105	0.000167286723260037	0.0024806965869022	-1.11132503646547	0.295259259137775	3.82107723964815	0.413879018724542	0.017691076099617	0.0365164460529467	0.113075969060264	0.113075969060264
1042	ENSMUSG00000045664	Cdc42ep2	0.000167832376526592	0.00248639961270729	-1.57406880923145	0.418292494346914	6.16856583367767	0.953270117850946	0.00276601600394145	0.259686900236503	0.0777116743153627	0.259686900236503
1043	ENSMUSG00000030493	Faap24	0.000169360590599425	0.00250663416786512	-0.96367910232112	0.256242085343398	4.98596920548017	0.348247926858178	0.0143851515043821	0.0726707274744248	0.0841048579473181	0.0841048579473181
1044	ENSMUSG00000028678	Kif2c	0.000169638127035219	0.00250833694161176	-1.2115491482502	0.32218576885114	5.00995625719854	0.564919805167974	0.00262325395947375	0.153082250515826	0.0837732082421756	0.153082250515826
1045	ENSMUSG00000110118	Gm5609	0.000171444624865469	0.00253262265459163	2.21034170896847	0.588208042856519	0.412023673924289	1.4784908393366	0.109593414324877	-0.0935837915562516	0.409389638196767	0.409389638196767
1046	ENSMUSG00000070462	Tlnrd1	0.000171827396057239	0.00253585039477591	0.978458694841927	0.26042253284611	8.51107456129192	0.308013177135039	0.000287368570711178	0.0257110712811748	0.101442474850264	0.101442474850264
1047	ENSMUSG00000031827	Cotl1	0.000172221299414824	0.0025392361022604	-1.48481630830925	0.395252893599733	4.62252494188163	0.848873660705091	0.0369663556387282	0.197370919209714	0.0904258466587919	0.197370919209714
1048	ENSMUSG00000005873	Reep5	0.000172931158475758	0.00254358070159484	-0.903624992820621	0.24060777182223	7.82778830910494	0.290269029261344	0.000393169220607808	0.056241319487297	0.0864449805712797	0.0864449805712797
1049	ENSMUSG00000026814	Eng	0.000173010282870673	0.00254358070159484	-1.54613782377359	0.411701898082146	2.631752322963	0.920560794492332	0.0462465775991527	0.20800110172751	0.178105341648181	0.20800110172751
1050	ENSMUSG00000071073	Lrrc73	0.000172903128301166	0.00254358070159484	-1.29850327444124	0.34574807580251	3.42889686729929	0.629726759356159	0.0491435035189155	0.105723413025796	0.130169094362792	0.130169094362792
1051	ENSMUSG00000024790	Sac3d1	0.000174326050876891	0.00256048643899768	-1.20594842386417	0.321279431802425	5.81260056981597	0.560158048265291	0.00350810809846692	0.151322601850467	0.0775360158173195	0.151322601850467
1052	ENSMUSG00000048490	Nrip1	0.000174832081159957	0.00256547798181203	1.95541342508128	0.521046907604479	5.07539929817432	1.47288035480546	0.0085571204882591	0.398677699398027	0.0829224794754011	0.398677699398027
1053	ENSMUSG00000022404	Slc25a17	0.000175503135164839	0.00257287929490941	-0.874130794042678	0.232983825195147	5.47773307583964	0.270902842683519	0.00229981812817317	0.0497894933160942	0.0791223760756707	0.0791223760756707
1054	ENSMUSG00000082361	Btc	0.00017611128060832	0.00257934519805563	-1.54876298270496	0.412890314441344	3.24154384281871	0.924174127090515	0.0589649775170628	0.196752640122145	0.139919310186679	0.196752640122145
1055	ENSMUSG00000021260	Hhipl1	0.000176309132830807	0.00257979533981912	1.19676441889044	0.31907369187575	4.85635873013271	0.551843147313319	0.0127079765581568	0.140004054712675	0.0860812871368243	0.140004054712675
1056	ENSMUSG00000025747	Tyms	0.000176605722165641	0.00258168800480208	-2.08597275532522	0.556211238426344	6.2920182343427	1.67662983088985	0.0028373061830557	0.461219106444595	0.0776518960300392	0.461219106444595
1057	ENSMUSG00000022528	Hes1	0.000178051703503928	0.00259923867229754	-1.42939172221753	0.381346077412286	5.6633677130962	0.787458005572483	0.00353574610164515	0.214601500034961	0.0780204172966729	0.214601500034961
1058	ENSMUSG00000055027	Smyd1	0.00017814306635297	0.00259923867229754	0.882488451294174	0.235446350344721	5.77103611835235	0.269570548116862	0.00554420787866202	0.0393742772670699	0.0776082679573117	0.0776082679573117
1059	ENSMUSG00000004633	Chn2	0.000178876056357224	0.0026060484994142	-0.865790086007807	0.231054765784984	5.65321264952445	0.234089094752046	0.00200707741923247	0.00950711363479696	0.0780723797686983	0.0780723797686983
1060	ENSMUSG00000054612	Mgmt	0.000178947425625384	0.0026060484994142	-1.19920487088068	0.320042244871786	6.02003854417388	0.554340142906272	0.00269709358583549	0.150943464168023	0.0775993253898242	0.150943464168023
1061	ENSMUSG00000021576	Pdcd6	0.000179421817017542	0.00261049442912328	-0.940251044451534	0.25097748541688	6.94051743463916	0.340809245801077	0.00122729631439119	0.0932572509648791	0.0785420649099344	0.0932572509648791
1062	ENSMUSG00000055850	Rnf181	0.000180842809740087	0.00262621867728855	-0.857075902383427	0.228896870724181	6.83958751551676	0.237911967629922	0.000296958347678754	0.0216258377723362	0.0782937077933047	0.0782937077933047
1063	ENSMUSG00000102720	Rnf181	0.000180842809740087	0.00262621867728855	-0.857075902383427	0.228896870724181	6.83958751551676	0.237911967629922	0.000296958347678754	0.0216258377723362	0.0782937077933047	0.0782937077933047
1064	ENSMUSG00000005580	Adcy9	0.000181046942869746	0.00262671208372205	2.08192955210123	0.556057187759109	3.73927520601192	1.67136871324401	0.0847920799358828	0.37900731415197	0.116265160243985	0.37900731415197
1065	ENSMUSG00000015312	Gadd45b	0.000182059097014452	0.00263891669541042	-1.23607854341446	0.330264536375973	6.2773532484955	0.589256646432046	0.00120391063052776	0.162408085350927	0.0776567125295885	0.162408085350927
1066	ENSMUSG00000045752	Tssc4	0.00018237417732496	0.0026410039168531	-1.05425481289428	0.281716234062494	6.21353284509659	0.428672806994453	0.00157031739642064	0.11747573740511	0.0776957450267419	0.11747573740511
1067	ENSMUSG00000021485	Mxd3	0.000182701518107582	0.00264222829581046	-2.84031668744682	0.759076132052342	4.28707402181541	3.11165555459851	0.0266949922198244	0.837599869157492	0.0983829502770128	0.837599869157492
1068	ENSMUSG00000062044	Lmtk3	0.000182801050717469	0.00264222829581046	1.45787072572377	0.389630969224281	4.19577278865765	0.819790866491087	0.00864141196974354	0.219077026298235	0.100896099928904	0.219077026298235
1069	ENSMUSG00000030319	Cand2	0.000183339725424085	0.00264753539885089	-0.880905801693951	0.235477681964316	6.13236139936055	0.299338195881364	0.00226033717494708	0.0809142708799842	0.0777018544432055	0.0809142708799842
1070	ENSMUSG00000099032	Tcf24	0.000183535250295777	0.00264788192412702	1.48991222974832	0.398301613459617	2.93333998003281	0.748680050701979	0.0798985740440914	0.0235120697007821	0.158067688882709	0.158067688882709
1071	ENSMUSG00000026991	Pkp4	0.000183941885299335	0.00265127066607455	0.896080971396564	0.239586983708573	7.74580948646154	0.259569855988699	0.000908577346579184	0.022443327402168	0.0851943067972791	0.0851943067972791
1072	ENSMUSG00000050157	Gm867	0.000184436920389581	0.00265592606348317	-1.15450642792373	0.308738490754637	3.87542360169768	0.478739748534914	0.0319116743021024	0.0666811018225883	0.111067509208074	0.111067509208074
1073	ENSMUSG00000045838	A430105I19Rik	0.00018478417121562	0.00265844664590449	-0.856084596840318	0.228963381093708	6.53483535298381	0.2694014190635	0.00086796239311875	0.0610534975810381	0.0777683824296752	0.0777683824296752
1074	ENSMUSG00000046768	Rhoj	0.000185122626789517	0.00266083611708544	-3.09137981156782	0.826904128689719	1.99649370972267	3.68751326746365	0.445958621474936	0.579697035591218	0.227396883325542	0.579697035591218
1075	ENSMUSG00000021326	Trim27	0.000186293230979991	0.00267517079687267	-0.871365905149426	0.233177991870572	7.34638527768524	0.289636768797535	0.000972898799166671	0.076343609451422	0.0805850650400221	0.0805850650400221
1076	ENSMUSG00000033207	Mamdc2	0.000187540647161443	0.00269058082735241	1.76916359356857	0.473641958478603	3.04888037885151	1.12338465010811	0.185536354021906	0.0449670258100554	0.150968703225265	0.150968703225265
1077	ENSMUSG00000031788	Kifc3	0.000188646951266183	0.00270143134201861	0.861754930389811	0.230801223050768	6.93834550254654	0.228017361137805	0.00136773887510489	0.0051708775279708	0.0785360679674908	0.0785360679674908
1078	ENSMUSG00000048930	Tada3	0.000188616401541034	0.00270143134201861	-1.07929112208645	0.2890601286834	6.69945928210274	0.449727707457747	0.00207005861221144	0.123263578379484	0.0780145173951571	0.123263578379484
1079	ENSMUSG00000015709	Arnt2	0.000190134617225138	0.00271769267231893	1.37016043575912	0.367160428204514	4.08398824618902	0.702334816743426	0.0980371919073595	0.0758789716270663	0.104172978151623	0.104172978151623
1080	ENSMUSG00000066952	Myo1h	0.000190064523785852	0.00271769267231893	-0.982797573728198	0.263352662592387	4.60174594429567	0.350850241136354	0.0131719636898128	0.063181686133367	0.0908599736519365	0.0908599736519365
1081	ENSMUSG00000026473	Glul	0.00019034281833928	0.00271815179158507	1.37821359982245	0.369345707111132	2.98176162525138	0.677587784485055	0.0495734289662961	0.0851090291141857	0.155050948075837	0.155050948075837
1082	ENSMUSG00000024118	Tedc2	0.000191997211597087	0.00273166908334031	-0.864033282873365	0.23168655038996	6.12615255576435	0.278926846797542	0.00281944276666605	0.0658815480129145	0.0776985436807328	0.0776985436807328
1083	ENSMUSG00000031970	Dbndd1	0.00019193334435866	0.00273166908334031	1.06660437533785	0.285998627400316	4.24944339471256	0.360616700946141	0.0232919195116061	0.000862121612377909	0.0994009028006911	0.0994009028006911
1084	ENSMUSG00000056612	Ppp1r14b	0.000191651894116616	0.00273166908334031	-1.59146747564279	0.426692781849301	8.22712415551988	0.978310693907403	0.000322230781490891	0.272777864341952	0.0941521709424433	0.272777864341952
1085	ENSMUSG00000059436	Max	0.000191710854560946	0.00273166908334031	0.859689906191976	0.230498647417412	6.24569459264775	0.242105082672967	0.00202206989548505	0.0234592578925856	0.0776723697963998	0.0776723697963998
1086	ENSMUSG00000038816	Ctnnal1	0.000193026346743609	0.00274378242604152	0.862295389985753	0.231304110595193	5.93096321427988	0.25337695347171	0.00273732238201485	0.0351513671111171	0.0775150649853348	0.0775150649853348
1087	ENSMUSG00000019194	Scn1b	0.000194154870021048	0.00275728493883617	-1.77972736773991	0.477586475712974	2.50395667240335	1.03583177713716	0.154930528927724	-0.0479268713121806	0.187202733748185	0.187202733748185
1088	ENSMUSG00000024112	Cacna1h	0.000194908209767784	0.00276543936965559	1.1175940853956	0.29998288212875	4.44131959172847	0.44589387261188	0.0405109023895859	0.0484752359835554	0.0944736919658211	0.0944736919658211
1089	ENSMUSG00000012422	Tmem167	0.000195431961272963	0.00277032432155255	-1.15399538021858	0.309809954052372	5.93784336710809	0.514690250425666	0.00182913927995852	0.142144172164941	0.0775197463868881	0.142144172164941
1090	ENSMUSG00000063063	Ctnna2	0.000196906127940152	0.00278866045597443	1.50888153431982	0.405291579949257	4.53595897362719	0.880130563116719	0.0756489261453328	0.170742971021315	0.092285846558212	0.170742971021315
1091	ENSMUSG00000029714	Gigyf1	0.000199006500184489	0.00281067094542356	1.44537135735086	0.388512037414353	7.35433823198822	0.807859432054105	0.00137973342667551	0.225032671397102	0.0806505041277212	0.225032671397102
1092	ENSMUSG00000072889	Nfxl1	0.000198759481733561	0.00281067094542356	0.859850622377471	0.231106111871202	6.31025859847422	0.235013906407408	0.00246705510490583	0.0140466681032583	0.077647997311431	0.077647997311431
1093	ENSMUSG00000073680	Tmem88b	0.000198915118980367	0.00281067094542356	1.17910239523035	0.31692975613284	4.01483384464423	0.537618101918292	0.025978916796466	0.124687788687166	0.106318793486547	0.124687788687166
1094	ENSMUSG00000015217	Hmgb3	0.000199775834786772	0.00281895755173985	-1.72348880693362	0.463390667268223	7.07591853267466	1.14880119290119	0.00128695808787643	0.320809407679056	0.0789942072600709	0.320809407679056
1095	ENSMUSG00000031563	Wwc2	0.000200362300937661	0.00282465099504536	0.972849417160947	0.26161998566287	8.54642303670101	0.340476165781729	0.000200524263699571	0.0704811872870649	0.102467001083661	0.102467001083661
1096	ENSMUSG00000052837	Junb	0.00020109117725877	0.00283233987531354	-0.852421944927078	0.229291041869533	6.77337483734355	0.244023629002995	0.000706001357070799	0.0318398453241997	0.0781555714653533	0.0781555714653533
1097	ENSMUSG00000010290	AI597479	0.000202012456842425	0.00284272223908524	0.860966231899936	0.231661339212609	6.3673517903752	0.278106377812885	0.00285027932222976	0.0668091232668873	0.0776501848064396	0.0776501848064396
1098	ENSMUSG00000038046	Mrm3	0.000202666108127069	0.00284932305205606	-0.98233023051686	0.264375007174729	4.49769472142903	0.370312497164408	0.011690163574603	0.089335702210666	0.0931510530533537	0.0931510530533537
1099	ENSMUSG00000028044	Cks1b	0.000204188530955196	0.00286811497029606	-1.28104165380608	0.344943049978525	7.22839931112382	0.635103164910054	0.000747589953080419	0.177730971639651	0.0797516401833184	0.177730971639651
1100	ENSMUSG00000015745	Plekho1	0.000204567030645616	0.00287081932006944	-1.34843395892799	0.36313542262576	7.11832130464124	0.703723044675769	0.00126236740859891	0.196538635339785	0.0791742373066301	0.196538635339785
1101	ENSMUSG00000048277	Syngr2	0.000205394011858588	0.0028798068674487	-0.852331731164355	0.229597410390055	6.87010916609801	0.265738207879318	0.000709466718600423	0.0590372756494373	0.0783629895681285	0.0783629895681285
1102	ENSMUSG00000031461	Myom2	0.000205669418128897	0.0028810515495969	1.35694956120179	0.365562553251044	2.9738888064131	0.63543862203165	0.0449165756386601	0.0588896600337549	0.155537394870474	0.155537394870474
1103	ENSMUSG00000027931	Npr1	0.00020622565891648	0.00288361005135299	0.987797669574388	0.266161951712414	7.1507673707023	0.377733892252211	0.000982753735215957	0.105280523073826	0.0793269463718166	0.105280523073826
1104	ENSMUSG00000030774	Pak1	0.000206062633483087	0.00288361005135299	-1.13838000036518	0.306719799479216	5.20049640773691	0.501665150040512	0.015636378366732	0.125479174722124	0.0814956889494166	0.125479174722124
1105	ENSMUSG00000022945	Chaf1b	0.000207288817407989	0.00289525764741241	-1.67949703748509	0.452699026389844	5.96907944702206	1.09213677986954	0.00187761635762405	0.305526996383845	0.0775459036331019	0.305526996383845
1106	ENSMUSG00000057789	Bak1	0.000207433760318594	0.00289525764741241	-0.85397078620586	0.230194026155358	6.6892056313452	0.236904363419644	0.00148773397918489	0.0211679314104748	0.0779962005372353	0.0779962005372353
1107	ENSMUSG00000032594	Ip6k1	0.000208579154830762	0.00290784710374847	0.865797233961166	0.233469684827257	5.84443876810501	0.290291167580448	0.00296144298556071	0.0788006976144472	0.0775070299914497	0.0788006976144472
1108	ENSMUSG00000074874	Ctla2b	0.000208712482409361	0.00290784710374847	-2.01092811047074	0.542287760279778	2.14661781717952	1.25341088254082	0.226326967688997	-0.176000314068505	0.21478705473489	0.21478705473489
1109	ENSMUSG00000093805	Gal3st2b	0.000211398301866879	0.0029426109882047	1.55921236073108	0.420841074282237	3.19292854273337	0.914323424376327	0.12304922743941	0.108176358334774	0.142611587265131	0.142611587265131
1110	ENSMUSG00000032377	Plscr4	0.000212307378035567	0.00295260269795951	2.11166978095374	0.570120146190112	3.91685344973516	1.72778915644816	0.0453393801751396	0.442216091462612	0.10959563632514	0.442216091462612
1111	ENSMUSG00000016128	Stard13	0.000213509909822961	0.00296665389553289	1.00996898248716	0.272782427481255	4.24562185554213	0.381748986108546	0.0121096962434031	0.0825625317974735	0.0995056828704465	0.0995056828704465
1112	ENSMUSG00000067851	Arfgef1	0.000215150279252472	0.00298407444817647	0.878212473095419	0.237320776135726	5.84730509342088	0.282260654257299	0.00697631706757643	0.0566280702914084	0.0775054091109188	0.0775054091109188
1113	ENSMUSG00000107411	Gm19040	0.000215003795263897	0.00298407444817647	-1.77622655291363	0.479970157626231	2.13856277007516	1.05101707668674	0.130109433064296	0.000544125065844447	0.215447595253327	0.215447595253327
1114	ENSMUSG00000045775	Slc16a5	0.000215758965530287	0.00298983047656287	1.49160478538055	0.403156878044183	3.35022332595446	0.862508012708243	0.0781255148438139	0.165677687627685	0.134141169395016	0.165677687627685
1115	ENSMUSG00000027858	Tspan2	0.000217633532014651	0.00301310209301361	-1.35032468943881	0.365187890077747	3.87456523991597	0.707047664143728	0.019963736222497	0.180079556366658	0.111098546153634	0.180079556366658
1116	ENSMUSG00000018965	Ywhah	0.000218148866412475	0.00301753051147793	-0.900452998632948	0.243562125425721	7.93917172270269	0.266017959385479	0.00066511266173995	0.0278014855399585	0.088318650751102	0.088318650751102
1117	ENSMUSG00000080982	Gm13549	0.000218899520819306	0.00302520313597819	2.29742191985563	0.621572754607537	1.56196252023577	2.04706747047442	0.245367297132817	0.334161736772785	0.267736912549813	0.334161736772785
1118	ENSMUSG00000020393	Kremen1	0.000219152500354107	0.00302599029335093	1.02275548285048	0.27673080188666	4.93078616551502	0.405704557365615	0.00653824137280709	0.108331663696443	0.0849083958077936	0.108331663696443
1119	ENSMUSG00000037894	H2afz	0.000220313786553458	0.00303930645489341	-1.04883702456724	0.283890925658759	9.04639744040307	0.426730600436584	0.000141577535263709	0.120749508971817	0.120132345152097	0.120749508971817
1120	ENSMUSG00000029778	Adcyap1r1	0.000221208533342938	0.00304892511537048	2.02803339009329	0.549085155972562	5.19915635061354	1.59566923961128	0.00673690707023382	0.445504855693886	0.0815096827024718	0.445504855693886
1121	ENSMUSG00000027215	Cd82	0.000222468251713587	0.00306355254389174	-0.846890033854134	0.229383091968248	5.81729303723753	0.245780609931659	0.00139449362146788	0.0368727452525594	0.0775304106999025	0.0775304106999025
1122	ENSMUSG00000039116	Adgrg6	0.000223803231737931	0.00307918938354585	2.14889044798922	0.582274360639553	7.57672912981748	1.79217116450764	0.00754267381754946	0.501022472769752	0.082944794716414	0.501022472769752
1123	ENSMUSG00000024807	Syvn1	0.000224564928008945	0.00308417152462108	0.943912378731446	0.255827246056468	7.7102974622679	0.345828269406539	0.000837532697471463	0.0973338370397838	0.0846854346147689	0.0973338370397838
1124	ENSMUSG00000047514	Tspyl1	0.000224537456826276	0.00308417152462108	0.856065704629697	0.232016328201208	7.19102347716497	0.279256513663283	0.00121120472385068	0.0730412533640761	0.0795361601041056	0.0795361601041056
1125	ENSMUSG00000026142	Rhbdd1	0.000226533979418587	0.00310844892469754	0.970703163779204	0.263246821815796	6.993855818956	0.365838056686626	0.00141046414435439	0.102537869649821	0.0787005804811323	0.102537869649821
1126	ENSMUSG00000044433	Camsap3	0.000227798320988081	0.00312302191926554	-1.78086800949255	0.483142613537021	5.52108772234015	1.23155940218865	0.0120474873420527	0.338092690181023	0.0788344789517588	0.338092690181023
1127	ENSMUSG00000036257	Pnpla8	0.000229112403703637	0.00313825037797076	0.859524695051209	0.233278442031433	6.20644711335176	0.242000359988901	0.00392757648294915	0.0215293604770994	0.0777006707919698	0.0777006707919698
1128	ENSMUSG00000048388	Fam171b	0.000229975813364551	0.00314728424725937	1.82164335884199	0.494529909438148	3.65518542547234	1.28898715563862	0.0327443204222823	0.334095426571072	0.119751080108496	0.334095426571072
1129	ENSMUSG00000021585	Cast	0.000230222305386216	0.00314786689835874	-0.852724455948961	0.231510188254302	6.96746386611011	0.233719908292698	0.00177610647279449	0.0176966547280337	0.0786193444255187	0.0786193444255187
1130	ENSMUSG00000024511	Rab27b	0.00023134118167607	0.00315956789468071	-1.07785113486849	0.292729084353604	3.95693331021275	0.382171241064568	0.0203149492634417	0.0217379512157842	0.108220525976307	0.108220525976307
1131	ENSMUSG00000098895	Gm21013	0.000231487419115365	0.00315956789468071	1.31117415975785	0.356111886951379	3.38479254081179	0.562659410736819	0.0578496644259147	0.000782970038849216	0.132373849616193	0.132373849616193
1132	ENSMUSG00000041912	Tdrkh	0.000231787290186406	0.00316086607650844	-1.49023102255077	0.404779596358791	6.19456197781891	0.862852376125879	0.00595921974170656	0.239810562700873	0.0777068015013342	0.239810562700873
1133	ENSMUSG00000021361	Tmem14c	0.000234165647928417	0.00319048111833272	-0.948422141281893	0.257794634449721	7.29846140953367	0.349601055683398	0.000744952266044044	0.0989421580605536	0.0802165296165154	0.0989421580605536
1134	ENSMUSG00000061524	Zic2	0.000235451265333196	0.00320516859166538	2.02940902786928	0.551831762961948	0.740538708412753	1.45404250866226	0.0939457840352001	0.179169475893634	0.362831657885337	0.362831657885337
1135	ENSMUSG00000042717	Ppp1r3a	0.000235966759771665	0.00320935583312352	2.50772227691487	0.68199697977374	1.16926513684916	2.44474516194514	0.130724167389681	0.566955653241074	0.309778031761821	0.566955653241074
1136	ENSMUSG00000001942	Siae	0.000236851338288998	0.0032128946477744	1.0281471842533	0.279686244854321	6.21347666787611	0.410995264419251	0.00431314321305233	0.113023450128014	0.077695787942523	0.113023450128014
1137	ENSMUSG00000045288	Ush1g	0.000236535782645303	0.0032128946477744	0.950308952725338	0.258488031802265	4.71556220288607	0.273631802620405	0.0116461201013882	-0.00826403143710434	0.0885779737761249	0.0885779737761249
1138	ENSMUSG00000050212	Eva1b	0.00023665950448457	0.0032128946477744	-1.05913562774507	0.28809980395406	6.96827533724367	0.436132279833723	0.00120482926623129	0.123297416291321	0.078621757555048	0.123297416291321
1139	ENSMUSG00000036752	Tubb4b	0.000238243266145553	0.00322893880552142	-1.52627234255076	0.415359947480111	8.59734994690485	0.905880842255436	0.000205270293095961	0.258580558662924	0.10399130349795	0.258580558662924
1140	ENSMUSG00000033538	Casp4	0.000238490542799364	0.00322945483262612	0.868952936736461	0.236494009851389	5.63140288880567	0.288562088883227	0.0057071180051136	0.0718407907503263	0.0781870070382697	0.0781870070382697
1141	ENSMUSG00000029231	Pdgfra	0.000239531638128037	0.00324070981400746	1.54376674320147	0.420278407067799	2.67267853630334	0.860848015406588	0.089681781560148	0.0926723286675055	0.175269127611022	0.175269127611022
1142	ENSMUSG00000063524	Eno1	0.000240272491356394	0.00324588154156835	-0.963355813217581	0.262322413050998	8.57000821533955	0.332104993148396	5.37897431414827e-05	0.0670570431198106	0.103165782840206	0.103165782840206
1143	ENSMUSG00000087651	1500009L16Rik	0.000240334430395324	0.00324588154156835	-1.90002495994269	0.517387306668306	1.93180465226664	1.19806224430516	0.168503801491128	-0.0247115642616305	0.233030636161098	0.233030636161098
1144	ENSMUSG00000035376	Hacd2	0.000241629324783023	0.00326051738345763	-0.844919792143301	0.230162385712925	6.59338805610212	0.245460854681389	0.0016187826542034	0.0374987400142285	0.0778433030413944	0.0778433030413944
1145	ENSMUSG00000022560	Slc52a2	0.000243492271652054	0.00327992163830084	-0.977710689967623	0.26647812087125	6.14944658645627	0.371988164666777	0.00322849417665406	0.103287389177954	0.0777086395683707	0.103287389177954
1146	ENSMUSG00000041132	N4bp2l1	0.000243431364630239	0.00327992163830084	1.0739710136444	0.29270907162537	4.55033668479007	0.38115360894721	0.0365503424655697	0.00736151691279626	0.0919675584521096	0.0919675584521096
1147	ENSMUSG00000027605	Acss2	0.000246193035199015	0.00331341053562963	0.990196900156928	0.270088964476752	5.056389978431	0.381684628802665	0.0114346047990015	0.0979874682991849	0.0831616672801284	0.0979874682991849
1148	ENSMUSG00000018322	Tomm34	0.000248082158246607	0.00333592707042933	-0.847853979450173	0.231386564556158	7.1775162393538	0.272680127353003	0.00084619956406558	0.0704328207011267	0.079463413821586	0.079463413821586
1149	ENSMUSG00000005611	Mrvi1	0.000248378890033399	0.00333701037897788	1.31754125684928	0.359598249197101	3.30211499558159	0.582155976234569	0.0573087422057592	0.0194181167749577	0.136657609032672	0.136657609032672
1150	ENSMUSG00000001999	Blvra	0.000248874434908556	0.00334076056668119	-1.59269672300831	0.434757336272945	5.67907176738245	0.987821585176203	0.0035537460518917	0.279967166112828	0.0779417854364465	0.279967166112828
1151	ENSMUSG00000004655	Aqp1	0.000251953353630818	0.00337373819528714	2.11759375847796	0.578535450718553	2.14000019190897	1.51170879892834	0.286725310704126	-0.0786655592729966	0.215329590903052	0.215329590903052
1152	ENSMUSG00000024500	Ppp2r2b	0.000251986794012183	0.00337373819528714	1.60021244137158	0.437188777690179	4.35784640972045	0.997564790061999	0.0179011917820976	0.268799849225252	0.0965365970072285	0.268799849225252
1153	ENSMUSG00000068922	Msto1	0.000251852397742769	0.00337373819528714	-0.964937044665195	0.26361743127912	7.01418084729142	0.362724030139202	0.00104679485994495	0.103194430251357	0.0787672286692347	0.103194430251357
1154	ENSMUSG00000035585	Tsen34	0.000252989764141273	0.00338423135966104	-1.01688180130465	0.277896217946974	7.31842472984368	0.402886148886452	0.000839339263489626	0.115000122660358	0.0803647828102191	0.115000122660358
1155	ENSMUSG00000025571	Tnrc6c	0.00025334127493252	0.00338599936028858	0.934951703676865	0.255530989347822	7.20203017422739	0.340595710282973	0.0015785039190079	0.0963656258566072	0.0795974141954429	0.0963656258566072
1156	ENSMUSG00000020740	Gga3	0.000254275876639803	0.00339555078519779	0.929794545121582	0.2541870663762	5.6451243485177	0.33688864649688	0.0130232475176595	0.0838933495517485	0.0781144037002347	0.0838933495517485
1157	ENSMUSG00000075408	6030408B16Rik	0.000255374182053351	0.00340726987757785	-2.53785952733331	0.694009255409172	3.67983935084772	2.51019791005525	0.0561978654132689	0.666275404477122	0.118707298433583	0.666275404477122
1158	ENSMUSG00000015937	H2afy	0.000255856362869165	0.00341075533127056	-0.846487639216001	0.231513201345964	7.18568243315529	0.264192554579685	0.000890464431177715	0.0606472325388734	0.0795070791650078	0.0795070791650078
1159	ENSMUSG00000015755	Tab2	0.000256645787640504	0.00341832702658021	1.20057319335752	0.328426088562476	7.52296423794998	0.56184923256074	0.000470699185464683	0.161324844287206	0.082319727236293	0.161324844287206
1160	ENSMUSG00000025474	Tubgcp2	0.000259286976726845	0.00345052849976923	-0.864972488260979	0.236790099241484	6.4410678157519	0.291736682953068	0.00190407479664251	0.0822002518515451	0.0776830534393591	0.0822002518515451
1161	ENSMUSG00000050558	Prokr2	0.000259593597019425	0.00345163338259162	1.01238008505534	0.27716660875266	4.44261712975374	0.325946067126711	0.0207893843993561	0.00230066077778942	0.0944426091118187	0.0944426091118187
1162	ENSMUSG00000053819	Camk2d	0.000260806602934262	0.00346477756411033	-0.886747653339012	0.242850886948679	6.64996179317903	0.306668284160786	0.00636351201591199	0.082101317921728	0.0779294204785009	0.082101317921728
1163	ENSMUSG00000073658	Crygb	0.000263184487423536	0.00349336107683329	1.46527710204637	0.401547352490897	3.0807903407516	0.798067551145808	0.0927911348606137	0.0996544344036251	0.149069279578059	0.149069279578059
1164	ENSMUSG00000037172	E330009J07Rik	0.000264880645882614	0.00351285440763738	1.45475299731212	0.398843740604457	2.667820739738	0.702692751304641	0.0630104959047533	0.0217405870303267	0.17560399822428	0.17560399822428
1165	ENSMUSG00000048096	Lmod1	0.000265341004309539	0.00351593912749044	-1.52303208487974	0.417614645895135	2.59294467590258	0.823080187741613	0.0807754707281062	0.078214739608982	0.180827517971072	0.180827517971072
1166	ENSMUSG00000001383	Zmat2	0.000265603576034366	0.00351640000278089	-1.27464583094995	0.349531625560195	7.1395507682084	0.63402342702753	0.000858514199496777	0.182400021700631	0.0792726114128372	0.182400021700631
1167	ENSMUSG00000023243	Kcnk5	0.000266143454258834	0.00352052828054294	0.856414760761315	0.234878500196868	6.17149663335792	0.260906122337278	0.00504019507337962	0.0460501169295197	0.0777116697087153	0.0777116697087153
1168	ENSMUSG00000021109	Hif1a	0.000266593487898617	0.00352346204853678	1.31607720027158	0.36098755544932	7.78753359408686	0.675992177349536	0.000413684245035636	0.195054338538878	0.0858174924276407	0.195054338538878
1169	ENSMUSG00000025407	Gli1	0.000267474668773755	0.00353208422742554	2.38635655630041	0.654707470463873	1.39520556673054	2.22277953039683	0.160569927651694	0.482392880170111	0.284889482651644	0.482392880170111
1170	ENSMUSG00000054409	Tmem74	0.000268432495187338	0.00354170293009139	3.03619973362872	0.833204993499687	2.23232750548567	3.59862932017751	0.202254008144451	0.83909183364477	0.207867974928658	0.83909183364477
1171	ENSMUSG00000068856	Sf3b4	0.000268793433080269	0.00354343657255347	-0.880471277069664	0.241645058336923	7.22810433795183	0.302639701985792	0.000557597988464721	0.0870309033395177	0.0797498551087233	0.0870309033395177
1172	ENSMUSG00000096606	Tpbgl	0.000269206549275408	0.00354585452317787	2.00884820273363	0.551387532877	2.2668836610453	1.44167137501767	0.250908288729032	0.0378792669332587	0.205134028389245	0.205134028389245
1173	ENSMUSG00000020547	Bzw2	0.000269595548082378	0.00354795095971668	-0.835355274537348	0.229311233301243	5.95406698740464	0.260663016177797	0.00134303551622108	0.0628038216945107	0.0775324270609846	0.0775324270609846
1174	ENSMUSG00000042379	Esm1	0.000270056831747624	0.0035509943029711	2.14173023951517	0.58799187821817	0.744468750548377	1.57006082159087	0.156294171063442	0.0861536988550138	0.362307502212356	0.362307502212356
1175	ENSMUSG00000053477	Tcf4	0.000270559580434089	0.00355155462853829	0.98344125909045	0.270030025419052	5.56897804080593	0.377646470577799	0.00364231998686225	0.105732001954858	0.0785389813622603	0.105732001954858
1176	ENSMUSG00000068745	Mybphl	0.000270402423745753	0.00355155462853829	-1.12607051371974	0.309179996615576	3.77029294038298	0.494380384610996	0.0283559907601098	0.114106439302747	0.115032414700701	0.115032414700701
1177	ENSMUSG00000020834	Dhrs13	0.000271669496422485	0.0035630943213882	-0.886866314175201	0.243583277226409	5.59591904582045	0.307158933298842	0.00708236997522921	0.0819168494413075	0.0783826208431198	0.0819168494413075
1178	ENSMUSG00000001270	Ckb	0.000271919308961137	0.00356334327031669	-1.48600152211262	0.408165966136863	5.24211263115488	0.862379504211232	0.00466293202972825	0.24523625183893	0.0810742262772875	0.24523625183893
1179	ENSMUSG00000022706	Mrpl40	0.000273341686329057	0.00357894453932286	-1.74641133958231	0.479870838698878	6.27156824288468	1.19131699630678	0.00306255532784772	0.342351477422499	0.0776590320167977	0.342351477422499
1180	ENSMUSG00000024800	Rpp30	0.000275268657672243	0.00359807253349927	-1.26533540093903	0.347855975510891	6.07942807740607	0.625526638699224	0.00223754770062619	0.179268121847324	0.0776622105058256	0.179268121847324
1181	ENSMUSG00000058063	Trim31	0.000275268747947311	0.00359807253349927	2.16378240312013	0.594849915331572	0.816038952943299	1.63680255452482	0.177879201586546	0.112391133549866	0.352890431068422	0.352890431068422
1182	ENSMUSG00000042104	Uggt2	0.000276951003875463	0.00361699885518234	1.01903150091183	0.280265037313675	4.28732694853252	0.330188383045843	0.0194465434525463	0.00387948541077886	0.0983761932581075	0.0983761932581075
1183	ENSMUSG00000025451	Paip1	0.000281642718697669	0.00367516369276071	-0.842639735763823	0.232028320691036	7.24625125797843	0.242933062094597	0.000893441323118057	0.0365072396870808	0.079862271080935	0.079862271080935
1184	ENSMUSG00000054452	Aes	0.000281951619421864	0.00367608711910077	-1.32296388196233	0.364318206382604	8.18814931166	0.684343336495254	0.000207835037219599	0.198883798215537	0.0932749751588959	0.198883798215537
1185	ENSMUSG00000020898	Ctc1	0.000283399728342775	0.00368873659901131	-0.994686258097099	0.274016775382672	5.22045885076242	0.386922457443504	0.011399321027941	0.101228468758735	0.0812903730219782	0.101228468758735
1186	ENSMUSG00000033917	Gde1	0.000283386903354002	0.00368873659901131	-0.846312741551565	0.233141998566118	5.64384844455226	0.280099806748243	0.00232709201658276	0.0792056952265228	0.0781210848951687	0.0792056952265228
1187	ENSMUSG00000020335	Zfp354b	0.000284681050386788	0.00369161105607024	2.07429960979424	0.571612697880779	1.99649835516805	1.44611108662755	0.262715131401416	-0.068595849814184	0.227396483166398	0.227396483166398
1188	ENSMUSG00000021130	Galnt16	0.000284518353859286	0.00369161105607024	-0.844801402808423	0.23279162109845	5.62959181316062	0.246431927670829	0.00309119376600475	0.0373151870023769	0.0781967145144614	0.0781967145144614
1189	ENSMUSG00000026107	Nabp1	0.000284626771050986	0.00369161105607024	1.03886557577335	0.286275278309355	5.62942318059423	0.422116747323386	0.0126905501036806	0.110239752352967	0.0781976198857609	0.110239752352967
1190	ENSMUSG00000028271	Gtf2b	0.000284609747259649	0.00369161105607024	-0.967065206089067	0.266488455627661	7.36055431867244	0.365783850227806	0.00112526781867856	0.105398877655545	0.080702530912407	0.105398877655545
1191	ENSMUSG00000036641	Ccdc148	0.00028481627050461	0.00369161105607024	1.77279677282731	0.488544365184005	2.97919150734388	1.0375476452134	0.202803818105462	-0.0844224107438151	0.155209577024102	0.155209577024102
1192	ENSMUSG00000078521	Aunip	0.0002861276220919	0.00370549673006096	-2.01655153065675	0.555899618208463	5.04163192686218	1.59077328536741	0.00773172258687776	0.455804855699595	0.0833516903551612	0.455804855699595
1193	ENSMUSG00000027506	Tpd52	0.000287390539321727	0.00371873240193587	-0.832489937414302	0.229563196487183	6.62076012804196	0.212728718815904	0.00116550284387834	0.00485558471497638	0.0778833889282413	0.0778833889282413
1194	ENSMUSG00000000142	Axin2	0.000288965890492447	0.00373598530279054	0.977077878804579	0.269539020362515	6.50598584788523	0.373585894572357	0.00120631863235203	0.107770606614624	0.0777373360870974	0.107770606614624
1195	ENSMUSG00000063800	Prpf38a	0.00029047688061682	0.0037523779130392	-1.05662292340752	0.291590940312876	7.13403236660419	0.436965932448135	0.00124863958445043	0.126289275124371	0.0792464854527147	0.126289275124371
1196	ENSMUSG00000043460	Elfn2	0.000291276161174844	0.00375955693984621	2.13374680998256	0.588954895994244	3.96200746579224	1.78210407815193	0.126915092471268	0.393386711802118	0.108049859275783	0.393386711802118
1197	ENSMUSG00000031428	Zcchc18	0.000297609959206295	0.0038380993653029	1.98907738424255	0.549868147348905	0.806475380766073	1.51597307252769	0.0993976411744319	0.311907884295731	0.354134828028944	0.354134828028944
1198	ENSMUSG00000028902	Sf3a3	0.000298639958905495	0.00384816781771631	-1.02418833825564	0.283200575474022	6.50100583843598	0.410931604804236	0.000746872535953728	0.119556976387272	0.0777323926178164	0.119556976387272
1199	ENSMUSG00000027860	Vangl1	0.000299415746185741	0.00385494651698856	-0.894075575865706	0.247268750327802	5.08949943749566	0.29158763890459	0.00896373247547988	0.0557566403954098	0.0827490198575294	0.0827490198575294
1200	ENSMUSG00000032318	Isl2	0.000299711638969123	0.00385554047563862	1.27358273147147	0.352251536377289	3.35374587343193	0.609755063899576	0.0521622056055586	0.10177675905554	0.133959511714682	0.133959511714682
1201	ENSMUSG00000015305	Sash1	0.000300225084975126	0.00385892975583765	1.60213818871933	0.443178793336512	4.20793771002918	1.0057429641617	0.00973107545843326	0.284880088836378	0.10055274297257	0.284880088836378
1202	ENSMUSG00000008690	Ncaph2	0.000302069703103901	0.00387940932347331	-1.07359573432531	0.297105359149026	6.68162538856647	0.451708253550535	0.00101623784271059	0.131391153809897	0.0779828842027489	0.131391153809897
1203	ENSMUSG00000051502	Ufsp1	0.0003031096581442	0.0038895293373001	-1.07001411581021	0.296187202628395	4.56990754667642	0.448751293210931	0.0105410693364664	0.121049219164785	0.0915402933558954	0.121049219164785
1204	ENSMUSG00000015747	Vps45	0.000304596413865133	0.00390536116348509	-1.13389214532731	0.313979329077159	6.18869968700392	0.504013042075781	0.0331320360069055	0.114742492624708	0.0777088869709998	0.114742492624708
1205	ENSMUSG00000044217	Aqp5	0.000306030941554819	0.00392049763052426	-1.57558250343257	0.436432435573844	4.76745722535728	0.973305992521958	0.0480930702549104	0.237616835976465	0.0876156029306951	0.237616835976465
1206	ENSMUSG00000027901	Dennd2d	0.000307044255538684	0.00393021739034052	2.42868052482054	0.67289829756503	2.62867081439902	2.31289727013187	0.202240427153747	0.476947751145127	0.178320249974705	0.476947751145127
1207	ENSMUSG00000042766	Trim46	0.0003077069528925	0.00393543681176597	1.37896000395874	0.382118462318462	5.11198636814384	0.745676630848914	0.0183515630956741	0.200670215771264	0.0824792315762176	0.200670215771264
1208	ENSMUSG00000001655	Hoxc13	0.000308832196896904	0.00394655846316019	1.09176372847447	0.302614003691909	5.46235334488688	0.467474693920278	0.00714330256703995	0.13021955027863	0.0792293719916102	0.13021955027863
1209	ENSMUSG00000022474	Pmm1	0.000309223677585138	0.00394829273025788	-1.4579143082438	0.404140093953654	5.76512385491306	0.83364929770364	0.00306187325423327	0.241931950057069	0.0776221040588265	0.241931950057069
1210	ENSMUSG00000063019	Manbal	0.000309759822565902	0.00395186973632217	-1.00192609580093	0.277772830353418	6.87565707877572	0.39374606477313	0.00113383662645895	0.114602781297364	0.0783760619534488	0.114602781297364
1211	ENSMUSG00000021377	Dek	0.000312432197633012	0.0039826720353929	-1.80980155319189	0.502057740680814	7.05500990180833	1.28508886855377	0.00154781210240958	0.376545150363876	0.0789129423176068	0.376545150363876
1212	ENSMUSG00000035172	Plekhh3	0.000313072343475986	0.00398687805851141	0.838308328656728	0.232589736207264	7.19722365337523	0.24035093749539	0.0015765341865524	0.0353268174719723	0.0795704438968948	0.0795704438968948
1213	ENSMUSG00000051978	Erich1	0.000313278686595474	0.00398687805851141	-0.831242426768255	0.230640244525874	6.15480159932173	0.270017683755044	0.00208237972388096	0.0763282354475825	0.0777100038685515	0.0777100038685515
1214	ENSMUSG00000031101	Sash3	0.000315260612775583	0.00400879578205657	2.27580836110895	0.631743185011353	1.05330817894621	2.03271045111797	0.127487975306987	0.471161202405446	0.323339530517295	0.471161202405446
1215	ENSMUSG00000066315	Gm12918	0.000317739539192039	0.00403699198889507	-6.6716739416387	1.85304172369254	2.64269520653338	17.4738863107568	1.0539046240535	4.09674082056464	0.177343691473064	4.09674082056464
1216	ENSMUSG00000001247	Lsr	0.000318428200558687	0.00404158966517112	-0.95013318553619	0.263938522855881	8.60781504840269	0.32419791507113	0.000183611334333802	0.0665313811581484	0.104311704436683	0.104311704436683
1217	ENSMUSG00000101174	Hoxd4	0.000318625032228623	0.00404158966517112	-1.39176326390347	0.386636677620746	5.53624328478585	0.760486999403304	0.0130928211873145	0.211139059535098	0.0787384711913567	0.211139059535098
1218	ENSMUSG00000029552	Tes	0.000320580600847763	0.00406305643291208	-0.848028663217394	0.235689515048306	7.54817930866485	0.230180069736275	0.000716763707739202	0.0173260933482492	0.082607557547819	0.082607557547819
1219	ENSMUSG00000039741	Bahcc1	0.000321598609082686	0.00407261503561068	0.872203440618716	0.242463908573099	6.94185822090699	0.239992203750937	0.00963733679286825	0.00507585221063151	0.0785457836479476	0.0785457836479476
1220	ENSMUSG00000019370	Calm3	0.000322778947441425	0.00408421197676499	-0.822791300202207	0.228788457477043	6.8190359288278	0.22177100291293	0.000266955436470608	0.0230772268215271	0.0782492819756164	0.0782492819756164
1221	ENSMUSG00000024381	Bin1	0.0003246286227975	0.00410089365804011	-1.02689994858195	0.285661828980831	6.94033836073288	0.41428026796329	0.00111011158614399	0.121293909218866	0.0785415692060336	0.121293909218866
1222	ENSMUSG00000074886	Grk6	0.000324474319099678	0.00410089365804011	-0.827824120771151	0.230275218489413	6.81464252792887	0.237926012050503	0.0013000266364194	0.0391226978277599	0.0782399877391011	0.0782399877391011
1223	ENSMUSG00000040158	Tax1bp3	0.000326659832914322	0.0041231789376111	-1.15446791466742	0.321293711994447	7.25672764095714	0.523714429039566	0.000937568519391274	0.153906905531364	0.0799296192017288	0.153906905531364
1224	ENSMUSG00000028445	Enho	0.000326949122790374	0.00412345883048611	-1.61858292842005	0.4504879543916	3.70760435501397	1.02947048531416	0.0297266322859804	0.274682463291912	0.117553403905875	0.274682463291912
1225	ENSMUSG00000030703	Gdpd3	0.000328327205466269	0.00413408407078532	-1.45786319081698	0.405879824346607	2.72238518924461	0.806872789449288	0.0752366869297929	0.136342393704663	0.171870960787656	0.171870960787656
1226	ENSMUSG00000035933	Cog5	0.000328065934541081	0.00413408407078532	0.845796045106886	0.23546223708341	6.09561363979931	0.248489103947052	0.00548693729074079	0.0368603364236559	0.0776767603477453	0.0776767603477453
1227	ENSMUSG00000028634	Hivep3	0.000328943019146669	0.0041354948696554	-1.06770316838903	0.297296819663185	4.20713045461786	0.423885394284624	0.0320026514260008	0.0703578205092894	0.100575447046766	0.100575447046766
1228	ENSMUSG00000037112	Sik2	0.000328975040483049	0.0041354948696554	1.32410596314468	0.368693550488275	7.11552050091922	0.689098901496573	0.003065768947359	0.200836632310117	0.0791616829085735	0.200836632310117
1229	ENSMUSG00000095041	AC149090.1	0.000330671074762971	0.00415343318235637	0.865714772966219	0.241145811665126	7.84099647955979	0.248602412271846	0.000570406259619985	0.0291343335307056	0.086656547465829	0.086656547465829
1230	ENSMUSG00000070713	Gm10282	0.000332220145661697	0.004169497876894	-1.81062926193173	0.504524026873972	3.78352065298416	1.28896688968079	0.0581945318105054	0.323622208729187	0.114515418191022	0.323622208729187
1231	ENSMUSG00000022868	Ahsg	0.000333450325631498	0.00417814340647195	-2.17573096164488	0.606420904444217	1.19932205676039	1.68637051105576	0.245267132041679	0.0875190502304657	0.306352337978734	0.306352337978734
1232	ENSMUSG00000039813	Tbc1d2	0.000333448755697827	0.00417814340647195	1.27600805130877	0.355649528993934	4.62354950112917	0.640242869069771	0.0107410644314389	0.178988816778972	0.0904046429619725	0.178988816778972
1233	ENSMUSG00000041346	Wrap53	0.000335890904684482	0.00420531053983321	-1.10232858010263	0.307404609145668	4.96852154054789	0.477935602022127	0.00399095282326446	0.137755437762737	0.0843528142023643	0.137755437762737
1234	ENSMUSG00000053560	Ier2	0.000336743329200892	0.00421256626651067	-0.823115588395558	0.229583273177195	6.7551382990922	0.228782579136782	0.000943124268053881	0.0309653727055106	0.0781195947160779	0.0781195947160779
1235	ENSMUSG00000029674	Limk1	0.000337057853208375	0.00421308670443537	-0.826225268454441	0.230466286398377	6.18287950287328	0.215433007626099	0.00196169165121477	0.0113364950441785	0.0777103720981736	0.0777103720981736
1236	ENSMUSG00000028540	Dph2	0.000339687884912262	0.00424097777997247	-0.846870520828331	0.236358822196013	5.68365705214909	0.259148563291363	0.00587902363837932	0.0491105508328052	0.0779192156064504	0.0779192156064504
1237	ENSMUSG00000033554	Dph5	0.000339838667735049	0.00424097777997247	-0.956440722049732	0.266948144485754	5.64167885421365	0.359947230651768	0.0163204621764498	0.0905715055901304	0.0781324785717836	0.0905715055901304
1238	ENSMUSG00000072969	Armcx5	0.000340768884203731	0.00424915126450161	0.887077881939537	0.247637912585914	5.2478116090726	0.30966159348779	0.00942157155081735	0.0825652320740455	0.081018456156818	0.0825652320740455
1239	ENSMUSG00000029735	Tpk1	0.000342642873845224	0.00426907025306596	-1.30942988674143	0.365688538471512	5.83519435341139	0.674855717090819	0.0146075770783333	0.185984583675812	0.0775133260005285	0.185984583675812
1240	ENSMUSG00000015536	Mocs2	0.000343111098342309	0.00427145647186309	-1.08298910258923	0.30247985901564	6.41366915037702	0.461652497030253	0.00197916188364091	0.135261935781542	0.0776670847915022	0.135261935781542
1241	ENSMUSG00000107845	Gm44212	0.000345243277560121	0.004294537047297	2.10474756672768	0.588123883773565	0.786521534747075	1.58222530146962	0.162089577523872	0.154456179445869	0.35674497647348	0.35674497647348
1242	ENSMUSG00000013539	Tango2	0.000349406616438201	0.00433933221074538	-0.923760310873778	0.258350107389654	4.38512835623176	0.280685111870235	0.00426849432763709	0.0265879785305494	0.0958486726547318	0.0958486726547318
1243	ENSMUSG00000098377	AC084822.1	0.000349406616438201	0.00433933221074538	-0.923760310873778	0.258350107389654	4.38512835623176	0.280685111870235	0.00426849432763709	0.0265879785305494	0.0958486726547318	0.0958486726547318
1244	ENSMUSG00000056429	Tgoln1	0.000352274877777446	0.00437143672688942	1.41213710934594	0.395171956029461	8.72178498060674	0.785632414476154	0.000274126793251239	0.233967185454974	0.107963901561534	0.233967185454974
1245	ENSMUSG00000036376	Abt1	0.000352799933697946	0.00437443580441381	-1.09450509380292	0.306319339799545	5.87584831149485	0.471980265630434	0.00333124398727918	0.137416062915565	0.0774971860459812	0.137416062915565
1246	ENSMUSG00000024371	C2	0.000354597984861827	0.00439320151870949	0.823461836869201	0.230548286420099	6.08313834475906	0.21000794049291	0.00206307370065109	0.00616332812298774	0.0776656948562148	0.0776656948562148
1247	ENSMUSG00000022721	Trmt2a	0.00035598804919005	0.00440335538088686	-0.822011243987978	0.230208193295103	6.64003918975022	0.260472523441126	0.00158030386881292	0.0706219184665957	0.0779134145214806	0.0779134145214806
1248	ENSMUSG00000098930	Trmt2a	0.00035598804919005	0.00440335538088686	-0.822011243987978	0.230208193295103	6.64003918975022	0.260472523441126	0.00158030386881292	0.0706219184665957	0.0779134145214806	0.0779134145214806
1249	ENSMUSG00000070323	Mmp27	0.00035757962656203	0.00441950095695602	1.07156289466476	0.300194568356518	3.97704141333334	0.446353230981549	0.0276264499213893	0.0997224498471775	0.107548718384744	0.107548718384744
1250	ENSMUSG00000024026	Glo1	0.000358607998654487	0.00442866534018345	-0.822926348357462	0.230588522141266	7.06913194760455	0.260321683881815	0.000789289507198758	0.0706598997872147	0.0789673103077412	0.0789673103077412
1251	ENSMUSG00000026228	Htr2b	0.000359223160852833	0.00443271617432868	2.91296923826515	0.816332854630462	1.74797926386972	3.34529613038265	0.163247916186984	0.836351078136694	0.249732445728661	0.836351078136694
1252	ENSMUSG00000034354	Mtmr3	0.000360286455879173	0.00444228595799264	0.896426336528841	0.251269787282504	7.65815425657079	0.316837860247949	0.000624126332517276	0.0940806326689748	0.0839736222655982	0.0940806326689748
1253	ENSMUSG00000050271	Prag1	0.000360904322269151	0.00444635277164316	0.829746890023975	0.2326087122729	6.00905971036686	0.208024147368291	0.00357298479527623	-0.00172276364908313	0.0775872347426087	0.0775872347426087
1254	ENSMUSG00000043008	Klhl6	0.000361766250017134	0.00445341754506738	-1.79154860334803	0.502325333790212	1.5023225483335	1.03860551668315	0.104738155014212	-0.0100986584696352	0.27375795643696	0.27375795643696
1255	ENSMUSG00000032796	Lama1	0.000362257468937496	0.00445591119361604	-0.819277935339546	0.229737065821616	6.41173409048151	0.217663743648317	0.00150255816885911	0.0188709956412003	0.0776661209496294	0.0776661209496294
1256	ENSMUSG00000039824	Myl6b	0.00036373754329025	0.00447019232733642	-1.4982434520656	0.420254559640101	5.03662595036165	0.885356706375188	0.00804841493717512	0.256872427410268	0.0834170594879307	0.256872427410268
1257	ENSMUSG00000045038	Prkce	0.000363997652099623	0.00447019232733642	0.881257543673434	0.247204136551364	5.43902585475191	0.306316319638126	0.00184094546077827	0.0898238822313796	0.0793966897285438	0.0898238822313796
1258	ENSMUSG00000032988	Slc16a8	0.000365457734642462	0.004484555683367	1.18524408776195	0.332574260308733	3.53947719194917	0.524918218239136	0.0410183360205935	0.0883281064378313	0.124890121909258	0.124890121909258
1259	ENSMUSG00000039308	Ndst2	0.000366032755333822	0.00448804419705179	1.00356363627158	0.281628123895515	7.1820212162744	0.397319271816682	0.00645450383448859	0.112517096418873	0.0794873837731189	0.112517096418873
1260	ENSMUSG00000106067	Gm7902	0.000367364554456061	0.00450079891042715	2.23846239710813	0.628343427544989	0.971983649160615	1.92522498372952	0.259034957315331	0.268478558621417	0.333188237093146	0.333188237093146
1261	ENSMUSG00000043687	1190005I06Rik	0.00036830498571008	0.00450874231911698	-1.82819358777729	0.513276365214995	3.62885672472488	1.31883069082299	0.0256433850420593	0.369535555590417	0.120885662976009	0.369535555590417
1262	ENSMUSG00000020593	Lpin1	0.00036922098687198	0.00451637430613531	1.6330434521362	0.458570739719468	6.30237642211384	1.05239382296171	0.00217100993550614	0.313259675054785	0.0776494006571371	0.313259675054785
1263	ENSMUSG00000020167	Tcf3	0.000374928750663007	0.00457893601581079	-0.842875360724401	0.236953774283484	7.60536222600157	0.264724104600667	0.000925430619940438	0.0635651224872842	0.0832952061008421	0.0832952061008421
1264	ENSMUSG00000022947	Cbr3	0.000374718701068453	0.00457893601581079	-1.86534216171181	0.524373576719358	5.76317269480144	1.37381159163165	0.0035534266269327	0.408898045315247	0.0776268781993019	0.408898045315247
1265	ENSMUSG00000020463	Ppp4r3b	0.000376175982152094	0.00459053647152717	0.872678356605831	0.2453923707566	5.54231992012189	0.300731152977129	0.00263948220738217	0.0876866412309344	0.0787006326801432	0.0876866412309344
1266	ENSMUSG00000041842	Fhdc1	0.000379004070683699	0.0046213948176495	-1.17651774189531	0.33101363017106	6.31717772465981	0.546742227129159	0.0023639118898787	0.161991123148656	0.0776471144010986	0.161991123148656
1267	ENSMUSG00000015337	Endog	0.000379963189329869	0.00462578214013027	-1.27744752262253	0.359477483320533	4.50890092530078	0.644630525133691	0.0134430140434404	0.180393077478255	0.0928949388608901	0.180393077478255
1268	ENSMUSG00000026972	Arrdc1	0.000379951498035985	0.00462578214013027	-0.84599496862271	0.238064925749267	5.36497896044529	0.246279471078956	0.00504255783106947	0.0344164734170233	0.0799698054769367	0.0799698054769367
1269	ENSMUSG00000027329	Spef1	0.000382462411377712	0.00465253919971453	-1.09427765006793	0.308082469177824	5.31937325348586	0.473130842009104	0.0124074259446321	0.129964785777426	0.0803563915421064	0.129964785777426
1270	ENSMUSG00000072680	Tmem254c	0.000383451794671259	0.00466090185381121	-0.922952456114437	0.259897393202761	5.56328051787891	0.322297651552411	0.0227470398728309	0.0606845609748056	0.0785729426175546	0.0785729426175546
1271	ENSMUSG00000019891	Dcbld1	0.000384007207781954	0.00466398054014951	1.44438722800677	0.406773659758452	2.91512343500583	0.727501096812695	0.0889793933196907	0.0380515535352752	0.159217822090237	0.159217822090237
1272	ENSMUSG00000066235	Pomgnt2	0.000385124994090843	0.00467387935045625	1.06340910421992	0.299545738275782	3.62823452159028	0.388350274290504	0.0136787500979492	0.0476944966635025	0.120912723880826	0.120912723880826
1273	ENSMUSG00000021713	Ppwd1	0.000388564296302126	0.0047119144084964	-0.833390913873429	0.234908121749698	5.63413728478217	0.216280451540036	0.00460033262027921	0.00529757605721987	0.0781724058756774	0.0781724058756774
1274	ENSMUSG00000097394	Tmem134	0.000393672755698345	0.00477011485848928	-1.21403878359963	0.342533755071808	7.43580484717207	0.582962298461534	0.00226631155069153	0.173727748494698	0.0813962590564922	0.173727748494698
1275	ENSMUSG00000037270	4932438A13Rik	0.000394739242793126	0.00477928603215489	1.03836605204107	0.293027720562341	6.27836988408772	0.426499511430963	0.00429367535673303	0.124504192170209	0.0776563295775644	0.124504192170209
1276	ENSMUSG00000064090	Vrk2	0.000396698072620757	0.00479548014647348	-1.36280207447883	0.384725553338808	4.87136620233118	0.73478534993136	0.0377127881709878	0.18430783891679	0.0858365754682608	0.18430783891679
1277	ENSMUSG00000073761	4933427I04Rik	0.000396512465141111	0.00479548014647348	-1.44135628297205	0.406887603925983	3.15637524058562	0.821921407013253	0.0666121394418159	0.181724143901125	0.144678959734137	0.181724143901125
1278	ENSMUSG00000021714	Cenpk	0.000397263484591863	0.0047985574426014	-1.98992707746183	0.561825532378155	5.62766561743691	1.56672044668313	0.0224954911544486	0.450976402093548	0.0782070712062032	0.450976402093548
1279	ENSMUSG00000041329	Atp1b2	0.000399686299825698	0.00482404801439351	1.39224253035877	0.393256540654076	4.47575715646022	0.767082627122587	0.00786578625025693	0.224110273900559	0.093658960596992	0.224110273900559
1280	ENSMUSG00000035910	Dcdc2a	0.000400902738172708	0.0048349496634157	-1.58663620393551	0.448267046677468	5.08344570167896	0.996356347255992	0.0181546758350973	0.283260341870312	0.0828230835891	0.283260341870312
1281	ENSMUSG00000040605	Bace2	0.000401441382891397	0.00483766637603005	2.72333149340494	0.769490833528627	1.39382478976791	2.93549969835286	0.112170927661077	0.776003286665794	0.285035693606956	0.776003286665794
1282	ENSMUSG00000035095	Fam167a	0.000404238984245317	0.00486757971902883	1.97779193205413	0.559124609821748	0.534635431669413	1.31761078375785	0.0775703739648924	0.102570258295528	0.39136011999759	0.39136011999759
1283	ENSMUSG00000020072	Pbld2	0.000405234321433389	0.00487196434576886	1.62270807601248	0.458826143901656	3.03587498847012	1.04258016638004	0.08232409459863	0.233458050892865	0.151750549073599	0.233458050892865
1284	ENSMUSG00000036223	Ska1	0.000405046121884049	0.00487196434576886	-1.94397026261821	0.549645034639833	5.36632987192793	1.49623771150825	0.00633487198702419	0.446829624169311	0.0799587556420953	0.446829624169311
1285	ENSMUSG00000041506	Rrp9	0.000406821095150696	0.00488723521077144	-0.927213845842217	0.262249373422606	5.83736065916756	0.340447335409114	0.00396421681888793	0.0991978839719362	0.0775117016216636	0.0991978839719362
1286	ENSMUSG00000029491	Pde6b	0.000408574959171143	0.00490448805966169	2.70525339816656	0.765388888040936	1.41702651813304	2.89850296441135	0.0596994150105297	0.819030809894281	0.28258815597594	0.819030809894281
1287	ENSMUSG00000041845	Rhod	0.000409969592499735	0.00491401654216055	-0.820066904727175	0.232078103530317	6.00831575990339	0.237584805255668	0.00320394817629549	0.0415859103074853	0.0775864210310476	0.0775864210310476
1288	ENSMUSG00000091586	Cyp4f17	0.000410005396534482	0.00491401654216055	1.17976110205032	0.333873378243668	5.16943193254502	0.551316596613099	0.0105058300732206	0.156701318976538	0.0818270362130402	0.156701318976538
1289	ENSMUSG00000034706	Dnaic2	0.000410698403268041	0.0049146908924409	1.12832602141197	0.319357555963528	3.79028775082913	0.386777845862657	0.0387309262191189	-0.0326784728640597	0.114252946607378	0.114252946607378
1290	ENSMUSG00000038462	Uqcrfs1	0.000410641248541456	0.0049146908924409	-1.08758819007891	0.307824053271801	7.6674701681884	0.468561198686955	0.000469303106279485	0.141664168552742	0.0840977321810651	0.141664168552742
1291	ENSMUSG00000053886	Sh2d4a	0.000411540562388072	0.00492095403685877	0.828091967682966	0.234416264350958	5.90761014447979	0.263795613235481	0.0049236385097552	0.0676697629317042	0.077502838978632	0.077502838978632
1292	ENSMUSG00000038677	Scube3	0.000413215729124862	0.00493716037964435	1.29330732986315	0.366220785811401	6.62236271908013	0.662734351595708	0.00185383633756413	0.199322659602916	0.0778858296493696	0.199322659602916
1293	ENSMUSG00000022673	Mcm4	0.00041617741338106	0.00496870126091525	-0.834775545050058	0.23650665660471	5.76935039655046	0.276177541526094	0.000441446736699653	0.0834616511908078	0.0776121171574809	0.0834616511908078
1294	ENSMUSG00000022814	Umps	0.000417504127826535	0.00498068873358441	-1.14484890139634	0.32443333267549	6.88696976385285	0.51951208692963	0.00119804649046204	0.156687434535926	0.078403218211847	0.156687434535926
1295	ENSMUSG00000030978	Rrm1	0.000418264686350384	0.00498590885188485	-0.859937805938334	0.243726991199968	7.55866349932183	0.293131324511878	0.000571748670525017	0.0885325206885587	0.0827299952935919	0.0885325206885587
1296	ENSMUSG00000034336	Ina	0.000418841923485383	0.00498893732472519	-1.66475855384951	0.471881309484262	2.36639468009912	1.06556573241889	0.13657301006692	0.156101264476036	0.197434945293952	0.197434945293952
1297	ENSMUSG00000043099	Hic1	0.000419181856348933	0.00498913671276675	-1.38194048453064	0.391739440411334	2.64056644318704	0.62102992137376	0.0526980120816498	0.00742957609125802	0.177491671679028	0.177491671679028
1298	ENSMUSG00000116268	LT629154.11	0.000421482124659984	0.00501264989089073	3.18271090450684	0.902575559590357	1.78593404191577	4.01646577942383	0.418168230083616	0.803795731071153	0.24619775867612	0.803795731071153
1299	ENSMUSG00000013921	Clip3	0.000423298681254835	0.00503010444898536	0.959252509328091	0.272119479088821	4.54580759628663	0.281941805697641	0.0190060964854581	-0.011640855607996	0.0920674198638985	0.0920674198638985
1300	ENSMUSG00000018293	Pfn1	0.000423607091522679	0.00503010444898536	-1.89320767618532	0.537092037276647	9.24061788286693	1.42143201935728	0.000144840187590323	0.432556944571378	0.12880944885581	0.432556944571378
1301	ENSMUSG00000026755	Arpc5l	0.000424579004795486	0.00503010444898536	-0.916849346944545	0.260149651309923	7.11733890689776	0.333397226789801	0.000749185396380665	0.100767576218631	0.0791698227265954	0.100767576218631
1302	ENSMUSG00000028708	Mknk1	0.000424502437561795	0.00503010444898536	0.817942552535962	0.232082386857872	5.57342764616831	0.264809446689279	0.00228067365203311	0.0778448774911746	0.0785126777824373	0.0785126777824373
1303	ENSMUSG00000068749	Psma5	0.000424307931091556	0.00503010444898536	-0.906553937530284	0.257216050914603	7.46865222625528	0.325944128713223	0.000339057305096023	0.0989010879670596	0.081731356617556	0.0989010879670596
1304	ENSMUSG00000051557	Pusl1	0.000424973244394668	0.00503091409027645	-0.8567602255288	0.243116742776589	5.11095497032493	0.279320785700491	0.00616720201999167	0.0677194985875617	0.0824914239074558	0.0824914239074558
1305	ENSMUSG00000040105	Plpp6	0.000426708708863946	0.00504758799902891	0.834579959907213	0.236895405225482	5.50552622231463	0.259237268391696	0.00524362302138374	0.0576065714137143	0.078935526504034	0.078935526504034
1306	ENSMUSG00000067889	Sptbn2	0.000427597716322999	0.00505423119975355	1.4327663085121	0.406754207668136	3.67727428732798	0.814384570989096	0.0728136265944784	0.175359851589122	0.118815055860372	0.175359851589122
1307	ENSMUSG00000020469	Myl7	0.000428095573673729	0.00505624435409438	3.02228473289144	0.858084591982869	4.26481433741231	3.6238325023987	0.112420133063836	0.992043617433776	0.0989820691436263	0.992043617433776
1308	ENSMUSG00000078160	Gm16503	0.000429564443978356	0.00506971431322162	1.80317076323244	0.512086791328925	2.58835900188182	1.21539472321369	0.212197838001369	0.0877612654996384	0.181151484778963	0.181151484778963
1309	ENSMUSG00000028212	Ccne2	0.000431996710958289	0.00509452500157609	-0.967148495969547	0.274779670888354	4.09935142905362	0.360666807904452	0.0095461552856607	0.0905212746238451	0.103709646014607	0.103709646014607
1310	ENSMUSG00000033365	Ipo13	0.000432817842676997	0.00510031224229374	-0.922681711079062	0.262183593066176	5.06714365783399	0.337890745755644	0.00430274546494631	0.098807609244689	0.08302559913335	0.098807609244689
1311	ENSMUSG00000023043	Krt18	0.000433805815863458	0.0051080552093701	-1.48021810155458	0.420682034711513	8.62163863036205	0.869681737645776	0.000203866050780008	0.265256195442748	0.10473872147217	0.265256195442748
1312	ENSMUSG00000085957	Syna	0.000434454601823767	0.00511179549417187	3.80255347320057	1.08081790635455	2.2734114470147	5.73962469100088	0.0281917286687738	1.72405929137619	0.204621110966665	1.72405929137619
1313	ENSMUSG00000006392	Med8	0.000435828543272429	0.00512405576732406	-1.02615444989089	0.291738255284306	6.5118216303333	0.418031338024858	0.00207224030564659	0.12559457408885	0.0777432870305726	0.12559457408885
1314	ENSMUSG00000039155	Cdh26	0.000439131240120865	0.0051589565858035	-2.60169779729917	0.740090834396652	1.65720497803036	2.68793076033093	0.201227776491029	0.62037388824587	0.258374754371172	0.62037388824587
1315	ENSMUSG00000071337	Tia1	0.000440111028308094	0.00516653531862513	0.902697862529378	0.25682879596374	6.58335005759067	0.323612265827953	0.00173435469454722	0.0972071909597298	0.0778293831019602	0.0972071909597298
1316	ENSMUSG00000054659	Pm20d2	0.0004423582974269	0.00518503040043968	1.48317806736622	0.422145138431621	3.60401351376395	0.873792975336603	0.0559557356529759	0.211354041199202	0.121975046025849	0.211354041199202
1317	ENSMUSG00000054889	Dsp	0.000442319847738105	0.00518503040043968	1.24347851362714	0.353919040884202	5.17582414827299	0.614182069156178	0.0154523934733633	0.172435637777227	0.0817576570476091	0.172435637777227
1318	ENSMUSG00000027714	Exosc9	0.000444568062070387	0.00520697812912031	-0.987494719555008	0.281168702006457	6.19103551354519	0.387410753130303	0.00209875679171949	0.116485001690275	0.0777081281039063	0.116485001690275
1319	ENSMUSG00000017493	Igfbp4	0.000447738368566603	0.00523686563638285	1.18673325179883	0.338079582146799	3.2834668256264	0.534100992990234	0.0337959447713318	0.105704367369579	0.1376507610255	0.1376507610255
1320	ENSMUSG00000033031	C330027C09Rik	0.000447798318327742	0.00523686563638285	-0.948002293764858	0.270072039523116	5.88092665192366	0.357139192533641	0.00189952787217966	0.107508831926083	0.0774971221071643	0.107508831926083
1321	ENSMUSG00000112022	Gm2436	0.000448258804664422	0.00523828248872421	-4.10672418275663	1.17003697252989	1.36021491081837	5.78969958496763	1.76486335024712	-0.852182686501872	0.288616425383259	0.288616425383259
1322	ENSMUSG00000048450	Msx1	0.000449207501523485	0.00524539803405298	2.42567092946078	0.691202822593695	3.14262199096949	2.33847744776313	0.159224548135742	0.557417464806496	0.145466295525381	0.557417464806496
1323	ENSMUSG00000019970	Sgk1	0.000451340705714696	0.00526234627954513	1.98822941063205	0.566755947322848	5.97135499376004	1.57137162138166	0.00347138443933767	0.478347071299391	0.0775480695900342	0.478347071299391
1324	ENSMUSG00000045954	Cavin2	0.000451208337971422	0.00526234627954513	-0.806494653859378	0.229890712013795	6.71993447752121	0.242668584667598	0.00122250586924847	0.0582006149513379	0.078052103336066	0.078052103336066
1325	ENSMUSG00000028745	Capzb	0.000453188571370667	0.00527990337830112	-0.820698321884112	0.234017177807951	7.47137365827447	0.222266990573585	0.000386241268505519	0.0248678461197012	0.0817598179952921	0.0817598179952921
1326	ENSMUSG00000050714	Zbtb26	0.000453821056442206	0.00528328480263826	1.26757771707741	0.361480397153632	5.76181807945013	0.638827673680973	0.00625626329257062	0.189745852996951	0.0776302541326783	0.189745852996951
1327	ENSMUSG00000019961	Tmpo	0.00045847452596602	0.00533343727003576	-0.901830285035053	0.257378021924258	8.14020901356492	0.323481494305495	0.00104260851021605	0.0983225607442496	0.0922346733425173	0.0983225607442496
1328	ENSMUSG00000007279	Scube2	0.000459546001470865	0.005341876223423	1.15210697345329	0.328864133536614	3.76561687742809	0.507904277488385	0.0470110048369659	0.0901129126686284	0.115216422653216	0.115216422653216
1329	ENSMUSG00000030697	Ppp4c	0.000460514639992099	0.00534910797408429	-0.842161481116588	0.240429976286009	7.02014596418467	0.282138676279215	0.000793171915458028	0.0859166883298781	0.0787875048419751	0.0859166883298781
1330	ENSMUSG00000024966	Stip1	0.000460944599070349	0.00535007652319472	-0.970208869580413	0.277006082269665	8.91693174082085	0.370854698675248	0.000149726407194821	0.110429177957176	0.114948828014388	0.114948828014388
1331	ENSMUSG00000010122	Slc47a1	0.000462456889847154	0.00536255744817897	2.0825749886483	0.594747926112341	0.620377129854898	1.44289304746621	0.151366026570199	0.0258308140087657	0.379221616852196	0.379221616852196
1332	ENSMUSG00000032911	Cspg4	0.000462714680376653	0.00536255744817897	0.870797648239363	0.248695515114219	5.33834972842037	0.267207679519695	0.0125818868724021	0.0370695084600161	0.0801923019844878	0.0801923019844878
1333	ENSMUSG00000009731	Kcnd1	0.000468745937779791	0.00542838037622403	0.983620696149962	0.281194472599934	4.54975590985874	0.385137299873266	0.0101239226478493	0.108481574483284	0.0919803432403473	0.108481574483284
1334	ENSMUSG00000029084	Cd38	0.000472945884091414	0.00546471976999937	-1.52180644946181	0.435345534360069	2.14768135745371	0.759254428144596	0.0695886270876253	0.0110188319842828	0.214699974343256	0.214699974343256
1335	ENSMUSG00000035692	Isg15	0.000472250786779091	0.00546471976999937	-1.66414028735204	0.476009751336634	2.52170970986357	1.0604829010677	0.153962052817839	0.133130487521233	0.185915872233508	0.185915872233508
1336	ENSMUSG00000047714	Ppp1r2	0.00047279674533378	0.00546471976999937	-0.830716503955063	0.237638638757422	7.63323385891487	0.245550817351399	0.00106006311678167	0.0470947423437203	0.0836481208289393	0.0836481208289393
1337	ENSMUSG00000111640	AC109138.7	0.000473580182516618	0.00546795607891476	1.07329127302895	0.307069521364273	8.08076956378109	0.458736276169093	0.000365238422699219	0.141072298003626	0.0910028735336743	0.141072298003626
1338	ENSMUSG00000033502	Cdc14a	0.000476531655740653	0.0054979216514712	1.1563147932638	0.330979666611178	5.66691129984722	0.532576217988262	0.00965396588402271	0.154667343681047	0.0780024924355431	0.154667343681047
1339	ENSMUSG00000048078	Tenm4	0.000478119558766489	0.00551212220214958	1.63861295142513	0.469150362295985	2.34986763154639	0.859064922761291	0.131457074039916	-0.0645205723051146	0.198696019623764	0.198696019623764
1340	ENSMUSG00000053716	Dusp7	0.000478997995043999	0.00551401345972722	-1.0294112282793	0.294771529770603	4.67933656444743	0.422174548788212	0.0105508093820158	0.119784572762936	0.089278805206666	0.119784572762936
1341	ENSMUSG00000074681	Defb23	0.000478980362527717	0.00551401345972722	2.08505898278854	0.597054198308611	0.716075354667744	1.54299559373456	0.168599475023482	0.129843406504525	0.366111098553425	0.366111098553425
1342	ENSMUSG00000024451	Arap3	0.000479925965588213	0.00552057908404266	0.905709444014049	0.259387967184852	4.74323494483312	0.254949208777536	0.0128644880722551	-0.00179407596642371	0.0880586882081799	0.0880586882081799
1343	ENSMUSG00000030595	Nfkbib	0.000482554364246348	0.00554668035805724	-1.14409131135351	0.327795623780094	6.23247739880413	0.521623443777633	0.00219352397134775	0.158981432482724	0.0776810889776689	0.158981432482724
1344	ENSMUSG00000062248	Cks2	0.000484375605284646	0.00556347188897253	-1.69144666081745	0.484759201941795	6.96505721306556	1.14028732255784	0.00131069280258609	0.351176532998283	0.0786122180660269	0.351176532998283
1345	ENSMUSG00000039356	Exosc2	0.000485777547805801	0.00557128380793325	-0.947695131107042	0.271664303043504	5.76135280763974	0.357999610714934	0.00157985879290396	0.109122381529265	0.0776314253424123	0.109122381529265
1346	ENSMUSG00000042073	Abhd14b	0.000485524125010607	0.00557128380793325	1.07641275696398	0.308549889576711	3.68765106424142	0.393232561120463	0.0244242172693832	0.0326173253731428	0.118380334267317	0.118380334267317
1347	ENSMUSG00000032525	Nktr	0.000492614807595651	0.00564550466581594	1.13204972603122	0.324859131780165	6.17667508606114	0.511101121263366	0.00334529724121679	0.154954886010227	0.07771133629105	0.154954886010227
1348	ENSMUSG00000028457	Atp8b5	0.000496035933988229	0.00568049459419606	1.02734512691795	0.294969330583378	5.25630129681528	0.421039690122385	0.0161066290235606	0.114403729953649	0.0809362282008128	0.114403729953649
1349	ENSMUSG00000032570	Atp2c1	0.000497044587860372	0.00568782602134957	1.23292949954539	0.35405160212945	5.83710532669877	0.606457589619286	0.00913720993573084	0.178891595519914	0.0775118882758237	0.178891595519914
1350	ENSMUSG00000022614	Lmf2	0.000498119805054777	0.00569590772639303	-0.822625162796467	0.236266680173391	5.29492974087924	0.217116750183976	0.00315819567273424	0.0144706826325178	0.0805747205674991	0.0805747205674991
1351	ENSMUSG00000042190	Cmklr1	0.000498634601401643	0.00569757390217406	2.73377588166441	0.785231843312448	2.22321564069836	2.98196602865325	0.427863416184959	0.497020155442839	0.208594147889061	0.497020155442839
1352	ENSMUSG00000040505	Abcg5	0.000499621245502132	0.00570462512338492	1.99619437471312	0.573460978424066	0.61465248155331	1.35746292819699	0.113265885782433	0.0892657813501882	0.380020354880198	0.380020354880198
1353	ENSMUSG00000022843	Clcn2	0.000500828775371536	0.005711702041487	-0.821228924152324	0.235964116769845	7.53519677533436	0.220380244612485	0.00106040364727595	0.0215085474191853	0.0824581929571835	0.0824581929571835
1354	ENSMUSG00000034563	Ccpg1	0.000500981056174995	0.005711702041487	1.14314904507256	0.32846927240174	6.62669941219239	0.521507397269646	0.00326228623429717	0.158575808133896	0.077892485065172	0.158575808133896
1355	ENSMUSG00000081597	Gm14506	0.000501553314299974	0.00571400628254516	2.92152633319555	0.839537044885696	2.20234351443454	3.406381774349	0.174909605870486	0.882324068732623	0.210265928031823	0.882324068732623
1356	ENSMUSG00000022571	Pycrl	0.00050305680459684	0.00572268820380355	-1.29690778623064	0.372768545852307	6.24268733530937	0.671338608327914	0.00219034580092972	0.206244237364335	0.0776742389941918	0.206244237364335
1357	ENSMUSG00000024795	Kif20b	0.000502971407618207	0.00572268820380355	-1.37658273397176	0.395664240359063	5.36986780595162	0.75635423635945	0.00456930752263387	0.230255979125738	0.0799299243590197	0.230255979125738
1358	ENSMUSG00000022792	Yars2	0.000503581322539873	0.00572443658030045	-0.830829275560046	0.238823366206895	6.07609338007935	0.275527105833961	0.0030241139891153	0.0825307863804736	0.0776590112365673	0.0825307863804736
1359	ENSMUSG00000046668	Cxxc5	0.000504679298524614	0.00573269634387378	-0.809721656770848	0.232795004350821	7.35479284783939	0.202404672974195	0.000635988218123687	0.00650141745822172	0.0806542828579241	0.0806542828579241
1360	ENSMUSG00000028124	Gclm	0.000505421505256909	0.00573690571812567	-0.81338247031905	0.233873974510104	7.38543396286492	0.237428458565266	0.00112689403983063	0.0475620380333813	0.0809186598898986	0.0809186598898986
1361	ENSMUSG00000049775	Tmsb4x	0.000505796558487205	0.00573694450651505	-2.21750263379451	0.637640749537457	8.93206119900445	1.9630982498305	0.000220694296899596	0.609657893909135	0.115531124367196	0.609657893909135
1362	ENSMUSG00000027227	Sord	0.000509068026143726	0.00576981139469949	0.851834866246086	0.245066113540368	7.38074962990796	0.289755671812682	0.000662695800281224	0.0894234042083896	0.0808769876576031	0.0894234042083896
1363	ENSMUSG00000021223	Papln	0.000511204798349875	0.00578657044578925	1.73487822922282	0.49927204006644	7.64047760781578	1.20206782505991	0.0011119208337462	0.372796934154411	0.0837417637273617	0.372796934154411
1364	ENSMUSG00000034800	Zfp661	0.00051129637157845	0.00578657044578925	1.56661498416066	0.45085462610739	3.95406454823628	0.980208625237929	0.0318177559657665	0.273087084857885	0.108317355912979	0.273087084857885
1365	ENSMUSG00000113393	Gm48415	0.000514369176323646	0.00581708203289973	0.908784562149707	0.261659306951761	5.02793130902078	0.286568607867999	0.0191666800156701	0.0293355621687156	0.0835317093560438	0.0835317093560438
1366	ENSMUSG00000068267	Cenpb	0.000516143987926388	0.00583288048434821	-0.876907542371371	0.252548430778563	8.27997010006011	0.26459804662973	0.000283545677981241	0.0421014484087571	0.0953875191550908	0.0953875191550908
1367	ENSMUSG00000030677	Kif22	0.000519014860757311	0.00586007589961332	-1.57121794957633	0.452703248520943	5.69397718062868	0.986546030986955	0.00229748043076453	0.305112866401357	0.0778697012367961	0.305112866401357
1368	ENSMUSG00000044320	1700001O22Rik	0.000519309699466931	0.00586007589961332	1.00441738055507	0.289407966969466	4.05932713737779	0.382854486659365	0.0207101299543501	0.0795376254844413	0.104925327063749	0.104925327063749
1369	ENSMUSG00000024952	Rps6ka4	0.000520629467908706	0.0058649232995386	-0.800456892141801	0.230685088979671	7.06819170175192	0.213903645113497	0.000859791660738719	0.0262455511646404	0.0789636237555992	0.0789636237555992
1370	ENSMUSG00000034801	Sos2	0.000520879046684422	0.0058649232995386	1.2616511102905	0.363610957028497	7.00293804377058	0.63618457091459	0.00384065032401213	0.194478741782757	0.0787299048008167	0.194478741782757
1371	ENSMUSG00000062353	Gm15772	0.000520722686259534	0.0058649232995386	-1.94486375411798	0.560501496550585	1.93541358387058	1.46776344949737	0.238529817364252	0.17773886122675	0.232713074088916	0.232713074088916
1372	ENSMUSG00000052369	Tmem106c	0.000521786643871273	0.00587086036548166	-0.850857713524995	0.245252343090191	4.91957161643196	0.276604091426652	0.00514447998547096	0.0691260660484748	0.0850785877013722	0.0850785877013722
1373	ENSMUSG00000025869	Nop16	0.00052389621669169	0.00589030291119418	-1.09009020668257	0.314307242668807	5.84358778842613	0.475035848964455	0.00361557275950495	0.144567991431598	0.0775075409349183	0.144567991431598
1374	ENSMUSG00000018412	Kansl1	0.000527995458747334	0.00593207124940509	1.2155685315974	0.350698417933313	7.57824671565632	0.590869312912071	0.00247229251791039	0.182011777993482	0.0829630596530841	0.182011777993482
1375	ENSMUSG00000025511	Tspan4	0.000528582099579028	0.0059343431790556	-0.794872137900681	0.229344876643586	6.89316763426239	0.217147310000734	0.000480215423033285	0.0340207787238346	0.0784183932409591	0.0784183932409591
1376	ENSMUSG00000036596	Cpz	0.000529142040369187	0.00593631226539181	0.876893788863966	0.253031411008766	5.25742768047184	0.307512689032965	0.00446609191078151	0.0915712505248488	0.0809253946620992	0.0915712505248488
1377	ENSMUSG00000020647	Ncoa1	0.000534138306855284	0.00598801237685187	0.967509704143015	0.279382805416605	5.47946571738541	0.374488210638213	0.0143928809621205	0.102689246981558	0.0791104846603788	0.102689246981558
1378	ENSMUSG00000001285	Myg1	0.000538791160761918	0.00603579038365872	-1.17895438479091	0.340670240297923	6.97655956787127	0.55624748757489	0.00182056612895866	0.172263752808008	0.0786466937360973	0.172263752808008
1379	ENSMUSG00000003070	Efna2	0.00054194557463927	0.00606247172054822	-0.803489104540691	0.232281434614855	5.69453900940485	0.208082344221166	0.0030648924840007	0.0149400098741054	0.0778671048161018	0.0778671048161018
1380	ENSMUSG00000032802	Srxn1	0.000541958345167879	0.00606247172054822	-1.18450793815557	0.342431162342551	5.02671502276351	0.561628637797994	0.00143076427217524	0.174457887142731	0.0835478602317756	0.174457887142731
1381	ENSMUSG00000045506	A930002H24Rik	0.000543226485583458	0.00607225724688764	2.38744560283332	0.690315834847469	1.84218676315135	2.28181209415584	0.152790251632904	0.562013676128833	0.241042500416136	0.562013676128833
1382	ENSMUSG00000004319	Clcn3	0.00054739180721225	0.0061143902517623	1.55151275746418	0.448877907817451	7.51374396356267	0.963947202324121	0.000966196173193611	0.301270868016665	0.0822168099846545	0.301270868016665
1383	ENSMUSG00000019699	Akt3	0.000549755375659279	0.00613197199003002	1.26933920622223	0.367363944172441	4.5819021773073	0.586351976928136	0.11115255646639	0.0175791570239543	0.0912818447505079	0.0912818447505079
1384	ENSMUSG00000023987	Pgc	0.000549760266515615	0.00613197199003002	2.31357319526271	0.669579856941486	5.28638586746813	2.14379090073757	0.00757857298445062	0.66492720424822	0.0806529197315804	0.66492720424822
1385	ENSMUSG00000076433	Cep295nl	0.00055059150308033	0.00613680941014517	-0.89682392209725	0.259583762557658	4.67787646358835	0.29387714013984	0.0117680422522601	0.0539684527053306	0.0893075524231257	0.0893075524231257
1386	ENSMUSG00000005779	Psmb4	0.000551254136980672	0.0061397619859817	-1.04596140015675	0.302779708358312	8.1184062047609	0.438221237337612	0.000365920665250777	0.137147407025066	0.0917754519503893	0.137147407025066
1387	ENSMUSG00000047977	Synb	0.00055993535294198	0.00623195533047249	-1.62299904679751	0.470391725858046	2.83148773751566	1.05575982267854	0.0898674615242513	0.242035102109315	0.164602145985629	0.242035102109315
1388	ENSMUSG00000018559	Ctdnep1	0.000562947272439277	0.00625378817423273	-0.78883666268763	0.228723529317929	6.54178050635517	0.240086625826972	0.00069522479744524	0.0660643273362103	0.0777764544980292	0.0777764544980292
1389	ENSMUSG00000029550	Sppl3	0.000563112363942703	0.00625378817423273	0.835788378585536	0.24234276335616	7.42563160869405	0.28003868207491	0.000687938576044815	0.0874070838506046	0.0812956204848052	0.0874070838506046
1390	ENSMUSG00000070999	Ccin	0.000562746504749974	0.00625378817423273	2.08929971560948	0.605776432012184	1.14549065302139	1.53904856458707	0.237934144246393	0.0489365733702442	0.312513484125725	0.312513484125725
1391	ENSMUSG00000037503	Fam168b	0.000565431463547575	0.00627502911774545	0.78828794037057	0.228643264323175	6.68220304823307	0.249152653864531	0.000365327678754452	0.0780512858017815	0.0779838921532466	0.0780512858017815
1392	ENSMUSG00000001604	Tcea3	0.00056980878618625	0.00631452852286945	-2.32553538847599	0.674930464915473	4.29976109465565	2.16907181188147	0.0151222642865164	0.668174434420008	0.0980454111897397	0.668174434420008
1393	ENSMUSG00000039481	Nrtn	0.000569553841581507	0.00631452852286945	-1.29254579783774	0.375117024539134	3.18943301545948	0.67005773037131	0.0546933772805731	0.156375795868067	0.142807695204033	0.156375795868067
1394	ENSMUSG00000040957	Cables1	0.000573904076193765	0.0063553495152103	0.797167138647172	0.231488567471241	6.45479203438121	0.235584134398557	0.00268779002303507	0.0534890853730672	0.0776926452817957	0.0776926452817957
1395	ENSMUSG00000006777	Krt23	0.00057717966935725	0.00637677444515538	1.97373732436973	0.573407901998872	4.29007354097837	1.56324765417276	0.0272926137910662	0.465902319321056	0.0983028902596739	0.465902319321056
1396	ENSMUSG00000018899	Irf1	0.000577904220300082	0.00637677444515538	-0.913164544836994	0.265317673972528	5.53270089478255	0.334633007530838	0.00259960562800891	0.10299059655528	0.0787607016066317	0.10299059655528
1397	ENSMUSG00000021597	Slf1	0.000577781459950121	0.00637677444515538	-0.84338788807025	0.245040149193171	5.03549082012101	0.25451457074853	0.00663506463715445	0.0447694751446582	0.0834319474377631	0.0834319474377631
1398	ENSMUSG00000028381	Ugcg	0.00057767366438127	0.00637677444515538	0.818917530723217	0.237926977581295	5.45308098489861	0.269118872630907	0.00452123423556083	0.0803926357558942	0.0792951453457416	0.0803926357558942
1399	ENSMUSG00000063856	Gpx1	0.000577000823427345	0.00637677444515538	-1.11451439022315	0.32377955600335	8.28245448252501	0.498442538867219	0.000500828572282688	0.156748972756307	0.0954469151559481	0.156748972756307
1400	ENSMUSG00000021018	Polr2h	0.000583312271247432	0.00639530648526038	-1.48577785553917	0.432005421700715	6.33453915619085	0.886215172057746	0.00164539753639185	0.278297629031827	0.0776463144086708	0.278297629031827
1401	ENSMUSG00000021701	Plk2	0.00058312242922224	0.00639530648526038	-0.788507659663087	0.229260959720367	6.5348109612208	0.210261159175098	0.00107252699623004	0.0285997984673829	0.0777683544816256	0.0777683544816256
1402	ENSMUSG00000024300	Myo1f	0.000580864111454972	0.00639530648526038	2.29995780766197	0.668515472997389	1.71846837582526	2.12323730027188	0.281062726127097	0.389306680328287	0.252512639609766	0.389306680328287
1403	ENSMUSG00000026509	Capn2	0.000580023522206954	0.00639530648526038	-0.837460605717501	0.243392120724664	7.94460514677584	0.218466742912758	0.000444272113240782	0.00963655672943451	0.0884153145330332	0.0884153145330332
1404	ENSMUSG00000027654	Fam83d	0.000581999634034299	0.00639530648526038	-1.44658551621325	0.420535277129496	6.16279027193034	0.840002799887843	0.00323479858570969	0.262040080379863	0.0777113061026456	0.262040080379863
1405	ENSMUSG00000029535	Triap1	0.000582587096482771	0.00639530648526038	-0.798911656500549	0.232269163280442	5.77621472064472	0.241387068339734	0.00332653233023289	0.0590598650097646	0.0775969139862618	0.0775969139862618
1406	ENSMUSG00000031799	Tpm4	0.000582814814033103	0.00639530648526038	-0.941234510959927	0.273655383681032	8.84392730293648	0.281993727545782	0.000107655793099991	0.0201636019058879	0.11222324773332	0.11222324773332
1407	ENSMUSG00000058966	Fam57b	0.000582089277867128	0.00639530648526038	0.961258155971118	0.279449682920549	4.62981794616385	0.355194987277289	0.0268628595578883	0.0706244086308511	0.0902753283687045	0.0902753283687045
1408	ENSMUSG00000082433	Gm9025	0.000581029872176195	0.00639530648526038	1.84912324535617	0.537486053898406	1.68203914320141	1.0986380731367	0.177353298376326	-0.0862769981491523	0.255983588826594	0.255983588826594
1409	ENSMUSG00000018849	Wwc1	0.000586689948969755	0.00642081656244879	0.802342197658856	0.233395456755045	6.46699645408659	0.254126528631752	0.00400811653832953	0.072242668447345	0.0777020423125143	0.0777020423125143
1410	ENSMUSG00000023952	Gtpbp2	0.000587059737466942	0.00642081656244879	1.11802321475025	0.325240891879343	6.2787028464793	0.501930737916712	0.00347698916425285	0.155195467461453	0.0776562057533648	0.155195467461453
1411	ENSMUSG00000024660	Incenp	0.000587595976224865	0.00642081656244879	-1.37194510135566	0.399137282507535	7.5042285501297	0.755842692685134	0.000586282213825047	0.238379573217425	0.0821119027961205	0.238379573217425
1412	ENSMUSG00000047415	Gpr68	0.000587382259932577	0.00642081656244879	0.979729896403084	0.285022716855066	4.49091014458996	0.38544673991993	0.0151506708748386	0.106706252810326	0.0933072091504358	0.106706252810326
1413	ENSMUSG00000057706	Mex3b	0.000587718714953692	0.00642081656244879	1.29493736703622	0.376739774250756	6.28227952688124	0.673378264367024	0.0030579234564905	0.209841362797275	0.0776549252526249	0.209841362797275
1414	ENSMUSG00000018846	Pank3	0.00059013213443651	0.00644262359214739	2.1705317572021	0.631682918945423	8.44588904050429	1.89219040481174	0.000608477072581625	0.597926488058534	0.0996234086824917	0.597926488058534
1415	ENSMUSG00000042429	Adora1	0.000590827432478917	0.00644565588351734	2.86661138546461	0.83433821078718	2.73448622470876	3.30058255055806	0.210857136477542	0.833323238491787	0.171051658016963	0.833323238491787
1416	ENSMUSG00000037852	Cpe	0.000594596399912711	0.00648219253209924	-0.869535107924559	0.253208517731082	8.30479351390272	0.283214396139864	0.000185452151380644	0.0702983040559337	0.095986378025977	0.095986378025977
1417	ENSMUSG00000031785	Adgrg1	0.000595452523844644	0.00648694467931529	0.786633505783099	0.229093600103157	6.3808274708166	0.230396560865304	0.00107206412841395	0.0548765347954882	0.0776537522839241	0.0776537522839241
1418	ENSMUSG00000059689	Zfp637	0.000599704366445379	0.0065286574787146	-1.15136870701271	0.335505020263201	5.73094564938818	0.532771312192612	0.00384682038169411	0.164998607551022	0.0777214489538543	0.164998607551022
1419	ENSMUSG00000026468	Lhx4	0.000601961398785568	0.00654861036860663	1.72627689975992	0.503180765403558	3.06986188894462	1.19783863959995	0.0992206244940444	0.280565699514121	0.149716751107258	0.280565699514121
1420	ENSMUSG00000074797	Itpa	0.00060306007754448	0.00655132893529496	-0.863336152269251	0.25168430352733	6.44878099263627	0.299618779914968	0.00106270874141326	0.0939547742216424	0.0776883157949581	0.0939547742216424
1421	ENSMUSG00000098934	Gm18853	0.000602955057535533	0.00655132893529496	2.91692969668737	0.850346998814803	1.89914954931813	3.42025167869701	0.412184926688757	0.672450100901257	0.235921808750537	0.672450100901257
1422	ENSMUSG00000025083	Afap1l2	0.000606798771665346	0.00658730846568069	1.31133943330012	0.382475594588071	4.26249291226414	0.691428429344962	0.0461372293887121	0.173294141294536	0.0990450560147692	0.173294141294536
1423	ENSMUSG00000011884	Gltp	0.000607394099225998	0.00658897557124387	-0.785739119313069	0.229192658438753	5.8997143060764	0.20208871962762	0.00129376242757392	0.0197974007498718	0.0775001495957606	0.0775001495957606
1424	ENSMUSG00000020357	Flt4	0.000607805999446218	0.00658897557124387	-1.40170371998778	0.408885646662531	6.31259173875922	0.790056962044235	0.00176905738949018	0.249012150680465	0.0776476633025144	0.249012150680465
1425	ENSMUSG00000028360	Slc44a5	0.000609660403729238	0.00660444045780228	1.72623325744439	0.503674438391871	2.74653381895085	0.972114874566749	0.210292765793535	-0.112604644750244	0.170239144040515	0.170239144040515
1426	ENSMUSG00000042207	Kdm5b	0.000610217636330056	0.00660584127070622	0.879502580058652	0.256636831810912	6.80012390111987	0.311092392629278	0.00338967821145286	0.0954040169514606	0.0782097294910667	0.0954040169514606
1427	ENSMUSG00000022889	Mrpl39	0.0006137173238347	0.00663907100773389	-0.860541927905019	0.251218014574603	6.23157974990567	0.297892311920913	0.0032348043286031	0.0914309319416049	0.077681728672849	0.0914309319416049
1428	ENSMUSG00000002808	Epdr1	0.000616063168176573	0.0066529502889889	-1.08596910662487	0.317122930913205	3.52863557407437	0.388975269035519	0.0254585677692856	0.0185121808212596	0.125391862197187	0.125391862197187
1429	ENSMUSG00000003038	Hmgn2	0.0006162932508424	0.0066529502889889	-1.8270512137548	0.533548330268204	7.38927876609533	1.34304342618325	0.000671532391932753	0.42633919870605	0.0809532085475485	0.42633919870605
1430	ENSMUSG00000006362	Cbfa2t3	0.000616192099929557	0.0066529502889889	1.07059677262353	0.312639118234594	3.66304253453526	0.461145096766179	0.0226538339967119	0.123960993379045	0.119416473630104	0.123960993379045
1431	ENSMUSG00000031465	Angpt2	0.000618301632703099	0.00666996666948828	1.84235009002235	0.538154969630688	2.71404278653231	1.0680104934568	0.261978530874416	-0.199810609380425	0.172437626132893	0.172437626132893
1432	ENSMUSG00000019487	Trip10	0.000621128017366588	0.00669577737715643	-0.795595907220401	0.232479702615933	5.98366807075287	0.208610719874172	0.0035099585770373	0.0198886234209823	0.0775602596155514	0.0775602596155514
1433	ENSMUSG00000020650	Bcap29	0.000622946843440829	0.00670601842552028	-0.799414664263396	0.233649856598159	5.96385918758995	0.255970491602193	0.00434733257077036	0.0759668548922104	0.0775410506617402	0.0775410506617402
1434	ENSMUSG00000060288	Ppih	0.000622577912690803	0.00670601842552028	-1.61210134695491	0.471156624108122	6.00281926474581	1.04604750318531	0.00333534178861429	0.329647504872829	0.0775804413705736	0.329647504872829
1435	ENSMUSG00000029622	Arpc1b	0.000623636044624336	0.00670875931767657	-0.844232364352028	0.246770690489766	8.07635231979735	0.230286927391459	0.00042980312107547	0.0201557492359666	0.0909138574061181	0.0909138574061181
1436	ENSMUSG00000046152	Fut10	0.000625040934252695	0.00671919004321647	1.00421137915712	0.293585373474851	4.85483998858704	0.405962994030635	0.0124721313159908	0.11681642596156	0.0861062823382272	0.11681642596156
1437	ENSMUSG00000049134	Nrap	0.000626130262733273	0.0067262163297241	1.08600692033522	0.317542612037464	4.02924360149833	0.365161314202042	0.0453888782898265	-0.0312163721682697	0.105861087399537	0.105861087399537
1438	ENSMUSG00000022787	Wdr53	0.000629488646134068	0.00675759125895104	-0.855428188507687	0.250229114917272	4.85243492760881	0.275995435495102	0.00777596382117021	0.0628093109126281	0.0861459511072518	0.0861459511072518
1439	ENSMUSG00000040033	Stat2	0.000637655928921436	0.00684051047585838	1.06081915017806	0.310628804540356	5.09233301531416	0.453389485867556	0.0113912977784602	0.133344083536796	0.082714563126029	0.133344083536796
1440	ENSMUSG00000031398	Plxna3	0.000638342466372589	0.00684311989819004	1.11540648781554	0.326641090510314	3.47750398174033	0.494202991990625	0.0322369571487665	0.118967420441645	0.127804645865884	0.127804645865884
1441	ENSMUSG00000035697	Arhgap45	0.000642302766694046	0.00688079653674947	-0.884953052715565	0.259281928725948	6.32515187430503	0.315615113929797	0.00222196918090997	0.0986187086648613	0.0776464973517303	0.0986187086648613
1442	ENSMUSG00000025197	Cyp2c23	0.000642917529046625	0.0068826060304388	2.02800745014912	0.594230225664651	2.46385083122672	1.65757573867026	0.307574963831898	0.222089377808295	0.190137861869141	0.222089377808295
1443	ENSMUSG00000096001	2610528A11Rik	0.000647031882768074	0.00692185112563462	-2.43675783867482	0.71436291828042	2.73038681734604	2.3937138841199	0.14139853825485	0.624073030266328	0.171328853281743	0.624073030266328
1444	ENSMUSG00000042660	Wdr55	0.000648303275515151	0.00693064935188878	-1.04810885008421	0.307313100159314	6.52614837783108	0.442889258322886	0.00159769491506286	0.14006431737923	0.0777586084247526	0.14006431737923
1445	ENSMUSG00000028364	Tnc	0.000651738873391977	0.00695360066481082	-1.45615214702608	0.427134886011147	6.95636931210834	0.855046775603911	0.00089372467548209	0.272772591596151	0.078586865893051	0.272772591596151
1446	ENSMUSG00000028843	Sh3bgrl3	0.000652015962239213	0.00695360066481082	-1.82706549648624	0.535953581042415	5.57548732023162	1.34614598777378	0.00371746225388421	0.427151899294398	0.0785005668816334	0.427151899294398
1447	ENSMUSG00000046613	Vwa5b2	0.000651223727629875	0.00695360066481082	1.66821475637005	0.489308510677575	2.66159498339149	1.08316752129191	0.183100351989868	0.127256372110973	0.176033875942392	0.176033875942392
1448	ENSMUSG00000050052	Tdrp	0.0006522519765917	0.00695360066481082	0.812901323472592	0.238464354226661	5.18786962944766	0.201441720873279	0.00366926027891804	0.000329680173872286	0.0816286120761895	0.0816286120761895
1449	ENSMUSG00000009741	Ubp1	0.000655760632914229	0.00698136337261859	0.7994327348237	0.234614096428707	7.40966660512451	0.246447712937205	0.0014239719191198	0.066975907686999	0.0811416894454682	0.0811416894454682
1450	ENSMUSG00000035451	Foxa1	0.000655676531826243	0.00698136337261859	-1.50718426531967	0.442317441828241	2.15028329462352	0.783136984720138	0.0789800146721715	0.0480895626177999	0.214487064346048	0.214487064346048
1451	ENSMUSG00000048562	Sp8	0.000659050002983702	0.00701154713718773	-1.66810467485139	0.489744517830082	1.68119309335219	1.06707541000705	0.103709823028235	0.186669487132677	0.256064716088694	0.256064716088694
1452	ENSMUSG00000006464	Bbs1	0.000661408423757117	0.00701982582982	0.89607312348273	0.26315650766097	4.56297126620758	0.279540302901367	0.0121860872461068	0.0361341503950667	0.0916909340403703	0.0916909340403703
1453	ENSMUSG00000026679	Enkur	0.000661647119413623	0.00701982582982	-2.14663727419337	0.630437294182997	1.77368553099716	1.85935689436304	0.149018836292675	0.447157936552494	0.247333444034588	0.447157936552494
1454	ENSMUSG00000036249	Rbm43	0.000660814732954769	0.00701982582982	-0.817570949119551	0.240084896194497	5.23711598777455	0.26716401432715	0.00533763211406097	0.0779590394782847	0.0811235039570224	0.0811235039570224
1455	ENSMUSG00000037440	Vnn1	0.000661183184192012	0.00701982582982	1.04407296313819	0.306612354383616	3.70176868152428	0.345884130343204	0.0232226741455973	0.000349356649847497	0.117794029645399	0.117794029645399
1456	ENSMUSG00000062866	Phactr2	0.000664525954588551	0.00704552689627985	0.894360363077061	0.262752612386857	4.58068381378497	0.301866724293969	0.0122504245853343	0.0651278086408784	0.0913079783888423	0.0913079783888423
1457	ENSMUSG00000029530	Ccr9	0.000665480698316687	0.00705080682217893	1.21564422147414	0.357183207825301	3.41810623294991	0.596433074703887	0.0342475408456275	0.157122225082931	0.130703310940683	0.157122225082931
1458	ENSMUSG00000028630	Dyrk2	0.000667534386768665	0.00706771490298209	0.915725726695542	0.26912708004368	4.02570152139363	0.303684974800466	0.00267105682941299	0.0624775592216411	0.105973020989843	0.105973020989843
1459	ENSMUSG00000022434	Fam118a	0.000670078819466494	0.00708979214263486	-0.829328876595357	0.243809990128221	4.94394370158506	0.230697101891103	0.00445328513303118	0.0259981976477546	0.0847116817964538	0.0847116817964538
1460	ENSMUSG00000028528	Dnajc6	0.000672371061482688	0.00710917265486867	2.72080684196338	0.800095126313667	2.7394584327814	2.98901961476348	0.231725912406029	0.728502404320296	0.170715937079478	0.728502404320296
1461	ENSMUSG00000078941	Ak6	0.000673185634577697	0.0071129135119616	-1.18664996105533	0.348986655457381	7.80441798271053	0.568591461846579	0.000537693749876894	0.182149834781116	0.0860775255322595	0.182149834781116
1462	ENSMUSG00000002732	Fkbp7	0.000675347269253491	0.00712312441962814	-1.47690996441574	0.434462396718247	5.47811862319809	0.880888001891744	0.00459885793161957	0.278537503311626	0.0791197271704236	0.278537503311626
1463	ENSMUSG00000030788	Rnf141	0.000675536318606957	0.00712312441962814	0.90133831905185	0.265152537076164	5.43435043555004	0.328090271118876	0.00434787798315651	0.101110923893734	0.0794309665261812	0.101110923893734
1464	ENSMUSG00000037740	Mrps26	0.000675419852121575	0.00712312441962814	-1.49785392471923	0.440627288122329	7.84393171152327	0.906052802384689	0.00121682112248828	0.290011789434569	0.0867039472434674	0.290011789434569
1465	ENSMUSG00000016344	Ppdpf	0.000679199560523804	0.0071373748235575	-1.7447291389665	0.513481734687553	6.47961129212828	1.22962012073692	0.00195356808456339	0.393541669702044	0.0777125950934725	0.393541669702044
1466	ENSMUSG00000022971	Ifnar2	0.000678815811984675	0.0071373748235575	-0.965301098613868	0.284079584448705	6.26675742001331	0.376383315656201	0.00217597258718019	0.118875842863643	0.0776611436662203	0.118875842863643
1467	ENSMUSG00000032349	Elovl5	0.00067901266361658	0.0071373748235575	0.776586427506044	0.228547859407073	6.76013006820793	0.229534857106949	0.000221807192868274	0.0605393344208441	0.0781293788664643	0.0781293788664643
1468	ENSMUSG00000033294	Noc4l	0.000679119628862862	0.0071373748235575	-0.786617688630846	0.231502975872529	5.82581957828005	0.219085687958982	0.00286899956906642	0.0389503398545597	0.077521442187689	0.077521442187689
1469	ENSMUSG00000041889	Shisa4	0.000678754875272472	0.0071373748235575	-1.17772101222861	0.346590383164874	6.80523338718864	0.560257907236287	0.00155462621375336	0.178632714339808	0.0782203015434211	0.178632714339808
1470	ENSMUSG00000032394	Igdcc3	0.000683266772958296	0.00717523073071919	2.40115360638804	0.707010391018752	1.19662367250381	2.32949802405128	0.123868971487912	0.625926568024821	0.306658404937105	0.625926568024821
1471	ENSMUSG00000005800	Mmp8	0.000683744949272372	0.00717537102781618	1.80594499880614	0.531783501742079	2.25233764598133	1.275934449032	0.217909534421218	0.153969524851432	0.206281004666383	0.206281004666383
1472	ENSMUSG00000074063	Osgin1	0.000684537389648102	0.00717880685054195	-1.96931246818456	0.579943277444596	4.36385835424899	1.56705852526796	0.00941740506320978	0.49508390251656	0.0963838629859052	0.49508390251656
1473	ENSMUSG00000024007	Ppil1	0.000686326062072638	0.00718907295691049	-1.07600352473834	0.316939201555017	6.46160801138556	0.467875624553601	0.000969474971934324	0.149706211251564	0.0776977938591038	0.149706211251564
1474	ENSMUSG00000030468	Siglecg	0.000686913429516291	0.00718907295691049	-0.890953049272302	0.262450283764254	6.39834402170368	0.320795382539809	0.00938020937360503	0.0939400177983013	0.0776600576206721	0.0939400177983013
1475	ENSMUSG00000063200	Nol7	0.00068671453926188	0.00718907295691049	-1.67395231962704	0.493088834352827	7.16829623115935	1.13239882879154	0.00173228175383814	0.362972616091306	0.0794152543612853	0.362972616091306
1476	ENSMUSG00000028469	Npr2	0.000688087584417438	0.00719648241236584	1.73022633707093	0.509747350445851	2.11483936758669	1.20991578679204	0.110740704449995	0.279022837479853	0.217403408517655	0.279022837479853
1477	ENSMUSG00000021501	Caml	0.000689202150318976	0.00720015868019474	-0.792048666483463	0.233378390130654	5.59333288648756	0.219492179639726	0.00330087778626199	0.0358114379840577	0.0783973316837016	0.0783973316837016
1478	ENSMUSG00000048874	Phf3	0.00068937193297453	0.00720015868019474	0.784340904976646	0.231111879784508	6.69136071718357	0.237904509720337	0.00211902990500295	0.0645651115380756	0.0780000215612904	0.0780000215612904
1479	ENSMUSG00000015749	Anp32e	0.000690400678188974	0.00720115896567783	-1.11901719478012	0.329766421921214	6.81490839326497	0.506154916296138	0.0022872875034767	0.160831552036603	0.0782405482766595	0.160831552036603
1480	ENSMUSG00000051359	Ncald	0.000689965703464316	0.00720115896567783	1.64059532980235	0.483447202511136	3.36928192378523	1.08793134798979	0.0413501408877344	0.309231655536031	0.133162566620741	0.309231655536031
1481	ENSMUSG00000036957	Lrfn3	0.00069430939022656	0.00723703852594694	1.51409011553426	0.446395064282741	3.01283184004257	0.774070692562614	0.14575613666037	-0.0378436001915547	0.153146693463619	0.153146693463619
1482	ENSMUSG00000045725	Prr15	0.000695164402402549	0.00724106132246164	-1.68016461316844	0.495407612909349	3.56527238335685	1.14140038171728	0.0384213483490674	0.329721706043742	0.123710239418277	0.329721706043742
1483	ENSMUSG00000004951	Hspb1	0.000699206344213873	0.00727164713283277	-1.4792942672351	0.436384130384372	8.43692269513656	0.885010789823981	0.000210397902967374	0.28543626597402	0.0993801975560717	0.28543626597402
1484	ENSMUSG00000022503	Nubp1	0.000699513894685279	0.00727164713283277	-0.920724156522582	0.271618507054013	5.75006073214021	0.342851827770367	0.00225406701535179	0.108410853046024	0.0776617116665179	0.108410853046024
1485	ENSMUSG00000035390	Brsk1	0.000699007650947287	0.00727164713283277	0.899749269165298	0.265415263771154	4.41520487042867	0.270366713036005	0.010562207406742	0.023815403626957	0.0951056859573247	0.0951056859573247
1486	ENSMUSG00000038497	Tmco3	0.000700550974599468	0.00727752718364198	0.828492426578448	0.244438947290195	5.46343799412788	0.265069916292957	0.010403857800068	0.0635336497294364	0.0792217406284404	0.0792217406284404
1487	ENSMUSG00000021171	Esyt2	0.000702727596160305	0.00729032654699371	0.973447678719048	0.287278740906719	8.24110486820945	0.38331500493339	0.000625133874449624	0.123168478590975	0.0944738034275391	0.123168478590975
1488	ENSMUSG00000047085	Lrrc4b	0.000702568413414875	0.00729032654699371	1.20406179097818	0.355329845515675	2.86126231456345	0.573509524504712	0.0267229091519264	0.146502197793868	0.162666039519364	0.162666039519364
1489	ENSMUSG00000032500	Dclk3	0.000705579439826773	0.00731499651618931	-1.61517267800139	0.476817550281457	2.54623392658339	1.04003537744688	0.156881897956216	0.164868781441566	0.184150566428399	0.184150566428399
1490	ENSMUSG00000055003	Lrtm2	0.000706958120984288	0.00732437081451976	1.78058972907489	0.525733681889315	4.01417778974416	1.28282502011357	0.109559018445503	0.30503483796384	0.106339779983358	0.30503483796384
1491	ENSMUSG00000056487	Mettl7a2	0.000710724423965709	0.00735845267119963	3.05036748502531	0.901033843626069	2.4392020375771	3.76565692294138	0.103206278161698	1.11458670287765	0.191961216931625	1.11458670287765
1492	ENSMUSG00000027469	Tpx2	0.000711624848405342	0.00736283698715366	-1.19445325653457	0.352860205444277	8.1422616009532	0.577427964117222	0.000552538255176503	0.18621294862409	0.0922783505996485	0.18621294862409
1493	ENSMUSG00000029554	Mad1l1	0.000712807571351169	0.00736520112379384	-0.952222243847139	0.281339255647103	5.94026160768158	0.367000292624863	0.00148973930289459	0.117237925849204	0.0775214957065913	0.117237925849204
1494	ENSMUSG00000038173	Enpp6	0.000712717360957026	0.00736520112379384	2.26609921432481	0.669524499921298	3.35030310342718	2.07847736194289	0.113634913380002	0.558759670612296	0.134137051336293	0.558759670612296
1495	ENSMUSG00000028629	Exo5	0.00071474299651506	0.00738025928909898	-0.826770141888863	0.244327487505331	5.1216548055992	0.234088296532906	0.00717810116054278	0.0291014441859906	0.0823657805654591	0.0823657805654591
1496	ENSMUSG00000029326	Enoph1	0.000715261740684045	0.00738067880410401	-0.781097527946385	0.230843885918742	5.92868650626567	0.215640213971416	0.00241973310246638	0.0383380288003198	0.0775136163966313	0.0775136163966313
1497	ENSMUSG00000001794	Capns1	0.000719137017930173	0.00741571018422717	-1.27655138077286	0.377434785352192	9.10288615343075	0.659823448958557	0.000284588429415764	0.213400937361367	0.12254083629877	0.213400937361367
1498	ENSMUSG00000069272	Hist1h2ae	0.000720154110732497	0.00742124099290892	-2.5073157001837	0.741416932688069	3.09344319085217	2.5456284878082	0.126772273317312	0.697776328797565	0.148323620407446	0.697776328797565
1499	ENSMUSG00000045466	Zfp956	0.000724461363273856	0.00746064714133323	0.821439326882045	0.243018562614105	5.30342073165572	0.250226561529025	0.00808905398119721	0.0516581850244244	0.0804979786813412	0.0804979786813412
1500	ENSMUSG00000002996	Hbp1	0.000727716714693733	0.00748584294948272	0.812298628141204	0.240401984534582	6.50269668287701	0.267300455385823	0.00104479461925321	0.0856448766329946	0.077734057058668	0.0856448766329946
1501	ENSMUSG00000030272	Camk1	0.000728362771919612	0.00748584294948272	-0.859000961138582	0.25424202417052	8.33458455913135	0.259701706703524	0.000237501253131568	0.0476836379123947	0.0967210090283535	0.0967210090283535
1502	ENSMUSG00000036985	Zdhhc9	0.000727938865399958	0.00748584294948272	0.818352087270809	0.242199537133694	5.10142827091985	0.265909331058087	0.00538605945306991	0.0758630523418554	0.0826048642285933	0.0826048642285933
1503	ENSMUSG00000021607	Mrpl36	0.000731506462770019	0.00751010421702032	-1.20455664022528	0.356642561508276	6.07697032596556	0.587919709868267	0.00202589708450558	0.188764977934272	0.0776598585391829	0.188764977934272
1504	ENSMUSG00000021710	Nln	0.000731710212644036	0.00751010421702032	-0.799168908402309	0.236621592350958	5.97193726708119	0.247762093519631	0.0064360384351922	0.0637649744054944	0.0775486285148621	0.0775486285148621
1505	ENSMUSG00000030423	Pop4	0.000732507398468457	0.00751010421702032	-1.48787394134071	0.440575601946508	5.58818263851275	0.897058892832858	0.00270079482682209	0.28845949671897	0.0784268151773926	0.28845949671897
1506	ENSMUSG00000063802	Hspbp1	0.000732669362624383	0.00751010421702032	-0.872447039690428	0.258345677319443	5.84249731534682	0.308440137906948	0.00479646596449948	0.0953172675199634	0.077508215744611	0.0953172675199634
1507	ENSMUSG00000027510	Rbm38	0.000740348152458882	0.00758051675425773	-0.775756167266576	0.229909254020347	6.17899163004645	0.19106294374254	0.0015763481400739	0.0115782198935532	0.0777110494862149	0.0777110494862149
1508	ENSMUSG00000055760	Gemin6	0.000740520778999849	0.00758051675425773	-1.47986677857908	0.438593404331876	5.71641610103633	0.887838713890714	0.0026577359568209	0.285888525528316	0.0777743725574961	0.285888525528316
1509	ENSMUSG00000027955	Fam198b	0.000742274488107373	0.00759116415417131	-0.867315928803074	0.25709913785267	7.53920116591778	0.304991036128166	0.00514663423485467	0.0940033157920249	0.0825039986426534	0.0940033157920249
1510	ENSMUSG00000060032	H2afj	0.000742544398056531	0.00759116415417131	-1.73404725648367	0.514040233872399	6.93713787938797	1.21916080076308	0.0028488344572352	0.393507208602151	0.0785327479473032	0.393507208602151
1511	ENSMUSG00000028068	Iqgap3	0.000749072334826698	0.00765283231814675	-1.37934021115455	0.409183426674063	6.23051444817124	0.771691117430037	0.00226948166501272	0.24887713333208	0.0776824957376051	0.24887713333208
1512	ENSMUSG00000027615	Hps3	0.0007498838336165	0.00765605604466793	0.787251142516478	0.23355994816774	6.75159495401958	0.247732005819385	0.00371269862893192	0.0735406731227386	0.0781126754532439	0.0781126754532439
1513	ENSMUSG00000022751	Nit2	0.000752125882530329	0.00766374075816547	-1.01337952789306	0.300720613192724	5.73587159033887	0.416600884904639	0.00347171681558674	0.132177613982925	0.0777050044015752	0.132177613982925
1514	ENSMUSG00000039652	Cpeb3	0.000751697387107757	0.00766374075816547	1.41459681445734	0.41976237605933	3.46027991264209	0.811765787067828	0.0781086239260125	0.186192054606449	0.128634623534191	0.186192054606449
1515	ENSMUSG00000111861	AC113124.1	0.000751697387107757	0.00766374075816547	1.41459681445734	0.41976237605933	3.46027991264209	0.811765787067828	0.0781086239260125	0.186192054606449	0.128634623534191	0.186192054606449
1516	ENSMUSG00000044345	Marveld1	0.000753573988872113	0.00767343117824459	-0.775725055182366	0.230232809499285	6.33716152259036	0.206561263437547	0.00186435250875756	0.0306812163240442	0.0776463673461436	0.0776463673461436
1517	ENSMUSG00000037860	Aim2	0.000755764702184227	0.00769066559500192	-1.25344239905451	0.372106214605317	2.78485280109873	0.520865733176408	0.0400183218378388	0.0218946517273517	0.167676230584008	0.167676230584008
1518	ENSMUSG00000036570	Fxyd1	0.000756942908786026	0.00769251328698478	-2.56219853009121	0.760730257218611	3.89367888575091	2.66391102137795	0.0434569987564335	0.824608787615409	0.11041263807818	0.824608787615409
1519	ENSMUSG00000040495	Chrm4	0.000756626581345846	0.00769251328698478	1.89027762383648	0.561214194818829	2.41710392788362	1.2255994241336	0.278833449702481	-0.0867652302268155	0.19360860899674	0.19360860899674
1520	ENSMUSG00000071335	Mfsd4b3	0.00075932130473992	0.00771160722451983	1.80679346664033	0.536584317548646	2.28261133767235	1.07267080047095	0.227983965134602	-0.111333951206234	0.203900129624117	0.203900129624117
1521	ENSMUSG00000041548	Hspb8	0.000763449458625237	0.00774843477501498	-0.819989031179135	0.243629809505292	7.9650622932574	0.245314272563522	0.000249498993507179	0.0542500874906096	0.08878372712587	0.08878372712587
1522	ENSMUSG00000028542	Slc6a9	0.000766546380050333	0.0077746920009571	1.65232387669875	0.491090699088153	6.29523581806321	1.1084563477297	0.00310675874892554	0.358648353347411	0.077651041162711	0.358648353347411
1523	ENSMUSG00000029860	Zyx	0.000767043850324393	0.0077746920009571	-0.818310410632297	0.243224722027694	7.94942858761255	0.220355943286159	0.000235855228428277	0.0240971008233202	0.0885015428797456	0.0885015428797456
1524	ENSMUSG00000004267	Eno2	0.000768995034926237	0.0077842467896107	1.66367558307319	0.494593948508816	5.80342999606616	1.12389274239602	0.0026559432030539	0.364278817649258	0.077548392035806	0.364278817649258
1525	ENSMUSG00000079560	Hoxa3	0.000768768090823946	0.0077842467896107	1.92268575139904	0.571581212571646	1.80309252002886	1.19771200063647	0.24544284046692	-0.134573026658667	0.244614783380389	0.244614783380389
1526	ENSMUSG00000045273	Cenph	0.000772205695023138	0.00781162471433301	-1.65705392483512	0.492793895025868	5.50367017270264	1.11516330051316	0.0038488392398901	0.360419895222259	0.0789477478701169	0.360419895222259
1527	ENSMUSG00000068744	Psrc1	0.000774499326267252	0.0078296962014326	-1.86406248884074	0.554491541365357	5.40355490668539	1.41137173202582	0.00620552116639454	0.454985783002199	0.0796630745130708	0.454985783002199
1528	ENSMUSG00000025743	Sdc3	0.0007776871501674	0.00785476476996128	-1.88957427030253	0.562270122102836	0.983329079793382	1.18323540788164	0.142424400704382	-0.00231423697333399	0.331797134609926	0.331797134609926
1529	ENSMUSG00000041959	S100a10	0.000777996717838362	0.00785476476996128	-1.97591367950801	0.587980895298185	7.67933030532085	1.58613630054286	0.000540755887379794	0.518041543966102	0.0842576587928992	0.518041543966102
1530	ENSMUSG00000029376	Mthfd2l	0.000779180642336167	0.00786157619329635	-1.75333797608449	0.521813340378356	5.52731198635852	1.2490052121502	0.0101362881559203	0.398297455139307	0.078794764949025	0.398297455139307
1531	ENSMUSG00000001403	Ube2c	0.000784036354745779	0.0078899408136966	-2.04694999385119	0.609507020098064	8.16980832339862	1.7027998522568	0.000741507316213708	0.55650670400702	0.0928719787066305	0.55650670400702
1532	ENSMUSG00000039395	Mreg	0.000783420918356534	0.0078899408136966	1.50786359773707	0.448957747378431	3.20365646874532	0.787050963964099	0.160332754248051	-0.02913878531064	0.142011834148621	0.142011834148621
1533	ENSMUSG00000048004	Tmem196	0.000783806641651848	0.0078899408136966	2.04106220062569	0.607739193927069	2.06709496501784	1.46500546169716	0.332633200798644	-0.0636019637358134	0.221387190954043	0.221387190954043
1534	ENSMUSG00000049382	Krt8	0.00078392454197009	0.0078899408136966	-1.24135727601059	0.369626564258148	8.12506895713294	0.62623892241767	0.000269275679922946	0.204666419828001	0.0919148722321796	0.204666419828001
1535	ENSMUSG00000048385	Scrt1	0.000786665293738386	0.00791123917878793	1.31799860360098	0.392560054618323	2.99023018812572	0.611395231947489	0.076625634990263	0.036198285283796	0.154529459732648	0.154529459732648
1536	ENSMUSG00000026213	Stk11ip	0.000788160869941188	0.00791719132908221	0.809663920791256	0.241192541757759	5.17658078449915	0.208446562518429	0.00551127715603666	0.00921355175534883	0.081749486143316	0.081749486143316
1537	ENSMUSG00000037905	Bri3bp	0.000788282896469479	0.00791719132908221	-0.843330110510493	0.251224639484512	7.76868878286759	0.28909828596904	0.0026737465598732	0.0919969826663114	0.0855326223695854	0.0919969826663114
1538	ENSMUSG00000043090	Zfp866	0.000791867278951531	0.00794802027644654	0.788403929860449	0.234950162907938	5.7027946332093	0.234392655970969	0.00497215686743167	0.0549258793640053	0.0778302117082685	0.0778302117082685
1539	ENSMUSG00000055184	Fam72a	0.000793237974162515	0.00795660468300633	-1.06222138427784	0.316594909897474	5.29010177711504	0.458773085132728	0.00545404215946072	0.144894463300024	0.0806187879744415	0.144894463300024
1540	ENSMUSG00000061082	Plac1	0.000795174432199268	0.0079656766449449	-1.2685394189427	0.378163993699794	3.34930293398503	0.654367284580616	0.0435093227409032	0.171002686455564	0.1341886925911	0.171002686455564
1541	ENSMUSG00000070280	Slc22a14	0.000795158044507028	0.0079656766449449	1.89096570866741	0.563714393214651	3.04120396729568	1.19640671359519	0.325231225991091	-0.170629575755619	0.151429649684953	0.151429649684953
1542	ENSMUSG00000029121	Crmp1	0.000799791458446377	0.00800673200002382	1.98900139063892	0.59322407504498	1.25738987205662	1.60913572344463	0.100556776370328	0.42731542844913	0.299835727042588	0.42731542844913
1543	ENSMUSG00000031328	Flna	0.000800941553180717	0.00801304909685724	-0.831830770040084	0.248124806718379	8.12449860982293	0.216807320821963	0.000445973446636912	0.0110847663362619	0.0919029061169126	0.0919029061169126
1544	ENSMUSG00000027122	Arl14ep	0.000803788800012244	0.0080363262343193	0.905572879724485	0.270200344601729	7.14784095667733	0.33362854361522	0.00166036509900377	0.107851974235336	0.0793126094424149	0.107851974235336
1545	ENSMUSG00000044854	1700056E22Rik	0.000809523341884522	0.00808842189558017	-1.8429363701738	0.550209445900637	2.04743594424495	1.32301992462172	0.231049407618927	0.149070073967211	0.223046243918501	0.223046243918501
1546	ENSMUSG00000006435	Neurl1a	0.000810385157549136	0.00809179539268176	-0.948464193801371	0.283189315254526	6.19309569007178	0.366110724006178	0.00200418826778041	0.11829009414371	0.0777073797647355	0.11829009414371
1547	ENSMUSG00000027203	Dut	0.000813349516935119	0.0081161451150145	-1.84358432552667	0.550617664251459	7.23040014240125	1.38345672422117	0.000918861977079567	0.453850856301519	0.0797637849538838	0.453850856301519
1548	ENSMUSG00000055976	Cldn23	0.000816667443695625	0.00814398923018693	1.91444826092454	0.571975132232312	0.264076949902327	1.12474083588531	0.0584836925589146	-0.0269747016111596	0.432249635279342	0.432249635279342
1549	ENSMUSG00000021476	Habp4	0.000819382985767178	0.00816412177022009	-0.839349670552206	0.250839466909329	4.79125624909457	0.238639446358884	0.00718996824152384	0.0269188886610453	0.0871906889975104	0.0871906889975104
1550	ENSMUSG00000082809	Gm14150	0.000819744039893836	0.00816412177022009	-1.6049036943965	0.4796426301423	2.78105684146498	1.02773811078455	0.177156931501117	0.141622256371745	0.167928647473618	0.167928647473618
1551	ENSMUSG00000039231	Suv39h1	0.000820899675251842	0.00817035995284506	-0.772295503433198	0.230835718516687	6.380889323727	0.24144976308352	0.00227392216077749	0.0758731524599467	0.0776537712538954	0.0776537712538954
1552	ENSMUSG00000030512	Snrpa1	0.000829393309045074	0.0082495776493098	-1.54313263567061	0.461629540754212	6.51043205305244	0.970099698857855	0.000891992889749663	0.318760756455667	0.0777418546568604	0.318760756455667
1553	ENSMUSG00000078453	Abracl	0.000830942326610397	0.00825966303662891	-1.21427213442305	0.363306902417171	6.99610967141681	0.600727331343642	0.000710782818736801	0.197277075197202	0.0787077900701418	0.197277075197202
1554	ENSMUSG00000056394	Lig1	0.000831480079741486	0.00825968982687858	-1.65592023188682	0.495473425180653	7.46318772635186	1.11721424238393	0.0015023012963415	0.366738571294031	0.0816745310089817	0.366738571294031
1555	ENSMUSG00000034621	Gpatch8	0.000834536931783371	0.00827940013877886	0.982341088255434	0.294019178511368	4.87414020116197	0.39323493690146	0.00573023045053829	0.123940685548211	0.0857917961357103	0.123940685548211
1556	ENSMUSG00000079654	Prrt4	0.000834128296482566	0.00827940013877886	1.72993237294212	0.517755595700803	2.65935491159414	1.0701644758726	0.225917542775221	-0.0104617035418991	0.176188742544019	0.176188742544019
1557	ENSMUSG00000018931	Natd1	0.000837843655391846	0.00830686737847394	0.76824638159932	0.230015250813852	6.68797579080187	0.194289278066935	0.0013664964788047	0.0201691625396967	0.0779940269316341	0.0779940269316341
1558	ENSMUSG00000038485	Socs7	0.000846337586263465	0.0083856953267966	0.945864985444927	0.283432593452972	6.37951839798715	0.364799013244992	0.0030902467132466	0.11741080583397	0.0776533563269722	0.11741080583397
1559	ENSMUSG00000022427	Tomm22	0.000847978460282541	0.00839656413815368	-0.878287348170146	0.263225120731902	7.4022704319222	0.314561556807914	0.000720695641083789	0.103210500635403	0.0810722772631913	0.103210500635403
1560	ENSMUSG00000058248	Kcnh1	0.000851063683698357	0.00842171159310996	-1.67123484155756	0.501025254166893	4.47187506356476	1.13913933506637	0.0189057568292887	0.357633701140211	0.0937497402244531	0.357633701140211
1561	ENSMUSG00000030796	Tead2	0.000852958529552914	0.00843379470111041	-0.800875438598911	0.240141727811101	5.53618521237523	0.212401647544384	0.0077632395531811	0.0172132693206745	0.0787388346009702	0.0787388346009702
1562	ENSMUSG00000035759	Bbs10	0.000853377425868657	0.00843379470111041	0.932738890493108	0.279692307271312	4.30136464500696	0.353205054151207	0.0193387278692457	0.0959169006303952	0.0980029522508797	0.0980029522508797
1563	ENSMUSG00000022841	Ap2m1	0.000855241551348562	0.00843838020439343	-0.792733981363933	0.237753515139251	7.29556032246963	0.256360230316018	0.000524057111904616	0.0842660438297002	0.0801955923515213	0.0842660438297002
1564	ENSMUSG00000026483	Fam129a	0.000855481312423121	0.00843838020439343	1.77072440898319	0.531080799420373	5.48562438563745	1.27909565838624	0.0130798598992141	0.40999036337026	0.0790684804654823	0.40999036337026
1565	ENSMUSG00000028873	Cdca8	0.000854764936817573	0.00843838020439343	-1.50108333010587	0.450177805716725	6.41042581736559	0.919167417288429	0.00206602689004894	0.301924058249839	0.0776654817624124	0.301924058249839
1566	ENSMUSG00000020818	Mfsd11	0.00085731818011024	0.00845109881632297	0.7835207775502	0.235037880894039	6.78039541407407	0.229164223254413	0.00469459895953964	0.0515463767886505	0.078169609223201	0.078169609223201
1567	ENSMUSG00000007837	Prrg2	0.000860172169924018	0.00846841695606955	-0.804118519917701	0.241283645173717	5.41533031812833	0.21935381175742	0.00775368522519428	0.0239611066935932	0.0795730109172802	0.0795730109172802
1568	ENSMUSG00000028487	Bnc2	0.000859707019425193	0.00846841695606955	0.83490555617489	0.250510284138379	4.99544704331968	0.28442666927042	0.00675293271786024	0.0873801709707768	0.08397253574389	0.0873801709707768
1569	ENSMUSG00000020734	Grin2c	0.000866967463941105	0.0085298768265512	1.87673628257363	0.563503436404332	2.40037602508674	1.28064742953267	0.281440466625256	-0.00143333258252626	0.194863717633981	0.194863717633981
1570	ENSMUSG00000037904	Ankrd9	0.000868456113908524	0.00853896833251371	-0.803556130964073	0.241308060849217	5.27056982989836	0.233895781736252	0.00654406823610925	0.0436872380804736	0.0808003021101045	0.0808003021101045
1571	ENSMUSG00000046580	Gm7862	0.000868997813718924	0.00853896833251371	-1.44689413679537	0.434525244196514	2.75230085978066	0.840679220636826	0.113366949567206	0.152418585069017	0.169851332198853	0.169851332198853
1572	ENSMUSG00000073436	Eme2	0.000869797398599591	0.00854138832199866	0.943905067689317	0.283491457597558	5.37537354487913	0.363727920879817	0.00388110637759178	0.11667000341859	0.0798853650018196	0.11667000341859
1573	ENSMUSG00000010358	Ifi35	0.000870591619849584	0.0085437525973414	-0.77975828169757	0.234209662934909	5.55593049524006	0.243347129817084	0.00366402619380284	0.0725112693740716	0.0786172231243228	0.0786172231243228
1574	ENSMUSG00000028837	Psmb2	0.000872762046007345	0.0085596109937836	-0.975923101959058	0.293191168154627	7.38116277162994	0.388881043581867	0.000557834854155567	0.128383756771657	0.0808806445224622	0.128383756771657
1575	ENSMUSG00000079051	Gm14025	0.000874164810434915	0.0085679251928151	1.91905207088171	0.576607671251107	1.241623077666	1.44519699482255	0.19712257969859	0.228338344796324	0.301592030119847	0.301592030119847
1576	ENSMUSG00000042302	Ehbp1	0.000875782672570633	0.00857833573380258	0.993487158788667	0.298554168813578	5.00380190953635	0.403066530462552	0.00466692668942827	0.129034960884521	0.0838572778168111	0.129034960884521
1577	ENSMUSG00000075284	Wipf1	0.000877828591115705	0.0085929232473387	1.36167847892439	0.409279805546057	2.68540411862656	0.590189299784845	0.0768707337931496	-0.034447214049287	0.174394205048578	0.174394205048578
1578	ENSMUSG00000112163	Gm8188	0.000879857976510692	0.0086073305344712	2.07184250934817	0.62285433753546	1.49354823395576	1.75329644600671	0.160059982854048	0.421861305826058	0.274654307652613	0.421861305826058
1579	ENSMUSG00000074650	Gm10735	0.000882040359619633	0.00862321534607237	2.19738832568736	0.66073411193377	1.05481221393239	1.97243811616762	0.106098002804324	0.548756347205037	0.323160047927822	0.548756347205037
1580	ENSMUSG00000024978	Gpam	0.000883008599542809	0.00862484888042191	2.46119520167	0.740126436565682	6.60820715683626	2.47458911674112	0.00643108969546171	0.815249623459659	0.0778646257256969	0.815249623459659
1581	ENSMUSG00000034275	Igsf9b	0.000883324874000586	0.00862484888042191	1.55162112127241	0.466614874482965	4.92079569296606	0.983533760500099	0.00376055284594903	0.322833608787181	0.08505989815105	0.322833608787181
1582	ENSMUSG00000048503	Tmem136	0.000885958588413151	0.00864509654193034	1.10496078569828	0.332374874991232	4.12009103133256	0.409808399099775	0.0626188767857282	-0.00821025463511904	0.103090709502428	0.103090709502428
1583	ENSMUSG00000044709	Gemin7	0.000886678811983902	0.00864665876222078	-1.1474511538398	0.345179608262611	6.28067557981769	0.537971999486881	0.00171489080509216	0.177008552135402	0.0776554882716186	0.177008552135402
1584	ENSMUSG00000038622	Med30	0.000887940389322451	0.00865349481690068	-1.27530507948275	0.38368676537935	5.92269666663631	0.664579554439072	0.00268020993979152	0.218143090951111	0.0775100571132182	0.218143090951111
1585	ENSMUSG00000034165	Ccnd3	0.000889179896586615	0.00866010729565147	-0.766626574080746	0.230673357906936	7.1283476387624	0.195149892264594	0.000595314419623638	0.022948436878576	0.0792199826524684	0.0792199826524684
1586	ENSMUSG00000071771	Rhox4b	0.000889774221583864	0.00866043168889666	3.03607076390594	0.913586793944901	0.824888201393027	2.81809440055085	0.90021847059271	-0.8342476011958	0.351742774513074	0.351742774513074
1587	ENSMUSG00000113497	Gm18030	0.000894102756994649	0.00869707892862407	1.95414207479112	0.588262314881239	1.25916807962071	1.50590773292908	0.219440570207978	0.230942377777525	0.299638256456173	0.299638256456173
1588	ENSMUSG00000029730	Mcm7	0.000907923156625805	0.00882595073604065	-0.766832004208371	0.231140136343372	7.12435751067737	0.220714399688382	0.000937017803144099	0.0544442358029975	0.079201626140105	0.079201626140105
1589	ENSMUSG00000055612	Cdca7	0.000908642799454576	0.0088273875992324	-1.27333042185115	0.383835576181589	5.3564644233654	0.663206808414672	0.00210963065524953	0.218884993658729	0.0800399746702377	0.218884993658729
1590	ENSMUSG00000032869	Psmf1	0.000909920996694881	0.00883424555093011	-0.822017384889003	0.247820100822507	7.21777441891264	0.27641153716394	0.00152753475890148	0.0905946687986147	0.07968820533668	0.0905946687986147
1591	ENSMUSG00000048497	Mmgt2	0.000912675565963758	0.00885541968056728	-0.913881560026338	0.275585294650413	4.11443826196268	0.268773563781223	0.0106622213665015	0.0121124187014618	0.103258660574831	0.103258660574831
1592	ENSMUSG00000025364	Pa2g4	0.000916618273366022	0.00888665335420222	-1.11189311463282	0.335418476002424	8.21083227386097	0.50589855436291	0.000339804084403857	0.168418526981279	0.0937820290874754	0.168418526981279
1593	ENSMUSG00000053334	Ficd	0.000917045979998973	0.00888665335420222	1.05439665083318	0.318086358072131	5.11675850185211	0.454940406616375	0.00697068138498126	0.144797715402406	0.0824230449514036	0.144797715402406
1594	ENSMUSG00000020897	Aurkb	0.000917830092744531	0.00888867198349894	-1.34626197001312	0.406164450329282	5.54698176662722	0.741689860424631	0.00376841422415873	0.243685926842773	0.07867185557422	0.243685926842773
1595	ENSMUSG00000044340	Phlpp1	0.000919215404191766	0.00889650670502087	0.973107709197265	0.293621935517337	3.67122960834318	0.387538193330081	0.00232353730706249	0.126997224218358	0.11906976300076	0.126997224218358
1596	ENSMUSG00000005732	Ranbp1	0.000920468272804823	0.00889747572153291	-1.59506867854305	0.481345461263198	7.02913215641005	1.04130537047514	0.000374397168152445	0.347165782449869	0.0788186868530246	0.347165782449869
1597	ENSMUSG00000099164	Ranbp1	0.000920468272804823	0.00889747572153291	-1.59506867854305	0.481345461263198	7.02913215641005	1.04130537047514	0.000374397168152445	0.347165782449869	0.0788186868530246	0.347165782449869
1598	ENSMUSG00000001228	Uhrf1	0.000922156421122601	0.00890264457340187	-1.49692406152661	0.451798123574357	7.42787337228208	0.917180347151571	0.00221324724048815	0.303969069457477	0.0813176697305173	0.303969069457477
1599	ENSMUSG00000028898	Trnau1ap	0.000922005454515659	0.00890264457340187	-1.23987719677431	0.374211667877691	5.66602279875233	0.629229885775239	0.00370335119117569	0.206348207372529	0.0780069768117448	0.206348207372529
1600	ENSMUSG00000027331	Knstrn	0.000923191483346843	0.00890706683026576	-1.43494996398872	0.433134261103024	6.49317663146268	0.842850765514887	0.0021815437965519	0.279226388415342	0.0777248747150042	0.279226388415342
1601	ENSMUSG00000043079	Synpo	0.000923862175235975	0.00890797026803107	-0.971551889543665	0.293277272905219	7.14229360970029	0.386387792786027	0.00229410914892768	0.126723229055156	0.0792857446529608	0.126723229055156
1602	ENSMUSG00000039982	Dtx4	0.000925670560512075	0.00891983548228771	-0.913569144300836	0.275819869111787	5.67185581015381	0.34167449466178	0.00333240055884706	0.110782499736418	0.0779776587884061	0.110782499736418
1603	ENSMUSG00000005354	Txn2	0.000926389728025646	0.00892119665098683	-1.04774049521221	0.316348910220827	6.81024803396091	0.449420003189742	0.000650365589991121	0.149464583906866	0.0782307571984354	0.149464583906866
1604	ENSMUSG00000034906	Ncaph	0.000938928912218105	0.00903631272937088	-0.757737939338075	0.229047408357137	6.45186591540839	0.235006833522937	0.00100356002961144	0.0774424376069419	0.0776905128830705	0.0776905128830705
1605	ENSMUSG00000017781	Pitpna	0.000940194325889277	0.00903722279498927	-0.767435396379361	0.232005186247982	7.27778925920776	0.19980725676921	0.000668991823542153	0.0282311712819888	0.0800706178453993	0.0800706178453993
1606	ENSMUSG00000038181	Chpf2	0.000939795997574522	0.00903722279498927	0.834363425147167	0.252229305532093	5.1735197981855	0.285192244650035	0.00412381682765714	0.0913056170261456	0.0817825955968585	0.0913056170261456
1607	ENSMUSG00000025395	Prim1	0.000946610597408782	0.00909323446932133	-1.49624583854583	0.452594258302972	6.59396200018324	0.917435357988295	0.0017540031665638	0.305508340806662	0.077844111851622	0.305508340806662
1608	ENSMUSG00000038496	Slc19a3	0.00094905749838706	0.00911107002649319	2.31580280771956	0.700652550936467	1.80636536559447	2.19797958983307	0.126048851864949	0.610322143835718	0.244313894112499	0.610322143835718
1609	ENSMUSG00000024654	Asrgl1	0.000952443986395784	0.00913371083509326	0.858502876063923	0.259820904350826	5.36633523150679	0.279263602124831	0.0213016416581244	0.0513926654191546	0.0799587118483971	0.0799587118483971
1610	ENSMUSG00000028517	Plpp3	0.000952599238485467	0.00913371083509326	1.1446331455085	0.346421357330161	5.64957416247309	0.537064819516368	0.00520981341779329	0.174801821803913	0.0780912137076292	0.174801821803913
1611	ENSMUSG00000073684	Faap20	0.000954740443810988	0.00914855880267549	-0.773350527353065	0.234097874863115	5.53803598724628	0.244911364498783	0.00347545304257328	0.078387113271931	0.0787272694805667	0.0787272694805667
1612	ENSMUSG00000034652	Cd300a	0.00095553374267476	0.00915048038813292	1.11000132929925	0.336027793636095	3.5780125000829	0.41158817365402	0.0462372866805696	0.00620932374466868	0.123134730463344	0.123134730463344
1613	ENSMUSG00000041406	BC055324	0.000956619334078215	0.0091551969374863	-0.891457097386329	0.269894485300464	4.22379185782767	0.281007943737402	0.00915537405465206	0.0440936469369274	0.100109175738751	0.100109175738751
1614	ENSMUSG00000026810	Dpm2	0.000957866238848839	0.00916145051369859	-1.12157688336967	0.339602318773498	6.68721979801946	0.51577609349237	0.00136394667062137	0.171630655703884	0.0779926933090875	0.171630655703884
1615	ENSMUSG00000015335	Zdhhc12	0.00096070582089166	0.00918291997343935	-0.759965727219704	0.230167921234927	6.82968062543858	0.225949052976091	0.0011938184857359	0.0646620327786624	0.0782720894626754	0.0782720894626754
1616	ENSMUSG00000044768	D1Ertd622e	0.000961370767512805	0.00918358944189058	-0.777705097509194	0.235554423364114	6.58363941960248	0.201888013309771	0.00539905120480543	0.020151508422989	0.077829778344795	0.077829778344795
1617	ENSMUSG00000030867	Plk1	0.000964002374394768	0.00919166439378137	-1.47690427239769	0.447434593111337	5.99983995473524	0.894611127083218	0.000785383094553009	0.299511189574508	0.077577227970029	0.299511189574508
1618	ENSMUSG00000054766	Set	0.000963816378937461	0.00919166439378137	-0.903302129747262	0.27365483285508	8.83827681977816	0.317820888210226	0.000312440370753605	0.0909806432897999	0.112018010946659	0.112018010946659
1619	ENSMUSG00000069089	Cdk7	0.000963283693304845	0.00919166439378137	-0.759412369640197	0.230052706957002	6.67560943858926	0.224384841166259	0.00141391708138303	0.0628019541904875	0.0779724548859833	0.0779724548859833
1620	ENSMUSG00000047557	Lxn	0.000964677121492691	0.00919242020029794	-1.3586034362908	0.411619320967436	5.85819515753445	0.757057547602781	0.00227083208820549	0.251874866002335	0.0775006201651088	0.251874866002335
1621	ENSMUSG00000032119	Hinfp	0.000966797305724111	0.00920694016561573	0.826411670455968	0.250426655971207	4.95969192493846	0.247273408330163	0.00958981598296266	0.0433933510300581	0.0844804490484191	0.0844804490484191
1622	ENSMUSG00000027777	Schip1	0.000967540774224899	0.00920833966196657	-0.761951145202008	0.230908346519862	7.0795188665238	0.204850901169893	0.000969313035265597	0.0373807330491063	0.0790086837035396	0.0790086837035396
1623	ENSMUSG00000028849	Map7d1	0.000968476833598589	0.00921156924230525	-0.842442995393156	0.255322301391895	8.35275682657431	0.244204876920351	0.00060646169146917	0.0385083092763457	0.0971777546906117	0.0971777546906117
1624	ENSMUSG00000003352	Cacnb3	0.000969325420197622	0.00921354514174127	-0.823772628215052	0.249682407005981	8.18387827792868	0.244763998102089	0.000331383156314392	0.0511481108476699	0.0931805733961361	0.0931805733961361
1625	ENSMUSG00000052825	Gm9892	0.000969878270086776	0.00921354514174127	-2.47793742528987	0.75109001495407	2.29928041277321	2.5190156177721	0.41377105088008	0.432433264965478	0.202599425309244	0.432433264965478
1626	ENSMUSG00000029330	Cds1	0.000972723547386819	0.00923489139053526	1.27239897336752	0.385774248583259	3.63982319751799	0.664285869271987	0.0424376723325547	0.180794983972412	0.120410589545946	0.180794983972412
1627	ENSMUSG00000019461	Plscr3	0.000974169432488454	0.0092429339454974	-0.766821529432849	0.232519371050471	7.24167228247815	0.186096600317111	0.00126448394676813	0.0108505446989701	0.0798334029237921	0.0798334029237921
1628	ENSMUSG00000041817	Fam169a	0.000976772335810134	0.00926193768298589	1.07079918854736	0.324766755502272	3.61479836684484	0.463000271470017	0.0367102835188429	0.112060967496049	0.121499884700366	0.121499884700366
1629	ENSMUSG00000036873	2410004B18Rik	0.00097756355976065	0.00926374995213331	-0.907992286350325	0.275407427377468	5.61605442228572	0.338354098887117	0.00269759890999786	0.111076277672015	0.0782702091883788	0.111076277672015
1630	ENSMUSG00000069171	Nr2f1	0.000978998698835506	0.00927165822940105	-0.850180412650483	0.257904468846635	4.66335304541372	0.255194280984096	0.0101764697354323	0.0377638562242327	0.0895956028411653	0.0895956028411653
1631	ENSMUSG00000005357	Slc1a6	0.000981797952251748	0.00929246780435943	-1.26536939290088	0.383946563975859	4.98534377865356	0.657245866933746	0.00494775929221299	0.21617468669109	0.0841136484231998	0.21617468669109
1632	ENSMUSG00000038349	Plcl1	0.000985911868446314	0.00932568720171921	0.910063622746199	0.276235874604235	5.53970890323243	0.34003224933582	0.0218080571843043	0.0926513304432457	0.0787168455485277	0.0926513304432457
1633	ENSMUSG00000026849	Tor1a	0.000989113545346817	0.00934452007314493	-0.770227192925711	0.233855355754933	5.84690340078967	0.199926310553581	0.00452686410315941	0.0229123008179841	0.0775056270197403	0.0775056270197403
1634	ENSMUSG00000027188	Pamr1	0.00098886657371829	0.00934452007314493	1.99939530902998	0.607040805708967	2.58123860548344	1.22152507005424	0.371092313989452	-0.343279077085807	0.181655495704235	0.181655495704235
1635	ENSMUSG00000041556	Fbxo2	0.000990016706173173	0.00934733204476775	1.76662338795823	0.536421631273968	6.06837089175904	1.28158525826265	0.00441487121270918	0.427207378535227	0.0776513786608981	0.427207378535227
1636	ENSMUSG00000054091	1810037I17Rik	0.000996781066373931	0.00940544579560781	-1.29639617599502	0.39386975130112	7.64379658203882	0.690352970728365	0.000508658187455869	0.232191413297553	0.0837849353048999	0.232191413297553
1637	ENSMUSG00000022677	Fopnl	0.00100770421423884	0.0094969047345574	-0.757414477158942	0.230331499189299	6.48042070928721	0.211806409841044	0.00186559835930316	0.0477636551132691	0.0777133009188816	0.0777133009188816
1638	ENSMUSG00000039963	Ccdc40	0.00100769290576009	0.0094969047345574	1.45535210500875	0.442575525386477	2.39116312694052	0.831772097565632	0.0982516907622048	0.14719477511231	0.19555795274447	0.19555795274447
1639	ENSMUSG00000039748	Exo1	0.0010084409093573	0.0094980490041175	-1.54580674970401	0.470112829038064	4.97089505086444	0.982062838660548	0.0163827242848535	0.315126383754405	0.0843187510361485	0.315126383754405
1640	ENSMUSG00000025287	Acot9	0.0010101995285606	0.00950881105023783	-0.75448963245401	0.229490638962617	6.47703186507769	0.20015497607118	0.00128856129876183	0.0354346817349931	0.0777103687584436	0.0777103687584436
1641	ENSMUSG00000041731	Pgm5	0.00101163827437336	0.00951655090889794	2.05816470442645	0.62610152846821	1.50154297584273	1.71280252899244	0.314167201440929	0.23832022834456	0.273837484484414	0.273837484484414
1642	ENSMUSG00000103034	Gm8797	0.00101238991531481	0.00951782163380918	-1.27360130172719	0.387459009430625	3.62014352105933	0.666767463515112	0.0491986638338657	0.175988062149576	0.121265661403697	0.175988062149576
1643	ENSMUSG00000034161	Scx	0.00101475081175272	0.00953421076142837	-1.37693276248329	0.418978446536349	6.6370979158132	0.779434676114377	0.00241172230972405	0.260902685683295	0.0779087411875229	0.260902685683295
1644	ENSMUSG00000020484	Xbp1	0.00101770905326192	0.00955618896301959	0.760961682948133	0.231606161650876	7.27465002626613	0.200740322980088	0.000413002338855669	0.0333638952930351	0.0800491188331219	0.0800491188331219
1645	ENSMUSG00000072082	Ccnf	0.00102509674931403	0.00961970730648068	-1.01942141657444	0.310463508856347	6.41144131527546	0.427431115768868	0.00176971331443349	0.142811672182659	0.077665977033721	0.142811672182659
1646	ENSMUSG00000042770	Hebp1	0.0010337004604155	0.00968866667118035	-1.13271938638098	0.345216019000596	4.17223574158428	0.527924882214538	0.014497160684501	0.164263988977429	0.10156783964157	0.164263988977429
1647	ENSMUSG00000078762	Haus5	0.00103369870164403	0.00968866667118035	-1.00361871812674	0.305870290525532	5.76258395705965	0.414443120963718	0.005835981665487	0.134498970273773	0.0776283392285584	0.134498970273773
1648	ENSMUSG00000019861	Gopc	0.00103516869079068	0.00969654070372316	0.903002960224646	0.275239507062238	6.57630354081325	0.335532447349777	0.00264359844158899	0.110991580930207	0.0778198698926635	0.110991580930207
1649	ENSMUSG00000032633	Flcn	0.00103993042458401	0.00973523709175458	0.894024731457994	0.272610485363069	6.75782993855359	0.328963838213427	0.000815773339204026	0.110658941755628	0.0781248649955279	0.110658941755628
1650	ENSMUSG00000020097	Sgpl1	0.00104138784689136	0.00974297223785567	1.09818799687066	0.334905324514657	5.9750576654386	0.496398954607155	0.0029781869623757	0.165264177620026	0.0775516551741355	0.165264177620026
1651	ENSMUSG00000042489	Clspn	0.00104221944200445	0.0097448464725758	-1.05896744904881	0.322966744462585	4.24643806928339	0.461592639077999	0.0144206070132474	0.142040670029894	0.0994832819819714	0.142040670029894
1652	ENSMUSG00000022407	Adsl	0.00104431199632659	0.00975052920830236	-0.845129445759266	0.257794362150683	6.36479627643398	0.294022653814823	0.00235351715206912	0.0973333825829474	0.0776496362715321	0.0973333825829474
1653	ENSMUSG00000036109	Mbnl3	0.00104472211637832	0.00975052920830236	-0.839810736341049	0.25618062809545	4.8240268928347	0.286181952487707	0.0118202296367879	0.0814264336452095	0.0866225416802809	0.0866225416802809
1654	ENSMUSG00000095098	Ccdc85b	0.00104436058032941	0.00975052920830236	-1.47077001627943	0.44863865385895	6.15242189681514	0.890481302319627	0.00248291027342888	0.299432052331127	0.0777094449951164	0.299432052331127
1655	ENSMUSG00000025949	Pikfyve	0.00104593600056081	0.00975132372121673	0.759903290873726	0.231828388560379	6.48334019255163	0.21019999049147	0.00290072735547597	0.043304381453593	0.077715875258277	0.077715875258277
1656	ENSMUSG00000028358	Zfp618	0.00104670230006194	0.00975132372121673	-0.900675785493318	0.274792054563221	5.94422684140648	0.333881074557961	0.0357415346702188	0.0774034820619804	0.0775244752063956	0.0775244752063956
1657	ENSMUSG00000041361	Myzap	0.0010460851930122	0.00975132372121673	0.812991444703425	0.248027365972116	4.89119501972176	0.270969634957143	0.00675676111754888	0.0840971241435198	0.0855196002890503	0.0855196002890503
1658	ENSMUSG00000018800	Abca5	0.00104802468308363	0.0097555088682832	0.941927718811476	0.287409086046303	4.06149378858487	0.353965987067035	0.0190471704536144	0.090699878080659	0.104858803659342	0.104858803659342
1659	ENSMUSG00000048371	Pdp2	0.00104841544422374	0.0097555088682832	1.18263097778341	0.360866123482939	6.09137461016318	0.575854039777005	0.00458506945533254	0.190751469161073	0.0776731200855755	0.190751469161073
1660	ENSMUSG00000021376	Tpmt	0.00104969570338058	0.00975875059189381	-1.05631781576383	0.322357021093152	4.24293386060425	0.459439057227684	0.0392426606798891	0.116628412892187	0.0995795378955279	0.116628412892187
1661	ENSMUSG00000036430	Tbcc	0.00105002816176301	0.00975875059189381	-0.968969729798469	0.295709032306904	6.03256124986085	0.386603299325179	0.00214832901446423	0.129017418667364	0.0776131798953363	0.129017418667364
1662	ENSMUSG00000005161	Prdx2	0.00105623964808501	0.00981057247141292	-1.86661990474836	0.569942588360367	8.94510199246514	1.43508242547313	0.000383407216378086	0.486868423823994	0.11603792512583	0.486868423823994
1663	ENSMUSG00000004897	Hdgf	0.00105806947945663	0.00981501656312011	-0.7729767949774	0.236051368540148	7.58938299764876	0.230583096308243	0.000482231703467769	0.0636867165917606	0.0830981411810472	0.0830981411810472
1664	ENSMUSG00000032850	Rnft2	0.00105862554755425	0.00981501656312011	1.07882284217701	0.329465457175439	3.540471523685	0.47941460240705	0.033297343129917	0.129523888077815	0.124844278047578	0.129523888077815
1665	ENSMUSG00000034765	Dusp5	0.00105741648350039	0.00981501656312011	-0.776556559731119	0.237131925485011	7.64888646405513	0.21477075089207	0.000495858079123064	0.0418275466129272	0.0838514670472205	0.0838514670472205
1666	ENSMUSG00000095325	Zfp870	0.00106211776427731	0.00984148374978922	0.948948569553828	0.289885089464225	4.42751883381012	0.360929688656046	0.0312438890367983	0.0822294514114134	0.0948061586037247	0.0948061586037247
1667	ENSMUSG00000006930	Hap1	0.00107027106520151	0.0099110824436207	1.32116125157655	0.403855427654139	5.61965241036041	0.719359163535039	0.00229714465271056	0.242351665015851	0.0782505141255952	0.242351665015851
1668	ENSMUSG00000030739	Myh14	0.0010772612212836	0.00996983301735908	0.931456487443443	0.284889982463652	5.87366186835251	0.357678118929911	0.0220904385799658	0.0996530145822444	0.07749733642129	0.0996530145822444
1669	ENSMUSG00000029348	Asphd2	0.00108082586050578	0.0099799015959723	1.0433677291108	0.319209775929055	3.62110001488482	0.381381330499262	0.0316184843409245	0.0368770969769639	0.121223837232092	0.121223837232092
1670	ENSMUSG00000041199	Rpusd1	0.00108093512136203	0.0099799015959723	-0.753608899776863	0.23056246287849	5.98182918792058	0.20602015504928	0.00218018093154748	0.0423726226964674	0.0775583930013449	0.0775583930013449
1671	ENSMUSG00000056201	Cfl1	0.00107949020065931	0.0099799015959723	-1.12235487272031	0.343338488849446	10.0164704701513	0.453780152385477	7.14359890873569e-05	0.0947735818731269	0.176750540899045	0.176750540899045
1672	ENSMUSG00000112698	Gm7525	0.00108045457087615	0.0099799015959723	-1.48141209089859	0.453212364878798	2.46222103149442	0.904856272132999	0.108817034594884	0.199285136923665	0.190257964317495	0.199285136923665
1673	ENSMUSG00000027364	Usp50	0.00108206967786036	0.00998440503115984	-1.5512021273678	0.474624795863693	3.18724087355658	0.992190848203496	0.0479813977838696	0.289921647489109	0.142930852124371	0.289921647489109
1674	ENSMUSG00000038268	Ovca2	0.00108593986129922	0.010014130011276	-1.12084484492958	0.343053483263776	5.8969466114848	0.518110780776854	0.00876730786457562	0.167761230704539	0.0774993971540931	0.167761230704539
1675	ENSMUSG00000026820	Ptges2	0.00109003286857351	0.0100458730699518	-0.771089973579776	0.236082062302572	5.4987985884358	0.216804535622745	0.00462211167648837	0.04341615259372	0.0789799985350648	0.0789799985350648
1676	ENSMUSG00000066113	Adamtsl1	0.00109305504338456	0.0100677152176178	1.76067151628121	0.539188400230855	1.57533572354474	1.2788582136054	0.0773587550168026	0.358727441398461	0.266403739944587	0.358727441398461
1677	ENSMUSG00000010021	Kif19a	0.00109660295147408	0.0100943707584408	1.97312566558158	0.604420305631042	2.29785856538544	1.35499965607239	0.345275767292436	-0.11148553176823	0.202710091496247	0.202710091496247
1678	ENSMUSG00000002658	Gtf2f1	0.00109964638555075	0.010116353548121	-1.45739750672138	0.446546609604349	7.69985259017914	0.876486897238274	0.000577877503068153	0.29852793432064	0.0845394959913437	0.29852793432064
1679	ENSMUSG00000074280	Gm6166	0.00110322719957203	0.0101432509111337	-1.58130946693672	0.484650043447941	5.84760746649317	1.03202468660401	0.00414629137048301	0.348182205550653	0.0775052470567514	0.348182205550653
1680	ENSMUSG00000098113	Gm2445	0.00110922557019501	0.0101923304327978	-1.79151228399035	0.549333166774673	2.10332657623867	1.27496211783822	0.234292206456922	0.155841841957742	0.218358185721113	0.218358185721113
1681	ENSMUSG00000028909	Ptpru	0.00110989851898447	0.0101924470181816	-2.2464466263108	0.688866453888153	1.2306320680208	2.08340112300988	0.165611472533728	0.54619401440493	0.302822103982098	0.54619401440493
1682	ENSMUSG00000031171	Ftsj1	0.00111437380942203	0.0102213835389471	-0.755756068064335	0.231831570467621	5.95560478986122	0.205359616964186	0.00308507865230713	0.0394267296469016	0.0775337369459183	0.0775337369459183
1683	ENSMUSG00000033987	Dnah17	0.00111410083230455	0.0102213835389471	0.930133939258108	0.285316684576325	5.81085404659423	0.333533450468411	0.0445701893984798	0.047915694327108	0.0775382263479595	0.0775382263479595
1684	ENSMUSG00000106188	Gm9710	0.00111519269639207	0.0102228204597414	2.06380751472094	0.633122695401782	1.43075584425932	1.75880365426496	0.21421778121442	0.387048739934806	0.281149128404302	0.387048739934806
1685	ENSMUSG00000013418	B4galnt2	0.00111903172319963	0.0102519244575862	1.24401385698946	0.381745402807294	3.11949259949514	0.545890209979879	0.0717923362016259	0.0302314976300485	0.146801992645128	0.146801992645128
1686	ENSMUSG00000000827	Tpd52l2	0.00112038029464597	0.0102581913454626	-0.865204135664817	0.265529470236759	7.10851300233403	0.309180538388509	0.00127056315803543	0.104488286188286	0.0791306945172641	0.104488286188286
1687	ENSMUSG00000067219	Nipal1	0.00112117770745448	0.0102594073918048	1.7090152856628	0.524525973405835	0.939276316372837	0.94652697941787	0.0754610813949388	0.0124226753914897	0.337230163771069	0.337230163771069
1688	ENSMUSG00000021458	2010111I01Rik	0.00112371069065323	0.0102670972148078	-0.767118415616617	0.23548802649374	7.54223120312157	0.207738135061493	0.000643100081356095	0.0383530699037036	0.0825388158515187	0.0825388158515187
1689	ENSMUSG00000033227	Wnt6	0.00112370500775397	0.0102670972148078	0.755251568166292	0.231845070213705	7.16430718934562	0.208960139274588	0.00123341762358211	0.0460649072630377	0.0793947872500145	0.0793947872500145
1690	ENSMUSG00000039033	Tasp1	0.00112401336354377	0.0102670972148078	-0.753528241336538	0.231321577643769	6.08066633984868	0.211879290519663	0.00260112599893763	0.0493211832162404	0.0776633824264656	0.0776633824264656
1691	ENSMUSG00000042320	Prox2	0.00112680145684608	0.0102864778766014	0.968256965799488	0.297304171519356	4.33789058478873	0.339318115462433	0.0355364610552293	0.0370406013406014	0.0970481945489863	0.0970481945489863
1692	ENSMUSG00000032449	Slc25a36	0.00113038588339781	0.010313100994097	1.2449292349266	0.382362501815139	5.98765282299894	0.640395939345673	0.00335864997414418	0.215942974217354	0.0775643534179218	0.215942974217354
1693	ENSMUSG00000006342	Susd2	0.00113266744622641	0.0103278129754265	-0.879407489821051	0.270145145884882	4.41447851368452	0.245279336997766	0.0143441610247765	0.00224593528992051	0.0951234387429699	0.0951234387429699
1694	ENSMUSG00000024217	Snrpc	0.00113502007783246	0.0103353524430907	-1.22194007986822	0.375435678151007	9.0022928267391	0.617083605750956	0.000792211790049051	0.210635710853011	0.118314815429831	0.210635710853011
1695	ENSMUSG00000041144	Dnah7b	0.00113493295748342	0.0103353524430907	0.849637825569714	0.261045710670083	5.0970955173603	0.298339166062748	0.0138744324241089	0.088342862164764	0.0826569511756674	0.088342862164764
1696	ENSMUSG00000116128	LT629148.10	0.00113550286606735	0.0103353524430907	2.6950538555781	0.828074093150165	0.654379747229105	2.28580339959231	0.654048742986265	-0.52053772517077	0.374511312633439	0.374511312633439
1697	ENSMUSG00000030830	Itgal	0.00113821649192801	0.0103539469569197	1.30030472257202	0.399610946072959	3.00795829653612	0.625401825933086	0.0860896212871289	0.0616155218005657	0.153443741044859	0.153443741044859
1698	ENSMUSG00000032172	Olfm2	0.00114474074995826	0.0104068927217058	1.92070521763643	0.59056780593456	2.473216409086	1.52525696000438	0.240152286948521	0.28300321316102	0.189448953696691	0.28300321316102
1699	ENSMUSG00000032712	2810474O19Rik	0.00114538516124754	0.0104068927217058	0.756919496611091	0.232744862356471	7.32968664390749	0.218184266803634	0.0008035551402541	0.057079106733044	0.0804517012897447	0.0804517012897447
1700	ENSMUSG00000028893	Sesn2	0.00114772237458181	0.0104180377842566	0.749491811489679	0.230501993933495	6.9549553518259	0.203835608722695	0.00111395950668009	0.0430288105879092	0.0785827943042953	0.0785827943042953
1701	ENSMUSG00000036225	Kctd1	0.00114796153857748	0.0104180377842566	-0.751505662419913	0.231125552586981	6.84996088835143	0.233531053465122	0.00145120315359028	0.0786773284343654	0.0783167802496935	0.0786773284343654
1702	ENSMUSG00000078812	Eif5a	0.00115006008749223	0.0104309503940173	-1.01955311886911	0.313613622838808	9.58819875693876	0.408144284679021	0.000139478955047159	0.12023266607033	0.147390777690076	0.147390777690076
1703	ENSMUSG00000020883	Fbxl20	0.00115634255406523	0.0104817733453347	1.21617888916905	0.374273885331861	4.20795074234576	0.61182445662783	0.0190426837531682	0.191078728108943	0.100552376532706	0.191078728108943
1704	ENSMUSG00000018189	Uchl5	0.00115874103985572	0.0104973506057821	-1.35678194359378	0.417619626601579	6.43930977267631	0.761544555766047	0.00404110711710175	0.257568121667162	0.0776819005032675	0.257568121667162
1705	ENSMUSG00000026730	Pter	0.00116117479394876	0.0105132289115466	-0.767898658867406	0.236403854902548	5.67638023868588	0.23174306178534	0.00587505874977048	0.062678137123018	0.0779551151694072	0.0779551151694072
1706	ENSMUSG00000014074	Rnf168	0.00116278777937422	0.0105216617527549	-0.813986305535246	0.250622786269453	6.64598041814148	0.274146248876633	0.00151546586076626	0.0927022056354296	0.0779229540221127	0.0927022056354296
1707	ENSMUSG00000038774	Ascc3	0.00116623847697254	0.0105467037897042	1.11331489470341	0.34287375860609	5.60188496106918	0.512915913639338	0.00631247361132899	0.170031147899672	0.0783489233808258	0.170031147899672
1708	ENSMUSG00000069255	Dusp22	0.00117005883232681	0.0105750574910006	-0.794040260928133	0.244615110702315	6.04337395875678	0.260953843653132	0.00447403188052125	0.0852807966953374	0.0776250458744331	0.0852807966953374
1709	ENSMUSG00000035351	Nup37	0.00117131635467176	0.0105802285354406	-1.04888204862966	0.323153100159233	5.72699770576752	0.455359576952291	0.00315223031475987	0.153489658899025	0.0777351695586378	0.153489658899025
1710	ENSMUSG00000010797	Wnt2	0.00117271617354993	0.0105804906902924	-1.9025805829047	0.586232966372966	1.76566505126774	1.15509339021864	0.267423952899694	-0.180987043043641	0.248079683393977	0.248079683393977
1711	ENSMUSG00000079681	Zglp1	0.00117248203710622	0.0105804906902924	-1.90396661015218	0.586649759568999	2.13626966096374	1.38156173818081	0.300600945859453	0.0669429071511719	0.215635964744093	0.215635964744093
1712	ENSMUSG00000034126	Pomt2	0.00118038790478859	0.0106434860316714	0.910351711788494	0.280662872196997	5.80128040231661	0.343148049142713	0.00501087487173601	0.113146596873065	0.0775515720803724	0.113146596873065
1713	ENSMUSG00000075467	Dnlz	0.00118267389038124	0.0106578732316492	-1.24998662512374	0.385438352380395	6.31115959409839	0.647015237079331	0.0019657663413168	0.220878318887254	0.0776478639376971	0.220878318887254
1714	ENSMUSG00000041718	Alg13	0.00118686320694945	0.0106893858376189	-0.847735965023297	0.2614840004542	4.68849049334253	0.297645538910433	0.0132959695337138	0.0892648542065843	0.0890994598021636	0.0892648542065843
1715	ENSMUSG00000067215	Usp51	0.00118834461011842	0.010696487315684	2.67157635312754	0.824137600181034	1.45424579788284	2.95623940401565	0.074608842664243	0.944195333383989	0.278702908174301	0.944195333383989
1716	ENSMUSG00000001151	Pcnt	0.00119026531044678	0.0107013639984022	-0.781331350402583	0.241062170875314	5.77355155564748	0.250673508115315	0.00956379067042915	0.0748485898029923	0.0776026646702494	0.0776026646702494
1717	ENSMUSG00000087408	Cers1	0.00119027284998747	0.0107013639984022	1.13866689731534	0.351310192456771	4.01119459693799	0.537071312501338	0.0757378767857212	0.109390400200299	0.106435371491715	0.109390400200299
1718	ENSMUSG00000022421	Nptxr	0.00119426717965872	0.0107230150182978	-0.842482412121356	0.260005713641592	5.09156697721485	0.232041215566802	0.0186805916183515	0.00520469731496785	0.0827238650710587	0.0827238650710587
1719	ENSMUSG00000028803	Nipal3	0.00119494902445717	0.0107230150182978	1.40754455008073	0.434416198923063	3.29908569259097	0.8208154188027	0.0379597771996007	0.245116373630542	0.136818270987885	0.245116373630542
1720	ENSMUSG00000038576	Susd4	0.00119482740068944	0.0107230150182978	1.6642607922331	0.513642975862973	1.41301599794784	1.10420215205903	0.112733847124453	0.228857348737697	0.283009812855603	0.283009812855603
1721	ENSMUSG00000040771	Oard1	0.00119615416606262	0.0107230150182978	-0.88796096755839	0.274079318788654	5.4367871922387	0.326685771557354	0.00233464677643447	0.110344562705045	0.0794130707504537	0.110344562705045
1722	ENSMUSG00000116513	AC166164.3	0.00119615416606262	0.0107230150182978	-0.88796096755839	0.274079318788654	5.4367871922387	0.326685771557354	0.00233464677643447	0.110344562705045	0.0794130707504537	0.110344562705045
1723	ENSMUSG00000060636	Rpl35a	0.00119776110468274	0.0107311887248912	-1.97937226345928	0.611028116268518	8.28645430074705	1.62340079785037	0.000383536474952991	0.559649501831028	0.0955427930757946	0.559649501831028
1724	ENSMUSG00000023832	Acat2	0.00119940793874833	0.01073971018008	0.777038263067847	0.239899121551897	7.78692368920129	0.185938423552268	0.000519198339616647	0.00548315774890783	0.0858081844424411	0.0858081844424411
1725	ENSMUSG00000040331	Nsmce4a	0.00120612850543295	0.0107936265149962	-1.12135476838165	0.346372231824215	6.34533582613152	0.521199422546348	0.00113441160380027	0.178826172864532	0.0776468211660209	0.178826172864532
1726	ENSMUSG00000028436	Dcaf12	0.00121035149953974	0.0108251425830793	0.777088709165449	0.240106798614764	7.79699744017224	0.242348654994289	0.000514229228695246	0.0759715162970078	0.085962682882851	0.085962682882851
1727	ENSMUSG00000063568	Jazf1	0.00121370114916763	0.0108488156570357	0.828227680779014	0.255970237414226	4.75328568415696	0.216249603544639	0.0104076069303281	0.00266898829725192	0.0878735367325144	0.0878735367325144
1728	ENSMUSG00000015289	Lage3	0.00121969876537499	0.0108709525641418	-1.68072943178748	0.519668619028347	5.60737554541848	1.1715219951864	0.0043046263542102	0.400778584050034	0.0783182028357925	0.400778584050034
1729	ENSMUSG00000034059	Ypel4	0.00121893546195063	0.0108709525641418	0.846192957435938	0.261621895841791	4.70021048039036	0.293977171495099	0.0137969634177911	0.085158555495766	0.0888720611579883	0.0888720611579883
1730	ENSMUSG00000035258	Abi3bp	0.00121926469802248	0.0108709525641418	-1.72812716255666	0.534306840111163	1.97815636747646	0.992792943526659	0.199244327390827	-0.078161956719798	0.228981371693536	0.228981371693536
1731	ENSMUSG00000043061	Tmem18	0.00121751026209455	0.0108709525641418	0.756294197854937	0.233803278133086	5.7741183996177	0.235347488877512	0.00439453422674049	0.0752969842292591	0.0776014250719251	0.0776014250719251
1732	ENSMUSG00000068184	Ndufaf2	0.00121882647581963	0.0108709525641418	-1.57241551692779	0.486148079337947	5.48136861499359	1.02535511341536	0.00456935484984744	0.349940577716115	0.0790974623649974	0.349940577716115
1733	ENSMUSG00000110105	Gm45844	0.00122236370059101	0.0108884180300193	1.53126501502883	0.473546638234544	3.45356418553909	0.751238360058104	0.207409049403777	-0.147650804175365	0.12896057847108	0.12896057847108
1734	ENSMUSG00000023104	Rfc2	0.00122770464405881	0.0109296866149572	-1.27735006275923	0.395175164383756	6.68733193969338	0.676883047504174	0.00130077970350071	0.232944336115092	0.0779928910136776	0.232944336115092
1735	ENSMUSG00000028587	Orc1	0.00123681514549109	0.0110044469169717	-0.903165241607973	0.279595980656345	3.9341350416067	0.27469123655064	0.00826403785742234	0.0292097127125818	0.108996830741353	0.108996830741353
1736	ENSMUSG00000098923	Tmem185b	0.00123970964269601	0.0110238466326603	0.818857585193073	0.253549027233128	6.33737139242185	0.278302854501508	0.00205692640586144	0.0943737374104369	0.0776463735352015	0.0943737374104369
1737	ENSMUSG00000003032	Klf4	0.00124267883533499	0.0110438878417192	0.872401170389791	0.270185359918691	5.04571421879728	0.315925295086514	0.00310637414355337	0.106393818928036	0.0832987298942616	0.106393818928036
1738	ENSMUSG00000007050	Lsm2	0.00124400953127366	0.0110487784761388	-0.932565660048259	0.288845871875104	6.54578902949291	0.361021938329521	0.00227249444929453	0.122875412099639	0.0777812164078521	0.122875412099639
1739	ENSMUSG00000050627	Gpd1l	0.00124466060568798	0.0110487784761388	0.936478984844507	0.290071401220896	6.95698150481681	0.364067568084123	0.00089705638693307	0.125315070322448	0.0785886334236799	0.125315070322448
1740	ENSMUSG00000055799	Tcf7l1	0.00124573801815611	0.0110519872334919	-0.765841127788046	0.237235051505401	5.10443123247024	0.197063872103439	0.00185175920735553	0.0245358435425668	0.0825689452867999	0.0825689452867999
1741	ENSMUSG00000072568	Fam84b	0.0012472522398281	0.0110590653797969	1.16137033734981	0.359797094846544	7.49610180441656	0.55997905749482	0.00260776556621433	0.191573158623805	0.0820233521804799	0.191573158623805
1742	ENSMUSG00000022091	Sorbs3	0.00125279776472253	0.0111018594110343	-0.800045072762538	0.247954613419834	8.12715237456788	0.241231691398355	0.00026360226933332	0.0612489675592538	0.0919586332049357	0.0919586332049357
1743	ENSMUSG00000106831	Ube2n-ps1	0.00125940154013504	0.011153976807266	-1.04369463274775	0.323618826815713	6.29768322736622	0.452464520011432	0.00259803527572962	0.154495682328638	0.0776504391312256	0.154495682328638
1744	ENSMUSG00000007812	Zfp655	0.00126160557042638	0.0111606906536803	0.745029030704033	0.231047323953706	6.34529559147423	0.203119424038469	0.00242748099249306	0.0433212028336717	0.0776468178667599	0.0776468178667599
1745	ENSMUSG00000027840	Wnt2b	0.00126112153767972	0.0111606906536803	1.56274571803699	0.484619926311251	6.04236592620866	1.01448002134639	0.00353499234647196	0.348749717120411	0.077623947291476	0.348749717120411
1746	ENSMUSG00000022620	Arsa	0.00126784130258331	0.0112002868285563	0.754255608926873	0.234011125948435	6.62323286726567	0.236383905560479	0.001710382977951	0.0804314276235302	0.0778871591181412	0.0804314276235302
1747	ENSMUSG00000024824	Rad9a	0.00126954843743178	0.0112002868285563	-0.738772668639628	0.229234888038081	5.89395553862248	0.205283648552423	0.00132425171856416	0.0506109129986198	0.0774986991221834	0.0774986991221834
1748	ENSMUSG00000027679	Dnajc19	0.0012701491463226	0.0112002868285563	-1.64010309912147	0.508931469592233	5.73822465670267	1.11779494161393	0.00703547536788763	0.381481385744078	0.077697410042304	0.381481385744078
1749	ENSMUSG00000036983	Tfb1m	0.00127043481484758	0.0112002868285563	-0.945171566884229	0.293296909868012	4.74688307386187	0.371232480059667	0.00807262927591675	0.12096198673127	0.0879912706850315	0.12096198673127
1750	ENSMUSG00000038195	Rilp	0.00126822094781383	0.0112002868285563	-1.02704685316702	0.318654289689057	3.56537343333582	0.428427431990952	0.0286051786357902	0.111369646877797	0.123705655870066	0.123705655870066
1751	ENSMUSG00000097909	Rad9a	0.00126954843743178	0.0112002868285563	-0.738772668639628	0.229234888038081	5.89395553862248	0.205283648552423	0.00132425171856416	0.0506109129986198	0.0774986991221834	0.0774986991221834
1752	ENSMUSG00000025574	Tk1	0.00127267155988718	0.0112136020947366	-1.38784400276737	0.430730290650812	6.65629843454866	0.800467592746168	0.00130288507677832	0.276989989849421	0.0779398327957981	0.276989989849421
1753	ENSMUSG00000059796	Eif4a1	0.00127394329107818	0.0112184042124209	-0.923327534966043	0.286588739181137	9.11498605410357	0.324652494233953	0.000130908432441389	0.0859845580500731	0.123068749705709	0.123068749705709
1754	ENSMUSG00000048482	Bdnf	0.00127922438001618	0.0112584873171663	-1.05262391125766	0.326840907146741	6.40028102518799	0.460595103866815	0.00168834868170182	0.158549119195055	0.0776608687496911	0.158549119195055
1755	ENSMUSG00000078862	Gm14326	0.00128383833211982	0.0112926565999622	-0.828882776573349	0.257451538144959	5.11906660112437	0.255793819574212	0.017025939372413	0.0450738386078729	0.0823960023673947	0.0823960023673947
1756	ENSMUSG00000040212	Emp3	0.00128926202751667	0.0113339054207146	-1.23127329218986	0.382577945624146	7.13864442286345	0.630449237391606	0.000734806107218071	0.21881402060977	0.0792682932997377	0.21881402060977
1757	ENSMUSG00000008373	Prpf31	0.00129496226832305	0.0113710651513668	-1.17521028118223	0.365301832147615	7.44656838864482	0.574470275783407	0.00119825186058687	0.19896989099502	0.0815043537938632	0.19896989099502
1758	ENSMUSG00000026669	Mcm10	0.00129463889553146	0.0113710651513668	-1.41580850166045	0.440079472756653	5.4845178279158	0.833758044822329	0.00654653482708315	0.283958378685577	0.0790759973019017	0.283958378685577
1759	ENSMUSG00000020847	Rph3al	0.00129663626705143	0.0113731882639128	0.992332838282532	0.308491832647679	3.56244187559046	0.404683363970762	0.0189120649514212	0.117670466786832	0.123838751264064	0.123838751264064
1760	ENSMUSG00000062797	Hikeshi	0.00129667755033275	0.0113731882639128	-1.02303286009543	0.318036616307144	5.91479873245619	0.435355617025026	0.00720493341635087	0.144516000551796	0.0775059527551682	0.144516000551796
1761	ENSMUSG00000006273	Atp6v1b2	0.00129843909643345	0.0113769539582065	0.85278448817371	0.26514255025591	7.21160062348766	0.302533101328357	0.000356003946081287	0.105094853988231	0.0796521520148221	0.105094853988231
1762	ENSMUSG00000099517	Hist1h3g	0.00129858086897454	0.0113769539582065	-1.93988417585963	0.603142828000204	1.89087923028425	1.38958078141842	0.309012772056109	0.0167817238104453	0.236659134396016	0.236659134396016
1763	ENSMUSG00000031683	Lsm6	0.00130453485565615	0.0114161590514535	-2.17052813916746	0.675129535156749	7.05702127388835	1.96031758796449	0.00381388655815563	0.679885947303297	0.0789205560464132	0.679885947303297
1764	ENSMUSG00000048249	Crebrf	0.00130450841762716	0.0114161590514535	1.74123770708289	0.541600385333719	4.98722855093283	1.26156979864254	0.022640726965866	0.417355739124583	0.0840871797051018	0.417355739124583
1765	ENSMUSG00000024590	Lmnb1	0.00130734153592369	0.0114342386912487	-1.00587373927043	0.312930944468832	7.20687219822799	0.42104552501355	0.000841113552443193	0.14604755045679	0.0796249343831968	0.14604755045679
1766	ENSMUSG00000022881	Rfc4	0.00131285359387367	0.0114629643261469	-1.54300650630751	0.480215378595937	6.00513492997138	0.990988895360239	0.00353053134227222	0.342379683417786	0.0775829531632631	0.342379683417786
1767	ENSMUSG00000028057	Rit1	0.00131237517835377	0.0114629643261469	-1.10250246720668	0.343110278827709	6.04187063014182	0.505923103183717	0.00250775626929302	0.174079238886549	0.0776234068066225	0.174079238886549
1768	ENSMUSG00000049489	Fam58b	0.0013123476546502	0.0114629643261469	-0.755244625114827	0.235039572136154	5.73802840525818	0.237410653693387	0.00291200356020913	0.0799533971447103	0.0776980370337019	0.0799533971447103
1769	ENSMUSG00000005686	Ampd3	0.00132484695511436	0.0115611432708312	2.06063757716435	0.641834706953735	6.56945304410985	1.76821031658699	0.00167731518410402	0.616250371391477	0.0778108291083656	0.616250371391477
1770	ENSMUSG00000029484	Anxa3	0.00132826137640536	0.0115730968914262	-0.851835293483394	0.265385566969007	8.64659688097042	0.255704000179721	0.000123533024905291	0.0473977044907689	0.105520715708287	0.105520715708287
1771	ENSMUSG00000033885	Pxk	0.00132921557222897	0.0115730968914262	-0.743879085721155	0.231767187652352	7.12227558923217	0.187897178847186	0.00138191585104583	0.0259810223929331	0.0791921280573749	0.0791921280573749
1772	ENSMUSG00000038319	Kcnh2	0.00132820045092427	0.0115730968914262	0.760683970123208	0.236986796578538	5.42607320389644	0.214140438041704	0.00475184692098595	0.0459336622302435	0.0794922657078499	0.0794922657078499
1773	ENSMUSG00000049872	Fam26e	0.00132903892484969	0.0115730968914262	-1.17477105777702	0.366013977755651	2.97699537221318	0.503500729158785	0.0456040907117421	0.066239181415284	0.155345257157029	0.155345257157029
1774	ENSMUSG00000002728	Naa20	0.00133158326765278	0.0115871763826133	-1.25707579603173	0.391724111633477	6.09586091656306	0.658209202652688	0.00094885337136357	0.229222816081191	0.0776769686451442	0.229222816081191
1775	ENSMUSG00000031068	Glrx3	0.00133237524495962	0.0115875361444741	-1.02716537774275	0.320097549034294	6.82424751563638	0.439475543047337	0.000502989368960971	0.153190671977682	0.0782603960293918	0.153190671977682
1776	ENSMUSG00000069020	Urm1	0.00133692382748952	0.0116205479307183	-0.744218420107069	0.231993090763197	6.64985654667469	0.179899438401224	0.00280194245902104	0.0143744592325095	0.0779292487837701	0.0779292487837701
1777	ENSMUSG00000028851	Nudc	0.0013379574907135	0.0116229880608578	-1.4002727400452	0.436533285864622	7.50389645316498	0.816902695555421	0.000290586906678225	0.285551377594967	0.0821082653235772	0.285551377594967
1778	ENSMUSG00000020806	Rhbdf2	0.00133984910571074	0.0116328743784345	0.771253557406009	0.240467801802913	7.81369270170599	0.21023122100011	0.000514842301717683	0.0392121652691362	0.08622230325417	0.08622230325417
1779	ENSMUSG00000035161	Ints6	0.00134246578297652	0.0116490411983185	0.818440846744381	0.255224908012488	6.3670102652662	0.275844880838398	0.020059521384587	0.0735545473060389	0.0776501091203878	0.0776501091203878
1780	ENSMUSG00000004709	Cd244	0.00134749550618668	0.0116795553784412	2.13836962942248	0.667059065098125	1.65440760729347	1.90574875720643	0.244174879197617	0.423276815296761	0.258645380148823	0.423276815296761
1781	ENSMUSG00000061981	Flot2	0.00134681227800553	0.0116795553784412	-0.737436752622965	0.230031080265567	6.8606129706741	0.177863663949255	0.00103047629339178	0.0173692420985115	0.0783409705388236	0.0783409705388236
1782	ENSMUSG00000026727	Rsu1	0.00135913035597323	0.0117737908558691	-0.747378371723181	0.233322955260092	7.23807101764416	0.172224825914047	0.00184846361112774	0.00396715733658241	0.0798109385658268	0.0798109385658268
1783	ENSMUSG00000022092	Ppp3cc	0.00136131340545957	0.0117794815247082	-0.998027309765501	0.311617643091548	5.19551624839201	0.415344219894446	0.00551097022575417	0.140147363003143	0.0815478302734869	0.140147363003143
1784	ENSMUSG00000027488	Snta1	0.00136077656930192	0.0117794815247082	-0.737234508628535	0.230181208101842	6.94001727130776	0.190030273536031	0.000934401894441084	0.0327854197583124	0.0785406809503943	0.0785406809503943
1785	ENSMUSG00000046733	Gprc5a	0.00136254916813005	0.0117835694725062	-0.740101035024806	0.231103255566678	6.03475329354414	0.175999412144877	0.00249747453527675	0.0120957123790231	0.0776155975649994	0.0776155975649994
1786	ENSMUSG00000021645	Smn1	0.00136394701755121	0.0117890538129552	-1.33009487843739	0.4153724880494	5.13530133219209	0.737786880287631	0.00223652220999878	0.256564933532525	0.0822082160394411	0.256564933532525
1787	ENSMUSG00000060985	Tdrd5	0.00138043826245611	0.0119249163164717	-0.923773925382919	0.28879574848687	4.11035196038029	0.334730904643938	0.0217240585109777	0.0766802228374319	0.10338041800516	0.10338041800516
1788	ENSMUSG00000021552	Gkap1	0.00138140784054433	0.0119266179163774	-1.4678162748677	0.458906576179549	5.70892731926099	0.899059679822954	0.00333386750116407	0.31255900099009	0.0778043080246105	0.31255900099009
1789	ENSMUSG00000053553	3110082I17Rik	0.00138527616435546	0.0119533304355255	-0.792591628478431	0.247862923068637	5.25696819150829	0.262183681218782	0.00468989687957852	0.0874641460686154	0.0809298118705204	0.0874641460686154
1790	ENSMUSG00000068876	Cgn	0.00138831325243437	0.011972415332516	0.769621010180418	0.240726996025816	7.82962456931591	0.242019491122676	0.000450005110424049	0.0799556715512478	0.0864742248129955	0.0864742248129955
1791	ENSMUSG00000090150	Acad11	0.00138903905295952	0.011972415332516	0.767714872701231	0.240142106282624	5.93747810352455	0.193761656523638	0.00898286007176951	0.0121994134202788	0.0775194867430133	0.0775194867430133
1792	ENSMUSG00000040415	Dtx3	0.00139199984927459	0.0119845519650038	0.741638788362711	0.232030059055596	6.79294927247795	0.18372760224763	0.00256190677532429	0.0208370613826725	0.0781950156826907	0.0781950156826907
1793	ENSMUSG00000041632	Mrps27	0.00139126068048339	0.0119845519650038	-0.783686849331423	0.245173515009794	4.78530689463692	0.21118510429787	0.00286913835603116	0.0308003378356767	0.0872959403373553	0.0872959403373553
1794	ENSMUSG00000051727	Kctd14	0.00139948307428745	0.0120422632206106	1.34872541813153	0.42216830442761	3.1124282280126	0.759589368770164	0.101868334698567	0.165470781196357	0.147212839570827	0.165470781196357
1795	ENSMUSG00000029312	Klhl8	0.00140210118786878	0.0120580702156715	1.31678108484073	0.412238933068729	3.4905254364738	0.724102853143473	0.0828299833591158	0.172081423547351	0.127182929599875	0.172081423547351
1796	ENSMUSG00000102030	Gm29106	0.00140363564956966	0.0120645453910951	1.91075379596404	0.598250528210771	1.93837512505074	1.28691331346527	0.304402773640674	-0.0648786576057128	0.232452768116026	0.232452768116026
1797	ENSMUSG00000036502	Tmem255a	0.00140514550065232	0.0120708019441123	1.58147837823529	0.49520363662348	8.24201600136679	1.04459412831786	0.00079074750016157	0.367049215087519	0.0944948932374634	0.367049215087519
1798	ENSMUSG00000034329	Brip1	0.00140744512776162	0.0120838322787854	-0.948083442001058	0.296914454620317	3.83134129377909	0.375448495933949	0.019331252129359	0.112906037914361	0.112689892730778	0.112906037914361
1799	ENSMUSG00000029298	Gbp9	0.0014105365399754	0.0121036423388551	1.25398635533082	0.392793030938291	3.22607711424557	0.530282671624955	0.090660842084373	-0.0174881698116318	0.140768705646161	0.140768705646161
1800	ENSMUSG00000075033	Nxpe3	0.0014117506847511	0.0121073307336127	1.17461490464445	0.367959716597958	4.77822895797815	0.576389275910483	0.0119674735113785	0.191124056046896	0.087422000094309	0.191124056046896
1801	ENSMUSG00000075144	Olfr1156	0.00141306792515715	0.0121118987010833	1.20203576724228	0.376581349715773	3.65263445178105	0.528969472791457	0.0928601587857999	0.0265179375548682	0.11986011064483	0.11986011064483
1802	ENSMUSG00000041859	Mcm3	0.00141478825548076	0.0121131926233259	-1.52471726272346	0.47772564493965	6.7263177982292	0.971294969573681	0.00141860757577853	0.340914080173728	0.0780640864750286	0.340914080173728
1803	ENSMUSG00000073481	Marc2	0.0014143636122847	0.0121131926233259	-1.07850954063954	0.337910299909181	6.23406391655635	0.485974893716806	0.00452295437126913	0.166752101805799	0.0776799732277881	0.166752101805799
1804	ENSMUSG00000101892	9130401M01Rik	0.00142056847898111	0.0121492053241171	-1.05384434392577	0.330313276169242	5.39662473528089	0.464104602863691	0.00348482463920291	0.160175465981284	0.0797168498957061	0.160175465981284
1805	ENSMUSG00000116094	9130401M01Rik	0.00142056847898111	0.0121492053241171	-1.05384434392577	0.330313276169242	5.39662473528089	0.464104602863691	0.00348482463920291	0.160175465981284	0.0797168498957061	0.160175465981284
1806	ENSMUSG00000035133	Arhgap5	0.00142210581629491	0.0121498418127643	1.11886232423436	0.350726643787292	7.7580443462637	0.523166884572088	0.00106420622769707	0.18344956176575	0.0853741978032056	0.18344956176575
1807	ENSMUSG00000072980	Oip5	0.00142221702116117	0.0121498418127643	-1.263866165916	0.39618339888556	5.83223294165778	0.667560848267185	0.00371416677861228	0.23172776155016	0.0775156973815216	0.23172776155016
1808	ENSMUSG00000023345	Poc1a	0.00143129063278318	0.0122205937490454	-1.42932810389791	0.448308999120321	5.29235120901991	0.854070799008439	0.00571513016946558	0.295756307868931	0.0805982170739481	0.295756307868931
1809	ENSMUSG00000107092	Gm7993	0.00143272557819036	0.0122260833336233	-0.765156152423839	0.240013166801345	5.28148577821524	0.228926641375481	0.00571126496128839	0.0608980601610431	0.080698215395727	0.080698215395727
1810	ENSMUSG00000061578	Ksr2	0.00143836393576955	0.0122674166168368	1.27859844527545	0.401212017149045	2.71668603640861	0.580600391944995	0.0691987049112441	0.0434965409222024	0.172257919145964	0.172257919145964
1811	ENSMUSG00000043313	Pcdhb19	0.00144167864944469	0.0122753410432861	1.60485530413014	0.503693554392773	3.6075717354255	1.07711680024258	0.0457298282789409	0.334830966826296	0.121817897103337	0.334830966826296
1812	ENSMUSG00000056383	AI987944	0.00144160938647709	0.0122753410432861	0.74030792796257	0.232349112082672	6.12260015250025	0.219323890449148	0.00328270170621859	0.0653512257786295	0.0776964631221909	0.0776964631221909
1813	ENSMUSG00000095677	Dynlt1f	0.00144089410062157	0.0122753410432861	-1.28613503209418	0.403641317812442	6.76963926320087	0.691754572368409	0.00202841609478407	0.242361054073263	0.0781481474546193	0.242361054073263
1814	ENSMUSG00000004771	Rab11a	0.00144525744999618	0.0122990293580987	-0.850521743063932	0.267001510694616	7.41124377354486	0.302563938683202	0.00106014529658778	0.105874564773223	0.0811566454174091	0.105874564773223
1815	ENSMUSG00000015671	Psma2	0.00144757008037789	0.0123119224963049	-1.26928319197961	0.398519805942139	8.13869799058031	0.673905589306378	0.000586105456156638	0.237640948136084	0.092202569138313	0.237640948136084
1816	ENSMUSG00000022351	Sqle	0.0014519803737953	0.0123283819321586	0.822311370373159	0.258254410387123	8.45266076958729	0.279404131311936	0.000234807362281361	0.0954468605857708	0.0998082033643196	0.0998082033643196
1817	ENSMUSG00000028651	Ppie	0.00145188676406146	0.0123283819321586	-1.22109981140776	0.383495321732744	5.78067021818605	0.6238078189751	0.0024592718668305	0.218143720819521	0.0775877054350305	0.218143720819521
1818	ENSMUSG00000033147	Slc22a15	0.00145269979494698	0.0123283819321586	-0.950740556149021	0.298602217980324	3.9669096731328	0.344322965980894	0.025859219943313	0.0655791356178473	0.10788570693084	0.10788570693084
1819	ENSMUSG00000071379	Hpcal1	0.00145210130338572	0.0123283819321586	-0.734247215056932	0.230598802440872	6.07231079125264	0.172105968501244	0.00210840165400194	0.0108544441654795	0.0776553098767447	0.0776553098767447
1820	ENSMUSG00000004929	Thop1	0.0014604413377643	0.0123872708412459	-1.12887362187764	0.354720494535956	5.61907859099406	0.533298651343946	0.00252391123493667	0.186216032630813	0.0782536472843427	0.186216032630813
1821	ENSMUSG00000001661	Hoxc6	0.00146141746267022	0.0123887432022187	0.734823036810436	0.230913926187484	5.89454412756994	0.186173686515032	0.00248303505850461	0.0277472373000443	0.0774988269024735	0.0774988269024735
1822	ENSMUSG00000019942	Cdk1	0.00146378626523517	0.0124020134887131	-1.25327971310554	0.393894024904024	7.22498193350654	0.657396015210685	0.00135061667101881	0.231378137611619	0.079731043745383	0.231378137611619
1823	ENSMUSG00000039981	Zc3h12d	0.00146940409352672	0.0124368927232262	2.0393074478402	0.641158753333851	0.935085588597882	1.74093391641689	0.125976680950172	0.490650139514754	0.337751458094668	0.490650139514754
1824	ENSMUSG00000099773	Hmgb1-rs16	0.00146951430505698	0.0124368927232262	-2.42067508794252	0.761066030909042	1.13307445426439	2.45296616850003	0.115022683537524	0.753809571567941	0.313951207205306	0.753809571567941
1825	ENSMUSG00000028568	Btf3l4	0.00147175669511295	0.0124477505732588	-0.733416414654285	0.230619906798735	6.5888361988891	0.195286170396895	0.00194137436666842	0.0404539746478202	0.0778369377511171	0.0778369377511171
1826	ENSMUSG00000030725	Lipt2	0.00147240995962756	0.0124477505732588	-1.03969863663833	0.326942366663149	4.00936767563236	0.452561549851439	0.0120289258970689	0.148308040781882	0.106494043591206	0.148308040781882
1827	ENSMUSG00000040204	Pclaf	0.00147374834190609	0.0124522458423669	-1.73075067540276	0.544294812773104	7.47773769251169	1.25415758197619	0.00254468315405704	0.441840581663505	0.0818267931291871	0.441840581663505
1828	ENSMUSG00000034259	Exosc4	0.00147458361079617	0.0124524875272759	-1.00380643956403	0.315698188858146	6.98066279653143	0.421886626171039	0.00210685285204212	0.147391166820429	0.0786592509712179	0.147391166820429
1829	ENSMUSG00000052962	Mrpl35	0.00147718241853814	0.0124676134472244	-1.29890966375564	0.408574043305554	5.33487681101881	0.706469193014992	0.00500285641416938	0.245396266880403	0.0802219840980031	0.245396266880403
1830	ENSMUSG00000032246	Calml4	0.00148277991885434	0.0125080183646745	1.10816336247224	0.34869475660427	3.52570456519419	0.514313451317706	0.0525293540267043	0.129852695898262	0.125528099464359	0.129852695898262
1831	ENSMUSG00000020448	Rnf185	0.00148808295223703	0.012544157902605	0.748160485399383	0.235492937784795	7.47951768495183	0.218071988209709	0.00133975480345117	0.0613461884912953	0.0818456308163187	0.0818456308163187
1832	ENSMUSG00000037944	Ccr7	0.00148868933585362	0.012544157902605	1.07018284803804	0.336866061692688	3.48615082571837	0.452566515740622	0.0428268703570388	0.0933970262306816	0.127391244923474	0.127391244923474
1833	ENSMUSG00000061669	Rpl34-ps2	0.00149414251116112	0.0125832394679728	-1.34199092451733	0.422565332599494	2.58464528070621	0.729224570471453	0.0864279809408765	0.149750366590863	0.181414209531505	0.181414209531505
1834	ENSMUSG00000017307	Acot8	0.00150486966518348	0.0126625106263789	-0.743356439280147	0.234220754843531	5.81393614713033	0.224203393723794	0.00475467183942719	0.068282521883093	0.0775343711597829	0.0775343711597829
1835	ENSMUSG00000060461	Dppa5a	0.00150519576338701	0.0126625106263789	1.82813230687557	0.576029199217785	0.757984928149157	1.35811742496721	0.137203982602667	0.307167399315529	0.360510474924557	0.360510474924557
[truncated: 13,602 more rows]
