# Supplementary material for: Transcriptional heterogeneity of stemness phenotypes in the ovarian epithelium
Source: Commun Biol. 2021 May 5;4:527. doi: 10.1038/s42003-021-02045-w (PMC8100130; doi:10.1038/s42003-021-02045-w)
Supplement: Supplementary file 10 — Supplementary Data 8 [file 42003_2021_2045_MOESM10_ESM.csv]

	pathway	pval	padj	ES	NES	nMoreExtreme	size	leadingEdge
1	HALLMARK_TNFA_SIGNALING_VIA_NFKB	0.205305571082541	0.45931934550661	-0.241018152779167	-1.11554890767314	8814	164	c("CD44"	"INHBA"	"CDKN1A"	"TUBB2A"	"KLF10"	"CEBPD"	"NINJ1"	"DUSP2"	"TNC"	"HES1"	"CYR61"	"CCND1"	"PTPRE"	"TNFAIP8"	"GADD45B"	"IL18"	"BCL3"	"CXCL10"	"MARCKS"	"BTG3"	"IRF1"	"NFKBIA"	"JUNB"	"FOSB"	"IER2"	"TRIP10"	"SERPINB8"	"PLK2"	"DUSP5"	"CCL20"	"EIF1"	"NFIL3"	"PLAU"	"SERPINE1"	"TRIB1"	"KLF6"	"CEBPB"	"SOD2"	"SPSB1"	"PHLDA1"	"NFE2L2"	"MAP3K8"
MCL1	"DUSP1"	"F3"	"SDC4"	"EHD1")
2	HALLMARK_HYPOXIA	0.420542466423319	0.681465806010789	0.226473757521411	1.01354149182331	24078	169	c("VLDLR"	"HAS1"	"AMPD3"	"RRAGD"	"STC2"	"ATP7A"	"PIM1"	"ENO2"	"CHST3"	"PPFIA4"	"TMEM45A"	"PFKFB3"	"GPC1"	"HS3ST1"	"FOXO3"	"PGAM2"	"B4GALNT2"	"NR3C1"	"GAA"	"RORA"	"KLHL24"	"WISP2"	"VEGFA"	"INHA"	"FOSL2"	"NDST2")
3	HALLMARK_CHOLESTEROL_HOMEOSTASIS	0.861742713261102	0.962461182033126	-0.199634886557089	-0.786321093044556	39528	63	c("LGALS3"	"GNAI1"	"S100A11"	"FABP5"	"ETHE1")
4	HALLMARK_MITOTIC_SPINDLE	0.0446843853820598	0.181428270955377	-0.268851470694024	-1.27037649752738	1882	192	c("FSCN1"	"BIRC5"	"CDC42EP2"	"KIF22"	"OPHN1"	"PLK1"	"NDC80"	"KIF20B"	"INCENP"	"KIF23"	"CDK1"	"NUSAP1"	"KIF2C"	"SAC3D1"	"CCNB2"	"CENPF"	"TPX2"	"SPTAN1"	"SMC4"	"CYTH2"	"BIN1"	"MARCKS"	"DLGAP5"	"CENPE"	"SORBS2"	"LMNB1"	"KNTC1"	"SYNPO"	"FBXO5"	"GSN"	"TTK"	"RACGAP1"	"AURKA"	"MYH10"	"TUBGCP2"	"ESPL1"	"UXT"	"FLNA"	"BRCA2"	"CAPZB"	"RALBP1"	"CEP250"
5	HALLMARK_WNT_BETA_CATENIN_SIGNALING	0.118212915540604	0.331067376113416	0.379302831363845	1.30251045297798	6254	38	c("FRAT1"	"FZD1"	"NOTCH4"	"JAG2"	"MAML1"	"AXIN2"	"HDAC11"	"PTCH1"	"WNT6"	"ADAM17"	"NUMB"	"JAG1"	"HEY1"	"WNT5B"	"DLL1"	"DVL2")
6	HALLMARK_TGF_BETA_SIGNALING	0.906949097589971	0.977095022274705	-0.194979843507501	-0.741207298090484	41959	53	c("KLF10"	"ENG"	"ID3"	"ARID4B"	"FKBP1A"	"PPP1CA"	"THBS1")
7	HALLMARK_IL6_JAK_STAT3_SIGNALING	0.970586319925326	0.99707144906808	-0.171702322178011	-0.667741328200114	44711	59	c("CD44"	"CD38"	"CNTFR"	"IL10RB"	"CXCL10"	"IRF1"	"TNFRSF12A"	"BAK1"	"IL2RG"	"PTPN2"	"FAS"	"IL2RA"	"MAP3K8"	"CXCL1"	"HAX1"	"LTBR"	"IL3RA")
8	HALLMARK_DNA_REPAIR	2.28869612981484e-05	0.000587032157846369	-0.552321256620736	-2.47780273129725	0	133	c("TYMS"	"DUT"	"BOLA2"	"SNAPC5"	"MRPL40"	"LIG1"	"POLR2F"	"UPF3B"	"POLR2K"	"RFC4"	"PRIM1"	"POLR2H"	"POLD1"	"POLR2I"	"GTF2F1"	"PCNA"	"RBX1"	"ADA"	"NME4"	"RFC2"	"EDF1"	"TAF10"	"TAF12"	"POLR2D"	"RFC3"	"GPX4"	"AK1"	"SAC3D1"	"GTF2H5"	"POLR2J"	"NME3"	"FEN1"	"UMPS"	"NME1"	"RPA2"	"POLR2E"	"ERCC1"	"SF3A3"	"AAAS"	"PDE6G"	"IMPDH2"	"BCAM"
VPS28	"TARBP2"	"RFC5"	"GTF2A2"	"GUK1"	"POLE4"	"POLL"	"POLD3"	"DAD1"	"TAF9"	"POLD4"	"EIF1B"	"POLR2C"	"USP11"	"POLR3C"	"VPS37D"	"POLA1")
9	HALLMARK_G2M_CHECKPOINT	2.37304224015187e-05	0.000587032157846369	-0.525390169385641	-2.48257270639615	0	192	c("SLC38A1"	"HIST1H2BK"	"CDKN3"	"UBE2C"	"STMN1"	"SNRPD1"	"HN1"	"HMGN2"	"BIRC5"	"MYBL2"	"HMGB3"	"CKS2"	"GINS2"	"NASP"	"KIF22"	"EXO1"	"MCM3"	"PLK1"	"CENPA"	"NDC80"	"CDC20"	"CCND1"	"E2F1"	"KIF20B"	"INCENP"	"AURKB"	"UCK2"	"KIF23"	"CCNA2"	"MKI67"	"CKS1B"	"TACC3"	"UBE2S"	"CDK1"	"MAD2L1"	"POLE"	"NUSAP1"	"KIF2C"	"CCNB2"	"CENPF"	"TPX2"	"BCL3"
MARCKS	"CENPE"	"LMNB1"	"FBXO5"	"HMGA1"	"CDKN2C"	"POLA2"	"EZH2"	"PURA"	"HSPA8"	"TTK"	"RACGAP1"	"AURKA"	"TMPO"	"ORC6"	"NOLC1"	"CDC6"	"KPNA2"	"ESPL1"	"BRCA2"	"NCL"	"PRC1"	"SUV39H1"	"HNRNPD"	"PRIM2"	"SMC2"	"RBL1"	"KIF15"	"H2AFV"	"BUB3"	"CDK4"	"RAD54L"	"TRA2B"	"PLK4"	"NUP50"	"SFPQ"	"ODC1"	"DBF4"	"ODF2"	"ARID4A"	"DKC1"	"TRAIP"	"TOP2A"	"HMMR"	"BARD1"	"MNAT1"	"KIF5B"	"CHAF1A")
10	HALLMARK_APOPTOSIS	0.000916275340739892	0.00992951995128149	-0.362124181123456	-1.62620767561815	39	134	c("CD44"	"LGALS3"	"CDKN1A"	"PMAIP1"	"IGFBP6"	"LMNA"	"ANXA1"	"TIMP1"	"TXNIP"	"F2R"	"CD38"	"HMGB2"	"KRT18"	"HSPB1"	"CCND1"	"GADD45B"	"GPX4"	"IL18"	"FEZ1"	"MGMT"	"SPTAN1"	"PAK1"	"EMP1"	"TSPO"	"GPX1"	"CDC25B"	"CASP8"	"GSN"	"BTG3"	"SOD1"	"ISG20"	"IRF1"	"TNFRSF12A"	"TIMP2"	"DAP3")
11	HALLMARK_NOTCH_SIGNALING	0.723280262055306	0.888617848386659	0.255658901951054	0.831880672797309	37977	30	c("NOTCH3"	"WNT5A"	"FZD7"	"FZD1"	"FBXW11"	"NOTCH2"	"DTX1"	"JAG1"	"FZD5"	"DLL1"	"MAML2")
12	HALLMARK_ADIPOGENESIS	0.292178547006532	0.569298649517137	-0.228170030450232	-1.06545550922108	12390	176	c("PHYH"	"ITGA7"	"CHCHD10"	"NDUFB7"	"ACADL"	"NDUFA5"	"ETFB"	"ARL4A"	"GPX4"	"AGPAT3"	"PQLC3"	"QDPR"	"COX7B"	"SCP2"	"UQCR11"	"NMT1"	"FAH"	"ATP5O"	"SOD1"	"CDKN2C"	"NDUFAB1"	"HADH"	"NDUFS3"	"REEP5"	"ECH1"	"MRAP"	"UQCR10"	"UQCRQ"	"HSPB8"	"SDHB"	"SUCLG1"	"AK2"	"TKT"	"DNAJC15"	"MDH2"	"COX8A"	"TST"	"DDT"	"AIFM1"	"CYC1"	"GRPEL1"	"CAT"
13	HALLMARK_ESTROGEN_RESPONSE_EARLY	0.0126145382553393	0.073154814394396	0.319079799334296	1.41955573819704	719	162	c("GREB1"	"GFRA1"	"ADCY9"	"KRT15"	"LAD1"	"NRIP1"	"STC2"	"SLC1A4"	"SLC26A2"	"MREG"	"ADCY1"	"RPS6KA2"	"FAM134B"	"PTGES"	"MED13L"	"IGFBP4"	"WISP2"	"ELF1"	"CYP26B1"	"CBFA2T3"	"MAPT"	"AFF1"	"GJA1"	"SEMA3B"	"SLC19A2"	"MLPH"	"WFS1"	"ABAT"	"KLF4"	"KCNK5"	"UGCG"	"JAK2"	"TIPARP"	"WWC1"	"ELOVL5"	"XBP1"	"MYBL1"	"SLC37A1"	"HR"	"B4GALT1"	"AQP3"	"AMFR"
ABCA3	"KAZN"	"REEP1"	"MUC1"	"TOB1"	"FDFT1"	"INHBB"	"SCARB1")
14	HALLMARK_ESTROGEN_RESPONSE_LATE	0.511668167024444	0.74943338521041	-0.214219338950325	-0.977001448284531	22166	149	c("IDH2"	"CD44"	"RNASEH2A"	"SLC29A1"	"FABP5"	"GINS2"	"ASS1"	"DUSP2"	"CKB"	"NXT1"	"CDC20"	"CCND1"	"ETFB"	"BLVRB"	"IMPA2"	"PLAC1"	"ARL3"	"PTPN6"	"MOCS2"	"EMP2"	"KIF20A"	"CXCL12"	"BTG3"	"LSR"	"ISG20"	"GALE"	"CDC6"	"PERP"	"CPE"	"COX6C"	"DCXR"	"HSPB8")
15	HALLMARK_ANDROGEN_RESPONSE	0.699845271684718	0.873444474647585	0.218226330532977	0.881514226333234	38445	87	c("SGK1"	"CAMKK2"	"SLC38A2"	"SLC26A2"	"MAK"	"DNAJB9"	"ACSL3"	"HSD17B14"	"GPD1L"	"MERTK"	"DHCR24"	"SORD"	"ZBTB10"	"ZMIZ1"	"ELOVL5"	"HMGCR"	"PTPN21"	"MAP7"	"APPBP2"	"B4GALT1")
16	HALLMARK_MYOGENESIS	0.0819272068051876	0.263038387042346	-0.265723986551105	-1.22404057915722	3524	159	c("DTNA"	"FXYD1"	"FHL1"	"CDKN1A"	"ITGA7"	"IGFBP7"	"KCNH1"	"CRYAB"	"MYL6B"	"CKB"	"CHRNA1"	"PDLIM7"	"MYLPF"	"COX7A1"	"ANKRD2"	"GADD45B"	"MYL4"	"AK1"	"ENO3"	"TAGLN"	"SPTAN1"	"EPHB3"	"HSPB2"	"TPM3"	"RIT1"	"SH3BGR"	"CNN3"	"CASQ1"	"BIN1"	"MEF2C"	"PTP4A3"	"GSN")
17	HALLMARK_PROTEIN_SECRETION	0.358726590402292	0.628143095585783	0.256707933873726	1.04929909171242	19786	93	c("ATP7A"	"CLCN3"	"GALC"	"SCRN1"	"ABCA1"	"ATP1A1"	"VPS4B"	"ARFGEF1"	"SCAMP1"	"ARFGEF2"	"STAM"	"CLN5"	"SGMS1"	"LAMP2"	"IGF2R"	"STX7"	"CLTC"	"DOPEY1"	"KIF1B"	"BNIP3"	"GOLGA4"	"EGFR"	"AP2B1"	"GLA"	"ARCN1"	"ADAM10"	"RPS6KA3"	"MON2"	"STX16"	"TMX1"	"YKT6")
18	HALLMARK_INTERFERON_ALPHA_RESPONSE	0.675835532102023	0.858596276974603	-0.221202111305932	-0.892795776609985	30736	72	c("ISG15"	"TXNIP"	"GMPR"	"PSME2"	"BST2"	"IFITM2"	"CXCL10"	"CASP8"	"PSMA3"	"ISG20"	"IRF1"	"PSME1"	"B2M"	"IFI35"	"NMI"	"MOV10"	"IFI30"	"IRF7"	"IFIT3"	"CD47"	"TRIM5")
19	HALLMARK_INTERFERON_GAMMA_RESPONSE	0.434965904902322	0.692020911840421	-0.222121784576042	-1.00672181022799	18880	143	c("VAMP5"	"CDKN1A"	"LYSMD2"	"ISG15"	"TXNIP"	"XAF1"	"CD38"	"METTL7B"	"PSMA2"	"ARL4A"	"IFIT1"	"PSMB10"	"PTPN6"	"VAMP8"	"SRI"	"PSME2"	"BST2"	"IFITM2"	"CXCL10"	"CASP8"	"SAMHD1"	"PSMB2"	"PSMA3"	"IFNAR2"	"ISG20"	"VCAM1"	"IRF1"	"PSME1")
20	HALLMARK_APICAL_JUNCTION	0.475020322842875	0.721468840763701	-0.215259414781744	-0.990510081938505	20451	158	c("NEXN"	"GAMT"	"FSCN1"	"MYL9"	"VCAN"	"PFN1"	"SDC3"	"GNAI1"	"ACTG2"	"CNN2"	"CADM3"	"RRAS"	"GTF2F1"	"ACTB"	"BAIAP2"	"NRTN"	"HRAS")
21	HALLMARK_APICAL_SURFACE	0.853096066465142	0.958444565731379	0.225138863733098	0.744204172069422	44871	32	c("DCBLD2"	"AFAP1L2"	"SHROOM2"	"GAS1"	"ATP6V0A4"	"ADIPOR2"	"B4GALT1"	"ADAM10"	"MDGA1"	"TMEM8B"	"EFNA5"	"NCOA6")
22	HALLMARK_HEDGEHOG_SIGNALING	0.0180465471194201	0.0943739005153925	0.496782576151432	1.6041088089981	945	29	c("GLI1"	"VLDLR"	"CRMP1"	"RTN1"	"ETS2"	"VEGFA"	"NRP1"	"SLIT1"	"PTCH1")
23	HALLMARK_COMPLEMENT	0.47235593940252	0.719683617581907	0.227482273928395	0.990476184618258	26689	139	c("CTSH"	"GNG2"	"MMP8"	"PIM1"	"CPM"	"DOCK4"	"PIK3R5"	"HSPA1A"	"VCPIP1"	"LIPA"	"CTSB"	"NOTCH4"	"PLAT"	"SPOCK2"	"LCK"	"CTSO"	"CD46"	"DYRK2"	"DGKG"	"CASP4"	"DUSP6"	"PLA2G7"	"C2"	"JAK2"	"CD55"	"LAMP2"	"F8"	"GNGT2"	"HSPA5"	"GP1BA"	"COL4A2"	"MMP13"	"ZEB1"	"ACTN2"	"ZFPM2"	"FYN"	"OLR1"	"DGKH"	"ADAM9"	"HPCAL4")
24	HALLMARK_UNFOLDED_PROTEIN_RESPONSE	0.724909747292419	0.89007887641033	-0.203428713609542	-0.887661795161086	32127	111	c("TUBB2A"	"POP4"	"NOP56"	"BANF1"	"RPS14"	"CKS1B"	"IFIT1"	"NHP2"	"H2AFX"	"EXOSC4"	"EXOSC9"	"EXOSC2"	"LSM4"	"RRP9"	"EIF4A1"	"EXOSC10"	"NOLC1"	"PAIP1"	"ZBTB17"	"EIF4A3"	"DCP2"	"EXOSC1"	"TATDN2"	"SKIV2L2"	"SEC11A"	"SPCS1"	"CEBPB"	"EXOSC5"	"NFYB"	"GEMIN4"	"NOP14"	"YIF1A"	"BAG3"	"DKC1"	"CXXC1"	"KIF5B")
25	HALLMARK_PI3K_AKT_MTOR_SIGNALING	0.351313320825516	0.621955684888737	-0.245886206980965	-1.04896277770565	15728	97	c("CDKN1A"	"NGF"	"PFN1"	"GNA14"	"PLCB1"	"CAMK4"	"E2F1"	"HRAS"	"CDK1"	"UBE2N"	"NFKBIB"	"CFL1"	"RIT1"	"PPP1CA"	"CSNK2B"	"ARPC3"	"TRAF2")
26	HALLMARK_MTORC1_SIGNALING	0.423434535104364	0.682191086936808	-0.214493299551156	-1.0093172481581	17851	187	c("CDKN1A"	"MTHFD2L"	"DHFR"	"RRM2"	"POLR3G"	"PLK1"	"PDAP1"	"EEF1E1"	"UCHL5"	"GLRX"	"GAPDH"	"EIF2S2"	"NFKBIB"	"PSMC4"	"RIT1"	"QDPR"	"PSMG1"	"CCNF"	"FKBP2"	"NMT1"	"STIP1"	"PSMA3"	"ENO1"	"RRP9"	"HSPE1"	"LDHA"	"ARPC5L"	"RPA1"	"AURKA"	"PSMB5"	"PSMD14"	"UFM1"	"TES"	"TOMM40"	"PPA1"	"MCM4"	"PPIA"	"PSMA4"	"PGK1"	"TPI1"	"CACYBP"	"TUBA4A"
27	HALLMARK_E2F_TARGETS	2.37546618523885e-05	0.000587032157846369	-0.615850055336639	-2.91454715677333	0	194	c("MXD3"	"CDKN3"	"CDKN1A"	"STMN1"	"RNASEH2A"	"CCNE1"	"DUT"	"HN1"	"DEK"	"SPC24"	"BIRC5"	"PSMC3IP"	"MYBL2"	"HMGB3"	"CKS2"	"LIG1"	"NASP"	"EXOSC8"	"DCTPP1"	"RANBP1"	"KIF22"	"MCM3"	"RRM2"	"HMGB2"	"GINS1"	"CDCA8"	"POLD1"	"PLK1"	"NOP56"	"TRIP13"	"CDKN2A"	"CDC20"	"PCNA"	"TK1"	"NAA38"	"AURKB"	"TIPIN"	"MKI67"	"CKS1B"	"DSCC1"	"RFC2"	"TACC3"
PA2G4	"NME1"	"MCM6"	"E2F8"	"RPA2"	"H2AFZ"	"ASF1B"	"CDC25B"	"DLGAP5"	"CENPE"	"NCAPD2"	"LMNB1"	"GINS4"	"SNRPB"	"MELK"	"HMGA1"	"TCF19"	"CDKN2C"	"POLA2"	"EZH2"	"HELLS"	"RPA1"	"PHF5A"	"RACGAP1"	"AURKA"	"TMPO"	"ORC6"	"RAD51AP1"	"XRCC6"	"POLD2"	"NOLC1"	"KPNA2"	"ESPL1"	"RPA3"	"SSRP1"	"ASF1A"	"CDCA3"	"MCM4"	"LUC7L3"	"BRCA2"	"LYAR"	"POP7"	"AK2"	"SUV39H1"	"MCM7"	"PSIP1"	"HNRNPD"	"PRIM2"	"WDR90"	"SLBP"
28	HALLMARK_MYC_TARGETS_V1	2.38180302488984e-05	0.000587032157846369	-0.597295219423465	-2.83221304081478	0	197	c("TYMS"	"SNRPD1"	"DUT"	"LSM7"	"DEK"	"SNRPD2"	"RANBP1"	"SNRPA1"	"RFC4"	"SNRPG"	"NOP56"	"RPL22"	"CDC20"	"PCNA"	"SNRPB2"	"HDDC2"	"PSMA7"	"CCNA2"	"PSMA2"	"MAD2L1"	"RPS10"	"EIF2S2"	"PRDX4"	"TXNL4A"	"NHP2"	"SNRPD3"	"PRPF31"	"CCT3"	"RPS5"	"MCM5"	"PSMC4"	"RPL14"	"U2AF1"	"PA2G4"	"NME1"	"AIMP2"	"NOP16"	"RPL34"	"MCM6"	"CDC45"	"H2AFZ"	"RPL18"
RPS2	"RRP9"	"EIF4A1"	"HSPE1"	"LDHA"	"SET"	"XRCC6"	"SSBP1"	"HNRNPA1"	"POLD2"	"NOLC1"	"SSB"	"SRM"	"UBE2E1"	"PSMD14"	"KPNA2"	"RRM1"	"ERH"	"SERBP1"	"MCM4"	"PPIA"	"GLO1"	"PSMA4"	"PSMA6"	"SRSF7"	"COX5A"	"EIF3D"	"RUVBL2"	"PSMA1"	"HDGF"	"MCM7"	"TUFM"	"TRIM28"	"PGK1"	"EEF1B2"	"HNRNPD"	"KARS"	"PSMD7"	"EIF1AX"	"PABPC4"	"VDAC3"	"HSP90AB1"	"PTGES3"	"CYC1"	"RAN"	"DDX18"	"CBX3"	"BUB3"	"PSMD8"	"CDK4"
MRPL23	"CLNS1A"	"POLE3"	"CCT5"	"PWP1"	"NAP1L1"	"RPS3"	"ACP1"	"RSL1D1"	"AP3S1"	"PSMD3"	"PSMC6"	"RPLP0"	"TCP1"	"PPM1G"	"CDK2"	"EIF3B"	"PSMD1"	"CNBP"	"HNRNPC"	"PRDX3"	"NPM1"	"MCM2"	"APEX1"	"HNRNPA2B1"	"EIF4H")
29	HALLMARK_MYC_TARGETS_V2	2.17150550476645e-05	0.000587032157846369	-0.553391176447681	-2.14354851110591	0	58	c("DUSP2"	"DCTPP1"	"PLK1"	"NOP56"	"MAP3K6"	"MRTO4"	"GRWD1"	"MYBBP1A"	"MCM5"	"PA2G4"	"AIMP2"	"NOP16"	"RRP9"	"HSPE1"	"TCOF1"	"NOLC1"	"PPAN"	"SRM"	"MCM4"	"WDR74"	"NOC4L"	"UTP20"	"DDX18"	"CBX3"	"MPHOSPH10"	"CDK4"	"EXOSC5"	"PLK4"	"TMEM97"	"RABEPK"	"UNG"	"NOP2"	"SLC29A2"	"NPM1"	"LAS1L"	"SUPV3L1"	"FARSA")
30	HALLMARK_EPITHELIAL_MESENCHYMAL_TRANSITION	0.3451085528045	0.616369443714222	0.235382036829974	1.04805880279017	19694	163	c("LUM"	"THBS2"	"COL6A3"	"WNT5A"	"MSX1"	"LAMA3"	"PRRX1"	"CDH11"	"QSOX1"	"ITGA2"	"FMOD"	"ENO2"	"NID2"	"GPC1"	"SNAI2"	"WIPF1"	"CRLF1"	"PFN2"	"GEM"	"IGFBP4"	"PDGFRB"	"GPX7"	"TGFBR3"	"VEGFA"	"PLOD1"	"GJA1")
31	HALLMARK_INFLAMMATORY_RESPONSE	0.146903692127369	0.377949786773734	0.273701268854777	1.18367272193023	8271	133	c("SLC4A4"	"CMKLR1"	"LPAR1"	"FPR1"	"CYBB"	"CCRL2"	"LY6E"	"AQP9"	"TNFSF15"	"PIK3R5"	"DCBLD2"	"SLC7A1"	"HIF1A"	"TNFSF9"	"ITGB8"	"ATP2C1"	"GABBR1"	"ATP2A2"	"CCR7"	"RGS16"	"ABCA1"	"LCK"	"AXL"	"CCL7"	"IL1R1"	"SLC1A2"	"CD55"	"GP1BA"	"TNFSF10"	"CD40"	"LDLR"	"PTGER4"	"SLC11A2"	"ACVR2A"	"NAMPT"	"KIF1B"	"SPHK1"	"OLR1"	"TLR2"	"IL10"	"APLNR"	"TAPBP"
32	HALLMARK_XENOBIOTIC_METABOLISM	0.320655726121288	0.599420325195645	0.242719167744523	1.06240125778673	18151	144	c("SLC6A12"	"NDRG2"	"LEAP2"	"BCAT1"	"ESR1"	"ENPEP"	"AQP9"	"LPIN2"	"ETS2"	"PTGES"	"ITIH4"	"IGFBP4"	"ABCC2"	"SLC46A3"	"ARG2"	"ATP2A2"	"MARCH6"	"PTGDS"	"VNN1"	"NPC1"	"ACOX2"	"ABCD2"	"ACOX3"	"GSTT2"	"IL1R1"	"SLC6A6"	"ELOVL5")
33	HALLMARK_FATTY_ACID_METABOLISM	0.171199927042247	0.412815591711311	-0.257587465584171	-1.15051172032359	7508	129	c("S100A10"	"CBR3"	"BLVRA"	"MAOA"	"ACADL"	"HSP90AA1"	"CCDC58"	"EPHX1"	"MCEE"	"ENO3"	"PRDX6"	"MIF"	"LGALS1"	"ALDH1A1"	"NCAPH2"	"BCKDHB"	"H2AFZ"	"HADH"	"LDHA"	"PSME1"	"YWHAH"	"NTHL1"	"ECH1"	"GRHPR"	"GPD1"	"ADSL"	"ADH7"	"HSD17B10"	"SUCLG1"	"ECI1"	"MDH2"	"ACOT8"	"ACADVL"	"UGDH"	"SMS"	"CBR1"	"ALAD"	"ERP29"	"BPHL"	"IDH3G"	"CPT2"	"ODC1"
34	HALLMARK_OXIDATIVE_PHOSPHORYLATION	2.37366184813311e-05	0.000587032157846369	-0.572203491157121	-2.70117378986385	0	191	c("IDH2"	"PHYH"	"CYB5A"	"POLR2F"	"MRPS15"	"ATP5E"	"COX7C"	"NQO2"	"NDUFB7"	"UQCRB"	"NDUFS6"	"NDUFA5"	"FXN"	"ETFB"	"NDUFA2"	"MRPL35"	"MRPS11"	"NDUFC1"	"ATP5J"	"NDUFA3"	"GPX4"	"NDUFB4"	"TIMM13"	"NDUFV2"	"NDUFS8"	"NDUFB2"	"ATP5J2"	"ATP5D"	"NDUFS7"	"TIMM50"	"CYCS"	"TIMM10"	"UQCRFS1"	"MRPL11"	"MRPL34"	"COX7B"	"NDUFS4"	"ATP5G3"	"MRPS12"	"MRPS22"	"UQCR11"	"TIMM17A"
NDUFS3	"FDX1"	"NDUFA4"	"ECH1"	"COX7A2"	"UQCR10"	"TOMM22"	"ATP5B"	"UQCRQ"	"COX17"	"UQCRH"	"NDUFC2"	"COX6C"	"NDUFB5"	"HSD17B10"	"SDHB"	"SUCLG1"	"SLC25A4"	"NDUFV1"	"NDUFA6"	"ATP5C1"	"COX5A"	"ECI1"	"MDH2"	"COX8A"	"ACADVL"	"SURF1"	"LDHB"	"AIFM1"	"ATP5G1"	"VDAC3"	"ATP5F1"	"PDK4"	"NDUFS2"	"CYC1"	"GRPEL1"	"NDUFA1"	"MRPS30"	"NDUFB8"	"MTRF1"	"ATP6V0C"	"IDH3A"	"ATP5H"	"TIMM9"	"COX10"	"COX7A2L"	"BAX"	"IDH3G"	"NDUFB6"	"SLC25A5"
35	HALLMARK_GLYCOLYSIS	0.145685697469099	0.376482939151664	-0.247921488397561	-1.15497569660858	6187	173	c("B4GALT2"	"CD44"	"NOL3"	"STMN1"	"VCAN"	"SDC3"	"CYB5A"	"NASP"	"ARPP19"	"CENPA"	"FAM162A"	"LCT"	"CDK1"	"CLDN3"	"GLRX"	"GALK1"	"MIF"	"PSMC4"	"NDUFV3"	"PGLS"	"KIF20A"	"CHST12"	"TKTL1"	"ENO1"	"SOD1"	"ISG20"	"LDHA"	"GALE"	"AURKA"	"PYGB"	"PKP2"	"SPAG4"	"PPIA"	"SOX9"	"ANG"	"AKR1A1"	"PGK1"	"MDH2"	"TPI1"	"TPST1"	"NANP"	"STC1"
EFNA3)
36	HALLMARK_REACTIVE_OXIGEN_SPECIES_PATHWAY	0.000191526036900683	0.0026374506648089	-0.554345945776994	-2.01647445929611	8	43	c("PRDX2"	"HHEX"	"PDLIM1"	"TXNRD2"	"GPX4"	"GLRX"	"NDUFB4"	"PRDX4"	"PRDX6"	"SRXN1"	"ATOX1"	"MSRA"	"SOD1"	"GLRX2"	"CDKN2D"	"JUNB"	"GCLM"	"NDUFA6"	"NQO1"	"GSR"	"NDUFS2"	"CAT"	"SOD2")
37	HALLMARK_P53_PATHWAY	0.00768940466081706	0.0512362615013342	-0.305263040375278	-1.42394111688664	325	175	c("TM4SF1"	"CDKN1A"	"S100A10"	"OSGIN1"	"H2AFJ"	"NINJ1"	"TXNIP"	"F2R"	"PMM1"	"CDKN2A"	"RPL36"	"PCNA"	"RPS27L"	"FAM162A"	"PTPRE"	"BAIAP2"	"PHLDA3"	"ADA"	"HINT1"	"EPHX1"	"HRAS"	"AK1"	"TAX1BP3"	"RPS12"	"VAMP8"	"TCHH"	"RPL18"	"S100A4"	"HDAC3"	"RRP8"	"PERP"	"TRAF4"	"BAK1"	"CD82"	"DEF6"	"DCXR"	"TRIAP1"	"CCND2"	"PLK2"	"DNTTIP2"	"CCND3"	"PLXNB2"
38	HALLMARK_UV_RESPONSE_UP	0.151078478464741	0.383805380536929	-0.260676654191153	-1.1664138388693	6604	131	c("IGFBP2"	"CLTB"	"CCNE1"	"MAOA"	"AP2S1"	"RFC4"	"POLR2H"	"PDAP1"	"EPHX1"	"TYRO3"	"FEN1"	"H2AFX"	"TCHH"	"PSMC3"	"CDC34"	"NXF1"	"LYN"	"STIP1"	"MMP14"	"BTG3"	"IRF1"	"NFKBIA"	"BAK1"	"JUNB"	"NPTXR"	"PPP1R2"	"FOSB"	"CLCN2"	"SLC25A4"	"CCND3"	"TST"	"TUBA4A"	"GRPEL1"	"PRPF3"	"SOD2"	"MRPL23"	"FKBP4"	"POLE3"	"UROD"	"FGF18"	"NR4A1"	"SPR"
39	HALLMARK_UV_RESPONSE_DN	0.00342830751740799	0.0281593668700172	0.359499525211269	1.55295967214891	192	132	c("IGFBP5"	"MAGI2"	"LPAR1"	"PRKAR2B"	"VLDLR"	"ARHGEF9"	"MGLL"	"FZD2"	"NR1D2"	"PTPRM"	"SNAI2"	"SLC7A1"	"IRS1"	"AKT3"	"PIK3R3"	"ATP2C1"	"NR3C1"	"SYNE1"	"CDON"	"PDGFRB"	"TGFBR3"	"NRP1"	"GJA1"	"TGFBR2"	"BMPR1A"	"PRKCE"	"ZMIZ1"	"PHF3"	"GCNT1"	"RASA2"	"DLG1"	"PTPN21"	"LDLR"	"CITED2"	"ACVR2A"	"ADD3"	"CDC42BPA"	"RUNX1"	"WDR37"	"PTEN"	"NOTCH2"	"FYN"
DYRK1A)
40	HALLMARK_ANGIOGENESIS	0.431614542536729	0.6895450200183	0.317799499694738	1.01699389853654	22591	28	c("LUM"	"MSX1"	"VEGFA"	"NRP1"	"JAG2")
41	HALLMARK_HEME_METABOLISM	0.858366767699774	0.961240957627326	0.187477115993921	0.834067892561812	48992	162	c("RHD"	"FN3K"	"MBOAT2"	"SLC6A9"	"CLCN3"	"LPIN2"	"FOXO3"	"NR3C1"	"CTSB"	"CTNS"	"MARCH8"	"ALDH6A1"	"TNS1"	"SLC25A37"	"TFDP2"	"SLC7A11"	"ARHGEF12"	"MFHAS1"	"XPO7"	"SPTB"	"LAMP2"	"VEZF1"	"CCDC28A"	"BACH1"	"TRAK2"	"CDC27"	"SLC11A2"	"NARF"	"AQP3"	"GCLC"	"KLF3"	"ENDOD1"	"DCAF10"	"EPOR"	"KHNYN"	"TMCC2"	"NFE2L1"	"SLC6A8"	"RNF19A"	"PICALM"	"PPOX"	"SEC14L1"
42	HALLMARK_COAGULATION	0.556121314537288	0.782298914083312	-0.22700088434488	-0.951412516886448	25010	88	c("CRIP2"	"ANXA1"	"TIMP1"	"MMP11"	"S100A13"	"KLKB1"	"F2RL2"	"HTRA1"	"S100A1"	"CSRP1"	"DCT"	"APOC1"	"THBS1"	"MMP14"	"GSN"	"CAPN2"	"SH2B2"	"ANG"	"GNB2"	"CLU"	"DUSP14"	"PLAU")
43	HALLMARK_IL2_STAT5_SIGNALING	0.897828359075601	0.974123109909191	-0.179313280568657	-0.825104966529835	38655	158	c("CD44"	"MAP6"	"CCNE1"	"DHRS3"	"UCK2"	"ARL4A"	"GADD45B"	"GPX4"	"F2RL2"	"NCS1"	"ENO3"	"S100A1"	"UMPS"	"GSTO1"	"EMP1"	"CXCL10"	"AGER"	"FAH"	"SPP1"	"BATF3"	"CDC6"	"SYNGR2"	"RNH1"	"CCND2"	"DCPS"	"CCND3"	"ECM1"	"NFIL3"	"SYT11"	"ICOS"	"ADAM19"	"PTRH2"	"ALCAM"	"KLF6"	"TTC39B"	"CTSZ"	"ODC1"	"LRRC8C"	"PHLDA1"	"PLIN2"	"IL2RA"	"MAP3K8"
CSF1	"CD81"	"HOPX"	"TNFRSF21"	"AHCY")
44	HALLMARK_BILE_ACID_METABOLISM	0.536226607441928	0.767287626345806	0.237627281344364	0.957884153245633	29455	86	c("CYP7B1"	"DIO2"	"HSD17B11"	"ABCA9"	"AQP9"	"EFHC1"	"ABCA6"	"ABCA1"	"NPC1"	"LCK"	"ABCG4"	"ABCA5"	"ABCD2"	"SLC23A2"	"DHCR24"	"PEX11G"	"PNPLA8"	"ISOC1"	"SLC23A1"	"ABCA4"	"NEDD4"	"FADS2"	"IDH1"	"PEX26"	"PEX7"	"HACL1")
45	HALLMARK_PEROXISOME	0.940352823699101	0.988382953048076	-0.179052623427376	-0.743957028830625	42376	84	c("IDH2"	"GSTK1"	"DHRS3"	"HRAS"	"ALDH1A1"	"TSPO"	"SCP2"	"PRDX5"	"ERCC1"	"SOD1"	"FIS1"	"YWHAH"	"ECH1"	"SLC25A17")
46	HALLMARK_ALLOGRAFT_REJECTION	0.608281846265673	0.817549090283063	-0.213186482661978	-0.936070714627071	26778	116	c("INHBA"	"TIMP1"	"F2R"	"CDKN2A"	"CD3D"	"RPL39"	"IL18"	"UBE2N"	"PSMB10"	"RPS19"	"BCL3"	"PTPN6"	"NME1"	"CD79A"	"ETS1"	"EIF5A"	"RPS9"	"LYN"	"IFNAR2"	"TRAF2"	"RPL9"	"B2M"	"TPD52"	"FLNA"	"GLMN"	"IL2RG"	"CCND2"	"EIF3D"	"CCND3")
47	HALLMARK_SPERMATOGENESIS	0.657897660363943	0.846421922914291	-0.216210206774715	-0.908319933921501	29609	89	c("DDX4"	"CDKN3"	"TNNI3"	"CAMK4"	"RFC4"	"HOXB1"	"MLF1"	"ARL4A"	"CDK1"	"KIF2C"	"CCNB2"	"PSMG1"	"TKTL1"	"EZH2"	"TTK"	"AURKA"	"CNIH2"	"SEPT4"	"GSTM3"	"SPATA6"	"NCAPH"	"NPHP1"	"VDAC3"	"PEBP1"	"OAZ3"	"TALDO1"	"DBF4"	"PRKAR2A"	"TSN"	"ACE"	"HSPA2"	"PARP2"	"GAPDHS"	"NEK2")
48	HALLMARK_KRAS_SIGNALING_UP	0.0702428146679881	0.239062112292443	0.292080110116204	1.27174037816169	3968	139	c("SCG5"	"ANO1"	"RELN"	"CMKLR1"	"MAFB"	"PRRX1"	"CIDEA"	"NAP1L2"	"ITGA2"	"ITGB2"	"F2RL1"	"BTBD3"	"AVL9"	"DCBLD2"	"TSPAN7"	"TOR1AIP2"	"HKDC1"	"NRP1"	"PLAT"	"RGS16"	"FGF9"	"SEMA3B"	"GPNMB"	"PEG3"	"KLF4"	"PTGS2"	"DUSP6"	"MMP10"	"MPZL2"	"KIF5C"	"ADAM17"	"EPHB2"	"MAP7"	"ALDH1A2"	"STRN"	"PTPRR"	"USP12")
49	HALLMARK_KRAS_SIGNALING_DN	0.0334523551900743	0.147764380152916	0.332915046585911	1.38608684022497	1854	104	c("SLC6A14"	"SHOX2"	"GPRC5C"	"NOS1"	"PDE6B"	"FGFR3"	"FGF16"	"THRB"	"KRT15"	"TEX15"	"SGK1"	"HSD11B2"	"SLC16A7"	"HTR1D"	"SPTBN2"	"CPEB3"	"CLSTN3"	"PLAG1"	"ALOX12B"	"THNSL2"	"KCND1"	"SKIL"	"ABCG4")
50	HALLMARK_PANCREAS_BETA_CELLS	0.261657629744384	0.533179607096727	0.389278537618693	1.1608281268565	13511	21	c("ABCC8"	"MAFB"	"AKT3"	"G6PC2"	"FOXO1")
51	KEGG_GLYCOLYSIS_GLUCONEOGENESIS	0.706104682025693	0.877985108713065	-0.240812842282687	-0.856513291503419	33253	39	c("GAPDH"	"ENO3"	"ENO1"	"LDHA"	"ADH7"	"AKR1A1"	"PGK1"	"TPI1"	"LDHB"	"ALDH3B1"	"ADH5"	"ALDH1A3"	"ALDH2"	"ALDH7A1"	"PGAM1"	"BPGM")
52	KEGG_CITRATE_CYCLE_TCA_CYCLE	0.349969733024401	0.620522230675226	-0.33286018598437	-1.07255903506757	16765	26	c("IDH2"	"SDHB"	"SUCLG1"	"MDH2"	"IDH3A"	"IDH3G"	"IDH3B"	"SDHC"	"SDHD"	"CS")
53	KEGG_PENTOSE_PHOSPHATE_PATHWAY	0.825084271972375	0.945727107737798	-0.25013522238069	-0.743180355407788	40141	19	c("PGLS"	"TKTL1"	"TKT"	"DERA"	"TALDO1"	"PGM1"	"PGD"	"H6PD")
54	KEGG_FRUCTOSE_AND_MANNOSE_METABOLISM	0.648149561236169	0.842683886613229	0.271656101369235	0.87717638690218	33975	29	c("PFKFB3"	"PFKFB2"	"SORD"	"MTMR6"	"MTMR1"	"FPGT"	"MTMR2"	"PFKFB4"	"MTMR7")
55	KEGG_GALACTOSE_METABOLISM	0.388761869451482	0.651298713902681	-0.348089405316709	-1.0489088689262	18873	20	c("B4GALT2"	"LCT"	"GALK1"	"GALE")
56	KEGG_FATTY_ACID_METABOLISM	0.684526695192125	0.863834040702549	-0.252000462763732	-0.862263056066127	32475	33	c("ACADL"	"ACAT1"	"HADH"	"ADH7"	"ECI1"	"ACADVL"	"ADH5"	"CPT2"	"ALDH2"	"ACADS"	"ALDH7A1"	"ECHS1"	"CPT1B"	"GCDH"	"ACSL1")
57	KEGG_STEROID_BIOSYNTHESIS	0.0234410247356755	0.115076371696046	0.606437986684209	1.62479896579256	1194	14	c("LIPA"	"LSS"	"CYP27B1"	"DHCR24"	"HSD17B7"	"SQLE"	"SOAT1"	"MSMO1"	"FDFT1")
58	KEGG_PRIMARY_BILE_ACID_BIOSYNTHESIS	0.283740743689784	0.560443437340086	0.477901733262551	1.16418749991535	14253	10	c("CYP7B1"	"ACOX2")
59	KEGG_STEROID_HORMONE_BIOSYNTHESIS	0.0979422083809674	0.295029825441715	0.535457265101243	1.40398409603679	4968	13	c("CYP7B1"	"HSD11B2"	"HSD17B1"	"HSD17B7"	"HSD17B3")
60	KEGG_OXIDATIVE_PHOSPHORYLATION	2.23743679241061e-05	0.000587032157846369	-0.608020807329899	-2.60711521341178	0	100	c("ATP5E"	"COX7C"	"NDUFB7"	"UQCRB"	"NDUFS6"	"NDUFA5"	"NDUFA2"	"COX7A1"	"NDUFC1"	"ATP5J"	"NDUFA3"	"NDUFB4"	"NDUFA11"	"NDUFV2"	"NDUFS8"	"NDUFB2"	"ATP5J2"	"NDUFS5"	"NDUFV3"	"ATP5D"	"NDUFS7"	"UQCRFS1"	"NDUFB10"	"COX7B"	"NDUFS4"	"ATP5G3"	"UQCR11"	"NDUFA8"	"ATP5O"	"ATP5G2"	"NDUFAB1"	"ATP5L"	"COX6B1"	"COX5B"	"NDUFS3"	"NDUFA4"	"COX7A2"	"UQCR10"	"ATP5B"	"UQCRQ"	"COX17"	"UQCRH"
COX8A	"ATP5G1"	"ATP5F1"	"NDUFS2"	"CYC1"	"PPA2"	"NDUFA1"	"NDUFB8"	"ATP6V0C"	"ATP5H"	"COX10"	"COX7A2L"	"NDUFB6"	"NDUFB3"	"NDUFA7"	"NDUFA10")
61	KEGG_PURINE_METABOLISM	0.000204550103411441	0.00278056558701693	-0.388446154214518	-1.72961640492009	8	126	c("PDE3A"	"PDE4D"	"PDE10A"	"POLR2L"	"POLR2F"	"POLR2K"	"RRM2"	"PRIM1"	"POLR2H"	"POLD1"	"POLR3G"	"POLR2I"	"POLR3H"	"ADA"	"NME4"	"NME2"	"POLR2D"	"NUDT2"	"POLE"	"AK1"	"POLR2J"	"NME3"	"NME1"	"POLR2E"	"GMPR"	"PDE6G"	"IMPDH2"	"POLE2"	"ZNRD1"	"APRT"	"PDE6A"	"POLA2"	"POLD2"	"ITPA"	"RRM1"	"ADSL"	"NT5C"	"POLR1D"	"AK2"	"NME7"	"PRIM2"	"IMPDH1"
POLE3	"PDE8B"	"POLR3C"	"POLA1")
62	KEGG_PYRIMIDINE_METABOLISM	2.21901697547986e-05	0.000587032157846369	-0.551367266187481	-2.29091060100372	0	84	c("TYMS"	"DUT"	"POLR2L"	"POLR2F"	"POLR2K"	"RRM2"	"PRIM1"	"POLR2H"	"POLD1"	"POLR3G"	"POLR2I"	"POLR3H"	"TK1"	"TXNRD2"	"NME4"	"UCK2"	"NME2"	"UPP2"	"POLR2D"	"NUDT2"	"POLE"	"POLR2J"	"NME3"	"UMPS"	"NME1"	"POLR2E"	"DTYMK"	"POLE2"	"ZNRD1"	"POLA2"	"POLD2"	"ITPA"	"RRM1"	"NT5C"	"POLR1D"	"NME7"	"PRIM2"	"POLE4"	"ENTPD6"	"POLD3"	"NT5C2"	"POLD4"
63	KEGG_ALANINE_ASPARTATE_AND_GLUTAMATE_METABOLISM	0.357778034415059	0.627210953150665	0.344804824559458	1.07319826189412	18587	25	c("GLUL"	"GAD2"	"GFPT1"	"GPT2"	"IL4I1"	"ABAT"	"GLS")
64	KEGG_GLYCINE_SERINE_AND_THREONINE_METABOLISM	0.560658963328768	0.787231096824869	0.301542468956102	0.929426003499077	29063	24	c("CHDH"	"SDS"	"CBS")
65	KEGG_CYSTEINE_AND_METHIONINE_METABOLISM	0.944734834032812	0.989874294211977	0.199093751994491	0.642872871800346	49522	29	c("SDS"	"MAT1A"	"CBS"	"IL4I1"	"LDHAL6B"	"AHCYL2"	"DNMT3B"	"GOT1"	"AMD1"	"AHCYL1"	"DNMT3A")
66	KEGG_VALINE_LEUCINE_AND_ISOLEUCINE_DEGRADATION	0.972082029004025	0.99707144906808	-0.176417291066223	-0.634387346780167	45647	41	c("MCEE"	"BCKDHB"	"MCCC2"	"ACAT1"	"HADH"	"HSD17B10"	"OXCT1"	"BCAT2"	"ALDH2"	"ACADS"	"ALDH7A1")
67	KEGG_VALINE_LEUCINE_AND_ISOLEUCINE_BIOSYNTHESIS	0.456007643920694	0.708549310356721	0.412551236298223	1.00499110788777	22907	10	c("BCAT1"	"IARS")
68	KEGG_LYSINE_DEGRADATION	0.844000302251776	0.954453272967284	0.222000268921225	0.7583602717753	44677	37	c("OGDHL"	"PLOD1"	"SETD7"	"SETD1B"	"ACAT2"	"ASH1L"	"PLOD2"	"ALDH1B1"	"SETD1A"	"EHHADH"	"ALDH3A2")
69	KEGG_ARGININE_AND_PROLINE_METABOLISM	0.477967110015723	0.724678004625528	-0.28004667011263	-0.983630417729549	22495	37	c("GAMT"	"ASS1"	"MAOA"	"CKB"	"PYCRL"	"ACY1"	"PYCR2")
70	KEGG_HISTIDINE_METABOLISM	0.407588209849842	0.6696090788764	-0.343180310095347	-1.034116136262	19787	20	c("MAOA"	"AMDHD1"	"HAL"	"LCMT1"	"ALDH3B1"	"ALDH1A3"	"ALDH2"	"ALDH7A1")
71	KEGG_TYROSINE_METABOLISM	0.00728064716863721	0.0489836884037546	-0.555511251154961	-1.73553465629709	350	23	c("COMT"	"MAOA"	"MIF"	"DCT"	"FAH"	"ADH7"	"LCMT1"	"ALDH3B1"	"ADH5"	"ALDH1A3")
72	KEGG_PHENYLALANINE_METABOLISM	0.242552761789357	0.507275981326193	-0.458917902682555	-1.19776033909416	12009	12	c("MAOA"	"PRDX6"	"MIF"	"ALDH3B1"	"ALDH1A3")
73	KEGG_TRYPTOPHAN_METABOLISM	0.351078115408226	0.621776060393464	0.339617342997025	1.07692258891547	18300	27	c("INMT"	"TPH2"	"OGDHL"	"IL4I1"	"ACAT2"	"ALDH1B1"	"DDC"	"EHHADH"	"ALDH3A2")
74	KEGG_BETA_ALANINE_METABOLISM	0.857818889970789	0.961195473481368	0.245406378179334	0.712955619908181	44048	19	c("GAD2"	"ABAT"	"ALDH1B1"	"EHHADH"	"ALDH3A2")
75	KEGG_SELENOAMINO_ACID_METABOLISM	0.17137781896818	0.412816311079311	0.412866129998996	1.25827089363052	8875	23	c("GGT5"	"MAT1A"	"GGT7"	"CBS"	"GGT1"	"AHCYL2"	"MARS2"	"AHCYL1")
76	KEGG_GLUTATHIONE_METABOLISM	0.0414821124361158	0.171727818980857	-0.400386108015125	-1.44830852091807	1947	42	c("IDH2"	"GSTK1"	"RRM2"	"GSTP1"	"GPX4"	"GSS"	"GSTO1"	"GPX1"	"TXNDC12"	"GGCT"	"SRM"	"RRM1"	"GCLM"	"GSTM3"	"GSR"	"SMS"	"GSTM2"	"GSTA4"	"ODC1"	"GSTM5"	"GSTM1")
77	KEGG_STARCH_AND_SUCROSE_METABOLISM	0.684459591041869	0.863834040702549	0.28985621814985	0.842091477933193	35146	19	c("G6PC2"	"GAA"	"PGM2L1"	"ENPP3"	"GYS1"	"AGL"	"HK2"	"ENPP1"	"PYGM")
78	KEGG_N_GLYCAN_BIOSYNTHESIS	0.897421154624247	0.974123109909191	-0.203615481916762	-0.7321906178009	42141	41	c("B4GALT2"	"DPM3"	"DPM2"	"ALG13"	"ALG8"	"ALG5"	"DAD1"	"ALG3"	"ALG14"	"DDOST"	"DPM1")
79	KEGG_OTHER_GLYCAN_DEGRADATION	0.200553168951921	0.454271922517657	0.46486624757368	1.24549288612242	10223	14	c("FUCA2"	"GLB1"	"NEU1"	"NEU3"	"MAN2B2"	"MAN2B1"	"MANBA"	"ENGASE"	"HEXA")
80	KEGG_O_GLYCAN_BIOSYNTHESIS	0.271052786441476	0.544800866479214	0.435381455734285	1.16649575807442	13817	14	c("GALNT7"	"C1GALT1"	"B4GALT5"	"ST3GAL1"	"GCNT1"	"GALNT11")
81	KEGG_AMINO_SUGAR_AND_NUCLEOTIDE_SUGAR_METABOLISM	0.971930883573531	0.99707144906808	0.178821297614589	0.621216745497981	51523	40	c("CHIT1"	"GFPT1")
82	KEGG_GLYCOSAMINOGLYCAN_DEGRADATION	0.207062003055109	0.46125119894739	0.443319578949882	1.23036388248086	10572	16	c("GNS"	"NAGLU"	"ARSB"	"GLB1"	"IDUA"	"SGSH"	"IDS"	"HPSE"	"HEXA")
83	KEGG_GLYCOSAMINOGLYCAN_BIOSYNTHESIS_CHONDROITIN_SULFATE	0.0166848801810944	0.0895704479929651	0.578408090471494	1.65697507971924	854	18	c("CHST11"	"CHST15"	"CHST3"	"B3GAT2"	"XYLT1"	"CSGALNACT2"	"CHPF2"	"DSE")
84	KEGG_GLYCOSAMINOGLYCAN_BIOSYNTHESIS_KERATAN_SULFATE	0.430244017818426	0.688093706124077	0.390313764129377	1.0234137306892	21827	13	c("CHST1"	"FUT8"	"B3GNT7"	"ST3GAL1"	"B4GALT1"	"CHST4")
85	KEGG_GLYCOSAMINOGLYCAN_BIOSYNTHESIS_HEPARAN_SULFATE	0.0282960077896787	0.13167982003425	0.545660442901166	1.58525496449682	1452	19	c("EXTL1"	"HS3ST1"	"GLCE"	"B3GAT2"	"XYLT1"	"NDST2"	"NDST1"	"HS6ST2"	"EXTL3"	"EXTL2"	"HS6ST1"	"HS2ST1")
86	KEGG_GLYCEROLIPID_METABOLISM	0.219015570638225	0.475132723417787	0.359663647306824	1.18888041997386	11519	32	c("LIPG"	"GPAM"	"MBOAT2"	"MGLL"	"DGKQ"	"GK"	"DGKG"	"DGKD"	"ALDH1B1"	"DGAT2"	"DGKH"	"GLA")
87	KEGG_INOSITOL_PHOSPHATE_METABOLISM	0.970573128450969	0.99707144906808	-0.174103570007693	-0.651860444036488	45350	49	c("PLCB1"	"PLCB4"	"IMPA2"	"ITPKA")
88	KEGG_GLYCOSYLPHOSPHATIDYLINOSITOL_GPI_ANCHOR_BIOSYNTHESIS	0.442292482493875	0.698594999315727	0.327843270413432	1.01049136345296	22927	24	c("PIGG"	"PIGW"	"PGAP1"	"PIGM"	"PIGA"	"PIGV"	"PIGN")
89	KEGG_GLYCEROPHOSPHOLIPID_METABOLISM	0.872618672206867	0.966487696408474	0.204175452257825	0.76316392941925	47041	57	c("GPAM"	"MBOAT2"	"DGKQ"	"ETNK1"	"CDS1"	"GPD1L"	"PLA2G3"	"DGKG"	"DGKD"	"CHKA"	"LPCAT3"	"DGKH"	"LPGAT1"	"TAZ")
90	KEGG_ETHER_LIPID_METABOLISM	0.312800154918668	0.592586764554558	0.373232154751488	1.11297783261601	16152	21	c("ENPP2"	"ENPP6"	"PLA2G3"	"PLA2G7")
91	KEGG_ARACHIDONIC_ACID_METABOLISM	0.157706982067913	0.392026005966121	0.391339416766837	1.26363329931384	8266	29	c("GGT5"	"ALOX15"	"PTGES"	"GPX7"	"GGT7"	"PTGDS"	"ALOX12B"	"PLA2G3"	"PTGS2"	"GGT1")
92	KEGG_ALPHA_LINOLENIC_ACID_METABOLISM	0.675392149056454	0.858596276974603	0.341903299343484	0.832889942788351	33928	10	c("ACOX3"	"PLA2G3"	"FADS2"	"ACOX1"	"PLA2G10"	"PLA2G4E"	"PLA2G6")
93	KEGG_SPHINGOLIPID_METABOLISM	0.0272720347375638	0.128417955743337	0.475357371114479	1.54675079445338	1431	30	c("GALC"	"SGPL1"	"ASAH2"	"KDSR"	"SGPP2"	"UGCG"	"ASAH1"	"SGMS1"	"ARSA"	"GLB1"	"NEU1"	"SPHK1"	"GLA"	"NEU3"	"DEGS1"	"ACER2")
94	KEGG_GLYCOSPHINGOLIPID_BIOSYNTHESIS_LACTO_AND_NEOLACTO_SERIES	0.3135671011566	0.592831823211482	-0.410827546520343	-1.1198056676073	15371	14	c("B3GALT1"	"B4GALT2")
95	KEGG_GLYCOSPHINGOLIPID_BIOSYNTHESIS_GLOBO_SERIES	0.113504259893304	0.322543584501203	0.569369918471996	1.38700761218784	5701	10	c("FUT1"	"ST3GAL1"	"GLA"	"ST8SIA1"	"ST3GAL2"	"FUT2"	"HEXA")
96	KEGG_GLYCOSPHINGOLIPID_BIOSYNTHESIS_GANGLIO_SERIES	0.180904324516104	0.426482862411443	0.485152571218551	1.27208376566412	9177	13	c("B4GALNT1"	"SLC33A1"	"ST3GAL1"	"GLB1"	"ST6GALNAC3"	"ST8SIA1"	"ST3GAL2")
97	KEGG_PYRUVATE_METABOLISM	0.844864614477618	0.954733979753633	-0.225825697691435	-0.754500519198655	40125	30	c("ACAT1"	"LDHA"	"ACYP2"	"GRHPR"	"GLO1"	"MDH2"	"LDHB"	"ALDH2"	"ACYP1"	"ALDH7A1")
98	KEGG_GLYOXYLATE_AND_DICARBOXYLATE_METABOLISM	0.349407421006466	0.619998129869871	-0.399139778247352	-1.08794794709992	17128	14	c("MTHFD2L"	"HYI"	"GRHPR"	"PGP"	"MDH2"	"MTHFD1"	"CS")
99	KEGG_PROPANOATE_METABOLISM	0.487924456314384	0.732902095667106	0.302817251576347	0.977795607352666	25576	29	c("ACACB"	"ALDH6A1"	"ACACA"	"ACSS2"	"ABAT"	"ACAT2"	"LDHAL6B"	"ALDH1B1"	"MUT"	"EHHADH"	"ALDH3A2")
100	KEGG_BUTANOATE_METABOLISM	0.971153846153846	0.99707144906808	-0.183631188682695	-0.586104362793845	46661	25	c("ALDH5A1"	"ACAT1"	"HADH"	"OXCT1"	"ALDH2"	"ACADS"	"ALDH7A1"	"AKR1B10"	"ECHS1")
101	KEGG_ONE_CARBON_POOL_BY_FOLATE	0.139395177768696	0.367034453783951	-0.465023809194339	-1.31759757432853	6821	16	c("TYMS"	"MTHFD2L"	"DHFR")
102	KEGG_RIBOFLAVIN_METABOLISM	0.689990933102062	0.867198661257498	0.31635643609495	0.829495524488228	35005	13	c("MTMR6"	"MTMR1"	"ENPP3"	"MTMR2"	"MTMR7"	"ACP6"	"ENPP1")
103	KEGG_NICOTINATE_AND_NICOTINAMIDE_METABOLISM	0.928828251025207	0.983335222706156	0.217005847763705	0.638729844010776	47790	20	c("PNP"	"NMNAT2"	"BST1"	"ENPP3"	"NAMPT"	"NUDT12"	"NMNAT3"	"NT5E")
104	KEGG_PANTOTHENATE_AND_COA_BIOSYNTHESIS	0.0983145511081183	0.295452067292593	0.549769537245145	1.40978328602961	4963	12	c("BCAT1"	"PANK3"	"VNN1"	"PANK1"	"ENPP3")
105	KEGG_RETINOL_METABOLISM	0.630688470845367	0.831793106655351	0.306193062180933	0.877156253473487	32318	18	c("DHRS9"	"CYP26B1"	"RDH10"	"ALDH1A2"	"RDH12"	"RDH11"	"RDH16"	"DGAT2")
106	KEGG_PORPHYRIN_AND_CHLOROPHYLL_METABOLISM	0.257711257400737	0.527797196324241	-0.374847578988924	-1.15787670568193	12448	22	c("BLVRA"	"BLVRB"	"FTH1"	"EARS2"	"ALAD"	"COX10"	"CP"	"UROD")
107	KEGG_TERPENOID_BACKBONE_BIOSYNTHESIS	0.89147554292673	0.972195589741114	-0.248747558338518	-0.664056595554392	43922	13	c("PDSS1"	"ACAT1")
108	KEGG_LIMONENE_AND_PINENE_DEGRADATION	0.779460944342702	0.919257719494983	0.308475174875189	0.751457711132846	39156	10	c("YOD1"	"ALDH1B1"	"EHHADH"	"ALDH3A2")
109	KEGG_AMINOACYL_TRNA_BIOSYNTHESIS	0.183032006644094	0.429538515339925	-0.335052839914618	-1.20483247906129	8594	41	c("LARS2"	"TARSL2"	"TARS2"	"FARS2"	"EARS2"	"YARS2"	"PSTK"	"KARS"	"HARS"	"SARS2"	"PARS2"	"MARS"	"CARS2"	"FARSA"	"VARS"	"CARS"	"DARS2"	"RARS2")
110	KEGG_METABOLISM_OF_XENOBIOTICS_BY_CYTOCHROME_P450	0.0587537462537463	0.214064393678422	-0.453870727475133	-1.44864069892426	2822	25	c("GSTK1"	"GSTP1"	"EPHX1"	"GSTO1"	"ADH7"	"GSTM3"	"ALDH3B1"	"ADH5"	"ALDH1A3"	"GSTM2"	"GSTA4"	"GSTM5"	"GSTM1")
111	KEGG_DRUG_METABOLISM_CYTOCHROME_P450	0.043897551506043	0.179647638161614	-0.462319476942741	-1.48970935234031	2102	26	c("GSTK1"	"MAOA"	"GSTP1"	"GSTO1"	"ADH7"	"GSTM3"	"ALDH3B1"	"ADH5"	"ALDH1A3"	"GSTM2"	"GSTA4"	"GSTM5"	"GSTM1")
112	KEGG_DRUG_METABOLISM_OTHER_ENZYMES	0.00215181572260021	0.0192751277348139	-0.646151460828076	-1.86135788053176	104	17	c("TK1"	"UCK2"	"UPP2"	"UMPS"	"TPMT"	"IMPDH2"	"ITPA"	"IMPDH1"	"GMPS"	"NAT2"	"UCK1")
113	KEGG_BIOSYNTHESIS_OF_UNSATURATED_FATTY_ACIDS	0.511819960861057	0.74943338521041	0.351216628190382	0.958971442703959	26153	15	c("ELOVL6"	"ACOX3"	"ELOVL5"	"FADS2"	"YOD1"	"ACOT2"	"ACOT4"	"ACOX1"	"FADS1")
114	KEGG_ABC_TRANSPORTERS	0.000151837230488916	0.00215738967450749	0.593869264584507	1.98913116072644	7	34	c("ABCC8"	"ABCG5"	"ABCA9"	"ABCC5"	"ABCA6"	"ABCA12"	"ABCC2"	"TAP2"	"ABCA1"	"ABCG4"	"ABCA5"	"ABCD2"	"ABCB7"	"ABCA4")
115	KEGG_RIBOSOME	2.2144960914144e-05	0.000587032157846369	-0.795405306082319	-3.29063430864175	0	82	c("RPL35A"	"RPL35"	"RPS23"	"RPL41"	"MRPL13"	"RPL28"	"RPL22"	"RPL24"	"RPL36"	"RPS27L"	"RPS16"	"RPL26"	"RPS17"	"RPS21"	"RPLP2"	"RPL23A"	"RPL38"	"FAU"	"RPL37"	"RPS8"	"RPL39"	"RPL36A"	"RPL3"	"RPL11"	"RPL31"	"RPLP1"	"RPS26"	"RPS15"	"RPS11"	"RPL32"	"RPS10"	"RPS13"	"RPS19"	"RPL17"	"RPL30"	"RPS5"	"RPS20"	"RPL27"	"RPL14"	"RPS12"	"RPL27A"	"RPL12"
RPL15	"RPL8"	"RPL29"	"RPSA"	"RPL6"	"RPS9"	"RPS27"	"RPL7A"	"RPS6"	"RPS15A"	"RPS28"	"RPS2"	"RPL10A"	"RPS4X"	"RPS7"	"RPL18A"	"RPL9"	"RPS27A"	"RPL23")
116	KEGG_RNA_DEGRADATION	0.0141540059732502	0.0790889107808177	-0.405726809803346	-1.54879532396368	653	54	c("LSM6"	"LSM3"	"LSM7"	"EXOSC8"	"LSM5"	"NAA38"	"ENO3"	"EXOSC7"	"EXOSC4"	"EXOSC9"	"ENO1"	"EXOSC2"	"LSM4"	"LSM2"	"EXOSC10"	"DCPS"	"DCP2"	"EXOSC1"	"SKIV2L2")
117	KEGG_RNA_POLYMERASE	0.000417763295316873	0.00517915082647505	-0.614938955321128	-2.00057566323531	19	27	c("POLR2L"	"POLR2F"	"POLR2K"	"POLR2H"	"POLR3G"	"POLR2I"	"POLR3H"	"POLR2D"	"POLR2J"	"POLR2E"	"ZNRD1"	"POLR1D")
118	KEGG_BASAL_TRANSCRIPTION_FACTORS	0.236714975845411	0.499767449003322	-0.343022317859816	-1.16439851869035	11220	32	c("GTF2F1"	"TAF10"	"TAF12"	"GTF2B"	"GTF2F2"	"GTF2H4"	"GTF2A2"	"TAF11"	"TAF9"	"GTF2E2"	"TAF7"	"GTF2H2"	"TAF13")
119	KEGG_DNA_REPLICATION	2.11581998603559e-05	0.000587032157846369	-0.720971502725666	-2.50037271724969	0	35	c("RNASEH2A"	"LIG1"	"RFC4"	"MCM3"	"PRIM1"	"POLD1"	"RNASEH2C"	"PCNA"	"RFC2"	"RFC3"	"POLE"	"FEN1"	"MCM5"	"MCM6"	"RPA2"	"DNA2"	"POLE2"	"POLA2"	"RNASEH2B"	"RPA1"	"SSBP1"	"POLD2"	"RPA3"	"MCM4"	"MCM7"	"PRIM2"	"RFC5"	"POLE4"	"POLD3"	"POLD4"	"POLE3"	"POLA1")
120	KEGG_SPLICEOSOME	2.26937478724611e-05	0.000587032157846369	-0.555485407116239	-2.45361794691084	0	120	c("LSM6"	"LSM3"	"SNRPD1"	"LSM7"	"SNRPD2"	"PPIH"	"LSM5"	"RBM8A"	"SNRPF"	"SNRPA1"	"MAGOH"	"SNRPG"	"SNRPE"	"SNRPB2"	"MAGOHB"	"NAA38"	"SNRNP27"	"ZMAT2"	"SNRPC"	"PPIE"	"TXNL4A"	"SNRPD3"	"PRPF31"	"U2AF1"	"SNRNP40"	"PPIL1"	"PRPF38A"	"THOC3"	"SRSF3"	"SF3A3"	"CWC15"	"SNRPB"	"RBM17"	"PQBP1"	"HNRNPA3"	"SNRPA"	"CTNNBL1"	"SF3B5"	"LSM4"	"SF3A2"	"LSM2"	"CCDC12"
THOC2	"PLRG1"	"RBMX"	"SRSF9"	"PRPF3"	"TRA2B"	"PRPF19"	"RBM22"	"SYF2"	"SRSF4"	"HNRNPK"	"PUF60"	"DHX16"	"U2SURP"	"THOC1"	"HSPA2"	"USP39"	"DDX39B"	"PRPF6"	"HNRNPC"	"SMNDC1"	"CDC5L"	"HNRNPM"	"TCERG1"	"SF3B2"	"SNRNP70"	"PCBP1"	"XAB2"	"SNRNP200"	"ISY1"	"DDX46")
121	KEGG_PROTEASOME	2.12336766111052e-05	0.000587032157846369	-0.635780177822134	-2.2613169946303	0	39	c("PSMA7"	"PSMB6"	"PSMA2"	"PSMB10"	"PSMC4"	"PSMD4"	"PSME2"	"PSMB4"	"PSMC3"	"PSMB2"	"PSMB3"	"PSMA3"	"PSME1"	"PSMA5"	"PSMB7"	"PSMB5"	"PSMD14"	"PSMB1"	"PSMF1"	"PSMA4"	"PSMA6"	"POMP"	"PSMA1"	"PSMC1"	"PSMD7"	"PSMD8"	"PSMC5"	"PSMD13"	"PSMC2"	"PSMD11"	"PSMD3"	"PSMC6"	"PSMD1"	"PSMD6")
122	KEGG_PROTEIN_EXPORT	0.0745903339556109	0.248937876927233	-0.45261049831147	-1.41405093774478	3595	23	c("SEC61G"	"SRP19"	"IMMP1L"	"SRP9"	"SRP14"	"SEC61B"	"SEC62"	"SEC11A"	"SEC11C"	"SPCS1")
123	KEGG_PPAR_SIGNALING_PATHWAY	0.591669653468148	0.804996259576652	0.260513050468539	0.918502982452368	31364	43	c("FABP3"	"PPARA"	"ACSL3"	"ACOX2"	"PDPK1"	"GK"	"ACOX3"	"ACSL4"	"FADS2"	"OLR1"	"EHHADH"	"PCK2"	"APOA2"	"ACOX1")
124	KEGG_BASE_EXCISION_REPAIR	0.00143329890605569	0.0142380483210532	-0.543065658211327	-1.85819283408576	67	33	c("LIG1"	"NEIL3"	"POLD1"	"PCNA"	"MUTYH"	"POLE"	"FEN1"	"XRCC1"	"POLE2"	"NTHL1"	"POLD2"	"HMGB1"	"APEX2"	"POLE4"	"POLL"	"POLD3"	"POLD4"	"POLE3"	"UNG"	"PARP1"	"PARP2"	"APEX1"	"NEIL2")
125	KEGG_NUCLEOTIDE_EXCISION_REPAIR	8.51226830669703e-05	0.00133869294271258	-0.565614185820174	-2.05746351752119	3	43	c("LIG1"	"RFC4"	"POLD1"	"PCNA"	"RBX1"	"RFC2"	"RFC3"	"POLE"	"GTF2H5"	"RPA2"	"ERCC1"	"POLE2"	"RPA1"	"POLD2"	"RPA3"	"CCNH"	"CDK7"	"GTF2H4"	"RFC5"	"POLE4"	"POLD3"	"POLD4"	"POLE3"	"MNAT1"	"ERCC8"	"CETN2"	"GTF2H2")
126	KEGG_MISMATCH_REPAIR	0.000103506810748147	0.00157771528907586	-0.70023469538592	-2.16297366648217	4	22	c("LIG1"	"EXO1"	"RFC4"	"POLD1"	"PCNA"	"RFC2"	"RFC3"	"RPA2"	"RPA1"	"SSBP1"	"POLD2"	"RPA3"	"RFC5"	"POLD3"	"POLD4")
127	KEGG_HOMOLOGOUS_RECOMBINATION	0.00528106539754107	0.0388934905678641	-0.545801326911332	-1.75870881883756	252	26	c("POLD1"	"RPA2"	"RPA1"	"SSBP1"	"POLD2"	"BLM"	"RPA3"	"RAD51"	"BRCA2"	"EME1"	"RAD54L"	"POLD3"	"POLD4"	"RAD51C"	"NBN")
128	KEGG_NON_HOMOLOGOUS_END_JOINING	0.923154599616278	0.981929680074268	-0.238902129288877	-0.623526547373112	45709	12	c("FEN1"	"XRCC6"	"POLL"	"XRCC4"	"XRCC5")
129	KEGG_MAPK_SIGNALING_PATHWAY	0.0976760140639739	0.294867395703516	0.261604617631367	1.2053097292556	5694	212	c("PTPN5"	"MAPK8IP2"	"PRKCB"	"FGFR3"	"FGF16"	"FGF21"	"MAP2K1"	"CACNG7"	"FGF1"	"CACNA1G"	"PDGFRA"	"RPS6KA2"	"HSPA1A"	"AKT3"	"SOS2"	"TAB2"	"FGF7"	"CACNA1D"	"MAP3K2"	"PDGFRB"	"CACNA1H"	"SOS1"	"CACNA1S"	"MAPT"	"FGFR2"	"CRKL"	"FGF9"	"RASGRF1"	"CHUK"	"MAP2K7"	"PLA2G3"	"TGFBR2"	"MAX"	"DUSP6"	"RASGRF2"	"MAP3K7"	"IL1R1"	"MKNK1"	"PTPN7"	"MAP3K5"	"TGFBR1"	"ATF2"
MAP3K12	"BRAF"	"MAPK8"	"RASGRP3"	"MAP3K1"	"PRKCG"	"TRAF6"	"JUN"	"EGFR"	"IKBKB"	"MAPKAPK3"	"PRKACB"	"RPS6KA3"	"RPS6KA1"	"MAP3K13"	"CACNB1"	"MAPK9"	"PPM1B"	"HSPA1B"	"PPM1A"	"FGFR1"	"CD14"	"MAPK14")
130	KEGG_ERBB_SIGNALING_PATHWAY	0.37001769459494	0.636061201452263	0.263631974085972	1.04520962458103	20283	78	c("PRKCB"	"MAP2K1"	"CAMK2A"	"PIK3R5"	"AKT3"	"SOS2"	"PIK3R3"	"SOS1"	"CRKL"	"ABL2"	"ERBB3"	"MAP2K7"	"STAT5A"	"PIK3CB"	"ELK1"	"NRG2"	"BRAF"	"MAPK8"	"PIK3CD"	"PRKCG"	"JUN"	"EGFR"	"CBL"	"ERBB2"	"NRG4"	"MAPK9"	"PIK3CA"	"PLCG1")
131	KEGG_CALCIUM_SIGNALING_PATHWAY	0.0150598647467123	0.0826603438104672	0.342035950611342	1.45354712134736	843	118	c("EDNRA"	"PDE1A"	"HTR2B"	"P2RX3"	"PRKCB"	"NOS1"	"ADCY9"	"GRIN2C"	"SLC8A2"	"CAMK2A"	"CACNA1G"	"MYLK3"	"PDGFRA"	"ADORA2A"	"ADCY2"	"ADCY1"	"CACNA1D"	"PDGFRB"	"CACNA1H"	"ATP2A2"	"RYR3"	"CACNA1S"	"GRM5"	"ITPR1"	"ERBB3"	"PLN"	"PLCE1"	"DRD1")
132	KEGG_CYTOKINE_CYTOKINE_RECEPTOR_INTERACTION	0.32781303479749	0.605724482819368	0.2482994964931	1.06157669686666	18388	123	c("IL12RB1"	"CXCL14"	"PDGFRA"	"CCR10"	"TNFSF15"	"TNFSF11"	"BMPR2"	"TNFSF9"	"CCR9"	"PDGFRB"	"VEGFA"	"CCR7"	"TNFSF18"	"IL11"	"IL4"	"CNTF"	"TNFRSF18"	"TNFRSF19"	"TGFBR2"	"BMPR1A"	"BMP7"	"KDR"	"CCL7"	"IL1R1"	"TNFRSF11A"	"CD27"	"TGFBR1"	"IL22RA1"	"TNFSF10"	"CD40"	"CCR3"	"ACVR2A")
133	KEGG_CHEMOKINE_SIGNALING_PATHWAY	0.125969648875653	0.343535721041471	0.280667621557921	1.20679032546965	7063	128	c("PRKCB"	"ADCY9"	"GNB3"	"GNG3"	"GNG2"	"MAP2K1"	"CXCL14"	"ADCY2"	"CCR10"	"ADCY1"	"PIK3R5"	"AKT3"	"SOS2"	"FOXO3"	"PIK3R3"	"CCR9"	"NCF1"	"SOS1"	"CCR7"	"STAT2"	"CRKL"	"CHUK"	"STAT3"	"CCL7"	"JAK2"	"PIK3CB"	"GNGT2"	"VAV3"	"CCR3"	"IKBKG"	"ADCY7"	"BRAF"	"ADCY6"	"WASL"	"ROCK2"	"PIK3CD")
134	KEGG_PHOSPHATIDYLINOSITOL_SIGNALING_SYSTEM	0.150009216589862	0.382762265601683	0.318311758061726	1.22316610645921	8137	66	c("PRKCB"	"DGKQ"	"PIK3R5"	"CDS1"	"PIK3R3"	"INPP4A"	"ITPR1"	"DGKG"	"PLCE1"	"ITPR3"	"PIK3CB"	"DGKD"	"PIKFYVE"	"PIK3C2A"	"ITPR2"	"PIP4K2C"	"PTEN"	"PIK3CD"	"PRKCG"	"DGKH"	"SYNJ1"	"PIP5K1A"	"PIK3CA"	"PIP4K2B"	"CDS2"	"PLCG1"	"PIP4K2A"	"DGKE"	"PLCD4")
135	KEGG_NEUROACTIVE_LIGAND_RECEPTOR_INTERACTION	1.81287503852359e-05	0.000587032157846369	0.510435067006313	2.08980390267027	0	94	c("EDNRA"	"P2RY14"	"OPRD1"	"HTR2B"	"P2RX3"	"ADORA1"	"LPAR1"	"OPRL1"	"FPR1"	"THRB"	"GRIN3A"	"ADCYAP1R1"	"CHRM4"	"GRIN2C"	"GRIA4"	"GALR2"	"ADORA2A"	"HTR1D"	"F2RL1"	"GABRE"	"NR3C1"	"GABBR1"	"ADRA2A"	"GRM5"	"KISS1R"	"CHRNB2")
136	KEGG_CELL_CYCLE	2.27019909646076e-05	0.000587032157846369	-0.492867184785598	-2.16762296310046	0	117	c("CDKN1A"	"CCNE1"	"MCM3"	"PLK1"	"CDKN2A"	"CDC20"	"PCNA"	"CCND1"	"ANAPC10"	"E2F1"	"GADD45G"	"RBX1"	"PKMYT1"	"CDC25C"	"CCNA2"	"CDK1"	"GADD45B"	"MAD2L1"	"CCNB2"	"ANAPC13"	"PTTG1"	"MCM5"	"MCM6"	"CDC45"	"CDC25B"	"ANAPC11"	"MAD2L2"	"CCNE2"	"MAD1L1"	"CDKN2C"	"TTK"	"ORC1"	"YWHAH"	"ORC6"	"CCNB1"	"CDC6"	"CDKN2D"	"ESPL1"	"MCM4"	"ZBTB17"	"CCND2"	"ANAPC4"
BUB1B	"CDK2"	"YWHAB"	"CDC7"	"MCM2"	"SKP2"	"ANAPC5"	"BUB1"	"CHEK1"	"FZR1")
137	KEGG_OOCYTE_MEIOSIS	0.0546250222143238	0.205628929776835	-0.314779616697782	-1.32558447268026	2458	90	c("CCNE1"	"PLK1"	"CDC20"	"ANAPC10"	"RBX1"	"PKMYT1"	"CDC25C"	"CDK1"	"MAD2L1"	"CCNB2"	"CALM2"	"ANAPC13"	"PTTG1"	"PPP1CA"	"ANAPC11"	"MAPK3"	"MAD2L2"	"PPP3CC"	"CCNE2"	"FBXO5"	"AURKA"	"YWHAH"	"CAMK2D"	"CCNB1"	"ESPL1"	"CALM3"	"CALM1"	"ANAPC4")
138	KEGG_P53_SIGNALING_PATHWAY	0.00201765994836526	0.0185744576236636	-0.451243757502188	-1.74163004068288	92	57	c("CDKN1A"	"PMAIP1"	"CCNE1"	"RRM2"	"CDKN2A"	"CCND1"	"GADD45G"	"CDK1"	"GADD45B"	"GTSE1"	"CCNB2"	"CYCS"	"THBS1"	"CASP8"	"CCNE2"	"CCNB1"	"PERP"	"CD82"	"CCND2"	"CCND3"	"FAS"	"SERPINE1"	"CDK4"	"SFN"	"BAX"	"BBC3"	"TSC2"	"BID"	"CHEK2"	"CDK2")
139	KEGG_UBIQUITIN_MEDIATED_PROTEOLYSIS	0.573625974144003	0.792692821921721	-0.215043270410669	-0.951209977844563	25246	121	c("PARK2"	"UBE2C"	"KLHL13"	"CDC20"	"ANAPC10"	"RBX1"	"UBE2S"	"UBE2N"	"ANAPC13"	"ANAPC11"	"CDC34"	"UBE2A"	"UBE2E1"	"STUB1"	"ANAPC4"	"UBE2I"	"UBE2E3"	"UBE2M"	"CUL7"	"UBA2"	"UBE2L3"	"UBE2K"	"FBXO4"	"PRPF19"	"SAE1"	"MID1"	"UBA7"	"CDC26"	"ERCC8"	"UBE2G2"	"UBE3A"	"SMURF1"	"UBE2D3"	"UBE2J2"	"SKP2"	"ANAPC5"	"FZR1"	"PIAS4")
140	KEGG_SNARE_INTERACTIONS_IN_VESICULAR_TRANSPORT	0.472461690871151	0.719683617581907	-0.28823723462813	-0.986253422222963	22414	33	c("VAMP5"	"VAMP3"	"STX8"	"VAMP8"	"USE1")
141	KEGG_REGULATION_OF_AUTOPHAGY	0.654430379746835	0.844654868251815	0.296813433400762	0.862303608314026	33604	19	c("PRKAA2"	"ATG4C"	"PRKAA1"	"ATG4B"	"BECN1"	"ULK3"	"ULK1"	"ATG12"	"GABARAPL1"	"ULK2")
142	KEGG_LYSOSOME	0.00108188030797526	0.011405128235322	0.403189075721374	1.68136463102608	59	105	c("CTSH"	"MCOLN1"	"CTSF"	"GALC"	"ARSG"	"LIPA"	"CTSB"	"GAA"	"GNS"	"TPP1"	"SLC17A5"	"CTNS"	"CD164"	"NPC1"	"NAGLU"	"CTSO"	"GGA3"	"ARSB"	"ASAH1"	"CLN5"	"AP4E1"	"LAMP2"	"ARSA"	"ATP6V0A4"	"IGF2R"	"CLTC"	"SLC11A2"	"GLB1"	"GNPTAB"	"LAMP1"	"NEU1"	"ENTPD4"	"ATP6V0A2"	"CTSK"	"IDUA"	"GLA"	"LAPTM4B"	"ATP6V0A1"	"MAN2B1"	"SUMF1"	"SGSH"	"ATP6AP1"
143	KEGG_ENDOCYTOSIS	0.999953689767754	1	-0.125447908394486	-0.57512113266327	43184	154	c("ADRB1"	"CLTB"	"SH3KBP1"	"F2R"	"AP2S1"	"EHD3"	"HRAS"	"SH3GLB2"	"CHMP2A"	"EHD4"	"VPS45"	"CHMP4B")
144	KEGG_PEROXISOME	0.313236647241817	0.592831823211482	-0.269822983801807	-1.07757136503169	14297	68	c("IDH2"	"PHYH"	"GSTK1"	"PIPOX"	"PECR"	"SCP2"	"PRDX5"	"PEX16"	"PXMP4"	"SOD1"	"ECH1"	"SLC25A17"	"PXMP2")
145	KEGG_MTOR_SIGNALING_PATHWAY	0.0310121335443515	0.139569611662817	0.414042669010242	1.48679384788425	1645	47	c("RPS6KA2"	"EIF4E1B"	"PIK3R5"	"HIF1A"	"AKT3"	"PIK3R3"	"VEGFA"	"RICTOR"	"PDPK1"	"PRKAA2"	"PIK3CB"	"CAB39"	"BRAF"	"RPTOR"	"PRKAA1"	"PGF"	"PIK3CD"	"RPS6KA3"	"CAB39L"	"RPS6KA1"	"IGF1"	"PIK3CA"	"EIF4B"	"DDIT4"	"ULK3"	"ULK1")
146	KEGG_APOPTOSIS	0.974793234319812	0.997325624133032	-0.168933205926114	-0.676507761888121	44433	69	c("NGF"	"ENDOG"	"BAD"	"CYCS"	"PPP3CC"	"CASP8"	"TRAF2"	"NFKBIA"	"CAPN2"	"AIFM1"	"IL1RAP"	"MAP3K14"	"FAS"	"DFFA"	"BAX"	"CASP6"	"PRKAR2A"	"AKT1"	"BID"	"FADD"	"NFKB1"	"CAPN1"	"IL3RA")
147	KEGG_CARDIAC_MUSCLE_CONTRACTION	0.00446922526197036	0.0343428565998351	-0.430525034964085	-1.66166361682214	205	57	c("CACNA2D1"	"TNNI3"	"CACNG4"	"COX7C"	"UQCRB"	"COX7A1"	"MYH6"	"SLC8A1"	"ATP1A2"	"TPM3"	"UQCRFS1"	"COX7B"	"UQCR11"	"TPM4"	"COX6B1"	"COX5B"	"COX7A2"	"UQCR10"	"UQCRQ"	"UQCRH"	"COX6C"	"CACNB3"	"COX5A"	"COX8A"	"CYC1"	"TPM2"	"COX7A2L"	"TNNT2")
148	KEGG_VASCULAR_SMOOTH_MUSCLE_CONTRACTION	0.10162209397586	0.300344001839652	0.314929919679268	1.26710800099517	5581	85	c("EDNRA"	"PRKCB"	"ADCY9"	"MAP2K1"	"NPR2"	"MYLK3"	"ADORA2A"	"ADCY2"	"PRKG1"	"ADCY1"	"RAMP3"	"PRKCH"	"MRVI1"	"CACNA1D"	"PPP1R12B"	"CACNA1S"	"ITPR1"	"NPR1"	"PLA2G3"	"PRKCE"	"ARHGEF12"	"ITPR3")
149	KEGG_WNT_SIGNALING_PATHWAY	0.485247308751475	0.731341738107205	0.231473591567308	0.984576610655405	27135	119	c("PRKCB"	"WNT5A"	"FRAT1"	"CAMK2A"	"WNT2B"	"FZD2"	"APC"	"NFAT5"	"FZD7"	"FZD1"	"EP300"	"WNT10B"	"PRICKLE1"	"AXIN2"	"LRP6"	"FBXW11"	"FZD3"	"MAP3K7"	"FZD4"	"WNT6"	"WNT7B"	"PPP3CB"	"PPP3R1"	"FRAT2"	"WNT4"	"FZD6"	"MAPK8"	"ROCK2"	"PRKCG"	"JUN"	"NFATC3"	"PRKACB"	"WNT9A"	"FZD5"	"MAPK9"	"DAAM1"	"WNT5B")
150	KEGG_DORSO_VENTRAL_AXIS_FORMATION	0.0138072054527751	0.0779947729647039	0.575719811580253	1.67258356609896	708	19	c("NOTCH3"	"PIWIL2"	"MAP2K1"	"ETS2"	"SOS2"	"NOTCH4"	"SOS1")
151	KEGG_NOTCH_SIGNALING_PATHWAY	0.798834204221765	0.929607062685103	0.226502469182898	0.798590293665315	42346	43	c("NOTCH3"	"NOTCH4"	"EP300"	"JAG2"	"MAML1"	"DTX3"	"ADAM17"	"NUMB"	"NOTCH2"	"DTX1"	"JAG1"	"DLL1"	"MAML2"	"DVL2")
152	KEGG_HEDGEHOG_SIGNALING_PATHWAY	0.0026269536786801	0.0226161252818218	0.516115328788262	1.77231898921426	138	38	c("LRP2"	"WNT5A"	"GLI1"	"ZIC2"	"WNT2B"	"WNT10B"	"PTCH1"	"FBXW11"	"BMP7"	"GAS1"	"WNT6"	"WNT7B"	"WNT4"	"PRKACB"	"WNT9A"	"CSNK1D"	"GLI3"	"WNT5B"	"RAB23")
153	KEGG_TGF_BETA_SIGNALING_PATHWAY	0.956122599161086	0.993369451649605	0.179601322070238	0.693865075168759	51970	68	c("THBS2"	"BMPR2"	"EP300"	"TGFBR2"	"BMPR1A"	"NOG"	"BMP7"	"SP1"	"TGFBR1"	"RBL2"	"ACVR2A"	"AMHR2"	"ZFYVE9"	"ROCK2")
154	KEGG_AXON_GUIDANCE	0.791552336826953	0.926466972283108	-0.197236865024486	-0.857111407952316	35193	108	c("SEMA3D"	"DPYSL5"	"GNAI1"	"NTN4"	"EPHA4"	"SEMA3A"	"HRAS"	"NFATC1"	"PAK1"	"EPHB3"	"CFL1"	"CXCL12"	"MAPK3"	"SEMA3F"	"PPP3CC"	"GNAI2"	"LIMK1"	"RHOD"	"ABLIM1"	"EFNA2")
155	KEGG_VEGF_SIGNALING_PATHWAY	0.349086863817558	0.619960180665111	0.282531061066153	1.06329326175158	18827	59	c("PRKCB"	"MAP2K1"	"PIK3R5"	"NFAT5"	"AKT3"	"PIK3R3"	"VEGFA"	"PLA2G3"	"KDR"	"PTGS2"	"PIK3CB"	"PPP3CB"	"PPP3R1"	"PIK3CD"	"PRKCG"	"SPHK1"	"MAPKAPK3"	"NFATC3"	"PIK3CA"	"NOS3"	"PLCG1"	"MAPK14")
156	KEGG_FOCAL_ADHESION	0.0475302401784781	0.189112092099615	0.289337760614937	1.29610938513179	2726	170	c("THBS2"	"MYL10"	"RELN"	"MYL7"	"PRKCB"	"COL6A3"	"LAMA3"	"CHAD"	"MAP2K1"	"ITGA2"	"MYLK3"	"PDGFRA"	"PIK3R5"	"AKT3"	"SOS2"	"PIK3R3"	"ITGB8"	"PDGFRB"	"ARHGAP5"	"VEGFA"	"SOS1"	"CRKL"	"RASGRF1"	"PDPK1"	"KDR"	"ACTN3"	"LAMC2"	"TLN2"	"PIK3CB"	"VAV3"	"BIRC2"	"COL4A2"	"COL11A2"	"FLNC"	"COL6A2"	"ARHGAP35"	"ELK1"	"ACTN2"	"BRAF"	"MAPK8"	"ITGA3"	"PTEN"
PIK3CA	"PPP1CB"	"ITGB3"	"PDGFC")
157	KEGG_ECM_RECEPTOR_INTERACTION	0.216569553031421	0.473290597855933	0.302340075189456	1.15871606370302	11744	65	c("THBS2"	"RELN"	"COL6A3"	"LAMA3"	"CHAD"	"SV2B"	"ITGA2")
158	KEGG_CELL_ADHESION_MOLECULES_CAMS	0.128060923440035	0.347348444033095	0.326468890748516	1.25118956781553	6944	65	c("CNTNAP2"	"CNTNAP1"	"CLDN23"	"ITGB2"	"MPZ"	"PTPRM"	"CDH1"	"ITGAL"	"ITGB8"	"CLDN4"	"CD274"	"NLGN3"	"JAM3"	"CD40"	"NEO1"	"CD276"	"CD34")
159	KEGG_ADHERENS_JUNCTION	0.507047183890046	0.744970476490537	0.251466339830661	0.96899287220141	27520	67	c("PTPRB"	"CTNNA2"	"PTPRM"	"CDH1"	"SNAI2"	"EP300"	"INSR"	"LMO7"	"TGFBR2"	"ACTN3"	"MAP3K7"	"TGFBR1"	"YES1"	"ACTN2"	"FYN"	"WASL"	"EGFR")
160	KEGG_TIGHT_JUNCTION	0.312419951294309	0.592107767455051	0.259165620957291	1.07468570432826	17318	101	c("MYL10"	"MAGI2"	"MYL7"	"PRKCB"	"CLDN23"	"PPP2R2B"	"CTNNA2"	"PRKCH"	"MYH7B"	"AKT3"	"CLDN4"	"CASK"	"MYH14"	"PRKCE"	"ACTN3"	"CRB3"	"MPDZ"	"AMOTL1"	"ASH1L"	"CGN"	"JAM3")
161	KEGG_GAP_JUNCTION	0.156177070508462	0.390568693272641	0.313523646675735	1.2144040906927	8498	69	c("HTR2B"	"PRKCB"	"LPAR1"	"ADCY9"	"MAP2K1"	"PDGFRA"	"ADCY2"	"PRKG1"	"ADCY1"	"TUBB4A"	"SOS2"	"MAP3K2"	"PDGFRB"	"SOS1"	"GJA1"	"GRM5"	"ITPR1")
162	KEGG_COMPLEMENT_AND_COAGULATION_CASCADES	0.831755014050891	0.948804878395837	0.240506676744087	0.748572319965256	43212	25	c("CFI"	"PLAT"	"CD46"	"C2"	"CD55"	"F8"	"MASP1"	"C8G")
163	KEGG_ANTIGEN_PROCESSING_AND_PRESENTATION	0.897136555500627	0.974123109909191	0.21460979407947	0.704015612407943	47183	31	c("HSPA1A"	"CTSB"	"CD74"	"TAP2"	"RFX5"	"HSPA5"	"HSPA1L"	"NFYA"	"TAPBP"	"CANX"	"HSPA1B"	"CD8A")
164	KEGG_TOLL_LIKE_RECEPTOR_SIGNALING_PATHWAY	0.16149091176687	0.396028674032105	0.31297095498261	1.20912036003678	8777	68	c("MAP2K1"	"TLR7"	"TLR4"	"PIK3R5"	"AKT3"	"PIK3R3"	"TAB2"	"LBP"	"CHUK"	"MAP2K7"	"MAP3K7"	"PIK3CB"	"CD40"	"IKBKG"	"MAPK8"	"PIK3CD"	"TRAF6"	"JUN"	"CTSK"	"CD86"	"IKBKB"	"TLR2"	"IKBKE"	"MAPK9"	"PIK3CA"	"CD14"	"MAPK14")
165	KEGG_NOD_LIKE_RECEPTOR_SIGNALING_PATHWAY	0.353075122366461	0.623938950594327	-0.297081087994004	-1.06243168960262	16590	40	c("PYCARD"	"HSP90AA1"	"IL18"	"NFKBIB"	"MAPK3"	"CASP8"	"MAPK11"	"NFKBIA"	"PSTPIP1"	"SUGT1"	"HSP90AB1")
166	KEGG_RIG_I_LIKE_RECEPTOR_SIGNALING_PATHWAY	0.897450087267464	0.974123109909191	-0.201463239268798	-0.736530209111199	42163	44	c("ISG15"	"NFKBIB"	"CXCL10"	"CASP8"	"MAPK11"	"TRAF2"	"NFKBIA"	"PIN1"	"IRF7"	"SIKE1"	"IRF3"	"FADD"	"NFKB1"	"TRADD"	"IFIH1"	"RIPK1"	"NLRX1"	"MAVS"	"TANK"	"RELA"	"TBKBP1")
167	KEGG_CYTOSOLIC_DNA_SENSING_PATHWAY	0.0315128714545378	0.141549120185648	-0.439613889480767	-1.51400993022007	1490	34	c("PYCARD"	"POLR3G"	"POLR3H"	"AIM2"	"IL18"	"NFKBIB"	"CXCL10"	"TREX1"	"NFKBIA"	"POLR1D"	"IRF7"	"POLR3K"	"POLR3C"	"IRF3"	"NFKB1")
168	KEGG_JAK_STAT_SIGNALING_PATHWAY	0.152959359941813	0.385370979152484	0.295894720514912	1.19992213772137	8411	89	c("IL12RB1"	"PIM1"	"SOCS2"	"PIK3R5"	"AKT3"	"SOS2"	"PIK3R3"	"EP300"	"SOS1"	"STAT2"	"IL11"	"IL4"	"SOCS7"	"CNTF"	"STAT5A"	"STAT3"	"SOCS5"	"STAM"	"JAK2"	"SPRED2"	"PIK3CB"	"IL22RA1"	"SOCS4"	"EPOR"	"SPRY3"	"PIK3CD"	"CBL"	"PIAS3")
169	KEGG_HEMATOPOIETIC_CELL_LINEAGE	0.720267439646235	0.886178680146235	-0.243488454930242	-0.844432668102989	34041	35	c("CD44"	"CD38"	"THPO"	"CD3D")
170	KEGG_NATURAL_KILLER_CELL_MEDIATED_CYTOTOXICITY	0.0978130699928146	0.295029825441715	0.335343609455445	1.29220303408973	5308	67	c("PRKCB"	"CD244"	"MAP2K1"	"ITGB2"	"PIK3R5"	"NFAT5"	"ITGAL"	"SOS2"	"PIK3R3"	"SOS1"	"LCK"	"CD247"	"PIK3CB"	"VAV3"	"TNFSF10"	"PPP3CB"	"SYK"	"PPP3R1"	"BRAF"	"FYN"	"PIK3CD"	"PRKCG")
171	KEGG_T_CELL_RECEPTOR_SIGNALING_PATHWAY	0.380034643085058	0.645517375119632	0.259709997848336	1.03881448057839	20842	82	c("MAP2K1"	"PIK3R5"	"NFAT5"	"AKT3"	"SOS2"	"PIK3R3"	"SOS1"	"IL4"	"CHUK"	"LCK"	"CD247"	"PDPK1"	"MAP2K7"	"TEC"	"MALT1"	"MAP3K7"	"PIK3CB"	"DLG1"	"VAV3"	"PPP3CB"	"PPP3R1"	"IKBKG"	"FYN"	"PIK3CD"	"JUN"	"CBL"	"IKBKB"	"NFATC3"	"IL10"	"MAPK9"	"PIK3CA"	"PLCG1"	"MAPK14"	"CD8A")
172	KEGG_B_CELL_RECEPTOR_SIGNALING_PATHWAY	0.287350145453872	0.563563768822298	0.292516335208673	1.10454335719372	15507	60	c("PRKCB"	"MAP2K1"	"PIK3R5"	"NFAT5"	"AKT3"	"SOS2"	"PIK3R3"	"SOS1"	"CHUK"	"MALT1"	"PIK3CB"	"VAV3"	"PPP3CB"	"SYK"	"PPP3R1"	"IKBKG"	"RASGRP3"	"PIK3CD"	"JUN"	"IKBKB"	"NFATC3"	"PIK3AP1")
173	KEGG_FC_EPSILON_RI_SIGNALING_PATHWAY	0.069116474058135	0.236963486649166	0.36385348831499	1.3600060869449	3725	57	c("PRKCB"	"MAP2K1"	"PIK3R5"	"AKT3"	"SOS2"	"PIK3R3"	"SOS1"	"IL4"	"PDPK1"	"MAP2K7"	"PLA2G3"	"PRKCE"	"PIK3CB"	"VAV3"	"SYK"	"GAB2"	"MAPK8"	"FYN"	"MS4A2"	"PIK3CD"	"MAPK9"	"PIK3CA"	"PLCG1"	"MAPK14")
174	KEGG_FC_GAMMA_R_MEDIATED_PHAGOCYTOSIS	0.613181561137562	0.822209729392745	0.231777317683364	0.918916925923508	33613	78	c("PRKCB"	"MAP2K1"	"PIK3R5"	"ASAP2"	"AKT3"	"PIK3R3"	"NCF1"	"DNM3"	"CRKL"	"PRKCE"	"PIK3CB"	"PIKFYVE"	"MYO10"	"VAV3"	"SYK"	"GAB2"	"WASL"	"PIK3CD"	"PRKCG"	"SPHK1")
175	KEGG_LEUKOCYTE_TRANSENDOTHELIAL_MIGRATION	0.0360445641884512	0.154871699549085	0.347092536279732	1.39914254933707	1979	86	c("MYL10"	"MYL7"	"PRKCB"	"TXK"	"CYBB"	"CLDN23"	"ITGB2"	"CTNNA2"	"NOX1"	"PIK3R5"	"ITGAL"	"PIK3R3"	"CLDN4"	"NCF1"	"ARHGAP5")
176	KEGG_INTESTINAL_IMMUNE_NETWORK_FOR_IGA_PRODUCTION	0.729461838959827	0.89314408462582	0.276256483055184	0.8131267527912	37532	20	c("CCR10"	"CCR9"	"IL4"	"CD40"	"CD86"	"IL10")
177	KEGG_CIRCADIAN_RHYTHM_MAMMAL	0.636529282446377	0.834612526446463	0.337660346543447	0.865868115023726	32138	12	c("PER2"	"CLOCK"	"PER3"	"ARNTL"	"CSNK1D"	"CRY1"	"NR1D1"	"BHLHE40")
178	KEGG_LONG_TERM_POTENTIATION	0.635900287276434	0.834612526446463	0.241176269832798	0.899019628506523	34309	56	c("PRKCB"	"GRIN2C"	"MAP2K1"	"CAMK2A"	"ADCY1"	"RPS6KA2"	"EP300"	"GRM5"	"ITPR1"	"ITPR3"	"PPP3CB"	"PPP3R1"	"ITPR2"	"BRAF"	"PRKCG"	"PRKACB"	"RPS6KA3"	"RPS6KA1"	"GRIN1")
179	KEGG_NEUROTROPHIN_SIGNALING_PATHWAY	0.781796903132877	0.919912377287964	0.203248337256421	0.85150192473615	43420	108	c("MAP2K1"	"CAMK2A"	"IRAK3"	"RPS6KA2"	"PIK3R5"	"IRS1"	"AKT3"	"SOS2"	"FOXO3"	"PIK3R3"	"SOS1"	"CRKL"	"KIDINS220"	"PDPK1"	"MAP2K7"	"FRS2"	"PIK3CB"	"MAP3K5"	"MAP3K3"	"MAGED1"	"BRAF"	"MAPK8"	"MAP3K1"	"PIK3CD"	"TRAF6"	"JUN"	"IRS2"	"IKBKB"	"RPS6KA3"	"RPS6KA1"	"MAPK9"	"PIK3CA"	"PLCG1"	"MAPK14")
180	KEGG_LONG_TERM_DEPRESSION	0.626541134274826	0.831038440297765	0.24663745760339	0.901754550352963	33539	51	c("PRKCB"	"NOS1"	"MAP2K1"	"PRKG1"	"GNAO1"	"GRM5"	"ITPR1"	"PLA2G3")
181	KEGG_OLFACTORY_TRANSDUCTION	0.901334790414487	0.974976375815134	0.232243272233078	0.665311085481138	46187	18	c("CAMK2A"	"PRKG1"	"CNGA3")
182	KEGG_TASTE_TRANSDUCTION	0.0353278912627426	0.153150658893	0.551633960382616	1.55712657124379	1808	17	c("PDE1A"	"GNB3"	"GNG3"	"ITPR3"	"ADCY6"	"PRKACB")
183	KEGG_REGULATION_OF_ACTIN_CYTOSKELETON	0.138563317184977	0.365804009990322	0.261798740792752	1.17681838581614	7979	174	c("MYL10"	"MYL7"	"FGFR3"	"FGF16"	"FGF21"	"ITGAX"	"CHRM4"	"MAP2K1"	"FGF1"	"ITGA2"	"ITGB2"	"MYLK3"	"PDGFRA"	"PIK3R5"	"APC"	"ARHGEF4"	"ITGAL"	"SOS2"	"PIK3R3"	"ITGB8"	"PFN2"	"FGF7"	"PDGFRB"	"SOS1"	"FGFR2"	"CRKL"	"FGF9")
184	KEGG_INSULIN_SIGNALING_PATHWAY	0.144961559828677	0.375220476820792	0.28279615686684	1.19336001625019	8088	113	c("PPP1R3A"	"PRKAR2B"	"MAP2K1"	"SOCS2"	"EIF4E1B"	"PIK3R5"	"IRS1"	"ACACB"	"AKT3"	"SOS2"	"PIK3R3"	"G6PC2"	"FOXO1"	"RHOQ"	"SOS1"	"INSR"	"CRKL"	"ACACA"	"PDPK1"	"PRKAA2"	"MKNK1"	"PIK3CB"	"PHKB"	"ELK1"	"FASN"	"SOCS4"	"BRAF"	"MAPK8"	"RPTOR"	"PRKAA1"	"PIK3CD"	"IRS2"	"CBL"	"GYS1"	"IKBKB"	"PRKCI"	"PDE3B"	"PRKACB"	"PCK2"	"MAPK9"	"PIK3CA"	"PPP1CB")
185	KEGG_GNRH_SIGNALING_PATHWAY	0.23444426202594	0.496511533119231	0.286571139140489	1.13615548263926	12851	78	c("PRKCB"	"ADCY9"	"MAP2K1"	"CAMK2A"	"ADCY2"	"ADCY1"	"SOS2"	"CACNA1D"	"MAP3K2"	"SOS1"	"CACNA1S"	"ITPR1"	"MAP2K7"	"PLA2G3"	"ITPR3"	"MAP3K3"	"ITPR2"	"ELK1"	"ADCY7"	"ADCY6"	"MAPK8"	"MAP3K1"	"JUN"	"EGFR"	"PRKACB"	"MAPK9"	"MAPK14"	"ADCY5"	"MMP2"	"ADCY3")
186	KEGG_PROGESTERONE_MEDIATED_OOCYTE_MATURATION	0.162818821459982	0.39839194787761	-0.295864602712428	-1.19414171135429	7404	72	c("PDE3A"	"GNAI1"	"PLK1"	"ANAPC10"	"HSP90AA1"	"PKMYT1"	"CDC25C"	"CCNA2"	"CDK1"	"MAD2L1"	"CCNB2"	"ANAPC13"	"CDC25B"	"ANAPC11"	"MAPK3"	"MAD2L2"	"MAPK11"	"CCNB1"	"GNAI2")
187	KEGG_MELANOGENESIS	0.156261996599821	0.390570979673423	0.305081038195614	1.20634083587163	8547	77	c("PRKCB"	"WNT5A"	"ADCY9"	"MAP2K1"	"CAMK2A"	"WNT2B"	"ADCY2"	"MITF"	"ADCY1"	"FZD2"	"FZD7"	"FZD1"	"GNAO1"	"EP300"	"WNT10B"	"FZD3"	"FZD4"	"WNT6"	"WNT7B"	"WNT4"	"FZD6"	"ADCY7"	"ADCY6"	"PRKCG"	"CREB3L2"	"PRKACB"	"WNT9A"	"FZD5"	"WNT5B"	"CREB3L4"	"ADCY5"	"ADCY3"	"DVL2")
188	KEGG_ADIPOCYTOKINE_SIGNALING_PATHWAY	0.081415039916631	0.26211808903907	0.363621841773661	1.34087943168872	4374	53	c("CAMKK2"	"PPARA"	"IRS1"	"ACACB"	"AKT3"	"G6PC2"	"ACSL3"	"CHUK"	"PRKAA2"	"STAT3"	"ACSL4"	"JAK2"	"ADIPOR2"	"IKBKG"	"MAPK8"	"PRKAA1"	"IRS2"	"IKBKB"	"PCK2"	"MAPK9")
189	KEGG_TYPE_II_DIABETES_MELLITUS	0.000152209897448582	0.00215738967450749	0.597840522084758	1.98810127821145	7	33	c("ABCC8"	"KCNJ11"	"CACNA1G"	"SOCS2"	"PIK3R5"	"IRS1"	"PIK3R3"	"CACNA1D"	"INSR"	"PRKCE"	"PIK3CB"	"SOCS4"	"MAPK8"	"PIK3CD"	"IRS2"	"IKBKB"	"MAPK9"	"PIK3CA")
190	KEGG_ALDOSTERONE_REGULATED_SODIUM_REABSORPTION	0.00575150453264264	0.04132727136361	0.528034481465176	1.71815523085335	301	30	c("PRKCB"	"SGK1"	"HSD11B2"	"ATP1B2"	"PIK3R5"	"IRS1"	"PIK3R3"	"ATP1B1"	"INSR"	"ATP1A1"	"PDPK1"	"PIK3CB"	"PIK3CD"	"PRKCG"	"IRS2"	"IGF1"	"PIK3CA")
191	KEGG_VASOPRESSIN_REGULATED_WATER_REABSORPTION	0.787936089746314	0.923629571666821	-0.229388545744305	-0.80569981775573	37084	37	c("DYNLL1"	"ARHGDIB"	"DYNC1I1"	"DYNC1I2"	"RAB11A"	"DCTN6"	"GNAS"	"CREB5"	"ARHGDIA"	"DCTN5"	"DCTN2")
192	KEGG_PROXIMAL_TUBULE_BICARBONATE_RECLAMATION	0.017458169050001	0.0923356404021099	0.619617553478294	1.66011031990761	889	14	c("SLC4A4"	"AQP1"	"ATP1B2"	"ATP1B1"	"ATP1A1"	"GLS")
193	KEGG_ALZHEIMERS_DISEASE	2.29895627385167e-05	0.000587032157846369	-0.440063749866658	-1.98616072514037	0	139	c("PLCB1"	"PLCB4"	"ATP5E"	"COX7C"	"NDUFB7"	"UQCRB"	"NDUFS6"	"NDUFA5"	"NDUFA2"	"COX7A1"	"NDUFC1"	"ATP5J"	"NDUFA3"	"NDUFB4"	"GAPDH"	"CALM2"	"NDUFV2"	"NDUFS8"	"NDUFB2"	"NDUFS5"	"NDUFV3"	"ATP5D"	"NDUFS7"	"BAD"	"CYCS"	"UQCRFS1"	"NDUFB10"	"COX7B"	"NDUFS4"	"ATP5G3"	"MAPK3"	"UQCR11"	"NDUFA8"	"PPP3CC"	"CASP8"	"GRIN2D"	"ATP5O"	"ATP5G2"	"NDUFAB1"	"COX6B1"	"COX5B"	"NDUFS3"
NDUFB5	"CALM3"	"HSD17B10"	"SDHB"	"CALM1"	"NDUFV1"	"NDUFA6"	"ATP5C1"	"COX5A"	"NDUFB9"	"COX8A"	"ATP5G1"	"ATP5F1"	"NDUFS2"	"CYC1"	"FAS"	"NDUFA1"	"NDUFB8"	"ATP5H"	"COX7A2L"	"NDUFB6"	"NDUFB3"	"NDUFA7"	"CDK5"	"NDUFA10")
194	KEGG_PARKINSONS_DISEASE	2.24381268651693e-05	0.000587032157846369	-0.605911335729966	-2.60121497047781	0	101	c("PARK2"	"ATP5E"	"COX7C"	"NDUFB7"	"UQCRB"	"NDUFS6"	"NDUFA5"	"NDUFA2"	"COX7A1"	"NDUFC1"	"ATP5J"	"NDUFA3"	"NDUFB4"	"PARK7"	"NDUFV2"	"NDUFS8"	"NDUFB2"	"NDUFS5"	"NDUFV3"	"ATP5D"	"NDUFS7"	"CYCS"	"UQCRFS1"	"NDUFB10"	"COX7B"	"NDUFS4"	"ATP5G3"	"UQCR11"	"NDUFA8"	"ATP5O"	"ATP5G2"	"NDUFAB1"	"UBB"	"COX6B1"	"COX5B"	"NDUFS3"	"NDUFA4"	"COX7A2"	"UQCR10"	"ATP5B"	"UQCRQ"	"UQCRH"
NDUFB9	"COX8A"	"ATP5G1"	"VDAC3"	"ATP5F1"	"NDUFS2"	"CYC1"	"NDUFA1"	"NDUFB8"	"ATP5H"	"UBE2L3"	"COX7A2L"	"NDUFB6"	"SLC25A5"	"NDUFB3"	"NDUFA7"	"NDUFA10"	"UBA7"	"PPID"	"UBE2G2"	"SDHC"	"COX4I1"	"SDHD"	"UQCRC1"	"UBE2J2"	"SEPT5"	"COX6A1"	"ATP5A1")
195	KEGG_AMYOTROPHIC_LATERAL_SCLEROSIS_ALS	0.854514262013838	0.958769029194255	0.21648837760523	0.756195734705052	45325	41	c("NOS1"	"GRIN2C"	"NEFH"	"SLC1A2"	"MAP3K5"	"ALS2"	"PRPH"	"PPP3CB"	"PPP3R1")
196	KEGG_HUNTINGTONS_DISEASE	2.3109098051903e-05	0.000587032157846369	-0.537100565232994	-2.45180521859243	0	150	c("CLTB"	"PLCB1"	"POLR2L"	"POLR2F"	"POLR2K"	"AP2S1"	"POLR2H"	"PLCB4"	"POLR2I"	"ATP5E"	"COX7C"	"NDUFB7"	"UQCRB"	"NDUFS6"	"NDUFA5"	"NDUFA2"	"COX7A1"	"NDUFC1"	"POLR2D"	"ATP5J"	"NDUFA3"	"NDUFB4"	"POLR2J"	"NDUFV2"	"NDUFS8"	"NDUFB2"	"NDUFS5"	"NDUFV3"	"ATP5D"	"GPX1"	"NDUFS7"	"CYCS"	"UQCRFS1"	"NDUFB10"	"COX7B"	"POLR2E"	"NDUFS4"	"BDNF"	"ATP5G3"	"UQCR11"	"NDUFA8"	"CASP8"
UQCR10	"ATP5B"	"UQCRQ"	"UQCRH"	"NDUFC2"	"COX6C"	"NDUFB5"	"SDHB"	"SLC25A4"	"NDUFV1"	"AP2M1"	"NDUFA6"	"ATP5C1"	"COX5A"	"NDUFB9"	"COX8A"	"CREB5"	"ATP5G1"	"VDAC3"	"CREBBP"	"ATP5F1"	"NDUFS2"	"CYC1"	"NDUFA1"	"IFT57"	"NDUFB8"	"ATP5H"	"SOD2"	"COX7A2L"	"BAX"	"NDUFB6"	"BBC3"	"SLC25A5"	"NDUFB3"	"NDUFA7"	"NDUFA10"	"POLR2C"	"TGM2"	"AP2A2")
197	KEGG_PRION_DISEASES	0.727790410666045	0.892743435141542	0.276704353660502	0.814445004464231	37446	20	c("MAP2K1"	"HSPA1A"	"HSPA5"	"ELK1"	"FYN"	"C8G"	"PRKACB")
198	KEGG_VIBRIO_CHOLERAE_INFECTION	0.552263296869106	0.778856348530506	0.265411945042077	0.940339807095092	29280	44	c("PRKCB"	"ADCY9"	"ATP6V1A"	"ATP6V1B2"	"ATP6V0A4"	"PRKCG"	"ATP6V0A2"	"PRKACB"	"SEC61A2"	"PDIA4"	"ATP6V0A1"	"ERO1L"	"PLCG1"	"ADCY3"	"ATP6AP1"	"SEC61A1"	"ATP6V1H"	"ATP6V1D"	"SLC12A2"	"ATP6V0D1")
199	KEGG_EPITHELIAL_CELL_SIGNALING_IN_HELICOBACTER_PYLORI_INFECTION	0.998887962190715	1	0.136005483290818	0.506980223003405	53894	56	c("CHUK"	"ATP6V1A"	"ATP6V1B2"	"JAM3"	"ATP6V0A4"	"ADAM17"	"IKBKG"	"MAPK8"	"ATP6V0A2"	"JUN"	"EGFR"	"IKBKB"	"ADAM10"	"ATP6V0A1"	"MAPK9"	"PLCG1"	"MAPK14")
200	KEGG_PATHOGENIC_ESCHERICHIA_COLI_INFECTION	0.0480396747690605	0.190523420402198	-0.388423770002837	-1.42003991190793	2256	44	c("TUBB2A"	"TUBB6"	"TUBA1A"	"TUBA1B"	"TUBB4B"	"KRT18"	"ACTB"	"TUBA1C"	"ARPC3"	"ARPC5L"	"ARPC1B"	"NCL"	"ARPC4"	"TUBA4A"	"TUBA8"	"TUBB2B")
201	KEGG_LEISHMANIA_INFECTION	0.302805078191319	0.581470800706915	0.312404296016828	1.10145836113129	16051	43	c("PRKCB"	"ITGB2"	"TLR4"	"TAB2"	"NCF1"	"NCF2"	"IL4"	"PTGS2"	"MAP3K7"	"JAK2"	"ELK1"	"TRAF6"	"JUN"	"TLR2"	"IL10"	"MAPK14"	"ITGB1"	"ITGA4"	"IRAK4"	"JAK1")
202	KEGG_PATHWAYS_IN_CANCER	0.0630580545166616	0.224469292073476	0.260640413570742	1.23051721699794	3742	261	c("PRKCB"	"FGFR3"	"FGF16"	"WNT5A"	"GLI1"	"FGF21"	"LAMA3"	"MAP2K1"	"FGF1"	"ITGA2"	"WNT2B"	"PDGFRA"	"MITF"	"CTNNA2"	"FZD2"	"CDH1"	"ARNT2"	"PIK3R5"	"RARB"	"APC"	"HIF1A"	"AKT3"	"SOS2"	"PIK3R3"	"FZD7"	"FOXO1"	"FZD1"	"FGF7"	"PDGFRB"	"EP300"	"VEGFA"	"SOS1"	"FGFR2"	"WNT10B"	"CRKL"	"FGF9"	"CHUK"	"AXIN2"	"TGFBR2"	"PTCH1"	"CEBPA"	"STAT5A"
FZD6	"EPAS1"	"BRAF"	"MAPK8"	"ITGA3"	"PTEN"	"PGF"	"PIK3CD"	"PRKCG"	"TRAF6"	"JUN"	"EGFR"	"CBL"	"PIAS3")
203	KEGG_COLORECTAL_CANCER	0.690515467739245	0.867239362890357	0.232303477526426	0.871485060340416	37253	58	c("MAP2K1"	"PIK3R5"	"APC"	"AKT3"	"PIK3R3"	"AXIN2"	"TGFBR2"	"PIK3CB"	"TGFBR1"	"BRAF"	"MAPK8"	"PIK3CD"	"JUN"	"MAPK9"	"PIK3CA"	"SMAD4"	"APPL1"	"GSK3B"	"BCL2")
204	KEGG_RENAL_CELL_CARCINOMA	0.231284461384746	0.492051033539647	0.302367147056649	1.14860901348764	12499	62	c("MAP2K1"	"ARNT2"	"PIK3R5"	"HIF1A"	"AKT3"	"SOS2"	"PIK3R3"	"EP300"	"VEGFA"	"SOS1"	"CRKL"	"FLCN"	"PIK3CB"	"EPAS1"	"BRAF"	"PGF"	"PIK3CD"	"JUN"	"ARNT")
205	KEGG_PANCREATIC_CANCER	0.778912818999853	0.919053631448075	0.216452400867695	0.829552197985397	42241	65	c("MAP2K1"	"PIK3R5"	"AKT3"	"PIK3R3"	"VEGFA"	"CHUK"	"TGFBR2"	"STAT3"	"PIK3CB"	"TGFBR1"	"IKBKG"	"BRAF"	"MAPK8"	"PGF"	"PIK3CD"	"EGFR"	"IKBKB"	"ERBB2"	"MAPK9"	"PIK3CA"	"SMAD4"	"EGF")
206	KEGG_ENDOMETRIAL_CANCER	0.0712905464983209	0.24109813899004	0.375103084104846	1.3648684161531	3799	50	c("MAP2K1"	"CTNNA2"	"CDH1"	"PIK3R5"	"APC"	"AKT3"	"SOS2"	"FOXO3"	"PIK3R3"	"SOS1"	"AXIN2"	"PDPK1"	"PIK3CB"	"ELK1"	"BRAF"	"PTEN"	"PIK3CD"	"EGFR")
207	KEGG_GLIOMA	0.320791088209672	0.599420325195645	0.288559793864057	1.08253028342561	17306	58	c("PRKCB"	"MAP2K1"	"CAMK2A"	"PDGFRA"	"PIK3R5"	"AKT3"	"SOS2"	"PIK3R3"	"PDGFRB"	"SOS1")
208	KEGG_PROSTATE_CANCER	0.845983976055335	0.955070302253826	0.201369422116913	0.800115144879792	46353	79	c("MAP2K1"	"PDGFRA"	"PIK3R5"	"AKT3"	"SOS2"	"PIK3R3"	"FOXO1"	"PDGFRB"	"EP300"	"SOS1"	"FGFR2"	"CHUK"	"PDPK1"	"PIK3CB"	"IKBKG"	"BRAF"	"PTEN"	"PIK3CD"	"CREB3L2"	"EGFR"	"IKBKB"	"ERBB2"	"IGF1"	"PIK3CA"	"PDGFC"	"CREB3L4"	"FGFR1")
209	KEGG_THYROID_CANCER	0.549180667911222	0.776975327181762	-0.299694011289388	-0.936307485754836	26475	23	c("CCND1"	"HRAS"	"TPM3"	"MAPK3"	"TCF7L1"	"TPR"	"MAP2K2"	"NRAS")
210	KEGG_BASAL_CELL_CARCINOMA	0.00347091224628386	0.0283590000579502	0.501151097242836	1.74097525174506	183	40	c("WNT5A"	"GLI1"	"WNT2B"	"FZD2"	"APC"	"FZD7"	"FZD1"	"WNT10B"	"AXIN2"	"PTCH1"	"FZD3"	"FZD4"	"WNT6"	"WNT7B"	"WNT4"	"FZD6"	"WNT9A"	"FZD5"	"GLI3"	"WNT5B"	"DVL2")
211	KEGG_MELANOMA	0.0955833147445907	0.291197136466319	0.354845689117122	1.31278965213179	5141	54	c("FGF16"	"FGF21"	"MAP2K1"	"FGF1"	"PDGFRA"	"MITF"	"CDH1"	"PIK3R5"	"AKT3"	"PIK3R3"	"FGF7"	"PDGFRB"	"FGF9")
212	KEGG_BLADDER_CANCER	0.527307447485678	0.759061578425276	-0.273213402702593	-0.953624069714542	24851	36	c("CDKN1A"	"CDKN2A"	"CCND1"	"E2F1"	"HRAS"	"MAPK3"	"THBS1")
213	KEGG_CHRONIC_MYELOID_LEUKEMIA	0.757355786060394	0.906840074828196	0.218593042629059	0.842319892050022	41106	67	c("MAP2K1"	"PIK3R5"	"AKT3"	"SOS2"	"PIK3R3"	"SOS1"	"CRKL"	"CHUK"	"TGFBR2"	"STAT5A"	"PIK3CB"	"TGFBR1"	"IKBKG"	"GAB2"	"RUNX1"	"BRAF"	"PIK3CD"	"CBL"	"IKBKB")
214	KEGG_ACUTE_MYELOID_LEUKEMIA	0.161305387431816	0.396028674032105	0.336219951883414	1.22928558571938	8634	51	c("MAP2K1"	"PIM1"	"PIK3R5"	"AKT3"	"SOS2"	"PIK3R3"	"SOS1"	"CHUK"	"CEBPA"	"STAT5A"	"STAT3"	"PIK3CB"	"IKBKG"	"PIM2"	"RUNX1"	"BRAF"	"PIK3CD"	"IKBKB")
215	KEGG_SMALL_CELL_LUNG_CANCER	0.977423541670475	0.998193478927933	0.169329443691577	0.669556599940503	53467	77	c("LAMA3"	"ITGA2"	"PIK3R5"	"RARB"	"AKT3"	"PIK3R3"	"CHUK"	"PTGS2"	"MAX"	"LAMC2"	"PIK3CB"	"BIRC2"	"COL4A2"	"IKBKG"	"ITGA3"	"PTEN"	"PIK3CD"	"TRAF6"	"PIAS3"	"IKBKB")
216	KEGG_NON_SMALL_CELL_LUNG_CANCER	0.292180378091609	0.569298649517137	0.302165678397901	1.10477653355462	15640	51	c("PRKCB"	"MAP2K1"	"PIK3R5"	"RARB"	"AKT3"	"SOS2"	"FOXO3"	"PIK3R3"	"SOS1"	"PDPK1")
217	KEGG_SYSTEMIC_LUPUS_ERYTHEMATOSUS	2.17235461516738e-05	0.000587032157846369	-0.626860799513647	-2.44603700694792	0	60	c("HIST1H2AK"	"HIST1H2BK"	"HIST1H2AE"	"HIST1H3I"	"HIST1H2AI"	"HIST1H3E"	"HIST1H3G"	"SNRPD1"	"HIST1H4D"	"HIST1H3H"	"H2AFJ"	"HIST1H2AG"	"HIST1H3B"	"HIST1H3F"	"HIST1H3A"	"HIST1H2AH"	"HIST1H4H"	"HIST1H2BH"	"HIST1H3C"	"HIST1H4I"	"HIST1H2BC"	"HIST1H3D"	"SNRPD3"	"H2AFX"	"HIST4H4"	"H2AFZ"	"SNRPB"	"H2AFY2"	"SSB"	"H3F3A"	"H2AFY"	"H2AFB1")
218	KEGG_PRIMARY_IMMUNODEFICIENCY	0.701662238151146	0.875242217645473	-0.277010186331138	-0.834723599131856	34064	20	c("ADA"	"CD3D"	"RFXAP"	"CD79A")
219	KEGG_HYPERTROPHIC_CARDIOMYOPATHY_HCM	0.343110683685959	0.615164507696114	-0.266766577381936	-1.0595487775957	15697	66	c("CACNA2D1"	"TNNI3"	"ITGA7"	"LMNA"	"CACNG4"	"ACTB"	"MYH6"	"SLC8A1"	"TPM3"	"EMD")
220	KEGG_ARRHYTHMOGENIC_RIGHT_VENTRICULAR_CARDIOMYOPATHY_ARVC	0.725861142507736	0.890847004096743	0.226329248266974	0.854620537802099	39173	60	c("CACNG7"	"ITGA2"	"CTNNA2"	"ITGB8"	"DSP"	"CACNA1D"	"ATP2A2"	"CACNA1S"	"GJA1"	"DAG1"	"SGCB"	"DSG2"	"ACTN3")
221	KEGG_DILATED_CARDIOMYOPATHY	0.421595070499748	0.681465806010789	-0.252048938695196	-1.01507092942296	19225	71	c("CACNA2D1"	"ADRB1"	"TNNI3"	"ITGA7"	"LMNA"	"CACNG4"	"ACTB"	"MYH6"	"SLC8A1"	"TPM3"	"EMD")
222	KEGG_VIRAL_MYOCARDITIS	0.717413480429198	0.88444849390489	0.246422612984873	0.841787808018826	37976	37	c("ITGB2"	"ITGAL"	"MYH7B"	"DAG1"	"ABL2"	"MYH14"	"SGCB"	"CD55"	"CD40"	"DMD"	"FYN"	"CD86")
223	GO_POSITIVE_REGULATION_OF_VIRAL_TRANSCRIPTION	0.0019195072561593	0.0179553103297476	-0.549457351848595	-1.84980688017191	90	31	c("PFN1"	"POLR2L"	"POLR2F"	"POLR2K"	"POLR2H"	"POLR2I"	"GTF2F1"	"POLR2D"	"POLR2J"	"SMARCB1"	"POLR2E"	"SMARCA4"	"GTF2F2"	"CDK9"	"TAF11"	"CTDP1"	"POLR2C"	"TFAP4")
224	GO_CARDIAC_CHAMBER_DEVELOPMENT	0.234532012632788	0.496511533119231	0.266235311985381	1.1217888353877	13069	112	c("SALL1"	"SHOX2"	"LRP2"	"WNT5A"	"FZD2"	"POU4F1"	"RARB"	"HIF1A"	"DSP"	"FZD1"	"TGFBR3"	"SOS1"	"FGFR2"	"TNNI1"	"MAML1"	"TRIP11"	"TBX3"	"TEK"	"FRS2")
225	GO_DNA_DEPENDENT_DNA_REPLICATION_MAINTENANCE_OF_FIDELITY	0.046781221738058	0.187487844707096	-0.506840634911589	-1.50588149723044	2275	19	c("POLD1"	"PCNA"	"TIPIN"	"BLM"	"RAD51"	"BRCA2"	"TONSL"	"CDK9"	"RTEL1"	"BOD1L"	"THOC1"	"ZRANB3"	"MMS22L")
226	GO_CIRCADIAN_RHYTHM	0.211718721725598	0.466483572181187	0.276907068591404	1.14361105200157	11699	99	c("ATP7B"	"KCND2"	"TPH2"	"NRIP1"	"PPARA"	"ADCY1"	"PROKR1"	"OGT"	"CLDN4"	"RORA"	"NCOA2"	"EP300"	"GFPT1"	"PROKR2"	"NAGLU"	"RORC"	"PER2"	"TNFRSF11A"	"LGR4"	"CRX"	"CLOCK"	"PER3"	"SETX"	"MAGED1"	"ARNTL"	"NAMPT"	"PTEN"	"DDC"	"STAR"	"ARNTL2"	"JUN")
227	GO_SPINAL_CORD_DEVELOPMENT	0.0539774817867393	0.204036802992669	0.35572004593444	1.37427560981321	2933	68	c("DAB1"	"RELN"	"VLDLR"	"LHX5"	"LHX4"	"CLN8"	"ISL2"	"PLXDC1"	"UNCX"	"PKD1"	"NEFH"	"PTCH1"	"NOG"	"GATA2"	"DYNC2H1"	"GIGYF2"	"PKD2"	"PTPRS")
228	GO_PLATELET_DERIVED_GROWTH_FACTOR_RECEPTOR_SIGNALING_PATHWAY	0.116998422023232	0.328457526561599	0.398656583729565	1.31777289764686	6153	32	c("PDGFRA"	"PDGFRB"	"VEGFA"	"SGPL1"	"NRP1"	"PLAT"	"JAK2"	"TIPARP"	"PLEKHA1"	"PIK3C2A"	"PTEN"	"CLASP2"	"PDGFC"	"ZFAND5"	"GAB1"	"ARID5B"	"PDGFRL"	"PTPN11")
229	GO_POSITIVE_REGULATION_OF_EPITHELIAL_CELL_DIFFERENTIATION	0.415277280104547	0.676462535110735	-0.298941724930527	-1.02288068242934	19701	33	c("ATOH8"	"TRIM16"	"SFRP4"	"NME2"	"BAD"	"PAX6"	"H2AFY2"	"H2AFY"	"SOX9")
230	GO_POSITIVE_REGULATION_OF_KINASE_ACTIVITY	0.00598117400967447	0.042310547097049	0.279903783880224	1.36713877426774	365	360	c("DAB1"	"ALK"	"MAPK8IP2"	"RELN"	"HTR2B"	"ADORA1"	"FGFR3"	"LPAR1"	"WNT5A"	"PRKAR2B"	"VLDLR"	"FPR1"	"ADCY9"	"GNG3"	"MAP2K1"	"FGF1"	"ERN1"	"PIM1"	"SASH1"	"PDGFRA"	"ADCY2"	"ADCY1"	"TLR4"	"TNFSF15"	"TNIK"	"PIK3R5"	"TNFSF11"	"IRS1"	"ADNP"	"AFAP1L2"	"PFKFB2"	"TAB2"	"ADRA2A"	"MAP3K2"	"PDGFRB"	"VEGFA"	"CD74"	"NOX4"	"SPAG9"	"CCR7"	"MDFIC"	"INSR"
MAP3K9	"PLCE1"	"MALT1"	"CSPG4"	"DUSP6"	"MST1R"	"MAP3K7"	"JAK2"	"ERCC6"	"TNFRSF11A"	"CARD14"	"PIK3CB"	"MAP3K5"	"ALS2"	"FZD4"	"TGFBR1"	"TAB3"	"MAPRE3"	"GREM1"	"DLG1"	"ADAM17"	"MAP4K5"	"CAB39"	"HSPA5"	"VAV3"	"RAPGEF2"	"CD40"	"SYK"	"DSTYK"	"PKD2"	"IKBKG"	"MAP3K3"	"MAGED1"	"ADCY7"	"MAP3K12"	"BRAF"	"ADCY6"	"MAP3K1"	"RPTOR")
231	GO_NEGATIVE_REGULATION_OF_TRANSCRIPTION_FACTOR_IMPORT_INTO_NUCLEUS	0.865678150894025	0.963622948721076	0.219182073296179	0.73889006928595	45654	35	c("C1QTNF3"	"PKD1"	"DYRK2"	"FBXW11"	"BMP7"	"CYLD"	"PKD2"	"AKAP1"	"IL10"	"PPM1B"	"PPM1A"	"RAB23"	"GSK3B"	"MXI1"	"NF1")
232	GO_POTASSIUM_ION_TRANSPORT	7.29674018132399e-05	0.00116173099667723	0.468654262131541	1.86983549837644	3	81	c("ABCC8"	"KCNJ11"	"KCND2"	"KCNC3"	"KCNK18"	"HCN4"	"AQP1"	"SCN4A"	"KCNH6"	"KCNK4"	"KCNAB2"	"KCNA1"	"ATP1B2"	"KCNIP4"	"KCNJ4"	"ATP1B1"	"ATP1A1"	"KCND1"	"KCNK1"	"VPS4B"	"CNGA3"	"KCNK5"	"MTMR6"	"KCNH2"	"KCNU1"	"KCNQ5"	"SLC12A5"	"PKD2")
233	GO_REGULATION_OF_T_CELL_RECEPTOR_SIGNALING_PATHWAY	0.574649111911564	0.793212468786505	-0.297588333881135	-0.919228558479879	27758	22	c("LGALS3"	"ADA"	"PTPN6"	"PHPT1"	"DUSP22"	"PTPN2")
234	GO_CARDIAC_MUSCLE_ADAPTATION	0.999919625454619	1	-0.137165224354957	-0.339042085105067	49762	10	MEF2C
235	GO_NEGATIVE_REGULATION_OF_EPITHELIAL_CELL_PROLIFERATION	0.729189041594612	0.893045272490345	0.21487745140868	0.867986598465742	40057	87	c("CD109"	"WNT5A"	"PTPRM"	"SNAI2"	"TGFBR3"	"IFT80"	"FGFR2"	"WNT10B"	"GJA1"	"VASH1"	"CASK"	"PTCH1"	"MCC"	"TGFBR1"	"ATF2"	"DLG1")
236	GO_MOVEMENT_IN_ENVIRONMENT_OF_OTHER_ORGANISM_INVOLVED_IN_SYMBIOTIC_INTERACTION	0.333290160233875	0.610161546159747	0.282908589535741	1.07165526737527	18012	61	c("CDHR3"	"ITGA2"	"HSPA1A"	"CTSB"	"MOG"	"NPC1"	"DAG1"	"CD46"	"AXL"	"CD55"	"XPR1"	"WWP1"	"LDLR"	"NUP153"	"LAMP1"	"ITCH"	"CD86"	"ITGA5"	"SCARB1"	"KPNA3"	"ITGB3"	"HSPA1B"	"UVRAG"	"NCAM1"	"EPS15"	"ITGB1"	"ICAM1")
237	GO_REGULATION_OF_PROTEIN_TARGETING_TO_MITOCHONDRION	0.061533362792753	0.221073109446297	-0.32528337760741	-1.32639132684524	2784	76	c("PARK2"	"RPL28"	"NKAP"	"CDKN2A"	"HES1"	"ATPIF1"	"PDCD5"	"NRG1"	"OSCP1"	"TOMM7"	"U2AF1"	"MICALL2"	"MIS18A"	"PSMB7"	"ZBED3"	"UBL5"	"WDR46"	"ZBTB17"	"PARL"	"ACTL6A"	"SH3GLB1"	"PSMD8"	"UBE2L3"	"SAE1"	"RUVBL1"	"HAX1"	"WDR75"	"LEPROT"	"UBE2D3"	"UBE2J2")
238	GO_APICAL_PROTEIN_LOCALIZATION	0.256907397085755	0.526624385285061	0.4900294158637	1.19373101378966	12905	10	c("SHROOM2"	"GOPC"	"DLG5"	"VANGL2"	"SHROOM3")
239	GO_REGULATION_OF_ESTABLISHMENT_OF_PLANAR_POLARITY	0.0933616450603487	0.287062359712673	-0.291996170311841	-1.25006823261837	4176	99	c("PFN1"	"AP2S1"	"PSMA7"	"PSMB6"	"PSMA2"	"PSMB10"	"PSMC4"	"PSMD4"	"PSME2"	"PSMB4"	"PSMD9"	"UBA52"	"PSMC3"	"PSMB2"	"PSMB3"	"PSMA3"	"UBB"	"PSME1"	"PSMA5"	"PSMB7"	"VANGL1"	"PSMB5"	"PSMD14"	"PSMB1"	"RPS27A"	"PSMF1"	"PSMA4"	"PSMA6"	"AP2M1"	"PSMA1"	"PSMC1"	"PSMD7"	"WNT11"	"MED12"	"PSMD8"	"PSMC5"	"PSMD13"	"PRICKLE2"	"AP2A2"	"PSMC2"	"PSMD11"	"PSMD3"
240	GO_FOREBRAIN_NEURON_DEVELOPMENT	0.0399776725564923	0.167588998841418	0.485349637683406	1.51064123954262	2076	25	c("WNT5A"	"ATP7A"	"DCLK2"	"PLXNA3"	"NRP1"	"FGFR2"	"SLIT1"	"DRD1"	"RAPGEF2"	"DCX")
241	GO_POSITIVE_REGULATION_OF_PROTEIN_MATURATION	0.565093334940824	0.788214495691537	-0.3708229101297	-0.916592184690712	28122	10	c("KLKB1"	"GSN"	"CLEC3B"	"MYH9"	"ADAM8"	"C3"	"PHB"	"CCBE1")
242	GO_NEUROMUSCULAR_JUNCTION_DEVELOPMENT	0.867000038027151	0.963874525693098	0.223047117658151	0.73169378782304	45598	31	c("LRP4"	"COLQ"	"UNC13B"	"ANK3"	"ALS2"	"NEDD4"	"COL4A5"	"UTRN"	"ERBB2"	"CACNB1")
243	GO_MITOTIC_CYTOKINESIS	0.0288927589752198	0.133124317617242	-0.470911987703436	-1.54586098773933	1376	28	c("STMN1"	"PLK1"	"KIF23"	"NUSAP1"	"CHMP4B"	"KIF20A"	"CEP55"	"CKAP2"	"RACGAP1"	"MYH10")
244	GO_NEGATIVE_REGULATION_OF_RESPONSE_TO_ENDOPLASMIC_RETICULUM_STRESS	0.664404266240803	0.85044477801583	0.263184707568497	0.869966002980019	34946	32	c("HERPUD1"	"HSPA1A"	"HYOU1"	"SYVN1"	"WFS1"	"XBP1"	"ERLEC1"	"PPP1R15B"	"YOD1")
245	GO_SMAD_PROTEIN_SIGNAL_TRANSDUCTION	0.440865690642903	0.69713749538146	-0.287568742843234	-1.00372994941019	20777	36	c("INHBA"	"ATOH8"	"VIM"	"SUB1")
246	GO_CYTOPLASMIC_TRANSLATION	4.24935197382399e-05	0.000770437793114169	-0.621176958714017	-2.18180973599187	1	37	c("RPL35A"	"RPL22"	"RPL36"	"RPL26"	"RPLP2"	"RPL36A"	"RPL31"	"RPLP1"	"MRTO4"	"RPL15"	"RPL8"	"RPL29"	"RPL6"	"DENR"	"SSB"	"RPL9"	"EIF3D"	"RPL22L1"	"MRPL2"	"FTSJ1"	"EIF3M"	"CDC123")
247	GO_MEIOTIC_CHROMOSOME_SEGREGATION	0.0877541531047893	0.276401800666779	-0.392234936721902	-1.3508390052862	4151	34	c("SYCE2"	"PLK1"	"TRIP13"	"SYCP2"	"PTTG1"	"SMC4"	"ESPL1"	"BRCA2"	"CCNB1IP1"	"SMC2"	"MSH5"	"TERF1"	"TOP2A"	"PPP2R1A")
248	GO_POSITIVE_REGULATION_OF_CALCIUM_ION_TRANSPORT	0.135485767838439	0.359722064352314	0.319251967320274	1.23659219706773	7372	69	c("EDNRA"	"TRPC3"	"P2RX3"	"WNK3"	"ADCYAP1R1"	"CAMK2A"	"HAP1"	"CACNA1D"	"PDGFRB"	"ATP1B1"	"CASK"	"PDPK1"	"WFS1")
249	GO_REGULATION_OF_DOUBLE_STRAND_BREAK_REPAIR	0.0747632006413096	0.249335810460149	-0.408071693455718	-1.38521038031551	3543	32	c("TWIST1"	"DEK"	"MGMT"	"POLQ"	"RPA2"	"RAD51AP1"	"RAD51"	"HMGA2"	"PPP4C"	"RTEL1"	"OTUB1"	"FIGN"	"FOXM1"	"FIGNL1")
250	GO_RNA_DEPENDENT_DNA_BIOSYNTHETIC_PROCESS	0.0516179529959422	0.198487893695728	-0.493650714125154	-1.48753338736786	2505	20	c("NOP10"	"PINX1"	"NHP2"	"WRAP53"	"GAR1"	"PPIA"	"TEP1"	"PTGES3"	"TERF1"	"DKC1")
251	GO_REGULATION_OF_B_CELL_RECEPTOR_SIGNALING_PATHWAY	0.391376680992652	0.653479649441652	0.412242878047016	1.05712135701015	19760	12	c("PRKCB"	"PRKCH"	"CD300A"	"SLC39A10"	"LPXN")
252	GO_REGULATION_OF_G_PROTEIN_COUPLED_RECEPTOR_PROTEIN_SIGNALING_PATHWAY	0.907965387175505	0.977095022274705	-0.185575283166099	-0.774477413819759	40921	86	c("PLCB1"	"RGS11"	"ADA"	"CAV2"	"ARRDC3"	"CALM2"	"GIPR"	"NMT1"	"PDE6G"	"GNAT1"	"RAMP1"	"PDE6A"	"METAP2"	"DTNBP1"	"GRK6"	"CALM3"	"CALM1")
253	GO_DENDRITE_DEVELOPMENT	0.000587220611443462	0.00680795167730836	0.46566254344762	1.80914441967066	31	70	c("DAB1"	"MAPK8IP2"	"RELN"	"LRP4"	"VLDLR"	"GRIN3A"	"DCLK1"	"FLRT1"	"PRKG1"	"SYNGAP1"	"CTNNA2"	"FMN1"	"BTBD3"	"RERE"	"TMEM106B"	"NRP1"	"SHANK1"	"KIDINS220"	"SHANK3"	"BMP7"	"SLC9A6"	"ACSL4"	"MEF2A"	"SS18L1"	"EPHB2"	"UBA6"	"STRN"	"SLC11A2"	"SLC12A5"	"DCX")
254	GO_MEMORY	0.0690138248847926	0.236963486649166	0.349559238583488	1.34323977046458	3743	66	c("RELN"	"VLDLR"	"SGK1"	"SLC8A2"	"KCNK4"	"ADCY1"	"CPEB3"	"ADNP"	"EP300"	"CTNS"	"CHRNB2"	"SHANK1"	"RASGRF1"	"SHANK3"	"JPH3"	"PJA2"	"PTGS2"	"DRD1"	"ITPR3"	"CRTC1")
255	GO_NEURON_DEVELOPMENT	0.000983440137047142	0.0105372390197429	0.28207552339664	1.41710872240649	61	490	c("DAB1"	"LUM"	"ALK"	"MAPK8IP2"	"RELN"	"FOXD1"	"LRP4"	"CNTNAP2"	"WNT5A"	"VLDLR"	"PLXNC1"	"CNTNAP1"	"GRIN3A"	"CRMP1"	"SGK1"	"CDH11"	"ATP8A2"	"PDZD7"	"SLC1A3"	"SEMA6A"	"LRTM2"	"ATP7A"	"LHX4"	"FMOD"	"DCLK1"	"FLRT1"	"CHST3"	"GALR2"	"PRKG1"	"SYNGAP1"	"LRFN3"	"CTNNA2"	"ADCY1"	"PLXNA2"	"FZD2"	"POU4F1"	"FMN1"	"BTBD3"	"SPTBN2"	"GPC1"	"PTPRM"	"STMN4"
VEGFA	"PLXNA3"	"SOS1"	"NRP1"	"MAPT"	"FGFR2"	"SEMA5A"	"GJA1"	"SLIT1"	"SEPT2"	"CHRNB2"	"SHANK1"	"RASGRF1"	"SEMA3B"	"DAG1"	"LINGO4"	"KIDINS220"	"NAGLU"	"SHANK3"	"USH1G"	"NEFH"	"NLGN3"	"CNTF"	"HERC1"	"UHMK1"	"DGKG"	"BRSK1"	"NOG"	"BMP7"	"ARFGEF1"	"EFHD1"	"SLC9A6"	"ANK3"	"DRD1"	"ACSL4"	"FZD3"	"JAK2"	"CLN5"	"GATA2"	"SPTB"	"LRRC55"	"ALS2"	"MEF2A"	"KIF5C"	"AHI1"	"JAM3"	"XBP1"	"LINGO1"	"ONECUT2"	"NEDD4"
RANBP9	"UBA6"	"STRN"	"PPP3CB"	"NEO1"	"NUMB"	"SLC11A2"	"SLC12A5")
256	GO_REGULATION_OF_GOLGI_ORGANIZATION	0.838105571965359	0.952188213844865	-0.285830963091455	-0.706510897130419	41709	10	c("EHD3"	"MAPK3"	"MAP2K2")
257	GO_ENDOTHELIAL_CELL_DEVELOPMENT	0.764306189616732	0.911092173212356	-0.231525022178025	-0.82347875192767	35994	39	c("ARHGEF26"	"PDE4D"	"ENG")
258	GO_POSITIVE_REGULATION_OF_MYOTUBE_DIFFERENTIATION	0.0288649706457926	0.133124317617242	0.584087203159086	1.5948075999829	1474	15	c("SHOX2"	"MYOG"	"CYP26B1"	"MAML1"	"IL4"	"SMYD1")
259	GO_REGULATION_OF_CELL_ACTIVATION	0.819324587220033	0.941899111272486	0.183340810672448	0.879380344459624	49274	301	c("TXK"	"GPAM"	"WNT5A"	"SASH3"	"IL12RB1"	"CD244"	"SLC46A2"	"BTN2A2"	"PNP"	"PDGFRA"	"PRKG1"	"F2RL1"	"TLR4"	"TNFSF11"	"TNFSF9"	"FOXJ1"	"BCL6"	"RORA"	"VTCN1"	"CD74"	"CD300A"	"SOS1"	"CYP26B1"	"CCR7"	"VNN1"	"INHA"	"TNFSF18"	"CD274"	"CHRNB2"	"LBP"	"IL4"	"LCK"	"RICTOR"	"CD247"	"CD46"	"PDPK1"	"SHPK"	"MERTK"	"TGFBR2"	"RC3H1"	"TNFAIP8L2"	"ABAT"
YES1	"VAV3"	"IL27RA"	"CD40"	"CD276"	"SYK")
260	GO_MULTICELLULAR_ORGANISM_AGING	0.854324514553058	0.958769029194255	-0.235856851618078	-0.728544532955674	41268	22	c("NDUFS6"	"POU1F1"	"ERCC1")
261	GO_ATP_DEPENDENT_CHROMATIN_REMODELING	0.000564395337226214	0.00662594424940573	-0.473122684129274	-1.83994931166133	25	59	c("CENPK"	"HIST1H4D"	"CENPH"	"NASP"	"ZNHIT1"	"CENPP"	"HIST1H4H"	"CENPA"	"ACTB"	"HIST1H4I"	"OIP5"	"ITGB3BP"	"CENPM"	"SMARCB1"	"CENPW"	"ANP32E"	"HIST4H4"	"MIS18A"	"CENPN"	"SMARCA4"	"VPS72"	"MBD3"	"MBD2"	"ACTL6A"	"SMARCE1"	"CENPT")
262	GO_ANATOMICAL_STRUCTURE_FORMATION_INVOLVED_IN_MORPHOGENESIS	0.0355039465695203	0.153604677736814	0.231167981728297	1.19601496431215	2338	712	c("EDNRA"	"SALL1"	"RELN"	"HOXB13"	"NOTCH3"	"NOS1"	"FOXD1"	"CD109"	"TLX2"	"PTPRB"	"WNT5A"	"MSX1"	"RSPH4A"	"ENPEP"	"ESM1"	"CNTNAP1"	"LAMA3"	"SLC40A1"	"IRX3"	"ATP8A2"	"LHX5"	"HOXA3"	"ANGPT2"	"MAP2K1"	"FGF1"	"MMP8"	"PPARA"	"ATP7A"	"ITGA2"	"ITGB2"	"MYLK3"	"PDGFRA"	"ADM2"	"PLXNA2"	"CCDC40"	"FZD2"	"MTHFD1L"	"FMN1"	"TRIM71"	"GPC1"	"PTPRM"	"LATS1"
BCL6	"FZD1"	"KIF26B"	"RORA"	"EIF2AK3"	"PDGFRB"	"CELSR3"	"CDC14A"	"NOTCH4"	"TGFBR3"	"PLXDC1"	"EP300"	"IFT80"	"VEGFA"	"CACNA1H"	"ANGPTL6"	"NRP1"	"C1GALT1"	"CRB2"	"RS1"	"FGFR2"	"SIX4"	"SEMA5A"	"WNT10B"	"SOX18"	"SEPT2"	"FGF9"	"VASH1"	"TBX3"	"LATS2"	"PRICKLE1"	"AXIN2"	"SKIL"	"LRP6"	"SOCS7"	"HERC1"	"BBS10"	"PLA2G3"	"TEK"	"TGFBR2"	"FRS2"	"PTCH1"	"HIF3A"	"BMPR1A"	"BBS1"	"NOG"	"BMP7"	"KDR"	"KLF4"	"CSPG4"
CNNM4	"RFX3"	"UBP1"	"NEK1"	"PIK3CB"	"NEBL"	"RGS20"	"MEF2A"	"AHI1"	"TGFBR1"	"JAM3"	"XBP1"	"ATF2"	"PIKFYVE"	"WNT6"	"PRKD1"	"HIPK1"	"ONECUT2"	"GREM1"	"DYRK1B"	"ADAM17"	"RDH10"	"EPHB2"	"VEZF1"	"BBS2"	"RAB8B"	"VAV3"	"DZIP1"	"TTN"	"COL4A2"	"DYNC2H1"	"DMD"	"PPP3CB"	"TMEM67"	"ADIPOR2"	"SYK"	"DUSP4"	"B4GALT1"	"ARHGAP22"	"OBSL1"	"CITED2"	"TRIM15"	"CD34"	"DCX"	"TET1"	"MYOZ1"	"ARHGAP35"	"TRPS1"	"SEMA4A")
263	GO_ION_TRANSPORT	1.50514005328196e-05	0.000587032157846369	0.359897339245929	1.87241166595655	0	771	c("EDNRA"	"SLC6A12"	"TRPC3"	"SLC7A8"	"SLC6A14"	"SLC9A9"	"ABCC8"	"SLC4A4"	"TRPC4"	"RHD"	"ANO1"	"ATP7B"	"KCNJ11"	"KCND2"	"SLC10A5"	"HTR2B"	"P2RX3"	"APBA1"	"PRKCB"	"KCNC3"	"FAM26D"	"ATP8B4"	"SCN3B"	"KCNK18"	"SLC13A3"	"SLC2A10"	"ATP8A1"	"CYBB"	"SLC16A12"	"SLC6A7"	"HCN4"	"AQP1"	"SLC18A1"	"SLC47A1"	"GRIN3A"	"SLC26A10"	"SCN4A"	"SGK1"	"SLC40A1"	"ATP8A2"	"FABP3"	"JPH4"
GRIA4	"SLC44A5"	"TMC5"	"SLC1A4"	"SLC38A2"	"NIPAL1"	"ARHGEF9"	"SLC26A2"	"SLC8A2"	"MCOLN1"	"KCNK4"	"SLC6A9"	"LRRC8E"	"NCALD"	"PPFIA4"	"CAMK2A"	"CLN8"	"CACNA1G"	"KCNAB2"	"AQP9"	"ABCC5"	"CLCN3"	"SLC16A5"	"KCNA1"	"GABRE"	"RAMP3"	"SLC36A1"	"SLC26A4"	"NIPAL3"	"TSC22D3"	"ATP1B2"	"NOX1"	"SLC4A11"	"SLC7A1"	"JPH1"	"SLC30A4"	"ACACB"	"PRELID2"	"HEPH"	"ATP2C1"	"SLC38A7"	"ACSL3"	"CACNA1D"	"SLC16A8"	"ABCA12"	"ABCC2"	"CNNM2"	"TCN2"	"KCNIP4"	"KCNJ4"
BSPRY	"HEPHL1"	"CACNA1H"	"ATP1B1"	"SLC35A5"	"ATP2A2"	"RYR3"	"CACNA1S"	"SLC33A1"	"SFXN5"	"CCR7"	"SLC17A9"	"OSTM1"	"GJA1"	"SLC17A5"	"CTNS"	"SLC7A3"	"SLC39A9"	"SLC39A14"	"ATP10B"	"ABCA1"	"ATP1A1"	"KISS1R"	"TNFAIP8L3"	"CHRNB2"	"ACACA"	"ITPR1"	"SLC10A2"	"KCND1"	"LMTK2"	"SLC36A4"	"KCNK1"	"VPS4B"	"CLCN5"	"SLC4A3"	"LCK"	"UNC13B"	"NCOA1"	"CASK"	"PKD1"	"CYP27B1"	"SLC25A37"	"OSBPL8"	"SLC25A42"	"SLC19A2"	"ABCD2"	"SHROOM2"	"SLC3A1"	"PLN"	"SLC23A2"
PRKAA2	"JPH3"	"STEAP3"	"PRKCE"	"CLCN6"	"CNGA3"	"IREB2"	"TMC7"	"PNPLA8"	"KCNK5"	"ATP6V1B2"	"SLC9A6"	"DRD1"	"SLC41A1"	"ACSL4"	"SLC7A11"	"MTMR6"	"TMCO3"	"TRAPPC10"	"TRPM3"	"GLS"	"CNNM4"	"IBTK"	"SLC6A6"	"ITPR3"	"SLC1A2"	"SLC5A6"	"LRRC55"	"SLC18A2"	"SCN2B"	"SLCO2A1"	"SLC23A1"	"KCNH2"	"ATP13A3"	"ABCA4"	"TRPM6"	"SLC39A10"	"SLC10A7"	"ATP11C"	"ATP6V0A4"	"SLC16A9"	"DLG1"	"SLC37A1"	"KCNU1"	"PKD1L3"	"HVCN1"	"SLC35B4"	"CNNM3"	"ASPH"	"KCNQ5"
WWP1	"SLC5A8"	"TMEM30A"	"SLC38A10"	"SCARA5"	"STIM2"	"CLTC"	"LDLR"	"SYK"	"SLC11A2"	"SLC12A5"	"PKD2"	"ORAI2"	"AQP3"	"PKD1L2")
264	GO_LIPID_MODIFICATION	0.00247229625473418	0.021645396023087	0.3470863608007	1.54320346539919	140	161	c("EFR3B"	"FGFR3"	"FGF16"	"B4GALNT1"	"FGF1"	"FA2H"	"PDGFRA"	"PIK3R5"	"IRS1"	"B4GALNT2"	"FGF7"	"PDGFRB"	"PI4K2B"	"FGFR2"	"FGF9"	"LCK"	"ACOX2"	"ERBB3"	"KL"	"SMG1"	"ABCD2"	"ACAD10"	"PTPRQ"	"ACOX3"	"FRS2"	"MTMR3"	"IP6K1"	"MTMR6"	"PLA2G7"	"SOAT1"	"MTM1"	"PIK3CB"	"ACAD11"	"PIKFYVE"	"SESN2"	"MTMR1"	"ADIPOR2"	"IMPAD1"	"PIK3C2A"	"PEX7"	"PIP4K2C"	"HACL1"
SYNJ1	"ERBB2"	"NRG4"	"ALDH3A2"	"ACOX1"	"TMEM55B"	"PIP5K1A"	"PIK3CA"	"PIP4K2B"	"FGFR1"	"MAPK14"	"SACM1L"	"CPT1C")
265	GO_ACYLGLYCEROL_HOMEOSTASIS	0.0307469350985077	0.138517618580273	0.56984949192887	1.58152778855412	1569	16	c("MED13"	"MLXIPL"	"RORA"	"C1QTNF3"	"XBP1"	"SESN2"	"MIA2"	"DGAT2"	"FITM2"	"SCARB1")
266	GO_NEGATIVE_REGULATION_OF_PHOSPHOPROTEIN_PHOSPHATASE_ACTIVITY	0.397671556263998	0.659805519297404	-0.414211864363948	-1.05215277209159	19708	11	c("PPP1R11"	"FKBP1A")
267	GO_NEGATIVE_REGULATION_OF_PROTEIN_COMPLEX_ASSEMBLY	0.585104494830723	0.800542852178212	-0.226160885054005	-0.937590078653243	26372	83	c("STMN1"	"PFN1"	"XAF1"	"LMOD1"	"TWF2"	"TBX20"	"PARK7"	"SPTAN1"	"FHOD3"	"CTNNBIP1"	"GSN"	"INPP5J"	"HMGB1"	"LCMT1"	"CAPZB"	"DNAJC15"	"CLU"	"SVIP"	"TRIOBP"	"LMO4")
268	GO_SINGLE_FERTILIZATION	0.714142019432436	0.882521597113608	-0.229964992542835	-0.86101096114914	33368	49	c("HOXD9"	"PLCB1"	"IGSF8"	"CDK1"	"SLIRP"	"PARK7"	"ZAN"	"CCT3")
269	GO_LEUKOCYTE_ACTIVATION	0.982038753159225	0.99945231248626	0.162274326059188	0.766386141984669	58283	262	c("PRKCB"	"MAFB"	"CD244"	"CD93"	"FNIP1"	"ATP7A"	"DOCK8"	"ITGB2"	"TLR7"	"F2RL1"	"TLR4"	"ITGAL"	"TNFSF9"	"FZD7"	"BCL6"	"RORA"	"EP300"	"CD74"	"CYP26B1"	"CCR7"	"TNFSF18"	"JAG2"	"CHRNB2"	"IL11"	"LBP"	"IL4"	"LCK"	"KIF13B"	"HDAC4"	"RORC"	"MERTK"	"PLA2G3"	"TGFBR2"	"RC3H1"	"PRKCE"	"MALT1"	"AXL"	"GATA2"	"NEDD4"	"ATP11C"	"DLG1"	"ADAM17"
DCLRE1C	"PIK3CD"	"TRAF6"	"JUN"	"LIG4"	"ADAM9"	"CD86"	"CLEC7A"	"CEBPG"	"ADAM10"	"PRKDC")
270	GO_CHROMOSOME_ORGANIZATION	3.01631828190511e-05	0.00061424753025985	-0.351187925496446	-1.91197261410411	0	810	c("BCOR"	"FOXA2"	"HIST1H2AK"	"HIST1H2BK"	"HIST1H2AE"	"CENPV"	"H1FX"	"HIST1H3I"	"SYCE2"	"HIST1H2AI"	"HIST1H3E"	"CENPK"	"SKA1"	"HIST1H3G"	"HIST1H4D"	"PSRC1"	"HIST1H3H"	"DEK"	"SPC24"	"BIRC5"	"ANXA1"	"HHEX"	"H2AFJ"	"HMGB3"	"HIST1H2AG"	"HIST1H3B"	"TRIM16"	"CHAF1B"	"GINS2"	"HIST1H3F"	"CENPH"	"LIG1"	"NASP"	"ZNHIT1"	"EYA4"	"KIF22"	"RFC4"	"DPY30"	"CHD7"	"HIST1H3A"	"MCM3"	"HMGB2"
TRIP13	"HIST1H4H"	"CENPA"	"CDKN2A"	"NDC80"	"BRD9"	"PMF1"	"BRD3"	"CDC20"	"PCNA"	"NUDC"	"NACC2"	"ACTB"	"INCENP"	"HIPK4"	"HIST1H2BH"	"AURKB"	"NOP10"	"HIST1H3C"	"RBX1"	"KIF23"	"HIST1H4I"	"TOP1MT"	"PINX1"	"NAA10"	"DSCC1"	"RFC2"	"OIP5"	"TAF10"	"TAF12"	"ENY2"	"CDK1"	"HIST1H2BC"	"RFC3"	"SUV39H2"	"ITGB3BP"	"MAD2L1"	"SPC25"	"POLE"	"CENPM"	"HIST1H3D"	"BRMS1"	"UBE2N"	"NUSAP1"	"KIF2C"	"RTF1"	"SYCP2"	"CENPF"	"GTF2H5"	"NHP2"
CHMP2A	"SMARCB1"	"H2AFX"	"MCM5"	"CENPW"	"ANP32E"	"SMC4"	"WRAP53"	"CHMP4B"	"HIST4H4"	"PRMT1"	"DNAJC2"	"HDAC7"	"TADA3"	"MCM6"	"NCAPH2"	"NCAPG"	"RPA2"	"TOP1"	"CDC45"	"MEAF6"	"NUP37"	"H2AFZ"	"PELO"	"HIRIP3"	"NOC2L"	"ASF1B"	"UBA52"	"ERCC1"	"GAR1"	"DLGAP5"	"CENPE"	"HAT1"	"CTCFL"	"NCAPD2"	"DMAP1"	"CEP55"	"GINS4"	"RPS27"	"MIS18A"	"FBL"	"CTC1"	"PIH1D1"	"HIST1H1E"	"KNTC1"	"DNA2"	"UBE2A"	"HDAC3"	"KIFC1"	"CDCA5"
BRIP1	"POLA2"	"PHB2"	"EZH2"	"UBB"	"PURA"	"CENPN"	"NUP85"	"HELLS"	"RPA1"	"RRP8"	"RACGAP1"	"AURKA"	"SMARCA4"	"H2AFY2"	"SET"	"XRCC6"	"POLD2"	"BLM"	"CCNB1"	"SMYD2"	"HMGB1"	"VPS72"	"CHD1L"	"MBD3"	"CHRAC1"	"INO80B"	"BRCC3"	"UIMC1"	"UBE2E1"	"ITPA"	"ESPL1"	"RPA3"	"RAD51"	"VRK1"	"RAB11A"	"H3F3A"	"H2AFY"	"NSMCE2"	"HMGA2"	"ASF1A"	"H2AFB1"	"MCM4"	"BRCA2"	"RPS27A"	"MBD2"	"RNF168"	"LEO1"	"RPS6KA4"	"SLX1B"
NSL1	"MCM7"	"TCF7L1"	"ACTL6A"	"SMARCE1"	"CENPT"	"NCAPH"	"TRIM28"	"PRDM5"	"SAP30L"	"H3F3B"	"ZWILCH"	"ANP32B"	"GTF2H4"	"PRIM2"	"TEP1"	"NR1H4"	"COPS6"	"HMG20B"	"B9D2"	"CCNB1IP1"	"SMC2"	"HMGN5"	"AIFM1"	"MSH5"	"CREBBP"	"NUP107"	"SAP18"	"KIF18A"	"PIF1"	"PTGES3"	"RTEL1"	"YEATS4"	"RBL1"	"MIS18BP1"	"MCMBP"	"H2AFV"	"KIF18B"	"CBX3"	"RFC5"	"LRWD1"	"HSF4"	"HIST1H2AC"	"KDM5A"	"BUB3"	"NUP43")
271	GO_REGULATION_OF_MITOCHONDRIAL_DEPOLARIZATION	0.987416277653745	1	-0.184368199594174	-0.492189429993862	48649	13	c("TSPO"	"GCLM"	"PPP2R3C")
272	GO_NEGATIVE_REGULATION_OF_MAP_KINASE_ACTIVITY	0.933057025496799	0.985411656414043	0.188655573599674	0.714625665836323	50427	61	c("PTPN5"	"IRAK3"	"CD300A"	"PAQR3"	"PDCD4"	"BMP7"	"DUSP6"	"SPRED2"	"SORL1"	"HMGCR"	"HIPK3"	"DUSP4")
273	GO_SYNAPTIC_VESICLE_LOCALIZATION	0.998447238928376	1	-0.13699299968967	-0.545749833706783	45653	67	c("TC2N"	"OPHN1"	"BLOC1S1"	"PCLO"	"SYT13"	"SYTL4"	"DTNBP1"	"SYT12"	"AP3M2"	"TOR1A"	"SYT11"	"BLOC1S2"	"STON2"	"CDK5"	"SNAPIN"	"STX1A"	"AP3S1"	"PLD2"	"SEPT5")
274	GO_PHENOL_CONTAINING_COMPOUND_METABOLIC_PROCESS	0.113231071482545	0.321964068087065	0.384247737178741	1.31260299733832	5993	37	c("DIO2"	"TPH2"	"HDC"	"SLC45A2"	"ATP7A"	"DUOX1"	"CRYM"	"CTNS"	"NPR1"	"DRD1"	"PMEL"	"EPAS1"	"DDC"	"MYO5A"	"STAR")
275	GO_REGULATION_OF_ANTIGEN_RECEPTOR_MEDIATED_SIGNALING_PATHWAY	0.365840209909876	0.633318249885822	0.323313147480619	1.06061097770226	19240	31	c("PRKCB"	"PRKCH"	"ELF1"	"CD300A"	"CCR7"	"LCK"	"RC3H1"	"MALT1"	"SLC39A10")
276	GO_ESTABLISHMENT_OF_SPINDLE_ORIENTATION	0.30892642735892	0.587402437951583	-0.359800046908769	-1.11139598164842	14922	22	c("CENPA"	"NDC80"	"PAX6"	"SPRY1"	"DYNLT1"	"NDE1"	"MAP4"	"SPAG5"	"CDK5RAP2"	"LLGL2"	"GPSM2")
277	GO_METANEPHRIC_NEPHRON_MORPHOGENESIS	0.0248408389641839	0.120046840274939	0.56958244310965	1.60779070973953	1271	17	c("SALL1"	"FMN1"	"KIF26B"	"PDGFRB"	"PKD1"	"LGR4"	"GREM1"	"PKD2"	"WNT4")
278	GO_GLYCERALDEHYDE_3_PHOSPHATE_METABOLIC_PROCESS	0.356934500132591	0.626657285164809	-0.396627024467574	-1.08109885446305	17497	14	c("ALDH1A1"	"PGLS"	"TKT"	"TPI1"	"DERA"	"TALDO1"	"PGD"	"H6PD")
279	GO_RESPONSE_TO_UV_C	0.613647827929219	0.822209729392745	-0.347413645798689	-0.882476485918232	30412	11	c("BCL3"	"BAK1"	"BRCA2")
280	GO_CARBOHYDRATE_CATABOLIC_PROCESS	0.258938974657734	0.529844759323858	0.278123342725224	1.11501974140459	14222	83	c("CHIT1"	"FUT1"	"PGM5"	"ENO2"	"PFKFB3"	"GK5"	"OGDHL"	"PGAM2"	"FUT8"	"GAA"	"PFKFB2"	"HKDC1"	"ENO4"	"FUT10"	"GK")
281	GO_LABYRINTHINE_LAYER_DEVELOPMENT	0.931967874899078	0.98493263250871	-0.196025552932437	-0.688516297797976	43863	37	c("WNT2"	"HES1"	"CYR61"	"ESX1"	"CASP8"	"JUNB")
282	GO_N_TERMINAL_PROTEIN_AMINO_ACID_ACETYLATION	0.260607896596991	0.532070599721253	-0.451463411702066	-1.17830436757426	12903	12	c("NAA15"	"NAA10"	"NAA20")
283	GO_NEUROLOGICAL_SYSTEM_PROCESS	1.59520163348647e-05	0.000587032157846369	0.35401843753754	1.76926165609032	0	462	c("EDNRA"	"LUM"	"OPRD1"	"MAPK8IP2"	"ANO1"	"RELN"	"KCNJ11"	"KCND2"	"P2RX3"	"ADORA1"	"PDE6B"	"CNTNAP2"	"PRKAR2B"	"IGDCC3"	"SCN3B"	"VLDLR"	"OPRL1"	"NYX"	"ATP8A1"	"SOBP"	"RGS9BP"	"THRB"	"CNTNAP1"	"TSHZ3"	"GRIN3A"	"ZIC2"	"SCN4A"	"SGK1"	"ATP8A2"	"OLFM2"	"SLC45A2"	"JPH4"	"PDZD7"	"GRIN2C"	"SLC1A3"	"CACNG7"	"ITGA2"	"SHANK2"	"SLC1A4"	"SLC8A2"	"KCNK4"	"GALR2"
RPS6KA2	"CPEB3"	"SLC26A4"	"FAM134B"	"SNAI2"	"ADNP"	"HIF1A"	"CRYM"	"GPR155"	"BFSP2"	"GAA"	"IMPG2"	"GPR179"	"ADRA2A"	"CACNA1D"	"VSX2"	"EP300"	"TPP1"	"RS1"	"RGS16"	"WNT10B"	"GRM5"	"CTNS"	"CHM"	"CHRNB2"	"SHANK1"	"RASGRF1"	"MYO9A"	"LRIG2"	"SHANK3"	"USH1G"	"NLGN3"	"HERC1"	"BBS10"	"MYH14"	"ATF6"	"WFS1"	"JPH3"	"BBS1"	"PJA2"	"SIX6"	"PTGS2"	"CNGA3"	"PGAP1"	"KIFC3"	"DEAF1"	"ANK3"	"DRD1"	"TBR1"	"TRPM3"
GJA8	"ATXN7"	"FZD4"	"JAM3"	"ABCA4"	"HMGCR"	"ATP6V0A4"	"NPAS1"	"PKD1L3"	"RDH10"	"EPHB2"	"CLCN1"	"BBS2"	"UBA6"	"COL11A2"	"RDH12"	"GIGYF2"	"PPP3CB"	"SLC11A2"	"SLC12A5")
284	GO_NEURONAL_STEM_CELL_DIVISION	0.985008373519501	1	-0.195495552954325	-0.496584491340743	48817	11	c("DCT"	"DOCK7")
285	GO_EXCRETION	0.154844807963117	0.38849083228307	0.414294527014874	1.27695481120117	8026	24	c("ABCG5"	"AQP9"	"NFAT5"	"CHRNB2"	"CLCN5"	"UNC13B"	"KCNK5"	"ATP6V0A4"	"AQP3"	"KIRREL")
286	GO_DIGESTION	0.00382874387023765	0.0302718201577123	0.484345521037078	1.72384391456523	202	45	c("LIPG"	"PGC"	"ENPEP"	"AQP1"	"ABCG5"	"GALR2"	"ADM2"	"TLR4"	"NPC1L1"	"ADRA2A")
287	GO_POSITIVE_REGULATION_OF_SYNAPTIC_TRANSMISSION_GLUTAMATERGIC	0.015354594551977	0.0836852404128265	0.640602502561351	1.67967788299118	778	13	c("RELN"	"GLUL"	"SHANK3"	"NLGN3"	"PTGS2"	"DRD1")
288	GO_POSITIVE_REGULATION_OF_MITOTIC_NUCLEAR_DIVISION	0.000467428717120639	0.00569873050885176	-0.55138854419422	-1.93668628103637	21	37	c("UBE2C"	"BIRC5"	"RANBP1"	"BTC"	"PLK1"	"ANAPC10"	"NUSAP1"	"ANAPC11"	"DLGAP5"	"CDCA5"	"FBXO5"	"PHB2"	"AURKA"	"ESPL1"	"H2AFY"	"NSMCE2"	"PHIP")
289	GO_HINDBRAIN_DEVELOPMENT	0.000162954915806627	0.002298982728577	0.4364830103602	1.79660149426435	8	97	c("DAB1"	"LPAR1"	"GLI1"	"MAFB"	"LHX5"	"MAP2K1"	"ATP7A"	"CTNNA2"	"PLXNA2"	"POU4F1"	"SPTBN2"	"NR2C2"	"HAP1"	"RERE"	"RORA"	"NCOA2"	"NCOA1"	"NAGLU"	"LRP6"	"SOCS7"	"HERC1"	"NOG"	"ABAT"	"WLS"	"TBR1"	"SEZ6L"	"GATA2"	"AHI1"	"FZD4"	"HSPA5"	"ALDH1A2")
290	GO_OLIGOSACCHARIDE_METABOLIC_PROCESS	0.225977843092923	0.485252190549192	0.324160109188206	1.1640328211163	11993	47	c("ST8SIA2"	"EDEM3"	"FUT8"	"MAN2A1"	"GAA"	"ST3GAL1"	"B4GALT1"	"GNPTAB"	"NEU1"	"ST6GALNAC3"	"IDUA"	"GLA"	"NEU3"	"EDEM1"	"MAN2B2"	"MAN2B1")
291	GO_CHROMOSOME_SEGREGATION	2.40355726475183e-05	0.000587032157846369	-0.425685529998737	-2.05002328133972	0	222	c("SYCE2"	"CENPK"	"SKA1"	"PSRC1"	"SPC24"	"BIRC5"	"CENPH"	"KIF22"	"CDCA8"	"CENPP"	"PLK1"	"TRIP13"	"CENPA"	"FAM83D"	"NDC80"	"PMF1"	"CDC20"	"NUDC"	"INCENP"	"AURKB"	"KIF23"	"TOP1MT"	"PINX1"	"DSCC1"	"ITGB3BP"	"MAD2L1"	"SPC25"	"CENPM"	"NUSAP1"	"KIF2C"	"SYCP2"	"CENPF"	"PTTG1"	"NUF2"	"CHMP2A"	"CENPW"	"SMC4"	"CHMP4B"	"NCAPG"	"TOP1"	"NUP37"	"DLGAP5"
TTK	"RACGAP1"	"CCNB1"	"ESPL1"	"RAB11A"	"BRCA2"	"CDCA2"	"CLIP1"	"PRC1"	"NSL1"	"CENPT"	"UBE2I"	"NCAPH"	"ZWILCH"	"FAM96A"	"FAM96B"	"B9D2"	"CCNB1IP1"	"SMC2"	"MSH5"	"NUP107"	"KIF18A"	"MCMBP"	"KIF18B"	"BUB3"	"NUP43"	"NDE1"	"TERF1"	"NEK3"	"SLC25A5"	"RANGAP1"	"ERCC6L"	"RPS3"	"TOP2A"	"NUP160"	"PPP2R1A"	"ESCO2"	"RCC1"	"BUB1B"	"NEK2"	"CENPQ"	"MAPRE1"	"SKA2"	"RCC2"	"RAD51C"	"PPP1CC")
292	GO_NEGATIVE_REGULATION_OF_CYCLIN_DEPENDENT_PROTEIN_KINASE_ACTIVITY	0.0356676632837832	0.153820933772085	-0.45111982315102	-1.5072250158763	1693	30	c("CDKN1A"	"UBE2C"	"HHEX"	"PLK1"	"CDKN2A"	"ANAPC10"	"PRKRIP1"	"MYOCD"	"CAMK2N2")
293	GO_HEMATOPOIETIC_PROGENITOR_CELL_DIFFERENTIATION	0.961080082677338	0.995203722574204	-0.174184763251918	-0.7070906653795	43707	74	c("INHBA"	"PTPRZ1"	"MLF1"	"FLI1"	"BVES"	"PTPN6"	"EML1")
294	GO_CYTOKINE_METABOLIC_PROCESS	0.749151611447851	0.902047615027469	0.293296690981527	0.785815154460827	38190	14	c("TNFSF15"	"IL4"	"CEBPE")
295	GO_ANTEROGRADE_AXONAL_TRANSPORT	0.648190487960617	0.842683886613229	-0.288350482914019	-0.868895675271936	31468	20	c("BLOC1S1"	"SOD1"	"DTNBP1"	"AP3M2"	"BLOC1S2"	"SNAPIN"	"AP3S1")
296	GO_NEGATIVE_REGULATION_OF_ERK1_AND_ERK2_CASCADE	0.214396138908789	0.469490178891644	0.336389636496801	1.1801861861429	11371	42	c("NDRG2"	"DUSP26"	"TLR4"	"FLCN"	"KLF4"	"DUSP6"	"ERRFI1"	"DLG1"	"RANBP9"	"PTPRR"	"CRYBA1"	"NLRP6"	"PTEN")
297	GO_STEROID_BIOSYNTHETIC_PROCESS	0.0276475670508649	0.129309395593029	0.373997537513391	1.45638880301663	1503	71	c("CYP7B1"	"HSD11B2"	"HSD17B11"	"NPC1L1"	"HSD17B1"	"HSD17B14"	"LSS"	"CACNA1H"	"ACLY"	"ACOX2"	"CYP27B1"	"PRKAA2"	"DHCR24"	"HSD17B7"	"SQLE"	"HSD17B3"	"HMGCR"	"MSMO1"	"STARD5"	"WNT4"	"PRKAA1"	"STAR"	"INSIG2"	"INSIG1"	"FDFT1"	"SCARB1"	"ARV1"	"MED1")
298	GO_ALDITOL_PHOSPHATE_METABOLIC_PROCESS	0.729950730758084	0.893294402212137	-0.26552363666208	-0.820183058213264	35260	22	c("MBOAT1"	"PLA2G4B"	"LPCAT4"	"GPD1")
299	GO_REGULATION_OF_PROTEIN_TYROSINE_KINASE_ACTIVITY	0.0815001126210676	0.262210396937954	0.371441449551688	1.34582839224038	4341	49	c("RELN"	"ADORA1"	"AFAP1L2"	"ADRA2A"	"PTK6"	"ERBB3"	"SOCS5"	"ERCC6"	"IBTK"	"ERRFI1"	"GREM1"	"ADAM17"	"FGFR1OP"	"SOCS4")
300	GO_REGULATION_OF_INTERFERON_BETA_PRODUCTION	0.398747213079945	0.660631016481289	-0.290015953237533	-1.03151690890465	18778	39	c("PYCARD"	"HMGB2"	"POLR3G"	"IRF1"	"HMGB1"	"ZBTB20"	"NMI"	"IRF7"	"POLR3C"	"TRAIP"	"RELB"	"IRF3")
301	GO_DNA_TEMPLATED_TRANSCRIPTION_ELONGATION	2.2144960914144e-05	0.000587032157846369	-0.48545746383741	-2.00836350181987	0	82	c("POLR2L"	"POLR2F"	"POLR2K"	"POLR2H"	"POLR2I"	"GTF2F1"	"CD3EAP"	"TAF10"	"TAF12"	"POLR2D"	"ENY2"	"RTF1"	"TAF1D"	"GTF2H5"	"THOC7"	"POLR2J"	"POLR2E"	"GTF2B"	"ZNRD1"	"TAF3"	"ADRM1"	"SSRP1"	"POLR1D"	"LEO1"	"GTF2F2"	"CCNH"	"CDK7"	"CDK9"	"GTF2H4"	"ELL3"	"GTF2A2"	"TAF11"	"CTDP1"	"TAF9"	"PAF1"	"POLR2C"	"GTF2E2"	"MNAT1"	"ELP2"	"GTF2H2"	"TAF13"	"TWISTNB"
302	GO_N_GLYCAN_PROCESSING	0.00538160469667319	0.0394622716637755	0.653533625957843	1.7844260033173	274	15	c("ST8SIA2"	"EDEM3"	"FUT8"	"MAN2A1"	"GNPTAB"	"EDEM1")
303	GO_INORGANIC_ION_IMPORT_INTO_CELL	0.66104396602167	0.848011423298771	-0.333411864380083	-0.846910114210294	32761	11	c("TRPM2"	"HFE")
304	GO_ENDOPLASMIC_RETICULUM_TO_CYTOSOL_TRANSPORT	0.462882181110029	0.712525358941013	0.342477073567292	0.994965803664149	23768	19	c("HERPUD1"	"SEL1L"	"RHBDD1"	"SYVN1")
305	GO_NEGATIVE_REGULATION_OF_REPRODUCTIVE_PROCESS	0.522120897954002	0.756888074396057	-0.275745263034359	-0.956301226879828	24676	35	c("TIMP1"	"SNAI1"	"ADA"	"PRDX4"	"ARHGDIB"	"FBXO5"	"STK11"	"AMH")
306	GO_MEMBRANE_DEPOLARIZATION	0.233167002866546	0.494974153573778	-0.325420307213401	-1.1574416705161	10980	39	c("CACNA2D1"	"SCN1B"	"CACNG4"	"CDKN2A"	"ATPIF1"	"PARK7"	"SLC8A1"	"ATP1A2"	"KCNJ2"	"YWHAH"	"CACNB3"	"TPCN2"	"NALCN")
307	GO_OLFACTORY_BULB_INTERNEURON_DIFFERENTIATION	0.0199635224614409	0.101890468246906	0.661017311416855	1.6555280793194	1006	11	c("SALL1"	"WNT5A"	"SLIT1"	"UNCX")
308	GO_POSITIVE_REGULATION_OF_G_PROTEIN_COUPLED_RECEPTOR_PROTEIN_SIGNALING_PATHWAY	0.705962946300765	0.877985108713065	-0.296000111936369	-0.823348912848912	34522	15	c("CAV2"	"ARRDC3"	"PDE6G")
309	GO_REGULATION_OF_LYASE_ACTIVITY	0.125990192380234	0.343535721041471	0.361768364493475	1.28172525930199	6679	44	c("EDNRA"	"NOS1"	"ADCY9"	"GALR2"	"ADORA2A"	"ADCY2"	"ADCY1"	"GABBR1"	"ADRA2A")
310	GO_RESPONSE_TO_NITROGEN_COMPOUND	0.0785059791893151	0.256302175035903	0.226641577630344	1.15728539567603	5054	598	c("EDNRA"	"TRPC3"	"IGFBP5"	"PTPN5"	"ABCC8"	"ATP7B"	"KCNJ11"	"HTR2B"	"P2RX3"	"NOS1"	"GPAM"	"PRKAR2B"	"VLDLR"	"HCN4"	"AQP1"	"ADCY9"	"GNB3"	"GNG3"	"FABP3"	"GNG2"	"CHRM4"	"HSD11B2"	"RRAGD"	"PPARA"	"STC2"	"ITGA2"	"CPEB4"	"LPIN1"	"CAMK2A"	"IRAK3"	"AQP9"	"ADCY2"	"ADCY1"	"DUOX1"	"DGKQ"	"CPEB3"	"OGT"	"CDH1"	"SOCS2"	"IRS1"	"HIF1A"	"UPRT"
NOX4	"RYR3"	"CCR7"	"TBC1D4"	"WNT10B"	"GJA1"	"INSR"	"CHRNB2"	"EPM2AIP1"	"CHUK"	"DAG1"	"KCNK1"	"LRP6"	"PDPK1"	"SOCS7"	"NEFH"	"KL"	"PLN"	"ATP6V1A"	"TEK"	"ABAT"	"BMP7"	"DENND4C"	"PRKCE"	"STAT5A"	"KLF4"	"FBN1"	"CASP4"	"PTGS2"	"CNGA3"	"MAX"	"ATP6V1B2"	"STAT3"	"DRD1"	"SLC7A11"	"IL1R1"	"MTHFR")
311	GO_NEGATIVE_REGULATION_OF_TRANSMEMBRANE_TRANSPORT	0.204670418526425	0.458560373845469	-0.309116697394857	-1.17089601498318	9491	52	c("TWIST1"	"CALM2"	"GSTO1"	"ATP1A2"	"FKBP1A"	"SRI"	"THBS1"	"CAMK2D"	"TRIM27"	"GRK6"	"CALM3"	"CALM1"	"COMMD1"	"SUMO1"	"OAZ1"	"OAZ3"	"GSTM2"	"STK39"	"YWHAQ")
312	GO_REGULATION_OF_DNA_RECOMBINATION	0.787857477730895	0.923629571666821	-0.220358195311098	-0.817775890173188	36970	47	c("POLQ"	"RPA2"	"RAD51AP1"	"BLM"	"KPNA2"	"RAD51"	"PPP4C"	"RTEL1"	"FIGN"	"NDFIP1"	"FIGNL1"	"EXOSC3"	"UNG"	"THOC1"	"TNFSF13"	"ZRANB3"	"CHEK1"	"CLCF1"	"CD28"	"SIRT6")
313	GO_REGULATION_OF_LEUKOCYTE_PROLIFERATION	0.417522260585135	0.678692653657446	-0.231056461784523	-1.01453518347491	18380	116	c("PYCARD"	"IGFBP2"	"LGALS3"	"CDKN1A"	"ANXA1"	"CD38"	"LGALS9"	"GSTP1"	"CDKN2A"	"HES1"	"ADA"	"IL18"	"MIF"	"PTPN6"	"MNDA"	"AGER"	"MEF2C"	"LYN"	"MAD1L1"	"TNFRSF14"	"VCAM1"	"IRF1"	"HMGB1"	"TCF3"	"GLMN")
314	GO_RESPONSE_TO_ETHANOL	0.629784525865988	0.831384187074062	0.225524079601082	0.914552768064471	34634	89	c("NOS1"	"GRIN3A"	"ADCYAP1R1"	"SPTBN2"	"GABBR1"	"CTSB"	"EP300"	"INSR"	"CHRNB2"	"IL4"	"GK"	"SETD7"	"ABAT"	"PRKCE"	"STAT3"	"DRD1"	"CCL7"	"USP46"	"CD27"	"HMGCR"	"BIRC2"	"ITPR2"	"ADCY7"	"EPS8"	"PRKAA1"	"PTEN"	"FYN"	"AACS"	"STAR")
315	GO_SULFUR_COMPOUND_METABOLIC_PROCESS	0.178357016732532	0.42262067828213	0.237009098159121	1.12391398108232	10605	273	c("LUM"	"CHST1"	"GPAM"	"SLC19A3"	"CHST11"	"FMOD"	"CHST15"	"SLC26A2"	"CHST3"	"EXTL1"	"GPC1"	"ARSG"	"GGT5"	"ACACB"	"ELOVL7"	"GSTA2"	"GLCE"	"B3GAT2"	"MAT1A"	"B3GNT7"	"ACSL3"	"CHAC1"	"ACOT11"	"ELOVL3"	"GNS"	"GGT7"	"ELOVL6"	"NOX4"	"SPOCK2"	"ABHD14B"	"XYLT1"	"FAR1"	"VNN1"	"CTNS"	"ACLY"	"NDST2"	"ACACA"	"B4GALT5"	"ACSS2"	"CSGALNACT2"	"SLC19A2"	"ST3GAL1"
B4GALT1	"B3GNT4"	"AHCYL2"	"IMPAD1"	"IDH1"	"GLB1"	"NDST1"	"GCLC"	"FAR2"	"MUT"	"FASN"	"MICAL1"	"HS6ST2"	"ACSF2"	"MGST2"	"DGAT2"	"CHST4"	"ACOT2"	"OCLN")
316	GO_REGULATION_OF_CELL_CYCLE_CHECKPOINT	0.147291489317526	0.378737905883395	-0.405706845612183	-1.28167326467151	7093	24	c("MAD2L1"	"RPA2"	"RNASEH2B"	"CCNB1"	"LCMT1"	"TPR"	"GEN1"	"AKT1"	"THOC1"	"CHEK2"	"DDX39B"	"DUSP1"	"THOC5"	"CDK5RAP2")
317	GO_NEGATIVE_REGULATION_OF_TRANSCRIPTION_REGULATORY_REGION_DNA_BINDING	0.431978554815311	0.689889488607483	0.389754747509533	1.02194797329858	21915	13	c("MSX1"	"PPARA"	"PER2"	"HEY1"	"GATA1"	"DDIT3"	"SIN3A")
318	GO_POSITIVE_REGULATION_OF_DNA_REPLICATION	0.909959251632125	0.977323327878809	-0.189146927496849	-0.755381583816598	41535	68	c("PCNA"	"AURKB"	"HRAS"	"CDK1"	"CCT3"	"WRAP53"	"E2F8"	"MAPK3"	"CTC1"	"DNA2"	"HNRNPA1"	"STOML2"	"E2F7"	"GRHL2"	"MAPKAPK5"	"CCT5"	"DKC1"	"CCT8"	"TNFAIP1"	"NEK2"	"TCP1"	"CDK2"	"CDC7")
319	GO_NEGATIVE_REGULATION_OF_NEURON_APOPTOTIC_PROCESS	0.865788999098287	0.963622948721076	0.193337340603426	0.80291072946168	48007	102	c("CPEB4"	"SYNGAP1"	"AGAP2"	"POU4F1"	"FAM134B"	"ADNP"	"HIF1A"	"CRLF1"	"HYOU1"	"NRBP2"	"NRP1"	"SIX4"	"NES"	"ERBB3"	"CNTF"	"WFS1"	"AXL"	"JAK2"	"ITSN1"	"GCLC"	"MAP3K12"	"BRAF"	"EPOR"	"FYN"	"PRKCG"	"STAR"	"JUN"	"LIG4")
320	GO_POSITIVE_REGULATION_OF_REPRODUCTIVE_PROCESS	0.651002125721227	0.843597474392919	0.262359732792752	0.87875893052496	34299	34	c("WNT5A"	"MSX1"	"PIWIL2"	"PLB1"	"CACNA1H"	"INSR"	"PRDM9"	"XBP1"	"PTGER4"	"CITED2"	"WNT4"	"ZFPM2")
321	GO_POSITIVE_REGULATION_OF_LYMPHOCYTE_APOPTOTIC_PROCESS	0.577581109315252	0.795492973874848	0.347644405042093	0.911533464137391	29302	13	c("WNT5A"	"FNIP1")
322	GO_NUCLEOTIDE_PHOSPHORYLATION	0.334035715045868	0.61070986395488	-0.290561389171838	-1.07348420620545	15693	46	c("NME4"	"NME2"	"GAPDH"	"AK1"	"ENO3"	"GALK1"	"NME3"	"NME1"	"DTYMK"	"ENO1"	"LDHA"	"AK2"	"NME7"	"PGK1"	"TPI1"	"GUK1"	"PGAM1"	"BPGM"	"GAPDHS"	"CMPK1"	"PFKFB1"	"PGM1")
323	GO_POSITIVE_REGULATION_OF_GENE_EXPRESSION_EPIGENETIC	2.17599442945426e-05	0.000587032157846369	-0.602915114918782	-2.36836974980904	0	62	c("HIST1H3I"	"HIST1H3E"	"HIST1H3G"	"HIST1H4D"	"HIST1H3H"	"DEK"	"HIST1H3B"	"HIST1H3F"	"POLR2L"	"POLR2F"	"POLR2K"	"HIST1H3A"	"POLR2H"	"HIST1H4H"	"CD3EAP"	"ACTB"	"HIST1H3C"	"HIST1H4I"	"HIST1H3D"	"TAF1D"	"MYBBP1A"	"HIST4H4"	"POLR2E"	"ZNRD1"	"HMGA1"	"H3F3A"	"H2AFY"	"ASF1A"	"POLR1D")
324	GO_GLUTAMATE_SECRETION	0.0102239532619279	0.0625409983088198	0.586749915847214	1.70462827041205	524	19	c("APBA1"	"SLC1A3"	"SLC38A2"	"PPFIA4"	"UNC13B"	"GLS"	"SLC1A2")
325	GO_REGULATION_OF_MRNA_METABOLIC_PROCESS	0.389943031444848	0.652337226767578	-0.238627029719676	-1.02833400374319	17385	103	c("RBM8A"	"MAGOH"	"SLC39A5"	"NSRP1"	"PABPN1"	"RBM42"	"SRSF3"	"C1QBP"	"HSPA8"	"PTCD2"	"CDK11B"	"CCNB1"	"SF3B4"	"LEO1"	"SRSF7"	"CDK9"	"RBM25"	"NANOS1"	"SAP18"	"RBMX"	"SRSF9"	"RNPS1"	"SAFB"	"TRA2B"	"PRPF19"	"JMJD6"	"PAF1"	"NOVA1"	"SRSF4"	"HNRNPK"	"CWC22"	"ZFP36"	"BARD1"	"RBM10")
326	GO_POSITIVE_REGULATION_OF_PROTEIN_BINDING	0.561410650186878	0.787231096824869	0.247339573925922	0.939574509893033	30341	62	c("WNT5A"	"HERPUD1"	"ITGA2"	"SPAG8"	"EP300"	"NRP1"	"TNFSF18"	"PKD1"	"PLCL1"	"SPPL3"	"MAPRE3"	"RAPGEF2"	"AMFR"	"TRIB3"	"TERT")
327	GO_REGULATION_OF_NFAT_PROTEIN_IMPORT_INTO_NUCLEUS	0.733757338551859	0.893696061547706	0.292950083756719	0.799878883604976	37494	15	c("DYRK2"	"SPPL3"	"PPP3CB"	"PPP3R1"	"AKAP1")
328	GO_REGULATION_OF_VASCULOGENESIS	0.800740504817263	0.93046972556043	0.301349465922085	0.734099202649093	40225	10	c("KDR"	"RAPGEF2"	"CD34"	"HEY1"	"HIF1AN"	"RAMP2")
329	GO_LENS_FIBER_CELL_DIFFERENTIATION	0.104089581304771	0.304497743650152	0.471892428794326	1.37094382630585	5344	19	c("CRYGB"	"BFSP2"	"SKIL"	"FRS2"	"KDM5B"	"SLC7A11"	"WNT7B"	"TMOD1"	"WNT5B"	"NF2")
330	GO_SENSORY_PERCEPTION	3.36938576097577e-05	0.000655408970827463	0.366108271046649	1.72844465920085	1	261	c("EDNRA"	"LUM"	"OPRD1"	"ANO1"	"KCND2"	"P2RX3"	"ADORA1"	"PDE6B"	"SCN3B"	"OPRL1"	"NYX"	"SOBP"	"RGS9BP"	"THRB"	"ZIC2"	"ATP8A2"	"OLFM2"	"SLC45A2"	"PDZD7"	"SLC1A3"	"ITGA2"	"KCNK4"	"CLN8"	"ADORA2A"	"KCNA1"	"CRYGB"	"FZD2"	"POU4F1"	"TUB"	"SLC26A4"	"FAM134B"	"SNAI2"	"CRYM"	"BFSP2"	"IMPG2"	"GPR179"	"ADRA2A"	"CACNA1D"	"VSX2"	"RS1"	"RGS16"	"WNT10B"
PGAP1	"KIFC3"	"TRPM3"	"RRH"	"CNNM4"	"ITPR3"	"CRX"	"GJA8"	"ATXN7"	"FZD4"	"ABCA4"	"ATP6V0A4"	"PKD1L3"	"RDH10"	"BBS2"	"COL11A2"	"RDH12")
331	GO_HEPATICOBILIARY_SYSTEM_DEVELOPMENT	0.422599681378598	0.681465806010789	-0.235954700184011	-1.01296817253604	18833	101	c("CCNE1"	"ANXA1"	"HHEX"	"ASS1"	"HES1"	"CCND1"	"TK1"	"KLKB1"	"ADA"	"MKI67"	"DNAAF1"	"HFE"	"QDPR"	"E2F8"	"ACAT1"	"LSR"	"HLX"	"PTCD2"	"CAST"	"NCL"	"AK2"	"SOX9"	"HNRNPD"	"FAS"	"E2F7"	"MPST"	"CEBPB"	"CP"	"STAT5B"	"UROD"	"HNRNPK"	"RAP1A"	"POU2F1"	"GNPNAT1"	"DDX39B"	"RXRA")
332	GO_FATTY_ACID_CATABOLIC_PROCESS	0.927517625554879	0.982509917522816	-0.186248737018635	-0.731621854851814	42624	62	c("PHYH"	"ACADL"	"ETFB"	"MCEE"	"SCP2"	"HADH"	"ECH1"	"SLC25A17"	"ECI1"	"ACOT8"	"ACADVL"	"CPT2"	"ACADS"	"NUDT19"	"PLA2G15"	"ECHS1"	"FAAH"	"CPT1B"	"CRAT"	"GCDH"	"IVD"	"PEX2"	"ETFA")
333	GO_REGULATION_OF_VESICLE_FUSION	0.682078751996993	0.86168046685707	0.241163369412345	0.869981802831316	36289	48	c("TBC1D21"	"TBC1D16"	"TBC1D2"	"TBC1D4"	"TBC1D8B"	"SGSM1"	"EVI5L"	"RUNDC1"	"TBC1D15"	"RABGAP1"	"TBC1D9"	"TBC1D2B"	"TBCK"	"GRIK5"	"TBC1D5"	"RABGAP1L"	"USP6NL")
334	GO_MITOCHONDRIAL_RESPIRATORY_CHAIN_COMPLEX_I_BIOGENESIS	2.14137347694811e-05	0.000587032157846369	-0.667797017341331	-2.51181953406567	0	50	c("NDUFAF2"	"NDUFB7"	"NDUFS6"	"NDUFA5"	"NDUFA2"	"NDUFC1"	"NDUFA3"	"NDUFB4"	"NDUFA12"	"NDUFA11"	"NDUFV2"	"NDUFS8"	"NDUFB2"	"NDUFS5"	"NDUFV3"	"NDUFS7"	"NDUFB10"	"NDUFS4"	"NDUFA13"	"NDUFA8"	"NDUFAB1"	"NDUFS3"	"NDUFC2"	"NDUFB5"	"NDUFV1"	"NDUFA6"	"NDUFB9"	"NDUFB11"	"AIFM1"	"NDUFAF3"	"NDUFS2"	"NDUFA1"	"NDUFB8"	"NDUFB6"	"NDUFB3"	"NDUFA7"	"NDUFA10"	"NDUFAF1")
335	GO_REGULATION_OF_LIPID_STORAGE	0.401081739925345	0.662390411691981	0.318414878164288	1.03608042221308	21059	30	c("CIDEA"	"PPARA"	"ACACB"	"ABCA1"	"OSBPL8"	"MEST"	"FITM2"	"SCARB1"	"ITGB3"	"OSBPL11"	"ABCG1"	"LPL")
336	GO_CARBOHYDRATE_TRANSPORT	0.00835943726714982	0.054582898672724	0.431071825313366	1.61716328870512	450	58	c("EDNRA"	"SLC2A10"	"AQP1"	"SLC45A2"	"AQP9"	"SLC45A3"	"G6PC2"	"SLC35A5"	"SLC23A2"	"DRD1"	"SLC23A1"	"SESN2"	"SLC37A1"	"SLC35B4"	"YES1"	"AQP3"	"SLC35E1"	"STXBP4"	"BRAF")
337	GO_REGULATION_OF_CELLULAR_RESPONSE_TO_GROWTH_FACTOR_STIMULUS	0.0110879868483184	0.0665995489119282	0.319156568905299	1.42677405804619	633	168	c("PRKCB"	"FOXD1"	"CD109"	"FGF16"	"WNT5A"	"MSX1"	"CIDEA"	"FGF1"	"CHST11"	"GPC1"	"BMPR2"	"HIF1A"	"FGFBP1"	"FZD1"	"TGFBR3"	"VEGFA"	"LEMD3"	"CRB2"	"FGFR2"	"KCP"	"FGF9"	"SKIL"	"CASK"	"PDPK1"	"TGFBR2"	"FLCN"	"NOG"	"FBN1"	"DUSP6"	"SLC9A6"	"MTMR4"	"FZD4"	"TGFBR1"	"NPNT"	"ADAMTS12"	"ONECUT2"	"NEDD4"	"GREM1"	"ADAM17"	"HSPA5"	"DMD"	"NEO1"
338	GO_EMBRYONIC_HEMOPOIESIS	0.0579098829187527	0.212656434193745	0.571532527137448	1.49857445358776	2937	13	c("HIF1A"	"VEGFA"	"TGFBR2"	"KDR"	"GATA1"	"MED1")
339	GO_EMBRYO_DEVELOPMENT_ENDING_IN_BIRTH_OR_EGG_HATCHING	0.728899516923719	0.892925916779544	0.185431391387737	0.921606811397038	45416	434	c("EDNRA"	"SOX6"	"SHOX2"	"APBA1"	"OSR2"	"WNT5A"	"MSX1"	"PRRX1"	"CECR2"	"HOXA3"	"MAP2K1"	"ATP7A"	"CHST11"	"DLX2"	"PDGFRA"	"PLXNA2"	"FZD2"	"MTHFD1L"	"TRIM71"	"LATS1"	"ARNT2"	"HIF1A"	"KDM6A"	"FUT8"	"MAN2A1"	"TANC2"	"FZD1"	"MBTD1"	"EP300"	"VEGFA"	"SATB2"	"GJB5"	"CRB2"	"FGFR2"	"SIX4"	"GJA1"	"SOX18"	"JAG2"	"FGF9"	"TBX3"	"LATS2"	"PRICKLE1"
DEAF1	"ACSL4"	"FZD3"	"HINFP"	"ZMIZ1"	"GATA2"	"NLRP5"	"ALS2"	"RGS20"	"TGFBR1"	"HOXC6"	"DLG1"	"RDH10"	"AMOT"	"ZFP36L1"	"ALDH1A2"	"ATP6AP2"	"WNT7B"	"PTPRR"	"PKD2"	"ACVR2A"	"TET1"	"ARHGAP35"	"TAPT1"	"NDST1"	"ZEB1")
340	GO_ANTIGEN_PROCESSING_AND_PRESENTATION_OF_PEPTIDE_OR_POLYSACCHARIDE_ANTIGEN_VIA_MHC_CLASS_II	0.463444505194095	0.71288774858641	-0.249373266271231	-0.993447978413042	21190	67	c("DYNLL1"	"KIF22"	"AP2S1"	"KIF23"	"KIF2C"	"AP1S1"	"RILP"	"CENPE"	"DYNC1I1"	"RACGAP1"	"DYNC1I2"	"DCTN6"	"AP2M1"	"KIF18A"	"KIF15"	"IFI30"	"KIF5A"	"DCTN5"	"ACTR1A"	"AP2A2"	"DCTN2")
341	GO_RESPONSE_TO_IONIZING_RADIATION	0.150230036897007	0.382860784186785	-0.264219639870415	-1.17158239228529	6595	123	c("CDKN1A"	"PMAIP1"	"ANXA1"	"CRYAB"	"CYBA"	"CCND1"	"EEF1D"	"MGMT"	"GTF2H5"	"SWI5"	"H2AFX"	"GPX1"	"CXCL10"	"ERCC1"	"STK11"	"VCAM1"	"RAD51AP1"	"XRCC6"	"BLM"	"TMEM109"	"BRCC3"	"UIMC1"	"RRM1"	"RAD51"	"BAK1"	"BRCA2"	"RNF168")
342	GO_PROTEIN_EXPORT_FROM_NUCLEUS	0.59324954814846	0.805495662775172	-0.275298849026443	-0.911953480058947	28227	29	c("NXT1"	"NUP214"	"EIF5A"	"XPO6"	"NUTF2"	"TPR"	"RAN"	"NUP88"	"CCHCR1"	"SMURF1")
343	GO_EPITHELIUM_DEVELOPMENT	0.00165761119808454	0.016155627798522	0.263899157357041	1.35585927601954	107	646	c("EDNRA"	"IGFBP5"	"SALL1"	"CYP7B1"	"MAGI2"	"HOXB13"	"FOXD1"	"FRAS1"	"CD109"	"LRP4"	"ESR1"	"DACT2"	"WNT5A"	"MSX1"	"FN3K"	"GLI1"	"CTSH"	"THRB"	"LAMA3"	"KRT15"	"FREM2"	"CECR2"	"SLC40A1"	"IRX3"	"DHRS9"	"PDZD7"	"MAP2K1"	"FGF1"	"PPARA"	"ATP7A"	"ITGA2"	"FA2H"	"NDRG4"	"MITF"	"MREG"	"PLXNA2"	"CRYGB"	"F2RL1"	"CCDC40"	"FZD2"	"MTHFD1L"	"FMN1"
FZD7	"ATP2C1"	"CAPN5"	"CTSB"	"BFSP2"	"FZD1"	"FGF7"	"KIF26B"	"ABCA12"	"NOTCH4"	"LGR5"	"EP300"	"RAPGEF6"	"ARG2"	"VEGFA"	"SOS1"	"ATP2A2"	"TMEFF2"	"NRP1"	"HOXC13"	"TPP1"	"CYP26B1"	"GJB5"	"C1GALT1"	"CRB2"	"FGFR2"	"SIX4"	"PLOD1"	"GJA1"	"SOX18"	"INSR"	"FOSL2"	"JAG2"	"STARD13"	"FOXL2"	"TBX3"	"DAG1"	"LATS2"	"PRICKLE1"	"AXIN2"	"SKIL"	"LRP6"	"BNC1"	"PKD1"	"PTK6"	"PDPK1"	"ARHGAP12"	"TNFRSF19"	"TGFBR2"	"FRS2"
KDR	"GRHL1"	"KLF4"	"DEAF1"	"TGM1"	"SLC7A11"	"FZD3"	"UGCG"	"LAMC2"	"JAK2"	"RFX3"	"KRT9"	"LGR4"	"RGS20"	"ERRFI1"	"CDSN"	"AHI1"	"XBP1"	"WNT6"	"NPNT"	"ONECUT2"	"GREM1"	"DLG1"	"ADAM17"	"RDH10"	"VEZF1"	"SPRR1A"	"RAPGEF2"	"ZFP36L1"	"ALDH1A2"	"ATP6AP2"	"WNT7B"	"NUMB"	"B4GALT1"	"PKD2"	"CITED2"	"DDR1"	"CD34"	"ARHGAP35"	"PTPRS"	"PLXNA1")
344	GO_POSITIVE_REGULATION_OF_SEQUESTERING_OF_CALCIUM_ION	0.0320912854690498	0.143311771059626	-0.607415496783119	-1.58533408076968	1588	12	c("CALM2"	"GSTO1"	"FKBP1A"	"SRI"	"CALM3"	"CALM1"	"GSTM2")
345	GO_SECONDARY_METABOLITE_BIOSYNTHETIC_PROCESS	0.838527417628167	0.952434391535145	0.280910176128929	0.703543880494113	42296	11	c("SLC45A2"	"CTNS"	"PMEL"	"MYO5A")
346	GO_CELL_MIGRATION_INVOLVED_IN_HEART_DEVELOPMENT	0.201177487089839	0.454295794602959	-0.508474897123161	-1.25683743933591	10011	10	c("TWIST1"	"ENG"	"BVES")
347	GO_PROTEIN_LOCALIZATION_TO_CYTOSKELETON	0.190306218297952	0.44087188200352	-0.379880282842262	-1.22406958465626	9116	26	c("FAM83D"	"KIF20B"	"MID2"	"AURKA"	"CRIPT"	"MID1"	"DCTN2"	"MAPRE1"	"CCDC14"	"SPAG5")
348	GO_NUCLEAR_ENVELOPE_REASSEMBLY	0.0574432330518895	0.211515967370592	-0.513396847188072	-1.47893384954823	2802	17	c("LMNA"	"BANF1"	"CHMP2A"	"CHMP4B"	"EMD"	"VRK1")
349	GO_INTRINSIC_APOPTOTIC_SIGNALING_PATHWAY_IN_RESPONSE_TO_DNA_DAMAGE_BY_P53_CLASS_MEDIATOR	0.0060980685980686	0.0429352343725415	-0.548944720249348	-1.75209286493667	292	25	c("PYCARD"	"CDKN1A"	"PMAIP1"	"RPS27L"	"PHLDA3"	"BCL3"	"PGAP2"	"TMEM109"	"BRCA2"	"AEN")
350	GO_REGULATION_OF_AUTOPHAGY	0.681992074248169	0.86168046685707	0.198978295406073	0.917208679517774	39753	213	c("HTR2B"	"LZTS1"	"RRAGD"	"QSOX1"	"ERN1"	"VPS13C"	"HIF1A"	"RRAGB"	"FOXO1"	"NRBP2"	"TAB2"	"EP300"	"SLC17A9"	"WDFY3"	"MAPT"	"NPC1"	"ITPR1"	"ABL2"	"HERC1"	"ATP6V1A"	"PRKAA2"	"MTMR3"	"FLCN"	"KDR"	"VPS35"	"IFT88"	"ATP6V1B2"	"MTM1"	"PIK3CB"	"TAB3"	"XBP1"	"PIKFYVE"	"NEDD4"	"WAC"	"FBXL2"	"SNX32"	"PIP4K2C"	"PIM2"	"MAPK8"	"NLRP6"	"PRKAA1"	"ATG14"
351	GO_PHOSPHOLIPID_METABOLIC_PROCESS	5.0366838473549e-05	0.00086999563037256	0.34887211921567	1.65685432958989	2	276	c("LIPG"	"EFR3B"	"ENPP2"	"FGFR3"	"FGF16"	"GPAM"	"MBOAT2"	"ENPP6"	"FGF1"	"SLC44A5"	"GALR2"	"LPIN1"	"CLN8"	"ABHD3"	"SH3YL1"	"PDGFRA"	"IP6K3"	"ETNK1"	"LPIN2"	"PLB1"	"PIK3R5"	"ALOX15"	"IRS1"	"CDS1"	"PIK3R3"	"PNPLA6"	"FGF7"	"GPCPD1"	"PDGFRB"	"CEPT1"	"PI4K2B"	"INPP4A"	"FGFR2"	"FAR1"	"FGF9"	"LCK"	"ERBB3"	"KL"	"SMG1"	"GPD1L"	"PTPRQ"	"PLA2G3"
SGMS1	"PIKFYVE"	"LPIN3"	"PIGM"	"MTMR1"	"SERINC5"	"PIGA"	"CHKA"	"DDHD2"	"IMPAD1"	"PIGV"	"SLC44A1"	"PIK3C2A"	"PIP4K2C"	"NRG2"	"LPCAT3"	"PIGN"	"MTMR2"	"ABHD4"	"SERINC1"	"PTEN"	"FYN"	"TTC7B"	"PIK3CD"	"MTMR7"	"NAPEPLD"	"EGFR"	"CPNE1"	"IRS2"	"LPGAT1"	"CD86"	"TAZ"	"SYNJ1"	"APOA2"	"ERBB2"	"NRG4"	"FITM2"	"FDFT1"	"TMEM55B"	"FADS1"	"PIP5K1A"	"PIK3CA"	"PIP4K2B"	"CDS2"	"FGFR1"	"PLCG1"	"PGAP3"	"PIGB"	"PCYT2"	"SACM1L")
352	GO_AMMONIUM_ION_METABOLIC_PROCESS	0.0340285596840205	0.149103462743649	0.32277311457999	1.36963792090176	1903	117	c("CHDH"	"ENPP2"	"TPH2"	"HDC"	"MBOAT2"	"ENPP6"	"COLQ"	"ATP7A"	"SLC44A5"	"LPIN1"	"ABHD3"	"LPIN2"	"PLB1"	"CDS1"	"PNPLA6"	"FGF7"	"CEPT1"	"NPR1"	"SGPP2"	"PLA2G3"	"PNPLA8"	"SAMD8"	"DRD1")
353	GO_REGULATION_OF_INTERLEUKIN_4_PRODUCTION	0.748336594911937	0.90153325466328	0.289089013606407	0.789336512557499	38239	15	c("SASH3"	"CD86"	"SCGB1A1")
354	GO_NCRNA_CATABOLIC_PROCESS	0.6471265312834	0.842478645739717	-0.29261980971679	-0.869406923642717	31483	19	c("EXOSC8"	"EXOSC7"	"EXOSC4"	"EXOSC9"	"EXOSC2"	"EXOSC10")
355	GO_REGULATION_OF_FAT_CELL_DIFFERENTIATION	0.490796986446305	0.734851913039894	0.246977475777977	0.979180297203587	26904	78	c("CMKLR1"	"WNT5A"	"SNAI2"	"TMEM64"	"FOXO1"	"RORA"	"WNT10B"	"ASXL2"	"FAM57B"	"PTPRQ"	"RORC"	"CEBPA"	"PTGS2"	"GATA2"	"WDFY2"	"XBP1"	"CREBL2"	"TRIB3"	"ZFPM2"	"ARNTL"	"KLF5"	"JAG1"	"INSIG1"	"IGF1"	"WNT5B"	"MAPK14"	"WWTR1"	"TRPV4")
356	GO_GLUTAMINE_FAMILY_AMINO_ACID_BIOSYNTHETIC_PROCESS	0.601105603492238	0.810951813881432	-0.328624332402595	-0.895741760879874	29467	14	c("ASS1"	"PYCRL"	"PYCR2")
357	GO_REGULATION_OF_PROTEIN_ACTIVATION_CASCADE	0.338966513152759	0.613411957822958	0.382399708022108	1.09546667331026	17369	18	c("CFI"	"SUSD4"	"CD46"	"C2"	"CD55"	"MASP1"	"C8G")
358	GO_REGULATION_OF_TELOMERASE_RNA_LOCALIZATION_TO_CAJAL_BODY	0.0139322358892765	0.0785102601809046	-0.619149540423784	-1.68763553061473	682	14	c("NOP10"	"NHP2"	"CCT3"	"RUVBL2"	"SHQ1"	"RUVBL1"	"CCT5"	"DKC1"	"CCT8"	"TCP1"	"CCT2"	"CCT7")
359	GO_REGULATION_OF_RNA_STABILITY	9.09504320145521e-05	0.00140942852811884	-0.393769555118767	-1.75505653568097	3	127	c("EXOSC8"	"HSPB1"	"E2F1"	"PSMA7"	"PSMB6"	"ANP32A"	"PSMA2"	"NUP214"	"PSMB10"	"PSMC4"	"YBX1"	"PSMD4"	"PSME2"	"PSMB4"	"PSMD9"	"UBA52"	"CARHSP1"	"EXOSC7"	"PSMC3"	"EXOSC4"	"EXOSC9"	"PSMB2"	"PSMB3"	"PSMA3"	"EXOSC2"	"UBB"	"HSPA8"	"PSME1"	"PSMA5"	"SET"	"PSMB7"	"PSMB5"	"PSMD14"	"PSMB1"	"PAIP1"	"SERBP1"	"RPS27A"	"PSMF1"	"PSMA4"	"PSMA6"	"PSMA1"	"RBM38"
YTHDF2	"AKT1"	"EXOSC3"	"PSMC2"	"PSMD11"	"PSMD3"	"PSMC6"	"PSMD1"	"YWHAB"	"TNFSF13"	"HNRNPC"	"ZC3H12A"	"PSMD6"	"APEX1")
360	GO_REGULATION_OF_CELL_MATURATION	0.867051681318248	0.963874525693098	0.260860983252139	0.683984877286657	43988	13	c("NPR2"	"GSK3B"	"BCL2"	"NPPC")
361	GO_NEGATIVE_REGULATION_OF_CELL_DEVELOPMENT	0.583243289597805	0.79961605819528	0.206495359603878	0.951400889748077	34005	212	c("DAB1"	"NOTCH3"	"LPAR1"	"LRP4"	"TLX2"	"RAP1GAP2"	"WNT5A"	"CRMP1"	"IRX3"	"SEMA6A"	"NPR2"	"DLX2"	"SYNGAP1"	"ISL2"	"PLXNA3"	"NRP1"	"DNM3"	"SEMA5A"	"PAQR3"	"SEMA3B"	"NLGN3"	"CNTF"	"KANK1"	"BMPR1A"	"NOG"	"BMP7"	"STAT3"	"LINGO1"	"SORL1"	"SEMA6D"	"ZHX2"	"EPHB2"	"DACT3"	"RAPGEF2")
362	GO_MAMMARY_GLAND_MORPHOGENESIS	0.0143742632239419	0.0799580614657848	0.496057671995084	1.62728987853163	755	31	c("IGFBP5"	"ESR1"	"WNT5A"	"FGFR2"	"TBX3"	"TGFBR2"	"PTCH1"	"KDM5B"	"DDR1"	"WNT4"	"NTN1"	"GLI3"	"MED1"	"TBX2")
363	GO_CELLULAR_PROTEIN_COMPLEX_DISASSEMBLY	2.26762511621579e-05	0.000587032157846369	-0.590996968623027	-2.59199503882978	0	115	c("STMN1"	"MRPL40"	"MRPS36"	"MRPS15"	"MRPL13"	"MRPS25"	"MRPS26"	"MRPL32"	"MRPL52"	"MRPS18C"	"MRPL42"	"MRPL51"	"MRPS33"	"MRPS21"	"MRPL35"	"MRPS11"	"NRG1"	"MRPL18"	"MRPS16"	"MRPL20"	"MRPL47"	"KIF2C"	"MRPL36"	"DSTN"	"TRMT112"	"GADD45GIP1"	"AURKAIP1"	"CFL1"	"MRPL41"	"MRPL12"	"MRPL28"	"MRPL46"	"MRPL21"	"MRPL11"	"MRPL34"	"MRPS14"	"MRPL33"	"MRPS35"	"MRPL14"	"MRPS12"	"MRPS22"	"MRPS28"
MRPS34	"MRPL55"	"CHCHD1"	"MRPL27"	"MRPL39"	"DAP3"	"MRPS27"	"MRPL43"	"MRPL19"	"MRPL2"	"MRPL4"	"MRPL16"	"MRPL38"	"KIF18A"	"MRPS5"	"MRPS7"	"MRPS18A"	"MRPL24"	"MRPS30"	"KIF18B"	"MRPS9"	"MTRF1"	"APEH"	"MRPL37"	"MRPS24"	"MRPS18B"	"MRPL23"	"MRPL49"	"MRPL53")
364	GO_REGULATION_OF_CYTOKINE_PRODUCTION_INVOLVED_IN_INFLAMMATORY_RESPONSE	0.498212662829446	0.73976067374452	-0.371115514266221	-0.968599049224912	24668	12	GPSM3
365	GO_BODY_MORPHOGENESIS	0.0225691143476442	0.112000235854699	0.479099220885357	1.5716586134502	1186	31	c("MSX1"	"CDON"	"SGPL1"	"CRISPLD2"	"LRP6"	"NOG"	"TIPARP"	"ASPH"	"ATP6AP2"	"PLEKHA1"	"BRAF"	"NIPBL"	"RAB3GAP1")
366	GO_SOMATIC_STEM_CELL_POPULATION_MAINTENANCE	0.149411287048315	0.381865351010235	-0.330580323472812	-1.23213087584197	6991	48	c("KLF10"	"POLR2L"	"POLR2F"	"POLR2K"	"POLR2H"	"POLR2I"	"HES1"	"POLR2D"	"POLR2J"	"POLR2E"	"ASCL2"	"VPS72")
367	GO_CYTOPLASMIC_MICROTUBULE_ORGANIZATION	0.999678468754728	1	0.126713939606692	0.430099508215273	52854	36	c("TUBG2"	"VPS4B"	"DLG1"	"KATNAL2"	"KATNAL1"	"PCM1"	"TRPV4"	"ATAD1"	"SLAIN2"	"CEP120"	"KPNB1"	"PAFAH1B1"	"FIGNL2")
368	GO_POSITIVE_REGULATION_OF_DNA_DAMAGE_RESPONSE_SIGNAL_TRANSDUCTION_BY_P53_CLASS_MEDIATOR	0.0258709481975159	0.123611550020813	-0.618207525758196	-1.61350091455224	1280	12	c("ANKRD1"	"PMAIP1"	"CDKN2A"	"EEF1E1"	"HIC1")
369	GO_PROTEIN_ACTIVATION_CASCADE	0.646952682599098	0.842478645739717	0.278092164504818	0.874439706097904	33702	26	c("CFI"	"SUSD4"	"CD46"	"C2"	"CD55"	"F8"	"GP1BA"	"MASP1"	"C8G")
370	GO_POSITIVE_REGULATION_OF_PHOSPHOLIPASE_ACTIVITY	1.90262371810727e-05	0.000587032157846369	0.668216674529232	2.22213512747707	0	33	c("EDNRA"	"HTR2B"	"TXK"	"FGFR3"	"LPAR1"	"ESR1"	"ADCYAP1R1"	"PDGFRA"	"PDGFRB"	"GPR55"	"FGFR2"	"ABL2"	"PDPK1"	"PRKCE")
371	GO_NEGATIVE_REGULATION_OF_PEPTIDYL_TYROSINE_PHOSPHORYLATION	0.925809027645739	0.982219573145833	0.205291302727177	0.673446814631298	48691	31	c("CD300A"	"PTK6"	"SOCS5"	"IBTK"	"ERRFI1"	"FGFR1OP"	"SOCS4")
372	GO_REGULATION_OF_COLLATERAL_SPROUTING	0.377292629285123	0.642843226479759	-0.42097909491892	-1.06934243033262	18698	11	c("BDNF"	"SPP1")
373	GO_ESTABLISHMENT_OR_MAINTENANCE_OF_MONOPOLAR_CELL_POLARITY	0.436939313984169	0.693753570309457	-0.380052963432201	-1.01458956507098	21527	13	c("FSCN1"	"MAP1B")
374	GO_NEURON_RECOGNITION	0.317393284478119	0.596427396741622	-0.357492835392069	-1.10426917432723	15331	22	c("PTPRZ1"	"EPHA4"	"SEMA3A"	"OPCML"	"EPHB3")
375	GO_NUCLEOSIDE_DIPHOSPHATE_METABOLIC_PROCESS	0.589796810137645	0.803966836787402	-0.235072242115591	-0.931374541771679	26994	65	c("RRM2"	"NME4"	"NME2"	"GAPDH"	"AK1"	"ENO3"	"GALK1"	"NME3"	"NME1"	"BAD"	"DTYMK"	"ENO1"	"LDHA"	"AK2"	"NME7"	"PGK1"	"TPI1"	"ENTPD2"	"NUDT5"	"GUK1"	"PGAM1"	"BPGM"	"GAPDHS"	"CMPK1"	"PFKFB1"	"PGM1")
376	GO_MICROTUBULE_POLYMERIZATION_OR_DEPOLYMERIZATION	0.422464852559914	0.681465806010789	-0.297655841390515	-1.01848081006881	20042	33	c("STMN1"	"CRYAB"	"TPPP"	"KIF2C"	"FBXO5"	"TUBGCP2"	"KIF18A"	"BLOC1S2"	"KIF18B"	"NDE1")
377	GO_RESPONSE_TO_AMMONIUM_ION	0.153303575188445	0.385701884755054	-0.376718617843219	-1.25864503313915	7280	30	c("PARK2"	"RGS10"	"PLCB1"	"ASS1"	"CCNA2")
378	GO_REGULATION_OF_INTERLEUKIN_5_PRODUCTION	0.102943846976453	0.302817565500494	-0.550715962476531	-1.39889118686771	5101	11	c("PDE4D"	"LGALS9")
379	GO_REGULATION_OF_GLUCOSE_IMPORT	0.118503706777839	0.331482390379165	0.366927731894937	1.29369417571917	6281	43	c("ESR1"	"FGF21"	"IRS1"	"PIK3R3"	"RHOQ"	"INSR"	"OSBPL8"	"LMBRD1"	"SLC1A2"	"ADIPOR2"	"CREBL2"	"PRKAA1"	"RNASEL"	"IRS2"	"PRKCI"	"IGF1"	"REPIN1"	"MAPK14"	"APPL1"	"CAPN10"	"HK2")
380	GO_NEGATIVE_REGULATION_OF_PROTEOLYSIS	0.826073460941542	0.945727107737798	0.187957798743023	0.859191116671424	47903	199	c("CD109"	"CST11"	"COL6A3"	"RECK"	"AQP1"	"HERPUD1"	"CST9"	"ANXA8"	"FNIP1"	"PAPLN"	"SUSD4"	"CLN8"	"PZP"	"SPINK2"	"APC"	"ITIH4"	"CHAC1"	"EP300"	"CST8"	"VEGFA"	"PLAT"	"PTPN3"	"CRB2"	"CD46"	"DHCR24"	"KLF4"	"CRIM1"	"SPINK4"	"N4BP1"	"MTM1"	"CD27"	"CD55"	"GAS1"	"SORL1"	"RFFL"	"WAC"	"COL28A1"	"BIRC2")
381	GO_PINOCYTOSIS	0.0113930918078245	0.0676455731986921	-0.690586666577277	-1.70697743894774	566	10	c("PYCARD"	"AHSG"	"EHD4")
382	GO_REGULATION_OF_EPITHELIAL_CELL_APOPTOTIC_PROCESS	0.639211618257261	0.836154984039957	0.251639769598733	0.891545753015797	33890	44	c("FGF21"	"SEMA5A"	"IL11"	"IL4"	"WFS1"	"TEK"	"TIA1"	"KDR"	"XBP1"	"CD40"	"BRAF"	"PRKCI"	"COL18A1"	"IL10"	"IGF1"	"KRIT1")
383	GO_PHOSPHATIDYLETHANOLAMINE_METABOLIC_PROCESS	0.0712450224602287	0.24109813899004	0.545068137421761	1.46037379817126	3631	14	c("LPIN1"	"ETNK1"	"LPIN2"	"ALOX15"	"CEPT1"	"PNPLA8"	"LPIN3"	"CHKA")
384	GO_PHOSPHATIDYLCHOLINE_METABOLIC_PROCESS	0.0250848736325915	0.120724200329107	0.426998360458927	1.51973847849438	1329	45	c("ENPP2"	"MBOAT2"	"SLC44A5"	"LPIN1"	"ABHD3"	"LPIN2"	"PLB1"	"CDS1"	"PNPLA6"	"FGF7"	"CEPT1"	"PLA2G3"	"PNPLA8"	"LPIN3"	"CHKA"	"SLC44A1"	"LPCAT3")
385	GO_LUNG_EPITHELIUM_DEVELOPMENT	0.454305731993687	0.70828203717302	0.321449649038999	1.00050573560244	23602	25	c("THRB"	"MAP2K1"	"FOXJ1"	"PKD1"	"ERRFI1"	"WNT7B"	"NUMB"	"NUMA1")
386	GO_METENCEPHALON_DEVELOPMENT	0.00556024516460528	0.0404531764792644	0.417721027040024	1.62288695039429	302	70	c("DAB1"	"LPAR1"	"GLI1"	"LHX5"	"MAP2K1"	"ATP7A"	"SPTBN2"	"NR2C2"	"HAP1"	"RERE"	"RORA"	"NCOA2"	"NCOA1"	"NAGLU"	"LRP6"	"HERC1"	"ABAT"	"SEZ6L"	"FZD4"	"HSPA5")
387	GO_ACTIN_FILAMENT_BUNDLE_ORGANIZATION	0.278239079190469	0.555690091772405	-0.317027141657354	-1.12094823800767	13101	38	c("FSCN1"	"DPYSL3"	"BAIAP2"	"SPIRE2"	"RHOD"	"ZYX"	"ACTN4"	"ACTN1"	"BAIAP2L1"	"TNFAIP1"	"SORBS1"	"CORO1B"	"PTK2B"	"SPIRE1"	"CDC42"	"SRF"	"ARRB1"	"RHOA"	"SRC"	"PDCD10"	"ITGB5")
388	GO_CELLULAR_RESPONSE_TO_VIRUS	0.347487498975326	0.618243162164673	-0.377234961605648	-1.08669454634816	16955	17	c("LGALS9"	"BAD"	"MAPK11"	"IRF7"	"IRF3"	"ZC3H12A"	"IFIH1"	"MAVS"	"GLI2")
389	GO_CYTOPLASMIC_MRNA_PROCESSING_BODY_ASSEMBLY	0.523375234559432	0.757104081469765	-0.3738075983607	-0.949520606919492	25938	11	c("LSM3"	"LSM4")
390	GO_RESPIRATORY_GASEOUS_EXCHANGE	0.0314644765109603	0.141468424854405	0.460921242374324	1.52359084470215	1654	32	c("EDNRA"	"MAFB"	"CHST11"	"KDM6A"	"FUT8"	"MAN2A1"	"GAA"	"JAG2")
391	GO_NEGATIVE_REGULATION_OF_PROTEIN_MODIFICATION_BY_SMALL_PROTEIN_CONJUGATION_OR_REMOVAL	2.27350233033989e-05	0.000587032157846369	-0.459373698906754	-2.04271350598189	0	125	c("UBE2C"	"ISG15"	"CDKN2A"	"CDC20"	"ANAPC10"	"PSMA7"	"PSMB6"	"PINX1"	"PSMA2"	"CDK1"	"MAD2L1"	"PARK7"	"PSMB10"	"NXN"	"PSMC4"	"TSPO"	"HFE"	"PSMD4"	"PSME2"	"PSMB4"	"PSMD9"	"UBA52"	"ANAPC11"	"PSMC3"	"MAD2L2"	"PSMB2"	"PSMB3"	"PSMA3"	"FBXO5"	"GTPBP4"	"UBB"	"PSME1"	"PSMA5"	"PSMB7"	"PSMB5"	"CCNB1"	"UBE2E1"	"PSMD14"	"PSMB1"	"GLMN"	"RPS27A"	"LIMK1"
PSMC5	"PSMD13"	"CDK5"	"SOX4"	"RPS3"	"ANAPC16"	"CDC26"	"PDCL3"	"PSMC2"	"PSMD11"	"BUB1B"	"PSMD3"	"PSMC6"	"CDK2"	"PSMD1")
392	GO_AMINO_ACID_ACTIVATION	0.00413169786959329	0.0321446429205157	-0.448604971380573	-1.69262683076336	191	51	c("LARS2"	"EEF1E1"	"AIMP2"	"TARSL2"	"TARS2"	"AIMP1"	"FARS2"	"MRPL39"	"EARS2"	"PPA1"	"YARS2"	"KARS"	"HARS"	"SARS2"	"PPA2"	"DALRD3"	"PARS2"	"MARS"	"CARS2"	"FARSA"	"LRRC47"	"VARS"	"CARS"	"AARSD1"	"DARS2"	"RARS2")
393	GO_DENDRITIC_CELL_DIFFERENTIATION	0.577343144848954	0.795492973874848	0.307252284214173	0.916225938728948	29813	21	c("F2RL1"	"TNFSF9"	"CCR7"	"IL4"	"TGFBR2"	"AXL"	"TREM2"	"TRAF6"	"CD86"	"GATA1")
394	GO_NATURAL_KILLER_CELL_DIFFERENTIATION	0.977804761525599	0.998193478927933	0.209709795885647	0.510861346564195	49120	10	c("MERTK"	"AXL"	"PIK3CD"	"SP3")
395	GO_BONE_TRABECULA_MORPHOGENESIS	0.901365554582371	0.974976375815134	0.260948829249716	0.635681655841926	45280	10	c("WNT10B"	"PLXNB1"	"PPARGC1B"	"MMP2")
396	GO_REGULATION_OF_PROTEASOMAL_UBIQUITIN_DEPENDENT_PROTEIN_CATABOLIC_PROCESS	0.0735596943211458	0.246560215500366	-0.279297434324511	-1.25133043514007	3214	132	c("PARK2"	"PLK1"	"ANAPC10"	"MAD2L1"	"PARK7"	"CENPF"	"HFE"	"PBK"	"ANAPC11"	"UBE2V2"	"DLGAP5"	"MAD2L2"	"FBXO5"	"MAD1L1"	"TTK"	"AURKA"	"CCNB1"	"HSPBP1"	"ESPL1"	"NSMCE2"	"LCMT1"	"GLMN"	"STUB1"	"PLK2"	"PSMG2"	"SUMO2"	"UBXN1"	"CLU"	"HSP90AB1"	"SVIP"	"TPR"	"BUB3"	"TRIB1"	"COMMD1"	"SUMO1"	"RNF138"	"TERF1"	"UBE2K"	"TAF9"	"GEN1"	"NFE2L2")
397	GO_NEGATIVE_REGULATION_OF_NEURON_DIFFERENTIATION	0.138751238850347	0.366092230088117	0.273234910698378	1.18968685858234	7839	139	c("DAB1"	"NOTCH3"	"LPAR1"	"LRP4"	"TLX2"	"RAP1GAP2"	"WNT5A"	"CRMP1"	"IRX3"	"SEMA6A"	"SYNGAP1"	"ISL2"	"PLXNA3"	"NRP1"	"DNM3"	"SEMA5A"	"PAQR3"	"SEMA3B"	"NLGN3"	"CNTF"	"KANK1"	"BMP7"	"LINGO1"	"SEMA6D"	"ZHX2"	"EPHB2"	"RAPGEF2"	"SEMA4A"	"ADCY6"	"PTEN"	"DTX1"	"SEMA4C"	"PMP22"	"SEMA4G"	"DDX6"	"JAG1"	"EFNA1"	"EFEMP1"	"NTN1"	"RNF6"	"GLI3"	"SEMA3E"
398	GO_REGULATION_OF_SKELETAL_MUSCLE_TISSUE_DEVELOPMENT	0.0819886611426079	0.263054027365069	0.406835880432105	1.37149442634517	4323	35	c("SHOX2"	"MYOG"	"NR1D2"	"GPC1"	"TSC22D3"	"CDON"	"CYP26B1"	"SIX4"	"WNT10B"	"HDAC4"	"DDX17"	"ACTN3"	"MTM1"	"HMGCR")
399	GO_MUSCLE_TISSUE_DEVELOPMENT	0.134558176063209	0.358077252729171	-0.242863274615245	-1.15597745110183	5653	202	c("ANKRD1"	"XK"	"NEXN"	"VAMP5"	"HOXD9"	"TNNI3"	"WNT2"	"LMNA"	"MYL6"	"ENG"	"MYL6B"	"CHRNA1"	"IGSF8"	"FHL2"	"CAV2"	"MYLPF"	"NRG1"	"TBX20"	"ANKRD2"	"BVES"	"CDK1"	"MYH6"	"NDUFV2"	"SLC8A1"	"GPX1"	"FHOD3"	"STRA6"	"FKBP1A"	"HIVEP3"	"CASQ1"	"EMD"	"MYOCD"	"MARCKS"	"SORBS2"	"MEF2C"	"HLX"	"MYH10"	"PTCD2"	"PKP2"	"CAMK2D"	"CCNB1")
400	GO_ACID_SECRETION	0.00156982902103193	0.0154294611390643	0.536921517410668	1.82244890582134	82	36	c("TRPC4"	"APBA1"	"SLC1A3"	"SLC38A2"	"SLC6A9"	"PPFIA4"	"AQP9"	"KISS1R"	"UNC13B"	"PNPLA8"	"GLS"	"SLC1A2")
401	GO_POSITIVE_REGULATION_OF_ADAPTIVE_IMMUNE_RESPONSE	0.905389298029032	0.977095022274705	-0.199544290436034	-0.729514716904289	42536	44	c("PYCARD"	"ANXA1"	"ADA")
402	GO_REGULATION_OF_OSTEOCLAST_DIFFERENTIATION	0.270572011485567	0.544540814457317	0.332087125200608	1.13442061914607	14322	37	c("MAFB"	"MITF"	"TLR4"	"TMEM64"	"TNFSF11"	"GPR55"	"IL4"	"GPR68"	"TMEM178")
403	GO_REGULATION_OF_PROTEIN_BINDING	0.942341323817767	0.989373264324481	0.175710492559912	0.769098913928642	53344	144	c("PRMT8"	"WNT5A"	"CRMP1"	"HERPUD1"	"PPARA"	"ITGA2"	"SPAG8"	"ADNP"	"CDON"	"TGFBR3"	"EP300"	"NRP1"	"SPAG9"	"TNFSF18"	"NES"	"PKD1"	"HDAC4"	"PLCL1"	"NOG"	"SPPL3"	"TGFBR1"	"SORL1"	"MAPRE3"	"HSPA5"	"RAPGEF2")
404	GO_CARDIAC_SEPTUM_DEVELOPMENT	0.104503941638031	0.304945723549978	0.330097741368306	1.27860227353345	5686	69	c("SALL1"	"LRP2"	"WNT5A"	"FZD2"	"RARB"	"FZD1"	"FGFR2"	"MAML1"	"TRIP11"	"TBX3"	"FRS2"	"CITED2"	"NDST1"	"NPHP3"	"ZFPM2"	"NOTCH2"	"AP2B1"	"NPRL3"	"JAG1"	"HEY1"	"TBX5"	"GATA4"	"SMAD4"	"TBX2"	"ACVR1"	"ANK2"	"VANGL2"	"PTK7"	"DVL3"	"RBM15")
405	GO_REGULATION_OF_ICOSANOID_SECRETION	0.654363992172211	0.844654868251815	0.314240435745017	0.858010640256389	33437	15	c("TNFSF11"	"PLA2R1"	"ACSL4"	"TNFRSF11A"	"SYK")
406	GO_L_ALPHA_AMINO_ACID_TRANSMEMBRANE_TRANSPORT	0.0550951503990178	0.206729099439091	0.45847003357013	1.45380306887576	2871	27	c("SLC7A8"	"SLC13A3"	"SLC1A3"	"SLC7A1"	"SLC38A7"	"SLC7A3"	"SLC7A11"	"SLC1A2")
407	GO_REGULATION_OF_HISTONE_METHYLATION	0.561800383060226	0.787350960640002	-0.261635185009812	-0.935668822093044	26398	40	c("BCOR"	"RTF1"	"SMARCB1"	"CTCFL"	"PIH1D1")
408	GO_POSITIVE_REGULATION_OF_MITOCHONDRIAL_FISSION	0.463011208724629	0.712525358941013	-0.381179600884715	-0.994865977863734	22925	12	PARK2
409	GO_ANTIMICROBIAL_HUMORAL_RESPONSE	0.00398447078054761	0.0312902105722396	-0.6415168682037	-1.81767267121324	194	16	c("SPON2"	"HIST1H2BK"	"SLPI"	"FAU"	"RPL39"	"HIST1H2BC"	"BCL3"	"B2M"	"HIST1H2BG"	"ANG")
410	GO_EPIDERMIS_MORPHOGENESIS	0.0321518987341772	0.143311771059626	0.539940724892334	1.56863801619686	1650	19	c("IGFBP5"	"ATP7A"	"KRT17"	"FGF7"	"FGFR2"	"KLF4")
411	GO_INTERMEDIATE_FILAMENT_BASED_PROCESS	0.454769172071728	0.70828203717302	0.309545633241787	0.999521522910026	23838	29	c("ATP8A2"	"CLN8"	"KRT17"	"DSP"	"BFSP2"	"NEFH"	"MTM1"	"KRT9"	"PRPH"	"VPS54"	"KRT14")
412	GO_COGNITION	0.00252339396488277	0.0219686489564419	0.345437111242585	1.53923042557698	143	164	c("MAPK8IP2"	"RELN"	"ADORA1"	"CNTNAP2"	"PRKAR2B"	"VLDLR"	"ATP8A1"	"SOBP"	"SGK1"	"JPH4"	"SHANK2"	"SLC1A4"	"SLC8A2"	"KCNK4"	"GALR2"	"NDRG4"	"CLN8"	"SYNGAP1"	"ADCY1"	"CPEB3"	"ADNP"	"HIF1A"	"GPR155"	"EP300"	"GRM5"	"CTNS"	"CHRNB2"	"SHANK1"	"RASGRF1"	"SHANK3"	"NLGN3"	"JPH3"	"PJA2"	"PTGS2"	"DEAF1"	"DRD1"	"TBR1"	"ITPR3"	"CRTC1"	"HMGCR"	"EPHB2"	"UBA6"
JUN	"EGFR")
413	GO_RESPONSE_TO_ZINC_ION	0.262929711479435	0.534248351690513	0.362768634737107	1.15033506195777	13705	27	c("ABCC8"	"ATP7B"	"ATP7A"	"SLC30A4"	"PLN"	"SLC18A2"	"HVCN1"	"PTEN"	"KRT14"	"D2HGDH")
414	GO_PURINE_DEOXYRIBONUCLEOTIDE_METABOLIC_PROCESS	0.120576056136915	0.333864255497629	-0.497787013394579	-1.35683384325583	5910	14	c("MUTYH"	"ADA"	"NUDT1"	"SAMHD1"	"AK2"	"ADK"	"GUK1")
415	GO_AXIS_SPECIFICATION	0.343942796102112	0.616044943083668	-0.269260006208892	-1.06056023597266	15776	63	c("BCOR"	"FOXA2"	"NRARP"	"HHEX"	"HSPB11")
416	GO_PHOSPHATIDYLINOSITOL_METABOLIC_PROCESS	0.000370507595405706	0.0046934327276325	0.385859024894688	1.69645205948808	20	149	c("EFR3B"	"FGFR3"	"FGF16"	"FGF1"	"GALR2"	"SH3YL1"	"PDGFRA"	"IP6K3"	"PIK3R5"	"IRS1"	"CDS1"	"PIK3R3"	"FGF7"	"PDGFRB"	"PI4K2B"	"INPP4A"	"FGFR2"	"FGF9"	"LCK"	"ERBB3"	"KL"	"SMG1"	"PTPRQ"	"FRS2"	"MTMR3"	"PIGG"	"PIGW"	"PGAP1"	"IP6K1"	"MTMR6"	"MTMR4"	"MTM1"	"PIK3CB"	"PIKFYVE"	"PIGM"	"MTMR1"	"PIGA"	"IMPAD1"	"PIGV"	"PIK3C2A"	"PIP4K2C"	"NRG2"
PIK3CA	"PIP4K2B"	"FGFR1"	"PGAP3"	"PIGB"	"SACM1L")
417	GO_CELL_PART_MORPHOGENESIS	0.144940020418581	0.375220476820792	0.224562355979138	1.12228495385375	9085	462	c("LUM"	"MAPK8IP2"	"RELN"	"FOXD1"	"LRP4"	"WNT5A"	"VLDLR"	"PLXNC1"	"RSPH4A"	"CNTNAP1"	"CRMP1"	"SGK1"	"CDH11"	"ATP8A2"	"SEMA6A"	"LRTM2"	"ATP7A"	"LHX4"	"FMOD"	"DCLK1"	"FLRT1"	"LRFN3"	"CTNNA2"	"ADCY1"	"PLXNA2"	"CCDC40"	"POU4F1"	"FMN1"	"BTBD3"	"SPTBN2"	"GPC1"	"PTPRM"	"PLXNA4"	"ZMYND10"	"ISL2"	"FOXJ1"	"RERE"	"KIF26B"	"TMEM106B"	"CELSR3"	"CDC14A"	"IFT80"
LINGO4	"KIDINS220"	"NES"	"SHANK3"	"NEFH"	"NLGN3"	"BBS10"	"MYH14"	"PLA2G3"	"BRSK1"	"BBS1"	"NOG"	"BMP7"	"IFT88"	"SLC9A6"	"ANK3"	"FZD3"	"RFX3"	"MTM1"	"NEK1"	"SPTB"	"LRRC55"	"ALS2"	"MEF2A"	"KIF5C"	"AHI1"	"LINGO1"	"ONECUT2"	"EPHB2"	"TCTN3"	"BBS2"	"RAB8B"	"RANBP9"	"DZIP1"	"DYNC2H1"	"DMD"	"PPP3CB"	"NEO1"	"TMEM67"	"NUMB"	"SLC11A2"	"GALNT11"	"DCX"	"PLXNA1"	"SEMA4A")
418	GO_PIGMENT_GRANULE_LOCALIZATION	0.9878319493546	1	-0.171820363105183	-0.510497951082089	48059	19	c("ARL6"	"RAB27B"	"RAB11A")
419	GO_VASCULAR_ENDOTHELIAL_GROWTH_FACTOR_SIGNALING_PATHWAY	0.377084400993417	0.642843226479759	0.406779723622521	1.06658794226702	19130	13	c("PDGFRA"	"PDGFRB"	"VEGFA"	"NRP1"	"KDR"	"PRKD1")
420	GO_RESPONSE_TO_ORGANOPHOSPHORUS	0.087917042380523	0.276616483572271	0.306194922645582	1.27159703310034	4874	102	c("TRPC3"	"IGFBP5"	"ATP7B"	"KCNJ11"	"P2RX3"	"LPAR1"	"HCN4"	"AQP1"	"AQP9"	"DUOX1"	"DGKQ"	"EP300"	"NOX4"	"RYR3"	"WNT10B"	"TEK"	"PTGS2"	"CNGA3")
421	GO_AXO_DENDRITIC_TRANSPORT	0.678366353576454	0.859914918927441	0.262151010735732	0.859971955884435	35677	31	c("APBA1"	"HAP1"	"HIF1A"	"MAPT")
422	GO_SINGLE_ORGANISM_MEMBRANE_FUSION	0.899931429582605	0.974331908739993	-0.188844349524597	-0.775571222733545	40684	79	c("VAMP5"	"TC2N"	"CAV2"	"VAMP3"	"STX8"	"VAMP8"	"SYT13"	"FIS1"	"BAK1"	"SYTL4"	"SYT12"	"STOML2"	"BNIP1"	"SYT11"	"CHCHD3"	"VTI1B"	"BAX"	"VPS8")
423	GO_REGULATION_OF_PROTEIN_UBIQUITINATION_INVOLVED_IN_UBIQUITIN_DEPENDENT_PROTEIN_CATABOLIC_PROCESS	2.22846191558586e-05	0.000587032157846369	-0.535419512773301	-2.27654044233691	0	95	c("UBE2C"	"PLK1"	"CDKN2A"	"CDC20"	"ANAPC10"	"PSMA7"	"PSMB6"	"PSMA2"	"CDK1"	"MAD2L1"	"PSMB10"	"PSMC4"	"HFE"	"PSMD4"	"PSME2"	"PSMB4"	"PSMD9"	"UBA52"	"ANAPC11"	"PSMC3"	"PSMB2"	"PSMB3"	"PSMA3"	"FBXO5"	"UBB"	"PSME1"	"PSMA5"	"PSMB7"	"PSMB5"	"CCNB1"	"UBE2E1"	"PSMD14"	"PSMB1"	"RPS27A"	"PSMF1"	"PSMA4"	"PSMA6"	"ANAPC4"	"PSMA1"	"PSMC1"	"PSMD7"	"CLU"
PSMC6	"SMURF1"	"PSMD1")
424	GO_SKELETAL_MUSCLE_TISSUE_REGENERATION	0.650080068741944	0.843489321680519	0.305617755513869	0.862683521921782	33287	17	c("MYOG"	"FZD7"	"WNT10B"	"GJA1")
425	GO_POLYSACCHARIDE_BIOSYNTHETIC_PROCESS	0.491885309842272	0.736007340024694	0.293136310173476	0.974816278618619	25852	33	c("HAS1"	"PGM5"	"HAS3"	"CSGALNACT2"	"PER2"	"B3GNT4"	"NDST1"	"GLT8D2"	"GYS1"	"ALG1"	"AGL"	"NR1D1"	"B3GNT2")
426	GO_REGULATION_OF_TYROSINE_PHOSPHORYLATION_OF_STAT_PROTEIN	0.349769863427149	0.620404462065171	0.30798149569869	1.06991317580022	18541	40	c("FGFR3"	"CRLF1"	"VEGFA"	"TNFSF18"	"IL4"	"PTK6"	"CNTF"	"TNFRSF18"	"STAT3"	"JAK2"	"CD40"	"PTGER4")
427	GO_ORGAN_REGENERATION	0.0589393110989612	0.214565343898497	-0.338399980045737	-1.34811073014459	2694	67	c("PTPRU"	"CDKN1A"	"TYMS"	"CCNE1"	"NR0B2"	"GSTP1"	"CCND1"	"KLKB1"	"CCNA2"	"MKI67"	"CDK1"	"HFE"	"CXCL12"	"NNMT"	"EIF4A1"	"BAK1"	"CAST"	"ANXA3"	"NCL")
428	GO_GLAND_MORPHOGENESIS	0.0197894505172034	0.101322858430043	0.379465523131259	1.48927021031787	1078	74	c("IGFBP5"	"CYP7B1"	"HOXB13"	"ESR1"	"WNT5A"	"FGF7"	"PLAG1"	"NRP1"	"FGFR2"	"TBX3"	"DAG1"	"TGFBR2"	"FRS2"	"PTCH1"	"FEM1B"	"NOG"	"BMP7"	"KDM5B")
429	GO_NEGATIVE_REGULATION_OF_ADAPTIVE_IMMUNE_RESPONSE	0.278836996870931	0.555972376967582	0.389596893009451	1.14673021609066	14346	20	c("SUSD4"	"ALOX15"	"FOXJ1"	"BCL6"	"TNFSF18"	"IL4"	"RC3H1")
430	GO_RIBOSOME_BIOGENESIS	2.47592166183862e-05	0.000587032157846369	-0.608058906205799	-3.00905851924514	0	279	c("LSM6"	"RPL35A"	"RPL35"	"RPP21"	"RPS23"	"RPL41"	"EXOSC8"	"RPP40"	"CHD7"	"RPL28"	"POP4"	"NOP56"	"PIN4"	"RPL22"	"RPL24"	"CDKN2A"	"RPL36"	"RPS27L"	"RPS16"	"RPL26"	"RPS17"	"NPM3"	"RPS21"	"NOP10"	"RPLP2"	"RPL23A"	"RPS14"	"RPL38"	"FAU"	"RPL37"	"RPS8"	"EBNA1BP2"	"RPL39"	"MRPS11"	"RPL36A"	"RPL3"	"RPP30"	"WDR18"	"RPL11"	"ZNHIT6"	"RPL31"	"RPLP1"
RPS19	"TSR2"	"RPL17"	"RPL30"	"RPS5"	"RPS20"	"RPL27"	"EIF6"	"RPL14"	"RPS12"	"RPL27A"	"RPL12"	"RPL37A"	"PA2G4"	"EMG1"	"RPL21"	"ABT1"	"NOP16"	"FCF1"	"RPL13A"	"RPL34"	"MRPL11"	"RRP36"	"RPL4"	"RPS25"	"WDR55"	"RPL18"	"RPS18"	"NOC2L"	"RPS24"	"RPL13"	"RPS29"	"UBA52"	"RPL15"	"C1QBP"	"EXOSC7"	"RPL8"	"GAR1"	"PELP1"	"RPL29"	"RPSA"	"RPL6"	"EXOSC4"	"RPS9"	"GNL2"	"RPS27"	"NOP58"	"FBL"	"EXOSC9"	"RPL7A"
GTPBP4	"TBL3"	"RPS2"	"ISG20"	"RRP9"	"RRP8"	"DDX27"	"EXOSC10"	"ABCF1"	"RPL10A"	"NOLC1"	"RPS4X"	"PPAN"	"UTP23"	"RPS7"	"RPL18A"	"RPL9"	"RPF1"	"FRG1"	"RPS27A"	"WDR74"	"RPL23"	"WDR46"	"NOC4L"	"RBFA"	"SUV39H1"	"EIF4A3"	"RRP1"	"RPL19"	"SART1"	"RIOK1"	"EXOSC1"	"RPF2"	"UTP20"	"GNL1"	"DIMT1"	"AATF"	"SKIV2L2"	"MRPS7"	"UTP6"	"RAN"	"DCAF13"	"MRPS9"	"MPHOSPH10"	"BOP1"	"NSUN5"	"EXOSC5"	"RPL7"	"NGDN"	"ERAL1"
DKC1	"MPV17L2")
431	GO_B_CELL_HOMEOSTASIS	0.865640745225169	0.963622948721076	0.247148896665662	0.697640358807427	44325	17	c("HIF1A"	"SOS1"	"RC3H1")
432	GO_IRE1_MEDIATED_UNFOLDED_PROTEIN_RESPONSE	0.754424120752472	0.906049531743282	0.225806511689298	0.83539538740696	40584	54	c("ERN1"	"FKBP14"	"HYOU1"	"DNAJB9"	"GFPT1"	"TPP1"	"SYVN1"	"WFS1"	"XBP1"	"HSPA5"	"SRPR"	"EXTL3"	"SEC61A2"	"EDEM1"	"TLN1"	"DNAJC3")
433	GO_SINGLE_ORGANISM_BEHAVIOR	0.000254565202633901	0.00335261650720965	0.34408726774987	1.6119878010817	14	244	c("DAB1"	"PTPN5"	"OPRD1"	"MAPK8IP2"	"RELN"	"KCND2"	"P2RX3"	"NOS1"	"CNTNAP2"	"PRKAR2B"	"VLDLR"	"ATP8A1"	"SGK1"	"JPH4"	"SLC1A3"	"PPARA"	"SHANK2"	"SLC8A2"	"KCNK4"	"GALR2"	"NDRG4"	"CLN8"	"SYNGAP1"	"ADCY1"	"SPTBN2"	"CPEB3"	"ADNP"	"HIF1A"	"FBXL20"	"NCOA2"	"EP300"	"NPHP4"	"MAPT"	"GRM5"	"CTNS"	"NPC1"	"CHRNB2"	"SHANK1"	"RASGRF1"	"NAGLU"	"SHANK3"	"NLGN3"
ALS2	"CRTC1"	"HMGCR"	"EPHB2"	"BBS2"	"UBA6"	"GIGYF2"	"PPP3CB"	"SLC11A2"	"SLC12A5"	"GALR3"	"AMFR"	"EPS8"	"BRAF"	"TMOD1"	"ITGA3"	"PUM1"	"PTEN"	"FYN"	"HOXA1"	"SPTBN4"	"CUX2"	"PRKCG"	"ZFHX2"	"STAR"	"JUN"	"EGFR"	"MBD5"	"ARCN1")
434	GO_POSITIVE_REGULATION_OF_CALCIUM_ION_DEPENDENT_EXOCYTOSIS	0.365510685072587	0.633318249885822	0.42094145432523	1.07942726270061	18454	12	c("CACNA1G"	"PLB1"	"CACNA1H"	"UNC13B"	"SCAMP5")
435	GO_POSITIVE_REGULATION_OF_ENDOCYTOSIS	0.537040077345446	0.767506707525047	0.240982451622329	0.955412099249587	29439	78	c("PTPN5"	"MAGI2"	"WNT5A"	"ITGA2"	"F2RL1"	"TUB"	"VEGFA"	"LBP"	"CLIP3"	"MERTK"	"AXL"	"C2"	"GATA2"	"ABR"	"AHI1"	"GREM1"	"SYK"	"PICK1"	"SCYL2"	"WASL"	"CBL"	"SYNJ1"	"HIP1"	"CD14"	"DLL1"	"MIB1"	"TBC1D5"	"ABCA7"	"ITGB1"	"ATAD1"	"DAB2"	"RAB27A")
436	GO_MRNA_SPLICE_SITE_SELECTION	0.455424050765024	0.708311385644374	-0.309358111044415	-0.996829452855338	21817	26	c("NOL3"	"SNRPC"	"SF3A3"	"SF3A2"	"LUC7L3"	"RBMXL1"	"PSIP1"	"SRSF9")
437	GO_REGULATION_OF_TRANSLATION_IN_RESPONSE_TO_STRESS	0.906807531036751	0.977095022274705	-0.224443773640061	-0.666848122688707	44117	19	c("EIF2B3"	"PPP1CA"	"EIF2B5")
438	GO_NEGATIVE_REGULATION_OF_GENE_EXPRESSION	0.0561127499180597	0.209770849480175	-0.200879554313603	-1.11544364704106	1711	1099	c("ANKRD1"	"BCOR"	"TWIST1"	"PYCARD"	"DDX4"	"FOXA2"	"LMCD1"	"PARK2"	"MXD3"	"HIST1H2AK"	"HIST1H2AE"	"ATOH8"	"HIST1H3I"	"NOL3"	"HOXD9"	"CDKN1A"	"NRARP"	"GMNN"	"HIST1H2AI"	"HIST1H3E"	"HIST1H3G"	"BHLHE41"	"ZGLP1"	"HIST1H4D"	"HIST1H3H"	"PLCB1"	"BIRC5"	"HHEX"	"NFIC"	"H2AFJ"	"PKIG"	"KLF10"	"HIST1H2AG"	"HIST1H3B"	"SIVA1"	"HIST1H3F"	"TXNIP"	"CRYAB"	"POLR2L"	"POLR2F"	"POLR2K"	"ENG"
PLK1	"POLR2I"	"NKAP"	"LGALS9"	"CCDC85B"	"HIST1H4H"	"CDKN2A"	"HES1"	"DRAP1"	"CCND1"	"SNAI1"	"E2F1"	"HIC1"	"IQGAP3"	"NACC2"	"AURKB"	"RORB"	"FHL2"	"HIST1H3C"	"RPS14"	"POU1F1"	"AES"	"SFRP4"	"HIST1H4I"	"ID4"	"NRG1"	"TBX20"	"ANKRD2"	"POLR2D"	"NUP214"	"HRAS"	"AIM2"	"RPS26"	"SUV39H2"	"MID2"	"GAPDH"	"HIST1H3D"	"BRMS1"	"RTF1"	"PARK7"	"PFDN5"	"CENPF"	"GPS2"	"USP2"	"RPS13"	"TBX18"	"BCL3"	"ID3"	"POLR2J"	"EIF4EBP3"
PA2G4	"NME1"	"NACA"	"DNAJC17"	"BASP1"	"TNRC6A"	"HIST4H4"	"RPL13A"	"EIF2B3"	"HDAC7"	"RBM42"	"E2F8"	"POLR2E"	"NUP37"	"H2AFZ"	"NOC2L"	"MYOCD"	"JUND"	"UBA52"	"PRDX5"	"ESX1"	"NDUFA13"	"C1QBP"	"AAAS"	"THBS1"	"HAT1"	"SRP9"	"MAD2L2"	"COQ7"	"DMAP1"	"MEF2C"	"HIST1H1E"	"PAX6"	"HDAC3"	"CTNNBIP1"	"ENO1"	"TAF3"	"CIR1"	"HMGA1"	"ASCL2"	"PHB2"	"EZH2"	"UBB"	"PURA"	"BATF3"	"RNASEH2B"	"NUP85"	"TFAP2A"	"HELLS"	"HSPA8"
SET	"XRCC6"	"CCNB1"	"LRRFIP1"	"SMYD2"	"NFKBIA"	"HMGB1"	"VPS72"	"MBD3"	"TRIM27"	"UIMC1"	"SIX1"	"BAK1"	"JUNB"	"NR2F1"	"H3F3A"	"H2AFY"	"HMGA2"	"TCF3"	"H2AFB1"	"UXT"	"COMMD7"	"FLNA"	"RPS27A"	"FOSB"	"CNPY2"	"MBD2"	"RNF168"	"THAP7"	"CXXC5"	"CBY1"	"SORBS3"	"DUSP22"	"BCL2L12"	"SRSF7"	"SOX9"	"HDGF"	"ATF7"	"SUV39H1"	"YAF2"	"ANG"	"ZBTB20"	"EIF4A3"	"TBX15"	"SMARCE1"	"UBE2I"	"CIRBP"	"TRIM28"	"PRDM5"	"KCTD1"
NR1H4	"FOXP1"	"NUP35"	"NFIL3"	"CLP1"	"WNT11"	"CREBBP"	"NUP107"	"SAP18"	"MTDH"	"CHCHD3"	"MOV10"	"RBMX"	"NFE2L3"	"SRSF9"	"RBL1"	"TCEAL1"	"TPR"	"MAP2K2"	"RAN"	"TARBP2"	"E2F7"	"HSBP1"	"H2AFV"	"SERPINE1"	"CBX3"	"PTRH2"	"HSF4"	"HIST1H2AC"	"KDM5A"	"AHRR"	"NUP43"	"CAT"	"ERP29"	"TRIB1"	"COMMD1"	"E4F1"	"SUMO1"	"RNPS1"	"NFKBIL1"	"EHMT2"	"CEBPB"	"SOX8"	"ID1"	"PRKRA"	"RNF8"	"DKK3"	"IGBP1"	"PSMC5"	"NAB2"
NLRC3	"TLE2"	"SFPQ"	"YWHAQ"	"DDX20"	"HOXD8"	"FOXM1"	"CDK5"	"PAF1")
439	GO_PHENOL_CONTAINING_COMPOUND_BIOSYNTHETIC_PROCESS	0.108280130037993	0.311313744308367	0.49472398758219	1.37302874725244	5528	16	c("TPH2"	"HDC"	"SLC45A2"	"CTNS"	"PMEL"	"DDC"	"MYO5A")
440	GO_POSITIVE_REGULATION_OF_ERYTHROCYTE_DIFFERENTIATION	0.188378689468059	0.437448814853649	-0.417966997003898	-1.24182775390717	9164	19	c("INHBA"	"ISG15"	"HMGB2"	"PRMT1"	"ETS1"	"MAPK11")
441	GO_DENDRITIC_CELL_MIGRATION	0.492766192297079	0.736851086519498	0.371269267162023	0.973478520912694	24999	13	c("DOCK8"	"CCR7"	"EPS8"	"NLRP10")
442	GO_SENSORY_PERCEPTION_OF_TEMPERATURE_STIMULUS	0.0197857043829593	0.101322858430043	0.645368559561341	1.65492946946038	998	12	c("ANO1"	"ADORA1"	"KCNK4"	"ADRA2A"	"TRPM3")
443	GO_LYSOSOMAL_TRANSPORT	0.381878399881582	0.646319829150378	0.274562192082586	1.0400391866866	20638	61	c("PCDHGA3"	"DENND3"	"HOOK1"	"LYST"	"NPC1"	"VPS4B"	"ARSB"	"MTM1"	"SORL1"	"NEDD4"	"VPS54"	"GNPTAB"	"LAMP1"	"TGFBRAP1"	"SCYL2"	"ATG14")
444	GO_CELLULAR_CATABOLIC_PROCESS	3.21884958315898e-05	0.000639505628722483	-0.256926443420236	-1.42173911841807	0	1035	c("KLHDC8A"	"PARK2"	"PHKA1"	"PHYH"	"USP43"	"PDE3A"	"ACOT7"	"LSM6"	"UBE2C"	"RNASEH2A"	"LSM3"	"RPL35A"	"PMAIP1"	"VCAN"	"PDE4D"	"PRDX2"	"CBR3"	"DUT"	"PDE10A"	"LSM7"	"COMT"	"FABP5"	"ISG15"	"RPL35"	"RPS23"	"RPL41"	"EXOSC8"	"DCTPP1"	"LSM5"	"RANBP1"	"BLVRA"	"RBM8A"	"UPF3B"	"MAOA"	"FBXL7"	"USP50"	"MAGOH"	"HMGB2"	"RPL28"	"PIPOX"	"UHRF1"	"PLK1"
RPS21	"UCHL5"	"PSMA7"	"AURKB"	"RPLP2"	"RPL23A"	"PSMB6"	"ETFB"	"RBX1"	"ADA"	"RPS14"	"RPL38"	"FAU"	"RPL37"	"BLVRB"	"RPS8"	"ACER1"	"RPL39"	"HINT1"	"RPL36A"	"RPL3"	"ENDOG"	"EPHX1"	"UBE2S"	"PSMA2"	"UPP2"	"RPL11"	"RPL31"	"POLR2D"	"RPLP1"	"CDK1"	"NEDD8"	"RPS26"	"GTSE1"	"MAD2L1"	"MRTO4"	"UBE2N"	"MCEE"	"RPS15"	"RPS11"	"RPL32"	"PARK7"	"RPS10"	"USP2"	"PRDX6"	"RPS13"	"PSMB10"	"DDAH2"	"RPS19"	"CALM2"
RPL27	"ESD"	"GSTO1"	"PSMC4"	"RPL14"	"RPS12"	"RPL27A"	"RPL12"	"GPX1"	"RPL37A"	"ALDH5A1"	"RPL21"	"CHMP4B"	"RPL13A"	"NPL"	"QDPR"	"RPL34"	"PSMD4"	"RPL4"	"MTAP"	"RPS25"	"PSME2"	"SCP2"	"BCKDHB"	"RPL18"	"PELO"	"PSMB4"	"RPS18"	"PSMD9"	"RPS24"	"RPL13"	"RPS29"	"UBA52"	"PRDX5"	"RPL15"	"HAL"	"ANAPC11"	"CCNF"	"EXOSC7"	"PSMC3"	"RPL8"	"RPL29"	"RPSA"	"MCCC2"	"RPL6"	"EXOSC4"	"RPS9"	"RPS27"	"FAH"	"ACAT1"
PSMB2	"PSMB3"	"PSMA3"	"RPS6"	"CLPP"	"RPS15A"	"EXOSC2"	"RPS28"	"LSM4"	"GPT"	"UBB"	"LSM2"	"TINAGL1"	"RPS2"	"HADH"	"ISG20"	"RNASEH2B"	"EIF4A1"	"PSME1"	"AURKA"	"PLA2G4B"	"PRELP"	"PSMA5"	"PSMB7"	"NTHL1"	"EXOSC10"	"PYGB"	"ECH1"	"RPL10A"	"PSMB5"	"CCNB1"	"RPS4X"	"HMGB1"	"RPS7"	"SLC25A17"	"RPL18A"	"UBE2E1"	"PSMD14"	"ITPA"	"RBBP6"	"RNF181"	"RPL9"	"FBXW4"	"GDE1"	"PSMB1"	"PAIP1"	"RNF126"	"NT5C"	"CAPN2"	"DCXR"
USP13	"RNF168"	"CALM1"	"RNH1"	"PSMA4"	"PSMA6"	"DCPS"	"ANAPC4"	"PSMA1"	"GSTM3"	"ECI1"	"UCHL1"	"TOR1A"	"EIF4A3"	"AKR1A1"	"RPL19"	"UBE2I"	"VPS36"	"PSMC1"	"ACOT8"	"TPI1"	"HNRNPD"	"DCP2"	"EXOSC1"	"PSMD7"	"SEC61B"	"UBXN1"	"ACADVL"	"TST"	"HAAO"	"TATDN2"	"PABPC4"	"ENTPD2"	"AIFM1"	"TATDN1"	"GAN"	"OGN"	"DERA")
445	GO_POSITIVE_REGULATION_OF_DNA_BIOSYNTHETIC_PROCESS	0.585561439533124	0.800542852178212	-0.244536406169285	-0.929594391096741	27090	53	c("RFC4"	"CHTF18"	"AURKB"	"DSCC1"	"RFC2"	"RFC3"	"CCT3"	"WRAP53"	"MAPK3"	"HNRNPA1"	"C3AR1"	"RFC5"	"GRHL2"	"MAPKAPK5"	"CCT5"	"DKC1"	"CCT8"	"NEK2"	"TCP1"	"DDX39B")
446	GO_REGULATION_OF_CALCIUM_MEDIATED_SIGNALING	0.235145244431211	0.497577566733064	0.312760571185639	1.15332515478287	12635	53	c("P2RX3"	"CMKLR1"	"NOS1"	"JPH4"	"JPH1"	"HAP1"	"NFAT5"	"ITPR1"	"ERBB3"	"PLN"	"JPH3"	"ACTN3"	"SPPL3"	"ASPH"	"TREM2"	"DMD"	"SYK"	"PKD2")
447	GO_REGULATION_OF_ALPHA_BETA_T_CELL_ACTIVATION	0.279219799290727	0.556404992242858	0.323534079891045	1.1239421190242	14801	40	c("SASH3"	"IL12RB1"	"CD244"	"PNP"	"BCL6"	"CD300A"	"TNFSF18"	"IL4"	"TGFBR2"	"RC3H1"	"SOCS5"	"CD55")
448	GO_MUSCLE_ORGAN_DEVELOPMENT	0.0339548062956878	0.148920655159106	-0.271484990826231	-1.29004263682836	1425	200	c("ANKRD1"	"TWIST1"	"XK"	"FHL1"	"VAMP5"	"HOXD9"	"TNNI3"	"ITGA7"	"WNT2"	"LMNA"	"MYL6"	"ASS1"	"CRYAB"	"MYL6B"	"CHRNA1"	"IGSF8"	"CNTFR"	"CAV2"	"MYLPF"	"NRG1"	"TBX20"	"ANKRD2"	"BVES"	"FHL3"	"MYH6"	"CENPF"	"TAGLN"	"USP2"	"ID3"	"GPX1"	"STRA6"	"BASP1"	"FKBP1A"	"HIVEP3"	"SRI"	"CASQ1"	"EMD"	"CXCL10")
449	GO_POSITIVE_REGULATION_OF_HEMOPOIESIS	0.337692394113021	0.612059235957674	-0.243304850274134	-1.05361776651245	15028	106	c("INHBA"	"LGALS3"	"ANXA1"	"KLF10"	"ISG15"	"HMGB2"	"THPO"	"NKAP"	"LGALS9"	"ADA"	"IL34"	"TESC"	"LGALS1"	"BAD"	"PRMT1"	"ETS1"	"AGER"	"CASP8"	"CTNNBIP1"	"MMP14"	"MAPK11"	"HLX")
450	GO_REGULATION_OF_MAMMARY_GLAND_EPITHELIAL_CELL_PROLIFERATION	0.382261010757053	0.646319829150378	-0.397659137102564	-1.06159101435705	18833	13	c("CCND1"	"IQGAP3"	"GPX1"	"PHB2"	"BRCA2")
451	GO_REGULATION_OF_PHOSPHATIDYLINOSITOL_3_KINASE_ACTIVITY	0.00990607293607636	0.0613039147685897	0.507992737151869	1.66644220259737	520	31	c("FGFR3"	"PDGFRA"	"PIK3R5"	"IRS1"	"PIK3R3"	"PDGFRB"	"CCR7"	"TNFAIP8L3"	"TEK"	"KLF4"	"VAV3")
452	GO_CELLULAR_RESPONSE_TO_EPIDERMAL_GROWTH_FACTOR_STIMULUS	0.951646010844307	0.992432460895561	0.204211012455786	0.60895699136827	49142	21	c("SNAI2"	"PDPK1"	"ERRFI1"	"EGFR"	"PLCG1"	"MED1"	"BECN1"	"VIL1")
453	GO_LEUKOCYTE_DEGRANULATION	0.127724246309086	0.346839965590502	-0.432565372137365	-1.31955571200368	6176	21	c("S100A13"	"UNC13D"	"VAMP8"	"LYN"	"LAT"	"ANXA3")
454	GO_MYELOID_CELL_HOMEOSTASIS	0.911821408228541	0.977323327878809	-0.188789219388573	-0.753953032367472	41620	68	c("INHBA"	"ANXA1"	"ATPIF1"	"RPS17"	"RPS14"	"RPS19"	"RPS24"	"LYN"	"RPS6"	"SOD1"	"HMGB1"	"BAK1")
455	GO_REGULATION_OF_BLOOD_PRESSURE	0.0120878723173247	0.070776471540608	0.363618387167311	1.50172405634441	667	99	c("EDNRA"	"CORIN"	"ADORA1"	"NOS1"	"OPRL1"	"ENPEP"	"GNB3"	"SGK1"	"HSD11B2"	"PPARA"	"NPR2"	"NCALD"	"LNPEP"	"ADM2"	"F2RL1"	"RPS6KA2"	"NOX1"	"BMPR2")
456	GO_REGULATION_OF_MORPHOGENESIS_OF_A_BRANCHING_STRUCTURE	0.0168578610171413	0.0901866465692637	0.461477589572368	1.58469522115564	891	38	c("SHOX2"	"ESR1"	"WNT5A"	"WNT2B"	"SNAI2"	"FGF7"	"BTBD7"	"VEGFA"	"FGFR2"	"SIX4"	"NOG"	"BMP7"	"LGR4"	"GREM1")
457	GO_RESPONSE_TO_ELECTRICAL_STIMULUS	0.919832929129615	0.979948699232445	0.214122665166854	0.666452600780183	47788	25	c("MYOG"	"HIF1A"	"DCX"	"TRIM63"	"IGF1"	"BRD1"	"CD14")
458	GO_NEGATIVE_REGULATION_OF_TELOMERE_MAINTENANCE_VIA_TELOMERASE	0.170009088155105	0.411453822111179	-0.49351866381777	-1.28806716553954	8417	12	c("PINX1"	"HNRNPA1"	"PIF1"	"TERF1"	"HNRNPC"	"HNRNPU"	"ACD"	"SRC")
459	GO_REGULATION_OF_ESTABLISHMENT_OF_PLANAR_POLARITY_INVOLVED_IN_NEURAL_TUBE_CLOSURE	0.0569046398864667	0.210628718815433	0.572618478120459	1.50142184778445	2886	13	c("WNT5A"	"FZD2"	"FZD1"	"NPHP3"	"DVL2"	"VANGL2"	"PTK7"	"DVL3")
460	GO_REGULATION_OF_CYTOKINE_PRODUCTION	0.92664451177793	0.982282636668397	0.171748624205349	0.843010224698003	56882	381	c("LUM"	"NDRG2"	"HTR2B"	"CMKLR1"	"TXK"	"GPAM"	"WNT5A"	"SASH3"	"IL12RB1"	"CD244"	"CIDEA"	"BTN2A2"	"IGF2BP3"	"IRAK3"	"TLR7"	"F2RL1"	"TLR4"	"NOX1"	"SNAI2"	"HSPA1A"	"HIF1A"	"AFAP1L2"	"TNFSF9"	"SSC5D"	"FOXJ1"	"BCL6"	"ADRA2A"	"RORA"	"TRIM56"	"VTCN1"	"EIF2AK3"	"DDX60"	"C1QTNF3"	"EP300"	"ELF1"	"CD74"	"CCR7"	"INHA"	"CD274"	"LBP"	"IL4"	"NLRC5"
LGR4	"CD2AP"	"ERRFI1"	"XBP1"	"ATF2")
461	GO_REGULATION_OF_ERBB_SIGNALING_PATHWAY	0.800702774302745	0.93046972556043	0.211987036466399	0.818982840978401	43522	68	c("ADORA1"	"ESR1"	"HAP1"	"AFAP1L2"	"ADRA2A"	"SOS1"	"PTK6"	"SOCS5"	"STAM"	"RHBDF2"	"ERRFI1"	"ADAM17"	"SOCS4"	"EGFR"	"AP2B1"	"CBL")
462	GO_VENTRICULAR_SEPTUM_MORPHOGENESIS	0.198524868705592	0.45143840528541	0.401846051005801	1.22468556503338	10281	23	c("WNT5A"	"FZD2"	"FZD1"	"FGFR2"	"TBX3"	"CITED2"	"ZFPM2"	"HEY1")
463	GO_POSITIVE_REGULATION_OF_ENDOTHELIAL_CELL_CHEMOTAXIS	0.176836763014948	0.42094936572273	0.513926365281458	1.28713652990771	8919	11	c("FGF16"	"VEGFA"	"SEMA5A"	"KDR"	"PRKD1")
464	GO_NEGATIVE_REGULATION_OF_SMOOTH_MUSCLE_CELL_PROLIFERATION	0.0350826382452889	0.152429145048923	0.503579048390084	1.5347319946854	1816	23	c("IGFBP5"	"NDRG2"	"ESR1"	"NDRG4"	"NPR1"	"KLF4")
465	GO_CHEMICAL_HOMEOSTASIS	1.55894365977614e-05	0.000587032157846369	0.369914675578106	1.88190391846776	0	571	c("EDNRA"	"SLC6A12"	"IGFBP5"	"SLC7A8"	"SLC9A9"	"SLC4A4"	"TRPC4"	"LIPG"	"ATP7B"	"KCNJ11"	"HTR2B"	"PRKCB"	"NOS1"	"PDE6B"	"CYBRD1"	"LPAR1"	"ESR1"	"GPAM"	"PRKAR2B"	"OPRL1"	"FGF21"	"CTSH"	"AQP1"	"ADCY9"	"SLC26A10"	"ABCG5"	"SGK1"	"GNG3"	"SLC40A1"	"HERPUD1"	"FABP3"	"JPH4"	"ERN1"	"STC2"	"ATP7A"	"SLC26A2"	"SLC8A2"	"MCOLN1"	"GALR2"	"AQP9"	"CLCN3"	"PDGFRA"
MED13	"VPS13C"	"TMEM64"	"TNFSF11"	"JPH1"	"IRS1"	"SLC30A4"	"ADNP"	"MLXIPL"	"HIF1A"	"HEPH"	"FOXO3"	"G6PC2"	"CLDN4"	"ATP2C1"	"FOXO1"	"CCR9"	"FGF7"	"ADRA2A"	"RORA"	"ABCA12"	"ABCC2"	"GPCPD1"	"CNNM2"	"C1QTNF3"	"EP300"	"VEGFA"	"HKDC1"	"TMTC2"	"ATP1B1"	"ATP2A2"	"NOX4"	"CYP26B1"	"RYR3"	"ALOX12B"	"SFXN5"	"CCR7"	"GJA1"	"INSR"	"SLC39A14"	"TAP2"	"ABCA1"	"ATP1A1"	"NPC1"	"ACACA"	"ITPR1"	"RPH3AL"	"ABL2"	"SLC4A3"	"LCK"
SLC25A37	"GK"	"KL"	"ACAD10"	"PLN"	"WFS1"	"ACOX3"	"ATP6V1A"	"PRKAA2"	"JPH3"	"PTCH1"	"STEAP3"	"CEBPA"	"PRKCE"	"PLCE1"	"MAFG"	"IREB2"	"ATP6V1B2"	"STAT3"	"SLC9A6"	"ANK3"	"DRD1"	"SPPL3"	"CCL7"	"IL1R1"	"CCDC47"	"JAK2"	"SOAT1"	"CNNM4"	"IBTK"	"RANBP2"	"CLN5"	"GATA2"	"ITPR3"	"PIK3CB"	"SLC18A2"	"CD55"	"ACAD11"	"ABCB7"	"XBP1"	"KCNH2"	"ATP13A3"	"XPR1"	"SLC39A10"	"SESN2"	"ATP6V0A4"	"ERO1LB"	"ADRA1B"	"CD40"	"WNT7B"
LDLR	"PTGER4"	"SLC11A2"	"SLC12A5"	"PKD2"	"AQP3"	"TRIM24")
466	GO_SYNAPSE_ORGANIZATION	0.00482595933949183	0.0364218911839246	0.375360623948428	1.56989523793557	267	107	c("RELN"	"MAGI2"	"LRP4"	"WNT5A"	"COLQ"	"SHANK2"	"LRRC4"	"BSN"	"POU4F1"	"SPTBN2"	"CDH1"	"GPHN"	"CLSTN3"	"FZD1"	"RAB39B"	"SPOCK2"	"DNM3"	"SHANK1"	"UNC13B"	"SHANK3"	"NLGN3"	"SLC9A6"	"ANK3"	"DRD1"	"SEZ6L"	"ALS2"	"NEDD4")
467	GO_METANEPHROS_DEVELOPMENT	0.000855082162242546	0.00935359287591905	0.492469239532658	1.82194272462557	45	54	c("SALL1"	"FOXD1"	"FRAS1"	"OSR2"	"CTSH"	"IRX3"	"PDGFRA"	"FMN1"	"FOXJ1"	"KIF26B"	"PDGFRB"	"SIX4"	"PKD1"	"PTCH1"	"BMP7"	"FBN1"	"LGR4"	"GREM1"	"RDH10"	"WNT7B"	"PKD2"	"CD34"	"WNT4"	"DLG5"	"NIPBL")
468	GO_REGULATION_OF_MICROTUBULE_BASED_PROCESS	0.0173583827416244	0.0922275672752135	-0.282812364643175	-1.34386806247226	728	200	c("STMN1"	"SKA1"	"PSRC1"	"CAMSAP3"	"BIRC5"	"MYBL2"	"RANBP1"	"HAUS1"	"PLK1"	"NDC80"	"AURKB"	"KIF23"	"DNAAF1"	"HAUS7"	"SPC25"	"TPX2"	"CHMP2A"	"CHMP4B"	"EML1"	"MEMO1"	"CIB1"	"CCNF"	"HAUS8"	"HAUS5"	"CKAP2"	"HDAC3"	"KIFC1"	"NEK6"	"FBXO5"	"INPP5J"	"NUBP1"	"TTK"	"RACGAP1"	"AURKA"	"CCNB1"	"TUBGCP2"	"ESPL1"	"RAB11A"	"FLNA"	"CNIH2"	"CEP250"	"CLIP1"
RPS3	"MID1"	"PPP2R1A"	"ASPM"	"DCTN2"	"CEP63"	"RCC1"	"CHEK2"	"NEK2"	"MAPRE1"	"MYH9"	"SKA2"	"NCOR1"	"RCC2")
469	GO_NEGATIVE_REGULATION_OF_TRANSPORTER_ACTIVITY	0.503766758884869	0.743401674299283	-0.270680106974308	-0.968015585698735	23671	40	c("TWIST1"	"CALM2"	"GSTO1"	"ATP1A2"	"FKBP1A"	"SRI"	"CAMK2D"	"GRK6"	"CALM3"	"CALM1")
470	GO_ENDOSOME_ORGANIZATION	0.911944202266783	0.977323327878809	0.195539743152273	0.730885506026843	49161	57	c("ANXA8"	"CLCN3"	"HOOK1"	"VPS4B"	"FAM109B"	"ARFGEF2"	"STAM"	"ALS2"	"SNX33"	"DNAJC13"	"ALS2CL")
471	GO_REGULATION_OF_WOUND_HEALING	0.375334486210977	0.641754331149257	0.257594948203747	1.0405417665164	20618	87	c("TXK"	"CD109"	"STXBP5"	"PDGFRA"	"PRKG1"	"F2RL1"	"TLR4"	"ADRA2A"	"PLAT"	"GJA1"	"CASK"	"TGFBR2"	"KANK1"	"ABAT"	"PRKCE"	"ARFGEF1"	"TEC"	"HMGCR"	"RREB1"	"GP1BA"	"SCARA5"	"SYK"	"PTGER4"	"CD34"	"WNT4")
472	GO_REGULATION_OF_MAPK_CASCADE	0.0057481330509689	0.04132727136361	0.267050876415021	1.33686168380149	360	471	c("EDNRA"	"ALK"	"PTPN5"	"MAPK8IP2"	"NDRG2"	"HTR2B"	"ADORA1"	"FGFR3"	"LPAR1"	"ESR1"	"FGF16"	"WNT5A"	"FPR1"	"FGF21"	"DUSP26"	"GNG3"	"MAP2K1"	"FGF1"	"ERN1"	"NDRG4"	"IRAK3"	"SASH1"	"PDGFRA"	"SYNGAP1"	"DNAJC27"	"F2RL1"	"TLR4"	"NOX1"	"TNIK"	"PIK3R5"	"ALOX15"	"TNFSF11"	"FZD7"	"FOXO1"	"CDON"	"TAB2"	"ADRA2A"	"IGFBP4"	"MAP3K2"	"PDGFRB"	"GPR55"	"VEGFA"
KISS1R	"TNFAIP8L3"	"FGF9"	"IL11"	"DAG1"	"PHLPP1"	"KIDINS220"	"KL"	"TNFRSF19"	"PDCD4"	"MAP2K7"	"TEK"	"FRS2"	"FLCN"	"NBR1"	"MAP3K9"	"BMP7"	"PRKCE"	"KDR"	"PLCE1"	"KLF4"	"CSPG4"	"DUSP6"	"MST1R"	"CCL7"	"MAP3K7"	"JAK2"	"ERCC6"	"TNFRSF11A"	"WWC1"	"SPRED2"	"FKTN"	"PIK3CB"	"MAP3K5"	"CD27"	"ASH1L"	"ERRFI1"	"FZD4"	"TGFBR1"	"TAB3"	"SORL1"	"HMGCR"	"NPNT"	"GREM1"	"DLG1"	"MAP4K5"	"ADRA1B"	"RAPGEF2"	"TREM2"	"RANBP9"
DUSP4	"IKBKG"	"MAP3K3"	"TAOK1"	"TRIB3"	"MAGED1"	"CRYBA1"	"MAP3K12"	"BRAF"	"EPOR"	"MAP3K1"	"BMP3"	"NLRP6"	"RGS3")
473	GO_DEVELOPMENTAL_PROGRAMMED_CELL_DEATH	0.67594372418306	0.858596276974603	-0.303485636250627	-0.844170520874429	33054	15	c("CRYAB"	"CYR61")
474	GO_POSITIVE_REGULATION_OF_SKELETAL_MUSCLE_TISSUE_DEVELOPMENT	0.0515481986368062	0.19848636246697	0.515433759541007	1.49744027959461	2646	19	c("SHOX2"	"MYOG"	"GPC1"	"CDON"	"CYP26B1"	"ACTN3"	"MTM1"	"HMGCR"	"ARNTL"	"PRKAA1")
475	GO_MYELOID_LEUKOCYTE_MIGRATION	0.59584521731727	0.808311764023341	-0.250208497430672	-0.91936054519901	27993	45	c("EDN2"	"LGALS3"	"PDE4D"	"ANXA1")
476	GO_COLLAGEN_FIBRIL_ORGANIZATION	0.166387800889835	0.404993134207772	0.380572513426417	1.24844717481214	8750	31	c("LUM"	"ATP7A"	"FMOD"	"DPT"	"DDR2"	"COL14A1"	"TGFBR1"	"GREM1"	"COL11A2")
477	GO_POSITIVE_REGULATION_OF_NEURON_DEATH	0.644589694034874	0.840352632520508	-0.232803299562689	-0.901758443930167	29683	58	c("PARK2"	"PTPRZ1"	"PMAIP1"	"TRPM2"	"BAD"	"AIMP2"	"AGER"	"CDC34"	"TFAP2A"	"CLU"	"NQO1"	"AIFM1"	"UBE2M"	"PIN1"	"BAX"	"BBC3"	"CDK5")
478	GO_RESPONSE_TO_ESTRADIOL	0.376538544590801	0.642811850391356	0.246951327297507	1.03739339834644	20924	110	c("KCNJ11"	"MYOG"	"ESR1"	"WNT5A"	"OPRL1"	"ADCYAP1R1"	"NRIP1"	"ITGA2"	"RAMP3"	"SOCS2"	"ARNT2"	"HIF1A"	"PDGFRB"	"INSR"	"NCOA1"	"NEFH"	"PTCH1"	"BMP7"	"PTGS2"	"STAT3"	"DRD1")
479	GO_CORONARY_VASCULATURE_DEVELOPMENT	0.0951225569799209	0.290173731889536	0.425333346031527	1.36111421878792	4978	28	c("LRP2"	"PDGFRB"	"VEGFA"	"NRP1"	"PRICKLE1"	"DYNC2H1"	"NDST1"	"AP2B1"	"TBX5")
480	GO_CARTILAGE_DEVELOPMENT	3.60379840351731e-05	0.000689467439421891	0.465756564426999	1.94472858560376	1	106	c("SOX6"	"LUM"	"SHOX2"	"FGFR3"	"OSR2"	"WNT5A"	"MSX1"	"PRRX1"	"HOXA3"	"ATP7A"	"CHST11"	"DLX2"	"WNT2B"	"SNAI2"	"RARB"	"BMPR2"	"HIF1A"	"ITGB8"	"EIF2AK3"	"IFT80"	"SATB2"	"WNT10B"	"FGF9"	"UNCX"	"AXIN2"	"LRP6"	"PKD1"	"TGFBR2"	"BMPR1A"	"NOG"	"BMP7")
481	GO_REGULATION_OF_TUMOR_NECROSIS_FACTOR_SUPERFAMILY_CYTOKINE_PRODUCTION	0.193057474288972	0.444099058866616	-0.289496740607548	-1.16588360607536	8803	71	c("TWIST1"	"PYCARD"	"SPON2"	"HSPB1"	"LGALS9"	"GSTP1"	"CYBA"	"BCL3"	"TSPO"	"THBS1"	"MC1R"	"HMGB1"	"TRIM27"	"NCL"	"ZBTB20"	"NR1H4"	"CLU"	"FOXP1")
482	GO_NEURON_PROJECTION_EXTENSION	0.390312906693827	0.652486408924704	0.290263808117293	1.0379039544199	20693	46	c("FMOD"	"DCLK1"	"FLRT1"	"PLXNA3"	"NRP1"	"MAPT"	"SLIT1"	"NLGN3"	"SLC9A6"	"PPP3CB"	"DCX"	"PLXNA1"	"SPG11"	"CPNE1"	"PLXNB1"	"USP9X"	"ITGB1"	"IMPACT"	"ULK1"	"SLIT3"	"NRP2")
483	GO_REGULATION_OF_CARDIAC_MUSCLE_TISSUE_DEVELOPMENT	0.465011669849353	0.714248965832963	-0.28337969581905	-0.989108499540189	21915	36	c("WNT2"	"NRG1"	"TBX20"	"CDK1"	"MYOCD"	"MEF2C"	"MAPK11"	"CCNB1")
484	GO_NEGATIVE_REGULATION_OF_CYCLIC_NUCLEOTIDE_METABOLIC_PROCESS	0.000602491594270499	0.00696762045214814	0.663272665325563	1.9522609663557	30	20	c("EDNRA"	"LPAR1"	"OPRL1"	"GALR2"	"GABBR1"	"ADRA2A")
485	GO_PYRIMIDINE_NUCLEOTIDE_BIOSYNTHETIC_PROCESS	0.0034965034965035	0.0285179732548154	-0.564342767439804	-1.80123954149838	167	25	c("TYMS"	"DUT"	"NME4"	"UCK2"	"NME2"	"UPP2"	"NME3"	"UMPS"	"NME1"	"DTYMK")
486	GO_RESPONSE_TO_MUSCLE_STRETCH	0.17905156160341	0.423847566332359	-0.437271583766783	-1.25964105588158	8736	17	c("ANKRD1"	"SLC8A1"	"NFKBIA")
487	GO_NEGATIVE_REGULATION_OF_OLIGODENDROCYTE_DIFFERENTIATION	0.139424143984181	0.367034453783951	-0.526434335004064	-1.33721265022009	6909	11	c("DUSP10"	"HES1"	"ID4")
488	GO_REGULATION_OF_PHOSPHATIDYLINOSITOL_3_KINASE_SIGNALING	0.0475525996266831	0.189112092099615	0.329535408105491	1.35374834251757	2623	96	c("RELN"	"FGFR3"	"FGF16"	"FGF1"	"PDGFRA"	"F2RL1"	"IRS1"	"FGF7"	"PDGFRB"	"FGFR2"	"FGF9"	"LCK"	"ERBB3"	"KL"	"TEK"	"FRS2"	"KDR"	"KLF4"	"JAK2"	"PIK3CB"	"NEDD4"	"FBXL2"	"PIP4K2C"	"NRG2"	"CRYBA1"	"PTEN"	"FYN"	"PIK3CD"	"EGFR"	"IRS2"	"CBL"	"CD86"	"PTPN13"	"PIK3AP1"	"ERBB2"	"NRG4"	"IGF1"	"PIP5K1A"	"PLXNB1"	"PRR5L"	"PIK3CA"	"PDGFC"
489	GO_RESPONSE_TO_COLD	0.540414442436215	0.770198265752902	-0.285003627645112	-0.944101477283762	25713	29	c("ADRB1"	"VGF"	"HSP90AA1"	"GMPR"	"CXCL10"	"CASP8"	"NFKBIA"	"CIRBP"	"IMPDH1")
490	GO_CELLULAR_RESPONSE_TO_INTERLEUKIN_1	0.50763350489717	0.745180980191647	-0.252440525617591	-0.970203237482765	23374	56	c("ANKRD1"	"PYCARD"	"PLCB1"	"MAPK3"	"P2RY2"	"CCL17"	"PPP4C"	"RPS6KA4"	"SOX9"	"CCL20"	"RBMX"	"FAS"	"OTUB1"	"CEBPB"	"IL1RL2")
491	GO_CIRCULATORY_SYSTEM_PROCESS	0.0282636118782176	0.131660853328491	0.282131027726524	1.3133257328398	1657	231	c("EDNRA"	"CORIN"	"HTR2B"	"ADORA1"	"NOS1"	"SCN3B"	"OPRL1"	"ENPEP"	"HCN4"	"GNB3"	"SGK1"	"HSD11B2"	"PPARA"	"NPR2"	"NCALD"	"LNPEP"	"MYLK3"	"ADORA2A"	"ADM2"	"HTR1D"	"PRKG1"	"F2RL1"	"RAMP3"	"RPS6KA2"	"PTPRM"	"DOCK4"	"NOX1"	"BMPR2"	"HIF1A"	"GAA"	"ADRA2A"	"VEGFA"	"ATP1B1"	"TNNI1"	"GJA1"	"ATP1A1"	"NPR1"	"GPD1L"	"PLN"	"TEK"	"PER2"	"ABAT"
ARHGAP35	"PIK3C2A"	"GCLC"	"WNK1")
492	GO_REGULATION_OF_VASODILATION	0.00671849505710721	0.046000417555952	0.548194431663119	1.72375578636521	349	26	c("ADORA1"	"NOS1"	"F2RL1"	"PTPRM"	"ADRA2A"	"GJA1"	"NPR1"	"HMGCR"	"NPPB"	"ADCY6")
493	GO_REGULATION_OF_TRIGLYCERIDE_METABOLIC_PROCESS	0.145369080779944	0.375873668824227	0.429768988105669	1.29574025333116	7514	22	c("ESR1"	"GPAM"	"LDLR"	"DGAT2"	"ATG14"	"FITM2"	"SCARB1")
494	GO_NEGATIVE_REGULATION_OF_GLYCOPROTEIN_BIOSYNTHETIC_PROCESS	0.0378285238953477	0.160916506580106	0.611364987695326	1.56773353728446	1909	12	c("ITM2A"	"BACE2"	"ACER2"	"ABCA7")
495	GO_RESPONSE_TO_COCAINE	0.491429119877148	0.735561486899182	0.309885380863392	0.97441106206186	25600	26	c("NOS1"	"CHRNB2"	"NEFH"	"ABAT"	"DRD1"	"SLC18A2")
496	GO_CELL_CHEMOTAXIS	0.744766300792324	0.899329488930783	0.212762717137826	0.861211414358307	40982	88	c("LPAR1"	"CXCL14"	"ITGB2"	"PDGFRA"	"DOCK4"	"LYST"	"TNFSF11"	"PDGFRB"	"VEGFA"	"NRP1"	"SAA4"	"CCR7"	"SEMA5A"	"LBP")
497	GO_NEGATIVE_REGULATION_OF_INTRINSIC_APOPTOTIC_SIGNALING_PATHWAY_BY_P53_CLASS_MEDIATOR	0.0278708622803433	0.130222752503835	-0.561960127840984	-1.59225675475725	1363	16	c("PARK2"	"CD44"	"MIF"	"ING2"	"TRIAP1"	"BCL2L12"	"ELL3")
498	GO_RIBONUCLEOTIDE_CATABOLIC_PROCESS	0.139982285937918	0.36775180788439	-0.432877910002952	-1.30440476506666	6795	20	c("PDE3A"	"PDE4D"	"PDE10A"	"HINT1")
499	GO_POSITIVE_REGULATION_OF_MITOTIC_SISTER_CHROMATID_SEPARATION	0.00383600568297138	0.0302777426487843	-0.684794489728168	-1.8281276831045	188	13	c("PLK1"	"ANAPC10"	"ANAPC11"	"DLGAP5"	"FBXO5"	"ESPL1"	"NSMCE2")
500	GO_DNA_TEMPLATED_TRANSCRIPTION_TERMINATION	2.23010191565755e-05	0.000587032157846369	-0.514928937736488	-2.18488249482153	0	94	c("POLR2L"	"POLR2F"	"RBM8A"	"SNRPF"	"UPF3B"	"POLR2K"	"MAGOH"	"POLR2H"	"SNRPG"	"SNRPE"	"CD3EAP"	"SMN1"	"TAF1D"	"GTF2H5"	"THOC7"	"SNRPD3"	"PABPN1"	"U2AF1"	"LSM10"	"POLR2E"	"THOC3"	"SRSF3"	"SNRPB"	"ZNRD1"	"SARNP"	"POLR1D"	"SRSF7"	"EIF4A3"	"CCNH"	"CDK7"	"THOC2"	"GTF2H4"	"SLBP"	"CLP1"	"MED18"	"THOC6"	"NUDT21"	"SRSF9"	"SRSF11"	"RNPS1"	"LSM11"	"POLR3K"
CPSF1)
501	GO_NEGATIVE_REGULATION_OF_INTERLEUKIN_1_PRODUCTION	0.906102437358089	0.977095022274705	-0.257293700633504	-0.635973098556225	45093	10	GSTP1
502	GO_POSITIVE_REGULATION_OF_CATION_CHANNEL_ACTIVITY	0.795799324366856	0.928632293921063	-0.239739656744905	-0.786992457727281	37926	28	c("CACNA2D1"	"CALM2"	"S100A1"	"GSTO1"	"PIRT")
503	GO_REGULATION_OF_PROSTAGLANDIN_SECRETION	0.908498544295023	0.977095022274705	0.247674670542157	0.635116330113302	45870	12	c("TNFSF11"	"ACSL4"	"TNFRSF11A")
504	GO_REGULATION_OF_PODOSOME_ASSEMBLY	0.37676168484752	0.642811850391356	0.441327922887746	1.07509225313325	18926	10	c("BLK"	"KIF9"	"CAPG")
505	GO_REGULATION_OF_CELLULAR_SENESCENCE	0.0644893382887279	0.227474153038161	-0.454824361244812	-1.43684098563622	3105	24	c("TWIST1"	"CDKN2A"	"EEF1E1"	"NEK6"	"ING2"	"HMGA1"	"HMGA2"	"BCL2L12")
506	GO_NEGATIVE_REGULATION_OF_STRIATED_MUSCLE_CELL_DIFFERENTIATION	0.484543287018005	0.73073313411228	-0.329173631982254	-0.978012510509712	23573	19	c("BHLHE41"	"ANKRD2"	"MYOCD"	"CXCL10"	"HDAC3"	"EZH2")
507	GO_RESPONSE_TO_AMINE	0.523572730033404	0.757104081469765	0.285066597455814	0.954814275964154	27585	34	c("PTPN5"	"HTR2B"	"ITGA2"	"CTSB"	"DRD1"	"SLC18A2"	"SPHK1"	"GRIN1"	"CNR2"	"PPP1R1B"	"MAPK9")
508	GO_REGULATION_OF_ORGANIC_ACID_TRANSPORT	0.336584345709994	0.61181363825405	0.327781735892473	1.0834936773445	17703	32	c("ADORA1"	"TNFSF11"	"GABBR1"	"PLA2R1"	"SEPT2"	"PER2"	"ABAT"	"ACSL4"	"TNFRSF11A"	"SYK"	"RAB3GAP1"	"IRS2"	"MAPK9"	"REPIN1")
509	GO_REGULATION_OF_DNA_DEPENDENT_DNA_REPLICATION	0.00693825588796945	0.0471503560817149	-0.485301063409693	-1.69389484757204	326	36	c("RFC4"	"CHTF18"	"TIPIN"	"DSCC1"	"RFC2"	"RFC3"	"E2F8"	"BLM"	"BRCA2"	"STOML2"	"E2F7"	"RFC5"	"CDT1"	"TERF1"	"CHEK2"	"WRNIP1"	"CDK2"	"CDC7"	"ZRANB3"	"NBN")
510	GO_PROTEIN_HOMOTETRAMERIZATION	0.22861526658995	0.48798547951179	-0.310870454735533	-1.15367782210681	10727	47	c("DCTPP1"	"PCBD2"	"ACADL"	"TK1"	"ATPIF1"	"ALDH5A1"	"IMPDH2"	"ACOT13"	"SAMHD1"	"KCNJ2"	"DCXR"	"HSD17B10"	"EVL"	"CAT"	"SOD2"	"ACADS"	"CBR4")
511	GO_IMMUNE_SYSTEM_PROCESS	0.828028939234401	0.94722109707203	-0.168535535470436	-0.942227726554847	24377	1229	c("RFTN1"	"PYCARD"	"CRIP2"	"PIR"	"SPON2"	"CRIP1"	"TNIP3"	"HIST1H2BK"	"GRB14"	"CD44"	"INHBA"	"EDN2"	"ANXA2"	"LGALS3"	"LRRC17"	"PTPRZ1"	"TRIL"	"RAB3B"	"PMAIP1"	"PDE4D"	"DYNLL1"	"KLHL6"	"PODXL2"	"ANXA1"	"HHEX"	"HMGB3"	"SIVA1"	"ISG15"	"LIG1"	"ASS1"	"CAMK4"	"PPP1R14B"	"KIF22"	"AP2S1"	"XAF1"	"EXO1"	"CHD7"	"TUBB4B"	"CD38"	"HMGB2"	"SLPI"	"THPO"
RPS17	"RAB3C"	"ACTB"	"PRELID1"	"PSMA7"	"TSPAN2"	"HSP90AA1"	"BAIAP2"	"PSMB6"	"ADA"	"RPS14"	"POU1F1"	"FAU"	"FLI1"	"KIF23"	"MYLPF"	"CD3D"	"RPL39"	"BVES"	"FAM20C"	"PSMA2"	"CD248"	"HRAS"	"AIM2"	"HIST1H2BC"	"RELT"	"IFIT1"	"MID2"	"GAPDH"	"IL18"	"TYRO3"	"UNC13D"	"UBE2N"	"KIF2C"	"IL34"	"CCNB2"	"PSMB10"	"RPS19"	"BCL3"	"CMA1"	"PAK1"	"MIF"	"EPHB3"	"PSMC4"	"LGALS1"	"POLQ"	"PTPN6"	"VAMP8"	"AP1S1"	"HFE"
LCN2	"FAM111A"	"ETS1"	"PSME2"	"IL10RB"	"MNDA"	"PSMB4"	"BST2"	"PSMD9"	"IFITM2"	"RPS24"	"CXCL10"	"UBA52"	"ERCC1"	"CXCL12"	"RILP"	"C1QBP"	"FTH1"	"MAPK3"	"CIB1"	"PSMC3"	"THBS1"	"AGER"	"CENPE"	"EXOSC4"	"CD300LG"	"IMPDH2"	"LIME1"	"MELK"	"MEF2C"	"CTC1"	"CASP8"	"EXOSC9"	"SAMHD1"	"PSMB2"	"LYN"	"PSMB3"	"PSMA3"	"IFNAR2"	"RPS6"	"STK11"	"MAD1L1"	"ARPC3"	"SOD1"	"TNFRSF14"	"CTNNBL1"	"UBB"	"AIMP1"	"LAT"	"TINAGL1"
CCL17	"PYGO1"	"RACGAP1"	"IRF1"	"MCM3AP"	"PSME1"	"PSMA5"	"PSMB7"	"PRG4"	"PRR5"	"NPFF"	"CAMK2D"	"PSMB5"	"NFKBIA"	"SUSD2"	"HMGB1"	"DYNC1I2"	"TRIM27"	"ADAM15"	"GLRX5"	"PSMD14"	"SIX1"	"VPREB3"	"BAK1"	"JUNB"	"ANXA3"	"MFAP5"	"TFEB"	"ARPC1B"	"PSMB1"	"TCF3"	"PSTPIP1"	"B2M"	"TPD52"	"BRCA2"	"RPS27A"	"DCTN6"	"LIMK1"	"PPIA"	"CACNB3"	"GLO1"	"PSMF1")
512	GO_HEART_TRABECULA_MORPHOGENESIS	0.514079022870727	0.75076130907843	-0.332287810172369	-0.95721602683732	25084	17	c("FHL2"	"NRG1"	"NACA"	"FKBP1A")
513	GO_RESPIRATORY_CHAIN_COMPLEX_IV_ASSEMBLY	0.0804750135632045	0.259811345871762	-0.586308197602891	-1.44922413654254	4004	10	c("CHCHD5"	"COX19"	"SURF1"	"COX10"	"BCS1L"	"COX18"	"SCO1")
514	GO_VESICLE_LOCALIZATION	1	1	0.109339008460533	0.487896062459757	57096	166	c("SNPH"	"SYTL5"	"STX1B"	"MREG"	"HAP1"	"SEC24A"	"RPH3AL"	"UNC13B"	"FYCO1"	"SEC23A"	"SHROOM2"	"SEC24C"	"TRAPPC10"	"F8"	"BBS2"	"ITSN1"	"IKBKG"	"SYT2"	"SEC16A"	"STX2"	"WASL"	"MYO5A"	"SYT5"	"SYNJ1"	"CLASP2"	"KIFAP3"	"KIF3B"	"CANX"	"NSF"	"CSNK1D"	"PPP6R3"	"YKT6"	"HTT"	"STX11"	"MYO7A"	"ANKRD28"	"ITGA4"	"GOLGA2"	"CPLX2"	"RAB27A"	"GRN"	"WDR81"
515	GO_NITRIC_OXIDE_METABOLIC_PROCESS	0.28479914850002	0.561029990032856	0.439999995886965	1.15369243587487	14448	13	c("NOS1"	"RORA"	"ARG2")
516	GO_POSITIVE_REGULATION_OF_LEUKOCYTE_APOPTOTIC_PROCESS	0.399864054872397	0.661290357959928	-0.345208113554348	-1.04022658087795	19412	20	c("ANXA1"	"LGALS9"	"CDKN2A"	"PRELID1"	"MEF2C"	"LYN")
517	GO_TELOMERE_CAPPING	0.0936652141741347	0.287235871171209	-0.467158993767892	-1.3879828027257	4556	19	c("HIST1H4D"	"HIST1H4H"	"HIST1H4I"	"HIST4H4"	"TERF1"	"HIST1H4J"	"NBN"	"DCLRE1A"	"HIST1H4K"	"TFIP11"	"DCLRE1B"	"ACD")
518	GO_PROSTATE_GLAND_MORPHOGENESIS	0.12984806467992	0.350751815152865	0.472019817536187	1.33239548835871	6648	17	c("CYP7B1"	"HOXB13"	"ESR1"	"FGFR2"	"FRS2"	"FEM1B"	"NOG")
519	GO_NEGATIVE_REGULATION_OF_AXON_EXTENSION	0.240318667252546	0.504397961199587	0.366233698004573	1.1719887434275	12578	28	c("WNT5A"	"SEMA6A"	"PLXNA3"	"NRP1"	"SEMA5A"	"SEMA3B"	"SEMA6D"	"SEMA4A"	"SEMA4C"	"SEMA4G"	"NTN1"	"RNF6"	"SEMA3E")
520	GO_POSITIVE_REGULATION_OF_TYPE_I_INTERFERON_PRODUCTION	0.0972635076062249	0.294124593358249	-0.322691666143385	-1.281673153204	4449	66	c("POLR2L"	"POLR2F"	"POLR2K"	"HMGB2"	"POLR2H"	"POLR3G"	"POLR3H"	"POLR2E"	"IRF1"	"XRCC6"	"LRRFIP1"	"HMGB1"	"POLR1D"	"ZBTB20"	"DDX41"	"CREBBP"	"IRF7"	"POLR3K"	"POLR3C"	"IRF3"	"PLCG2"	"CRCP"	"NFKB1")
521	GO_REGULATION_OF_STRESS_ACTIVATED_PROTEIN_KINASE_SIGNALING_CASCADE	0.717399302696358	0.88444849390489	0.201322869564203	0.895666335870859	40946	162	c("MAPK8IP2"	"WNT5A"	"MAP2K1"	"ERN1"	"SASH1"	"F2RL1"	"TLR4"	"NOX1"	"TNIK"	"TNFSF11"	"FZD7"	"FOXO1"	"MAP3K2"	"VEGFA"	"SPAG9"	"CCR7"	"MDFIC"	"PHLPP1"	"TNFRSF19"	"PDCD4"	"MAP2K7"	"NBR1"	"MAP3K9"	"MAP3K7"	"ERCC6"	"TNFRSF11A"	"FKTN"	"MAP3K5"	"CD27"	"FZD4"	"HMGCR"	"GREM1"	"DLG1"	"MAP4K5")
522	GO_MYELOID_CELL_DEVELOPMENT	0.799403981908103	0.930037315287981	-0.230623639728988	-0.794257163042748	37822	34	c("ANXA2"	"TSPAN2"	"FLI1"	"FAM20C"	"PTPN6"	"RPS6")
523	GO_NEGATIVE_REGULATION_OF_KINASE_ACTIVITY	0.852798315507382	0.958444565731379	-0.180628947370013	-0.862944182331601	35640	209	c("PYCARD"	"FOXA2"	"PARK2"	"CDKN1A"	"UBE2C"	"HHEX"	"DUSP10"	"PKIG"	"DUSP2"	"HSPB1"	"PLK1"	"GSTP1"	"CDKN2A"	"ANAPC10"	"GADD45B"	"PRKRIP1"	"PARK7"	"GPS2"	"TESC"	"DBNDD2"	"PTPN6"	"MYOCD"	"DUSP7"	"CIB1"	"LYN"	"CAMK2N2"	"CDKN2C"	"UBASH3B"	"CDKN2D"	"TRIM27"	"H2AFY"	"DUSP22"	"DUSP5"	"UCHL1"	"AIDA"	"PTPN2"	"GPRC5A"	"SPRY1"	"DUSP14"	"CORO1C"	"LAX1"	"TARBP2"
)
524	GO_REGULATION_OF_MITOCHONDRIAL_MEMBRANE_PERMEABILITY_INVOLVED_IN_APOPTOTIC_PROCESS	0.532637129498033	0.765124738473442	-0.313555387216701	-0.944846414535215	25858	20	c("NOL3"	"PMAIP1"	"BAD"	"BLOC1S2"	"MTCH2"	"BAX"	"BBC3"	"BID")
525	GO_INTRACELLULAR_PROTEIN_TRANSPORT	2.90402207056774e-05	0.000605416977850646	-0.285355477972421	-1.53343232166122	0	679	c("RFTN1"	"OPTN"	"VAMP5"	"ANXA2"	"CLTB"	"RAB3B"	"RPL35A"	"DYNLL1"	"LMNA"	"RPL35"	"DNAJC19"	"RPS23"	"TXNIP"	"F2R"	"RPL41"	"RANBP1"	"ARL6"	"AP2S1"	"RPL28"	"RRAS"	"KRT18"	"NXT1"	"SNX31"	"RPL22"	"RPL24"	"RPL36"	"HES1"	"RPS16"	"RANGRF"	"RPL26"	"RPS17"	"RAB3C"	"RPS21"	"SYNGR1"	"EHD3"	"HSP90AA1"	"RPLP2"	"RPL23A"	"RPS14"	"RPL38"	"FAU"	"RPL37"
RPS15	"RPS11"	"RPL32"	"RPS10"	"TIMM13"	"RPS13"	"RPS19"	"STX8"	"BCL3"	"RPL17"	"TESC"	"RPL30"	"RPS5"	"RPS20"	"RPL27"	"VPS45"	"RPL14"	"SEC61G"	"RPS12"	"RPL27A"	"RPL12"	"TOMM7"	"TSPO"	"RPL37A"	"TIMM50"	"AP1S1"	"RIT1"	"RPL21"	"IFT43"	"CHMP4B"	"AMN"	"TIMM10"	"RPL13A"	"SRP19"	"RPL34"	"RAB27B"	"IMMP1L"	"RPL4"	"ADPRH"	"RPS25"	"TIMM22"	"RPL18"	"RPS18"	"RPS24"	"RPL13"	"RPS29"	"UBA52"	"PEX16"	"RPL15"	"RAB24"
RPSA	"TIMM17A"	"SRP9"	"RPL6"	"RPS9"	"RPS27"	"NOP58"	"RPL7A"	"MTX1"	"RALA"	"RAMP1"	"RPS6"	"TIMM8B"	"RPS15A"	"SRP14"	"RHOG"	"RPS28"	"PDCD6"	"POLA2"	"PHB2"	"FIS1"	"RPS2"	"IPO13"	"NUP85"	"HSPA8"	"MCM3AP"	"YWHAH"	"AKAP5"	"VPS16"	"RPL10A"	"RPS4X"	"NFKBIA"	"TOMM22"	"RPS7"	"TOMM5"	"RPL18A"	"KPNA2"	"RPL9"	"RAB11A"	"SYTL4"	"TOMM34"	"TOMM40")
526	GO_REGULATION_OF_HISTONE_DEACETYLATION	0.852989289191821	0.958444565731379	0.246958312685187	0.7174643064219	43800	19	c("BCL6"	"VEGFA"	"PRKD1"	"TRPS1"	"MAPK8"	"NIPBL")
527	GO_REGULATION_OF_PHOSPHATASE_ACTIVITY	0.931164272013318	0.98453097579939	0.182551940740083	0.753929533314833	51457	99	c("MAGI2"	"ELFN2"	"ITGA2"	"PPP2R2B"	"LMTK3"	"PDGFRB"	"CD300A"	"SPOCD1"	"SH2D4A"	"CNST"	"JAK2"	"NPNT"	"SLC39A10"	"CSRNP3"	"RBM26"	"CCDC8"	"WNK1"	"PPP2R2C"	"ROCK2"	"SFI1"	"IKBKB"	"PPP6R3"	"PPARGC1B"	"PPP1R42"	"HTT"	"SPRED1")
528	GO_MICROTUBULE_ANCHORING	0.959535991875952	0.994645010349315	0.204953692951839	0.578533709107566	49133	17	c("CEP350"	"DAG1"	"FGFR1OP"	"PCM1"	"CLASP2"	"GCC2"	"BICD1"	"HOOK3"	"CLASP1")
529	GO_CELL_DIVISION	2.61855508130614e-05	0.000587032157846369	-0.393803683055816	-2.02262128189072	0	399	c("CENPV"	"SYCE2"	"UBE2C"	"STMN1"	"KLHL13"	"SKA1"	"GNAI1"	"PSRC1"	"CCNE1"	"TUBA1A"	"SPC24"	"BIRC5"	"TUBA1B"	"CKS2"	"LIG1"	"ARPP19"	"FBXL7"	"CDCA8"	"HAUS1"	"PLK1"	"FAM83D"	"CDKN2A"	"NDC80"	"CETN3"	"PMF1"	"CCDC124"	"CDC20"	"NUDC"	"SSSCA1"	"CCND1"	"ANAPC10"	"KIF20B"	"INCENP"	"AURKB"	"CDC25C"	"RHOC"	"TIPIN"	"KIF23"	"CCNA2"	"CKS1B"	"HAUS7"	"UBE2S"
TPX2	"TXNL4A"	"ANAPC13"	"PTTG1"	"NUF2"	"CHMP2A"	"CENPW"	"SMC4"	"CHMP4B"	"PPP1CA"	"NCAPG"	"DCT"	"KIF20A"	"TOP1"	"NUP37"	"PELO"	"CDC25B"	"ANAPC11"	"CIB1"	"CCNF"	"CENPE"	"HAUS8"	"NCAPD2"	"MAD2L2"	"CEP55"	"HAUS5"	"CKAP2"	"MIS18A"	"KNTC1"	"CINP"	"KIFC1"	"RALA"	"CDCA5"	"CCNE2"	"NEK6"	"FBXO5"	"ING2"	"MAD1L1"	"HELLS"	"RACGAP1"	"DOCK7"	"AURKA"	"MYH10"	"SEPT1"	"PRPF40A"	"CCNB1"	"CDC6"	"GNAI2"	"ZFYVE19"	"BRCC3"
HMGA2	"CDCA3"	"BRCA2"	"CDCA2"	"LRRCC1"	"SEPT4"	"CCND2"	"PRC1"	"ANAPC4"	"NSL1"	"CCND3"	"CENPT"	"CDK7"	"UBE2I"	"NCAPH"	"ZWILCH"	"SMC2"	"CNTROB"	"CDC123"	"TRIOBP"	"AATF"	"TPR"	"RAN"	"DYNLT1"	"MIS18BP1"	"MCMBP"	"KIF18B"	"BUB3"	"NUP43"	"FIGN"	"E4F1"	"NDE1"	"CDK4"	"ANXA11"	"NSUN2"	"CUL7"	"RNF8"	"TERF1"	"NEK3"	"ZC3HC1"	"CTDP1"	"CDK5"	"ERCC6L"	"MASTL"	"RUVBL1"	"ANLN"	"RPS3"	"ANAPC16"	"TOP2A"	"ASPM"
MAPRE1	"MYH9"	"SKA2"	"USP39"	"RCC2"	"CDK2"	"PARD6G"	"PPP1CC"	"BCAR1"	"CDC7"	"HAUS3"	"BABAM1"	"DYNLT3"	"MAPRE2"	"CETN2"	"PPP2R2D")
530	GO_REGULATION_OF_MRNA_CATABOLIC_PROCESS	0.937055112945852	0.9871187591239	0.206892180692487	0.637691179361607	48575	24	c("CPEB3"	"TNRC6C"	"RC3H1"	"CNOT1"	"TOB1"	"CNOT8")
531	GO_INTERMEDIATE_FILAMENT_ORGANIZATION	0.580024162722069	0.797554667996125	0.35361499557779	0.906780890321889	29285	12	c("KRT17"	"DSP"	"NEFH"	"MTM1"	"KRT9"	"KRT14")
532	GO_REGULATION_OF_INTERLEUKIN_10_PRODUCTION	0.736305361305361	0.895626275433968	-0.256957057748408	-0.820142012244157	35377	25	c("PYCARD"	"LGALS9"	"BCL3"	"AGER"	"HMGB1")
533	GO_NEGATIVE_REGULATION_OF_CELL_DIVISION	0.0141034969824081	0.0789965752665243	-0.416899817713684	-1.56091285366271	658	49	c("TXNIP"	"PLK1"	"AURKB"	"MAD2L1"	"CENPF"	"PTTG1"	"AURKAIP1"	"E2F8"	"MAD2L2"	"FBXO5"	"MAD1L1"	"TTK"	"BLM"	"SUSD2"	"ZFYVE19"	"PSMG2"	"TPR"	"E2F7"	"BUB3"	"MTBP"	"TERF1")
534	GO_CELLULAR_RESPONSE_TO_UV	0.405383094736385	0.667596885380607	-0.262342089475836	-1.02366978416229	18660	60	c("CRIP1"	"CDKN1A"	"POLD1"	"PCNA"	"AURKB"	"PBK"	"NOC2L"	"MC1R"	"STK11"	"BAK1"	"TRIAP1"	"RUVBL2")
535	GO_REGULATION_OF_NUCLEAR_DIVISION	0.00176229601995743	0.0168564949703036	-0.35168613417152	-1.57772103348167	76	133	c("PDE3A"	"UBE2C"	"PLCB1"	"BIRC5"	"RANBP1"	"BTC"	"PLK1"	"CDC20"	"ANAPC10"	"KIF20B"	"CAV2"	"PKMYT1"	"CDC25C"	"MAD2L1"	"NUSAP1"	"CENPF"	"PTTG1"	"AURKAIP1"	"CHMP2A"	"CHMP4B"	"ANAPC11"	"DLGAP5"	"CENPE"	"MAD2L2"	"KNTC1"	"CDCA5"	"NEK6"	"FBXO5"	"MAD1L1"	"PHB2"	"TTK"	"AURKA"	"CCNB1"	"CDC6"	"ESPL1"	"MAD2L1BP"	"H2AFY"	"NSMCE2"	"LCMT1"	"PHIP"	"ANAPC4"	"PSMG2")
536	GO_RESPONSE_TO_ACID_CHEMICAL	0.209187942959611	0.462832408516165	0.239561731034482	1.11271141529786	12248	227	c("PTPN5"	"MYOG"	"WNT5A"	"CTSH"	"AQP1"	"FABP3"	"GNG2"	"RRAGD"	"ITGA2"	"CPEB4"	"KCNK4"	"CPEB3"	"OGT"	"PTGES"	"HIF1A"	"UFL1"	"FZD7"	"RRAGB"	"FOXO1"	"MOG"	"ABCC2"	"PDGFRB"	"TGFBR3"	"EP300"	"CYP26B1"	"CCR7"	"WNT10B"	"ABCA1"	"ACACA"	"CHUK"	"ABL2"	"NCOA1"	"PTK6"	"PRKAA2"	"PTCH1"	"PRKCE"	"KLF4"	"PTGS2"	"DRD1"	"MTHFR"	"SLC1A2"	"ADNP2"
DGAT2	"PRKAA1"	"AACS"	"YY2"	"EGFR"	"COL6A1"	"INSIG2"	"UBR1")
537	GO_RESPONSE_TO_PROSTAGLANDIN_E	0.104753349216889	0.304945723549978	0.487988425108869	1.37747092776774	5363	17	c("GNG2"	"TGFBR3"	"CCR7"	"ACACA"	"PRKAA2"	"PRKCE"	"PTGER4"	"ADCY6"	"PRKAA1")
538	GO_NEGATIVE_REGULATION_OF_RESPONSE_TO_REACTIVE_OXYGEN_SPECIES	0.738281328890235	0.896595859478905	-0.303562397424361	-0.792287679233877	36555	12	c("PARK7"	"HP"	"NFE2L2"	"TRAP1")
539	GO_POSITIVE_REGULATION_OF_EPITHELIAL_TO_MESENCHYMAL_TRANSITION	0.252732957049036	0.521970627856164	-0.351674223213426	-1.15443963257426	12044	28	c("TWIST1"	"SNAI1"	"AGER"	"EZH2")
540	GO_RESPONSE_TO_STEROID_HORMONE	0.44842983075332	0.703043362940462	0.205832182333344	1.00148196586742	27316	347	c("KCNJ11"	"HOXB13"	"MYOG"	"NOS1"	"TPH2"	"ESR1"	"WNT5A"	"FBXO32"	"OPRL1"	"AQP1"	"THRB"	"ADCYAP1R1"	"SGK1"	"NRIP1"	"HSD11B2"	"PPARA"	"ITGA2"	"CPN1"	"RAMP3"	"NR1D2"	"SOCS2"	"ARNT2"	"RARB"	"NR2C2"	"MED13"	"HIF1A"	"PAQR5"	"CLDN4"	"FOXO1"	"NR3C1"	"PAQR8"	"RORA"	"ABCC2"	"PDGFRB"	"EP300"	"PTGDS"	"INSR"	"ATP1A1"	"NPC1"	"NCOA1"	"CYP27B1"	"NEFH"
541	GO_POSITIVE_REGULATION_OF_RNA_SPLICING	0.316866769945778	0.596160911970022	0.371979714468898	1.10924305721295	16362	21	c("RBM20"	"ERN1"	"HSPA1A")
542	GO_RESPONSE_TO_INTERLEUKIN_4	0.523386129605889	0.757104081469765	-0.312013713954281	-0.951808686020083	25311	21	c("TUBA1B"	"RPL3"	"IMPDH2"	"IL2RG"	"NFIL3"	"HSP90AB1"	"ALAD"	"STAT5B")
543	GO_POSITIVE_REGULATION_OF_KERATINOCYTE_DIFFERENTIATION	0.488637048646694	0.732902095667106	-0.395221651361794	-0.976900474493537	24317	10	c("TRIM16"	"NME2"	"H2AFY2"	"H2AFY")
544	GO_CARDIAC_CHAMBER_MORPHOGENESIS	0.551293048382093	0.778069636286687	0.238831024429966	0.948963937546713	30206	79	c("SHOX2"	"WNT5A"	"FZD2"	"POU4F1"	"RARB"	"HIF1A"	"DSP"	"FZD1"	"TGFBR3"	"SOS1"	"FGFR2"	"TNNI1"	"TBX3"	"TEK")
545	GO_REGULATION_OF_CARTILAGE_DEVELOPMENT	0.00828005054791678	0.0542168380243171	0.460517364109187	1.64668408503346	438	46	c("SOX6"	"SHOX2"	"WNT5A"	"SNAI2"	"RARB"	"BMPR2"	"AXIN2"	"NOG"	"TGFBR1"	"ADAMTS12"	"GREM1")
546	GO_POSITIVE_REGULATION_OF_INTERLEUKIN_8_PRODUCTION	0.241239430182068	0.505645676698121	0.359230596223916	1.16888943743231	12666	30	c("WNT5A"	"CD244"	"TLR7"	"F2RL1"	"TLR4"	"HSPA1A"	"AFAP1L2"	"LBP")
547	GO_REGULATION_OF_DEFENSE_RESPONSE_TO_VIRUS	0.0769460871165926	0.253879374715583	-0.274782381721173	-1.24146127456258	3343	140	c("LMCD1"	"HIST1H3I"	"HIST1H3E"	"HIST1H3G"	"SNRPD1"	"HIST1H3H"	"HIST1H3B"	"CHAF1B"	"HIST1H3F"	"AP2S1"	"ZCCHC17"	"HIST1H3A"	"SNRPB2"	"HIST1H3C"	"CCDC36"	"AIM2"	"IFIT1"	"HIST1H3D"	"HTRA1"	"AP1S1"	"TSPAN32"	"YIPF1"	"UBA52"	"C1QBP"	"SNRPB")
548	GO_RESPONSE_TO_PEPTIDE	0.0244441467988213	0.118623004663591	0.272795658211009	1.30163804252089	1459	288	c("IGFBP5"	"ABCC8"	"NOS1"	"GPAM"	"PRKAR2B"	"VLDLR"	"ADCY9"	"GNB3"	"GNG3"	"FABP3"	"GNG2"	"HSD11B2"	"PPARA"	"STC2"	"LPIN1"	"CAMK2A"	"ADCY2"	"ADCY1"	"OGT"	"SOCS2"	"IRS1"	"HIF1A"	"UPRT"	"PIK3R3"	"FOXO1"	"CTSB"	"FZD1"	"RHOQ"	"SOS1"	"ATP2A2"	"GFPT1"	"TBC1D4"	"GJA1"	"INSR"	"EPM2AIP1"	"DAG1"	"LRP6"	"PDPK1"	"SOCS7"	"KL"	"PLN"	"ATP6V1A"
GCNT1	"ATP6V0A4"	"CPEB2"	"PIK3C2A"	"TRIB3"	"KLF3"	"ADCY7"	"STXBP4"	"ACTN2"	"BRAF"	"ADCY6"	"AKAP1"	"NAMPT"	"FYN"	"SCAP"	"MYO5A"	"STAR"	"ATP6V0A2"	"IRS2"	"INSIG2"	"PDK2"	"GOT1"	"PRKDC"	"JAG1"	"PRKCI"	"PDE3B"	"PRKACB"	"IL10"	"IGF1"	"INHBB")
549	GO_REGULATION_OF_ENDOTHELIAL_CELL_APOPTOTIC_PROCESS	0.361524128227554	0.630429734482333	0.324387806246692	1.06413633661038	19013	31	c("FGF21"	"SEMA5A"	"IL11"	"IL4"	"TEK"	"KDR"	"XBP1"	"CD40"	"BRAF"	"PRKCI"	"COL18A1"	"IL10"	"KRIT1"	"ICAM1"	"ANO6"	"RAMP2"	"TNFAIP3")
550	GO_DNA_DEPENDENT_DNA_REPLICATION	2.22350691510651e-05	0.000587032157846369	-0.538583975518407	-2.25732836760305	0	88	c("RNASEH2A"	"CCNE1"	"GINS2"	"LIG1"	"RFC4"	"MCM3"	"GINS1"	"PRIM1"	"POLD1"	"MCM10"	"PCNA"	"TIPIN"	"RFC2"	"RFC3"	"POLE"	"FEN1"	"MCM5"	"POLQ"	"MCM6"	"CDC45"	"GINS4"	"CDC34"	"DNA2"	"CCNE2"	"POLE2"	"HMGA1"	"POLA2"	"PURA"	"CDK2AP1"	"RPA1"	"ORC1"	"POLD2"	"BLM"	"CDC6"	"RAD51"	"MCM4"	"BRCA2"	"TONSL"	"MCM7"	"CDK9"	"PRIM2"	"SLBP"
MCM2)
551	GO_REGULATION_OF_SKELETAL_MUSCLE_CELL_DIFFERENTIATION	0.339954799571785	0.614111201480677	0.441339391870271	1.10534133241514	17147	11	c("NR1D2"	"GPC1"	"CYP26B1"	"SIX4"	"DDX17"	"ARNTL")
552	GO_POSITIVE_REGULATION_OF_CELLULAR_PROTEIN_CATABOLIC_PROCESS	4.70865214832254e-05	0.000825497997781152	-0.377621809596994	-1.75920213859998	1	173	c("PARK2"	"UBE2C"	"PLK1"	"CDC20"	"ANAPC10"	"ATPIF1"	"PSMA7"	"PSMB6"	"PSMA2"	"CDK1"	"MAD2L1"	"PSMB10"	"PSMC4"	"PSMD4"	"PSME2"	"PSMB4"	"PSMD9"	"UBA52"	"ANAPC11"	"PSMC3"	"UBE2V2"	"ECSCR"	"DLGAP5"	"PSMB2"	"PSMB3"	"PSMA3"	"FBXO5"	"UBB"	"PSME1"	"AURKA"	"PSMA5"	"PSMB7"	"PSMB5"	"CCNB1"	"HSPBP1"	"UBE2E1"	"PSMD14"	"ESPL1"	"NSMCE2"	"PSMB1"	"DDRGK1"	"RPS27A"
TRIB1	"SUMO1"	"RNF138"	"PTK2"	"PSMC5"	"PSMD13"	"NFE2L2"	"ANAPC16"	"OSBPL7"	"CDC26"	"AKT1"	"PSMC2"	"PSMD11"	"BUB1B"	"PSMD3"	"PSMC6"	"SMURF1")
553	GO_STEROL_HOMEOSTASIS	0.0559899787427877	0.209579236050902	0.428612340009578	1.43561253667744	2949	34	c("LIPG"	"ABCG5"	"FABP3"	"MED13"	"ABCA1"	"NPC1"	"SOAT1"	"XBP1"	"LDLR"	"MIA2"	"DGAT2"	"APOA2"	"SCARB1"	"NUS1"	"ABCG1"	"ABCA2"	"LPL"	"SOAT2"	"APOE")
554	GO_EMBRYONIC_AXIS_SPECIFICATION	0.509575208913649	0.747795185050364	0.318924309235381	0.961546962854642	26342	22	c("WNT5A"	"KDM6A"	"TBX3"	"FRS2"	"PTCH1")
555	GO_REGULATION_OF_LEUKOCYTE_APOPTOTIC_PROCESS	0.281051324349873	0.558614634229889	0.296057589441558	1.11065821719937	15162	58	c("GPAM"	"WNT5A"	"SLC46A2"	"FNIP1"	"DOCK8"	"TSC22D3"	"HIF1A"	"BCL6"	"CD74"	"CCR7"	"CD274"	"RORC"	"MERTK"	"AXL"	"CD27"	"SLC39A10"	"ADAM17"	"RAPGEF2")
556	GO_POSITIVE_REGULATION_OF_INTERLEUKIN_1_BETA_PRODUCTION	0.021597874948917	0.108432527686302	-0.5738803581898	-1.62603151269974	1056	16	c("PYCARD"	"TRIM16"	"HSPB1"	"LGALS9"	"AIM2")
557	GO_CELLULAR_RESPONSE_TO_LIPID	0.454362260909782	0.70828203717302	0.206962861095931	1.00011000983562	27507	324	c("MYOG"	"LPAR1"	"ESR1"	"WNT5A"	"FBXO32"	"VLDLR"	"AQP1"	"THRB"	"PLSCR4"	"SGK1"	"NRIP1"	"GNG2"	"PPARA"	"ITGA2"	"PIM1"	"KCNK4"	"ADCY2"	"ADCY1"	"RAMP3"	"TLR4"	"NR1D2"	"OGT"	"RARB"	"NR2C2"	"MED13"	"CDK19"	"HIF1A"	"PAQR5"	"FZD7"	"FOXO1"	"NR3C1"	"FZD1"	"PAQR8"	"RORA"	"EP300"	"CYP26B1"	"WNT10B"	"ABCA1"	"ATP1A1"	"NPC1"	"ACACA"	"LBP"
ADNP2	"ERRFI1"	"FZD4"	"XBP1"	"WNT6"	"NCOA3"	"NEDD4")
558	GO_SECRETION_BY_CELL	0.658534973986291	0.846619436883478	0.193710306481583	0.934637381242729	39870	318	c("APBA1"	"FOXD1"	"SNPH"	"GPAM"	"ORM2"	"SYTL5"	"OLFM2"	"QSOX1"	"SLC1A3"	"SLC38A2"	"PNP"	"SLC6A9"	"PPFIA4"	"STXBP5"	"STX1B"	"F2RL1"	"RAB11FIP2"	"TLR4"	"HAP1"	"ITIH4"	"GAD2"	"SCRN1"	"FGF7"	"VTCN1"	"ABCA12"	"EIF2AK3"	"VEGFA"	"CCR7"	"SLC17A9"	"EXOC3L2"	"ABCA1"	"RPH3AL"	"TBX3"	"UNC13B"	"CASK"	"MERTK"	"PLA2G3"	"LGALS3BP"	"BRSK1"	"STEAP3"	"PHACTR2"	"ARFGEF1"
VAMP1	"F8"	"RAB8B"	"TTN"	"ILDR2"	"PPP3CB"	"SYK")
559	GO_LIPOPROTEIN_METABOLIC_PROCESS	0.482082158096478	0.729082613204465	0.238011585458627	0.984691500106144	26662	100	c("PPARA"	"NPC1L1"	"NOTUM"	"MAP6D1"	"CUBN"	"ALOX12B"	"ABCA1"	"CLIP3"	"PIGG"	"PIGW"	"PGAP1"	"PLA2G7"	"ZDHHC9"	"ZDHHC17"	"PIGM"	"ATG4C"	"PIGA"	"LDLR"	"PIGV"	"MTTP"	"APOLD1"	"PIGN"	"ZDHHC1"	"OLR1"	"MBOAT4"	"PRKACB"	"APOA2"	"SCARB1"	"PPM1B"	"PPM1A"	"ATG4B"	"PGAP3"	"PIGB"	"ABCG1"	"LPL"	"LRP1"	"ATM"	"WDR45"	"WIPI2"	"ATG12")
560	GO_IRON_COORDINATION_ENTITY_TRANSPORT	0.537821482602118	0.767679481921169	0.38441246012228	0.93644393760799	27017	10	c("FLVCR2"	"ABCB7"	"SLC46A1")
561	GO_PHOSPHATIDYLCHOLINE_BIOSYNTHETIC_PROCESS	0.0332714329928815	0.147453662520406	0.514051180552833	1.54984846591802	1719	22	c("SLC44A5"	"LPIN1"	"ABHD3"	"LPIN2"	"CDS1"	"FGF7"	"CEPT1"	"LPIN3"	"CHKA"	"SLC44A1")
562	GO_KERATAN_SULFATE_METABOLIC_PROCESS	0.0736840085942296	0.246621278585006	0.443596667499581	1.40663980049484	3840	27	c("LUM"	"CHST1"	"FMOD"	"B3GNT7"	"GNS"	"B4GALT5"	"ST3GAL1"	"B4GALT1"	"B3GNT4"	"GLB1")
563	GO_REGULATION_OF_COAGULATION	0.852363699477144	0.958444565731379	-0.204210610822797	-0.788175633506595	39287	57	c("FOXA2"	"ANXA2"	"TC2N"	"F2R"	"KLKB1")
564	GO_MEMBRANE_BIOGENESIS	0.190974179138748	0.441460334777909	-0.379566028884314	-1.2230569795563	9148	26	c("RFTN1"	"ANXA2"	"S100A10"	"CAV2"	"EMP2"	"PEX16")
565	GO_REGULATION_OF_EPIDERMIS_DEVELOPMENT	0.495586571105243	0.738692519739749	0.274541218801825	0.972684317907517	26275	44	c("CD109"	"KRT36"	"PRKCH"	"KRT17"	"WNT10B"	"CYP27B1"	"PTCH1"	"MAFG"	"ERRFI1"	"NCOA3"	"MYSM1"	"AQP3")
566	GO_FORMATION_OF_PRIMARY_GERM_LAYER	0.154813695687788	0.38849083228307	0.29929439281627	1.20206830603312	8504	84	c("TLX2"	"WNT5A"	"LAMA3"	"MMP8"	"ITGA2"	"ITGB2"	"ETS2"	"COL8A1"	"BMPR2"	"KDM6A"	"KIF16B"	"CRB2"	"FGFR2"	"BMPR1A"	"NOG"	"BMP7"	"KLF4"	"WLS")
567	GO_NEGATIVE_REGULATION_OF_MUSCLE_CELL_DIFFERENTIATION	0.413037477439219	0.674482038619152	-0.287328910927005	-1.02195974645441	19451	39	c("BHLHE41"	"ANKRD2"	"IL18"	"ID3"	"MYOCD"	"CXCL10"	"HDAC3"	"EZH2"	"CCL17"	"MBNL3"	"SOX9"	"ANKRD17"	"SOX8"	"CTDP1"	"MED28"	"DAXX"	"HDAC5"	"HEY2")
568	GO_ENERGY_RESERVE_METABOLIC_PROCESS	0.91685533777519	0.979451374136662	-0.192939218438794	-0.730830019561768	42520	52	c("PHKA1"	"CALM2"	"PPP1CA"	"UBA52"	"UBB"	"PYGB"	"PPP1R2"	"RPS27A"	"CALM3"	"CALM1"	"GNAS")
569	GO_GLYCOLIPID_BIOSYNTHETIC_PROCESS	0.216126303918805	0.47261109450542	0.325348820909891	1.17367556463466	11498	48	c("ST8SIA2"	"B4GALNT1"	"GAL3ST2"	"ST3GAL1"	"PIGG"	"PIGW"	"PGAP1"	"UGCG"	"PIGM"	"PIGA"	"PIGV"	"PIGN"	"ST6GALNAC3")
570	GO_REGULATION_OF_ACTIN_NUCLEATION	0.707638245288848	0.877985108713065	0.272708197564222	0.83111876348476	36649	23	c("FMN1"	"WIPF1"	"WIPF2"	"ABI2"	"PICK1"	"WASL"	"NCKAP1"	"VIL1"	"ARFIP1"	"WASF1"	"CYFIP1")
571	GO_EPITHELIAL_CELL_DEVELOPMENT	0.125227630345998	0.342864106877824	0.275601367123117	1.20258625539035	7082	141	c("SALL1"	"MAGI2"	"HOXB13"	"ESR1"	"DACT2"	"WNT5A"	"PDZD7"	"CRYGB"	"F2RL1"	"FNDC3A"	"RARB"	"HIF1A"	"FOXJ1"	"FZD7"	"BFSP2"	"NOTCH4"	"RAPGEF6"	"C1GALT1"	"GJA1"	"SOX18"	"FOSL2"	"PDPK1"	"FRS2"	"FEM1B"	"RFX3"	"XBP1"	"ONECUT2"	"GREM1"	"VEZF1"	"RAPGEF2"	"WNT7B"	"B4GALT1"	"PTPRS"	"WNT4")
572	GO_AMIDE_TRANSPORT	0.556375229374803	0.782392148022825	0.251139822581865	0.94214949241016	30016	58	c("AQP9"	"RAB11FIP2"	"SLC38A7"	"ABCA12"	"EIF2AK3"	"TAP2"	"ABCA1"	"SLC19A2"	"PLEKHA8"	"SLC5A6"	"SLC18A2"	"ILDR2"	"AQP3"	"COL4A3BP"	"SLC46A1"	"MYO5A"	"TAPBP"	"SNX19"	"TRPV4"	"FFAR1"	"SLC15A4")
573	GO_REGULATION_OF_INTERFERON_GAMMA_PRODUCTION	0.219625994497732	0.475924300352435	0.314892894270948	1.16498000625925	11814	54	c("TXK"	"WNT5A"	"SASH3"	"IL12RB1"	"CD244"	"TLR7"	"TLR4"	"TNFSF9"	"CCR7"	"INHA"	"CD274")
574	GO_NEGATIVE_REGULATION_OF_LIPID_METABOLIC_PROCESS	0.206399910334006	0.460850011182934	0.323019725217186	1.18102298774408	11048	51	c("ADORA1"	"ESR1"	"CIDEA"	"SNAI2"	"ACACB"	"ADRA2A"	"ATP1A1"	"CYP27B1"	"TRIB3"	"WNT4"	"ERLIN2"	"DGAT2"	"PRKAA1"	"SCAP"	"INSIG2"	"PDE3B"	"INSIG1"	"APOA2"	"ERLIN1"	"SIRT4"	"WDTC1"	"SLC27A1")
575	GO_NEGATIVE_REGULATION_OF_FAT_CELL_DIFFERENTIATION	0.533857189063719	0.76518882652093	0.285422647714434	0.949164718331209	28058	33	c("WNT5A"	"FOXO1"	"RORA"	"WNT10B"	"FAM57B"	"GATA2"	"TRIB3"	"ZFPM2"	"ARNTL"	"JAG1"	"INSIG1"	"WWTR1"	"TRPV4"	"DDIT3"	"ENPP1"	"SORT1"	"C1QL4")
576	GO_PHOTOPERIODISM	0.975839862176463	0.99793447204835	-0.188084516649369	-0.550591803253852	47579	18	c("USP2"	"PPP1CA")
577	GO_ALPHA_AMINO_ACID_BIOSYNTHETIC_PROCESS	0.397975365498664	0.660074018624077	-0.263419883473496	-1.02787538133185	18319	60	c("GAMT"	"MTHFD2L"	"ASS1"	"DHFR"	"ATPIF1"	"PYCRL"	"APIP"	"MTAP"	"PYCR2")
578	GO_MESENCHYMAL_TO_EPITHELIAL_TRANSITION	0.0907973514135046	0.282730667596372	0.570203455975208	1.42808337389611	4579	11	c("SALL1"	"FZD7"	"GREM1"	"WNT4")
579	GO_SALIVARY_GLAND_DEVELOPMENT	0.579955345112985	0.797554667996125	0.294221004681854	0.915757113435806	30130	25	c("FGF7"	"NRP1"	"FGFR2"	"DAG1"	"BMP7"	"XBP1"	"PLXNA1"	"EGFR"	"EDAR"	"FGFR1")
580	GO_CHROMOSOME_CONDENSATION	0.00163866417755652	0.0160265600044126	-0.598415601212267	-1.86957692146371	78	23	c("CDK1"	"NUSAP1"	"SMC4"	"NCAPH2"	"NCAPG"	"NCAPD2"	"CDCA5"	"CCNB1"	"HMGA2"	"NCAPH"	"SMC2"	"AIFM1")
581	GO_POSITIVE_REGULATION_OF_RESPONSE_TO_STIMULUS	0.172473721093203	0.414596861097362	0.199460266347575	1.0722545579152	12305	1329	c("EDNRA"	"LGR6"	"TRPC3"	"IGFBP5"	"BLK"	"SALL1"	"ALK"	"SHOX2"	"PTPN5"	"MAPK8IP2"	"ANO1"	"RELN"	"HTR2B"	"P2RX3"	"ADORA1"	"MYOG"	"PRKCB"	"CMKLR1"	"NOS1"	"TXK"	"FOXD1"	"FGFR3"	"LPAR1"	"ESR1"	"FGF16"	"GRB7"	"WNT5A"	"MSX1"	"GLI1"	"PGC"	"HRK"	"FPR1"	"SASH3"	"FGF21"	"CTSH"	"IL12RB1"	"ESM1"	"CNTNAP1"	"PRRX1"	"GNG3"	"HERPUD1"	"RRAGD"
STX1B	"TLR7"	"IGSF9B"	"PDGFRA"	"DNAJC27"	"F2RL1"	"PRKCH"	"TLR4"	"BMF"	"TNFSF15"	"MCF2L"	"NOX1"	"SOCS2"	"TNIK"	"PIK3R5"	"WIPF1"	"NR2C2"	"ALOX15"	"CDK19"	"HSPA1A"	"TNFSF11"	"BMPR2"	"IRS1"	"HAP1"	"HIF1A"	"AFAP1L2"	"CRLF1"	"SOS2"	"PIK3R3"	"FZD7"	"ATP2C1"	"RRAGB"	"CTSB"	"CDON"	"FGFBP1"	"TAB2"	"ADRA2A"	"IGFBP4"	"MAP3K2"	"DDX60"	"PDGFRB"	"TGFBR3"	"GPR55"	"NCOA2"	"LGR5"	"EP300"	"IFT80"	"VEGFA"	"CD74"	"SOS1"
SPAG9	"CCR7"	"CRB2"	"WDFY3"	"TSPAN14"	"FGFR2"	"TSPYL5"	"MDFIC"	"INHA"	"KCP"	"SEMA5A"	"WNT10B"	"PLA2R1"	"GJA1"	"INSR"	"CRKL"	"TNFSF18"	"JAG2"	"ASXL2"	"KISS1R"	"TNFAIP8L3"	"FGF9"	"USP34"	"SHANK1"	"IL11"	"RASGRF1"	"LBP"	"IL4"	"CHUK"	"GPR68"	"AXIN2"	"SKIL"	"LCK"	"UNC13B"	"NLRC5"	"KIDINS220"	"RICTOR"	"CD247"	"LRP6"	"CYP27B1"	"SHANK3"	"PTK6"	"CD46"	"OSBPL8"	"PDPK1"	"NLGN3"	"ERBB3"	"CNTF"	"NOS1AP"	"KL"
PRKAA2	"TEK"	"TGFBR2"	"PUM2"	"RC3H1"	"DDX17"	"FRS2"	"KANK1"	"BMPR1A"	"FLCN"	"WDR59"	"FBXW11"	"ABAT"	"MAP3K9"	"BMP7"	"PRKCE"	"KDR"	"ARFGEF1"	"PLCE1"	"TEC"	"MALT1"	"CSPG4"	"PTGS2"	"WLS"	"VPS35"	"AXL"	"DUSP6"	"TMEM198"	"MST1R"	"CYLD"	"STAT3"	"DRD1"	"SPPL3"	"CCL7"	"SOCS5"	"PLA2G7"	"MAP3K7"	"C2"	"STAM"	"JAK2"	"ERCC6"	"TNFRSF11A"	"WWC1"	"SPRED2"	"CARD14"	"ZDHHC17"	"LGR4"	"MPP7"	"PIK3CB"	"MAP3K5"
HMGCR	"NPNT"	"PRKD1"	"SLC39A10"	"RREB1"	"NEDD4"	"WIPF2"	"GREM1"	"ADAM17"	"WAC"	"MAP4K5"	"ADRA1B"	"MYO10"	"CLOCK"	"ASPH"	"STX7"	"YES1"	"VAV3"	"RAPGEF2"	"TREM2"	"BIRC2"	"TNFSF10"	"IL27RA"	"TNKS2"	"CD40"	"DYNC2H1"	"ATP6AP2"	"PPP3CB"	"NEO1"	"SYK"	"PLEKHA1"	"PTGER4"	"DSTYK"	"ITSN1"	"MASP1"	"PKD2"	"CITED2"	"PPP3R1")
582	GO_REGULATION_OF_MONOOXYGENASE_ACTIVITY	0.955723657499412	0.993369451649605	-0.181546983615691	-0.676657465813349	44724	48	c("ENG"	"DHFR"	"HSP90AA1"	"PARK7"	"DDAH2"	"CALM2")
583	GO_SENSORY_PERCEPTION_OF_MECHANICAL_STIMULUS	0.0839629339693058	0.267541932846678	0.321680311908404	1.29426793553586	4611	85	c("SOBP"	"THRB"	"PDZD7"	"SLC1A3"	"ITGA2"	"KCNK4"	"KCNA1"	"TUB"	"SLC26A4"	"SNAI2"	"CRYM"	"CACNA1D"	"CHRNB2"	"LRIG2"	"USH1G"	"MYH14"	"WFS1"	"PGAP1"	"FZD4"	"ATP6V0A4"	"COL11A2"	"NAV2"	"FBXO11"	"CLRN1"	"FYN"	"HOXA1"	"SPTBN4"	"NIPBL")
584	GO_ESTABLISHMENT_OF_EPITHELIAL_CELL_POLARITY	0.569561830574489	0.790504038021944	0.3168060657233	0.92038628602135	29246	19	c("WNT5A"	"GOLPH3"	"RAP2A"	"PTK7"	"MPP5"	"PARD3"	"CYTH3"	"CLASP1")
585	GO_TOLL_LIKE_RECEPTOR_9_SIGNALING_PATHWAY	0.334919313270687	0.610843423850696	0.443159087841059	1.10989878911625	16893	11	c("TLR7"	"TRAF6"	"PIK3AP1"	"IRAK4"	"IRAK2"	"PIK3C3")
586	GO_EMBRYONIC_DIGIT_MORPHOGENESIS	0.0502272770139007	0.195883594562394	0.398091169790023	1.42346509550975	2662	46	c("SALL1"	"LRP4"	"OSR2"	"WNT5A"	"MSX1"	"CHST11"	"GJA1"	"TBX3"	"BMPR1A"	"NOG")
587	GO_REGULATION_OF_CANONICAL_WNT_SIGNALING_PATHWAY	0.792574043692255	0.927406753215328	0.191413064711957	0.872281537951854	45893	194	c("LGR6"	"LRP4"	"WNT5A"	"GLI1"	"TMEM88"	"WNT2B"	"LATS1"	"SNAI2"	"APC"	"TMEM64"	"FOXO3"	"FOXO1"	"FZD1"	"IGFBP4"	"LGR5"	"NPHP4"	"TNKS"	"FGFR2"	"WNT10B"	"KREMEN1"	"FGF9"	"USP34"	"ZNRF3"	"LATS2"	"PRICKLE1"	"AXIN2"	"LRP6"	"PSME4"	"NOG"	"WLS"	"VPS35"	"TMEM198"	"CYLD")
588	GO_NITROGEN_CYCLE_METABOLIC_PROCESS	0.955231378222517	0.993369451649605	-0.22845603725233	-0.564692775367237	47538	10	c("ASS1"	"NMRAL1")
589	GO_T_CELL_ACTIVATION_INVOLVED_IN_IMMUNE_RESPONSE	0.150529443132475	0.383038522782089	0.390468967229208	1.27053501632926	7903	30	c("ATP7A"	"F2RL1"	"ITGAL"	"RORA"	"TNFSF18"	"IL4"	"RORC"	"RC3H1"	"PTGER4"	"SEMA4A")
590	GO_NEGATIVE_REGULATION_OF_LEUKOCYTE_PROLIFERATION	0.739709107945229	0.896683618043643	-0.233461235186627	-0.839514384734937	34735	41	c("LGALS9"	"GSTP1"	"CDKN2A"	"PTPN6"	"MNDA"	"LYN"	"MAD1L1"	"TNFRSF14")
591	GO_NECROPTOTIC_PROCESS	0.878393157051908	0.967918887682939	0.242785711821371	0.685324164475262	44978	17	c("TLR4"	"CYLD"	"BIRC2"	"TRPM7"	"CD14")
592	GO_NEGATIVE_REGULATION_OF_GLIOGENESIS	0.473392418661756	0.720393242015876	0.31172732315238	0.988483664946085	24676	27	c("DAB1"	"DLX2"	"NOG")
593	GO_REGULATION_OF_NEURONAL_SYNAPTIC_PLASTICITY	0.144217867064804	0.373992572430518	0.368428923871131	1.26516989814202	7630	38	c("SHISA7"	"SLC8A2"	"CAMK2A"	"SYNGAP1"	"GRM5"	"RASGRF1"	"UNC13B"	"SHANK3"	"JPH3"	"DRD1"	"EPHB2")
594	GO_REGULATION_OF_PHOSPHOLIPASE_C_ACTIVITY	5.77433883820303e-05	0.000972641349956734	0.712273808516581	2.21693827593439	2	25	c("EDNRA"	"HTR2B"	"TXK"	"LPAR1"	"ESR1"	"ADCYAP1R1"	"PDGFRA"	"PDGFRB"	"GPR55"	"ABL2"	"PRKCE")
595	GO_REGULATION_OF_DEVELOPMENTAL_GROWTH	0.364562607204117	0.632879597047027	0.223986738158018	1.03455800522813	21253	217	c("FGFR3"	"GPAM"	"WNT5A"	"PLXNC1"	"SASH3"	"ATP8A2"	"COLQ"	"SEMA6A"	"STC2"	"PLXNA2"	"LATS1"	"PLXNA4"	"BMPR2"	"ADNP"	"ACACB"	"EP300"	"VEGFA"	"PLXNA3"	"SGPL1"	"NRP1"	"MAPT"	"FGFR2"	"SIX4"	"SEMA5A"	"WNT10B"	"GJA1"	"INSR"	"FGF9"	"SEMA3B"	"LATS2"	"WWC2"	"TGFBR2"	"PTCH1"	"NOG"	"STAT5A"	"ACTN3"	"DUSP6"	"STAT3"	"WWC1"	"MTM1")
596	GO_MEMBRANE_DISASSEMBLY	0.057809373802733	0.212455161113759	-0.381404637105722	-1.39437863772583	2715	44	c("LMNA"	"PLK1"	"BANF1"	"NUP214"	"CDK1"	"CCNB2"	"NUP37"	"EMD"	"AAAS"	"NEK6"	"NUP85"	"CCNB1"	"VRK1"	"CTDNEP1"	"NUP35"	"NUP107"	"TPR"	"NUP43"	"NUP50"	"NUP88"	"NUP160")
597	GO_REGULATION_OF_SYNAPTIC_TRANSMISSION_GLUTAMATERGIC	0.0234033204057849	0.115012723643228	0.4916173894565	1.57323056194856	1224	28	c("MAPK8IP2"	"RELN"	"ADORA1"	"GLUL"	"GRM5"	"SHANK3"	"NLGN3"	"PTGS2"	"DRD1")
598	GO_ACTIVATION_OF_PHOSPHOLIPASE_C_ACTIVITY	0.00025440313111546	0.00335261650720965	0.735103657055672	2.00714703678981	12	15	c("EDNRA"	"HTR2B"	"TXK"	"LPAR1"	"ADCYAP1R1"	"GPR55"	"PRKCE")
599	GO_NEGATIVE_REGULATION_OF_BIOMINERAL_TISSUE_DEVELOPMENT	0.0992022826370888	0.29696806952983	-0.571093345389951	-1.41161638834617	4936	10	c("BCOR"	"AHSG")
600	GO_CELLULAR_RESPONSE_TO_EXTERNAL_STIMULUS	0.290383622914158	0.566747885360168	0.232919433395104	1.06990762003908	16879	207	c("EDNRA"	"NOS1"	"VLDLR"	"AQP1"	"RRAGD"	"FNIP1"	"ITGA2"	"SLC38A2"	"CPEB4"	"PIM1"	"KCNK4"	"WNT2B"	"TLR7"	"TLR4"	"GLUL"	"BMPR2"	"ADNP"	"HIF1A"	"RRAGB"	"FOXO1"	"CTSB"	"FZD1"	"EIF2AK3"	"MAP3K2"	"KCNJ4"	"GJA1"	"ATP1A1"	"PPM1D"	"NCOA1"	"HDAC4"	"CBS"	"PRKAA2"	"MTMR3"	"WDR59"	"PTGS2"	"AXL"	"MAX")
601	GO_NADP_METABOLIC_PROCESS	0.974216967434142	0.997325624133032	-0.183349752442864	-0.572823410734693	46966	23	c("PGLS"	"PRDX5"	"DCXR"	"TKT"	"TPI1"	"DERA"	"TALDO1")
602	GO_POSITIVE_REGULATION_OF_MRNA_PROCESSING	0.744462191585053	0.899195824546353	-0.247871291562547	-0.821097101373852	35422	29	c("SLC39A5"	"HSPA8"	"CCNB1"	"SF3B4"	"LEO1"	"RBMX"	"TRA2B"	"PRPF19"	"PAF1"	"ZFP36"	"BTG2"	"DAZAP1"	"POLR2G"	"SNRNP70")
603	GO_EPITHELIAL_TUBE_BRANCHING_INVOLVED_IN_LUNG_MORPHOGENESIS	0.649325824220998	0.843216691844531	-0.292161090030985	-0.868044014989211	31590	19	c("HHEX"	"FOXA1"	"TNC")
604	GO_DETECTION_OF_MECHANICAL_STIMULUS_INVOLVED_IN_SENSORY_PERCEPTION	0.0266740982562306	0.126409666455878	0.663689188122823	1.61677307878076	1339	10	c("PDZD7"	"ITGA2"	"KCNK4"	"KCNA1"	"FYN"	"IGF1")
605	GO_METANEPHRIC_EPITHELIUM_DEVELOPMENT	0.6887152425411	0.866766963338813	-0.311379946235626	-0.83126004694182	33932	13	c("HES1"	"ACAT1"	"CALB1"	"SOX9"	"SOX8")
606	GO_REGULATION_OF_SMOOTH_MUSCLE_CELL_DIFFERENTIATION	0.809491193737769	0.93437491677803	0.271213966922134	0.740529998482302	41364	15	c("OLFM2"	"FGFR2"	"ZEB1")
607	GO_FATTY_ACID_BETA_OXIDATION	0.669220781984973	0.854962191659286	-0.238734896289818	-0.882010308966595	31441	46	c("ACADL"	"ETFB"	"SCP2"	"HADH"	"ECH1"	"SLC25A17"	"ECI1"	"ACOT8"	"ACADVL"	"CPT2"	"ACADS"	"NUDT19"	"ECHS1"	"CPT1B"	"CRAT"	"GCDH"	"IVD"	"PEX2"	"ETFA")
608	GO_ACTIN_FILAMENT_BASED_PROCESS	0.00195086890674333	0.0182120272037144	-0.276023398301173	-1.40001578444026	75	352	c("ANKRD1"	"COBLL1"	"CACNA2D1"	"RHOJ"	"FSCN1"	"TMSB10"	"TMSB4X"	"TNNI3"	"PFN1"	"DYNLL1"	"FMNL1"	"SCN1B"	"CNN1"	"ANXA1"	"IQGAP2"	"CNN2"	"MYL6"	"DPYSL3"	"VIM"	"CDC42EP2"	"OPHN1"	"LMOD1"	"MYL6B"	"NUAK2"	"DBN1"	"BAIAP2"	"KIF23"	"PDLIM7"	"KRT8"	"FHL3"	"MYH6"	"MYL4"	"DSTN"	"ITPKA"	"SPTAN1"	"PAK1"	"CFL1"	"TPM3"	"FHOD3"	"CORO6"	"EPB41L1"	"EMP2"
TPM4	"ARPC5L"	"RACGAP1"	"MYH10"	"PKP2"	"CAMK2D"	"TRIM27"	"SPIRE2"	"ARPC1B"	"DTNBP1"	"FLNA"	"LIMK1"	"CAPZB"	"RHOD"	"ZYX"	"SORBS3"	"TRIP10"	"MYH11"	"ARPC4"	"RAB13"	"ANG"	"LDB3"	"NPHP1"	"SNTA1"	"ACTN4"	"CORO1C"	"FLII"	"TRIOBP"	"PARVB")
609	GO_RESPONSE_TO_FLUID_SHEAR_STRESS	0.524705792885796	0.757804006428032	0.288515175056698	0.953696724867006	27598	32	c("PDGFRB"	"GJA1"	"ABCA1"	"PKD1"	"KLF4"	"PTGS2"	"XBP1"	"PKD2"	"CITED2"	"MMP13")
610	GO_NEGATIVE_REGULATION_OF_MUSCLE_CONTRACTION	0.127217891974462	0.345868994028816	0.483234821132855	1.34114236977153	6495	16	c("ADORA1"	"PRKG1"	"DOCK4"	"ADRA2A"	"PTGS2"	"PTGER4")
611	GO_TRANSITION_METAL_ION_TRANSPORT	0.0010945110271986	0.0114861890867862	0.44046503242684	1.74629155958828	59	78	c("TRPC3"	"TRPC4"	"ATP7B"	"SLC40A1"	"ATP7A"	"MCOLN1"	"SLC30A4"	"HEPH"	"ATP2C1"	"TCN2"	"HEPHL1"	"SLC39A9"	"SLC39A14"	"LMTK2"	"SLC25A37"	"ATP6V1A"	"STEAP3"	"IREB2"	"ATP6V1B2"	"SLC39A10"	"ATP6V0A4"	"SCARA5"	"CLTC"	"SLC11A2"	"REP15"	"ATP6V0A2"	"PICALM"	"SLC30A9"	"STEAP4"	"SLC39A11"	"ATP6V0A1")
612	GO_POSITIVE_REGULATION_OF_MUSCLE_CELL_DIFFERENTIATION	0.0559765791472883	0.209579236050902	0.366194786363546	1.38275361076258	3020	60	c("SHOX2"	"MYOG"	"OLFM2"	"MYLK3"	"CTNNA2"	"NR2C2"	"CDON"	"EP300"	"CYP26B1"	"SPAG9"	"MAML1"	"IL4"	"SMYD1"	"MAP3K5"	"MEF2A"	"GREM1")
613	GO_REGULATION_OF_ADAPTIVE_IMMUNE_RESPONSE	0.805170128148475	0.932777454712749	-0.203818168913223	-0.831098882114592	36441	76	c("PYCARD"	"ANXA1"	"DUSP10"	"ADA"	"PTPN6"	"HFE"	"AGER"	"MEF2C"	"TRAF2"	"HLX"	"IRF1"	"HMGB1"	"TRIM27"	"B2M"	"DUSP22")
614	GO_PHOSPHATIDYLINOSITOL_BIOSYNTHETIC_PROCESS	0.00041585304115137	0.00516925344468642	0.421906321306434	1.74549305081501	22	100	c("FGFR3"	"FGF16"	"FGF1"	"SH3YL1"	"PIK3R5"	"IRS1"	"CDS1"	"PIK3R3"	"FGF7"	"PI4K2B"	"INPP4A"	"FGFR2"	"FGF9"	"KL"	"FRS2"	"MTMR3"	"PIGG"	"PIGW"	"PGAP1"	"MTMR6"	"MTMR4"	"MTM1"	"PIK3CB"	"PIKFYVE"	"PIGM"	"MTMR1"	"PIGA"	"PIGV"	"PIK3C2A"	"PIP4K2C"	"PIGN"	"MTMR2"	"PTEN"	"PIK3CD"	"MTMR7"	"IRS2"	"SYNJ1"	"PIP5K1A"	"PIK3CA"	"PIP4K2B"	"FGFR1"	"PGAP3"
615	GO_POSITIVE_REGULATION_OF_CELL_COMMUNICATION	0.0144719462470568	0.0803824111141781	0.226284674561079	1.20498353189034	1007	1117	c("EDNRA"	"LGR6"	"IGFBP5"	"BLK"	"SALL1"	"ALK"	"SHOX2"	"MAPK8IP2"	"ANO1"	"RELN"	"HTR2B"	"P2RX3"	"ADORA1"	"PRKCB"	"NOS1"	"TXK"	"FOXD1"	"FGFR3"	"LPAR1"	"ESR1"	"GRB7"	"WNT5A"	"MSX1"	"GLI1"	"MYRIP"	"HRK"	"FPR1"	"FGF21"	"CTSH"	"ESM1"	"CNTNAP1"	"PRRX1"	"GNG3"	"NNAT"	"RRAGD"	"MAP2K1"	"SLC1A3"	"FGF1"	"ERN1"	"ITGA2"	"CHD5"	"SHANK2"
TNFSF15	"MCF2L"	"NOX1"	"GLUL"	"SOCS2"	"TNIK"	"PIK3R5"	"ALOX15"	"HSPA1A"	"TNFSF11"	"BMPR2"	"IRS1"	"HAP1"	"HIF1A"	"AFAP1L2"	"CRLF1"	"SOS2"	"FZD7"	"ATP2C1"	"RRAGB"	"CLSTN3"	"GABBR1"	"CDON"	"PFKFB2"	"FGFBP1"	"TAB2"	"ADRA2A"	"IGFBP4"	"MAP3K2"	"DDX60"	"PDGFRB"	"C1QTNF3"	"TGFBR3"	"GPR55"	"NCOA2"	"LGR5"	"IFT80"	"VEGFA"	"CD74"	"SOS1"	"TNKS"	"NRP1"	"NOX4"	"RASGEF1A"	"ALOX12B"	"SPAG9"	"CCR7"	"CRB2"	"WDFY3"	"TSPAN14"
SEMA5A	"WNT10B"	"PLA2R1"	"GJA1"	"INSR"	"CRKL"	"TNFSF18"	"JAG2"	"ASXL2"	"KISS1R"	"TNFAIP8L3"	"FGF9"	"CHRNB2"	"USP34"	"SHANK1"	"IL11"	"FOXL2"	"RASGRF1"	"LBP"	"IL4"	"CHUK"	"GPR68"	"AXIN2"	"SKIL"	"LCK"	"UNC13B"	"NLRC5"	"KIDINS220"	"RICTOR"	"LRP6"	"CYP27B1"	"SHANK3"	"PTK6"	"OSBPL8"	"NLGN3"	"ERBB3"	"CNTF"	"NOS1AP"	"KL"	"PSME4"	"TNFRSF18"	"TNFRSF19"	"MAP2K7"	"PRKAA2"	"TEK"	"PUM2"	"RC3H1"	"DDX17"	"FRS2"	"KANK1"
BMP7	"PRKCE"	"KDR"	"ARFGEF1"	"PLCE1"	"MALT1"	"CSPG4"	"PTGS2"	"WLS"	"VPS35"	"AXL"	"DUSP6"	"TMEM198"	"MST1R"	"CYLD"	"STAT3"	"ANK3"	"DRD1"	"SPPL3"	"CCL7"	"MAP3K7"	"STAM"	"JAK2"	"ERCC6"	"TNFRSF11A"	"WWC1"	"SPRED2"	"CARD14"	"ITPR3"	"ZDHHC17"	"LGR4"	"MPP7"	"PIK3CB"	"MAP3K5"	"CD27"	"ALS2"	"FZD4"	"TGFBR1"	"TAB3"	"XBP1"	"HMGCR"	"NPNT"	"PRKD1"	"SLC39A10"	"NEDD4"	"GREM1"	"ADAM17"	"WAC"	"MAP4K5"	"ADRA1B"
TNFSF10	"TNKS2"	"CD40"	"DYNC2H1"	"ATP6AP2"	"FMR1"	"PPP3CB"	"NEO1"	"SYK"	"PTGER4"	"DSTYK"	"ITSN1"	"PKD2"	"CITED2"	"PPP3R1"	"TRIM15"	"ACVR2A"	"IKBKG")
616	GO_POSITIVE_REGULATION_OF_LIPID_KINASE_ACTIVITY	0.076336759441044	0.252590458819511	0.451783668286403	1.40616781733433	3965	25	c("FGFR3"	"PDGFRA"	"IRS1"	"PDGFRB"	"CCR7"	"TNFAIP8L3"	"TEK"	"VAV3")
617	GO_RESPONSE_TO_CORTICOSTEROID	0.657226051548033	0.846383355580833	-0.208421491481809	-0.917622560054226	28890	118	c("IGFBP2"	"PTPRU"	"CDKN1A"	"TYMS"	"CCNE1"	"ANXA1"	"ASS1"	"IL1RN"	"GSTP1"	"CCND1"	"TK1"	"LCAT"	"CALM2"	"BAD"	"NPAS4"	"HMGB1"	"JUNB"	"ANXA3"	"FOSB"	"CALM3"	"CALM1"	"AIFM1"	"FAS"	"RAN"	"OXT"	"HTR1B"	"CBX3"	"ALAD"	"STC1"	"UBE2L3"	"BAX"	"ACADS"	"FOSL1"	"TFAP4"	"MDK"	"PAM"	"ALPL"	"RXRA"	"FOS"	"KRAS"	"PFKFB1"	"SERPINF1"
618	GO_POSITIVE_REGULATION_OF_LEUKOCYTE_DEGRANULATION	0.338091273145395	0.612350361669269	0.442087942690622	1.10721608952133	17053	11	c("F2RL1"	"IL4"	"SYK"	"GAB2"	"LAMP1")
619	GO_SODIUM_ION_TRANSMEMBRANE_TRANSPORT	0.0117126204886797	0.0691014881368931	0.436434396688848	1.59568910160266	626	51	c("SLC9A9"	"SLC4A4"	"SCN3B"	"HCN4"	"SCN4A"	"SLC8A2"	"ATP1B2"	"SLC4A11"	"ATP1B1"	"ATP1A1"	"KCNK1"	"SHROOM2"	"SLC9A6"	"TRAPPC10"	"CNNM4"	"SCN2B"	"SLC23A1")
620	GO_PROTEIN_UBIQUITINATION_INVOLVED_IN_UBIQUITIN_DEPENDENT_PROTEIN_CATABOLIC_PROCESS	0.141222502786688	0.369259513754393	-0.268397657560048	-1.18168113994283	6207	118	c("KLHDC8A"	"PARK2"	"UBE2C"	"UHRF1"	"PLK1"	"CDC20"	"ANAPC10"	"AURKB"	"RBX1"	"CDK1"	"MAD2L1"	"PTTG1"	"UBA52"	"ANAPC11"	"UBB"	"AURKA"	"CCNB1"	"UBE2E1"	"RBBP6"	"RNF181"	"RNF126"	"RPS27A"	"STUB1")
621	GO_NEGATIVE_REGULATION_OF_BLOOD_VESSEL_ENDOTHELIAL_CELL_MIGRATION	0.495566925750889	0.738692519739749	0.344191508371792	0.971567709338383	25375	17	c("ANGPT2"	"STARD13"	"VASH1"	"KLF4")
622	GO_CELL_PROJECTION_ASSEMBLY	0.998165137614679	1	-0.146490698307952	-0.698100258277125	41887	204	c("ARHGEF26"	"FSCN1"	"FXYD5"	"ARL6"	"OPHN1"	"HSPB11"	"CEP89"	"B9D1"	"EHD3"	"DNAAF1"	"IQCB1"	"EMP3"	"EMP1"	"EMP2"	"DYX1C1"	"RSPH1"	"NUP85"	"MYH10"	"CLUAP1"	"CCDC28B"	"LAMA5"	"FLNA"	"TMEM107"	"RHOD"	"IFT74"	"ABLIM1"	"CEP250"	"BBIP1"	"TTLL3"	"PCNT"	"SPATA6"	"FOPNL")
623	GO_REGULATION_OF_PROTEIN_IMPORT_INTO_NUCLEUS_TRANSLOCATION	0.762910894335601	0.910605293097795	-0.273376746371046	-0.787511894749505	37226	17	c("CDKN1A"	"HSP90AA1"	"CDK1")
624	GO_PROTEIN_MATURATION	0.565970574276222	0.788728177401126	-0.203171815988162	-0.960027108369675	23849	192	c("PYCARD"	"NGF"	"PMAIP1"	"BOK"	"F2R"	"CDKN2A"	"RPS27L"	"KLKB1"	"FAM162A"	"FXN"	"RHBDL1"	"PRDX4"	"CMA1"	"TESC"	"BAD"	"CYCS"	"FKBP1A"	"IMMP1L"	"TSHB"	"CPXM1"	"ADAMTS2"	"CASP8"	"MTCH1"	"MMP14"	"PDCD6"	"TRAF2"	"HSPE1"	"PERP"	"CPE"	"PSENEN"	"BAK1"	"METAP2"	"CAPN2"	"STUB1"	"STOML2"	"PARL"	"ANP32B"	"PCSK6"	"AIFM1"	"SEC11A"	"SEC11C"	"FAS"
APH1A	"PDCD2"	"ISCU"	"COL4A3"	"PCSK2"	"DIABLO"	"UQCRC1"	"PITRM1"	"F3"	"SERPINH1")
625	GO_PROTEIN_N_LINKED_GLYCOSYLATION	0.56311290382267	0.787493364951334	0.247136703012527	0.938803859503373	30433	62	c("ST8SIA2"	"EDEM3"	"FUT8"	"MAN2A1"	"MGAT5"	"SYVN1"	"ST3GAL1"	"B4GALT1"	"STT3A"	"GNPTAB"	"ST6GALNAC3"	"STT3B")
626	GO_ANAPHASE_PROMOTING_COMPLEX_DEPENDENT_CATABOLIC_PROCESS	2.19635405227323e-05	0.000587032157846369	-0.595049217814943	-2.41006839370286	0	73	c("UBE2C"	"PLK1"	"CDC20"	"ANAPC10"	"PSMA7"	"AURKB"	"PSMB6"	"UBE2S"	"PSMA2"	"CDK1"	"MAD2L1"	"PSMB10"	"PTTG1"	"PSMC4"	"PSMD4"	"PSME2"	"PSMB4"	"PSMD9"	"UBA52"	"ANAPC11"	"PSMC3"	"PSMB2"	"PSMB3"	"PSMA3"	"UBB"	"PSME1"	"AURKA"	"PSMA5"	"PSMB7"	"PSMB5"	"CCNB1"	"UBE2E1"	"PSMD14"	"PSMB1"	"RPS27A"	"PSMF1"	"PSMA4"	"PSMA6"	"ANAPC4"	"PSMA1"	"PSMC1"	"PSMD7"
SKP2	"ANAPC5"	"FZR1")
627	GO_HINDLIMB_MORPHOGENESIS	0.368627679629954	0.634774850191807	0.362396852275516	1.0666702640013	18966	20	c("OSR2"	"MSX1"	"FMN1"	"RARB"	"TBX3"	"PTCH1"	"BMPR1A")
628	GO_ESTABLISHMENT_OR_MAINTENANCE_OF_EPITHELIAL_CELL_APICAL_BASAL_POLARITY	0.332869941303676	0.609977279117379	0.358789325065205	1.09346379339954	17239	23	c("WNT5A"	"CRB2"	"LIN7B"	"DLG1"	"DLG5"	"PRKCI"	"RAP2A"	"VANGL2"	"DLG3"	"PTK7")
629	GO_VESICLE_ORGANIZATION	0.999976041017778	1	-0.124937417008263	-0.598799137599713	41736	214	c("VAMP5"	"ANXA2"	"S100A10"	"TC2N"	"F2R"	"AP2S1"	"SNX7"	"CAV2"	"BLOC1S1"	"VAMP3"	"TRAPPC1"	"STX8"	"CHMP2A"	"VAMP8"	"CHMP4B")
630	GO_POSITIVE_REGULATION_OF_BINDING	0.0459259259259259	0.185177475827953	-0.308609214038099	-1.33190887257155	2045	104	c("TWIST1"	"PARK2"	"ANXA2"	"S100A10"	"HMGB2"	"HES1"	"PLCL2"	"PINX1"	"EDF1"	"DPH3"	"PARK7"	"CALM2"	"NME1"	"HFE"	"FKBP1A"	"MYOCD"	"MEF2C"	"ENO1"	"TRAF2"	"TRAF4"	"HMGB1"	"HMGA2"	"B2M"	"CALM3"	"CALM1"	"PLK2")
631	GO_SMOOTH_MUSCLE_CELL_DIFFERENTIATION	0.757012644561178	0.906840074828196	-0.254904528304861	-0.80527189152815	36459	24	c("HES1"	"MYOCD"	"MEF2C"	"SIX1"	"SOX9")
632	GO_MALE_GENITALIA_DEVELOPMENT	0.213166702976768	0.467458491574998	0.481530804344916	1.2347975536723	10762	12	c("TEX15"	"TBX3"	"DHCR24"	"LGR4"	"HSD17B3"	"ASB1")
633	GO_REGULATION_OF_HYDROLASE_ACTIVITY	0.28292346923821	0.560183649271055	0.197933718336177	1.04395094091645	19304	949	c("EDNRA"	"TBC1D21"	"MAGI2"	"HTR2B"	"NOS1"	"TXK"	"GFRA1"	"CD109"	"FGFR3"	"LPAR1"	"ESR1"	"RAP1GAP2"	"FGF16"	"CST11"	"COL6A3"	"RECK"	"WNT5A"	"DENND2D"	"CTSH"	"RASGEF1B"	"ELFN2"	"AQP1"	"ADCYAP1R1"	"HERPUD1"	"CHRM4"	"CST9"	"GRIN2C"	"ANXA8"	"FGF1"	"ERN1"	"FNIP1"	"ITGA2"	"PAPLN"	"ARHGEF9"	"DOCK8"	"RALGAPA2"	"CAMK2A"	"PPP2R2B"	"TBC1D16"	"STXBP5"	"SIPA1L2"	"PDGFRA"
TNFSF15	"DOCK4"	"MCF2L"	"ARHGAP40"	"HSPA1A"	"TMEM64"	"ARHGEF4"	"IRS1"	"ITIH4"	"ASAP2"	"TBC1D2"	"SOS2"	"FOXJ1"	"BCL6"	"PFN2"	"FGF7"	"GNAO1"	"EIF2AK3"	"PDGFRB"	"GPR55"	"CCPG1"	"SNX13"	"EP300"	"RAPGEF6"	"CST8"	"ARHGAP5"	"VEGFA"	"TOR1AIP2"	"ARHGAP42"	"CD300A"	"SOS1"	"ATP1B1"	"SPOCD1"	"RASGEF1A"	"DOCK3"	"CCR7"	"CRB2"	"RGS16"	"FICD"	"FGFR2"	"TBC1D4"	"DENND4B"	"SRGAP1"	"PLA2R1"	"CHM"	"RGP1"	"STARD13"	"FGF9"	"TBC1D8B"	"FOXL2"
LCK	"SGSM1"	"MYO9A"	"RICTOR"	"PDPK1"	"ERBB3"	"HERC1"	"ARHGAP12"	"KL"	"PSME4"	"FGD4"	"PLN"	"TEK"	"EVI5L"	"ARAP3"	"FRS2"	"PKP4"	"DHCR24"	"FLCN"	"DENND4C"	"PRKCE"	"ARFGEF1"	"PLCE1"	"KLF4"	"SBF2"	"STAT3"	"ARFGEF2"	"SYDE2"	"ELMOD2"	"CRIM1"	"RASGRF2"	"CCL7"	"SH2D4A"	"SPINK4"	"CNST"	"RALGAPB"	"JAK2"	"PLEKHG6"	"ARHGEF12"	"WRN"	"OAS3"	"ABR"	"SPTB"	"MAP3K5"	"FBXO8"	"CD27"	"ALS2"	"RGS20"	"ERRFI1"	"SORL1"
RASA2	"ARHGAP32"	"RFFL"	"ACAP2"	"DENND4A"	"ASPH"	"HSPA5"	"COL28A1"	"VAV3"	"RAPGEF2"	"AMOT"	"TBC1D24"	"BIRC2"	"TNFSF10"	"CSRNP3"	"ARHGAP28"	"CPEB2"	"CD40"	"RBM26")
634	GO_ENDOCARDIAL_CUSHION_DEVELOPMENT	0.237734360401138	0.501094270991339	-0.372044663513874	-1.17533066953781	11449	24	c("TWIST1"	"ENG"	"SNAI1"	"TBX20")
635	GO_NEGATIVE_REGULATION_OF_ERBB_SIGNALING_PATHWAY	0.401873935264055	0.66346304156342	-0.284605426122561	-1.02949741637203	18871	42	c("SH3KBP1"	"AP2S1"	"UBA52"	"UBB"	"RNF126"	"RPS27A"	"AP2M1"	"PTPN2"	"GPRC5A"	"SPRY1")
636	GO_RESPONSE_TO_DIETARY_EXCESS	0.0823790770473594	0.26412436496081	-0.55168258263608	-1.43987304349644	4078	12	c("ADRB1"	"VGF")
637	GO_REGULATION_OF_MEIOTIC_NUCLEAR_DIVISION	0.324946445959104	0.60378738100075	0.380836970434148	1.10640913391997	16685	19	c("WNT5A"	"MSX1"	"PIWIL2"	"RPS6KA2"	"PRDM9")
638	GO_BRANCH_ELONGATION_OF_AN_EPITHELIUM	0.114203492726771	0.323541765805459	0.52394077011222	1.37378752039855	5793	13	c("ESR1"	"WNT5A"	"FGF1"	"FGFR2"	"RDH10")
639	GO_POSITIVE_REGULATION_OF_CELLULAR_AMIDE_METABOLIC_PROCESS	0.371342235652232	0.637272075875683	-0.247301824338674	-1.03893881835111	16712	89	c("UPF3B"	"CYR61"	"RPS27L"	"POLR2D"	"BCL3"	"RBM3"	"C1QBP"	"MAPK3"	"EIF5A"	"THBS1"	"RPS9"	"EIF2B5"	"ABCF1"	"RPS4X"	"PAIP1"	"EIF4A3"	"CIRBP"	"HNRNPD"	"CLU"	"TARBP2"	"UPF3A"	"CDK4"	"SOX4"	"NFE2L2"	"MPV17L2"	"YTHDF2"	"NCOR1"	"BCDIN3D"	"DDX39B"	"RXRA"	"IMP3"	"ZC3H12A"	"NPM1"	"SMPD2"	"POLR2G"	"PASK"	"METTL3"	"RPS6KB2"	"CD28"	"MTOR"	"KHDRBS1"	"RBMS3"
640	GO_POSITIVE_REGULATION_OF_VACUOLE_ORGANIZATION	0.469384505135759	0.717346668105242	0.407767607392852	0.993337998915244	23579	10	c("PIP4K2C"	"RAB3GAP1"	"SYNJ1"	"PIP4K2B"	"LRSAM1"	"PIP4K2A")
641	GO_NEGATIVE_REGULATION_OF_PLATELET_ACTIVATION	0.366418786692759	0.633435999611925	0.394205278305142	1.07634882324786	18723	15	c("PDGFRA"	"PRKG1"	"ABAT")
642	GO_GLUTAMINE_FAMILY_AMINO_ACID_CATABOLIC_PROCESS	0.12349692530649	0.339324589686686	0.485259047194337	1.34676029136643	6305	16	c("NOS1"	"GLUL"	"GAD2"	"ASRGL1"	"GLS"	"GOT1"	"NOS3")
643	GO_EMBRYONIC_SKELETAL_SYSTEM_DEVELOPMENT	0.0288340766360244	0.133124317617242	0.352455540814652	1.42372633320313	1583	87	c("SHOX2"	"OSR2"	"WNT5A"	"PRRX1"	"HOXA3"	"CHST11"	"DLX2"	"PDGFRA"	"MTHFD1L"	"MBTD1"	"SATB2"	"FGFR2"	"SIX4"	"FGF9"	"TGFBR2"	"NOG"	"BMP7"	"DEAF1"	"TGFBR1"	"HOXC6"	"DLG1"	"RDH10"	"ACVR2A"	"TAPT1"	"NDST1"	"ZEB1")
644	GO_NEURON_MATURATION	0.906027545651501	0.977095022274705	0.223991170253308	0.675326474735314	46837	22	c("CNTNAP2"	"CLN5"	"PICK1"	"SPTBN4"	"NRCAM"	"CDKN1C"	"MECP2"	"CNTN2")
645	GO_THYMIC_T_CELL_SELECTION	0.798182678282808	0.929314117539889	0.284428019051793	0.74577831181441	40494	13	c("CD74"	"CCR7"	"JAG2")
646	GO_CELLULAR_RESPONSE_TO_BIOTIC_STIMULUS	0.362529252720787	0.630826296056922	-0.234956590091447	-1.03929340559467	15955	121	c("ANKRD1"	"PYCARD"	"SPON2"	"TNIP3"	"PDE4D"	"ASS1"	"TXNIP"	"HMGB2"	"GSTP1"	"IL18"	"NFKBIB"	"TSPO"	"CXCL10"	"MAPK3"	"MEF2C"	"LYN"	"P2RY2"	"NFKBIA"	"B2M"	"NCL"	"CX3CR1"	"EME1"	"PLSCR3"	"CCL20"	"ENTPD2"	"PLAU"	"MTDH"	"SERPINE1"	"NFKBIL1"	"CEBPB")
647	GO_COENZYME_A_METABOLIC_PROCESS	0.706787826563785	0.877985108713065	0.296492399322561	0.822868099849504	36089	16	c("PANK3"	"ACACB"	"ACACA"	"PANK1"	"HMGCR")
648	GO_PROTEIN_LOCALIZATION_TO_CILIUM	0.789110143123833	0.924306640308063	-0.250093501071597	-0.781344999803346	38042	23	c("ARL6"	"TULP1"	"SPATA7")
649	GO_RNA_STABILIZATION	0.159099922767028	0.393224636333818	-0.392199785638977	-1.26376611367514	7621	26	c("E2F1"	"YBX1"	"PAIP1"	"RBM38"	"CIRBP"	"HNRNPD"	"HNRNPA0"	"DKC1"	"ZFP36"	"HNRNPC"	"MTOR"	"ELAVL1"	"HNRNPU"	"PABPC1")
650	GO_ACTIN_MYOSIN_FILAMENT_SLIDING	0.0621203581940009	0.222837612070918	-0.446086086692692	-1.43740129593826	2975	26	c("TNNI3"	"MYL6"	"VIM"	"MYL6B"	"MYH6"	"MYL4"	"TPM3"	"TPM4")
651	GO_REGULATION_OF_CELL_MORPHOGENESIS_INVOLVED_IN_DIFFERENTIATION	0.463762256140706	0.71297312460256	0.210876683476247	0.995576189148879	27527	261	c("DAB1"	"SHOX2"	"RELN"	"LRP4"	"TLX2"	"WNT5A"	"PLXNC1"	"LZTS1"	"SGK1"	"MAP2K1"	"SEMA6A"	"FMOD"	"SYNGAP1"	"PLXNA2"	"PLXNA4"	"TNIK"	"BMPR2"	"ADNP"	"EP300"	"VEGFA"	"PLXNA3"	"NRP1"	"CRB2"	"MAPT"	"DNM3"	"SEMA5A"	"SLIT1"	"CHRNB2"	"SEMA3B"	"DAG1"	"AXIN2"	"SKIL"	"SHANK3"	"KIF13B"	"NLGN3"	"TGFBR2"	"KANK1"	"TBR1"	"TGFBR1"	"LINGO1"	"RREB1"	"NEDD4"
652	GO_REGULATION_OF_PROTEIN_HOMODIMERIZATION_ACTIVITY	0.290286113623284	0.566747885360168	-0.381557825126788	-1.13365193988865	14122	19	c("NRG1"	"PARK7"	"MEF2C"	"TRAF2"	"TRAF4"	"BAK1"	"AIDA"	"ID1"	"BAX")
653	GO_REGULATION_OF_HETEROTYPIC_CELL_CELL_ADHESION	0.487984503944634	0.732902095667106	-0.384570292152378	-0.976859268803249	24184	11	c("CD44"	"IL1RN")
654	GO_POSITIVE_REGULATION_OF_REACTIVE_OXYGEN_SPECIES_BIOSYNTHETIC_PROCESS	0.307116104868914	0.586009928572962	0.335151568707944	1.10785491039767	16153	32	c("ESR1"	"ITGB2"	"TLR4"	"OGT"	"INSR"	"NOS1AP"	"HDAC4"	"KLF4"	"PTGS2"	"JAK2")
655	GO_ALPHA_AMINO_ACID_METABOLIC_PROCESS	0.675465649120973	0.858596276974603	0.203857376599853	0.913849514742304	38766	171	c("NOS1"	"PADI4"	"HDC"	"ALDH1L2"	"SDS"	"SLC1A3"	"ATP7A"	"MTHFD1L"	"NMNAT2"	"GLUL"	"CRYM"	"HOGA1"	"GAD2"	"SEPSECS"	"ARG2"	"GFPT1"	"NOX4"	"PLOD1"	"THNSL2"	"ALDH6A1"	"GPT2"	"CBS"	"IL4I1"	"STAT5A"	"ASRGL1"	"GGT1"	"MTHFR"	"GLS")
656	GO_MITOCHONDRIAL_DNA_METABOLIC_PROCESS	0.886256867584999	0.970960616728163	0.267997001092937	0.652851280863196	44521	10	c("LIG3"	"SESN2"	"LONP1"	"RRM2B"	"DNAJA3")
657	GO_CGMP_METABOLIC_PROCESS	0.0353475278537726	0.153150658893	0.631758152641172	1.58224806366205	1782	11	c("HTR2B"	"AQP1"	"NPR2"	"RORA"	"NPR1"	"NPPB")
658	GO_ADULT_BEHAVIOR	0.100202079047498	0.298371917129102	0.315423002959189	1.26909190195251	5503	85	c("DAB1"	"OPRD1"	"NOS1"	"CNTNAP2"	"PPARA"	"SHANK2"	"CLN8"	"SPTBN2"	"MAPT"	"CTNS"	"NPC1"	"CHRNB2"	"SHANK1"	"SHANK3"	"NLGN3"	"ABAT"	"MAFG"	"DRD1"	"USP46"	"SEZ6L"	"SLC1A2"	"BBS2"	"GIGYF2"	"EPS8"	"TMOD1"	"PUM1"	"PTEN"	"SPTBN4"	"ZFHX2")
659	GO_RETINAL_GANGLION_CELL_AXON_GUIDANCE	0.268226020478897	0.540990355404075	0.457158452675271	1.17229912169792	13542	12	c("PTPRM"	"ISL2"	"NRP1"	"SLIT1"	"EPHB2"	"EFNA5"	"NRCAM")
660	GO_SPINDLE_LOCALIZATION	0.161393672406888	0.396028674032105	-0.363151450820335	-1.24258533641176	7656	33	c("CENPA"	"NDC80"	"NUSAP1"	"PAX6"	"ESPL1"	"SPIRE2"	"SPRY1"	"DYNLT1"	"NDE1"	"ASPM"	"MYH9"	"MAP4"	"SPAG5"	"CDK5RAP2"	"LLGL2"	"SPIRE1")
661	GO_HYDROGEN_PEROXIDE_CATABOLIC_PROCESS	0.262504792074413	0.533811973672779	-0.464459990535809	-1.17978964054613	13009	11	c("PRDX2"	"PRDX6"	"GPX1"	"PRDX5")
662	GO_CELLULAR_RESPONSE_TO_ORGANIC_CYCLIC_COMPOUND	0.472926797213826	0.719920327520326	0.204275324569007	0.993489216594483	28787	346	c("IGFBP5"	"KCNJ11"	"HTR2B"	"MYOG"	"ESR1"	"FBXO32"	"HCN4"	"AQP1"	"THRB"	"SGK1"	"NRIP1"	"GNG2"	"PPARA"	"ITGA2"	"PIM1"	"AQP9"	"ADCY2"	"ADCY1"	"RAMP3"	"NR1D2"	"CDH1"	"RARB"	"NR2C2"	"MED13"	"HIF1A"	"PAQR5"	"FOXO1"	"NR3C1"	"FZD1"	"PAQR8"	"RORA"	"EP300"	"NOX4"	"RYR3"	"WNT10B"	"ABCA1"	"ATP1A1"	"NPC1"	"AXIN2"	"NCOA1"	"LRP6"	"NEFH"
)
663	GO_POSITIVE_REGULATION_OF_CYTOKINE_PRODUCTION_INVOLVED_IN_IMMUNE_RESPONSE	0.220294345468629	0.476878614345687	0.403959526620197	1.20460681824613	11375	21	c("WNT5A"	"SASH3"	"F2RL1"	"TLR4"	"CD74"	"MALT1"	"MAP3K7")
664	GO_REGULATION_OF_PROTEIN_SUMOYLATION	0.828851655087863	0.947695854526186	-0.25836543550841	-0.732052132354256	40563	16	c("CDKN2A"	"PARK7")
665	GO_RESPONSE_TO_ENDOPLASMIC_RETICULUM_STRESS	0.474789121957086	0.721468840763701	0.215443038592098	0.990768497923891	27636	209	c("FGF21"	"HERPUD1"	"ERN1"	"STC2"	"FAM129A"	"FBXO2"	"FKBP14"	"EDEM3"	"ALOX15"	"SEL1L"	"HYOU1"	"UFL1"	"DNAJB9"	"EIF2AK3"	"CHAC1"	"TXNDC11"	"EP300"	"ATP2A2"	"MARCH6"	"GFPT1"	"TPP1"	"ITPR1"	"RHBDD1"	"SYVN1"	"ATF6"	"WFS1"	"CASP4"	"CCDC47"	"MAP3K5"	"XBP1"	"RNF185"	"ERLEC1"	"HSPA5"	"PPP1R15B"	"TMEM67"	"YOD1"	"AMFR"	"ERP27"	"MBTPS2"	"SRPR"	"TRIB3"	"ERLIN2"
TLN1	"ERO1L"	"DNAJC3"	"RNF139"	"TRIM25"	"TMX1"	"CREB3L4"	"TSPYL2"	"OS9"	"ERLIN1"	"ATXN3"	"TMX4"	"TMX3"	"RNF103"	"BHLHA15"	"NCK1")
666	GO_CELLULAR_RESPONSE_TO_LIGHT_STIMULUS	0.687432393651074	0.865621126241561	-0.217644578513965	-0.889882714308655	31139	77	c("CRIP1"	"CDKN1A"	"POLD1"	"PCNA"	"AURKB"	"PBK"	"NOC2L"	"PDE6G"	"GNAT1"	"MC1R"	"STK11"	"PDE6A"	"BAK1"	"TRIAP1"	"RUVBL2")
667	GO_POSITIVE_REGULATION_BY_HOST_OF_VIRAL_TRANSCRIPTION	0.842546265597685	0.953559320944688	-0.284240633368067	-0.702579953934302	41930	10	c("SMARCB1"	"SMARCA4"	"TAF11"	"TFAP4")
668	GO_NEGATIVE_REGULATION_OF_STEM_CELL_DIFFERENTIATION	0.253940565760161	0.523766499653501	-0.347630001388709	-1.1515572646251	12082	29	c("FOXA2"	"FOXA1"	"HES1")
669	GO_NEGATIVE_REGULATION_OF_PRODUCTION_OF_MOLECULAR_MEDIATOR_OF_IMMUNE_RESPONSE	0.960522207477949	0.994979443530522	0.201919452324934	0.578441944579718	49220	18	c("IRAK3"	"BCL6"	"PRKDC"	"APOA2"	"IL10")
670	GO_SYNAPTIC_VESICLE_CYTOSKELETAL_TRANSPORT	0.0909017469453701	0.282866279483953	-0.544178358712923	-1.42028727066366	4500	12	c("BLOC1S1"	"DTNBP1"	"AP3M2"	"BLOC1S2"	"SNAPIN"	"AP3S1")
671	GO_LUNG_CELL_DIFFERENTIATION	0.973518850987433	0.997111508755359	0.191172777308388	0.547655769583889	49886	18	c("THRB"	"NUMB"	"NUMA1"	"YAP1")
672	GO_PLATELET_ACTIVATION	0.409180127131615	0.671234442849287	0.244078468424174	1.02082530988749	22722	107	c("TRPC3"	"PRKCB"	"GNG2"	"PDGFRA"	"PRKCH"	"DGKQ"	"PIK3R5"	"TREML1"	"ADRA2A"	"ITPR1"	"LCK"	"PDPK1"	"MERTK"	"DGKG"	"PRKCE"	"AXL"	"SLC7A11"	"ITPR3"	"PIK3CB"	"DGKD"	"F8"	"VAV3"	"GP1BA"	"CD40"	"SYK"	"ITPR2"	"FZD6"	"FYN"	"PRKCG"	"DGKH")
673	GO_CYTOSKELETON_ORGANIZATION	0.00222440489946845	0.0197352259115054	-0.242990519737289	-1.30262848773351	76	659	c("ANKRD1"	"COBLL1"	"MAP2"	"RHOJ"	"FSCN1"	"TMSB10"	"MAP6"	"CAP2"	"TMSB4X"	"STMN1"	"SH3KBP1"	"PFN1"	"PSRC1"	"DYNLL1"	"FMNL1"	"CAMSAP3"	"LMNA"	"CNN1"	"BIRC5"	"ANXA1"	"MYBL2"	"TUBA1B"	"IQGAP2"	"CNN2"	"MAP1B"	"INA"	"DPYSL3"	"CRYAB"	"RANBP1"	"VIM"	"CDC42EP2"	"OPHN1"	"TPPP"	"LMOD1"	"KRT18"	"HAUS1"	"PLK1"	"NUAK2"	"CENPA"	"NDC80"	"CETN3"	"DBN1"
KIF2C	"TPX2"	"DSTN"	"ITPKA"	"SPTAN1"	"PAK1"	"CFL1"	"FHOD3"	"TCHH"	"CORO6"	"EPB41L1"	"EML1"	"EMP2"	"TSPAN32"	"CNN3"	"KIF20A"	"CASQ1"	"MICALL2"	"CYTH2"	"CIB1"	"EPB41L4B"	"MARCKS"	"HAUS8"	"SORBS2"	"MAD2L2"	"PCLO"	"HAUS5"	"EHD2"	"PAX6"	"HDAC3"	"DYX1C1"	"KIFC1"	"RALA"	"NEK6"	"FBXO5"	"GSN"	"RHOG"	"ARPC3"	"SOD1"	"RSPH1"	"ARPC5L"	"TTK"	"RACGAP1"	"DOCK7"	"AURKA"	"MYH10"	"PKP2"	"PRPF40A"	"CCNB1"	"TRIM27"
MAP7D1	"UXT"	"LAMA5"	"DTNBP1"	"FLNA"	"BRCA2"	"LIMK1"	"CAPZB"	"RHOD"	"ZYX"	"ABLIM1"	"PHIP"	"ANK1"	"CEP250"	"SORBS3"	"TRIP10"	"CLIP1"	"CEP72"	"TTLL3"	"PRC1"	"PLK2"	"PCNT"	"SOX9"	"MYH11"	"ARPC4"	"WDR62"	"RAB13"	"TOR1A"	"ANG"	"CRIPT"	"LDB3"	"FOPNL"	"NPHP1"	"TACC2"	"SPRY1"	"CNTROB"	"ELMO2"	"ACTN4"	"PAK4"	"GAN"	"KIF18A"	"BLOC1S2"	"CORO1C"	"FLII"	"TRIOBP"	"PARVB")
674	GO_NUCLEOTIDE_BINDING_DOMAIN_LEUCINE_RICH_REPEAT_CONTAINING_RECEPTOR_SIGNALING_PATHWAY	0.930713957471696	0.984278705251574	-0.204516714150454	-0.665352483386889	44556	27	c("UBE2N"	"UBA52"	"CASP8"	"UBB"	"NFKBIA"	"RPS27A")
675	GO_TRANSCRIPTION_COUPLED_NUCLEOTIDE_EXCISION_REPAIR	2.19283819046993e-05	0.000587032157846369	-0.518323633923274	-2.08743292295565	0	71	c("LIG1"	"POLR2L"	"POLR2F"	"POLR2K"	"RFC4"	"POLR2H"	"POLD1"	"POLR2I"	"PCNA"	"RBX1"	"RFC2"	"POLR2D"	"RFC3"	"HMGN1"	"PPIE"	"GTF2H5"	"POLR2J"	"RPA2"	"POLR2E"	"UBA52"	"XRCC1"	"ERCC1"	"UBB"	"RPA1"	"POLD2"	"RPA3"	"RPS27A"	"CCNH"	"CDK7"	"GTF2H4"	"COPS6"	"RFC5"	"POLD3"	"PRPF19"	"POLD4"	"POLR2C")
676	GO_MEMBRANE_DEPOLARIZATION_DURING_ACTION_POTENTIAL	0.590906460386967	0.804193247757322	0.295373852363958	0.910412851931398	30631	24	c("SCN3B"	"SCN4A"	"CACNA1G"	"CACNA1D"	"CACNA1H"	"CACNA1S"	"SCN2B"	"KCNH2")
677	GO_MATURATION_OF_SSU_RRNA	2.12336766111052e-05	0.000587032157846369	-0.65139121920924	-2.31684170965596	0	39	c("LSM6"	"RPS16"	"RPS21"	"RPS14"	"RPS8"	"MRPS11"	"RPS19"	"TSR2"	"EMG1"	"ABT1"	"FCF1"	"RRP36"	"RPS24"	"RPSA"	"UTP3"	"TBL3"	"UTP23"	"WDR46"	"NOC4L"	"UTP20"	"UTP6"	"DCAF13"	"MRPS9"	"MPHOSPH10"	"NGDN"	"NOP14")
678	GO_BETA_AMYLOID_METABOLIC_PROCESS	0.385749970262876	0.648450610017295	0.424867042326757	1.06408607823247	19457	11	c("BACE2"	"BACE1"	"BECN1"	"NCSTN"	"PSEN1"	"IDE"	"PSEN2")
679	GO_RESPONSE_TO_WOUNDING	0.695020410808009	0.869757709245339	0.188589063154884	0.928993309100983	42904	395	c("TRPC3"	"P2RX3"	"HOXB13"	"MYOG"	"PRKCB"	"TXK"	"WNT5A"	"PRKAR2B"	"GLI1"	"DYSF"	"GNG2"	"GRIN2C"	"ANXA8"	"SLC1A3"	"PPARA"	"ITGA2"	"DOCK8"	"CHST3"	"PDGFRA"	"ADORA2A"	"F2RL1"	"PRKCH"	"DGKQ"	"PIK3R5"	"ALOX15"	"DCBLD2"	"HIF1A"	"DSP"	"TREML1"	"FZD7"	"RTN4RL2"	"CTSB"	"FGF7"	"ADRA2A"	"PDGFRB"	"TMEFF2"	"NRP1"	"PLAT"	"WNT10B"	"GJA1"	"RCOR1"	"FUT10"
AXL	"MAX"	"SLC7A11"	"JAK2"	"GATA2"	"ITPR3"	"SLC1A2"	"PIK3CB"	"DGKD"	"TGFBR1"	"JAM3"	"ADAM17"	"F8"	"VAV3"	"GP1BA"	"GGCX"	"CD40"	"ADIPOR2"	"SYK"	"B4GALT1"	"DDR1"	"CD34"	"JMJD1C")
680	GO_NON_CANONICAL_WNT_SIGNALING_PATHWAY	0.0855883488969168	0.271765575011512	-0.281107621352547	-1.24343521082084	3766	121	c("PFN1"	"PLCB1"	"AP2S1"	"PSMA7"	"PSMB6"	"SFRP4"	"PSMA2"	"PSMB10"	"CALM2"	"NFATC1"	"PSMC4"	"TNRC6A"	"PSMD4"	"PSME2"	"PSMB4"	"PSMD9"	"UBA52"	"PSMC3"	"PDE6G"	"PSMB2"	"PSMB3"	"PSMA3"	"PDE6A"	"UBB"	"PSME1"	"PSMA5"	"PSMB7"	"VANGL1"	"PSMB5"	"PSMD14"	"PSMB1"	"RPS27A"	"CALM3"	"PSMF1"	"CALM1"	"PSMA4"	"PSMA6"	"AP2M1"	"PSMA1"	"PSMC1"	"PSMD7"	"WNT11"
681	GO_RENAL_SYSTEM_PROCESS_INVOLVED_IN_REGULATION_OF_BLOOD_VOLUME	0.208913926268015	0.462715980571702	0.513418100821962	1.25070677422891	10494	10	c("ADORA1"	"HSD11B2"	"F2RL1"	"GJA1")
682	GO_NEGATIVE_REGULATION_OF_LEUKOCYTE_MEDIATED_IMMUNITY	0.893876611418048	0.972988144809765	0.219900130651827	0.697300720612758	46595	27	c("SUSD4"	"FOXJ1"	"BCL6"	"CD300A"	"ABR"	"PPP3CB")
683	GO_POSITIVE_REGULATION_OF_CREB_TRANSCRIPTION_FACTOR_ACTIVITY	0.0298813419008949	0.136160850805038	0.60916729559835	1.59725388109939	1515	13	c("OPRD1"	"RELN"	"VEGFA"	"CRTC1"	"PRKD1")
684	GO_NEGATIVE_REGULATION_OF_CELL_GROWTH	0.323306048203729	0.601460511444232	-0.23733717624127	-1.0578272416126	14218	127	c("FHL1"	"INHBA"	"CDKN1A"	"SEMA3D"	"OSGIN1"	"PSRC1"	"CRYAB"	"CCDC85B"	"CDKN2A"	"SEMA3A"	"DNAJC2"	"BST2"	"NDUFA13"	"SEMA3F"	"SPP1"	"ENO1"	"STK11"	"CDKN2C"	"NDUFS3"	"SMARCA4"	"CDKN2D"	"ADAM15")
685	GO_MODIFIED_AMINO_ACID_TRANSPORT	0.000253164556962025	0.00335261650720965	0.693593637466332	2.01503109019773	12	19	c("SLC16A12"	"SLC1A4"	"SLC38A2"	"CRYM"	"ABCC2"	"CTNS"	"SLC19A2"	"SLC3A1"	"SLC5A6"	"SLC46A1"	"SLC6A8")
686	GO_PROTEIN_SECRETION	0.715509335681009	0.883506746767865	0.221953872397714	0.866849425895078	39010	72	c("GPAM"	"OLFM2"	"PNP"	"F2RL1"	"RAB11FIP2"	"TLR4"	"VTCN1"	"EIF2AK3"	"CCR7"	"ABCA1"	"STEAP3"	"WLS"	"SLC18A2"	"RAB8B"	"ILDR2"	"GNPTAB"	"POU2F2"	"MYO5A"	"GOLPH3"	"TLR2"	"PDIA4"	"CANX"	"SNX19")
687	GO_ALTERNATIVE_MRNA_SPLICING_VIA_SPLICEOSOME	0.103266681463247	0.302893881465386	-0.550481656149115	-1.3982960178899	5117	11	c("RBM17"	"PQBP1"	"SFPQ"	"RSRC1"	"HNRNPM"	"SFSWAP"	"SRSF6")
688	GO_ASSOCIATIVE_LEARNING	0.052250728315008	0.199666212972406	0.392203222716049	1.41484864640183	2779	48	c("RELN"	"SGK1"	"NDRG4"	"CLN8"	"SYNGAP1"	"HIF1A"	"CTNS"	"CHRNB2"	"SHANK1"	"NLGN3"	"DEAF1"	"DRD1"	"TBR1"	"HMGCR")
689	GO_NEGATIVE_REGULATION_OF_CELLULAR_CATABOLIC_PROCESS	0.889507693406162	0.970960616728163	0.186588297733755	0.801284364100903	49831	127	c("HTR2B"	"MYOG"	"LZTS1"	"QSOX1"	"PPARA"	"VPS13C"	"APC"	"ACACB"	"NRBP2"	"TAB2"	"PTPN3"	"CBFA2T3"	"RGP1"	"NPC1"	"HERC1"	"HDAC4"	"ACTN3"	"STAT3"	"N4BP1"	"MTM1")
690	GO_REGULATION_OF_RESPONSE_TO_EXTRACELLULAR_STIMULUS	0.703545523533876	0.876757302103903	0.204775367234867	0.898468763355401	39864	147	c("LZTS1"	"QSOX1"	"PPARA"	"ERN1"	"SNAI2"	"VPS13C"	"HIF1A"	"NRBP2"	"SLC17A9"	"WDFY3"	"NPC1"	"CYP27B1"	"ATP6V1A"	"PRKAA2"	"MTMR3"	"KDR"	"VPS35"	"IFT88"	"ATP6V1B2"	"MTM1"	"PIKFYVE"	"NEDD4"	"WAC"	"BBS2"	"SNX32"	"TRIM24"	"PIP4K2C"	"MAPK8"	"PRKCG"	"RAB3GAP1"	"ATP6V0A2"	"BNIP3"	"CTSK")
691	GO_COFACTOR_TRANSPORT	0.0636200543991975	0.225262477457631	0.467432062713757	1.44073740411876	3297	24	c("FLVCR2"	"SLC33A1"	"SLC25A42"	"SLC19A2"	"SLC5A6"	"ABCB7"	"SLC25A29"	"SLC46A1")
692	GO_POSITIVE_REGULATION_OF_FAT_CELL_DIFFERENTIATION	0.194942826157271	0.446888165091298	0.364785415473231	1.21308329560238	10245	33	c("CMKLR1"	"SNAI2"	"TMEM64"	"ASXL2"	"CEBPA"	"PTGS2"	"WDFY2"	"XBP1"	"CREBL2"	"KLF5"	"IGF1"	"WNT5B"	"MAPK14")
693	GO_NEGATIVE_REGULATION_OF_PROTEIN_POLYMERIZATION	0.504022817249159	0.743401674299283	-0.265018083986658	-0.96888060335667	23679	44	c("STMN1"	"PFN1"	"LMOD1"	"TWF2"	"SPTAN1"	"FHOD3"	"GSN"	"INPP5J")
694	GO_NEGATIVE_REGULATION_OF_REACTIVE_OXYGEN_SPECIES_METABOLIC_PROCESS	0.907321300249398	0.977095022274705	-0.205733103177159	-0.708535304817376	42928	34	c("PARK2"	"CRYAB")
695	GO_REGULATION_OF_PROTEIN_DEACETYLATION	0.783218386412701	0.921118714503579	0.246633525409021	0.789254831289732	40995	28	c("BCL6"	"EP300"	"VEGFA"	"SPRED2"	"PRKD1"	"TRPS1"	"FRY"	"MAPK8"	"NIPBL"	"DYRK1A"	"SPRED1")
696	GO_POSITIVE_REGULATION_OF_DNA_TEMPLATED_TRANSCRIPTION_INITIATION	0.376670992193454	0.642811850391356	-0.351254279593864	-1.05844568517984	18286	20	c("TWIST1"	"PSMC4"	"PSMC3"	"GTF2F2"	"PSMC1"	"PSMC5"	"FOSL1"	"PSMC2"	"PSMC6")
697	GO_NEURON_PROJECTION_EXTENSION_INVOLVED_IN_NEURON_PROJECTION_GUIDANCE	0.659467314276614	0.846923630959111	0.346699423770118	0.84457349134426	33128	10	c("FMOD"	"NRP1"	"SLIT1")
698	GO_PHOSPHOLIPID_DEPHOSPHORYLATION	0.0675832687838885	0.235214318684908	0.484137358236227	1.44369701484315	3489	21	c("PTPRQ"	"MTMR3"	"MTMR6"	"MTM1"	"MTMR1"	"MTMR2"	"PTEN"	"MTMR7"	"SYNJ1"	"TMEM55B"	"SACM1L"	"TMEM55A")
699	GO_NEGATIVE_REGULATION_OF_DNA_REPAIR	0.187781611528313	0.436716714354742	-0.472634328371639	-1.2617448192737	9251	13	c("TWIST1"	"POLQ"	"HMGA2"	"OTUB1"	"RPS3")
700	GO_METAL_ION_TRANSPORT	1.63851157608428e-05	0.000587032157846369	0.4068766243439	1.98374095371699	0	354	c("TRPC3"	"SLC9A9"	"ABCC8"	"SLC4A4"	"TRPC4"	"ATP7B"	"KCNJ11"	"KCND2"	"SLC10A5"	"HTR2B"	"PRKCB"	"KCNC3"	"SCN3B"	"KCNK18"	"SLC13A3"	"HCN4"	"AQP1"	"GRIN3A"	"SCN4A"	"SGK1"	"SLC40A1"	"JPH4"	"CACNG7"	"KCNH6"	"SLC5A3"	"ATP7A"	"SLC38A2"	"NIPAL1"	"SLC8A2"	"MCOLN1"	"KCNK4"	"CAMK2A"	"CACNA1G"	"KCNAB2"	"KCNA1"	"RAMP3"	"NIPAL3"	"ATP1B2"	"SLC4A11"	"JPH1"	"SLC30A4"	"HEPH"
ATP2A2	"RYR3"	"CACNA1S"	"CCR7"	"SLC39A9"	"SLC39A14"	"ATP1A1"	"CHRNB2"	"ITPR1"	"SLC10A2"	"KCND1"	"LMTK2"	"KCNK1"	"VPS4B"	"LCK"	"CASK"	"PKD1"	"CYP27B1"	"SLC25A37"	"SHROOM2"	"PLN"	"SLC23A2"	"ATP6V1A"	"JPH3"	"STEAP3"	"PRKCE"	"CNGA3"	"IREB2"	"KCNK5"	"ATP6V1B2"	"SLC9A6"	"MTMR6"	"TRAPPC10"	"TRPM3"	"CNNM4"	"IBTK"	"ITPR3"	"SLC5A6"	"SCN2B"	"SLC23A1"	"KCNH2"	"TRPM6"	"SLC39A10"	"SLC10A7"	"ATP6V0A4"	"KCNU1"	"PKD1L3"	"ASPH"	"KCNQ5"	"SLC5A8"
STIM2	"CLTC"	"SLC11A2"	"SLC12A5"	"PKD2"	"ORAI2"	"PKD1L2")
701	GO_INSULIN_SECRETION	0.51698817672682	0.752497818911392	-0.306169607181317	-0.956538617108613	24923	23	c("ANXA1"	"IL1RN"	"VGF"	"PCLO")
702	GO_POSITIVE_REGULATION_OF_FIBROBLAST_PROLIFERATION	0.0782064650677789	0.255863375158413	-0.371326117872497	-1.35072627203932	3674	43	c("ANXA2"	"CDKN1A"	"PTPRZ1"	"WNT2"	"S100A6"	"BTC"	"E2F1"	"CCNA2"	"MIF"	"NDUFS4"	"AGER"	"CTC1"	"RNASEH2B"	"CCNB1"	"CDC6")
703	GO_PREASSEMBLY_OF_GPI_ANCHOR_IN_ER_MEMBRANE	0.437084148727984	0.693753570309457	0.372741173247256	1.0177426464852	22334	15	c("PIGG"	"PIGW"	"PIGM"	"PIGA"	"PIGV"	"PIGN"	"PIGB")
704	GO_NECROTIC_CELL_DEATH	0.972287907073221	0.99707144906808	-0.184969903842348	-0.577885106418458	46873	23	c("ALKBH7"	"TRAF2"	"MLKL"	"FAS"	"BAX"	"IRF3"	"FADD"	"SIRT2"	"TMEM123"	"RIPK1"	"DNM1L"	"LY96"	"PPIF")
705	GO_REGULATION_OF_MAST_CELL_ACTIVATION_INVOLVED_IN_IMMUNE_RESPONSE	0.394503215100602	0.656657875761796	-0.333447628510418	-1.04176092587993	19018	23	c("LGALS9"	"UNC13D"	"VAMP3"	"VAMP8"	"LYN")
706	GO_POSITIVE_REGULATION_OF_INTRACELLULAR_PROTEIN_TRANSPORT	0.974800523996666	0.997325624133032	-0.163021670504529	-0.773004849400941	40926	197	c("RPL28"	"NKAP"	"LGALS9"	"HES1"	"KIF20B"	"PDCD5"	"HSP90AA1"	"NRG1"	"CDK1"	"GTSE1"	"IL18"	"OSCP1"	"TOMM7"	"U2AF1"	"EMD"	"MICALL2"	"CIB1"	"DMAP1"	"MIS18A"	"HDAC3"	"FIS1"	"PSMB7"	"AKAP5"	"ZBED3"	"CAMK1"	"FLNA"	"UBL5"	"WDR46"	"ZBTB17"	"PCNT"	"ACTL6A"	"TRIM28"	"NUTF2"	"ANP32B"	"HSP90AB1"	"SH3GLB1"	"TPR"	"PSMD8"	"OAZ1"	"SFN"	"UBE2L3"	"B3GAT3"
KCNB1	"ERBB4"	"UBE2D3"	"UBE2J2"	"RANBP3"	"ZIC1")
707	GO_REGULATION_BY_VIRUS_OF_VIRAL_PROTEIN_LEVELS_IN_HOST_CELL	0.972572186388571	0.99707144906808	-0.213748873140977	-0.52833991982572	48401	10	c("IFIT1"	"DYNLT1")
708	GO_CHROMOSOME_LOCALIZATION	0.000624058532386486	0.00719912684135179	-0.494087196548438	-1.86423534951211	28	51	c("PSRC1"	"BIRC5"	"KIF22"	"CDCA8"	"FAM83D"	"PINX1"	"KIF2C"	"CENPF"	"CHMP2A"	"CHMP4B"	"DLGAP5"	"CENPE"	"CEP55"	"KIFC1"	"CDCA5"	"CCNB1"	"RAB11A"	"BRCA2")
709	GO_REGULATION_OF_RESPIRATORY_SYSTEM_PROCESS	0.096566353435629	0.293516233699216	0.565779815271728	1.41700429734102	4870	11	c("ADORA1"	"TSHZ3"	"NLGN3"	"GLS")
710	GO_POSITIVE_REGULATION_OF_ADENYLATE_CYCLASE_ACTIVITY	0.292721761817066	0.569875825246038	0.354647373339596	1.12458263785514	15258	27	c("EDNRA"	"ADCY9"	"ADORA2A"	"ADCY2"	"ADCY1")
711	GO_POSITIVE_REGULATION_OF_NEURON_DIFFERENTIATION	0.0864262629698928	0.273330405814307	0.258665125941291	1.20845591722024	5080	238	c("DAB1"	"SHOX2"	"PTPN5"	"RELN"	"MAGI2"	"LPAR1"	"WNT5A"	"VLDLR"	"SGK1"	"IRX3"	"ATP8A2"	"MAP2K1"	"NAP1L2"	"NDRG4"	"PLK5"	"CPEB3"	"RARB"	"BMPR2"	"ADNP"	"CDON"	"BCL6"	"EP300"	"VEGFA"	"NRP1"	"SPAG9"	"MAPT"	"SEMA5A"	"SHANK1"	"TCF4"	"ABL2"	"SKIL"	"NCOA1"	"KIDINS220"	"SHANK3"	"PTK6"	"NLGN3"	"CNTF"	"BMP7"	"ARSB"	"GATA2"	"CRX"	"CRTC1"
BRAF	"EPOR")
712	GO_EMBRYONIC_SKELETAL_SYSTEM_MORPHOGENESIS	0.127897564206343	0.347107866897426	0.323273719790343	1.24892367882842	6951	68	c("SHOX2"	"OSR2"	"PRRX1"	"HOXA3"	"CHST11"	"DLX2"	"PDGFRA"	"MTHFD1L"	"SATB2"	"FGFR2"	"SIX4"	"TGFBR2"	"NOG"	"BMP7"	"TGFBR1"	"DLG1"	"RDH10"	"NDST1"	"ZEB1")
713	GO_ACTIVATION_OF_GTPASE_ACTIVITY	0.0411457275295943	0.171081188698255	0.371014564425986	1.41762250326377	2227	64	c("TBC1D21"	"WNT5A"	"RALGAPA2"	"TBC1D16"	"TBC1D2"	"FOXJ1"	"CCR7"	"TBC1D4"	"TBC1D8B"	"RASGRF1"	"SGSM1"	"EVI5L"	"SYDE2"	"RALGAPB"	"RUNDC1"	"TBC1D15"	"RABGAP1"	"TBC1D9"	"PIP5K1A"	"TBC1D2B"	"TBCK"	"ARHGEF10"	"TBC1D5")
714	GO_INOSITOL_PHOSPHATE_METABOLIC_PROCESS	0.89629476687439	0.973924293900213	0.203095890227083	0.735868912165946	47750	49	c("HTR2B"	"GALR2"	"IP6K3"	"PPIP5K2"	"INPP4A"	"PLCE1"	"IP6K1")
715	GO_T_CELL_HOMEOSTASIS	0.281169766422443	0.558614634229889	-0.350928118174038	-1.1307784458923	13469	26	c("PMAIP1"	"SIVA1"	"CCNB2"	"RPS6"	"FAS"	"PPP2R3C"	"BAX"	"STAT5B"	"IL2RA"	"AKT1"	"FADD")
716	GO_REGULATION_OF_RECEPTOR_ACTIVITY	0.0471187056898746	0.18849441345226	0.333316825927834	1.35945488354299	2591	92	c("MAPK8IP2"	"RELN"	"ADORA1"	"NOS1"	"JPH4"	"CACNG7"	"MED13"	"JPH1"	"HAP1"	"ADRA2A"	"KLHL24"	"NCOA2"	"SHANK1"	"RASGRF1"	"SHANK3"	"NLGN3"	"PLN"	"JPH3"	"PRKCE"	"SOCS5"	"ERRFI1"	"NCOA3"	"GREM1"	"ADAM17"	"ASPH"	"DMD"	"PKD2"	"ACTN2"	"SOCS4")
717	GO_HISTONE_METHYLATION	0.713545508187048	0.88248681504717	0.22571173680448	0.865038533306485	38696	65	c("PRMT8"	"CHD5"	"OGT"	"DYDC1"	"KDM6A"	"PRDM9"	"SETD7"	"SETD1B"	"TET3"	"SMYD1")
718	GO_CELLULAR_RESPONSE_TO_FLUID_SHEAR_STRESS	0.9085785720141	0.977095022274705	-0.2287697699035	-0.659013311664736	44334	17	c("ASS1"	"MEF2C"	"HDAC3")
719	GO_POSITIVE_REGULATION_OF_TRANSPORTER_ACTIVITY	0.242738781486905	0.507322964900433	0.304420087831151	1.14203007822897	13095	58	c("RELN"	"KCNJ11"	"WNK3"	"SGK1"	"GALR2"	"ATP1B2"	"HAP1"	"ATP1B1"	"SHANK3"	"NLGN3"	"NOS1AP"	"ANK3"	"ASPH"	"DMD"	"STIM2"	"PKD2"	"WNK1"	"ACTN2")
720	GO_POSITIVE_REGULATION_OF_TRANSCRIPTION_FACTOR_IMPORT_INTO_NUCLEUS	0.686466463817965	0.865107777253923	0.250229012176214	0.859276222183611	36322	38	c("TLR7"	"TLR4"	"CDH1"	"PTGS2"	"SPPL3"	"CD27"	"XBP1"	"GREM1"	"PPP3CB"	"PPP3R1"	"SPHK1"	"EDAR"	"TLR2")
721	GO_ALPHA_BETA_T_CELL_DIFFERENTIATION	0.750587471104064	0.903308608118766	0.253250718002966	0.810430586758032	39287	28	c("ATP7A"	"RORA"	"IL4"	"RORC"	"RC3H1"	"SYK"	"PTGER4"	"SEMA4A"	"BRAF")
722	GO_ESTABLISHMENT_OF_PROTEIN_LOCALIZATION_TO_CHROMOSOME	0.0419956999618221	0.173544896997787	-0.627506298131275	-1.55105672546002	2089	10	c("WRAP53"	"PIH1D1"	"H2AFY2"	"H2AFY"	"BRCA2"	"RUVBL2"	"LRWD1")
723	GO_PEPTIDE_CROSS_LINKING	0.945056653645074	0.989970072991469	0.208946702942153	0.615008749082793	48625	20	c("DSP"	"SPOCK2"	"TGM1"	"SPRR1A"	"EGFLAM"	"DCN"	"ABCA7")
724	GO_PEPTIDYL_SERINE_MODIFICATION	0.322012221116953	0.600013954297682	0.246266105038783	1.0638159522399	18127	132	c("PRKCB"	"SGK1"	"ERN1"	"CAMK2A"	"PRKCH"	"RPS6KA2"	"AKT3"	"EIF2AK3"	"TNKS"	"SPOCK2"	"LATS2"	"LMTK2"	"RICTOR"	"PKD1"	"PDPK1"	"SMG1"	"UHMK1"	"PRKAA2"	"TGFBR2"	"PRKCE"	"MKNK1"	"TGFBR1"	"PRKD1"	"TTBK1"	"CAB39"	"HIPK3"	"SYK"	"DCX"	"CLK1"	"MAP3K12"	"MAPK8"	"PRKAA1"	"PRKCG"	"MORC3"	"MBOAT4"	"TTBK2"	"IKBKB"	"MAPKAPK3"	"PRKDC"	"EGFLAM"	"PRKCI"	"STK38"
TBK1	"RPS6KA5"	"SGK3"	"ATR")
725	GO_CELLULAR_RESPONSE_TO_EXTRACELLULAR_STIMULUS	0.845104870901498	0.954773400928569	-0.186262466172596	-0.847869214160858	36625	147	c("FOXA2"	"CDKN1A"	"PMAIP1"	"CCNE1"	"COMT"	"KLF10"	"NUAK2"	"TNC"	"GSTP1"	"SLC39A5"	"NUDT1"	"MYBBP1A"	"HFE"	"MAP1LC3A"	"TXN2"	"MYOCD"	"LYN"	"FOXA3"	"BRIP1"	"HSPA8"	"RRP8"	"GLRX2")
726	GO_ESTABLISHMENT_OF_PROTEIN_LOCALIZATION	0.0529198306565419	0.201164589306838	-0.199576680993533	-1.1133244229837	1574	1185	c("RFTN1"	"RHOJ"	"OPTN"	"VAMP5"	"ANXA2"	"CLTB"	"RAB3B"	"RPL35A"	"S100A10"	"PMAIP1"	"DYNLL1"	"LMNA"	"ANXA1"	"NASP"	"RPL35"	"DNAJC19"	"RPS23"	"TXNIP"	"F2R"	"RPL41"	"RANBP1"	"ARL6"	"AP2S1"	"HSPB11"	"RPL28"	"RRAS"	"KRT18"	"PLK1"	"SNX7"	"NXT1"	"IL1RN"	"SNX31"	"RPL22"	"RPL24"	"RPL36"	"HES1"	"S100A13"	"RPS16"	"RANGRF"	"VGF"	"RPL26"	"RPS17"
RPL39	"RPL36A"	"RPL3"	"ARL4A"	"BTF3"	"RPL11"	"RPL31"	"RPLP1"	"NUP214"	"ENY2"	"HRAS"	"AIM2"	"SSNA1"	"DNLZ"	"RPS26"	"IFIT1"	"ARL3"	"TOMM6"	"VAMP3"	"RPS15"	"RPS11"	"RPL32"	"RPS10"	"CENPF"	"TIMM13"	"RPS13"	"RPS19"	"STX8"	"BCL3"	"MYO5B"	"RPL17"	"TESC"	"RPL30"	"RPS5"	"CHMP2A"	"RPS20"	"RPL27"	"PHAX"	"VPS45"	"RPL14"	"SEC61G"	"RPS12"	"RPL27A"	"RPL12"	"TOMM7"	"TSPO"	"VAMP8"	"RPL37A"	"TIMM50"	"AP1S1"
UBL4A	"AMN"	"TIMM10"	"RPL13A"	"SRP19"	"RPL34"	"RAB27B"	"IMMP1L"	"RPL4"	"NECAB3"	"ADPRH"	"KIF20A"	"RPS25"	"TIMM22"	"NUP37"	"RPL18"	"RPS18"	"RPS24"	"RPL13"	"RPS29"	"UBA52"	"PEX16"	"CNIH4"	"RPL15"	"RAB24"	"NDUFA13"	"RILP"	"MAPK3"	"EIF5A"	"AAAS"	"RPL8"	"RPL29"	"MARCKS"	"RPSA"	"TIMM17A"	"SRP9"	"RPL6"	"PCLO"	"CEP55"	"RPS9"	"RPS27"	"NOP58"	"PIH1D1"	"USE1"	"RPL7A"	"MTX1"	"LYN"	"RALA"	"RAMP1"	"RPS6"
RPS28	"PDCD6"	"POLA2"	"PHB2"	"FIS1"	"ARL4D"	"RPS2"	"IPO13"	"NUP85"	"PITPNM1"	"HSPA8"	"MCM3AP"	"H2AFY2"	"YWHAH"	"AKAP5"	"PKP2"	"VPS16"	"RPL10A"	"RPS4X"	"NFKBIA"	"HMGB1"	"TOMM22"	"RPS7"	"TOMM5"	"TRIM27"	"RPL18A"	"KPNA2"	"RPL9"	"RAB11A"	"SYTL4"	"TOMM34"	"TOMM40"	"H2AFY"	"SPIRE2"	"RASL10A"	"LAMA5"	"FLNA"	"BRCA2"	"RPS27A"	"ARF5"	"RHOD"	"RPL23"	"IFT74"	"ANK1"	"RRBP1"	"AP3M2"	"BCAP29"	"BBIP1"	"AP2M1"	"CLIP1"
DNAJC15	"RPL19"	"XPO6"	"GNAS"	"TBC1D10C"	"VPS36"	"NUTF2"	"FLOT2"	"SEC61B"	"NR1H4"	"CLU"	"AP4S1"	"FOXP1"	"SEC62"	"NUP35"	"COPZ2"	"ACTN4"	"NUP107"	"KIF18A"	"CORO1C"	"ARL2"	"SSR2"	"VTI1B"	"IFT27"	"VPS28"	"RHOV"	"LAX1"	"TPR"	"RAN"	"DYNLT1"	"SLC7A6OS"	"SNX21"	"JAKMIP1"	"RAB32"	"IFT57"	"LRWD1"	"PAM16"	"SNUPN"	"NUP43"	"NRAS"	"GGA1"	"ERP29"	"COMMD1"	"ATP6V0C"	"AIP"	"TSPAN17"	"GUK1"	"SPCS1"	"TIMM17B")
727	GO_NEGATIVE_REGULATION_OF_RESPONSE_TO_DNA_DAMAGE_STIMULUS	0.013505139218326	0.0766610405689834	-0.42148949697671	-1.57096531823927	631	48	c("TWIST1"	"CD44"	"SNAI1"	"MIF"	"POLQ"	"CXCL12"	"PGAP2"	"ING2"	"CDKN2D"	"HMGA2"	"TRIAP1"	"BCL2L12"	"TPT1"	"ELL3"	"CLU"	"RTEL1"	"OTUB1"	"TAF9"	"RPS3"	"THOC1"	"CHEK2"	"DDX39B")
728	GO_GLUTAMATE_METABOLIC_PROCESS	0.353543829521505	0.623985939034416	0.377952236112503	1.08272592807628	18116	18	c("SLC1A3"	"GLUL"	"GAD2"	"GGT1"	"GLS"	"ALDH18A1"	"GCLC"	"GOT1")
729	GO_SPHINGOMYELIN_METABOLIC_PROCESS	0.908231235874866	0.977095022274705	0.252182976373292	0.631596164429409	45812	11	c("SAMD8"	"SGMS1"	"CLN3"	"SMPD1"	"SMPDL3B"	"SPTLC1"	"SPTLC2"	"SMPD3"	"SMPD4"	"SMPD2"	"SGMS2")
730	GO_TRNA_METABOLIC_PROCESS	2.32342007434944e-05	0.000587032157846369	-0.445857203694398	-2.04783691708537	0	156	c("LSM6"	"LAGE3"	"RPP21"	"EXOSC8"	"RPP40"	"LARS2"	"POP4"	"EEF1E1"	"RPP30"	"GTF3C6"	"TRMT112"	"TRPT1"	"AIMP2"	"TARSL2"	"METTL1"	"ZBTB8OS"	"TARS2"	"EXOSC7"	"TSEN34"	"FBL"	"EXOSC9"	"RPP38"	"TSEN15"	"EXOSC2"	"AIMP1"	"CTU2"	"SSB"	"FARS2"	"MRPL39"	"EARS2"	"PUSL1"	"PPA1"	"YARS2"	"TSEN2"	"HSD17B10"	"POP7"	"POP5"	"PSTK"	"OSGEP"	"FTSJ1"	"RPUSD1"	"URM1"
PUS7	"QTRT1"	"EXOSC3"	"MOCS3"	"YRDC"	"RPP14"	"CDK5RAP1"	"PARS2"	"MARS"	"CARS2"	"ELAC2"	"FARSA"	"DTD1"	"TRMU"	"PUS1"	"CPSF1"	"TRIT1"	"LRRC47"	"VARS"	"CARS"	"AARSD1"	"DARS2"	"GRSF1"	"OSGEPL1"	"RARS2"	"THG1L"	"GTF3C5")
731	GO_NEGATIVE_REGULATION_OF_ATPASE_ACTIVITY	0.145941365186336	0.37693411486182	-0.522507674573665	-1.32723841478081	7232	11	c("TNNI3"	"ATPIF1"	"CNN3"	"PXK"	"PAM16"	"TNNT2")
732	GO_POSITIVE_REGULATION_OF_LOCOMOTION	0.0749028697203648	0.249622538587797	0.251952870751275	1.20578330748678	4491	295	c("EDNRA"	"LGR6"	"RELN"	"CMKLR1"	"ENPP2"	"LPAR1"	"FGF16"	"GRB7"	"WNT5A"	"GLI1"	"ATP8A1"	"CTSH"	"FGF1"	"CXCL14"	"SEMA6A"	"ITGA2"	"SASH1"	"FAM110C"	"PDGFRA"	"SYNE2"	"F2RL1"	"DOCK4"	"SNAI2"	"APC"	"BMPR2"	"HIF1A"	"FGF7"	"ADRA2A"	"PDGFRB"	"VEGFA"	"CD74"	"NRP1"	"NOX4"	"SPAG9"	"CCR7"	"SEMA5A"	"INSR"	"TNFSF18"	"CD274"	"SEMA3B"	"LBP"	"IL4"
PRKD1	"RREB1"	"ONECUT2"	"SEMA6D"	"ADAM17"	"HSPA5"	"RAPGEF2"	"AMOT"	"FGFR1OP"	"NUMB"	"PTGER4")
733	GO_REGULATION_OF_DENDRITE_MORPHOGENESIS	0.58065348871515	0.797685407797239	0.242922581574457	0.930998966412728	31489	65	c("RELN"	"TLX2"	"LZTS1"	"SGK1"	"TNIK"	"DNM3"	"CHRNB2"	"SHANK3"	"NLGN3"	"NEDD4"	"SARM1"	"SS18L1"	"RAPGEF2"	"OBSL1"	"PTEN"	"CUX2"	"EFNA1"	"GRIN1"	"RAP2A")
734	GO_CELLULAR_RESPONSE_TO_LITHIUM_ION	0.00882583170254403	0.0563616642652846	0.634653434187348	1.73287501373584	450	15	c("MYOG"	"TPH2"	"SLC18A1"	"CDH1"	"CEBPA")
735	GO_MAMMARY_GLAND_EPITHELIUM_DEVELOPMENT	0.126709550847937	0.344890340686218	0.363386581037255	1.28120897538758	6716	43	c("ESR1"	"WNT5A"	"MSX1"	"TNFSF11"	"HIF1A"	"FGFR2"	"TBX3"	"PTCH1"	"KDM5B"	"JAK2"	"WNT7B"	"DDR1"	"WNT4")
736	GO_CELLULAR_RESPONSE_TO_PROSTAGLANDIN_STIMULUS	0.501859099804305	0.742669704874223	0.353915726930803	0.966341135381774	25644	15	c("GNG2"	"ACACA"	"PRKAA2"	"PRKCE"	"PTGER4"	"ADCY6"	"PRKAA1")
737	GO_REGULATION_OF_MYELOID_CELL_APOPTOTIC_PROCESS	0.194163837879841	0.445761818421423	-0.447991499584924	-1.24612559007442	9494	15	c("ANXA1"	"CDKN2A"	"MIF"	"MEF2C")
738	GO_NEGATIVE_REGULATION_OF_VIRAL_PROCESS	0.256620250689723	0.526624385285061	-0.287038405855086	-1.12003584158016	11812	60	c("PARK2"	"ISG15"	"SLPI"	"IFIT1"	"MID2"	"FAM111A"	"BST2"	"IFITM2"	"GSN"	"ISG20"	"TRIM27"	"HMGA2")
739	GO_ERYTHROCYTE_HOMEOSTASIS	0.806841158248159	0.933132185515833	0.215641514741809	0.806021605028531	43495	57	c("SOX6"	"AMPD3"	"BCL6"	"TGFBR3"	"VEGFA"	"INHA"	"AXL"	"JAK2"	"SLC11A2"	"EPAS1"	"NFE2L1"	"ADAR"	"CEBPG"	"GATA1"	"MED1"	"SP3"	"L3MBTL3")
740	GO_RESPONSE_TO_HEAT	0.629509892667787	0.831384187074062	0.237604352808982	0.905435419695937	34075	63	c("ANO1"	"P2RX3"	"NOS1"	"FGF1"	"DNAJA4"	"HSPA1A"	"ABCC2")
741	GO_NOTCH_RECEPTOR_PROCESSING	0.0989623178171404	0.29663173148413	0.522837118011609	1.40081133978434	5044	14	c("NOTCH3"	"NOTCH4"	"JAG2"	"ADAM17"	"GALNT11"	"ADAM10"	"JAG1"	"DLL1"	"APH1B"	"NCSTN"	"PSEN1")
742	GO_POSITIVE_REGULATION_OF_KIDNEY_DEVELOPMENT	0.00875619992369325	0.0559939112039201	0.521726681621909	1.68465321864256	458	29	c("EDNRA"	"FOXD1"	"WNT2B"	"PDGFRB"	"VEGFA"	"SIX4"	"NOG"	"LGR4"	"GREM1"	"WNT4"	"MAGED1")
743	GO_I_KAPPAB_KINASE_NF_KAPPAB_SIGNALING	0.915821105937784	0.979446128710549	0.194547180779107	0.727175521341991	49370	57	c("TLR7"	"TLR4"	"TAB2"	"CHUK"	"MAP3K7"	"CD27"	"TAB3"	"BIRC2"	"IKBKG"	"REL"	"ROCK2"	"TRAF6"	"IKBKB"	"TLR2"	"IKBKE"	"TIFA"	"CD14"	"ERC1")
744	GO_REGULATION_OF_NON_CANONICAL_WNT_SIGNALING_PATHWAY	0.0896379330547201	0.280517649197108	0.498770838264567	1.40790701987349	4589	17	c("WNT5A"	"IFT80"	"ZNRF3"	"NPHP3"	"CSNK1D"	"DACT1"	"RNF213"	"DAB2"	"NKD1"	"TIAM1")
745	GO_REGULATION_OF_KINASE_ACTIVITY	0.0776691483905062	0.255002733663463	0.226633209487493	1.15768797778075	4996	602	c("DAB1"	"ALK"	"PTPN5"	"MAPK8IP2"	"RELN"	"HTR2B"	"ADORA1"	"FGFR3"	"LPAR1"	"FGF16"	"WNT5A"	"PRKAR2B"	"VLDLR"	"NYX"	"PPM1E"	"FPR1"	"DUSP26"	"ADCY9"	"GNG3"	"CAMKK2"	"CHAD"	"MAP2K1"	"FGF1"	"ERN1"	"PIM1"	"FLRT1"	"LRRC4"	"IRAK3"	"SASH1"	"PDGFRA"	"ADCY2"	"ADCY1"	"TLR4"	"LATS1"	"TNFSF15"	"SOCS2"	"TNIK"	"PIK3R5"	"APC"	"TNFSF11"	"IRS1"	"ADNP"
SPAG9	"CCR7"	"MDFIC"	"INSR"	"PAQR3"	"CDK12"	"LRRC66"	"CRKL"	"KISS1R"	"TNFAIP8L3"	"LATS2"	"CHORDC1"	"DDR2"	"NLRC5"	"KIDINS220"	"LRP6"	"PKD1"	"PTK6"	"OSBPL8"	"PDPK1"	"SOCS7"	"ERBB3"	"PDCD4"	"MAP2K7"	"TEK"	"TGFBR2"	"FRS2"	"CEBPA"	"MAP3K9"	"BMP7"	"PLCE1"	"KLF4"	"MALT1"	"CSPG4"	"DUSP6"	"MST1R"	"DRD1"	"SOCS5"	"MAP3K7"	"JAK2"	"ERCC6"	"TNFRSF11A"	"IBTK"	"SPRED2"	"CARD14"	"RANBP2"	"PIK3CB"	"MAP3K5"	"ALS2"	"ERRFI1"
SESN2	"MAPRE3"	"GREM1"	"DLG1"	"ADAM17"	"MAP4K5"	"CAB39"	"RBL2"	"HSPA5"	"VAV3"	"RAPGEF2"	"GP1BA"	"TTN"	"HIPK3"	"CD40"	"FGFR1OP"	"SYK"	"DSTYK"	"DUSP4"	"PKD2")
746	GO_NEGATIVE_REGULATION_OF_DNA_RECOMBINATION	0.809191603941007	0.93437491677803	-0.273081442621527	-0.744346745382666	39668	14	c("POLQ"	"BLM"	"NDFIP1"	"THOC1"	"ZRANB3")
747	GO_POSITIVE_REGULATION_OF_LYMPHOCYTE_MIGRATION	0.627850429096853	0.831120155326218	-0.310381874157585	-0.879435410445119	30726	16	c("PYCARD"	"CXCL10"	"CXCL12"	"TNFRSF14"	"TMEM102"	"CCL20")
748	GO_NEGATIVE_REGULATION_OF_CELLULAR_RESPONSE_TO_INSULIN_STIMULUS	0.365831653709569	0.633318249885822	0.339146883098358	1.06642163510295	19057	26	c("PRKCB"	"SOCS2"	"IRS1"	"LMBRD1"	"KANK1")
749	GO_POSITIVE_REGULATION_OF_CELLULAR_EXTRAVASATION	0.954713751094832	0.993369451649605	0.229597459000454	0.559308479498249	47960	10	c("PTGER4"	"ITGA4"	"ICAM1"	"CCL2"	"CCR2"	"PAWR"	"PTAFR"	"ADAM8"	"FADD"	"PLVAP")
750	GO_MYELOID_LEUKOCYTE_DIFFERENTIATION	0.670569918645703	0.855324305787269	-0.222177128942161	-0.894768872820264	30579	71	c("PIR"	"ANXA2"	"HHEX"	"CAMK4"	"NKAP"	"LGALS9"	"TSPAN2"	"FAM20C")
751	GO_PEROXISOME_ORGANIZATION	0.784804350306119	0.921894320865346	0.241569796247013	0.792456415018629	41275	31	c("TRAPPC8"	"PEX11G"	"TMEM135"	"RAB8B"	"PEX26"	"PEX7"	"PEX11A"	"PEX1"	"PEX12"	"ACOX1"	"ACBD5"	"PEX5")
752	GO_DNA_STRAND_ELONGATION_INVOLVED_IN_DNA_REPLICATION	0.00052031302031302	0.00618653511876018	-0.61853993812909	-1.97422321829069	24	25	c("RNASEH2A"	"GINS2"	"LIG1"	"RFC4"	"GINS1"	"PRIM1"	"POLD1"	"PCNA"	"RFC3"	"FEN1"	"GINS4"	"DNA2"	"POLA2"	"POLD2"	"PRIM2"	"POLD3"	"POLD4"	"POLA1"	"PARP1"	"PARP2")
753	GO_CELLULAR_MODIFIED_AMINO_ACID_CATABOLIC_PROCESS	0.0859975558796862	0.272530768428535	0.545224737071608	1.42959468384399	4362	13	c("ALDH1L2"	"HOGA1"	"CBS"	"GGT1"	"PCYOX1")
754	GO_SINGLE_ORGANISM_CELL_ADHESION	0.87023383539985	0.965334550411335	0.179204313961367	0.858603540576045	52287	298	c("DAB1"	"MAFB"	"ITGAX"	"CD93"	"ATP7A"	"DOCK8"	"ITGB2"	"PDGFRA"	"CTNNA2"	"F2RL1"	"FNDC3A"	"CDH1"	"ITGAL"	"DSP"	"FZD7"	"RORA"	"NPHP4"	"CD74"	"CYP26B1"	"CCR7"	"VNN1"	"TNFSF18"	"JAG2"	"IL4"	"LCK"	"LRP6"	"PKD1"	"KIF13B"	"NLGN3"	"RORC"	"MERTK"	"TEK"	"RC3H1"	"PKP4"	"BMP7"	"DSG2"	"COL14A1"	"MALT1"	"AXL"	"KIFC3"	"SLC7A11"	"MPZL2"
SYK	"PTGER4"	"CD34"	"SEMA4A"	"ELF4"	"WNT4"	"NHEJ1"	"KIRREL"	"BRAF"	"FYN"	"DLG5"	"PIK3CD"	"OLR1"	"EGFR"	"LIG4"	"ADAM9"	"CD86"	"ANXA9"	"GOLPH3"	"CLEC7A"	"PRKDC"	"PEAK1"	"EFNA1"	"ITGA5"	"RAG2"	"STK10"	"NTN1"	"TLN1"	"FZD5"	"PATZ1"	"GATA1"	"GLI3"	"ITGB3")
755	GO_POLYOL_METABOLIC_PROCESS	0.573930746093463	0.792692821921721	0.238831880094292	0.937332070022094	31292	74	c("HTR2B"	"SLC5A3"	"GALR2"	"IP6K3"	"PPIP5K2"	"GK5"	"INPP4A"	"CYP27B1"	"GK"	"SGPP2"	"PLCE1"	"IP6K1"	"SORD"	"IMPAD1"	"MTMR2"	"DGAT2"	"PTEN"	"MTMR7"	"SPHK1"	"GOT1"	"SYNJ1"	"IPMK"	"PLCG1"	"ACER2"	"PLD4")
756	GO_POSITIVE_REGULATION_OF_TRANSCRIPTION_INITIATION_FROM_RNA_POLYMERASE_II_PROMOTER	0.42108788309316	0.681465806010789	-0.384962596472982	-1.02769632368304	20746	13	c("PSMC4"	"PSMC3"	"GTF2F2"	"PSMC1"	"PSMC5"	"PSMC2"	"PSMC6")
757	GO_APICAL_JUNCTION_ASSEMBLY	0.923975990193177	0.982002005116504	-0.200669848546517	-0.691097689734106	43716	34	c("RHOC"	"CLDN3"	"MICALL2"	"RAB13"	"ACTN4"	"WNT11"	"MTDH"	"ARL2"	"GRHL2")
758	GO_PYRIMIDINE_RIBONUCLEOSIDE_TRIPHOSPHATE_METABOLIC_PROCESS	0.023665516541506	0.11593360000154	-0.60838740533112	-1.62415129563825	1165	13	c("NME4"	"UCK2"	"NME2"	"NME3"	"NME1")
759	GO_LYMPHOCYTE_HOMEOSTASIS	0.585869311304126	0.800619173501729	-0.260852863767099	-0.922326575858342	27587	38	c("PMAIP1"	"SIVA1"	"CCNB2"	"MEF2C"	"LYN"	"RPS6"	"LAT"	"BAK1"	"FAS"	"PPP2R3C"	"BAX"	"STAT5B"	"IL2RA"	"AKT1"	"FADD")
760	GO_SERTOLI_CELL_DEVELOPMENT	0.467865560198847	0.715860055545996	0.3874387441159	0.993515698508673	23622	12	c("ESR1"	"FNDC3A")
761	GO_NEGATIVE_REGULATION_OF_RNA_SPLICING	0.292942715362415	0.570067259824139	-0.355834083813625	-1.1241196366668	14108	24	c("RPS26"	"RPS13"	"RBM42"	"C1QBP"	"SRSF7"	"SAP18"	"RBMX"	"SRSF9"	"RNPS1"	"SRSF4"	"HNRNPK"	"HNRNPA2B1"	"PTBP2"	"SFSWAP"	"AKT2"	"SRSF6")
762	GO_CELL_CYCLE_PHASE_TRANSITION	2.41744427790939e-05	0.000587032157846369	-0.414950561218202	-2.01337091631164	0	236	c("OPTN"	"INHBA"	"CDKN3"	"CDKN1A"	"TYMS"	"UBE2C"	"CCNE1"	"DYNLL1"	"TUBA1A"	"PLCB1"	"BIRC5"	"RANBP1"	"ARPP19"	"FBXL7"	"DHFR"	"TUBB4B"	"MCM3"	"RRM2"	"PRIM1"	"HAUS1"	"PLK1"	"CDKN2A"	"MCM10"	"PCNA"	"CCND1"	"E2F1"	"IQGAP3"	"HSP90AA1"	"PKMYT1"	"CDC25C"	"TIPIN"	"ID4"	"HAUS7"	"UBE2S"	"CDK1"	"SSNA1"	"POLE"	"CCNB2"	"TPX2"	"CALM2"	"CHMP2A"	"MCM5"
FBXO5	"CDKN2C"	"POLA2"	"UBB"	"RPA1"	"AURKA"	"ORC1"	"ORC6"	"CAMK2D"	"CCNB1"	"CDC6"	"CDKN2D"	"DYNC1I2"	"RPA3"	"MCM4"	"RPS27A"	"CALM3"	"CALM1"	"CEP250"	"CEP72"	"PLK2"	"PCNT"	"MCM7"	"CCNH"	"CDK7"	"NINL"	"PRIM2"	"TUBA4A"	"E2F7"	"CEP152"	"NDE1"	"CDK4"	"CRLF3"	"CDT1"	"TERF1"	"UBE2L3"	"PLK4"	"CTDP1"	"FOXM1"	"ORC4"	"DBF4"	"PHLDA1"	"ODF2"	"MASTL"	"ACTR1A"	"POLA1"	"HMMR"	"PPP2R1A"	"DCTN2"	"MNAT1"
MCM8	"CDK2"	"CDC7"	"HAUS3"	"CETN2"	"PPP2R2D"	"FBXL15"	"MCM2"	"SKP2"	"BORA"	"CHEK1"	"EIF4E"	"TIMELESS"	"SDCCAG8"	"HAUS4"	"CSNK1E"	"SPDYA"	"KHDRBS1"	"CDC25A"	"ENSA"	"PRKACA"	"YWHAE"	"OFD1"	"PPP6C"	"UBC"	"CDK5RAP2")
763	GO_TISSUE_MORPHOGENESIS	0.00892466674225368	0.0567589270653042	0.270874698516809	1.33386816729475	550	393	c("EDNRA"	"IGFBP5"	"SALL1"	"SHOX2"	"CYP7B1"	"HOXB13"	"FOXD1"	"FRAS1"	"TLX2"	"ESR1"	"WNT5A"	"MSX1"	"CTSH"	"FREM2"	"IRX3"	"ATP8A2"	"FGF1"	"ATP7A"	"ITGA2"	"NDRG4"	"CCDC40"	"FZD2"	"POU4F1"	"MTHFD1L"	"FMN1"	"TRIM71"	"PTPRM"	"KRT17"	"SNAI2"	"BMPR2"	"HIF1A"	"KDM6A"	"MAN2A1"	"DSP"	"CDON"	"FZD1"	"FGF7"	"KIF26B"	"NOTCH4"	"TGFBR3"	"LGR5"	"VEGFA"
LRP6	"PKD1"	"ARHGAP12"	"TGFBR2"	"FRS2"	"PTCH1"	"BMPR1A"	"FEM1B"	"NOG"	"BMP7"	"KDM5B"	"KLF4"	"WLS"	"DEAF1")
764	GO_ENDOSOME_TO_LYSOSOME_TRANSPORT	0.489804017916202	0.733876642628695	0.283952785591022	0.975082284660673	25916	38	c("PCDHGA3"	"DENND3"	"HOOK1"	"LYST"	"VPS4B"	"MTM1"	"TGFBRAP1"	"SCYL2"	"ATG14"	"M6PR"	"VPS33A"	"KIF13A"	"GPRASP1"	"VPS11"	"SORT1"	"HOOK3"	"SNX27")
765	GO_MRNA_PROCESSING	2.5872551809785e-05	0.000587032157846369	-0.420706767007313	-2.14977338884706	0	377	c("LGALS3"	"NOL3"	"LSM6"	"LSM3"	"SNRPD1"	"LSM7"	"SNRPD2"	"PPIH"	"LSM5"	"POLR2L"	"POLR2F"	"RBM8A"	"SNRPF"	"UPF3B"	"POLR2K"	"SNRPA1"	"SREK1IP1"	"RBMX2"	"MAGOH"	"POLR2H"	"SNRPG"	"GEMIN6"	"POLR2I"	"GTF2F1"	"SNRPE"	"SNRPB2"	"MAGOHB"	"NAA38"	"SMN1"	"NSRP1"	"SNRNP27"	"ZMAT2"	"POLR2D"	"SNRPC"	"PPIE"	"TXNL4A"	"GTF2H5"	"THOC7"	"SNRPD3"	"PRPF31"	"POLR2J"	"GEMIN7"
WBP4	"THOC3"	"SRSF3"	"C1QBP"	"SF3A3"	"TSEN34"	"SCNM1"	"CWC15"	"SNRPB"	"RBM17"	"PQBP1"	"HNRNPA3"	"SNRPA"	"TSEN15"	"CIR1"	"CTNNBL1"	"SF3B5"	"LSM4"	"CCAR1"	"SF3A2"	"SNRNP48"	"LSM2"	"SNRNP25"	"ZMAT5"	"HSPA8"	"PHF5A"	"CWC27"	"PTCD2"	"HNRNPA1"	"PRPF40A"	"SARNP"	"BUD13"	"PHRF1"	"SF3B4"	"H2AFB1"	"MBNL3"	"FRG1"	"PPWD1"	"LUC7L3"	"BUD31"	"TSEN2"	"UBL5"	"HTATSF1"	"LEO1"	"RBMXL1"	"BCAS2"	"GTF2F2"	"DCPS"	"SRSF7"	"EFTUD2"
SART1	"RBM25"	"THOC2"	"HNRNPD"	"GTF2H4"	"PPIL3"	"SLBP"	"DDX41"	"CLP1"	"SSU72"	"PLRG1"	"SAP18"	"THOC6"	"SKIV2L2"	"RBMX"	"DGCR14"	"HNRNPA0"	"NUDT21"	"SRSF9"	"DNAJC8"	"SRSF11"	"SNUPN"	"PRPF3"	"RNPS1"	"DHX32"	"RALY"	"WDR83"	"TRA2B"	"LSM11"	"GEMIN4"	"PRPF19"	"SFPQ"	"CSDC2"	"DDX20"	"JMJD6"	"PAF1"	"CLNS1A"	"POLR2C"	"CLASRP"	"RBM22"	"KIN"	"SYF2"	"NOVA1"	"SRSF4"	"HNRNPK"	"CWC22"	"RSRC1"	"RBM10"	"PUF60"	"DHX16"
GPATCH1	"SYMPK"	"DDX39B"	"PRPF6"	"HNRNPC"	"CSTF3"	"GTF2H2"	"SMNDC1"	"USP4"	"HNRNPA2B1"	"PRMT5"	"TTF2"	"DBR1"	"CDC5L"	"POLR2G"	"METTL3"	"LSM1"	"SON"	"PTBP2"	"CPSF3"	"XRN2"	"HNRNPL"	"CPSF1"	"HNRNPM"	"KHDRBS1"	"SF3B2"	"SNRNP70"	"FAM103A1"	"PCBP1"	"FASTKD5"	"SREK1"	"XAB2"	"PRKACA"	"SNRNP200"	"ISY1")
766	GO_RESPONSE_TO_ANGIOTENSIN	0.532904689863843	0.765124738473442	0.385946772647247	0.940181583525982	26770	10	c("CAMK2A"	"ACTN2"	"AHCYL1"	"AGTRAP"	"GSK3B")
767	GO_DENDRITIC_SPINE_DEVELOPMENT	0.146475684958239	0.377475310072535	0.455544012156699	1.30500435297104	7505	18	c("SHANK1"	"SHANK3"	"SLC9A6"	"ACSL4"	"EPHB2"	"UBA6"	"SLC12A5"	"PTEN")
768	GO_REGULATION_OF_PROTEIN_OLIGOMERIZATION	0.334759876065066	0.610792254249015	0.366907690109482	1.0941182867272	17286	21	c("OPRD1"	"HRK"	"BMF")
769	GO_HEME_METABOLIC_PROCESS	0.241092115974701	0.505645676698121	-0.363205532796841	-1.17033935625475	11549	26	c("BLVRA"	"ATPIF1"	"FXN"	"BLVRB"	"TSPO"	"TMEM14C")
770	GO_SERINE_FAMILY_AMINO_ACID_BIOSYNTHETIC_PROCESS	0.892578006664647	0.972497135721383	-0.252541337366095	-0.659124423150131	44195	12	DHFR
771	GO_CELLULAR_RESPONSE_TO_CARBOHYDRATE_STIMULUS	0.134510945116865	0.358077252729171	0.334084570227355	1.25331620061636	7256	58	c("KCNJ11"	"PRKCB"	"FGF21"	"ERN1"	"RAB11FIP2"	"RPS6KA2"	"OGT"	"MLXIPL"	"HIF1A"	"EP300"	"NOX4")
772	GO_INOSITOL_PHOSPHATE_CATABOLIC_PROCESS	0.855064097459989	0.958769029194255	0.280871452071845	0.684213952003967	42954	10	c("MTMR2"	"PTEN"	"MTMR7"	"SYNJ1")
773	GO_C21_STEROID_HORMONE_METABOLIC_PROCESS	0.694461839530333	0.869292701124533	0.303566323775178	0.828865754354941	35486	15	c("DHRS9"	"AFP"	"CACNA1H"	"STARD5"	"STAR"	"FDXR"	"LHB"	"STARD3")
774	GO_NEGATIVE_REGULATION_OF_GLIAL_CELL_DIFFERENTIATION	0.336767283349562	0.61181363825405	0.37749568819441	1.09670202700533	17292	19	c("DAB1"	"DLX2"	"NOG")
775	GO_POSITIVE_REGULATION_OF_SYNAPSE_ASSEMBLY	0.0186768804869262	0.096691333389443	0.469828117500155	1.58384910349431	984	35	c("THBS2"	"LRRC24"	"LRTM2"	"FLRT1"	"AMIGO2"	"ADNP"	"CLSTN3"	"LRRC4B"	"NLGN3")
776	GO_TRANSMISSION_OF_NERVE_IMPULSE	0.0114260727390255	0.0677548624537364	0.498362853479166	1.64735536376918	600	32	c("KCND2"	"P2RX3"	"CNTNAP2"	"CNTNAP1"	"SCN4A"	"CACNG7"	"KCNA1"	"MYH14"	"ANK3"	"DRD1"	"JAM3"	"CLCN1"	"GPR88"	"SPTBN4")
777	GO_POSITIVE_REGULATION_OF_VASCULATURE_DEVELOPMENT	0.447272529504541	0.702015526558613	0.244816249789188	1.00231740982682	24671	94	c("PRKCB"	"WNT5A"	"CTSH"	"AQP1"	"ANGPT2"	"FGF1"	"ITGB2"	"SASH1"	"ADM2"	"HIF1A"	"VEGFA"	"SEMA5A"	"TEK"	"TGFBR2"	"KDR"	"PTGS2"	"GATA2"	"PRKD1"	"HIPK1"	"GREM1"	"RAPGEF2"	"CCR3"	"CD34")
778	GO_POSITIVE_REGULATION_OF_EPIDERMAL_CELL_DIFFERENTIATION	0.44087469147135	0.69713749538146	-0.371315841501595	-1.01210736063744	21612	14	c("TRIM16"	"SFRP4"	"NME2"	"H2AFY2"	"H2AFY")
779	GO_MEMBRANE_FUSION	0.985392779410775	1	-0.160671911159977	-0.689774486792034	43915	101	c("VAMP5"	"TC2N"	"CAV2"	"VAMP3"	"STX8"	"VAMP8"	"SYT13"	"FIS1"	"BAK1"	"SYTL4"	"PPIA"	"SYT12"	"STOML2"	"BNIP1"	"SYT11"	"CHCHD3"	"VTI1B"	"NSFL1C"	"BAX"	"VPS8"	"GCA")
780	GO_POSITIVE_REGULATION_OF_TOR_SIGNALING	0.161474229772531	0.396028674032105	0.40222558132172	1.26476781444854	8411	26	c("RELN"	"RRAGD"	"RRAGB"	"RICTOR"	"FLCN"	"WDR59"	"XBP1"	"RPTOR"	"GOLPH3")
781	GO_POSITIVE_REGULATION_OF_GLIAL_CELL_DIFFERENTIATION	0.225521965626154	0.484651090768098	-0.410202242638974	-1.20081119114344	10995	18	c("HES1"	"BIN1"	"PRPF19"	"PRMT5"	"CLCF1"	"MTOR"	"SPINT1"	"LIF"	"RELA"	"SERPINE2"	"HDAC2"	"RHEB")
782	GO_ANTIGEN_RECEPTOR_MEDIATED_SIGNALING_PATHWAY	0.00187617260787992	0.0176923457485472	-0.352162747873824	-1.57778737066759	81	132	c("RFTN1"	"PDE4D"	"KLHL6"	"CD38"	"TRAC"	"PSMA7"	"PSMB6"	"CD3D"	"PSMA2"	"HRAS"	"UBE2N"	"PSMB10"	"PAK1"	"PSMC4"	"PTPN6"	"CD79A"	"PSMD4"	"PSME2"	"MNDA"	"PSMB4"	"PSMD9"	"UBA52"	"PSMC3"	"LIME1"	"MEF2C"	"PSMB2"	"LYN"	"PSMB3"	"PSMA3"	"STK11"	"UBB"	"LAT"	"PSME1"	"PSMA5"	"PSMB7"	"PSMB5"	"NFKBIA"	"PSMD14"	"PSMB1"	"RPS27A"	"CACNB3"	"PSMF1"
783	GO_POSITIVE_REGULATION_OF_MITOTIC_CELL_CYCLE	2.23513634331694e-05	0.000587032157846369	-0.482130612193955	-2.06405502384792	0	99	c("UBE2C"	"PLCB1"	"BIRC5"	"ANXA1"	"RANBP1"	"BTC"	"FOXA1"	"PLK1"	"HES1"	"CCND1"	"ANAPC10"	"KIF20B"	"NACC2"	"CDK1"	"MAD2L1"	"NUSAP1"	"USP2"	"LSM10"	"CDC45"	"CDC25B"	"ANAPC11"	"DLGAP5"	"CDCA5"	"FBXO5"	"PHB2"	"AURKA"	"CCNB1"	"CDC6"	"ESPL1"	"RAB11A"	"H2AFY"	"NSMCE2"	"BRCA2"	"PHIP"	"CREBBP"	"PLRG1"	"ANKRD17"	"TPR"	"CDK4"	"MTBP"	"TERF1"	"LSM11"
784	GO_LYMPHOCYTE_COSTIMULATION	0.756336319720798	0.906840074828196	-0.228770335362074	-0.832169048617534	35540	43	c("TRAC"	"CD3D"	"PAK1"	"LGALS1"	"PTPN6"	"LYN"	"TNFRSF14"	"PRR5"	"GRAP2"	"MAP3K14"	"ICOS"	"MAP3K8"	"AKT1"	"PAK3"	"SPN"	"CD28"	"MTOR"	"CAV1")
785	GO_NEGATIVE_REGULATION_OF_STEROID_METABOLIC_PROCESS	0.649171595315499	0.843216691844531	0.310773969372583	0.86250435506812	33147	16	c("SNAI2"	"ATP1A1"	"CYP27B1"	"WNT4"	"ERLIN2"	"SCAP"	"INSIG2"	"INSIG1"	"ERLIN1")
786	GO_COFACTOR_METABOLIC_PROCESS	0.809555457096441	0.93437491677803	-0.181140095445224	-0.891481360853323	32888	266	c("GAMT"	"ACOT7"	"TYMS"	"CBR3"	"MTHFD2L"	"PDSS1"	"BLVRA"	"DHFR"	"PCBD2"	"PIPOX"	"ATPIF1"	"FXN"	"TPK1"	"BLVRB"	"GAPDH"	"MCEE"	"ENO3"	"APIP"	"GALK1"	"TSPO"	"MOCS2"	"QDPR"	"PGLS"	"SARDH"	"PDZD11"	"LIPT2"	"PRDX5"	"MCCC2"	"COQ7"	"ACOT13"	"ENO1"	"TMEM14C"	"VKORC1"	"NUBP1"	"LDHA"	"GPD1"	"DCXR"	"SUCLG1"	"DCAKD"	"TKT"	"NUBP2"	"ACOT9"
GART	"NFU1"	"COQ4"	"COQ3"	"COX10"	"PANK2"	"IDH3G"	"TALDO1"	"FLAD1"	"DNMT1"	"IDH3B"	"UROD"	"CBR4"	"PGAM1"	"BPGM"	"SPR"	"MOCS3"	"GAPDHS"	"MTHFD1"	"AKR1B10"	"ISCU"	"PFKFB1"	"PGM1"	"MVK"	"CIAO1"	"PANK4"	"HPX"	"PDHX"	"LIAS"	"ISCA2"	"ELOVL1"	"HMOX2"	"COQ6"	"SLC25A1"	"DGAT1"	"PGD"	"TECR"	"H6PD"	"PMVK"	"NDUFA9"	"FPGS"	"GCDH")
787	GO_BARBED_END_ACTIN_FILAMENT_CAPPING	0.43312281834507	0.691159204662858	-0.40206397189008	-1.02129552284047	21465	11	c("TWF2"	"GSN"	"CAPZB"	"TRIOBP"	"CAPZA1")
788	GO_CELL_MIGRATION_INVOLVED_IN_SPROUTING_ANGIOGENESIS	0.34837891901527	0.619118346522168	0.426933043853988	1.09479159666629	17589	12	c("VEGFA"	"NRP1"	"KDR"	"GREM1")
789	GO_REGULATION_OF_TYPE_2_IMMUNE_RESPONSE	0.904860757510477	0.977095022274705	0.23600777774861	0.655002529809962	46203	16	c("BCL6"	"CD74"	"SOCS5"	"IL27RA"	"CD86")
790	GO_3_UTR_MEDIATED_MRNA_STABILIZATION	0.507334395996852	0.744977134235428	-0.378529813675019	-0.961515656701574	25143	11	c("RBM38"	"HNRNPA0"	"ZFP36"	"HNRNPC"	"ELAVL1"	"TIRAP")
791	GO_POSITIVE_REGULATION_OF_RHO_PROTEIN_SIGNAL_TRANSDUCTION	0.0523329882952464	0.199666212972406	0.6250464160135	1.52263775948692	2628	10	c("LPAR1"	"F2RL1"	"MCF2L"	"GPR55")
792	GO_REGULATION_OF_EPITHELIAL_CELL_MIGRATION	0.0790464686656246	0.257343860522751	0.292150203080503	1.26202526506122	4449	132	c("ENPP2"	"FGF16"	"WNT5A"	"CTSH"	"ANGPT2"	"FGF1"	"ITGA2"	"SASH1"	"PTPRG"	"PTPRM"	"BMPR2"	"HIF1A"	"PFN2"	"FGF7"	"VEGFA"	"NRP1"	"SEMA5A"	"STARD13"	"VASH1"	"IL4"	"PDPK1"	"TEK"	"TGFBR2"	"PRKCE"	"ARSB"	"KDR"	"STAT5A"	"KLF4"	"PTGS2"	"MCC"	"AMOTL1"	"PRKD1"	"RREB1")
793	GO_POSITIVE_REGULATION_OF_NOTCH_SIGNALING_PATHWAY	0.755563329640643	0.906840074828196	0.270449193625592	0.796033715392838	38875	20	c("AAK1"	"TSPAN14"	"JAG2"	"STAT3"	"JAG1"	"DLL1"	"NOD2"	"POGLUT1")
794	GO_CELL_DEATH	0.0967129464815474	0.293516233699216	-0.204617084983647	-1.10884835964243	3259	757	c("PYCARD"	"OPTN"	"CRIP1"	"CD44"	"INHBA"	"NOL3"	"CDKN1A"	"NGF"	"EDA2R"	"SH3KBP1"	"PMAIP1"	"DYNLL1"	"BIRC5"	"SIVA1"	"BCL7C"	"BOK"	"F2R"	"CRYAB"	"XAF1"	"CD38"	"HMGB2"	"KRT18"	"LGALS9"	"NUAK2"	"CDKN2A"	"CYR61"	"RPS27L"	"E2F1"	"HIC1"	"PDCD5"	"FAM162A"	"PRELID1"	"GADD45G"	"HSP90AA1"	"PHLDA3"	"SEMA3A"	"HINT1"	"ENDOG"	"CDCA7"	"TNFAIP8"	"HRAS"	"AIM2"
BCL3	"NME3"	"MYBBP1A"	"UACA"	"PAK1"	"LGALS1"	"EMP1"	"TSPO"	"MRPL41"	"PTPN6"	"ALKBH7"	"GPX1"	"TIMM50"	"BAD"	"CYCS"	"AIMP2"	"HDAC7"	"EMP2"	"LCN2"	"CLSPN"	"TOP1"	"NOC2L"	"PRDX5"	"TMEM219"	"NDUFA13"	"C1QBP"	"MAPK3"	"CIB1"	"EIF5A"	"THBS1"	"ECSCR"	"CKAP2"	"MELK"	"MEF2C"	"PIH1D1"	"CASP8"	"ARL6IP5"	"MTCH1"	"RPS6"	"PGAP2"	"NEK6"	"AVEN"	"GSN"	"STK11"	"TNFRSF14"	"CTNNBL1"	"CCAR1"	"PDCD6"	"FIS1"	"AIMP1"
GGCT	"CDKN2D"	"PERP"	"TRAF4"	"NFKBIA"	"HMGB1"	"ADAM15"	"TMEM109"	"ADAMTSL4"	"TNFRSF12A"	"SIX1"	"ESPL1"	"TOX3"	"BAK1"	"DAP3"	"BRCA2"	"TMEM79"	"RASSF7"	"GCLM"	"SLC25A4"	"BCAP29"	"TRIAP1"	"SEPT4"	"FAIM"	"GZMM"	"DUSP22"	"BCL2L12"	"SHARPIN"	"PLSCR3"	"SART1"	"TRAF5"	"AEN"	"ANP32B"	"BNIP1"	"TMEM102"	"PLEKHF1"	"CLU"	"ZMAT1"	"CASP12"	"MLKL"	"ELMO2"	"AIFM1"	"PAK4"	"DDX41"	"PLAU"	"THOC6"	"BAG1"	"BLOC1S2"	"TFPT"	"SH3GLB1"
IFT57	"PTRH2"	"DFFA"	"SFN"	"CEBPB"	"MTCH2"	"IGBP1"	"PTK2"	"SOD2"	"BAX"	"EPB41L3"	"UBE2K"	"DAD1"	"BBC3"	"MFSD10"	"CDK5"	"PHLDA1"	"BAG3"	"CASP6"	"FKBP8"	"BEX2"	"IL2RA"	"MAP3K8"	"RTKN"	"FAM32A"	"RPS3"	"MIEN1"	"SAP30BP"	"TRAIP"	"GABARAP"	"TOP2A"	"TNFAIP1"	"TFAP4"	"PPP2R1A"	"PPID"	"IRF3"	"PUF60"	"DAXX"	"PDCL3"	"AKT1"	"THOC1"	"TM2D1"	"BID"	"RGS19"	"BCL7B"	"FADD"	"CHEK2"	"LRP5"	"NFKB1"	"TNFRSF25"
795	GO_CELLULAR_IRON_ION_HOMEOSTASIS	0.722276088899029	0.887853394312952	0.252374037016479	0.834230963750109	37990	32	c("CYBRD1"	"SLC40A1"	"HIF1A"	"HEPH"	"IREB2"	"ABCB7"	"SCARA5"	"SLC11A2")
796	GO_CONTRACTILE_ACTIN_FILAMENT_BUNDLE_ASSEMBLY	0.201599249331946	0.454747651695399	-0.454558457791318	-1.23900439881615	9882	14	c("ZYX"	"TNFAIP1"	"SORBS1"	"PTK2B"	"SRF"	"ARRB1"	"RHOA"	"SRC"	"PDCD10"	"ITGB5"	"KCTD13"	"CUL3"	"PHACTR1")
797	GO_MACROMOLECULE_DEACYLATION	0.891326196198383	0.972195589741114	-0.193692853108972	-0.76742617794963	40795	65	c("NACC2"	"BRMS1"	"ARID4B"	"HDAC7"	"HDAC3"	"MBD3"	"LYPLA2"	"PRDM5"	"SAP30L"	"HMG20B"	"SAP18"	"SIN3B"	"MTA3"	"SFPQ"	"ARID4A"	"RBBP4"	"HDAC10"	"LYPLAL1"	"HDAC5"	"HDAC9"	"SIRT5"	"SIRT2"	"SIRT3"	"SIRT6"	"HOPX"	"HDAC1"	"RBM14"	"SAP30")
798	GO_TRANSLATIONAL_INITIATION	2.28869612981484e-05	0.000587032157846369	-0.681932142207664	-3.05925818401337	0	133	c("RPL35A"	"RPL35"	"RPS23"	"RPL41"	"RPL28"	"RPL22"	"RPL24"	"RPL36"	"RPS16"	"RPL26"	"RPS17"	"RPS21"	"RPLP2"	"RPL23A"	"RPS14"	"RPL38"	"FAU"	"RPL37"	"RPS8"	"RPL39"	"RPL36A"	"RPL3"	"RPL11"	"RPL31"	"RPLP1"	"RPS26"	"RPS15"	"RPS11"	"RPL32"	"RPS10"	"EIF2S2"	"RPS13"	"RPS19"	"RPL17"	"RPL30"	"RPS5"	"RPS20"	"RPL27"	"EIF6"	"RPL14"	"RPS12"	"RPL27A"
RPS29	"UBA52"	"RPL15"	"RPL8"	"RPL29"	"RPSA"	"RPL6"	"RPS9"	"RPS27"	"RPL7A"	"RPS6"	"RPS15A"	"RPS28"	"RPS2"	"EIF3H"	"EIF4A1"	"EIF4E2"	"DENR"	"EIF2B5"	"ABCF1"	"RPL10A"	"SSB"	"RPS4X"	"RPS7"	"RPL18A"	"RPL9"	"PAIP1"	"RPS27A"	"RPL23"	"EIF3D"	"RPL19"	"EIF5B"	"EIF3M"	"EIF3G"	"EIF1"	"EIF1AX"	"CDC123")
799	GO_ACTIVATION_OF_NF_KAPPAB_INDUCING_KINASE_ACTIVITY	0.376782596755527	0.642811850391356	0.398048230931578	1.0664707161393	19207	14	c("TNFSF15"	"MALT1"	"MAP3K7"	"CARD14"	"TRAF6")
800	GO_SYNAPTIC_TRANSMISSION_CHOLINERGIC	0.254658014173103	0.524548120465554	0.490978278990742	1.19604248184836	12792	10	c("CHRM4"	"COLQ"	"CHRNB2")
801	GO_NEGATIVE_REGULATION_OF_CYTOKINE_PRODUCTION_INVOLVED_IN_IMMUNE_RESPONSE	0.850100524303229	0.958321371844256	0.267139388202568	0.700447032669335	43128	13	c("IRAK3"	"BCL6"	"APOA2"	"IL10")
802	GO_REGULATION_OF_TOLL_LIKE_RECEPTOR_4_SIGNALING_PATHWAY	0.894368269287354	0.973067653619683	0.246381649945622	0.660118031541402	45593	14	c("F2RL1"	"LBP"	"PELI1"	"WDFY1"	"NR1D1"	"TNFAIP3")
803	GO_POSITIVE_REGULATION_OF_CELLULAR_PROTEIN_LOCALIZATION	0.83272610107319	0.949556939879632	-0.17875065207103	-0.88686486615515	33597	285	c("PMAIP1"	"DYNLL1"	"RPL28"	"PLK1"	"NKAP"	"LGALS9"	"CDKN2A"	"HES1"	"E2F1"	"RANGRF"	"KIF20B"	"PDCD5"	"HSP90AA1"	"PINX1"	"NRG1"	"CDK1"	"GTSE1"	"IL18"	"PARK7"	"OSCP1"	"CCT3"	"TOMM7"	"U2AF1"	"BAD"	"WRAP53"	"EMD"	"MICALL2"	"CIB1"	"NMT1"	"DMAP1"	"MIS18A"	"PPP3CC"	"CASP8"	"HDAC3"	"RHOG"	"STK11"	"FIS1"	"YWHAH"	"PSMB7"	"AKAP5"	"CCNB1"	"ZBED3"
OAZ1	"SFN"	"UBE2L3"	"B3GAT3"	"RER1"	"BBC3"	"YWHAQ"	"TRIP6"	"CDK5"	"SAE1"	"RBM22"	"RUVBL1"	"CCT5"	"DKC1"	"CCT8"	"HNRNPK"	"CSF3"	"SORBS1"	"MCRS1"	"KIF5B"	"AKT1"	"PARP1"	"BID"	"RBCK1"	"WDR75"	"RCC2"	"TCP1"	"TRIM8"	"LEPROT"	"YWHAB"	"MYO1C"	"ZC3H12A"	"TMEM110"	"KCNB1"	"ERBB4"	"UBE2D3"	"UBE2J2")
804	GO_PLASMA_MEMBRANE_ORGANIZATION	0.435244716254595	0.692020911840421	0.224657973595967	1.00709419290061	24979	171	c("EFR3B"	"SCN3B"	"TMEM88"	"PLSCR4"	"DPP6"	"DYSF"	"FA2H"	"TUB"	"RAMP3"	"CDH1"	"TNIK"	"ABCA12"	"KCNIP4"	"ANO4"	"RAPGEF6"	"ATP1B1"	"ATP2A2"	"TSPAN14"	"MTSS1L"	"LRP6"	"PTCH1"	"BBS1"	"AHNAK2"	"DENND4C"	"PIGW"	"CRB3"	"ANK3"	"LIN7B"	"SNX33"	"DLG1"	"BBS2"	"MAP7"	"RAPGEF2"	"MACF1"	"WNT4"	"ACTN2"	"NDRG1"	"PTEN"	"STX2"	"TTC7B"	"SPTBN4"	"ROCK2"
805	GO_REGULATION_OF_NEUROTRANSMITTER_SECRETION	0.754773507271659	0.906235029779427	0.242287716828567	0.8167820715551	39805	35	c("CAMK2A"	"STX1B"	"PFN2"	"ATP2A2"	"UNC13B"	"SYN1"	"FMR1"	"PTGER4"	"BRAF"	"SPHK1"	"RAB3GAP1")
806	GO_POSITIVE_REGULATION_OF_PROTEIN_CATABOLIC_PROCESS	0.00598845773066428	0.042310547097049	-0.290358621451396	-1.40366148118076	247	229	c("PARK2"	"UBE2C"	"PLK1"	"CDC20"	"ANAPC10"	"ATPIF1"	"PSMA7"	"PSMB6"	"PSMA2"	"CDK1"	"MAD2L1"	"PSMB10"	"PSMC4"	"PSMD4"	"PSME2"	"PSMB4"	"PSMD9"	"UBA52"	"NDUFA13"	"RILP"	"ANAPC11"	"PSMC3"	"UBE2V2"	"ECSCR"	"DLGAP5"	"PSMB2"	"PSMB3"	"PSMA3"	"FBXO5"	"UBB"	"PSME1"	"AURKA"	"PSMA5"	"PSMB7"	"PSMB5"	"CCNB1"	"HSPBP1"	"UBE2E1"	"PSMD14"	"ESPL1"	"NSMCE2"	"PSMB1"
PSMD7	"CLU"	"VPS28"	"BUB3"	"PSMD8"	"GGA1"	"TRIB1"	"SUMO1"	"OAZ1"	"RNF138"	"OAZ3"	"PTK2"	"PSMC5"	"PSMD13"	"NFE2L2"	"NDFIP1"	"NRD1"	"ANAPC16"	"OSBPL7"	"BARD1"	"CDC26"	"AKT1"	"PSMC2"	"PSMD11"	"BUB1B"	"PSMD3"	"PSMC6"	"SMURF1"	"SNF8"	"GPLD1"	"PSMD1")
807	GO_ACTIVATION_OF_ADENYLATE_CYCLASE_ACTIVITY	0.322287991333952	0.600178020775181	0.36599582643173	1.10346613642163	16660	22	c("EDNRA"	"ADCY9"	"ADCY2"	"ADCY1")
808	GO_OOGENESIS	0.605151946314426	0.814959023297092	-0.25787085017241	-0.911782737664533	28495	38	c("PDE3A"	"ZGLP1"	"TRIP13"	"CDC25B"	"ERCC1"	"RPS6"	"FBXO5"	"AMH"	"TDRD5"	"CCNB1"	"BRCA2"	"ANG")
809	GO_REGULATION_OF_SHORT_TERM_NEURONAL_SYNAPTIC_PLASTICITY	0.300271335485532	0.57803786280424	0.444745742334241	1.14046899946016	15160	12	c("SHISA7"	"SLC8A2"	"UNC13B")
810	GO_RESPONSE_TO_TYPE_I_INTERFERON	0.177305714829782	0.421633896799825	-0.351975301710178	-1.22067160520868	8379	35	c("ISG15"	"XAF1"	"IFIT1"	"BST2"	"IFITM2"	"SAMHD1"	"IFNAR2"	"ISG20"	"IRF1")
811	GO_MITOCHONDRIAL_RESPIRATORY_CHAIN_COMPLEX_ASSEMBLY	2.17599442945426e-05	0.000587032157846369	-0.64742710145206	-2.54322163160922	0	62	c("NDUFAF2"	"NDUFB7"	"UQCRB"	"CHCHD5"	"NDUFS6"	"NDUFA5"	"NDUFA2"	"NDUFC1"	"NDUFA3"	"NDUFB4"	"NDUFA12"	"NDUFA11"	"NDUFV2"	"NDUFS8"	"NDUFB2"	"NDUFS5"	"NDUFV3"	"NDUFS7"	"NDUFB10"	"IMMP1L"	"NDUFS4"	"NDUFA13"	"NDUFA8"	"NDUFAB1"	"NDUFS3"	"UQCR10"	"NDUFC2"	"NDUFB5"	"NDUFV1"	"NDUFA6"	"COX19"	"NDUFB9"	"NDUFB11"	"AIFM1"	"NDUFAF3"	"NDUFS2"	"NDUFA1"	"SDHAF1"	"NDUFB8"	"NDUFB6"	"NDUFB3"	"NDUFA7"
812	GO_HYALURONAN_CATABOLIC_PROCESS	0.142834083250943	0.371800477622416	-0.524375506964545	-1.33198295543004	7078	11	CD44
813	GO_PENTOSE_PHOSPHATE_SHUNT	0.460664635499687	0.711637032154451	-0.39313370795086	-0.998611474488573	22830	11	c("PGLS"	"TKT"	"TPI1"	"DERA"	"TALDO1"	"PGD"	"H6PD")
814	GO_CYTOKINE_MEDIATED_SIGNALING_PATHWAY	0.130187606594656	0.350865033657134	-0.230959475541637	-1.14103332144788	5266	275	c("PYCARD"	"CD44"	"EDN2"	"EDA2R"	"PLCB1"	"ISG15"	"XAF1"	"THPO"	"KRT18"	"IL17RE"	"PSMA7"	"CNTFR"	"PSMB6"	"PSMA2"	"AIM2"	"RELT"	"IFIT1"	"KRT8"	"PSMB10"	"PSMC4"	"BAD"	"TXNDC17"	"PSMD4"	"PSME2"	"IL10RB"	"PSMB4"	"BST2"	"PSMD9"	"IFITM2"	"CXCL10"	"UBA52"	"CXCL12"	"CSNK2B"	"MAPK3"	"CIB1"	"PSMC3"	"SAMHD1"	"PSMB2"	"PSMB3"	"PSMA3"	"IFNAR2"	"TNFRSF14"
TNFRSF12A	"PSMB1"	"B2M"	"COMMD7"	"RPS27A"	"PSMF1"	"RPS6KA4"	"PSMA4"	"PSMA6"	"CX3CR1"	"IL2RG"	"IFI35"	"PSMA1")
815	GO_ATP_GENERATION_FROM_ADP	0.342976308372058	0.615160824699728	0.331755901294875	1.07949036887632	18008	30	c("ENO2"	"PFKFB3"	"OGDHL"	"PGAM2"	"PFKFB2"	"HKDC1"	"ENO4")
816	GO_NEGATIVE_REGULATION_OF_LOCOMOTION	0.242562810601877	0.507275981326193	0.240489264650663	1.09731177686544	14056	196	c("IGFBP5"	"MAGI2"	"ADORA1"	"RECK"	"WNT5A"	"HAS1"	"TRIM31"	"ANGPT2"	"SEMA6A"	"NDRG4"	"PTPRG"	"PTPRM"	"PFN2"	"PLXNA3"	"CD300A"	"TMEFF2"	"NRP1"	"SRGAP1"	"SEMA5A"	"STARD13"	"VASH1"	"SEMA3B"	"IL4"	"DAG1"	"OSBPL8"	"ARAP3"	"KANK1"	"FLCN"	"NOG"	"KLF4"	"SCAI"	"STAT3"	"DRD1"	"MCC"	"ABR"	"GREM1"	"SEMA6D"	"PTPRR"	"PTGER4"	"CITED2"	"SEMA4A"	"WNT4"
817	GO_IMP_METABOLIC_PROCESS	0.823995876452163	0.945165761072318	0.285759069745478	0.715688009546683	41563	11	c("AMPD3"	"AMPD2")
818	GO_NCRNA_3_END_PROCESSING	0.00379424914885762	0.0301670581540446	-0.621949907336712	-1.82067363712066	184	18	c("EXOSC8"	"RPS21"	"EXOSC7"	"RPSA"	"EXOSC4"	"FBL"	"EXOSC9"	"EXOSC2"	"EXOSC5"	"DKC1"	"EXOSC3"	"ERI3"	"ELAC2")
819	GO_LYMPH_NODE_DEVELOPMENT	0.653177004538578	0.84444379702443	0.348644847886707	0.849312621338841	32812	10	c("RORC"	"RC3H1"	"TNFRSF11A"	"SPNS2")
820	GO_REGULATION_OF_CELLULAR_COMPONENT_SIZE	0.423886044507528	0.682593079638205	0.214338621420992	1.01047635755081	25085	258	c("SLC6A12"	"RAP1GAP2"	"WNT5A"	"PLXNC1"	"AQP1"	"SEMA6A"	"CLN8"	"AQP9"	"CLCN3"	"PLXNA2"	"F2RL1"	"FMN1"	"SPTBN2"	"LATS1"	"PLXNA4"	"OGT"	"WIPF1"	"ALOX15"	"BMPR2"	"ADNP"	"HIF1A"	"PFN2"	"EP300"	"VEGFA"	"PLXNA3"	"NRP1"	"CCR7"	"MAPT"	"SEMA5A"	"SEMA3B"	"RICTOR"	"SHANK3"	"KANK1"	"PEX11G"	"PRKCE"	"CLCN6"	"ARFGEF1"	"PLEKHH2"	"SPTB"	"ALS2"	"CAPG"	"WIPF2"
RPTOR	"TMOD1"	"PTEN"	"SPTBN4"	"WASL"	"PEX11A"	"SEMA4C"	"SEMA4G"	"GOLGA4")
821	GO_MITOCHONDRIAL_TRANSPORT	2.30739057200212e-05	0.000587032157846369	-0.409707280839729	-1.86499297136801	0	147	c("NOL3"	"PMAIP1"	"DYNLL1"	"SIVA1"	"DNAJC19"	"ATP5E"	"E2F1"	"ATPIF1"	"HSP90AA1"	"MRPL18"	"DNLZ"	"ATP5J"	"TIMM13"	"ATP5J2"	"TOMM7"	"TSPO"	"ALKBH7"	"ATP5D"	"TIMM50"	"BAD"	"TIMM10"	"IMMP1L"	"TIMM22"	"ATP5G3"	"NDUFA13"	"NMT1"	"TIMM17A"	"PPP3CC"	"CASP8"	"MTX1"	"ATP5O"	"TIMM8B"	"ATP5G2"	"FIS1"	"ATP5L"	"YWHAH"	"TOMM22"	"TOMM5"	"ATP5B"	"BAK1"	"TOMM34"	"TOMM40"
SFN	"ATP5H"	"MTCH2"	"TIMM9"	"BAX"	"CPT2"	"BBC3"	"SLC25A5"	"YWHAQ"	"TIMM23")
822	GO_SULFUR_COMPOUND_BIOSYNTHETIC_PROCESS	0.0565998036190209	0.210143098258926	0.288906892960304	1.28452791220471	3227	161	c("LUM"	"CHST1"	"CHST11"	"FMOD"	"CHST15"	"SLC26A2"	"CHST3"	"EXTL1"	"GGT5"	"ACACB"	"ELOVL7"	"GSTA2"	"GLCE"	"B3GAT2"	"MAT1A"	"B3GNT7"	"ACSL3"	"CHAC1"	"ACOT11"	"ELOVL3"	"GGT7"	"ELOVL6"	"XYLT1"	"ACLY"	"NDST2"	"ACACA"	"B4GALT5"	"ACSS2"	"CSGALNACT2"	"ST3GAL1"	"CBS"	"CSPG4"	"ACSBG1"	"ACSL4"	"GGT1"	"CHPF2"	"DSE")
823	GO_T_CELL_PROLIFERATION	0.421661469761712	0.681465806010789	0.328991736060046	1.02398033370989	21906	25	c("DOCK8"	"TNFSF18"	"RC3H1"	"MALT1"	"PPP3CB"	"ELF4"	"WNT4"	"FYN"	"CD86")
824	GO_PROTEIN_TARGETING	2.56831723854531e-05	0.000587032157846369	-0.420058643079403	-2.13247132843187	0	355	c("OPTN"	"ANXA2"	"RPL35A"	"LMNA"	"RPL35"	"DNAJC19"	"RPS23"	"TXNIP"	"F2R"	"RPL41"	"RANBP1"	"ARL6"	"RPL28"	"RPL22"	"RPL24"	"RPL36"	"HES1"	"RPS16"	"RPL26"	"RPS17"	"RPS21"	"SYNGR1"	"EHD3"	"HSP90AA1"	"RPLP2"	"RPL23A"	"RPS14"	"RPL38"	"FAU"	"RPL37"	"RPS8"	"RPL39"	"RPL36A"	"RPL3"	"RPL11"	"RPL31"	"RPLP1"	"NUP214"	"DNLZ"	"RPS26"	"RPS15"	"RPS11"
RPS12	"RPL27A"	"RPL12"	"TOMM7"	"TSPO"	"RPL37A"	"TIMM50"	"RPL21"	"CHMP4B"	"TIMM10"	"RPL13A"	"SRP19"	"RPL34"	"IMMP1L"	"RPL4"	"RPS25"	"TIMM22"	"RPL18"	"RPS18"	"RPS24"	"RPL13"	"RPS29"	"UBA52"	"PEX16"	"RPL15"	"NDUFA13"	"MAPK3"	"RPL8"	"RPL29"	"RPSA"	"TIMM17A"	"SRP9"	"RPL6"	"RPS9"	"RPS27"	"NOP58"	"RPL7A"	"MTX1"	"RPS6"	"TIMM8B"	"RPS15A"	"SRP14"	"RPS28"	"POLA2"	"PHB2"	"FIS1"	"RPS2"	"IPO13"	"NUP85"	"HSPA8"
RPS7	"TOMM5"	"RPL18A"	"KPNA2"	"RPL9"	"TOMM34"	"TOMM40"	"RPS27A"	"RHOD"	"RPL23"	"ANK1")
825	GO_POSITIVE_REGULATION_OF_CHOLESTEROL_EFFLUX	0.410825691707433	0.672978006808309	0.405786276245	1.04056458423834	20742	12	c("ABCA12"	"ABCA1"	"PTCH1"	"ABCG1"	"ABCA7"	"LRP1"	"APOE")
826	GO_SINGLE_ORGANISM_BIOSYNTHETIC_PROCESS	0.561981086712614	0.787350960640002	-0.177530487011141	-0.982087518683303	17530	1028	c("B3GALT1"	"B4GALT2"	"USP43"	"GAMT"	"AGPAT4"	"EDN2"	"ACOT7"	"MBOAT1"	"FGF5"	"TYMS"	"VCAN"	"SDC3"	"DUT"	"GSTK1"	"MMACHC"	"MTHFD2L"	"MRPL40"	"FABP5"	"PDSS1"	"GINS2"	"RBP1"	"ISG15"	"LIG1"	"ASS1"	"MRPS36"	"DPM3"	"ETNK2"	"MRPS15"	"RFC4"	"MRPL13"	"DHFR"	"RRM2"	"CHCHD10"	"MRPS25"	"GINS1"	"MRPS26"	"POLD1"	"PTPMT1"	"ATP5E"	"GSTP1"	"PTRH1"	"MRPL32"
UCK2	"NME2"	"ACER1"	"MRPL35"	"MRPS11"	"PYCRL"	"LCAT"	"IMPA2"	"PINX1"	"RFC2"	"MRPL18"	"UPP2"	"MRPS16"	"RFC3"	"MRPL20"	"DPH3"	"ATP5J"	"GAPDH"	"MRPL47"	"AK1"	"ENO3"	"MRPL36"	"PARK7"	"APIP"	"NHP2"	"GADD45GIP1"	"NME3"	"AURKAIP1"	"UMPS"	"ESD"	"MIF"	"GSTO1"	"ATP5J2"	"TSPO"	"AGPAT3"	"DPM2"	"MRPL41"	"ATP5D"	"MRPL12"	"MRPL28"	"NME1"	"MRPL46"	"WRAP53"	"MRPL21"	"PECR"	"PQLC3"	"MOCS2"	"MRPL11"	"MRPL34"	"MRPS14"
MRPL33	"PYCR2"	"LIPT2"	"UBA52"	"ATP5G3"	"CHST12"	"MRPS35"	"MRPL14"	"MRPS12"	"MRPS22"	"TARS2"	"EIF5A"	"GAR1"	"MAD2L2"	"COQ7"	"IMPDH2"	"MRPS28"	"FDX1L"	"ACAT1"	"DNA2"	"MRPL54"	"POLE2"	"PRPSAP2"	"ATP5O"	"PGAP2"	"ENO1"	"DPH5"	"MRPL30"	"MC1R"	"INPP5J"	"ATP5G2"	"TMEM14C"	"DOHH"	"APRT"	"MRPL22"	"GPT"	"NDUFAB1"	"UBB"	"ATP5L"	"MRPL48"	"RPA1"	"PLA2G4B"	"PRELP"	"LPCAT4"	"FDX1"	"POLD2"	"TBXAS1"	"MRPL17"	"MRPS10"	"MRPS17"
MRPL27	"MRPL39"	"RRM1"	"EARS2"	"RPA3"	"GPD1"	"ERH"	"NMRAL1"	"ALG13"	"DPH2"	"DAP3"	"ADSL"	"DCXR"	"YARS2"	"RPS27A"	"SUCLG1"	"AK2"	"ATP5C1"	"DCAKD"	"TKT"	"MRPS27"	"ENOPH1"	"MRPL43"	"STOML2"	"GSTM3"	"TAMM41"	"PTGES2"	"PGP"	"ANG"	"MRPL19"	"TUFM"	"AKR1A1"	"MRPL2"	"DNAJC24"	"CHST10"	"NME7"	"PGK1"	"MDH2"	"ACOT8"	"TPI1"	"KARS"	"IMPDH1"	"HSPG2"	"MRPL4"	"DDT"	"SURF1"	"HAAO"	"SLBP"	"GCNT2"	"MRPL16"
CYP39A1	"MRPS5"	"ALG5"	"ATP5F1"	"PTGES3"	"MRPS7"	"MECR"	"RTEL1"	"MRPS18A"	"MRPL24"	"ADK"	"MRPS30"	"TSFM"	"ALDH3B1"	"SLC35D2"	"CBR1"	"RFC5"	"PHGDH"	"ALAD"	"EBP"	"MRPS9"	"NFS1"	"NMNAT1"	"MTRF1"	"ALDH1A3"	"NANP"	"GART"	"CARNS1"	"GUK1"	"GMPS"	"ATP5H"	"MRPL37"	"AGPAT2"	"COQ4"	"TERF1"	"GSTM2"	"COQ3"	"COX10"	"MRPS24"	"PANK2"	"EIF2B2"	"GSTA4"	"POLD3"	"B3GAT3"	"GAL3ST4"	"PRPF19"	"BGN"	"CSGALNACT1"	"TALDO1"	"POLD4"
ODC1	"MRPL23"	"MRPL49"	"TYW5"	"BCAT2"	"FLAD1"	"CERS6"	"MRPL53"	"EXT1"	"ALG3"	"PAICS")
827	GO_POSITIVE_REGULATION_OF_VIRAL_GENOME_REPLICATION	0.165883900056359	0.40418985920441	-0.389367167294974	-1.25463870665656	7946	26	c("PPIH"	"IFIT1"	"PPIE"	"PPIA"	"PPIB"	"TARBP2"	"TOP2A"	"PPID")
828	GO_NEGATIVE_REGULATION_OF_INNATE_IMMUNE_RESPONSE	0.560568346816013	0.787231096824869	-0.297259330388921	-0.928701027611999	27024	23	c("DUSP10"	"LGALS9"	"TYRO3"	"RPS19")
829	GO_REGULATION_OF_ALPHA_AMINO_3_HYDROXY_5_METHYL_4_ISOXAZOLE_PROPIONATE_SELECTIVE_GLUTAMATE_RECEPTOR_ACTIVITY	0.0284148727984344	0.131968774865057	0.584892043000557	1.59700515659603	1451	15	c("MAPK8IP2"	"RELN"	"CACNG7"	"SHANK1"	"SHANK3"	"NLGN3")
830	GO_REGULATION_OF_ENDOTHELIAL_CELL_DIFFERENTIATION	0.630051643577342	0.831384187074062	-0.30518477119695	-0.879140748451966	30743	17	ATOH8
831	GO_GLIAL_CELL_DEVELOPMENT	0.405267611134012	0.667596885380607	-0.265403311728046	-1.02435628840815	18679	57	c("VIM"	"LAMC3"	"GSTP1"	"TSPAN2"	"ID4"	"EIF2B3"	"LYN"	"GSN"	"SOD1"	"TFAP2A"	"ADAM22"	"EIF2B5"	"CLU"	"MED12"	"PHGDH"	"ILK"	"EIF2B2"	"CDK5"	"SOX4"	"EIF2B4"	"HDAC10"	"AKT1"	"LGI4")
832	GO_MITOCHONDRIAL_TRANSLATION	2.242856502041e-05	0.000587032157846369	-0.669833652573303	-2.88656621423735	0	103	c("MRPL40"	"MRPS36"	"MRPS15"	"MRPL13"	"MRPS25"	"MRPS26"	"PTRH1"	"MRPL32"	"MRPL52"	"MRPS18C"	"MRPL42"	"MRPL51"	"MRPS33"	"MRPS21"	"MRPL35"	"MRPS11"	"MRPL18"	"MRPS16"	"MRPL20"	"MRPL47"	"MRPL36"	"GADD45GIP1"	"AURKAIP1"	"MRPL41"	"MRPL12"	"MRPL28"	"MRPL46"	"MRPL21"	"MRPL11"	"MRPL34"	"MRPS14"	"MRPL33"	"MRPS35"	"MRPL14"	"MRPS12"	"MRPS22"	"TARS2"	"MRPS28"	"MRPL54"	"MRPL30"	"MRPL22"	"MRPL48"
EARS2	"DAP3"	"YARS2"	"MRPS27"	"MRPL43"	"MRPL19"	"TUFM"	"MRPL2"	"MRPL4"	"MRPL16"	"HARS"	"MRPL38"	"MRPS5"	"MRPS7"	"MRPS18A"	"MRPL24"	"MRPS30"	"TSFM"	"MRPS9"	"MTRF1"	"MRPL37"	"MRPS24"	"MRPS18B"	"NDUFA7"	"MRPL23"	"MRPL49"	"MRPL53")
833	GO_REGULATION_OF_RETINOIC_ACID_RECEPTOR_SIGNALING_PATHWAY	0.33670604867212	0.61181363825405	-0.422232313220616	-1.10201218061755	16671	12	c("DHRS3"	"TRIM16"	"EZH2")
834	GO_STRIATED_MUSCLE_CELL_DIFFERENTIATION	0.337051792828685	0.612036119706039	-0.23554553243782	-1.05087571405835	14804	128	c("ANKRD1"	"XK"	"NEXN"	"LMNA"	"KCNH1"	"LMOD1"	"PLEKHO1"	"FHL2"	"CAV2"	"NRG1"	"BVES"	"CDK1"	"KRT8"	"MYH6"	"SLC8A1"	"GPX1"	"FHOD3"	"CASQ1"	"MYOCD"	"SORBS2"	"MEF2C"	"MYH10"	"PTCD2"	"CAMK2D"	"CCNB1"	"CAST"	"CAPN2"	"CBY1"	"MYH11"	"UCHL1"	"LDB3")
835	GO_REGULATION_OF_SYSTEMIC_ARTERIAL_BLOOD_PRESSURE	0.182652601546663	0.429137310170486	0.332952328353315	1.20637235640035	9730	49	c("CORIN"	"ADORA1"	"ENPEP"	"HSD11B2"	"NCALD"	"F2RL1"	"RPS6KA2"	"NOX1"	"BMPR2")
836	GO_REGULATION_OF_SMOOTH_MUSCLE_CONTRACTION	0.651532204973561	0.843725131176068	-0.250565802383511	-0.885953465114808	30679	38	c("EDN2"	"TNNI3"	"CNN1"	"F2R"	"ADA"	"ATP1A2"	"MYOCD"	"SOD1")
837	GO_POLYOL_CATABOLIC_PROCESS	0.32866927592955	0.607065341198442	0.40615980466698	1.10898978746166	16794	15	c("GK5"	"GK"	"SORD"	"MTMR2"	"PTEN"	"MTMR7"	"SYNJ1")
838	GO_SECOND_MESSENGER_MEDIATED_SIGNALING	0.0716150757207426	0.241785393627983	0.30888464910065	1.29186842933513	3976	107	c("RASD1"	"HTR2B"	"NOS1"	"FPR1"	"ADCY9"	"ADCYAP1R1"	"CAMKK2"	"NCALD"	"ADCY2"	"PRKG1"	"ADCY1"	"DGKQ"	"TREML1"	"EIF2AK3"	"ATP1B1"	"ATP2A2"	"KISS1R"	"ITPR1"	"PDPK1"	"HDAC4"	"PLN"	"KDR"	"PLCE1"	"DRD1"	"ITPR3"	"DGKD"	"ASPH"	"RAPGEF2"	"DMD"	"PPP3CB"	"PPP3R1"	"ITPR2"	"ADCY7"	"ADCY6")
839	GO_CELL_CELL_SIGNALING	0.000501512626793717	0.00599365604617992	0.300560315177627	1.48207787979872	30	399	c("SLC6A12"	"OPRD1"	"MAPK8IP2"	"KCND2"	"P2RX3"	"ADORA1"	"APBA1"	"FOXD1"	"SNPH"	"FGFR3"	"FGF16"	"WNT5A"	"SCN3B"	"GLI1"	"OPRL1"	"SYTL5"	"ENPEP"	"FGF21"	"HCN4"	"LHX5"	"CHRM4"	"GRIN2C"	"COLQ"	"SLC1A3"	"CXCL14"	"GRIA4"	"SLC1A4"	"SLC6A9"	"GALR2"	"ITGB2"	"PPFIA4"	"BSN"	"CACNA1G"	"LNPEP"	"WNT2B"	"STX1B"	"ADORA2A"	"HTR1D"	"LRFN3"	"MPZ"	"KCNA1"	"FZD2"
NRP1	"FGFR2"	"INHA"	"SEMA5A"	"GJA1"	"GRM5"	"TNFSF18"	"FGF9"	"CHRNB2"	"IL11"	"SEMA3B"	"RPH3AL"	"TBX3"	"UNC13B"	"CASK"	"LRP6"	"NLGN3"	"MYCBPAP"	"MERTK"	"TEK"	"BRSK1"	"PKP4"	"WLS"	"DRD1"	"CCL7"	"GLS"	"TNFRSF11A"	"LIN7B"	"LGR4"	"SLC1A2"	"ALS2"	"SLC18A2"	"ASH1L"	"SCN2B"	"GJA8"	"FZD4"	"WNT6"	"SYN1"	"GREM1"	"DLG1"	"ADRA1B"	"PLP1"	"KCNQ5")
840	GO_NEGATIVE_REGULATION_OF_B_CELL_ACTIVATION	0.840344326903132	0.952868481895771	-0.237609066954513	-0.742340986780371	40512	23	c("INHBA"	"CDKN2A"	"MNDA"	"LYN"	"TBC1D10C"	"FAS"	"NDFIP1"	"THOC1")
841	GO_POSITIVE_REGULATION_OF_COAGULATION	0.585447533996347	0.800542852178212	-0.33894451905961	-0.904846443164837	28844	13	c("F2R"	"THBS1"	"SERPINE1"	"NFE2L2"	"USF1"	"F3")
842	GO_NEGATIVE_REGULATION_OF_PROTEIN_TYROSINE_KINASE_ACTIVITY	0.656563683943288	0.846072579553112	0.304153348966742	0.858549863537055	33619	17	c("PTK6"	"SOCS5"	"IBTK"	"ERRFI1"	"FGFR1OP"	"SOCS4")
843	GO_LUNG_MORPHOGENESIS	0.876134816159782	0.966487696408474	0.215911753339343	0.732859693395917	46322	36	c("CTSH"	"MAP2K1"	"FGFR2"	"DAG1"	"TGFBR2"	"NOG"	"RDH10"	"WNT7B")
844	GO_VENTRICULAR_CARDIAC_MUSCLE_CELL_DIFFERENTIATION	0.0199906166493279	0.101890468246906	-0.602065440363586	-1.64106885748043	979	14	c("LMNA"	"FHL2"	"NRG1"	"CDK1"	"MYOCD"	"MEF2C"	"MYH10"	"CCNB1")
845	GO_REGULATION_OF_MACROPHAGE_ACTIVATION	0.0514791975645929	0.19848636246697	0.523822803016258	1.50060371748793	2637	18	c("WNT5A"	"RORA"	"CD74"	"LBP"	"IL4"	"SHPK")
846	GO_VASCULAR_ENDOTHELIAL_GROWTH_FACTOR_RECEPTOR_SIGNALING_PATHWAY	0.905446083953536	0.977095022274705	0.194748514545677	0.744121398911337	49028	64	c("CYBB"	"BMPR2"	"NCF1"	"VEGFA"	"NRP1"	"NCF2"	"KDR"	"AXL"	"PIK3CB"	"XBP1"	"PRKD1"	"VAV3"	"FYN"	"PGF"	"ROCK2"	"SULF1"	"MAPKAPK3"	"NCKAP1"	"PIK3CA"	"ITGB3"	"MAPK14"	"NCK1"	"VAV2"	"NRP2"	"PXN")
847	GO_POSITIVE_REGULATION_OF_MAPK_CASCADE	0.00217810999455473	0.01944489121202	0.29812329974534	1.43898768392485	131	319	c("EDNRA"	"ALK"	"MAPK8IP2"	"HTR2B"	"ADORA1"	"FGFR3"	"LPAR1"	"ESR1"	"WNT5A"	"FPR1"	"FGF21"	"GNG3"	"MAP2K1"	"FGF1"	"ERN1"	"NDRG4"	"SASH1"	"PDGFRA"	"DNAJC27"	"F2RL1"	"TLR4"	"NOX1"	"TNIK"	"PIK3R5"	"ALOX15"	"TNFSF11"	"FZD7"	"CDON"	"TAB2"	"ADRA2A"	"IGFBP4"	"MAP3K2"	"PDGFRB"	"GPR55"	"VEGFA"	"CD74"	"NRP1"	"NOX4"	"ALOX12B"	"SPAG9"	"CCR7"	"FGFR2"
MAP3K9	"PRKCE"	"KDR"	"PLCE1"	"CSPG4"	"DUSP6"	"MST1R"	"CCL7"	"MAP3K7"	"JAK2"	"ERCC6"	"TNFRSF11A"	"WWC1"	"PIK3CB"	"MAP3K5"	"CD27"	"FZD4"	"TGFBR1"	"TAB3"	"HMGCR"	"NPNT")
848	GO_MULTICELLULAR_ORGANISMAL_MACROMOLECULE_METABOLIC_PROCESS	0.0803519501716601	0.259594312959033	0.370274909245616	1.34730038311825	4282	50	c("COL6A3"	"ENPEP"	"MMP8"	"COL8A1"	"HIF1A"	"CTSB"	"MMP27"	"ACACA"	"TRAM2"	"MMP10"	"MRC2"	"COL4A2"	"COL11A2"	"MMP13"	"COL6A2"	"CTSK"	"COL6A1"	"COL4A5"	"COL18A1"	"MMP12"	"MMP19"	"MMP2")
849	GO_CARBOHYDRATE_DERIVATIVE_CATABOLIC_PROCESS	0.904969376640537	0.977095022274705	0.184469402441077	0.791246289978415	50680	126	c("LUM"	"CHIT1"	"AMPD3"	"FBXO2"	"FMOD"	"PNP"	"GALC"	"EDEM3"	"GPC1"	"FUCA2"	"GNS"	"NAGLU"	"GPD1L"	"NUDT16"	"ARSB"	"CSPG4")
850	GO_L_AMINO_ACID_TRANSPORT	0.00271477857587241	0.0232859881904628	0.506548546048073	1.76937835730422	143	41	c("SLC7A8"	"SLC13A3"	"SLC1A3"	"SLC1A4"	"SLC6A9"	"CLN8"	"SLC36A1"	"SLC7A1"	"SLC38A7"	"CTNS"	"SLC7A3"	"SLC36A4"	"SLC3A1"	"SLC7A11"	"SLC1A2"	"SERINC5"	"SERINC1"	"SLC25A2")
851	GO_REGULATION_OF_MUSCLE_CONTRACTION	0.402056462523676	0.663528751960444	0.247209921574769	1.02510883852259	22287	101	c("ADORA1"	"NOS1"	"HCN4"	"ITGA2"	"PRKG1"	"KCNA1"	"DOCK4"	"DSP"	"ADRA2A"	"PPP1R12B"	"ATP1B1"	"ATP2A2"	"TNNI1"	"ATP1A1"	"NOS1AP"	"HDAC4"	"PLN"	"ABAT"	"DSG2"	"PLCE1"	"ACTN3"	"PTGS2")
852	GO_REGULATION_OF_CHOLESTEROL_EFFLUX	0.475030355254397	0.721468840763701	0.356045552582737	0.988148525840912	24255	16	c("ABCA12"	"ABCA1"	"PTCH1"	"EGF"	"ABCG1"	"ABCA7"	"LRP1"	"APOE"	"SREBF2"	"PLA2G10")
853	GO_REGULATION_OF_EXOCYTOSIS	0.621955580987804	0.827881417744319	0.217653360249408	0.925792036495919	34780	119	c("SYTL5"	"CACNA1G"	"STXBP5"	"STX1B"	"SPINK2"	"F2RL1"	"PLB1"	"HAP1"	"PFN2"	"ADRA2A"	"CACNA1H"	"CD300A"	"ATP2A2"	"RPH3AL"	"IL4"	"VPS4B"	"UNC13B"	"PDPK1"	"STAM"	"ABR"	"SYN1"	"FMR1"	"SYK"	"B4GALT1"	"RAB2B"	"SYT2"	"GAB2"	"LAMP1"	"BRAF"	"SCAMP5"	"PRAM1")
854	GO_NEGATIVE_REGULATION_OF_TOLL_LIKE_RECEPTOR_SIGNALING_PATHWAY	0.296289848344166	0.573628168414623	0.37378786050283	1.12695887898958	15316	22	c("IRAK3"	"F2RL1"	"TLR4"	"PDPK1"	"LGR4"	"SARM1"	"NLRP6"	"PIK3AP1"	"CD14"	"NR1D1"	"TNFAIP3")
855	GO_ANION_TRANSMEMBRANE_TRANSPORT	1.75975785731883e-05	0.000587032157846369	0.497002693197533	2.19350376196538	0	153	c("SLC6A12"	"SLC7A8"	"SLC6A14"	"ABCC8"	"SLC4A4"	"ANO1"	"SLC13A3"	"SLC16A12"	"SLC6A7"	"SLC26A10"	"SLC1A3"	"SLC16A7"	"SLC1A4"	"SLC38A2"	"SLC26A2"	"SLC6A9"	"LRRC8E"	"AQP9"	"ABCC5"	"CLCN3"	"SLC16A5"	"GABRE"	"SLC36A1"	"SLC26A4"	"SLC4A11"	"SLC7A1"	"ACACB"	"SLC38A7"	"SLC16A8"	"ABCC2"	"ANO4"	"SLC17A5"	"SLC7A3"	"ABCA1"	"ACACA"	"SLC36A4"	"CLCN5"	"SLC4A3"	"SLC25A42"	"SLC3A1"	"SLC23A2"	"PRKAA2"
CLCN1	"SLC38A10"	"SLC12A5")
856	GO_PROTEIN_MODIFICATION_BY_SMALL_PROTEIN_CONJUGATION_OR_REMOVAL	0.638741760828625	0.836010823787241	-0.178332930052851	-0.964505101524309	21706	736	c("BCOR"	"KLHDC8A"	"PARK2"	"USP43"	"UBE2C"	"KLHL13"	"BIRC5"	"KLHL30"	"LRR1"	"FBXL7"	"USP50"	"CDCA8"	"UHRF1"	"PLK1"	"CDKN2A"	"KLHL29"	"CDC20"	"PCNA"	"MED10"	"ANAPC10"	"INCENP"	"MED21"	"UCHL5"	"PSMA7"	"AURKB"	"PSMB6"	"RBX1"	"ASB12"	"MED30"	"UBE2S"	"PSMA2"	"TAF10"	"NUP214"	"ENY2"	"CDK1"	"NEDD8"	"MID2"	"MAD2L1"	"UBE2N"	"USP2"	"PSMB10"	"ANAPC13"
MED31	"MED8"	"ANAPC11"	"CCNF"	"AAAS"	"PSMC3"	"UBE2V2"	"NOP58"	"CDC34"	"UBE2A"	"PAX6"	"PSMB2"	"PSMB3"	"PSMA3"	"UBB"	"MED11"	"NEURL2"	"TRAF2"	"NUP85"	"UFC1"	"RPA1"	"MED27"	"DTX4"	"PSME1"	"AURKA"	"CTU2"	"PSMA5"	"PSMB7"	"BLM"	"PSMB5"	"CCNB1"	"TRAF4"	"CAND2"	"TRIM27"	"BRCC3"	"UIMC1"	"UBE2E1"	"PSMD14"	"UFM1"	"RBBP6"	"RNF181"	"NSMCE2"	"PSMB1"	"CDCA3"	"RNF126"	"DDRGK1"	"RPS27A"	"STUB1"	"PSMF1"	"USP13"
PSMA1	"UCHL1"	"TOR1A"	"SUMO2"	"UBAC1"	"UBE2I"	"TRIM28"	"TRAF5"	"DCUN1D5"	"PSMC1"	"URM1"	"PSMD7"	"COPS6"	"CCNB1IP1"	"NUP35"	"GAN"	"UBE2E3"	"NUP107"	"MED12"	"UBE2V1"	"TPR"	"UBE2M"	"DCAF13"	"BUB3"	"PSMD8"	"NUP43"	"OTUB1"	"E4F1"	"SUMO1"	"TSPAN17"	"TMEM189"	"CUL7"	"RNF138"	"ASB15"	"UBA2"	"RNF8"	"UBE2L3"	"PCNP"	"PSMC5"	"DCAF15"	"UBE2K"	"ZC3HC1"	"KBTBD3"	"FBXO4"	"PSMD13"	"NUP50"	"PRPF19"	"ATG10"	"TRIM5"	"PAF1"
BTBD18	"NFE2L2"	"ZNRF1"	"FBXO6"	"NUP88"	"KLHL10"	"TRAIP"	"ANAPC16"	"HNRNPK"	"TOP2A"	"TNFAIP1"	"DTL"	"NUP160"	"CUL9"	"UBA7"	"BARD1"	"PJA1"	"UBE2T"	"CDC26"	"XRCC4"	"AKT1"	"PHC2"	"ERCC8"	"PSMC2"	"UBE2G2"	"PARP1"	"KLHL33"	"PSMD11"	"MOCS3"	"RBCK1"	"BUB1B"	"UBE3A"	"PSMD3"	"PDZRN3"	"PSMC6")
857	GO_RENAL_VESICLE_DEVELOPMENT	0.00816147782466757	0.0535158115752885	0.718607529182349	1.75055632694166	409	10	c("SALL1"	"FMN1"	"KIF26B"	"GREM1"	"WNT4")
858	GO_REGULATION_OF_BODY_FLUID_LEVELS	0.208549477969663	0.462715980571702	0.226164563257015	1.09869009660273	12703	341	c("TRPC3"	"ATP7B"	"P2RX3"	"ADORA1"	"PRKCB"	"TXK"	"PRKAR2B"	"OPRL1"	"WNK3"	"AQP1"	"ADCY9"	"GNG2"	"HSD11B2"	"ANXA8"	"ATP7A"	"ITGA2"	"DOCK8"	"STXBP5"	"PDGFRA"	"ADORA2A"	"ADCY2"	"PRKG1"	"ADCY1"	"F2RL1"	"PRKCH"	"RAB11FIP2"	"TLR4"	"DGKQ"	"PIK3R5"	"HIF1A"	"UPRT"	"CLDN4"	"TREML1"	"ADRA2A"	"ABCA12"	"VEGFA"	"PLAT"	"CYP26B1"	"ALOX12B"	"GJA1"	"RCOR1"	"ITPR1"
JAK2	"GATA2"	"ITPR3"	"PIK3CB"	"DGKD"	"XBP1"	"F8"	"EPHB2"	"NPPB"	"VAV3"	"GP1BA"	"GGCX"	"CD40"	"SCARA5"	"SYK"	"PTGER4"	"MMP13"	"DDR1"	"CD34"	"AQP3"	"JMJD1C"	"ITPR2"	"WNK1"	"FZD6"	"ADCY7"	"ZFPM2"	"ALOXE3"	"ADCY6"	"NLRP6"	"AKAP1")
859	GO_REGULATION_OF_HORMONE_LEVELS	0.00256767415711481	0.0221972331216782	0.305804729586664	1.45567996920788	152	282	c("SCG5"	"BLK"	"ABCC8"	"ANO1"	"KCNJ11"	"CORIN"	"ADORA1"	"BACE2"	"NOS1"	"FOXD1"	"DIO2"	"ESR1"	"MYRIP"	"ENPEP"	"DHRS9"	"NNAT"	"STC2"	"HSD17B11"	"DUOX1"	"RAB11FIP2"	"PLB1"	"GLUL"	"TNFSF11"	"IRS1"	"HIF1A"	"CRYM"	"AFP"	"HSD17B1"	"G6PC2"	"GABBR1"	"PFKFB2"	"ADRA2A"	"CACNA1D"	"EIF2AK3"	"HSD17B14"	"ABCC2"	"C1QTNF3"	"CACNA1H"	"SGPL1"	"CYP26B1"	"INHA"	"GJA1"
TIPARP	"RFX3"	"ITPR3"	"HSD17B3"	"SLC18A2"	"FZD4"	"HMGCR"	"ERO1LB"	"CLOCK"	"RDH10"	"RAB8B"	"ALDH1A2"	"RDH12"	"ATP6AP2"	"RDH11"	"ILDR2"	"PPP3CB"	"PLEKHA1"	"PTGER4")
860	GO_BONE_CELL_DEVELOPMENT	0.116842364329956	0.328457526561599	-0.460817466661672	-1.34898036510425	5696	18	c("ANXA2"	"FLI1"	"FAM20C"	"PTPN6")
861	GO_REGULATION_OF_DEFENSE_RESPONSE	0.263159323506257	0.53448129968571	-0.200392036292862	-1.05198242782415	9693	505	c("RFTN1"	"PYCARD"	"LMCD1"	"TNIP3"	"GPSM3"	"HIST1H3I"	"AHSG"	"TRIL"	"HIST1H3E"	"HIST1H3G"	"SNRPD1"	"HIST1H3H"	"ANXA1"	"DUSP10"	"HIST1H3B"	"CHAF1B"	"HIST1H3F"	"AP2S1"	"ZCCHC17"	"HIST1H3A"	"HMGB2"	"POLR3G"	"LGALS9"	"GSTP1"	"CYBA"	"SNRPB2"	"KLKB1"	"PSMA7"	"HIST1H3C"	"PSMB6"	"ADA"	"CCDC36"	"PSMA2"	"HRAS"	"AIM2"	"IFIT1"	"HIST1H3D"	"IL18"	"TYRO3"	"VAMP3"	"HTRA1"	"UBE2N"
TSPAN32	"YIPF1"	"PBK"	"ETS1"	"PSME2"	"PSMB4"	"PSMD9"	"UBA52"	"C1QBP"	"MAPK3"	"PSMC3"	"AGER"	"SNRPB"	"MEF2C"	"CASP8"	"SAMHD1"	"PSMB2"	"LYN"	"PSMB3"	"PSMA3"	"IFNAR2"	"LSM4"	"PHB2"	"UBB"	"IRF1"	"PSME1"	"PSMA5"	"PSMB7"	"NTHL1"	"PSMB5"	"MRPS10"	"NFKBIA"	"HMGB1"	"PSMD14"	"PSMB1"	"CUEDC2"	"B2M"	"RPS27A"	"PSMF1"	"ZYX"	"PSMA4"	"PSMA6"	"CX3CR1"	"AP2M1"	"SHARPIN"	"PSMA1"	"COX8A"	"PSMC1"	"PTPN2"	"PSMD7"
NMI	"ANKRD17"	"HSP90AB1"	"PDK4")
862	GO_PYRIMIDINE_NUCLEOSIDE_MONOPHOSPHATE_METABOLIC_PROCESS	0.01972802922671	0.101231355270391	-0.61711889661473	-1.64746088876405	971	13	c("TYMS"	"DUT"	"UCK2"	"UPP2"	"UMPS")
863	GO_POSITIVE_REGULATION_OF_HEART_GROWTH	0.270521145521146	0.544540814457317	-0.358257023535633	-1.14346591122164	12997	25	c("WNT2"	"NRG1"	"TBX20"	"CDK1"	"BASP1"	"MEF2C"	"CCNB1")
864	GO_NEGATIVE_REGULATION_OF_LIPID_BIOSYNTHETIC_PROCESS	0.970896563385045	0.99707144906808	-0.179122636148121	-0.616890085469684	45936	34	c("ACADL"	"SNAI1"	"APOC1"	"STK11"	"SOD1"	"ACADVL"	"NR1H4")
865	GO_NEGATIVE_REGULATION_OF_PEPTIDE_SECRETION	0.209528698264226	0.462844429668896	0.362648339840499	1.19874642266693	11020	32	c("ABCC8"	"KCNJ11"	"NOS1"	"IRS1"	"ADRA2A"	"CD74")
866	GO_VESICLE_TARGETING	0.999168959722248	1	0.136426500977973	0.521276780945602	54103	64	c("SEC24A"	"SEC23A"	"SEC24C"	"TRAPPC10"	"F8"	"SEC16A"	"CLASP2"	"NSF"	"CSNK1D"	"PPP6R3"	"YKT6"	"ANKRD28"	"GOLGA2"	"GBF1"	"LMAN1"	"PSEN1"	"SEC23IP"	"CLASP1"	"SNAP23"	"WIPI1"	"SEC31A"	"USO1"	"KLHL12"	"TBC1D20"	"TMED2"	"SCFD1"	"FOLR1"	"GOSR2"	"BET1"	"TMED10"	"SEC24D"	"COL7A1"	"GORASP1"	"TRAPPC9"	"PREB"	"NAPA"	"CUL3"	"PPP6R1"	"SAR1B"	"TRAPPC2"	"SNAP29"	"MCFD2"
TFG	"SEPT5"	"TRAPPC5"	"TRAPPC4"	"TMED9"	"RAB1B"	"CTSZ"	"TRAPPC3"	"TRAPPC6A")
867	GO_REGULATION_OF_PROTEIN_EXPORT_FROM_NUCLEUS	0.446456394491936	0.701208033105746	-0.300054802066905	-1.0025054998695	21203	30	c("CDKN2A"	"GTSE1"	"PARK7"	"EMD"	"CAMK1"	"ANP32B"	"TPR"	"SFN"	"CDK5"	"SOX4"	"RANGAP1"	"BARD1")
868	GO_LAYER_FORMATION_IN_CEREBRAL_CORTEX	0.249900469782626	0.517269494220583	0.493056008837621	1.20110391382816	12553	10	c("RELN"	"SOCS7"	"DCX"	"GLI3"	"PAFAH1B1"	"MBOAT7"	"CTNNB1")
869	GO_POSITIVE_REGULATION_OF_ACTIN_CYTOSKELETON_REORGANIZATION	0.227890538220741	0.487457781760543	-0.465337440823001	-1.21451511840214	11283	12	c("BAIAP2"	"HRAS"	"CDK5"	"BAIAP2L1"	"CSF3"	"HAX1")
870	GO_SEX_DETERMINATION	0.353668089773217	0.623985939034416	0.390781922376917	1.08455386598965	18058	16	c("SIX4"	"INSR"	"FGF9"	"FOXL2"	"CITED2"	"WNT4")
871	GO_B_CELL_PROLIFERATION	0.711380372478224	0.880982246044557	-0.3004298759333	-0.818891237060727	34873	14	c("PLCL2"	"CD79A"	"MEF2C")
872	GO_POSITIVE_REGULATION_OF_DNA_METABOLIC_PROCESS	0.0418819188191882	0.173228683799294	-0.285848303322971	-1.30253689565949	1815	148	c("PFN1"	"RFC4"	"CHTF18"	"PCNA"	"AURKB"	"ENDOG"	"DSCC1"	"RFC2"	"HRAS"	"CDK1"	"RFC3"	"UBE2N"	"MGMT"	"CCT3"	"H2AFX"	"WRAP53"	"E2F8"	"ERCC1"	"MAPK3"	"UBE2V2"	"CTC1"	"DNA2"	"HNRNPA1"	"HMGB1"	"BRCC3"	"UIMC1"	"RAD51"	"ANXA3"	"RNF168"	"SLX1B"	"STOML2"	"TRIM28"	"C3AR1"	"RTEL1"	"E2F7"	"RFC5"	"GRHL2"	"MAPKAPK5"	"RNF8"	"BAX"	"FOXM1"	"CCT5"
BABAM1	"APEX1"	"NBN"	"PAK3")
873	GO_PROTEASOME_ASSEMBLY	0.00939109360799758	0.0590787472037628	-0.664121400790843	-1.73333458895625	464	12	c("PSMG4"	"PSMD4"	"PSMG1"	"PSMD9"	"ADRM1"	"POMP"	"PSMG2"	"PSMD8"	"PSMD13"	"PSMD11")
874	GO_ESTABLISHMENT_OF_PROTEIN_LOCALIZATION_TO_ENDOPLASMIC_RETICULUM	2.23513634331694e-05	0.000587032157846369	-0.754536664110982	-3.23025577062757	0	99	c("RPL35A"	"RPL35"	"RPS23"	"RPL41"	"RPL28"	"RPL22"	"RPL24"	"RPL36"	"RPS16"	"RPL26"	"RPS17"	"RPS21"	"RPLP2"	"RPL23A"	"RPS14"	"RPL38"	"FAU"	"RPL37"	"RPS8"	"RPL39"	"RPL36A"	"RPL3"	"RPL11"	"RPL31"	"RPLP1"	"RPS26"	"RPS15"	"RPS11"	"RPL32"	"RPS10"	"RPS13"	"RPS19"	"RPL17"	"RPL30"	"RPS5"	"RPS20"	"RPL27"	"RPL14"	"SEC61G"	"RPS12"	"RPL27A"	"RPL12"
RPL15	"RPL8"	"RPL29"	"RPSA"	"SRP9"	"RPL6"	"RPS9"	"RPS27"	"RPL7A"	"RPS6"	"RPS15A"	"SRP14"	"RPS28"	"RPS2"	"RPL10A"	"RPS4X"	"RPS7"	"RPL18A"	"RPL9"	"RPS27A"	"RPL23")
875	GO_PYRIMIDINE_NUCLEOSIDE_TRIPHOSPHATE_BIOSYNTHETIC_PROCESS	0.00208580426158439	0.0189423294983379	-0.673831414328562	-1.87431808319766	101	15	c("TYMS"	"NME4"	"UCK2"	"NME2"	"NME3"	"NME1"	"DTYMK")
876	GO_NEGATIVE_REGULATION_OF_ENDOCYTOSIS	0.285699246220575	0.561613444261926	-0.335664405346132	-1.12147984352168	13568	30	c("ANXA2"	"LGALS3"	"UNC119"	"APOC1"	"HMGB1")
877	GO_REGULATION_OF_LYMPHOCYTE_APOPTOTIC_PROCESS	0.190486963407047	0.441022855019603	0.345674112632259	1.20744260020799	10103	41	c("GPAM"	"WNT5A"	"SLC46A2"	"FNIP1"	"DOCK8"	"TSC22D3"	"HIF1A"	"BCL6"	"CD74"	"CD274"	"RORC"	"CD27"	"SLC39A10")
878	GO_SMALL_MOLECULE_METABOLIC_PROCESS	0.19129248639451	0.441460334777909	0.198654159638598	1.06647430411661	13602	1291	c("IGFBP5"	"SLC7A8"	"LUM"	"SLC6A14"	"CHDH"	"CYP7B1"	"FUT1"	"KCNJ11"	"HTR2B"	"LRP2"	"NOS1"	"PDE6B"	"ENPP2"	"BCAT1"	"TPH2"	"CHST1"	"PADI4"	"GPAM"	"PPM1K"	"PRKAR2B"	"FN3K"	"VLDLR"	"HDC"	"NAALAD2"	"SLC19A3"	"MBOAT2"	"ENPP6"	"PANK3"	"AQP1"	"ADCY9"	"AMPD3"	"ALDH1L2"	"PGM5"	"DHRS9"	"FABP3"	"SDS"	"SLC1A3"	"PPARA"	"SLC5A3"	"ATP7A"	"CHST11"	"NPR2"
ABHD3	"MGLL"	"KCNAB2"	"UGT3A1"	"ADORA2A"	"ADCY2"	"ADCY1"	"IP6K3"	"MTHFD1L"	"PPIP5K2"	"GPC1"	"LPIN2"	"PLB1"	"NPC1L1"	"NMNAT2"	"NOX1"	"GLUL"	"GGT5"	"GK5"	"GPHN"	"ALOX15"	"HSPA1A"	"PTGES"	"GALM"	"OGDHL"	"HIF1A"	"CRYM"	"UPRT"	"HOGA1"	"CELA3B"	"ACACB"	"ELOVL7"	"AFP"	"CDS1"	"GAD2"	"PGAM2"	"HSD17B1"	"FUCA2"	"FUT8"	"MAN2A1"	"G6PC2"	"PNPLA6"	"GLCE"	"LIPA"	"B3GAT2"	"GAA"	"PFKFB2"	"MAT1A"	"B3GNT7"	"FGF7"
SEPSECS	"ACOT11"	"ELOVL3"	"CEPT1"	"ARG2"	"LSS"	"GNS"	"CACNA1H"	"GGT7"	"HKDC1"	"CD74"	"ELOVL6"	"ATP1B1"	"SGPL1"	"ADHFE1"	"GFPT1"	"ENO4"	"NOX4"	"PTGDS"	"CYP26B1"	"SPOCK2"	"CUBN"	"INPP4A"	"ALOX12B"	"ABHD14B"	"HMGCLL1"	"XYLT1"	"FAR1"	"VNN1"	"PLOD1"	"CTNS"	"ACLY"	"THNSL2"	"ABCA1"	"ALDH6A1"	"FUT10"	"NDST2"	"NPC1"	"ACACA"	"B4GALT5"	"ACSS2"	"IL4"	"NPR1"	"KDSR"	"CSGALNACT2"	"GPT2"	"ACOX2"	"CASK"	"CYP27B1"	"GK"
SLC3A1	"SHPK"	"ST3GAL1"	"CBS"	"SLC23A2"	"LMBRD1"	"NUDT16"	"ACOX3"	"ATP6V1A"	"PRKAA2"	"PLA2G3"	"IL4I1"	"PANK1"	"PER2"	"DHCR24"	"CEBPA"	"ABAT"	"ARSB"	"PLCE1"	"STAT5A"	"CSPG4"	"ACSBG1"	"PTGS2"	"IP6K1"	"PNPLA8"	"ASRGL1"	"ATP6V1B2"	"SORD"	"HSD17B7"	"SAMD8")
879	GO_THYMUS_DEVELOPMENT	0.520904833235367	0.755929134190367	0.283960937136425	0.957267687817305	27471	35	c("MAFB"	"HOXA3"	"SLC46A2"	"MAP2K1"	"SIX4"	"CRKL")
880	GO_NEGATIVE_REGULATION_OF_ADHERENS_JUNCTION_ORGANIZATION	0.29719910696164	0.57474153421991	-0.426955658879795	-1.1398010222981	14642	13	c("THBS1"	"MMP14"	"CORO1C"	"RCC2"	"ITGB1BP1"	"ARHGAP6"	"DLC1"	"BCAS3"	"SRC")
881	GO_HOMEOSTATIC_PROCESS	1.47547030616009e-05	0.000587032157846369	0.282457155334008	1.48530586267455	0	909	c("EDNRA"	"SLC6A12"	"SOX6"	"IGFBP5"	"SLC7A8"	"SLC9A9"	"SLC4A4"	"TRPC4"	"LIPG"	"ATP7B"	"KCNJ11"	"HTR2B"	"ADORA1"	"PRKCB"	"NOS1"	"PDE6B"	"CYBRD1"	"LPAR1"	"ESR1"	"GPAM"	"PRKAR2B"	"OPRL1"	"CYBB"	"SASH3"	"FGF21"	"CTSH"	"AQP1"	"ADCY9"	"AMPD3"	"SLC26A10"	"TEX15"	"ABCG5"	"SGK1"	"GNG3"	"SLC40A1"	"HERPUD1"	"FABP3"	"CIDEA"	"JPH4"	"SLC46A2"	"QSOX1"	"ERN1"
ADCY1	"KCNA1"	"F2RL1"	"TUB"	"RAB11FIP2"	"TLR4"	"NR1D2"	"SLC26A4"	"OGT"	"ATP1B2"	"NOX1"	"SLC4A11"	"MED13"	"VPS13C"	"HSPA1A"	"TMEM64"	"TNFSF11"	"JPH1"	"IRS1"	"SLC30A4"	"ADNP"	"MLXIPL"	"HIF1A"	"ACACB"	"HEPH"	"FOXO3"	"G6PC2"	"CLDN4"	"ATP2C1"	"LIPA"	"FOXO1"	"CCR9"	"GAA"	"BCL6"	"FGF7"	"ADRA2A"	"RORA"	"NCF1"	"ABCA12"	"ABCC2"	"GPCPD1"	"CNNM2"	"C1QTNF3"	"TGFBR3"	"GPR55"	"TXNDC11"	"EP300"	"NPHP4"	"VEGFA"	"HKDC1"
TPP1	"CYP26B1"	"RYR3"	"CUBN"	"ALOX12B"	"SFXN5"	"CCR7"	"INHA"	"GJA1"	"INSR"	"SLC39A14"	"TAP2"	"ABCA1"	"ATP1A1"	"NPC1"	"ACACA"	"ITPR1"	"NCF2"	"RPH3AL"	"ABL2"	"SLC4A3"	"SKIL"	"LCK"	"TMEM178"	"ACOX2"	"LRP6"	"PKD1"	"CYP27B1"	"SHANK3"	"SLC25A37"	"USH1G"	"GK"	"KL"	"SMG1"	"ACAD10"	"BBS10"	"PLN"	"WFS1"	"ACOX3"	"ATP6V1A"	"PRKAA2"	"RC3H1"	"JPH3"	"PTCH1"	"BBS1"	"STEAP3"	"CEBPA"	"PRKCE"	"CLCN6"	"PLCE1"
SLC9A6	"ANK3"	"DRD1"	"SPPL3"	"CCL7"	"IL1R1"	"CCDC47"	"JAK2"	"SOAT1"	"ERCC6"	"TNFRSF11A"	"CNNM4"	"IBTK"	"MTM1"	"WRN"	"RANBP2"	"CLN5"	"GATA2"	"ITPR3"	"LGR4"	"NXNL1"	"PIK3CB"	"SLC18A2"	"CD55"	"ACAD11"	"ABCB7"	"JAM3"	"XBP1"	"KCNH2"	"ATP13A3"	"ABCA4"	"LAMP2"	"XPR1"	"SLC39A10"	"SESN2"	"ATP6V0A4"	"ERO1LB"	"TXNDC16"	"ADRA1B"	"BBS2"	"CD40"	"RDH12"	"GIGYF2"	"WNT7B"	"SCARA5"	"DMD"	"CCR3"	"STIM2"	"ILDR2"	"PPP3CB"
SLC12A5	"PKD2"	"CD34"	"MRAP2"	"AQP3"	"TRIM24"	"VPS54")
882	GO_CEREBELLAR_CORTEX_MORPHOGENESIS	0.00214949651432998	0.0192751277348139	0.620476760216327	1.85026094612343	110	21	c("GLI1"	"LHX5"	"MAP2K1"	"ATP7A"	"SPTBN2"	"RORA"	"HERC1")
883	GO_POSITIVE_REGULATION_OF_CYTOPLASMIC_TRANSPORT	0.721341568021959	0.887173796225949	0.195540119755248	0.903522804174913	42046	218	c("EDNRA"	"TRPC3"	"PTPN5"	"P2RX3"	"ITGAX"	"ADCYAP1R1"	"TLR7"	"TLR4"	"CDH1"	"HAP1"	"ACSL3"	"EP300"	"SLC17A9"	"SEMA5A"	"CDKL2"	"UNC13B"	"HUWE1"	"PDPK1"	"KANK1"	"BMPR1A"	"RANBP3L"	"PTGS2"	"DRD1"	"SPPL3"	"UGCG"	"CNST"	"JAK2"	"CD27"	"TGFBR1"	"XBP1"	"SORL1"	"NEDD4"	"GREM1"	"ASPH"	"TMEM30A"	"PPP3CB"	"HSPA1L"	"PKD2"	"PPP3R1")
884	GO_MORPHOGENESIS_OF_AN_EPITHELIUM	0.00870793518903199	0.0558870703109519	0.285222705109146	1.36884174977063	523	303	c("EDNRA"	"IGFBP5"	"SALL1"	"CYP7B1"	"HOXB13"	"FOXD1"	"FRAS1"	"ESR1"	"WNT5A"	"CTSH"	"FREM2"	"IRX3"	"FGF1"	"ATP7A"	"NDRG4"	"CCDC40"	"FZD2"	"MTHFD1L"	"FMN1"	"TRIM71"	"KRT17"	"HIF1A"	"KDM6A"	"FZD1"	"FGF7"	"KIF26B"	"NOTCH4"	"LGR5"	"VEGFA"	"SOS1"	"TMEFF2"	"NRP1"	"FGFR2"	"SIX4"	"GJA1"	"SOX18"	"JAG2"	"STARD13"	"TBX3"	"DAG1"	"PRICKLE1"	"LRP6"
NPNT	"GREM1"	"DLG1"	"ADAM17"	"RDH10"	"ALDH1A2"	"WNT7B"	"B4GALT1"	"PKD2"	"DDR1"	"ARHGAP35"	"PLXNA1"	"WNT4"	"NPHP3"	"FZD6")
885	GO_OSTEOBLAST_DIFFERENTIATION	0.340895869691681	0.614111201480677	-0.245609795871382	-1.05314329322254	15235	100	c("TWIST1"	"LRRC17"	"TMSB4X"	"VCAN"	"TNC"	"CYR61"	"SNAI1"	"FHL2"	"CHRD"	"RPS15"	"RPS11"	"MYBBP1A"	"JUND"	"TMEM119"	"MEF2C"	"FBL"	"SPP1"	"GTPBP4"	"TPM4"	"HSPE1"	"ATP5B"	"ERH"	"JUNB"	"ASF1A"	"ITGA11"	"RRBP1"	"BCAP29")
886	GO_REGULATION_OF_STRIATED_MUSCLE_CELL_DIFFERENTIATION	0.371855943356008	0.637682877411318	0.279329367723064	1.04790239680029	20061	58	c("SHOX2"	"MYOG"	"MSX1"	"MYLK3"	"EP300"	"CYP26B1"	"MAML1"	"IL4"	"PRICKLE1"	"HDAC4"	"SMYD1"	"XBP1"	"GREM1")
887	GO_DEFENSE_RESPONSE_TO_VIRUS	0.164148504702055	0.401012295512271	-0.276162345577217	-1.17420963068887	7365	95	c("PYCARD"	"SPON2"	"PMAIP1"	"ISG15"	"POLR3G"	"POLR3H"	"IFIT1"	"UNC13D"	"FAM111A"	"IL10RB"	"BST2"	"IFITM2"	"CXCL10"	"EXOSC4"	"SAMHD1"	"AIMP1"	"ISG20"	"IRF1")
888	GO_SENSORY_PERCEPTION_OF_CHEMICAL_STIMULUS	0.390213658908813	0.652486408924704	0.32372911223492	1.04531991578318	20454	29	c("P2RX3"	"FZD2"	"WNT10B"	"ITPR3"	"PKD1L3"	"NAV2"	"RTP3"	"ADCY3"	"TAS1R3"	"GNAT2"	"B3GNT2"	"REEP2"	"UBR3")
889	GO_REGULATION_OF_RUFFLE_ASSEMBLY	0.858479771148345	0.961240957627326	-0.249566834301203	-0.707122192469706	42013	16	c("PFN1"	"HRAS"	"RHOG"	"CORO1C"	"EVL")
890	GO_CELLULAR_PIGMENTATION	0.919984702332894	0.979948699232445	-0.200047881254506	-0.702644244708006	43299	37	c("ARL6"	"BLOC1S1"	"RAB27B"	"RAB11A"	"DTNBP1"	"BLOC1S2"	"RAB32"	"TRAPPC6A"	"BBS5"	"SNAPIN"	"DCTN2")
891	GO_VACUOLAR_TRANSPORT	0.99593419224237	1	0.152082325718598	0.701037411470811	58053	213	c("PCDHGA3"	"ANXA8"	"DCLK1"	"DENND3"	"HOOK1"	"LYST"	"VPS13C"	"KIF16B"	"EPG5"	"ARL4C"	"SPAG9"	"RGP1"	"ABCA1"	"NPC1"	"LMTK2"	"VPS4B"	"TRAPPC8"	"FAM109B"	"RAB9B"	"ARSB"	"VPS35"	"TRAPPC10"	"STAM"	"MTM1"	"RAB6B"	"ALS2"	"SLC18A2"	"PIKFYVE"	"SNX33"	"SORL1"	"NEDD4")
892	GO_NEGATIVE_REGULATION_OF_CELL_CELL_ADHESION	0.64406855506332	0.840043202446755	-0.214040352678225	-0.917777571136063	28785	100	c("LGALS3"	"NRARP"	"FXYD5"	"ANXA1"	"ASS1"	"LGALS9"	"IL1RN"	"CDKN2A"	"PTPN6"	"HFE"	"CXCL12"	"MAD2L2"	"MAD1L1"	"TNFRSF14"	"GTPBP4"	"UBASH3B"	"HLX"	"IRF1"	"HMGB1")
893	GO_POSITIVE_REGULATION_OF_VIRAL_RELEASE_FROM_HOST_CELL	0.293870509437792	0.570916840107102	-0.428145218413286	-1.14297667097299	14478	13	c("CAV2"	"CHMP2A"	"CHMP4B")
894	GO_LEUKOCYTE_MEDIATED_CYTOTOXICITY	0.530309861464054	0.762105269226086	-0.328258069104175	-0.945607618053143	25876	17	c("TUBB4B"	"UNC13D"	"PTPN6"	"EMP2")
895	GO_POSITIVE_REGULATION_OF_VACUOLAR_TRANSPORT	0.987759665744718	1	0.182987867839681	0.490270241882657	50354	14	c("SORL1"	"ACTN2"	"MTMR2"	"DAB2"	"VPS11")
896	GO_POSITIVE_REGULATION_OF_LYASE_ACTIVITY	0.209364713940524	0.462832408516165	0.360074937937613	1.19741873948148	11003	33	c("EDNRA"	"NOS1"	"ADCY9"	"ADORA2A"	"ADCY2"	"ADCY1")
897	GO_ENTRAINMENT_OF_CIRCADIAN_CLOCK_BY_PHOTOPERIOD	0.936326748094106	0.986847211945024	-0.215924721224124	-0.62201079130437	45688	17	c("USP2"	"PPP1CA")
898	GO_SUPEROXIDE_METABOLIC_PROCESS	0.184147070738247	0.431284499678646	0.402278373146446	1.23991815130373	9545	24	c("CYBB"	"ATP7A"	"DUOX1"	"NOX1"	"NCF1"	"NOX4"	"NCF2")
899	GO_ORGANIC_HYDROXY_COMPOUND_METABOLIC_PROCESS	0.000495131209770589	0.0059550301425439	0.314467141449316	1.52017263248225	29	325	c("CHDH"	"CYP7B1"	"HTR2B"	"LRP2"	"ENPP2"	"DIO2"	"TPH2"	"VLDLR"	"HDC"	"MBOAT2"	"ENPP6"	"DHRS9"	"SLC45A2"	"SLC5A3"	"ATP7A"	"SLC44A5"	"GALR2"	"LPIN1"	"CLN8"	"ABHD3"	"IP6K3"	"DUOX1"	"PPIP5K2"	"LPIN2"	"PLB1"	"NPC1L1"	"GK5"	"ALOX15"	"HIF1A"	"CRYM"	"CELA3B"	"CDS1"	"HSD17B1"	"PNPLA6"	"LIPA"	"PFKFB2"	"FGF7"	"CEPT1"	"LSS"	"CACNA1H"	"CUBN"	"INPP4A"
DHCR24	"CEBPA"	"PLCE1"	"IP6K1"	"PNPLA8"	"SORD"	"HSD17B7"	"SAMD8"	"DRD1"	"SQLE"	"SOAT1"	"HSD17B3"	"SGMS1"	"SORL1"	"HMGCR"	"LPIN3"	"GBA2"	"RDH10"	"ALDH1A2"	"RDH12"	"RDH11"	"LDLR"	"CHKA"	"MSMO1"	"IMPAD1"	"ALDH1B1"	"MBTPS2"	"SLC44A1"	"PMEL"	"ERLIN2"	"LPCAT3"	"EPAS1"	"MTMR2"	"DGAT2"	"PRKAA1"	"PTEN"	"DDC"	"SCAP"	"MTMR7"	"SPHK1"	"MYO5A"	"STAR")
900	GO_TELOMERE_MAINTENANCE_VIA_TELOMERE_LENGTHENING	0.00477079444098735	0.0361228393422641	-0.572002775627723	-1.78705766721387	229	23	c("PCNA"	"NOP10"	"PINX1"	"NHP2"	"WRAP53"	"GAR1"	"CTC1"	"DNA2"	"RAD51"	"RTEL1"	"TERF1"	"DKC1")
901	GO_PHOTOTRANSDUCTION	0.151300508686054	0.384108720909983	0.406455768112547	1.27806931577166	7881	26	c("TRPC3"	"PDE6B"	"CDS1"	"RS1"	"RRH"	"ABCA4"	"GNGT2"	"RDH11")
902	GO_REGULATION_OF_LIGASE_ACTIVITY	2.27019909646076e-05	0.000587032157846369	-0.521220513436032	-2.2923205046699	0	117	c("ARRDC4"	"UBE2C"	"PLK1"	"CDKN2A"	"CDC20"	"ANAPC10"	"PSMA7"	"PSMB6"	"ARRDC3"	"UBE2S"	"PSMA2"	"CDK1"	"MAD2L1"	"UBE2N"	"PARK7"	"PSMB10"	"PSMC4"	"PSMD4"	"PSME2"	"PSMB4"	"PSMD9"	"UBA52"	"ANAPC11"	"PSMC3"	"MAD2L2"	"PSMB2"	"PSMB3"	"PSMA3"	"FBXO5"	"UBB"	"PSME1"	"PSMA5"	"PSMB7"	"PSMB5"	"CCNB1"	"UBE2E1"	"PSMD14"	"PSMB1"	"LCMT1"	"RPS27A"	"LIMK1"	"STUB1"
UBE2L3	"PSMC5"	"PSMD13"	"GEN1"	"MASTL"	"ANAPC16"	"CDC26"	"XRCC4"	"PSMC2"	"PSMD11"	"BUB1B"	"PSMD3"	"PSMC6"	"CDK2"	"PSMD1")
903	GO_REGULATION_OF_OXIDOREDUCTASE_ACTIVITY	0.444507733426806	0.699893639855475	-0.251032545996711	-1.00252943409651	20289	68	c("PARK2"	"EDN2"	"ENG"	"DHFR"	"HSP90AA1"	"FXN"	"PARK7"	"DDAH2"	"CALM2")
904	GO_SULFATE_TRANSPORT	0.0975396130265148	0.294646953190557	0.581173733905528	1.41576217284869	4899	10	c("SLC26A10"	"SLC26A2"	"SLC26A4"	"SLC13A4"	"SLC26A3")
905	GO_RESPONSE_TO_FOOD	0.617584998805637	0.82466591584164	0.359658186015253	0.876141548059955	31024	10	c("HSD11B2"	"DRD1")
906	GO_REGULATION_OF_PROTEIN_INSERTION_INTO_MITOCHONDRIAL_MEMBRANE_INVOLVED_IN_APOPTOTIC_SIGNALING_PATHWAY	0.0515748603699936	0.19848636246697	-0.466481782642533	-1.47366808259566	2483	24	c("PMAIP1"	"DYNLL1"	"E2F1"	"BAD"	"NMT1"	"PPP3CC"	"CASP8"	"YWHAH"	"SFN"	"BBC3"	"YWHAQ"	"BID"	"YWHAB")
907	GO_TELOMERE_ORGANIZATION	2.22143237959837e-05	0.000587032157846369	-0.578525691162745	-2.43625899699925	0	90	c("HIST1H3I"	"HIST1H3E"	"HIST1H3G"	"HIST1H4D"	"HIST1H3H"	"HIST1H3B"	"HIST1H3F"	"LIG1"	"RFC4"	"HIST1H3A"	"PRIM1"	"POLD1"	"HIST1H4H"	"PCNA"	"NOP10"	"HIST1H3C"	"HIST1H4I"	"PINX1"	"RFC2"	"RFC3"	"POLE"	"HIST1H3D"	"NHP2"	"FEN1"	"WRAP53"	"HIST4H4"	"RPA2"	"ERCC1"	"GAR1"	"CTC1"	"DNA2"	"POLE2"	"POLA2"	"RPA1"	"XRCC6"	"POLD2"	"RPA3"	"RAD51"	"H3F3A"	"NSMCE2"	"BRCA2"	"SLX1B"
HIST1H4J	"DKC1"	"POLA1")
908	GO_IMMUNE_SYSTEM_DEVELOPMENT	0.929530113203583	0.98347416847598	-0.167952742547058	-0.864063373561918	35389	406	c("CRIP2"	"PIR"	"INHBA"	"ANXA2"	"LRRC17"	"PTPRZ1"	"ANXA1"	"HHEX"	"LIG1"	"CAMK4"	"EXO1"	"CHD7"	"HMGB2"	"THPO"	"RRAS"	"NKAP"	"LGALS9"	"RPL22"	"MLF1"	"HES1"	"PLCL2"	"ATPIF1"	"TSPAN2"	"ADA"	"RPS14"	"POU1F1"	"FLI1"	"CD3D"	"BVES"	"FAM20C"	"CD248"	"TYRO3"	"CCNB2"	"RPS19"	"BCL3"	"EPHB3"	"LGALS1"	"POLQ"	"PTPN6"	"CD79A"	"EML1"	"ERCC1"
HMGB1	"GLRX5"	"SIX1"	"BAK1"	"JUNB"	"MFAP5"	"TCF3"	"B2M"	"TPD52"	"BRCA2"	"GLO1"	"RNF168"	"EFNA2")
909	GO_CAMP_BIOSYNTHETIC_PROCESS	0.0369372759501693	0.157832165342222	0.612448756905535	1.57051266492788	1864	12	c("ADCY9"	"ADORA2A"	"ADCY2"	"ADCY1"	"ADCY10"	"ADCY7"	"ADCY6"	"ADCY5"	"ADCY3")
910	GO_ALPHA_AMINO_ACID_CATABOLIC_PROCESS	0.0382220908536698	0.161982224593173	0.37485248755214	1.42844487223555	2068	63	c("NOS1"	"HDC"	"ALDH1L2"	"SDS"	"GLUL"	"CRYM"	"HOGA1"	"GAD2"	"THNSL2"	"ALDH6A1"	"GPT2"	"CBS"	"IL4I1"	"ASRGL1"	"GLS")
911	GO_CELLULAR_COMPONENT_MAINTENANCE	0.506398949915911	0.744544186641073	-0.329064855198514	-0.9632925412408	24690	18	c("CAMSAP3"	"ITPKA"	"MYOCD"	"PKP2")
912	GO_REGULATION_OF_CARDIAC_MUSCLE_CELL_CONTRACTION	0.740322177822178	0.896758156512586	-0.256111644933311	-0.817443668118387	35570	25	c("PDE4D"	"ATP1A2"	"SRI"	"KCNJ2"	"PKP2"	"CAMK2D")
913	GO_FC_GAMMA_RECEPTOR_SIGNALING_PATHWAY	0.837877175070058	0.952188213844865	-0.205141484384346	-0.800470635352618	38569	60	c("ACTB"	"HSP90AA1"	"BAIAP2"	"PAK1"	"MAPK3"	"LYN"	"ARPC3"	"ARPC1B"	"LIMK1"	"ARPC4"	"ELMO2"	"HSP90AB1"	"FCGRT"	"PTK2"	"BRK1"	"ACTG1"	"PLCG2"	"MYO1C"	"PLD2"	"ARPC2"	"WAS")
914	GO_RRNA_METABOLIC_PROCESS	2.41861365065544e-05	0.000587032157846369	-0.61284567308222	-2.9706241737092	0	234	c("LSM6"	"RPL35A"	"RPL35"	"RPP21"	"RPS23"	"RPL41"	"EXOSC8"	"RPP40"	"CHD7"	"RPL28"	"POP4"	"NOP56"	"PIN4"	"RPL22"	"RPL24"	"CDKN2A"	"RPL36"	"RPS27L"	"RPS16"	"RPL26"	"RPS17"	"NPM3"	"RPS21"	"NOP10"	"RPLP2"	"RPL23A"	"RPS14"	"RPL38"	"FAU"	"RPL37"	"RPS8"	"EBNA1BP2"	"RPL39"	"MRPS11"	"RPL36A"	"RPL3"	"RPP30"	"WDR18"	"RPL11"	"RPL31"	"RPLP1"	"RPS26"
RPS5	"RPS20"	"RPL27"	"EIF6"	"RPL14"	"RPS12"	"RPL27A"	"RPL12"	"RPL37A"	"PA2G4"	"EMG1"	"RPL21"	"ABT1"	"FCF1"	"RPL13A"	"RPL34"	"RRP36"	"RPL4"	"RPS25"	"WDR55"	"RPL18"	"RPS18"	"RPS24"	"RPL13"	"RPS29"	"UBA52"	"RPL15"	"EXOSC7"	"RPL8"	"GAR1"	"PELP1"	"RPL29"	"RPSA"	"RPL6"	"EXOSC4"	"RPS9"	"RPS27"	"NOP58"	"FBL"	"EXOSC9"	"RPL7A"	"RPP38"	"RPS6"	"RPS15A"	"UTP3"	"EXOSC2"	"RPS28"	"TFB1M"	"TBL3"	"RPS2"
RPS4X	"UTP23"	"RPS7"	"RPL18A"	"RPL9"	"RPF1"	"FRG1"	"RPS27A"	"RPL23"	"WDR46"	"NOC4L"	"RBFA"	"SUV39H1"	"EIF4A3"	"RRP1"	"RPL19"	"SART1"	"RIOK1"	"EXOSC1"	"RPF2"	"UTP20"	"DIMT1"	"SKIV2L2"	"UTP6"	"DCAF13"	"MRPS9"	"MPHOSPH10"	"BOP1"	"NSUN5"	"EXOSC5"	"RPL7"	"NGDN"	"GEMIN4"	"NOP14")
915	GO_RESPIRATORY_SYSTEM_PROCESS	0.67051266801475	0.855324305787269	0.334533767437003	0.83784499423375	33821	11	c("KDM6A"	"GAA"	"JAG2")
916	GO_NEUROTRANSMITTER_TRANSPORT	0.00501413073206309	0.037237529989395	0.403218571686987	1.61283467936104	274	82	c("SLC6A12"	"SLC6A14"	"APBA1"	"SNPH"	"SYTL5"	"SLC6A7"	"SLC18A1"	"SLC1A3"	"SV2B"	"SLC6A9"	"PPFIA4"	"CLN8"	"STX1B"	"GLUL"	"GAD2"	"RPH3AL"	"UNC13B"	"CASK"	"BRSK1"	"LIN7B"	"SLC6A6"	"SLC18A2"	"SYN1")
917	GO_REGULATION_OF_T_HELPER_CELL_DIFFERENTIATION	0.141940799152592	0.37051250716474	0.494729340362025	1.32550357698162	7235	14	c("IL12RB1"	"BCL6"	"TNFSF18"	"IL4"	"RC3H1"	"SOCS5")
918	GO_REGULATION_OF_VOLTAGE_GATED_CALCIUM_CHANNEL_ACTIVITY	0.194298713009263	0.445851291599242	-0.430601809101218	-1.24042754575625	9480	17	c("CACNA2D1"	"CALM2"	"S100A1"	"SRI"	"CACNB3"	"CALM3"	"CALM1")
919	GO_PH_REDUCTION	0.274114598329974	0.549938277188789	0.363402844710462	1.14269266553986	14279	26	c("CLCN3"	"ATP6V1A"	"ATP6V1B2"	"CLN5"	"ATP6V0A4"	"ATP6V0A2"	"ATP6V0A1"	"ATP6AP1"	"CLN3"	"ATP6V1H"	"ATP6V1D"	"ATP6V0D1")
920	GO_MONOSACCHARIDE_CATABOLIC_PROCESS	0.43827684415021	0.694461161709041	0.281971002269672	1.00825114982703	23236	46	c("FUT1"	"PGM5"	"ENO2"	"PFKFB3"	"PGAM2"	"FUT8"	"PFKFB2"	"FUT10")
921	GO_POSITIVE_REGULATION_OF_MRNA_METABOLIC_PROCESS	0.83049585018089	0.948642557123085	-0.218885478160862	-0.782785837907717	39024	40	c("SLC39A5"	"HSPA8"	"CCNB1"	"SF3B4"	"LEO1"	"NANOS1"	"RBMX"	"TRA2B"	"PRPF19"	"PAF1"	"ZFP36"	"ZC3H12A"	"BTG2"	"DAZAP1"	"POLR2G"	"ZC3HAV1"	"SNRNP70")
922	GO_RESPONSE_TO_FUNGICIDE	0.20889402022454	0.462715980571702	0.513426017175133	1.25072605877793	10493	10	c("GRIA4"	"HIF1A"	"KDM5B"	"STAR"	"GRIN1"	"KDM6B"	"GRIA3")
923	GO_REGULATION_OF_EPIDERMAL_GROWTH_FACTOR_ACTIVATED_RECEPTOR_ACTIVITY	0.0743891967840137	0.248444953914425	0.501830099205838	1.4376008605953	3811	18	c("ADORA1"	"ADRA2A"	"SOCS5"	"ERRFI1"	"ADAM17"	"SOCS4")
924	GO_PROTEIN_NEDDYLATION	0.626517217004948	0.831038440297765	-0.335233392511027	-0.874947914523706	31021	12	c("RBX1"	"NEDD8"	"DCUN1D5"	"UBE2M")
925	GO_POTASSIUM_ION_HOMEOSTASIS	0.554721713512222	0.781363806611179	0.379214425519313	0.923781319986603	27866	10	c("ATP1B2"	"ATP1B1"	"ATP1A1"	"KCNH2")
926	GO_HORMONE_TRANSPORT	0.776233927830776	0.917546791376882	0.23107490575959	0.810700991213011	41172	42	c("FOXD1"	"RAB11FIP2"	"CRYM"	"EIF2AK3"	"ABCC2"	"TBX3"	"SLC18A2"	"FZD4"	"ILDR2"	"MYO5A"	"SNX19"	"SLC16A10"	"TRPV4"	"TMF1"	"FFAR1")
927	GO_PROTEIN_CATABOLIC_PROCESS	0.999946125043773	1	-0.140716660981927	-0.735223773620521	37120	478	c("KLHDC8A"	"PARK2"	"USP43"	"UBE2C"	"PMAIP1"	"ISG15"	"RANBP1"	"FBXL7"	"USP50"	"UHRF1"	"PLK1"	"CDC20"	"ANAPC10"	"UCHL5"	"PSMA7"	"AURKB"	"PSMB6"	"RBX1"	"UBE2S"	"PSMA2"	"CDK1"	"NEDD8"	"GTSE1"	"MAD2L1"	"UBE2N"	"USP2"	"PSMB10"	"PTTG1"	"PSMC4"	"CHMP4B"	"PSMD4"	"PSME2"	"PSMB4"	"PSMD9"	"UBA52"	"ANAPC11"	"CCNF"	"PSMC3"	"USE1"	"CASP8"	"CDC34"	"UBE2A"
UBE2E1	"PSMD14"	"RBBP6"	"RNF181"	"FBXW4"	"PSMB1"	"RNF126"	"CAPN2"	"RPS27A"	"STUB1"	"PSMF1"	"USP13"	"RNF168"	"PSMA4"	"PSMA6"	"ANAPC4"	"PSMA1"	"UCHL1"	"TOR1A"	"LYPLA2"	"UBE2I"	"VPS36"	"PSMC1"	"PSMD7"	"SEC61B"	"UBXN1"	"GAN"	"VPS28"	"BUB3"	"PSMD8"	"CUL7"	"NSFL1C"	"RNF8"	"UBE2L3"	"PCNP"	"PSMC5"	"UBE2K"	"FBXO4"	"PSMD13"	"PRPF19"	"CTSZ"	"FBXO31"	"USP11"	"NFE2L2"	"ZNRF1"	"NDFIP1"	"FBXO6"	"UBXN4"	"ANAPC16"	"TNFAIP1"
AKT1	"ERCC8"	"PSMC2"	"UBE2G2"	"PSMD11"	"ACE"	"CHEK2"	"RBCK1"	"BUB1B"	"UBE3A"	"PSMD3"	"LYPLAL1"	"PSMC6"	"SMURF1"	"VPS25")
928	GO_POSITIVE_REGULATION_OF_INTRACELLULAR_STEROID_HORMONE_RECEPTOR_SIGNALING_PATHWAY	0.502240440452509	0.742669704874223	-0.390466712529464	-0.965147317788975	24994	10	c("FOXA1"	"PARK7"	"PAK1"	"BUD31")
929	GO_NEGATIVE_REGULATION_OF_MYOTUBE_DIFFERENTIATION	0.153927748199825	0.386816271016748	-0.478158807435407	-1.30333262001944	7545	14	c("BHLHE41"	"ANKRD2"	"MYOCD"	"CXCL10"	"HDAC3")
930	GO_INORGANIC_ANION_TRANSPORT	0.151409228052101	0.384108720909983	0.315753855922881	1.21987171613956	8229	68	c("ANO1"	"SLC26A10"	"SLC1A4"	"SLC26A2"	"CLCN3"	"GABRE"	"SLC26A4"	"SLC4A11"	"ANO4"	"CLCN5"	"SLC4A3"	"CLCN6"	"SLC37A1"	"CLCN1"	"SLC12A5"	"ENPP3"	"CLCN7"	"PCYOX1"	"SLC12A3"	"SLC12A4"	"SLC13A4"	"SLC37A3"	"SLC26A3"	"SLC4A2")
931	GO_CARBOHYDRATE_PHOSPHORYLATION	0.227948637889314	0.487457781760543	0.420300855485929	1.20404270790397	11680	18	c("PFKFB3"	"PFKFB2"	"HKDC1"	"GNPTAB"	"PFKFB4"	"XYLB")
932	GO_PROTEIN_IMPORT	0.112580962625592	0.320703979930379	-0.268194948511966	-1.20316603421873	4918	133	c("LMNA"	"TXNIP"	"F2R"	"RANBP1"	"HES1"	"HSP90AA1"	"NUP214"	"DNLZ"	"BCL3"	"TOMM7"	"TIMM50"	"TIMM10"	"TIMM22"	"PEX16"	"NDUFA13"	"MAPK3"	"TIMM17A"	"NOP58"	"POLA2"	"PHB2"	"IPO13"	"NUP85"	"MCM3AP"	"NFKBIA"	"TOMM22"	"KPNA2"	"TOMM40"	"RPL23"	"NUTF2"	"SEC61B"	"CLU"	"NUP35"	"NUP107"	"TPR"	"RAN"	"PAM16"	"SNUPN"	"TIMM17B"	"TIMM9"	"NUP50"	"IPO11"	"TIMM23"
933	GO_NUCLEOSIDE_BISPHOSPHATE_METABOLIC_PROCESS	0.418986026100012	0.68035837769436	0.329636893552921	1.02598837376816	21767	25	c("PANK3"	"SLC26A2"	"ACACB"	"ABHD14B"	"ACACA"	"PANK1"	"HMGCR")
934	GO_REGULATION_OF_INTRACELLULAR_STEROID_HORMONE_RECEPTOR_SIGNALING_PATHWAY	0.973189388800965	0.99707144906808	0.176403578215674	0.633451029244876	51652	47	c("CYP7B1"	"UFL1"	"NCOA2"	"EP300"	"DDX17"	"CLOCK"	"ARNTL"	"CNOT1"	"STRN3")
935	GO_MAMMARY_GLAND_EPITHELIAL_CELL_DIFFERENTIATION	0.951813194430691	0.992432460895561	0.22384389061759	0.574006659688394	48057	12	c("HIF1A"	"PTCH1")
936	GO_CELLULAR_RESPONSE_TO_GAMMA_RADIATION	0.209590561539094	0.462844429668896	-0.40907739276652	-1.21541572295171	10196	19	c("CRYAB"	"CYBA"	"GTF2H5"	"H2AFX"	"XRCC6"	"TMEM109"	"RAD51")
937	GO_REGULATION_OF_FIBROBLAST_MIGRATION	0.978788928667668	0.998215631880033	0.180650975064166	0.562272621028568	50851	25	c("HAS1"	"DDR2"	"PRKCE"	"RFFL"	"BRAF"	"PRR5L"	"WDPCP")
938	GO_REGENERATION	0.0571896539957688	0.211179270394225	-0.293491881559845	-1.29216411319839	2513	118	c("PTPRU"	"CDKN1A"	"TYMS"	"CCNE1"	"ANXA1"	"NINJ1"	"NR0B2"	"DHFR"	"TNC"	"GSTP1"	"CCND1"	"KLKB1"	"CCNA2"	"MKI67"	"CDK1"	"ENO3"	"TSPO"	"GPX1"	"NACA"	"HFE"	"CXCL12"	"NNMT"	"GSN"	"EZH2"	"EIF4A1"	"CCNB1"	"ADAM15"	"BAK1"	"CAST"	"ANXA3"	"MUSTN1"	"NCL")
939	GO_EXTRINSIC_APOPTOTIC_SIGNALING_PATHWAY	0.502408307556341	0.742669704874223	-0.239083382264946	-0.974898031868645	22738	76	c("INHBA"	"NGF"	"SIVA1"	"BOK"	"KRT18"	"KRT8"	"BAD"	"NDUFA13"	"CIB1"	"CASP8"	"TRAF2"	"TNFRSF12A"	"BAK1")
940	GO_REGULATION_OF_TRANSLATIONAL_ELONGATION	0.294466730077333	0.571836185517762	-0.369082597202685	-1.12589929918222	14240	21	c("LARS2"	"RPS5"	"EIF5A"	"SRP9"	"RPS9"	"EIF4A3"	"YRDC"	"IMP3"	"DTD1"	"VARS"	"AARSD1")
941	GO_CELL_MATRIX_ADHESION	0.998999745389736	1	0.139246501086703	0.565633397933468	54930	90	c("ITGA2"	"ITGB2"	"NID2"	"ITGAL"	"ITGB8"	"DAG1"	"PKD1"	"PDPK1"	"ACTN3"	"JAM3"	"NPNT"	"ADAMTS12"	"MSLN"	"DDR1"	"CD34"	"ACTN2"	"TRPM7"	"ITGA3"	"SNED1"	"ADAM9"	"TMEM8B"	"PIP5K1A"	"ECM2"	"ITGB3")
942	GO_PITUITARY_GLAND_DEVELOPMENT	0.0708276533592989	0.240348730268161	0.496783726356982	1.44325812643025	3636	19	c("SALL1"	"WNT5A"	"GLI1"	"CDH1"	"BMPR1A"	"NOG"	"GATA2"	"ALDH1A2"	"WNT4")
943	GO_MATING	0.00108837191223058	0.0114476041175565	0.650046022049872	1.91332997954899	55	20	c("EDNRA"	"MAPK8IP2"	"THRB"	"NCOA2"	"NCOA1"	"ABAT"	"DRD1"	"ACVR2A"	"PTEN"	"GRIN1"	"PPP1R1B")
944	GO_DEVELOPMENTAL_INDUCTION	0.284517439362575	0.560950625783125	0.406614486979868	1.14777237697596	14568	17	c("SALL1"	"FGF1"	"WNT2B"	"FRS2"	"HIPK1"	"WNT4")
945	GO_REGULATION_OF_TRANSFERASE_ACTIVITY	0.633013152061475	0.83344042592291	-0.178539584581931	-0.965937277273267	21417	742	c("PYCARD"	"FOXA2"	"PARK2"	"CDKN3"	"CDKN1A"	"ARRDC4"	"NGF"	"UBE2C"	"PSRC1"	"CCNE1"	"HHEX"	"DUSP10"	"PKIG"	"CKS2"	"DUSP2"	"F2R"	"RFC4"	"CHTF18"	"CHCHD10"	"HSPB1"	"PLK1"	"GSTP1"	"CDKN2A"	"CYR61"	"EPHA4"	"CDC20"	"MAP3K6"	"CCND1"	"ANAPC10"	"IQGAP3"	"PSMA7"	"AURKB"	"GADD45G"	"UNC119"	"PSMB6"	"PKMYT1"	"CDC25C"	"AVPI1"	"CCNA2"	"ARRDC3"	"PINX1"	"NRG1"
SERTAD1	"PARK7"	"TPX2"	"GPS2"	"PSMB10"	"CALM2"	"TESC"	"DBNDD2"	"PAK1"	"MIF"	"TRPT1"	"PSMC4"	"PTPN6"	"BAD"	"WRAP53"	"PSMD4"	"EMP2"	"CLSPN"	"PSME2"	"PSMB4"	"PSMD9"	"MYOCD"	"CXCL10"	"UBA52"	"CDC25B"	"DUSP7"	"ANAPC11"	"CSNK2B"	"MAPK3"	"CIB1"	"PSMC3"	"THBS1"	"MARCKS"	"PDE6G"	"CENPE"	"MAD2L2"	"CTC1"	"PIH1D1"	"LAMTOR2"	"PSMB2"	"LYN"	"CAMK2N2"	"PSMB3"	"PSMA3"	"CCNE2"	"FBXO5"	"STK11"	"SOD1"	"MAPK11"	"GTPBP4"
TRAF2	"PHPT1"	"PSME1"	"PSMA5"	"PSMB7"	"BLM"	"PSMB5"	"CCNB1"	"CDC6"	"CDKN2D"	"TRAF4"	"HMGB1"	"GNAI2"	"TRIM27"	"UBE2E1"	"PSMD14"	"CAMK1"	"BAK1"	"H2AFY"	"PSMB1"	"LCMT1"	"DTNBP1"	"RPS27A"	"LIMK1"	"STUB1"	"CALM3"	"PSMF1"	"CALM1"	"PSMA4"	"PSMA6"	"DUSP22"	"CCND2"	"ANAPC4"	"PSMA1"	"DUSP5"	"UCHL1"	"ANG"	"CCND3"	"CCNH"	"CDK7"	"UBE2I"	"AIDA"	"DCUN1D5"	"PSMC1"	"PTPN2"	"GPRC5A"	"PSMD7"	"SPRY1"	"CLU"	"DUSP14"
LMO4	"TELO2"	"RBL1"	"LAX1"	"TPR"	"MAP2K2"	"BCCIP"	"TARBP2"	"PIN1"	"RFC5"	"BUB3"	"PSMD8"	"ERP29"	"TRIB1"	"CDK4"	"INCA1"	"SFN"	"GRHL2"	"PPP2R3C"	"MAPKAPK5"	"TERF1"	"UBE2L3"	"PTK2"	"FLRT3"	"BAX"	"PSMC5"	"ILK")
946	GO_NEGATIVE_REGULATION_OF_ALCOHOL_BIOSYNTHETIC_PROCESS	0.842866716600307	0.953559320944688	0.269641116726243	0.707006635626964	42761	13	c("SNAI2"	"CYP27B1"	"WNT4"	"ERLIN2"	"SCAP"	"ERLIN1")
947	GO_CHROMOSOME_SEPARATION	0.28549864349387	0.561456511676397	-0.420538334580591	-1.14627467047456	13995	14	c("NCAPD2"	"TTK"	"ESPL1"	"TOP2A"	"PPP2R1A")
948	GO_GANGLIOSIDE_METABOLIC_PROCESS	0.0317110295839513	0.142164490391311	0.54847160453739	1.57121554076338	1624	18	c("ST8SIA2"	"B4GALNT1"	"ITGB8"	"ST3GAL1"	"NEU1"	"ST6GALNAC3"	"NEU3")
949	GO_TISSUE_HOMEOSTASIS	0.0761253150882247	0.252070220687434	0.306131019663497	1.28252538733461	4227	108	c("SASH3"	"CTSH"	"TEX15"	"CLN8"	"MAK"	"TUB"	"TLR4"	"TNFSF11"	"LIPA"	"FGF7"	"ABCA12"	"GPR55"	"NPHP4"	"VEGFA"	"NOX4"	"TPP1"	"CUBN"	"ACACA"	"USH1G"	"BBS10"	"BBS1"	"ERCC6"	"GATA2"	"NXNL1"	"ABCA4"	"BBS2"	"RDH12"	"GIGYF2"	"ILDR2"	"CD34"	"VPS54"	"PTH1R"	"NPHP3"	"EPAS1"	"CLRN1"	"TRAF6"	"CTSK"	"MUC13")
950	GO_GAMMA_AMINOBUTYRIC_ACID_SIGNALING_PATHWAY	0.605302969981686	0.814959023297092	0.36314368291246	0.884632356182831	30407	10	c("GABRE"	"GABBR1"	"PLCL1")
951	GO_POSITIVE_REGULATION_OF_STEROL_TRANSPORT	0.204598825831703	0.458560373845469	0.4532301868724	1.23751204042199	10454	15	c("LIPG"	"ABCA12"	"ABCA1"	"PTCH1"	"ABCB4"	"ABCG1"	"ABCA7"	"LRP1"	"APOE")
952	GO_ADAPTIVE_IMMUNE_RESPONSE_BASED_ON_SOMATIC_RECOMBINATION_OF_IMMUNE_RECEPTORS_BUILT_FROM_IMMUNOGLOBULIN_SUPERFAMILY_DOMAINS	0.689322309688201	0.866957573438702	-0.218603873334002	-0.887406885450261	31348	74	c("RFTN1"	"KLHL6"	"EXO1"	"HRAS"	"IL18"	"UNC13D"	"BCL3"	"EMP2"	"ERCC1"	"C1QBP"	"MEF2C")
953	GO_CELL_CYCLE_ARREST	0.935860578897559	0.986635037819552	0.17862306510722	0.766169541942359	52410	126	c("MAGI2"	"PLAGL1"	"RRAGD"	"MAP2K1"	"ERN1"	"APC"	"RRAGB"	"CDC14A"	"INHA"	"WNT10B"	"VASH1"	"SKIL"	"PKD1"	"UHMK1"	"PRKAA2"	"DHCR24"	"HBP1"	"GAS1"	"TGFBR1"	"CAB39"	"PKD2"	"MACF1"	"RPTOR"	"PRKAA1"	"NOTCH2"	"CUL5"	"ZBTB49"	"WDR6")
954	GO_APOPTOTIC_CELL_CLEARANCE	0.916925433693537	0.979451374136662	-0.21553753648861	-0.665779657356689	44292	22	c("PEAR1"	"TYRO3"	"THBS1"	"HMGB1")
955	GO_MODIFICATION_OF_MORPHOLOGY_OR_PHYSIOLOGY_OF_OTHER_ORGANISM	0.197319174862912	0.450337184063662	-0.298605180098552	-1.16895260035017	9067	61	c("PARK2"	"TYMS"	"CAV2"	"SMARCB1"	"PABPN1"	"CFL1"	"BAD"	"CASP8"	"SMARCA4"	"KPNA2"	"HMGA2"	"PPIB"	"SUGT1")
956	GO_RIBOSOME_ASSEMBLY	2.13101478924264e-05	0.000587032157846369	-0.604940250708537	-2.24500636940845	0	47	c("RPL24"	"RPS27L"	"RPS17"	"RPL23A"	"RPS14"	"RPL38"	"MRPS11"	"RPL3"	"RPL11"	"MRPL20"	"MRTO4"	"RPS15"	"RPS10"	"RPS19"	"RPS5"	"EIF6"	"RPL12"	"ABT1"	"MRPL11"	"C1QBP"	"RPSA"	"RPL6"	"RPS27"	"PPAN"	"RPF1"	"RPF2"	"MRPS7"	"ERAL1"	"BRIX1"	"SBDS"	"MPV17L2")
957	GO_NEGATIVE_REGULATION_OF_ACTIN_FILAMENT_DEPOLYMERIZATION	0.835036404456661	0.950690683816753	-0.231112224246695	-0.758671217938126	39796	28	c("LMOD1"	"TWF2"	"SPTAN1"	"GSN"	"CAPZB"	"TRIOBP")
958	GO_DNA_LIGATION_INVOLVED_IN_DNA_REPAIR	0.337684873186578	0.612059235957674	-0.434727626478549	-1.10426551399384	16735	11	c("LIG1"	"HMGB2"	"XRCC1"	"HMGB1"	"XRCC4"	"PARP1"	"PARP2")
959	GO_REGULATION_OF_CELL_JUNCTION_ASSEMBLY	0.925135771348075	0.982002005116504	0.191156117245073	0.717120992529314	49911	58	c("FMN1"	"PRKCH"	"SNAI2"	"VEGFA"	"GJA1"	"TEK"	"KDR"	"GREM1"	"RAPGEF2"	"MACF1"	"WNT4"	"PTEN"	"ROCK2"	"IKBKB"	"CLASP2"	"FZD5"	"LIMS1"	"WDPCP"	"EFNA5")
960	GO_HYPEROSMOTIC_RESPONSE	0.012271519765275	0.071671225362768	0.682591860070673	1.70956187008122	618	11	c("SLC6A12"	"AQP1"	"PDPK1"	"ERRFI1"	"RCSD1")
961	GO_REGULATION_OF_SMAD_PROTEIN_IMPORT_INTO_NUCLEUS	0.804024479610228	0.932042121491225	0.287399744070457	0.736984005388883	40595	12	c("BMPR1A"	"TGFBR1"	"SMAD4"	"WWTR1"	"DAB2")
962	GO_ARTERY_DEVELOPMENT	0.279994810105466	0.557710313701933	0.29627123938432	1.11145972363931	15105	58	c("LRP2"	"NOTCH3"	"PRRX1"	"BMPR2"	"PDGFRB"	"VEGFA"	"NRP1"	"PRICKLE1"	"ZMIZ1"	"TGFBR1"	"PTGER4"	"PKD2"	"NDST1"	"HOXA1"	"AP2B1"	"NPRL3"	"JAG1"	"HEY1")
963	GO_PROTEIN_DEALKYLATION	0.198675751626439	0.451438694678062	0.392462888271289	1.22153305160051	10321	25	c("KDM6A"	"KDM5B"	"KDM4C"	"PHF8"	"JMJD1C"	"KDM3A"	"KDM2A"	"KDM4B"	"KDM4A"	"KDM5C"	"KDM3B"	"KDM6B"	"ARID5B")
964	GO_NEGATIVE_REGULATION_OF_DENDRITE_MORPHOGENESIS	0.23801957668844	0.501094270991339	0.44855422750171	1.20178890661441	12133	14	c("TLX2"	"DNM3"	"NLGN3"	"RAPGEF2"	"PTEN"	"EFNA1")
965	GO_NEGATIVE_REGULATION_OF_TYPE_I_INTERFERON_PRODUCTION	0.427311004379747	0.685733123700879	-0.291916431622126	-1.01238381626101	20195	35	c("PYCARD"	"ISG15"	"UBA52"	"UBB"	"RPS27A"	"NMI"	"PIN1"	"TRAIP"	"RELB"	"UBA7"	"IRF3")
966	GO_EXTRACELLULAR_MATRIX_ASSEMBLY	0.0054992707060354	0.0401351797682238	0.682821425875241	1.79037709420329	278	13	c("HAS1"	"HAS3"	"ATP7A"	"MFAP4")
967	GO_POSTREPLICATION_REPAIR	0.000192320020514136	0.0026374506648089	-0.538545135857871	-2.00725222528124	8	48	c("USP43"	"ISG15"	"RFC4"	"POLD1"	"PCNA"	"RFC2"	"RFC3"	"UBE2N"	"NSMCE1"	"RPA2"	"UBA52"	"UBE2V2"	"MAD2L2"	"UBE2A"	"POLE2"	"UBB"	"RPA1"	"POLD2"	"RPA3"	"RPS27A"	"UBE2V1"	"RFC5"	"POLD3"	"POLD4"	"DTL"	"UBA7")
968	GO_SKELETAL_SYSTEM_DEVELOPMENT	0.00588817417120237	0.0417925522472059	0.285598572734455	1.38122485705514	356	326	c("SOX6"	"LUM"	"SHOX2"	"CMKLR1"	"HAPLN4"	"FGFR3"	"ESR1"	"OSR2"	"WNT5A"	"MSX1"	"PRRX1"	"CDH11"	"CHAD"	"HOXA3"	"ATP7A"	"CHST11"	"NPR2"	"DLX2"	"EXTL1"	"WNT2B"	"ADAMTS4"	"PDGFRA"	"MTHFD1L"	"FMN1"	"ETS2"	"SNAI2"	"RARB"	"BMPR2"	"HIF1A"	"HSD17B1"	"ITGB8"	"IGFBP4"	"MBTD1"	"EIF2AK3"	"EP300"	"IFT80"	"SATB2"	"SGPL1"	"CYP26B1"	"FGFR2"	"SIX4"	"INHA"
BMP7	"FBN1"	"DEAF1"	"TIPARP"	"AEBP1"	"TGFBR1"	"HOXC6"	"DLG1"	"RDH10"	"BBS2"	"COL11A2"	"SLC38A10"	"WNT7B"	"TLL1"	"PLEKHA1"	"PTGER4"	"MMP13"	"ACVR2A"	"IMPAD1"	"TAPT1"	"TRPS1"	"NDST1"	"PTH1R"	"ZEB1"	"PEX7")
969	GO_ORGANOPHOSPHATE_METABOLIC_PROCESS	0.276632851786181	0.553436346176511	-0.193706484691385	-1.04185809870477	9516	686	c("PDE3A"	"AGPAT4"	"ACOT7"	"MBOAT1"	"FGF5"	"TYMS"	"PDE4D"	"DUT"	"PDE10A"	"PLCB1"	"MTHFD2L"	"FABP5"	"DCTPP1"	"DPM3"	"ETNK2"	"BTC"	"DHFR"	"RRM2"	"CHCHD10"	"PLCB4"	"PTPMT1"	"ATP5E"	"COX7C"	"NDUFB7"	"TK1"	"UQCRB"	"MUTYH"	"NDUFS6"	"NDUFA5"	"FXN"	"ADA"	"NME4"	"UCK2"	"NME2"	"NDUFA2"	"TPK1"	"HINT1"	"LCAT"	"IMPA2"	"NRG1"	"NDUFC1"	"UPP2"
NDUFS8	"GALK1"	"NME3"	"NDUFB2"	"UMPS"	"ATP1A2"	"ATP5J2"	"NDUFS5"	"ALDH1A1"	"AGPAT3"	"DPM2"	"NDUFV3"	"ATP5D"	"GPX1"	"NDUFS7"	"NME1"	"ALDH5A1"	"BAD"	"CYCS"	"UQCRFS1"	"MOCS2"	"NDUFB10"	"PGLS"	"COX7B"	"NDUFS4"	"GMPR"	"DTYMK"	"SCP2"	"PRDX5"	"ATP5G3"	"NDUFA13"	"UQCR11"	"MCCC2"	"NDUFA8"	"IMPDH2"	"SAMHD1"	"PRPSAP2"	"ATP5O"	"PGAP2"	"ENO1"	"INPP5J"	"ATP5G2"	"APRT"	"NDUFAB1"	"PDE6A"	"ATP5L"	"RNASEH2B"	"COX6B1"	"HSPA8"	"LDHA"
NTHL1	"NDUFA4"	"UQCR10"	"ATP5B"	"UQCRQ"	"ITPA"	"UQCRH"	"RRM1"	"GPD1"	"ERH"	"NDUFC2"	"GDE1"	"ADSL"	"NT5C"	"COX6C"	"DCXR"	"NDUFB5"	"CALM3"	"SUCLG1"	"CALM1"	"NDUFV1"	"NDUFA6"	"AK2"	"ATP5C1"	"DCAKD"	"TKT"	"COX5A"	"STOML2"	"TAMM41"	"PGP"	"NDUFB9"	"AKR1A1"	"NDUFB11"	"NME7"	"PGK1"	"MDH2"	"COX8A"	"TPI1"	"REXO2"	"KARS"	"IMPDH1"	"SLC25A25"	"SURF1"	"HAAO"	"LDHB"	"ENTPD2"	"ATP5G1"	"DERA"	"ATP5S"	"ALG5"
ADK	"NDUFB8"	"NUDT5"	"NFS1"	"NMNAT1"	"CAT"	"HDDC3"	"GART"	"GUK1"	"GMPS"	"ATP5H"	"AGPAT2"	"PDE8A"	"COX10"	"COX7A2L"	"PANK2"	"IDH3G"	"NDUFB6"	"NT5C2"	"NUDT4"	"TALDO1"	"NDUFB3"	"NDUFA7"	"PHEX"	"FLAD1"	"NDUFA10"	"CACNB4"	"PAICS"	"IDH3B"	"NDUFAF1"	"PDE8B"	"SGMS2")
970	GO_CARDIAC_MYOFIBRIL_ASSEMBLY	0.0784298191756947	0.256233471080678	0.566290051711238	1.45214711958724	3959	12	c("MYLK3"	"PDGFRA"	"PDGFRB"	"NEBL"	"MEF2A"	"TTN"	"OBSL1")
971	GO_REGULATION_OF_HEART_CONTRACTION	0.0705558091359152	0.23960113708756	0.285481914613758	1.26354462288894	4018	156	c("KCNJ11"	"KCND2"	"CORIN"	"ADORA1"	"NOS1"	"SCN3B"	"HCN4"	"THRB"	"CACNG7"	"NPR2"	"SLC8A2"	"CACNA1G"	"ATP1B2"	"DSP"	"GAA"	"CACNA1D"	"GNAO1"	"KCNIP4"	"KCNJ4"	"CACNA1H"	"ATP1B1"	"ATP2A2"	"RYR3"	"CACNA1S"	"GJA1"	"ATP1A1"	"ITPR1"	"NPR1"	"KCND1"	"KCNK1"	"NOS1AP"	"GPD1L"	"HDAC4"	"PLN"	"DSG2"	"JAK2"	"ITPR3"	"MEF2A"	"SCN2B"	"KCNH2"	"ADRA1B"	"ASPH")
972	GO_CELLULAR_AMINO_ACID_BIOSYNTHETIC_PROCESS	0.402796638162	0.664514397024534	0.264235100845286	1.02657915029221	21949	70	c("BCAT1"	"PADI4"	"NAALAD2"	"SLC1A3"	"MTHFD1L"	"GLUL"	"PLOD1"	"THNSL2"	"GPT2"	"CBS"	"ABAT"	"GGT1"	"GLS")
973	GO_CRANIAL_NERVE_MORPHOGENESIS	0.588919182083739	0.803841831329214	0.312288162772896	0.907260855775454	30240	19	c("HOXA3"	"PLXNA4"	"PLXNA3"	"NRP1"	"CHRNB2"	"EPHB2")
974	GO_ACTIVATION_OF_JUN_KINASE_ACTIVITY	0.00372542651357393	0.0299645464733654	0.553172259902792	1.77021302330931	194	28	c("WNT5A"	"ERN1"	"TNFSF11"	"MAP3K2"	"SPAG9"	"MDFIC"	"MAP2K7"	"MAP3K9"	"ERCC6"	"MAP3K5"	"MAP4K5"	"SYK")
975	GO_FIBRIL_ORGANIZATION	0.561285836980083	0.787231096824869	-0.332181766627138	-0.923991192542115	27447	15	c("FKBP1A"	"GSN"	"MFAP5"	"HSP90AB1"	"ILK"	"CST3"	"RIPK1"	"LTBP2"	"B4GALT7"	"COL5A1")
976	GO_LONG_CHAIN_FATTY_ACID_METABOLIC_PROCESS	0.249763691965527	0.517216661001218	0.304943762673199	1.13672223400712	13475	56	c("MGLL"	"ALOX15"	"PTGES"	"ACSL3"	"ELOVL3"	"ELOVL6"	"PTGDS"	"ALOX12B"	"ACSBG1"	"PTGS2"	"PNPLA8"	"ACSL4"	"ELOVL5"	"PLP1"	"SLC27A3"	"FADS2"	"ALOXE3"	"ACOT2"	"SPHK1"	"MYO5A"	"ACOT4"	"DAGLB"	"ACOX1"	"FADS1")
977	GO_MONOVALENT_INORGANIC_CATION_TRANSPORT	0.000219698506050159	0.00296912312391625	0.340810294933101	1.60597631654099	12	257	c("EDNRA"	"SLC9A9"	"ABCC8"	"SLC4A4"	"RHD"	"KCNJ11"	"KCND2"	"SLC10A5"	"KCNC3"	"SCN3B"	"KCNK18"	"SLC13A3"	"SLC2A10"	"HCN4"	"AQP1"	"SLC18A1"	"SLC47A1"	"SCN4A"	"SGK1"	"KCNH6"	"SLC5A3"	"SLC44A5"	"SLC38A2"	"SLC8A2"	"KCNK4"	"KCNAB2"	"KCNA1"	"SLC36A1"	"ATP1B2"	"NOX1"	"SLC4A11"	"ACACB"	"SLC38A7"	"KCNIP4"	"KCNJ4"	"ATP1B1"	"SLC35A5"	"SLC33A1"	"SLC17A5"	"ATP1A1"	"ACACA"	"SLC10A2"
ATP6V1B2	"SLC9A6"	"DRD1"	"MTMR6"	"TMCO3"	"TRAPPC10"	"CNNM4"	"SLC5A6"	"SLC18A2"	"SCN2B"	"SLC23A1"	"KCNH2"	"SLC10A7"	"ATP6V0A4"	"KCNU1"	"HVCN1"	"KCNQ5"	"SLC5A8"	"SLC38A10"	"SYK"	"SLC11A2"	"SLC12A5"	"PKD2")
978	GO_RELAXATION_OF_CARDIAC_MUSCLE	0.677229605276188	0.859500330607786	0.326178367175867	0.836424681900706	34193	12	c("ATP1B1"	"ATP2A2"	"ATP1A1"	"PLN")
979	GO_POSITIVE_REGULATION_OF_BEHAVIOR	0.563559996815033	0.787493364951334	0.376147304637834	0.916309692364393	28310	10	c("NR2C2"	"GJA1"	"DRD1"	"PTGER4")
980	GO_CALCIUM_MEDIATED_SIGNALING_USING_INTRACELLULAR_CALCIUM_SOURCE	0.359434966945968	0.628313018935743	-0.440224861788653	-1.08813845315247	17887	10	c("FIS1"	"VCAM1"	"PTGFR"	"NTRK2"	"TMEM110"	"PRKACA"	"BCAP31")
981	GO_NEURAL_TUBE_DEVELOPMENT	0.958134633588741	0.99405666403795	0.173624282828768	0.740320610208017	53644	121	c("WNT5A"	"CECR2"	"PLXNA2"	"FZD2"	"MTHFD1L"	"TRIM71"	"HIF1A"	"KDM6A"	"FZD1"	"PRICKLE1"	"LRP6"	"PKD1"	"PTCH1"	"NOG"	"DEAF1"	"FZD3"	"ZFP36L1"	"ALDH1A2"	"ATP6AP2"	"PKD2"	"ARHGAP35")
982	GO_POLYSACCHARIDE_METABOLIC_PROCESS	0.227861451356252	0.487457781760543	0.303964570867033	1.15141514083993	12314	61	c("CHIT1"	"CHST1"	"PPP1R3A"	"HAS1"	"PGM5"	"HAS3"	"GAA")
983	GO_REGULATION_OF_INTRACELLULAR_SIGNAL_TRANSDUCTION	0.0206651872164191	0.104623339937818	0.220349885868853	1.18086959097253	1461	1251	c("EDNRA"	"IGFBP5"	"DAB1"	"ALK"	"PTPN5"	"MAPK8IP2"	"RELN"	"NDRG2"	"MAGI2"	"HTR2B"	"P2RX3"	"ADORA1"	"PRKCB"	"CMKLR1"	"NOS1"	"FGFR3"	"LPAR1"	"ESR1"	"RAP1GAP2"	"FGF16"	"WNT5A"	"MSX1"	"NYX"	"FPR1"	"FGF21"	"DUSP26"	"TAF4B"	"GNG3"	"CHAD"	"HERPUD1"	"JPH4"	"RRAGD"	"MAP2K1"	"FGF1"	"ERN1"	"FNIP1"	"CHD5"	"ARHGEF9"	"FLRT1"	"RALGAPA2"	"LRRC4"	"NDRG4"
ARHGEF3	"OGT"	"TNFSF15"	"MCF2L"	"NOX1"	"SOCS2"	"ARHGAP40"	"SNAI2"	"TNIK"	"PIK3R5"	"ALOX15"	"HSPA1A"	"TNFSF11"	"JPH1"	"ARHGEF4"	"IRS1"	"HAP1"	"HIF1A"	"NFAT5"	"CRLF1"	"SOS2"	"HYOU1"	"FZD7"	"ATP2C1"	"RRAGB"	"FOXO1"	"RTN4RL2"	"CDON"	"BCL6"	"LRRC4B"	"TAB2"	"FGF7"	"ADRA2A"	"RORA"	"IGFBP4"	"EIF2AK3"	"MDM4"	"MAP3K2"	"DDX60"	"PDGFRB"	"C1QTNF3"	"RHOQ"	"GPR55"	"EP300"	"ARHGAP5"	"VEGFA"	"CD74"	"CD300A"	"SOS1"	"NRP1"
KAT6A	"FGFR2"	"TSPYL5"	"VNN1"	"MDFIC"	"DENND4B"	"INHA"	"SRGAP1"	"SEMA5A"	"PLA2R1"	"GJA1"	"SLC7A3"	"INSR"	"PAQR3"	"CDK12"	"LRRC66"	"CRKL"	"TNFSF18"	"ABCA1"	"STARD13"	"KISS1R"	"TNFAIP8L3"	"FGF9"	"IL11"	"ITPR1"	"RASGRF1"	"IL4"	"CHUK"	"DAG1"	"PHLPP1"	"WWC2"	"SKIL"	"LCK"	"MYO9A"	"KIDINS220"	"RICTOR"	"PTK6"	"OSBPL8"	"PDPK1"	"SOCS7"	"ERBB3"	"CNTF"	"SYVN1"	"ARHGAP12"	"NOS1AP"	"KL"	"GPD1L"	"RHOF"	"TNFRSF18"	"TNFRSF19"
WFS1	"MAP2K7"	"PRKAA2"	"TEK"	"PUM2"	"RC3H1"	"JPH3"	"ARAP3"	"FRS2"	"KANK1"	"FLCN"	"NBR1"	"WDR59"	"FBXW11"	"MAP3K9"	"PJA2"	"AKAP11"	"BMP7"	"PRKCE"	"KDR"	"ARFGEF1"	"PLCE1"	"KLF4"	"MALT1"	"CSPG4"	"ACTN3"	"PTGS2"	"WLS"	"AXL"	"DUSP6"	"MST1R"	"CYLD"	"SCAI"	"STAT3"	"ARFGEF2"	"SYDE2"	"RASGRF2"	"SPPL3"	"CCL7"	"SOCS5"	"MAP3K7"	"RALGAPB"	"SEZ6L"	"JAK2"	"ERCC6"	"TNFRSF11A"	"WWC1"	"PLEKHG6"	"MTM1"	"ARHGEF12"
ABR	"MAP3K5"	"FBXO8"	"CD27"	"ALS2"	"ASH1L"	"ERRFI1"	"FZD4"	"TGFBR1"	"TAB3"	"XBP1"	"SORL1"	"HMGCR"	"NPNT"	"PRKD1"	"ARHGAP29"	"HIPK1"	"NEDD4"	"ARHGAP9"	"RASA2"	"ARHGAP32"	"GREM1"	"DLG1"	"RFFL"	"MAP4K5"	"ADRA1B"	"ASPH"	"FBXL2"	"VAV3"	"RAPGEF2"	"GP1BA"	"TREM2"	"AMOT"	"RANBP9"	"BIRC2"	"TNFSF10"	"HIPK3"	"ARHGAP28"	"CD40"	"ATP6AP2"	"DMD"	"PTPRR"	"SYK"	"PLEKHA1"	"PTGER4"	"DSTYK"	"DUSP4"	"ITSN1"	"ARHGAP22"	"PKD2")
984	GO_CYCLIC_NUCLEOTIDE_METABOLIC_PROCESS	0.121803601149947	0.336062279968014	0.383478338990204	1.3016235271576	6439	36	c("HTR2B"	"AQP1"	"ADCY9"	"NPR2"	"ADORA2A"	"ADCY2"	"ADCY1"	"RORA"	"NPR1"	"NPPB"	"ADCY10"	"AMPD2"	"ADCY7"	"ADCY6")
985	GO_POSITIVE_REGULATION_OF_T_CELL_PROLIFERATION	0.518256839249378	0.754108308504025	0.267355038739156	0.960050392266214	27506	47	c("GPAM"	"SASH3"	"IL12RB1"	"CD244"	"PNP"	"TNFSF9"	"VTCN1"	"CD274"	"IL4"	"CD46")
986	GO_MULTICELLULAR_ORGANISMAL_MOVEMENT	0.231756474122523	0.492204590313208	0.358935137835091	1.17746695560468	12188	31	c("ATP8A2"	"CLN8"	"GAA"	"TNNI1"	"ITPR1"	"CHUK"	"MYH14"	"GIGYF2"	"RCSD1"	"VPS54")
987	GO_VASCULAR_SMOOTH_MUSCLE_CELL_DIFFERENTIATION	0.710109108445355	0.880111235713798	-0.326875553734191	-0.807964043576531	35339	10	c("HES1"	"MYOCD")
988	GO_POSITIVE_REGULATION_OF_BIOSYNTHETIC_PROCESS	0.251852580958139	0.520614783848106	0.195116894864026	1.04802633083233	17910	1308	c("EDNRA"	"SOX6"	"LUM"	"SALL1"	"ALK"	"SHOX2"	"GLIS3"	"OPRD1"	"RELN"	"HTR2B"	"MYOG"	"PRKCB"	"NOTCH3"	"NOS1"	"TXK"	"FOXD1"	"ESR1"	"OSR2"	"GPAM"	"WNT5A"	"MSX1"	"GLI1"	"PLAGL1"	"FGF21"	"MAFB"	"TRIM31"	"CD244"	"THRB"	"ADCY9"	"PRRX1"	"ZIC2"	"ADCYAP1R1"	"PIWIL2"	"EBF4"	"SLC40A1"	"CAMKK2"	"NRIP1"	"LHX5"	"FABP3"	"FGF1"	"HAS3"	"PPARA"
MITF	"TRIM14"	"ADCY1"	"AKNA"	"F2RL1"	"PARM1"	"FZD2"	"POU4F1"	"PRKCH"	"TLR4"	"NR1D2"	"CPEB3"	"LPIN2"	"OGT"	"MEF2B"	"HSD17B13"	"NOX1"	"CDH1"	"KRT17"	"ARNT2"	"ETS2"	"RARB"	"NR2C2"	"MED13"	"HSPA1A"	"TNFSF11"	"BMPR2"	"IRS1"	"ADNP"	"MLXIPL"	"HIF1A"	"NFAT5"	"AFAP1L2"	"FOXO3"	"FOXJ1"	"FZD7"	"FOXO1"	"NR3C1"	"RERE"	"CDON"	"FZD1"	"TAB2"	"FGF7"	"RORA"	"ACSL3"	"EIF2AK3"	"MAP3K2"	"PDGFRB"	"NOTCH4"	"RHOQ"
SATB2	"TNKS"	"HOXC13"	"NOX4"	"ABHD14B"	"CCR7"	"KAT6A"	"ZBTB38"	"FGFR2"	"SIX4"	"MDFIC"	"BTBD8"	"WNT10B"	"TEF"	"SOX18"	"INSR"	"TNFSF18"	"FOSL2"	"ASXL2"	"MAML1"	"ABCA1"	"EPM2AIP1"	"KAT6B"	"IL11"	"FOXL2"	"LBP"	"IL4"	"NPR1"	"TBX3"	"CHUK"	"TCF4"	"CEBPE"	"DDR2"	"PROX2"	"NCOA1"	"NLRC5"	"HMBOX1"	"CASK"	"LRP6"	"PKD1"	"SMARCA1"	"NOS1AP"	"HDAC4"	"UHMK1"	"RORC"	"ATF6"	"DYRK2"	"WFS1"	"MAP2K7"	"SETD7"
FBXW11	"NOG"	"TET3"	"BMP7"	"KDR"	"ARFGEF1"	"SIX6"	"TRIM52"	"GRHL1"	"KLF4"	"MALT1"	"PTGS2"	"MAFG"	"TFDP2"	"DEAF1"	"STAT3"	"DRD1"	"TBR1"	"HINFP"	"MAP3K7"	"SP1"	"JAK2"	"SOAT1"	"ERCC6"	"TNFRSF11A"	"NR1I3"	"RFX3"	"SERTAD2"	"ZMIZ1"	"NPAT"	"CARD14"	"GATA2"	"PHF8"	"LGR4"	"CRX"	"ASH1L"	"CRTC1"	"MEF2A"	"ATXN7"	"AHI1"	"FZD4"	"TGFBR1"	"TAB3"	"XBP1"	"ATF2"	"WNT6"	"NPNT"	"NCOA3"	"MZF1"	"PRKD1"
DYRK1B	"WAC"	"CLOCK"	"ASPH"	"MYSM1"	"HSPA5"	"YES1"	"BACH1"	"SETX"	"CSRNP3"	"TNKS2"	"CD40"	"FMR1"	"PPP3CB"	"GPBP1L1"	"CD276"	"LDLR"	"SYK"	"PTGER4"	"IKZF2"	"PKD2"	"CITED2"	"PPP3R1"	"TRIM15"	"ACVR2A"	"IKBKG"	"MRAP2"	"TRIM24"	"CREBL2"	"TET1"	"GALR3"	"KDM3A"	"TRPS1"	"ELF4"	"MBTPS2"	"PTH1R"	"ZEB1"	"DHX33"	"REL"	"NFYA"	"WNT4"	"ELK1"	"TCF12"	"DCAF6"	"MAGED1"	"ERLIN2"	"PIM2"	"RUNX1"	"MED14"	"ADCY7"
POU2F2	"ARNTL"	"RPTOR"	"USP22"	"DGAT2"	"KLF12"	"NAMPT"	"FNTB")
989	GO_NEGATIVE_REGULATION_OF_NITROGEN_COMPOUND_METABOLIC_PROCESS	0.326936978379444	0.605087042771781	-0.18415124253028	-1.02300814736912	9949	1106	c("ANKRD1"	"BCOR"	"TWIST1"	"PYCARD"	"FOXA2"	"LMCD1"	"PARK2"	"MXD3"	"HIST1H2AK"	"HIST1H2AE"	"ATOH8"	"HIST1H3I"	"HOXD9"	"NRARP"	"GMNN"	"HIST1H2AI"	"HIST1H3E"	"HIST1H3G"	"BHLHE41"	"ZGLP1"	"HIST1H4D"	"HIST1H3H"	"PLCB1"	"COMT"	"BIRC5"	"S100A11"	"HHEX"	"NFIC"	"H2AFJ"	"PKIG"	"KLF10"	"HIST1H2AG"	"HIST1H3B"	"SIVA1"	"HIST1H3F"	"TXNIP"	"ENG"	"NR0B2"	"DPY30"	"HIST1H3A"	"CD38"	"HMGB2"
DRAP1	"CCND1"	"SNAI1"	"E2F1"	"HIC1"	"NACC2"	"AURKB"	"RORB"	"FHL2"	"HIST1H3C"	"RPS14"	"POU1F1"	"TIPIN"	"AES"	"SFRP4"	"HIST1H4I"	"ID4"	"PINX1"	"NRG1"	"TBX20"	"ANKRD2"	"AIM2"	"RPS26"	"SUV39H2"	"SLIRP"	"MID2"	"GAPDH"	"HIST1H3D"	"BRMS1"	"RTF1"	"PFDN5"	"CENPF"	"GPS2"	"USP2"	"RPS13"	"TBX18"	"BCL3"	"ID3"	"EIF4EBP3"	"MYBBP1A"	"S100A1"	"H2AFX"	"FOXS1"	"TSPO"	"POLQ"	"PA2G4"	"NACA"	"DNAJC17"	"BASP1"	"TNRC6A"
RBM42	"E2F8"	"NIF3L1"	"H2AFZ"	"APOC1"	"NOC2L"	"MYOCD"	"JUND"	"UBA52"	"PRDX5"	"ESX1"	"ERCC1"	"NDUFA13"	"C1QBP"	"PSMC3"	"HAT1"	"SRP9"	"MAD2L2"	"COQ7"	"DMAP1"	"MEF2C"	"CTC1"	"HIST1H1E"	"PAX6"	"HDAC3"	"CTNNBIP1"	"ENO1"	"TAF3"	"CIR1"	"HMGA1"	"ASCL2"	"GTPBP4"	"CCAR1"	"PHB2"	"EZH2"	"UBB"	"PURA"	"BATF3"	"TFAP2A"	"HELLS"	"HSPA8"	"EIF4E2"	"RRP8"	"IRF1"	"SMARCA4"	"EIF2B5"	"H2AFY2"	"SET"	"XRCC6"	"HNRNPA1"
HMGB1	"VPS72"	"GNAI2"	"MBD3"	"TRIM27"	"UIMC1"	"SIX1"	"JUNB"	"NR2F1"	"H3F3A"	"H2AFY"	"HMGA2"	"TCF3"	"H2AFB1"	"UXT"	"COMMD7"	"FLNA"	"BRCA2"	"RPS27A"	"FOSB"	"MBD2"	"TONSL"	"RNF168"	"THAP7"	"CXXC5"	"CBY1"	"SORBS3"	"DUSP22"	"SRSF7"	"SOX9"	"HDGF"	"ATF7"	"SUV39H1"	"YAF2"	"ANG"	"ZBTB20"	"EIF4A3"	"TBX15"	"DNAJC15"	"SMARCE1"	"UBE2I"	"CIRBP"	"TRIM28"	"PRDM5"	"KCTD1"	"CDK9"	"H3F3B"	"HNRNPD"	"NANOS1"	"CREM"
SAP18	"MTDH"	"CHCHD3"	"PIF1"	"MOV10"	"RBMX"	"RTEL1"	"NFE2L3"	"SRSF9"	"RBL1"	"TCEAL1"	"TPR"	"RAN"	"TARBP2"	"E2F7"	"HSBP1"	"H2AFV"	"HTR1B"	"CBX3"	"HSF4"	"HIST1H2AC"	"KDM5A"	"AHRR"	"CAT"	"OTUB1"	"TRIB1"	"COMMD1"	"DFFA"	"E4F1"	"SUMO1"	"RNPS1"	"NFKBIL1"	"EHMT2"	"CEBPB"	"SOX8"	"ID1"	"PRKRA"	"RNF8"	"TERF1"	"DKK3"	"IGBP1"	"PSMC5"	"NAB2"	"RCOR2"	"SIN3B"	"SHQ1"	"IRF7"	"PHF14"	"MTA3"	"NLRC3"
)
990	GO_CELL_ACTIVATION	0.962066998125357	0.995470615242551	0.166782157906022	0.817009399794236	59017	372	c("TRPC3"	"HTR2B"	"PRKCB"	"MAFB"	"CD244"	"CD93"	"GNG2"	"FNIP1"	"ATP7A"	"DOCK8"	"ITGB2"	"TLR7"	"PDGFRA"	"F2RL1"	"PRKCH"	"TLR4"	"DGKQ"	"PIK3R5"	"ITGAL"	"TNFSF9"	"TREML1"	"FZD7"	"BCL6"	"ADRA2A"	"RORA"	"EP300"	"CD74"	"CYP26B1"	"CCR7"	"TNFSF18"	"JAG2"	"CHRNB2"	"IL11"	"ITPR1"	"LBP"	"IL4"	"LCK"	"KIF13B"	"PDPK1"	"CNTF"	"HDAC4"	"RORC"
ATP11C	"DLG1"	"ADAM17"	"F8"	"VAV3"	"GP1BA"	"ZFP36L1"	"CD40"	"PPP3CB"	"CD276"	"SYK"	"PTGER4"	"SEMA4A"	"ELF4"	"ITPR2"	"WNT4"	"APOLD1"	"NHEJ1"	"FZD6"	"BRAF"	"NDRG1"	"POU2F2"	"NOTCH2"	"FYN"	"DCLRE1C"	"PIK3CD"	"PRKCG"	"TRAF6"	"JUN"	"DGKH"	"LIG4"	"ADAM9")
991	GO_REGULATION_OF_MYELINATION	0.907360210071053	0.977095022274705	0.222126970710297	0.676964956984402	46993	23	c("RARB"	"EIF2AK3"	"DLG1"	"MTMR2"	"PTEN")
992	GO_NEGATIVE_REGULATION_OF_JUN_KINASE_ACTIVITY	0.456548495793063	0.708943297962877	-0.394388653192544	-1.00179920093598	22626	11	c("DUSP10"	"GSTP1")
993	GO_REGULATION_OF_AXON_GUIDANCE	0.0147925618891889	0.0816142180193265	0.495088879547399	1.62411180825166	777	31	c("WNT5A"	"PLXNC1"	"SEMA6A"	"PLXNA2"	"PLXNA4"	"BMPR2"	"VEGFA"	"PLXNA3"	"NRP1"	"SEMA5A"	"SEMA3B"	"TBR1"	"SEMA6D"	"PLXNA1"	"SEMA4A"	"SEMA4C"	"SEMA4G")
994	GO_REGULATION_OF_DOPAMINE_SECRETION	0.743923714365013	0.899195824546353	0.312634383533662	0.782997648565805	37524	11	c("SLC18A1"	"GABBR1"	"CHRNB2"	"ABAT")
995	GO_RESPONSE_TO_COPPER_ION	0.573669173809107	0.792692821921721	0.311943899540825	0.918168244529441	29516	20	c("ATP7B"	"AQP1"	"ATP7A")
996	GO_REGULATION_OF_CIRCADIAN_SLEEP_WAKE_CYCLE	0.101222231069353	0.299457306062754	0.578401038528661	1.40900777738587	5084	10	c("ADORA1"	"PTGDS"	"CHRNB2"	"DRD1"	"PER3"	"PTGER4")
997	GO_NEGATIVE_REGULATION_OF_CELLULAR_PROTEIN_CATABOLIC_PROCESS	0.0152577587326321	0.0832550708309938	-0.403592258261054	-1.54064702474465	704	54	c("ANXA2"	"OPHN1"	"PLK1"	"CDKN2A"	"MAD2L1"	"PARK7"	"CENPF"	"HFE"	"PBK"	"MAD2L2"	"MAD1L1"	"TTK"	"PSMF1"	"PSMG2"	"UBXN1"	"HSP90AB1"	"SVIP"	"TPR"	"BUB3"	"TERF1"	"TAF9")
998	GO_REGULATION_OF_DOUBLE_STRAND_BREAK_REPAIR_VIA_HOMOLOGOUS_RECOMBINATION	0.498770391015657	0.740352346051018	-0.335979724111602	-0.967851262570176	24337	17	c("POLQ"	"RPA2"	"RAD51AP1"	"RAD51"	"PPP4C"	"RTEL1"	"FIGN"	"FIGNL1")
999	GO_RESPONSE_TO_AXON_INJURY	0.104128430690041	0.304497743650152	-0.391442553927309	-1.32876231724258	4935	32	c("DPYSL3"	"DHFR"	"TNC"	"CDK1"	"LGALS1"	"TSPO"	"GIPR"	"TXN2"	"LYN"	"SOD1")
1000	GO_REGULATION_OF_VACUOLE_ORGANIZATION	0.992813966267912	1	-0.156137777753555	-0.537731294797313	46973	34	c("FEZ1"	"CHMP4B"	"FEZ2"	"VPS16"	"SH3GLB1"	"PHF23"	"RAB1B"	"IFT20")
1001	GO_CIRCADIAN_REGULATION_OF_GENE_EXPRESSION	0.484588137764715	0.73073313411228	0.272797790924658	0.979594876616845	25719	47	c("NRIP1"	"PPARA"	"OGT"	"RORA"	"NCOA2"	"GFPT1"	"RORC"	"PER2"	"LGR4"	"CLOCK"	"PER3"	"MAGED1"	"ARNTL"	"NAMPT")
1002	GO_RETINOL_METABOLIC_PROCESS	0.763279109089849	0.910605293097795	0.26847655537114	0.790227498935815	39272	20	c("DHRS9"	"PLB1"	"RDH10"	"ALDH1A2"	"RDH12"	"RDH11"	"DGAT2")
1003	GO_NEGATIVE_REGULATION_OF_EXOCYTOSIS	0.691734124286803	0.867513337957741	-0.279091049491948	-0.840993930233743	33582	20	c("ANXA1"	"LGALS9"	"STXBP6")
1004	GO_INTRACELLULAR_STEROID_HORMONE_RECEPTOR_SIGNALING_PATHWAY	0.965246241960297	0.99587877915522	0.177306618469156	0.665164683459248	52075	58	c("ESR1"	"NRIP1"	"MED13"	"NR3C1"	"NCOA1"	"JAK2"	"NR1I3"	"NCOA3"	"NEDD4"	"KDM3A"	"MED14")
1005	GO_REGULATION_OF_WNT_SIGNALING_PATHWAY	0.728688984933949	0.892903292292548	-0.187510559800296	-0.915877904226237	29841	250	c("PARK2"	"IGFBP2"	"NRARP"	"WNT2"	"IGFBP6"	"APCDD1"	"HHEX"	"CCND1"	"HIC1"	"PSMA7"	"PSMB6"	"RBX1"	"AES"	"SFRP4"	"PSMA2"	"PFDN5"	"TBX18"	"PSMB10"	"DEPDC1B"	"NXN"	"NFATC1"	"TAX1BP3"	"PSMC4"	"PPP1CA"	"PSMD4"	"PSME2"	"EMD"	"PSMB4"	"PSMD9"	"UBA52"	"PSMC3"	"MAD2L2"	"PSMB2"	"PSMB3"	"PSMA3"	"CTNNBIP1"	"STK11"	"UBB"	"PSME1"	"SMARCA4"	"PSMA5"	"PSMB7"
1006	GO_NEGATIVE_REGULATION_OF_CELL_JUNCTION_ASSEMBLY	0.642174090723335	0.838516573106923	-0.306714726035174	-0.869044919947088	31427	16	c("THBS1"	"MMP14"	"CORO1C"	"ACE"	"RCC2"	"ITGB1BP1"	"ARHGAP6"	"DLC1"	"BCAS3"	"SRC")
1007	GO_ANTIGEN_PROCESSING_AND_PRESENTATION_OF_PEPTIDE_ANTIGEN	0.00582811610700057	0.0417487084459871	-0.334389323558744	-1.49186280686962	255	128	c("DYNLL1"	"KIF22"	"AP2S1"	"CYBA"	"PSMA7"	"PSMB6"	"KIF23"	"PSMA2"	"KIF2C"	"PSMB10"	"PSMC4"	"AP1S1"	"HFE"	"PSMD4"	"PSME2"	"PSMB4"	"PSMD9"	"RILP"	"PSMC3"	"CENPE"	"PSMB2"	"PSMB3"	"PSMA3"	"DYNC1I1"	"RACGAP1"	"PSME1"	"PSMA5"	"PSMB7"	"PSMB5"	"DYNC1I2"	"PSMD14"	"PSMB1"	"B2M"	"DCTN6"	"PSMF1"	"PSMA4"	"PSMA6"	"AP2M1"	"PSMA1"	"PSMC1"	"PSMD7"	"KIF18A"
PSMD3	"PSMC6")
1008	GO_HIPPO_SIGNALING	0.0345305462524541	0.150593348525009	0.491094321626446	1.52852145577996	1793	25	c("LATS1"	"NPHP4"	"LATS2"	"PJA2"	"MOB1B"	"AMOTL1"	"WWC1"	"AMOT"	"MOB1A"	"YAP1"	"DVL2"	"AMOTL2"	"WWTR1")
1009	GO_NEGATIVE_REGULATION_OF_EPITHELIAL_TO_MESENCHYMAL_TRANSITION	0.0931018935978359	0.286453145821535	-0.484454133745216	-1.39555905119709	4542	17	c("FOXA2"	"FOXA1"	"MAD2L2")
1010	GO_REGULATION_OF_MEMBRANE_DEPOLARIZATION	0.465053047876184	0.714248965832963	0.302490738149157	0.99230421043576	24458	31	c("SCN3B"	"HCN4"	"CACNA1G"	"PTPN3"	"GJA1"	"GPD1L"	"KDR"	"ANK3"	"SCN2B")
1011	GO_AMINO_SUGAR_BIOSYNTHETIC_PROCESS	0.959557511597478	0.994645010349315	0.220925709840529	0.553311856992978	48401	11	c("GFPT1"	"GFPT2"	"GNE"	"AMDHD2"	"RENBP"	"UAP1"	"PGM3"	"UAP1L1"	"NAGK"	"GNPNAT1"	"NANP")
1012	GO_REGULATION_OF_NERVOUS_SYSTEM_DEVELOPMENT	0.00316649162133776	0.0262875349064273	0.265491842117515	1.34588302818115	201	545	c("DAB1"	"THBS2"	"SHOX2"	"PTPN5"	"RELN"	"MAGI2"	"NOTCH3"	"NOS1"	"LPAR1"	"LRP4"	"TLX2"	"RAP1GAP2"	"WNT5A"	"GLI1"	"VLDLR"	"PLXNC1"	"LZTS1"	"LRRC24"	"PRRX1"	"CRMP1"	"SGK1"	"IRX3"	"ATP8A2"	"LHX5"	"MAP2K1"	"COLQ"	"NAP1L2"	"SEMA6A"	"LRTM2"	"FMOD"	"FLRT1"	"DLX2"	"NDRG4"	"SLC45A3"	"AMIGO2"	"SYNGAP1"	"PLXNA2"	"PLK5"	"FZD2"	"POU4F1"	"PRKCH"	"CPEB3"
FZD1	"LRRC4B"	"EIF2AK3"	"EP300"	"PLAG1"	"VEGFA"	"PLXNA3"	"NRP1"	"SPAG9"	"MAPT"	"DNM3"	"SIX4"	"SEMA5A"	"PAQR3"	"SLIT1"	"CHRNB2"	"SHANK1"	"SEMA3B"	"TCF4"	"ABL2"	"SKIL"	"NCOA1"	"KIDINS220"	"SHANK3"	"PTK6"	"KIF13B"	"NLGN3"	"CNTF"	"KANK1"	"PER2"	"BMPR1A"	"NOG"	"BMP7"	"ARSB"	"KLF4"	"STAT3"	"TBR1"	"FZD3"	"GATA2"	"CRX"	"CRTC1"	"LINGO1"	"SORL1"	"PRKD1"	"NEDD4"	"SARM1"	"SS18L1"	"DLG1"	"SEMA6D"	"ZHX2"
OBSL1	"ARHGAP35"	"SYT2"	"PLXNA1"	"RNF112"	"SEMA4A"	"MACF1"	"ZEB1"	"TCF12"	"NPHP3"	"NEU1"	"BRAF"	"EPOR"	"ADCY6"	"ARNTL"	"MTMR2"	"ITGA3"	"PTEN"	"FYN"	"SPEN"	"CUX2"	"DTX1"	"SPHK1"	"SEMA4C"	"PMP22"	"SEMA4G"	"STAR"	"GOLGA4"	"CPNE1"	"LIG4")
1013	GO_REGULATION_OF_CARDIAC_MUSCLE_CELL_DIFFERENTIATION	0.447998036890107	0.702679781883302	-0.361894866446762	-1.00664064923934	21907	15	c("NRG1"	"MYOCD"	"MEF2C"	"PIN1"	"CTDP1"	"DDX39B"	"MTOR")
1014	GO_INTRINSIC_APOPTOTIC_SIGNALING_PATHWAY_IN_RESPONSE_TO_DNA_DAMAGE	0.00285055270258508	0.0241597854039534	-0.431867792578197	-1.69646205668072	130	62	c("PYCARD"	"CRIP1"	"CDKN1A"	"PMAIP1"	"BOK"	"RPS27L"	"E2F1"	"HIC1"	"PHLDA3"	"BCL3"	"BAD"	"PGAP2"	"TMEM109"	"BAK1"	"BRCA2")
1015	GO_TETRAPYRROLE_BIOSYNTHETIC_PROCESS	0.510885674327343	0.748772856225667	-0.298016723266521	-0.960284655839702	24474	26	c("MMACHC"	"ATPIF1"	"FXN"	"TSPO"	"TMEM14C")
1016	GO_NUCLEOSIDE_PHOSPHATE_BIOSYNTHETIC_PROCESS	0.0462965093536437	0.186023312980361	-0.287388511360212	-1.29841551475423	2011	140	c("ACOT7"	"TYMS"	"DUT"	"MTHFD2L"	"DHFR"	"RRM2"	"CHCHD10"	"ATP5E"	"TK1"	"ADA"	"NME4"	"UCK2"	"NME2"	"UPP2"	"ATP5J"	"AK1"	"NME3"	"UMPS"	"ATP5J2"	"ATP5D"	"NME1"	"DTYMK"	"ATP5G3"	"IMPDH2"	"PRPSAP2"	"ATP5O"	"ATP5G2"	"APRT"	"ATP5L"	"ATP5B"	"RRM1"	"ERH"	"ADSL"	"SUCLG1"	"AK2"	"ATP5C1"	"DCAKD"	"STOML2"	"NME7"	"KARS"	"IMPDH1"	"SURF1"
1017	GO_PROTEIN_LIPID_COMPLEX_ASSEMBLY	0.301613724491794	0.579724146777178	0.408060023491826	1.13250652267129	15400	16	c("PCDHGA3"	"ACSL3"	"ABCA1"	"SOAT1"	"MTTP"	"APOA2"	"PLAGL2"	"ABCA7"	"SOAT2"	"APOE")
1018	GO_POSITIVE_REGULATION_OF_SODIUM_ION_TRANSPORT	0.150883473842245	0.383627182941724	0.411413356536388	1.28051601284582	7838	25	c("NOS1"	"SCN3B"	"WNK3"	"SGK1"	"ATP1B2"	"ATP1B1"	"GPD1L"	"ANK3")
1019	GO_ESTABLISHMENT_OF_LOCALIZATION_IN_CELL	3.53694337353659e-05	0.000679473129899653	-0.244056090022594	-1.37342115520192	0	1389	c("RFTN1"	"CACNA2D1"	"PARK2"	"OPTN"	"LUZP4"	"VAMP5"	"ANXA2"	"NOL3"	"CLTB"	"RAB3B"	"RPL35A"	"PMAIP1"	"SNRPD1"	"PSRC1"	"DYNLL1"	"TUBA1A"	"LMNA"	"BIRC5"	"SNRPD2"	"HHEX"	"TUBA1B"	"TC2N"	"SIVA1"	"MAP1B"	"RPL35"	"DNAJC19"	"RPS23"	"TXNIP"	"F2R"	"RPL41"	"RANBP1"	"ARL6"	"RBM8A"	"SNRPF"	"UPF3B"	"KIF22"	"OPHN1"	"AP2S1"	"DPY30"	"RBMX2"	"MAGOH"	"RPL28"
NDC80	"RPL36"	"SNRPE"	"HES1"	"S100A13"	"E2F1"	"RPS16"	"RANGRF"	"ATPIF1"	"RPL26"	"RPS17"	"RAB3C"	"RPS21"	"SYNGR1"	"BANF1"	"EHD3"	"HSP90AA1"	"RPLP2"	"RPL23A"	"SMN1"	"RPS14"	"POU1F1"	"RPL38"	"FAU"	"KIF23"	"RPL37"	"RPS8"	"NSRP1"	"RPL39"	"RPL36A"	"PINX1"	"ANP32A"	"RPL3"	"MRPL18"	"RPL11"	"RPL31"	"POLR2D"	"RPLP1"	"NUP214"	"ENY2"	"SSNA1"	"TUBA1C"	"DNLZ"	"RPS26"	"ATP5J"	"IFIT1"	"ARL3"	"BLOC1S1"	"FEZ1"	"VAMP3"
RPL32	"PARK7"	"RPS10"	"CENPF"	"TIMM13"	"RPS13"	"THOC7"	"SNRPD3"	"RPS19"	"STX8"	"BCL3"	"RPL17"	"ATOX1"	"TESC"	"RPL30"	"SPTAN1"	"MYBBP1A"	"RPS5"	"SLC8A1"	"CHMP2A"	"GEMIN7"	"RPS20"	"EHD4"	"RPL27"	"EIF6"	"PABPN1"	"PHAX"	"ATP5J2"	"VPS45"	"RPL14"	"SEC61G"	"RPS12"	"RPL27A"	"RPL12"	"TOMM7"	"U2AF1"	"TSPO"	"ALKBH7"	"VAMP8"	"ATP5D"	"RPL37A"	"TIMM50"	"AP1S1"	"BAD"	"RIT1"	"RPL21"	"IFT43"	"CHMP4B"	"AMN"	"TIMM10"
EMP2	"IMMP1L"	"RPL4"	"LCN2"	"ADPRH"	"RPS25"	"PDZD11"	"TIMM22"	"NUP37"	"RPL18"	"MICALL2"	"RPS18"	"NOC2L"	"RPS24"	"RPL13"	"RPS29"	"UBA52"	"THOC3"	"PEX16"	"CNIH4"	"ATP5G3"	"RPL15"	"RAB24"	"SRSF3"	"NDUFA13"	"RILP"	"MAPK3"	"EIF5A"	"AAAS"	"RPL8"	"NMT1"	"RPL29"	"MARCKS"	"RPSA"	"TIMM17A"	"DLGAP5"	"CENPE"	"SRP9"	"RPL6"	"PCLO"	"CEP55"	"RPS9"	"SNRPB"	"RPS27"	"NOP58"	"PPP3CC"	"USE1"	"EHD2"	"CASP8"	"PAX6"
RAMP1	"ATP5O"	"RPS6"	"TIMM8B"	"RPS15A"	"SRP14"	"RHOG"	"ATP5G2"	"SOD1"	"HMGA1"	"RPS28"	"SYT13"	"PDCD6"	"POLA2"	"PHB2"	"FIS1"	"UBB"	"ATP5L"	"LAT"	"ATP9A"	"TINAGL1"	"RPS2"	"IPO13"	"NUP85"	"HSPA8"	"DYNC1I1"	"RACGAP1"	"MCM3AP"	"MYH10"	"SET"	"YWHAH"	"HNRNPA1"	"SDCBP2"	"AKAP5"	"VPS16"	"RPL10A"	"CCNB1"	"RPS4X"	"SARNP"	"BUD13"	"NFKBIA"	"TOMM22"	"RPS7"	"DYNC1I2"	"TOMM5"	"ATP5B"	"TRIM27"	"RPL18A"	"KPNA2"	"CAMK1"
TOMM34	"TOMM40"	"SPIRE2"	"RNF126"	"UXT"	"DTNBP1"	"CNIH2"	"BRCA2"	"RPS27A"	"ARF5"	"DCTN6"	"CACNB3"	"RHOD"	"RPL23"	"SYT12"	"IFT74"	"ANK1")
1020	GO_NEURAL_RETINA_DEVELOPMENT	0.865043874451569	0.963622948721076	-0.219856884935423	-0.740171693104902	41009	31	c("ARL6"	"RORB"	"CALB1"	"TFAP2A"	"SMARCA4"	"SOX9"	"ACTL6A"	"MEGF11"	"SOX8")
1021	GO_CLEAVAGE_INVOLVED_IN_RRNA_PROCESSING	0.00380251582668749	0.0301670581540446	-0.610526629163119	-1.81394444544405	184	19	c("EXOSC8"	"RPS21"	"ABT1"	"RRP36"	"EXOSC7"	"RPSA"	"EXOSC9"	"EXOSC2"	"UTP20"	"BOP1"	"NOP14"	"EXOSC3"	"ERI3")
1022	GO_REGULATION_OF_EXIT_FROM_MITOSIS	0.027318855287193	0.128417955743337	-0.602171217262223	-1.60755655712532	1345	13	c("UBE2C"	"BIRC5"	"KNTC1"	"CDCA5"	"PHB2"	"MAD2L1BP")
1023	GO_FORELIMB_MORPHOGENESIS	0.157514674080939	0.391806163618131	0.419030747090785	1.2770584804374	8157	23	c("SHOX2"	"OSR2"	"RECK"	"MSX1"	"FMN1"	"TBX3"	"RDH10"	"ALDH1A2"	"NIPBL"	"RNF165"	"WNT9A"	"ALX4"	"TBX5")
1024	GO_ASPARTATE_FAMILY_AMINO_ACID_BIOSYNTHETIC_PROCESS	0.50064099913155	0.741471807888682	-0.316940518339152	-0.966838074146686	24211	21	c("MTHFD2L"	"APIP"	"MTAP"	"ENOPH1"	"EIF2B2"	"EIF2B4"	"MTHFD1")
1025	GO_POSITIVE_REGULATION_OF_HISTONE_H3_K4_METHYLATION	0.967697213364758	0.99707144906808	0.211226881282799	0.541652650099215	48859	12	c("OGT"	"DNMT3B"	"SMAD4"	"AUTS2"	"CTR9"	"CTNNB1")
1026	GO_NEURON_PROJECTION_DEVELOPMENT	0.000727578457210302	0.0081506319218571	0.295703025786527	1.45912915222425	44	402	c("DAB1"	"LUM"	"MAPK8IP2"	"RELN"	"FOXD1"	"LRP4"	"CNTNAP2"	"WNT5A"	"VLDLR"	"PLXNC1"	"CNTNAP1"	"GRIN3A"	"CRMP1"	"SGK1"	"CDH11"	"ATP8A2"	"SEMA6A"	"LRTM2"	"ATP7A"	"LHX4"	"FMOD"	"DCLK1"	"FLRT1"	"CHST3"	"GALR2"	"PRKG1"	"SYNGAP1"	"LRFN3"	"CTNNA2"	"ADCY1"	"PLXNA2"	"POU4F1"	"FMN1"	"BTBD3"	"SPTBN2"	"GPC1"	"PTPRM"	"STMN4"	"PLXNA4"	"CDH1"	"CLMN"	"APC"
SEMA5A	"GJA1"	"SLIT1"	"SEPT2"	"CHRNB2"	"SHANK1"	"RASGRF1"	"SEMA3B"	"DAG1"	"LINGO4"	"KIDINS220"	"SHANK3"	"NEFH"	"NLGN3"	"HERC1"	"UHMK1"	"BRSK1"	"NOG"	"BMP7"	"ARFGEF1"	"EFHD1"	"SLC9A6"	"ANK3"	"ACSL4"	"FZD3"	"JAK2"	"SPTB"	"LRRC55"	"ALS2"	"MEF2A"	"KIF5C"	"JAM3"	"LINGO1"	"NEDD4"	"SS18L1"	"EPHB2"	"PLP1"	"RAPGEF2"	"TBC1D24"	"RANBP9"	"UBA6"	"STRN"	"PPP3CB"	"NEO1"	"NUMB"	"SLC11A2"	"SLC12A5")
1027	GO_MALE_GAMETE_GENERATION	0.525661577921918	0.75813245409957	-0.198242502464352	-0.977184785572386	21313	270	c("KHDRBS3"	"DDX4"	"GAMT"	"OSBP2"	"ZGLP1"	"LMNA"	"HMGB2"	"TDRKH"	"TRIP13"	"E2F1"	"CDC25C"	"SLIRP"	"TYRO3"	"SPATA9"	"PRDX4"	"PTTG1"	"ARID4B"	"SPATA7"	"MEA1"	"H2AFX"	"BAD"	"MYCBP"	"ASF1B"	"ADAMTS2"	"ERCC1"	"TMEM119"	"CIB1"	"SPATA5"	"MICALCL"	"KIFC1"	"ING2"	"STK11"	"SOD1"	"FOXA3"	"CALR3"	"RSPH1"	"TDRD5"	"PYGO1"	"RACGAP1"	"SMARCA4"	"SPA17"	"CCNB1"
PAFAH1B3	"CREM"	"ELL3"	"CCNB1IP1"	"PLAU"	"INSL6"	"FAS"	"RAN"	"TARBP2"	"TTLL5"	"KDM5A"	"NSUN2"	"SOX8"	"RNF8"	"OAZ3"	"BAX"	"PANK2"	"IFT81")
1028	GO_NEGATIVE_REGULATION_OF_RESPONSE_TO_OXIDATIVE_STRESS	0.0770659820068049	0.253879374715583	-0.435120652126375	-1.40206791449835	3691	26	c("PARK2"	"NOL3"	"HSPB1"	"PARK7"	"GPX1")
1029	GO_CHAPERONE_MEDIATED_PROTEIN_COMPLEX_ASSEMBLY	0.567664090716491	0.789359874657231	-0.360988263879019	-0.916957806401981	28133	11	c("PFDN6"	"HSP90AA1")
1030	GO_ORGANELLE_TRANSPORT_ALONG_MICROTUBULE	0.825285130191521	0.945727107737798	-0.211798572912541	-0.799135029925974	38350	51	c("MAP1B"	"KIF23"	"BLOC1S1"	"UBB"	"DYNC1I1"	"UXT"	"DTNBP1"	"AP3M2"	"UCHL1"	"BLOC1S2"	"NDE1"	"SNAPIN"	"KIF5B"	"AP3S1")
1031	GO_CHONDROCYTE_DEVELOPMENT	0.0523571456469945	0.199666212972406	0.530283820948882	1.49686039512047	2680	17	c("SHOX2"	"CHST11"	"BMPR2"	"EIF2AK3"	"TGFBR2"	"IMPAD1"	"SULF1"	"RUNX2"	"MEX3C")
1032	GO_MEMBRANE_RAFT_ORGANIZATION	0.00401867262025573	0.0313996790110402	-0.683262422914128	-1.82403767683674	197	13	c("RFTN1"	"ANXA2"	"S100A10"	"CAV2"	"EMP2")
1033	GO_MITOTIC_SISTER_CHROMATID_SEGREGATION	8.85288714782108e-05	0.00138576001179193	-0.461706148506361	-1.90586614558228	3	81	c("PSRC1"	"KIF22"	"CDCA8"	"PLK1"	"NDC80"	"AURKB"	"KIF23"	"PINX1"	"DSCC1"	"MAD2L1"	"NUSAP1"	"KIF2C"	"CHMP2A"	"SMC4"	"CHMP4B"	"NCAPG"	"DLGAP5"	"CENPE"	"NCAPD2"	"CEP55"	"KIFC1"	"CDCA5"	"RACGAP1"	"CCNB1"	"ESPL1"	"RAB11A"	"PRC1"	"NCAPH"	"SMC2"	"KIF18A"	"KIF18B"	"BUB3")
1034	GO_MICROTUBULE_NUCLEATION	0.985051908516119	1	0.178567748448602	0.511545938058571	50477	18	c("TUBG2"	"RANBP9"	"CLASP2"	"CSNK1D"	"GOLGA2"	"SLAIN2"	"CLASP1"	"TUBGCP3"	"NDEL1"	"TUBGCP4")
1035	GO_ESTABLISHMENT_OF_PROTEIN_LOCALIZATION_TO_ORGANELLE	2.53030034665115e-05	0.000587032157846369	-0.467590475506754	-2.34395420586303	0	316	c("OPTN"	"RPL35A"	"PMAIP1"	"LMNA"	"RPL35"	"DNAJC19"	"RPS23"	"TXNIP"	"F2R"	"RPL41"	"RANBP1"	"RPL28"	"RPL22"	"RPL24"	"RPL36"	"HES1"	"RPS16"	"RPL26"	"RPS17"	"RPS21"	"HSP90AA1"	"RPLP2"	"RPL23A"	"RPS14"	"RPL38"	"FAU"	"RPL37"	"RPS8"	"RPL39"	"RPL36A"	"RPL3"	"RPL11"	"RPL31"	"RPLP1"	"NUP214"	"DNLZ"	"RPS26"	"RPS15"	"RPS11"	"RPL32"	"RPS10"	"TIMM13"
TSPO	"RPL37A"	"TIMM50"	"BAD"	"WRAP53"	"RPL21"	"CHMP4B"	"TIMM10"	"RPL13A"	"SRP19"	"RPL34"	"IMMP1L"	"RPL4"	"RPS25"	"TIMM22"	"RPL18"	"RPS18"	"RPS24"	"RPL13"	"RPS29"	"UBA52"	"PEX16"	"RPL15"	"NDUFA13"	"MAPK3"	"RPL8"	"RPL29"	"RPSA"	"TIMM17A"	"SRP9"	"RPL6"	"RPS9"	"RPS27"	"NOP58"	"PIH1D1"	"RPL7A"	"MTX1"	"RPS6"	"TIMM8B"	"RPS15A"	"SRP14"	"RPS28"	"POLA2"	"PHB2"	"FIS1"	"RPS2"	"IPO13"	"NUP85"	"HSPA8"	"MCM3AP"
RPS7	"TOMM5"	"RPL18A"	"KPNA2"	"RPL9"	"RAB11A"	"TOMM34"	"TOMM40"	"H2AFY"	"BRCA2"	"RPS27A"	"RPL23"	"RUVBL2"	"RPL19"	"VPS36"	"NUTF2"	"SEC61B"	"SEC62"	"NUP35"	"NUP107"	"VTI1B"	"VPS28"	"TPR"	"RAN"	"LRWD1"	"PAM16"	"SNUPN"	"NRAS"	"AIP"	"TSPAN17"	"SPCS1"	"TIMM17B"	"TIMM9"	"BAX"	"RPL7"	"NUP50"	"BBC3"	"IPO11"	"TIMM23"	"SYS1"	"RBM22"	"TSC2"	"RPS3"	"NUP88")
1036	GO_REGULATION_OF_SEQUESTERING_OF_CALCIUM_ION	0.192869195216785	0.444099058866616	0.298902163539214	1.17308704170348	10515	74	c("EDNRA"	"HTR2B"	"NOS1"	"JPH4"	"MCOLN1"	"JPH1"	"HAP1"	"RYR3"	"CCR7"	"ITPR1"	"LCK"	"PDPK1"	"PLN"	"JPH3"	"PRKCE"	"DRD1"	"IBTK"	"ITPR3"	"PRKD1"	"ASPH"	"DMD"	"PKD2"	"ITPR2")
1037	GO_REGULATION_OF_MEMBRANE_LIPID_METABOLIC_PROCESS	0.907205262202135	0.977095022274705	-0.251825869947702	-0.639670926753185	44961	11	CYR61
1038	GO_XENOPHAGY	0.0071902898104578	0.0484458801866932	-0.389415888116643	-1.58080611815348	326	74	c("LMCD1"	"OPTN"	"HIST1H3I"	"HIST1H3E"	"HIST1H3G"	"SNRPD1"	"HIST1H3H"	"HIST1H3B"	"CHAF1B"	"HIST1H3F"	"ZCCHC17"	"HIST1H3A"	"SNRPB2"	"HIST1H3C"	"CCDC36"	"HIST1H3D"	"YIPF1"	"UBA52"	"SNRPB"	"LSM4"	"NTHL1"	"MRPS10")
1039	GO_DRUG_TRANSMEMBRANE_TRANSPORT	0.104646070547018	0.304945723549978	0.575686268476667	1.40239449030257	5256	10	c("SLC18A1"	"SLC47A1"	"ABCC2"	"TMEM30A"	"ABCB4"	"SLC31A1"	"SLC22A5")
1040	GO_MYD88_DEPENDENT_TOLL_LIKE_RECEPTOR_SIGNALING_PATHWAY	0.256698624587666	0.526624385285061	0.376724052385402	1.16115362337739	13306	24	c("IRAK3"	"TLR7"	"TLR4"	"TAB2"	"MAP3K7"	"TAB3"	"MAP3K1"	"TRAF6"	"TLR2"	"CD14"	"IRAK4"	"TLR6")
1041	GO_REGULATION_OF_PROTEIN_POLYMERIZATION	0.618014916810098	0.82466591584164	-0.208244345546284	-0.936135087466338	26929	135	c("PYCARD"	"STMN1"	"PFN1"	"PSRC1"	"IQGAP2"	"CDC42EP2"	"TPPP"	"LMOD1"	"BAIAP2"	"TWF2"	"CDC42EP3"	"SPTAN1"	"FHOD3"	"GSN"	"INPP5J"	"ARPC3"	"ARPC5L"	"TRIM27"	"TUBGCP2"	"SPIRE2"	"ARPC1B"	"CAPZB"	"CLIP1"	"ARPC4")
1042	GO_REGULATION_OF_PROTEIN_TARGETING_TO_MEMBRANE	0.995942290351668	1	-0.156129437211155	-0.449759500603059	48597	17	c("CIB1"	"FIS1"	"CDK5"	"MYO1C"	"KCNB1"	"ITGB1BP1")
1043	GO_KIDNEY_EPITHELIUM_DEVELOPMENT	0.00910644176239639	0.0575997928617426	0.37789867067284	1.53796573827999	500	91	c("SALL1"	"MAGI2"	"FOXD1"	"IRX3"	"FGF1"	"FMN1"	"RARB"	"CRLF1"	"FOXJ1"	"KIF26B"	"ARG2"	"FGFR2"	"PKD1"	"PTCH1"	"NOG"	"BMP7"	"LGR4"	"AHI1"	"WNT6"	"NPNT"	"GREM1"	"DLG1"	"WNT7B"	"PKD2"	"CD34"	"WNT4")
1044	GO_HISTONE_H2A_UBIQUITINATION	0.241728354668521	0.506442145495247	-0.428041971355441	-1.19063431923623	11820	15	c("BCOR"	"UBE2A"	"RNF168")
1045	GO_REGULATION_OF_HAIR_CYCLE	0.0462966589636129	0.186023312980361	0.547506242050427	1.51951760679585	2363	16	c("FA2H"	"KRT17"	"WNT10B"	"CLOCK"	"MYSM1"	"TERT"	"ARNTL"	"NIPBL"	"SMAD4"	"CDH3")
1046	GO_POSITIVE_REGULATION_OF_RECEPTOR_MEDIATED_ENDOCYTOSIS	0.262600125573165	0.533811973672779	0.344600192158564	1.14595792221194	13801	33	c("PTPN5"	"MAGI2"	"VEGFA"	"AHI1"	"GREM1"	"SYK"	"PICK1"	"SCYL2"	"WASL"	"CBL"	"SYNJ1"	"HIP1"	"TBC1D5"	"ATAD1"	"DAB2")
1047	GO_ESTABLISHMENT_OF_MITOTIC_SPINDLE_ORIENTATION	0.160627920321338	0.395319852606617	-0.445840274227605	-1.28432474149091	7837	17	c("CENPA"	"NDC80"	"PAX6"	"SPRY1"	"DYNLT1"	"NDE1")
1048	GO_POSITIVE_REGULATION_OF_PROTEIN_OLIGOMERIZATION	0.641987276582854	0.838516573106923	-0.330982933768507	-0.863854359717959	31787	12	c("PMAIP1"	"AIM2"	"SH3GLB1"	"FAS"	"BAX"	"BBC3"	"BID")
1049	GO_SPINDLE_CHECKPOINT	0.0156502297851199	0.0849975680736241	-0.533914527704071	-1.64922285511674	755	22	c("BIRC5"	"PLK1"	"AURKB"	"MAD2L1"	"CENPF"	"MAD2L2"	"MAD1L1"	"TTK"	"PSMG2"	"TPR"	"BUB3"	"TERF1")
1050	GO_POSITIVE_REGULATION_OF_STAT_CASCADE	0.466508304583074	0.715302476255512	0.283787370027174	0.99127168465846	24744	41	c("FGFR3"	"CRLF1"	"VEGFA"	"TNFSF18"	"IL4"	"PTK6"	"CNTF"	"TNFRSF18"	"STAT3"	"JAK2"	"CD40"	"PTGER4"	"FYN"	"IL10"	"IGF1")
1051	GO_POSITIVE_REGULATION_OF_SUBSTRATE_ADHESION_DEPENDENT_CELL_SPREADING	0.169367078223061	0.410311384397608	-0.433256920578652	-1.26830062050412	8257	18	c("S100A10"	"UNC13D"	"C1QBP"	"CIB1"	"FLNA"	"TRIOBP")
1052	GO_CATECHOLAMINE_METABOLIC_PROCESS	0.28867057713606	0.565254384921504	-0.388202179816747	-1.13640900388861	14074	18	c("PARK2"	"COMT"	"MAOA")
1053	GO_POSITIVE_REGULATION_OF_PROTEIN_COMPLEX_DISASSEMBLY	0.334238175213842	0.61070986395488	0.390110618103283	1.10118602696547	17114	17	c("F2RL1"	"SEMA5A"	"NES"	"SETX"	"ACTN2"	"BNIP3"	"SYNJ1"	"VIL1"	"TRPV4")
1054	GO_BLASTOCYST_FORMATION	0.978263569742889	0.998193478927933	-0.181006286817769	-0.559115157295624	47255	22	c("ADA"	"JUNB"	"WDR74"	"CCNB1IP1"	"CNOT3"	"RRP7A"	"EOMES"	"HOPX"	"RPL7L1"	"SRF"	"BYSL")
1055	GO_REGULATION_OF_WATER_LOSS_VIA_SKIN	0.144935902540011	0.375220476820792	0.548495767068395	1.33615735481482	7280	10	c("CLDN4"	"ABCA12"	"CYP26B1"	"ALOX12B"	"ALOXE3")
1056	GO_NEGATIVE_REGULATION_OF_REGULATED_SECRETORY_PATHWAY	0.452234538404293	0.706701972787078	0.362363261635919	1.00568233532767	23091	16	c("ADRA2A"	"CD300A"	"ABR"	"FMR1"	"BRAF"	"RABGEF1"	"REST"	"STXBP3"	"CD84"	"HMOX1")
1057	GO_POSITIVE_REGULATION_OF_ALCOHOL_BIOSYNTHETIC_PROCESS	0.0602797230232056	0.21808593956022	0.554901247366282	1.48671915782747	3072	14	c("CD244"	"ADCYAP1R1"	"FGF1"	"ACSL3"	"PTH1R"	"WNT4"	"PRKAA1"	"HRH1"	"ABCG1")
1058	GO_MAGNESIUM_ION_TRANSPORT	0.120457111168327	0.333864255497629	0.533199272228212	1.36729187629635	6081	12	c("NIPAL1"	"NIPAL3"	"CNNM2"	"CNNM4"	"NIPA2"	"MRS2"	"MAGT1"	"TUSC3")
1059	GO_PYRIMIDINE_RIBONUCLEOSIDE_METABOLIC_PROCESS	0.0332154895996054	0.147346193844051	-0.52406155570032	-1.55704682257091	1615	19	c("NME4"	"UCK2"	"NME2"	"UPP2"	"NME3"	"UMPS"	"NME1")
1060	GO_PROTEIN_LOCALIZATION_TO_CENTROSOME	0.80643779450462	0.933132185515833	-0.27401972333132	-0.746904246858728	39533	14	c("AURKA"	"DCTN2"	"CCDC14"	"SPAG5"	"NEDD1"	"PIBF1"	"BBS4"	"SNX10")
1061	GO_POSITIVE_REGULATION_OF_B_CELL_PROLIFERATION	0.396698339571936	0.658914017050937	0.331688636758105	1.04296974551308	20665	26	c("SASH3"	"TLR4"	"BCL6"	"CD74"	"CHRNB2"	"IL4"	"BST1"	"SLC39A10"	"VAV3"	"CD40"	"PELI1"	"IRS2")
1062	GO_POSITIVE_REGULATION_OF_ORGANELLE_ORGANIZATION	0.121122085708932	0.334579070980883	-0.214809126133593	-1.11807949760451	4524	458	c("PYCARD"	"PARK2"	"FSCN1"	"ANXA2"	"UBE2C"	"S100A10"	"PMAIP1"	"PFN1"	"PSRC1"	"DYNLL1"	"PLCB1"	"BIRC5"	"ANXA1"	"IQGAP2"	"SIVA1"	"RANBP1"	"CDC42EP2"	"BTC"	"RPL28"	"PLK1"	"NKAP"	"HES1"	"ANAPC10"	"E2F1"	"ATPIF1"	"PDCD5"	"FAM162A"	"AURKB"	"BAIAP2"	"NRG1"	"CDC42EP3"	"HRAS"	"UBE2N"	"NUSAP1"	"RTF1"	"PARK7"	"OSCP1"	"DSTN"	"CCT3"	"SMARCB1"	"PAK1"	"TOMM7"
PPP3CC	"PIH1D1"	"CASP8"	"SYNPO"	"CDCA5"	"FBXO5"	"GSN"	"ARPC3"	"PHB2"	"FIS1"	"ARPC5L"	"AURKA"	"YWHAH"	"PSMB7"	"HNRNPA1"	"CCNB1"	"ZBED3"	"TRIM27"	"TUBGCP2"	"ESPL1"	"BAK1"	"H2AFY"	"NSMCE2"	"SPIRE2"	"ARPC1B"	"LIMK1"	"UBL5"	"WDR46"	"PHIP"	"ANK1"	"RPS6KA4"	"SORBS3"	"SLX1B"	"ZBTB17"	"CLIP1"	"RUVBL2"	"STOML2"	"ARPC4")
1063	GO_MUSCLE_CELL_PROLIFERATION	0.0685270642292686	0.236512488197379	0.575581720336899	1.47597390197578	3459	12	c("EDNRA"	"NDRG4"	"TGFBR3")
1064	GO_AMINO_ACID_TRANSMEMBRANE_TRANSPORT	1.88611629793093e-05	0.000587032157846369	0.620502090056839	2.21874568921648	0	46	c("SLC6A12"	"SLC7A8"	"SLC6A14"	"SLC13A3"	"SLC16A12"	"SLC6A7"	"SLC1A3"	"SLC1A4"	"SLC38A2"	"SLC6A9"	"SLC36A1"	"SLC7A1"	"SLC38A7"	"SLC7A3"	"SLC36A4"	"SLC3A1"	"SLC7A11"	"SLC6A6"	"SLC1A2")
1065	GO_CELLULAR_RESPONSE_TO_ACID_CHEMICAL	0.21227434244594	0.466827267012268	0.264482270333319	1.13444621382753	11887	126	c("MYOG"	"WNT5A"	"AQP1"	"GNG2"	"RRAGD"	"CPEB4"	"KCNK4"	"CPEB3"	"OGT"	"HIF1A"	"FZD7"	"RRAGB"	"EP300"	"CYP26B1"	"WNT10B"	"ABCA1"	"ACACA"	"ABL2"	"PTK6"	"PRKAA2"	"PRKCE"	"KLF4"	"ADNP2"	"FZD4"	"XBP1"	"WNT6"	"YES1"	"SETX"	"ALDH1A2"	"WNT7B"	"PTGER4"	"PKD2"	"ZEB1"	"ADCY6"	"RPTOR"	"DGAT2"	"PRKAA1")
1066	GO_PHAGOCYTOSIS_ENGULFMENT	0.955388674649888	0.993369451649605	-0.21608482247462	-0.576860140947369	47071	13	c("THBS1"	"GSN")
1067	GO_CELLULAR_SENESCENCE	0.373381732726243	0.639591626913892	-0.320998132705602	-1.05373934714795	17794	28	c("CDKN1A"	"CDKN2A"	"HRAS"	"H2AFX"	"HMGA1"	"NSMCE2"	"HMGA2")
1068	GO_REGULATION_OF_MEIOTIC_CELL_CYCLE	0.230931553100061	0.491593394084216	0.372763509900515	1.1820286932131	12037	27	c("WNT5A"	"MSX1"	"PIWIL2"	"NPR2"	"RPS6KA2"	"INSR"	"PRDM9")
1069	GO_DNA_DEALKYLATION	0.868939069416396	0.964701981591355	-0.253472205351505	-0.690897225703636	42597	14	c("MGMT"	"ALKBH3")
1070	GO_ACTIN_FILAMENT_BASED_MOVEMENT	0.205634174211128	0.459707080008767	-0.287714327212218	-1.15510998324697	9357	70	c("CACNA2D1"	"TNNI3"	"SCN1B"	"MYL6"	"VIM"	"MYL6B"	"MYH6"	"MYL4"	"TPM3"	"EMP2"	"KCNJ2"	"TPM4"	"MYH10"	"PKP2"	"CAMK2D")
1071	GO_POSITIVE_REGULATION_OF_EPITHELIAL_CELL_PROLIFERATION	0.163198010703281	0.398899869484519	0.282927876181333	1.18134229444712	9056	106	c("CYP7B1"	"HTR2B"	"ESR1"	"OSR2"	"WNT5A"	"FGF1"	"GLUL"	"BMPR2"	"HIF1A"	"FZD7"	"FGF7"	"VEGFA"	"NRP1"	"FGFR2"	"SEMA5A"	"FGF9"	"RICTOR"	"TEK"	"BMPR1A"	"NOG"	"KDM5B"	"KDR"	"STAT5A"	"TGM1"	"TGFBR1"	"XBP1"	"PRKD1"	"RREB1"	"CCR3"	"B4GALT1"	"STXBP4"	"RPTOR"	"PGF"	"EGFL7"	"JUN"	"EGFR"	"ARNT"	"PLXNB3"	"ERBB2"	"IGF1"	"ITGB3"	"WDR48"
1072	GO_SARCOMERE_ORGANIZATION	0.100119214009702	0.298371917129102	-0.462897651170563	-1.37532186646948	4870	19	c("ANKRD1"	"KRT8"	"MYH6"	"FHOD3"	"CASQ1")
1073	GO_POSITIVE_REGULATION_OF_B_CELL_MEDIATED_IMMUNITY	0.843004691134151	0.953559320944688	0.269579875518672	0.706846059448329	42768	13	c("IL4"	"CD40"	"STAT6"	"TGFB1"	"MSH6"	"PAXIP1"	"C3"	"CD28"	"CLCF1"	"HPX"	"TNFSF13"	"UNG"	"EXOSC3")
1074	GO_OVULATION_CYCLE	0.223189040296248	0.481487632639098	0.286325878062569	1.14238220830461	12234	81	c("ESR1"	"WNT5A"	"HAS1"	"OPRL1"	"NRIP1"	"PDGFRA"	"ADNP"	"AFP"	"FOXO3"	"CAPN5"	"FGF7"	"VEGFA"	"SGPL1"	"INHA"	"FOXL2"	"NCOA1")
1075	GO_NEGATIVE_REGULATION_OF_NITRIC_OXIDE_METABOLIC_PROCESS	0.877916235369058	0.96785216462669	0.271543876033634	0.661491608324519	44102	10	c("IL4"	"CD34"	"GLA"	"IL10")
1076	GO_VENTRICULAR_SYSTEM_DEVELOPMENT	0.939505112793693	0.988180830175991	0.214888792302474	0.615595424099121	48143	18	c("AQP1"	"SEMA6D"	"RAPGEF2"	"NUMB")
1077	GO_ADULT_LOCOMOTORY_BEHAVIOR	0.261922851498904	0.533368084370742	-0.287322112852178	-1.11738063191871	12065	59	c("FOXA2"	"PARK2"	"HOXD9"	"CHD7"	"EPHA4"	"FXN"	"PARK7"	"NTAN1"	"ATP1A2"	"CXCL12"	"GRIN2D"	"ADAM22"	"PREX2"	"SEZ6")
1078	GO_REGULATION_OF_ACTIVATED_T_CELL_PROLIFERATION	0.603627862316572	0.813584998700699	-0.280063851468196	-0.90243599846496	28917	26	c("PYCARD"	"IGFBP2"	"LGALS9"	"IL18")
1079	GO_POSITIVE_REGULATION_OF_HOMEOSTATIC_PROCESS	0.526482115744501	0.75848471168124	0.220563649115762	0.968730126714219	29820	148	c("EDNRA"	"TRPC3"	"ANO1"	"P2RX3"	"ADCYAP1R1"	"TMEM64"	"TNFSF11"	"HAP1"	"HIF1A"	"FOXO3"	"SEC24A"	"TNKS"	"NPC1"	"NPR1"	"GPR68"	"HMBOX1"	"PDPK1"	"MAP2K7"	"ABAT"	"PTGS2"	"DRD1"	"TNFRSF11A"	"GATA2"	"ASPH"	"NPPB"	"TNKS2"	"PPP3CB"	"SYK"	"PTGER4"	"PKD2"	"ACVR2A")
1080	GO_ACETYL_COA_METABOLIC_PROCESS	0.400846928420888	0.662237871438774	0.36402022261599	1.042814662044	20540	18	c("ACACB"	"ACLY"	"ACACA"	"ACSS2"	"FASN")
1081	GO_REGULATION_OF_CELLULAR_COMPONENT_BIOGENESIS	0.646598686967454	0.842478645739717	0.186088954132593	0.951061155236856	41660	605	c("BLK"	"THBS2"	"OPRD1"	"TBC1D21"	"MAGI2"	"LPAR1"	"WNT5A"	"PPM1E"	"HRK"	"LRRC24"	"SGK1"	"COLQ"	"HAS3"	"FNIP1"	"LRTM2"	"FLRT1"	"DNAJA4"	"TBC1D16"	"FAM110C"	"SH3YL1"	"STX1B"	"MYLK3"	"AMIGO2"	"MITF"	"F2RL1"	"FMN1"	"PRKCH"	"TLR4"	"BMF"	"SPTBN2"	"LATS1"	"SNAI2"	"WIPF1"	"ALOX15"	"APC"	"HSPA1A"	"KIF9"	"ADNP"	"HAP1"	"TBC1D2"	"CLSTN3"	"PFN2"
CHRNB2	"SHANK1"	"SPTY2D1"	"DAG1"	"VPS4B"	"UNC13B"	"RICTOR"	"CLIP3"	"SHANK3"	"NLGN3"	"BBS10"	"HDAC4"	"NUDT16"	"TEK"	"EVI5L"	"KANK1"	"MTMR3"	"BMP7"	"PRKCE"	"KDR"	"ARFGEF1"	"IFT88"	"CYLD"	"SAMD8"	"STAM"	"CNOT6"	"MTM1"	"MPP7"	"SPTB"	"FNIP2"	"CAPG"	"TGFBR1"	"PIKFYVE"	"SORL1"	"CNOT6L"	"WIPF2"	"GREM1"	"DLG1"	"ABI2"	"MYO10"	"EPHB2"	"PAN3"	"RAPGEF2"	"AMOT"	"SETX"	"TBC1D24"	"BIRC2")
1082	GO_IRON_ION_TRANSPORT	0.0253567860038082	0.121655003231893	0.437452935951388	1.52802680661158	1344	41	c("SLC40A1"	"MCOLN1"	"HEPH"	"SLC39A14"	"LMTK2"	"SLC25A37"	"ATP6V1A"	"STEAP3"	"IREB2"	"ATP6V1B2"	"ATP6V0A4"	"SCARA5"	"CLTC"	"SLC11A2"	"REP15"	"ATP6V0A2"	"PICALM"	"STEAP4"	"ATP6V0A1"	"ATP6AP1"	"STEAP2"	"TFRC"	"ATP6V1H"	"ATP6V1D"	"ATP6V0D1")
1083	GO_REGULATION_OF_RECEPTOR_BINDING	0.171543976572756	0.412857494236554	-0.492687942558265	-1.28589901090521	8493	12	c("ANXA2"	"PLCL2"	"HFE"	"ADAM15"	"B2M"	"RUVBL2")
1084	GO_POSITIVE_REGULATION_OF_POTASSIUM_ION_TRANSPORT	0.0116553218998365	0.0688508151363911	0.503668167367639	1.65225568954421	612	31	c("ABCC8"	"ADORA1"	"DPP6"	"GALR2"	"ATP1B2"	"ADRA2A"	"ATP1B1"	"NOS1AP"	"DRD1"	"HBP1"	"KCNH2"	"DLG1")
1085	GO_POSITIVE_REGULATION_OF_NERVOUS_SYSTEM_DEVELOPMENT	0.011565379969887	0.0684935687643371	0.279278153208191	1.34542067016188	698	314	c("DAB1"	"THBS2"	"SHOX2"	"PTPN5"	"RELN"	"MAGI2"	"LPAR1"	"WNT5A"	"GLI1"	"VLDLR"	"LRRC24"	"SGK1"	"IRX3"	"ATP8A2"	"LHX5"	"MAP2K1"	"NAP1L2"	"SEMA6A"	"LRTM2"	"FLRT1"	"NDRG4"	"AMIGO2"	"PLK5"	"PRKCH"	"CPEB3"	"RARB"	"BMPR2"	"ADNP"	"HAP1"	"HIF1A"	"MAN2A1"	"UFL1"	"CLSTN3"	"CDON"	"BCL6"	"LRRC4B"	"EP300"	"PLAG1"	"VEGFA"	"NRP1"	"SPAG9"	"MAPT"
1086	GO_REGULATION_OF_CARDIAC_MUSCLE_CELL_PROLIFERATION	0.278263397213629	0.555690091772405	-0.359923080470486	-1.13703723406776	13401	24	c("WNT2"	"NRG1"	"TBX20"	"CDK1"	"MEF2C"	"MAPK11"	"CCNB1")
1087	GO_CELLULAR_RESPONSE_TO_OXYGEN_CONTAINING_COMPOUND	0.175190661478599	0.41896161790844	0.215471027523144	1.09712373653828	11255	576	c("IGFBP5"	"KCNJ11"	"HTR2B"	"MYOG"	"PRKCB"	"LPAR1"	"ESR1"	"GPAM"	"WNT5A"	"PRKAR2B"	"FBXO32"	"VLDLR"	"FGF21"	"HCN4"	"AQP1"	"PLSCR4"	"ADCY9"	"GNB3"	"GNG3"	"NRIP1"	"GNG2"	"CHRM4"	"RRAGD"	"ERN1"	"ATP7A"	"ITGA2"	"CPEB4"	"PIM1"	"KCNK4"	"LPIN1"	"CAMK2A"	"AQP9"	"PDGFRA"	"ADCY2"	"ADCY1"	"RAMP3"	"RAB11FIP2"	"TLR4"	"SPTBN2"	"RPS6KA2"	"CPEB3"	"OGT"
EP300	"SOS1"	"GFPT1"	"NOX4"	"CYP26B1"	"RYR3"	"TBC1D4"	"WNT10B"	"INSR"	"ABCA1"	"ACACA"	"LBP"	"CEBPE"	"ABL2"	"LRP6"	"PTK6"	"PDPK1"	"SOCS7"	"NEFH"	"KL"	"SHPK"	"RORC"	"MAP2K7"	"ATP6V1A"	"PRKAA2"	"PTCH1"	"DENND4C"	"PRKCE"	"STAT5A"	"KLF4"	"FBN1"	"CASP4"	"PTGS2"	"AXL"	"MAX"	"ATP6V1B2"	"STAT3"	"DRD1"	"CCL7"	"IL1R1"	"JAK2"	"ITPR3"	"MAP3K5"	"ADNP2"	"ERRFI1"	"FZD4"	"XBP1"	"WNT6"	"NCOA3"	"ATP6V0A4"
WNT7B	"PLEKHA1"	"PTGER4"	"PKD2"	"ZEB1"	"PIK3C2A"	"TRIB3"	"ITPR2"	"ELK1"	"KLF3"	"NDOR1"	"ADCY7"	"STXBP4"	"ACTN2"	"ADCY6"	"MAPK8"	"RPTOR"	"DGAT2"	"AKAP1"	"NAMPT"	"PRKAA1"	"FYN"	"AACS"	"ROCK2"	"SPHK1"	"MYO5A"	"STAR"	"ATP6V0A2"	"BNIP3"	"TRAF6"	"EGFR"	"COL6A1"	"IRS2"	"ADAM9"	"CD86"	"UBR1"	"PDK2"	"DNMT3B"	"CLEC7A"	"GOT1"	"PRKDC"	"TLR2"	"PRKCI"	"PDE3B"	"PRKACB"	"IL10"	"WNT9A"	"IGF1"	"ABCB4"	"INHBB"
WNT5B	"GATA4"	"PDGFC"	"NOS3"	"PPARGC1B"	"AHCYL1"	"IL18RAP"	"SLC26A3"	"GRIK5"	"CD14"	"MAPK14"	"ADCY5")
1088	GO_REGULATION_OF_LAMELLIPODIUM_ASSEMBLY	0.34579555334741	0.617122275436511	-0.349661963241427	-1.08008018403721	16703	22	c("FSCN1"	"HSP90AA1"	"TWF2")
1089	GO_CELLULAR_KETONE_METABOLIC_PROCESS	0.638237611533465	0.835651646133043	-0.248888425126799	-0.894989752456947	29970	41	c("CBR3"	"PDSS1"	"PARK7"	"SCP2"	"COQ7"	"VKORC1"	"GPD1"	"GLO1"	"OXCT1"	"CBR1"	"COQ4"	"COQ3"	"STAT5B"	"PNKD"	"CBR4")
1090	GO_CRANIAL_NERVE_DEVELOPMENT	0.0393844747467053	0.166000383587881	0.459381548099867	1.49476755312494	2067	30	c("SALL1"	"LPAR1"	"HOXA3"	"SLC1A3"	"POU4F1"	"PLXNA4"	"PLXNA3"	"NRP1"	"SIX4"	"CHRNB2"	"ERBB3")
1091	GO_WNT_SIGNALING_PATHWAY_CALCIUM_MODULATING_PATHWAY	0.207271827850606	0.461260185741568	0.360791786090829	1.19980259717771	10893	33	c("PDE6B"	"WNT5A"	"GNG2"	"CAMK2A"	"FZD2"	"GNAO1"	"TNRC6C"	"FZD3"	"MAP3K7"	"FZD4"	"PPP3CB"	"PPP3R1"	"FZD6")
1092	GO_EPIDERMAL_GROWTH_FACTOR_RECEPTOR_SIGNALING_PATHWAY	0.199283289324783	0.452156179634415	0.335012633922383	1.1923502235615	10565	45	c("GRB7"	"KIF16B"	"SOS1"	"PDPK1"	"PLCE1"	"SOCS5"	"DGKD"	"ADAM17"	"REPS2"	"PIK3C2A"	"EPS8"	"EGFR"	"CBL"	"EFEMP1"	"PIK3CA"	"PLCG1"	"VIL1"	"EGF"	"EPS15"	"RASSF2"	"PXN"	"GAB1"	"PAG1"	"RPS6KA5")
1093	GO_CELL_PROLIFERATION_IN_FOREBRAIN	0.874914970944357	0.966487696408474	0.237731201656276	0.699732357054961	45016	20	c("LHX5"	"EMX2"	"FGFR2"	"NUMB"	"PCM1"	"GLI3"	"FGFR1"	"ZEB2"	"CEP120"	"HOOK3"	"DIXDC1")
1094	GO_RESPONSE_TO_MURAMYL_DIPEPTIDE	0.931414722811269	0.98457186138008	-0.234100486223663	-0.610994419965612	46118	12	c("NFKBIA"	"RELA"	"PTPN22"	"ARHGEF2"	"RIPK2"	"NOTCH1"	"NOD1"	"TNFAIP3"	"IRF5"	"NOD2"	"MAPK14"	"JAG1")
1095	GO_REGULATION_OF_POSITIVE_CHEMOTAXIS	0.0440927188867426	0.179975319596125	0.587691387642804	1.54094344293242	2236	13	c("ANGPT2"	"ITGA2"	"F2RL1"	"VEGFA"	"KDR")
1096	GO_REGULATION_OF_IMMUNE_RESPONSE	0.32160127486537	0.599969633567056	-0.195797076836636	-1.03256363515678	11704	533	c("RFTN1"	"PYCARD"	"SPON2"	"TNIP3"	"LGALS3"	"TRIL"	"PDE4D"	"KLHL6"	"ANXA1"	"DUSP10"	"CD38"	"HMGB2"	"POLR3G"	"LGALS9"	"CYBA"	"PLCL2"	"TRAC"	"ACTB"	"PSMA7"	"HSP90AA1"	"BAIAP2"	"PSMB6"	"ADA"	"CD3D"	"PSMA2"	"HRAS"	"AIM2"	"TYRO3"	"UNC13D"	"VAMP3"	"UBE2N"	"PSMB10"	"RPS19"	"CALM2"	"NFATC1"	"PAK1"	"MIF"	"PSMC4"	"PTPN6"	"VAMP8"	"GPX1"	"HFE"
LIME1	"MEF2C"	"CASP8"	"SAMHD1"	"PSMB2"	"LYN"	"PSMB3"	"PSMA3"	"IFNAR2"	"STK11"	"ARPC3"	"TNFRSF14"	"PHB2"	"UBB"	"LAT"	"TRAF2"	"VCAM1"	"HLX"	"PHPT1"	"IRF1"	"PSME1"	"PSMA5"	"PSMB7"	"PSMB5"	"NFKBIA"	"HMGB1"	"TRIM27"	"PSMD14"	"ARPC1B"	"PSMB1"	"CD160"	"CUEDC2"	"B2M"	"RPS27A"	"LIMK1"	"CACNB3"	"CALM3"	"PSMF1"	"CALM1"	"PSMA4"	"PSMA6"	"DUSP22"	"STOML2"	"PSMA1"	"ARPC4"	"ECM1"	"PSMC1"	"PTPN2"	"PSMD7"	"FLOT2"
NMI	"ANKRD17"	"CD33"	"HSP90AB1"	"CFP"	"FCGRT"	"LAX1"	"UBE2V1"	"PSMD8"	"NRAS"	"SUMO1"	"NFKBIL1"	"ICAM2"	"PPP2R3C"	"PTK2"	"SLAMF1"	"BAX"	"PSMC5"	"UBE2K"	"IRF7"	"PSMD13"	"SLAMF7"	"BRK1"	"STAT5B"	"TRIM5"	"CACNB4"	"IL2RA"	"NDFIP1"	"POLR3C"	"ADORA2B"	"RAET1E"	"RELB"	"CDC37"	"ACTG1"	"IRF3"	"EXOSC3"	"PSMC2"	"UNG"	"PLCG2"	"THOC1"	"PSMD11"	"FADD"	"COLEC12"	"RBCK1"	"NFKB1"	"PSMD3"	"TNIP1"	"PSMC6"	"CNPY3"	"GPLD1"
ADAM8	"IGF2"	"UBE2D3"	"PLD2"	"PSMD6"	"FER"	"HPX")
1097	GO_NEGATIVE_REGULATION_OF_NOTCH_SIGNALING_PATHWAY	0.712274099499607	0.881390199866841	-0.271870338149042	-0.82934992196975	34446	21	c("DLK2"	"NRARP")
1098	GO_MEMBRANE_LIPID_CATABOLIC_PROCESS	0.26071344937944	0.532070599721253	0.40781467445379	1.16827334168668	13359	18	c("GALC"	"SGPL1"	"GBA2"	"NEU1"	"SPHK1"	"GLA"	"NEU3")
1099	GO_POSITIVE_REGULATION_OF_NEUROBLAST_PROLIFERATION	0.911394217005439	0.977323327878809	-0.232825760671562	-0.647624204187332	44568	15	c("DCT"	"PAX6"	"CX3CR1"	"DMRTA2"	"ASPM"	"SMARCD3"	"CX3CL1")
1100	GO_PEPTIDE_SECRETION	0.713878868426049	0.88248681504717	-0.24851969217258	-0.84360680446861	33839	32	c("ANXA1"	"IL1RN"	"VGF"	"PCLO"	"NPFF")
1101	GO_THIOESTER_METABOLIC_PROCESS	0.125794437547481	0.343535721041471	0.334233754970949	1.26206857316094	6788	60	c("GPAM"	"ACACB"	"ELOVL7"	"ACSL3"	"ACOT11"	"ELOVL3"	"ELOVL6"	"FAR1"	"ACLY"	"ACACA"	"ACSS2"	"ACSBG1"	"ACSL4"	"ELOVL5"	"FAR2"	"FASN"	"ACSF2"	"DGAT2"	"ACOT2")
1102	GO_NEGATIVE_REGULATION_OF_INTRINSIC_APOPTOTIC_SIGNALING_PATHWAY_IN_RESPONSE_TO_DNA_DAMAGE	0.0194962938355169	0.100430114585937	-0.511064594463542	-1.61451016744795	938	24	c("CD44"	"SNAI1"	"MIF"	"CXCL12"	"PGAP2"	"ING2"	"CDKN2D"	"TRIAP1"	"BCL2L12"	"TPT1"	"ELL3"	"CLU")
1103	GO_NEGATIVE_REGULATION_OF_CELLULAR_AMIDE_METABOLIC_PROCESS	0.486657945198115	0.732433453631022	0.233114062223239	0.983708562962766	27155	113	c("IGFBP5"	"GRB7"	"ZC3H12D"	"CPEB4"	"IGF2BP3"	"TRIM71"	"CPEB3"	"HAP1"	"EIF2AK3"	"TNRC6C"	"RC3H1"	"TIA1"	"IREB2"	"STAT3"	"CNOT6"	"SORL1"	"CNOT6L"	"CPEB2"	"FMR1"	"GIGYF2"	"XPO5"	"PRKAA1"	"PUM1"	"CNOT1"	"ADAR")
1104	GO_PEPTIDYL_CYSTEINE_MODIFICATION	0.730910440182791	0.893420131084241	0.285626771905996	0.806253907364463	37426	17	c("NOS1"	"MAP6D1"	"CLIP3"	"ZDHHC9")
1105	GO_LEUKOCYTE_DIFFERENTIATION	0.880225023143203	0.968516945557486	-0.179238764973312	-0.846123907937736	37082	191	c("PIR"	"ANXA2"	"ANXA1"	"HHEX"	"CAMK4"	"CHD7"	"RRAS"	"NKAP"	"LGALS9"	"RPL22"	"PLCL2"	"TSPAN2"	"ADA"	"POU1F1"	"CD3D"	"FAM20C"	"TYRO3"	"BCL3"	"LGALS1"	"CD79A"	"MEF2C"	"CASP8"	"LYN"	"RPS6"	"STK11"	"BATF3"	"VCAM1"	"IRF1"	"HMGB1"	"BAK1"	"JUNB"	"TCF3"	"B2M"	"TPD52"	"GLO1"	"EFNA2")
1106	GO_RESPONSE_TO_EXOGENOUS_DSRNA	0.119609557109557	0.333372200840726	-0.414988280064432	-1.32453774981743	5746	25	c("RFTN1"	"IFIT1"	"MAPK3"	"NFKBIA")
1107	GO_MORPHOGENESIS_OF_EMBRYONIC_EPITHELIUM	0.636650498566509	0.834612526446463	0.219803040478681	0.91661476043622	35307	105	c("WNT5A"	"IRX3"	"FZD2"	"MTHFD1L"	"TRIM71"	"HIF1A"	"KDM6A"	"FZD1"	"FGFR2"	"JAG2"	"PRICKLE1"	"LRP6"	"PTCH1"	"NOG"	"DEAF1"	"FZD3"	"WNT6"	"GREM1"	"RDH10"	"ALDH1A2"	"WNT7B"	"ARHGAP35"	"WNT4"	"FZD6")
1108	GO_SKELETAL_MUSCLE_CONTRACTION	0.598586654309546	0.808952581365975	0.296636616180061	0.904044175591075	31001	23	c("ATP8A2"	"GAA"	"TNNI1"	"CHUK"	"MYH14"	"RCSD1")
1109	GO_TONGUE_DEVELOPMENT	0.0802223361059644	0.259355800108921	0.550382281743082	1.4431179118685	4069	13	c("HOXC13"	"CYP26B1"	"SIX4"	"WNT10B"	"BNC2")
1110	GO_BONE_GROWTH	0.0334686797808176	0.147764380152916	0.602966187556603	1.58099440039784	1697	13	c("FGFR3"	"RARB"	"DDR2"	"TGFBR2"	"BNC2"	"MMP13")
1111	GO_ACTIN_POLYMERIZATION_OR_DEPOLYMERIZATION	0.294943466016561	0.572522828188305	-0.336879977839322	-1.11594679468944	14033	29	c("COBLL1"	"DSTN"	"CFL1"	"MICALL2"	"GSN"	"ARPC4"	"ANG")
1112	GO_UV_PROTECTION	0.365606381904473	0.633318249885822	-0.412466512489386	-1.07652376814336	18102	12	c("FEN1"	"GPX1"	"ERCC1"	"MC1R")
1113	GO_PROTEIN_MODIFICATION_BY_SMALL_PROTEIN_REMOVAL	0.790645114630795	0.925871319374953	0.203886724194052	0.843511562311184	43728	100	c("USP51"	"USP53"	"VCPIP1"	"USP32"	"OTUB2"	"USP45"	"USP31"	"USP29"	"USP34"	"FAM76B"	"CYLD"	"USP24"	"USP46"	"ATXN7"	"USP37"	"MYSM1"	"USP12"	"YOD1"	"OTUD4"	"USP22"	"USP38"	"OTUD7B"	"USP40"	"SENP5")
1114	GO_REGULATION_OF_NITRIC_OXIDE_BIOSYNTHETIC_PROCESS	0.381555085386127	0.646319829150378	0.306619615405178	1.04742276214458	20197	37	c("ESR1"	"ITGB2"	"TLR4"	"INSR"	"IL4"	"NOS1AP"	"KLF4"	"PTGS2"	"JAK2"	"PKD2"	"CD34"	"EGFR"	"GLA"	"IL10"	"MAPK9")
1115	GO_PHOSPHATIDYLGLYCEROL_METABOLIC_PROCESS	0.879864356312808	0.968516945557486	-0.230470586064782	-0.703058538384442	42551	21	c("PTPMT1"	"PLA2G4B"	"LPCAT4"	"TAMM41")
1116	GO_PYRIMIDINE_NUCLEOSIDE_BIOSYNTHETIC_PROCESS	0.000477545003425866	0.00579662329223721	-0.627076319762514	-1.98100417244742	22	24	c("TYMS"	"DUT"	"TK1"	"NME4"	"UCK2"	"NME2"	"UPP2"	"NME3"	"UMPS"	"NME1")
1117	GO_TRANSLATIONAL_TERMINATION	2.2218765969738e-05	0.000587032157846369	-0.68393607884815	-2.87328143852704	0	89	c("MRPL40"	"MRPS36"	"MRPS15"	"MRPL13"	"MRPS25"	"MRPS26"	"MRPL32"	"MRPL52"	"MRPS18C"	"MRPL42"	"MRPL51"	"MRPS33"	"MRPS21"	"MRPL35"	"MRPS11"	"MRPL18"	"MRPS16"	"MRPL20"	"MRPL47"	"MRPL36"	"TRMT112"	"GADD45GIP1"	"AURKAIP1"	"MRPL41"	"MRPL12"	"MRPL28"	"MRPL46"	"MRPL21"	"MRPL11"	"MRPL34"	"MRPS14"	"MRPL33"	"MRPS35"	"MRPL14"	"MRPS12"	"MRPS22"	"MRPS28"	"MRPL54"	"MRPL30"	"MRPL22"	"MRPL48"	"MRPL17"
MRPS27	"MRPL43"	"MRPL19"	"MRPL2"	"MRPL4"	"MRPL16"	"MRPL38"	"MRPS5"	"MRPS7"	"MRPS18A"	"MRPL24"	"MRPS30"	"MRPS9"	"MTRF1"	"APEH"	"MRPL37"	"MRPS24"	"MRPS18B"	"MRPL23"	"MRPL49"	"MRPL53")
1118	GO_CYTOKINETIC_PROCESS	0.136221773453277	0.361263562341292	-0.488216158786006	-1.33074626143396	6677	14	c("AURKB"	"KIF23"	"RACGAP1"	"SPIRE2"	"CNTROB")
1119	GO_ENDOCARDIAL_CUSHION_MORPHOGENESIS	0.144084086540428	0.373992572430518	-0.472371484518419	-1.31394054446397	7045	15	c("TWIST1"	"ENG"	"SNAI1"	"TBX20")
1120	GO_REGULATION_OF_INNATE_IMMUNE_RESPONSE	0.0757279177881086	0.251470778426369	-0.244126303579442	-1.19458363330735	3094	254	c("RFTN1"	"PYCARD"	"TNIP3"	"TRIL"	"DUSP10"	"HMGB2"	"POLR3G"	"LGALS9"	"CYBA"	"PSMA7"	"PSMB6"	"PSMA2"	"HRAS"	"AIM2"	"TYRO3"	"UBE2N"	"PSMB10"	"RPS19"	"PAK1"	"PSMC4"	"PTPN6"	"PSMD4"	"PSME2"	"PSMB4"	"PSMD9"	"UBA52"	"C1QBP"	"PSMC3"	"CASP8"	"SAMHD1"	"PSMB2"	"LYN"	"PSMB3"	"PSMA3"	"IFNAR2"	"UBB"	"IRF1"	"PSME1"	"PSMA5"	"PSMB7"	"PSMB5"	"NFKBIA"
NMI	"ANKRD17"	"HSP90AB1"	"UBE2V1"	"PSMD8"	"NRAS"	"SUMO1"	"NFKBIL1"	"ICAM2"	"PSMC5"	"UBE2K"	"IRF7"	"PSMD13"	"STAT5B"	"TRIM5"	"POLR3C"	"RELB"	"CDC37"	"IRF3"	"PSMC2"	"PLCG2"	"PSMD11"	"FADD"	"COLEC12"	"NFKB1"	"PSMD3"	"TNIP1"	"PSMC6"	"CNPY3"	"PSMD1"	"KRAS"	"ADAM8"	"IGF2"	"UBE2D3"	"PSMD6"	"HPX")
1121	GO_VESICLE_MEDIATED_TRANSPORT	1	1	0.139394398928506	0.733985738124193	68012	925	c("SEC31B"	"HTR2B"	"ADORA1"	"LRP2"	"DNAJC6"	"ENPP2"	"SNPH"	"LRP4"	"ORM2"	"VLDLR"	"ATP8A1"	"SYTL5"	"CD93"	"DYSF"	"CECR2"	"LY75"	"ATP8A2"	"QSOX1"	"CFI"	"MYO1B"	"AAK1"	"NCALD"	"ITGB2"	"NDRG4"	"STXBP5"	"STX1B"	"ADORA2A"	"TUB"	"RAMP3"	"RAB11FIP2"	"SPTBN2"	"HOOK1"	"WIPF1"	"ALOX15"	"LRP12"	"VPS13C"	"HAP1"	"ITIH4"	"SSC5D"	"HYOU1"	"SCRN1"	"KIF16B"
TBC1D4	"DNAJC28"	"PLA2R1"	"TRIP11"	"RGP1"	"ABCA1"	"NPC1"	"RPH3AL"	"LBP"	"CEBPE"	"LMTK2"	"ESYT2"	"VPS4B"	"UNC13B"	"TRAPPC8"	"CD247"	"LRP6"	"COG3"	"SEC23A"	"NLGN3"	"FAM109B"	"GGA3"	"MERTK"	"LMBRD1"	"PLA2G3"	"TGFBR2"	"ARAP3"	"LGALS3BP"	"GOPC"	"RAB9B"	"BBS1"	"PHACTR2"	"PRKCE"	"ARFGEF1"	"SFT2D2"	"VPS35"	"AXL"	"SCAMP1"	"SEC24C"	"LRP3"	"ANK3"	"COG5"	"ARFGEF2"	"RAB43"	"TRAPPC10"	"LIN7B"	"GATA2"	"PIK3CB"	"RAB6B"	"SPTB"
AP4E1	"CD55"	"AHI1"	"PIKFYVE"	"SNX33"	"SORL1"	"LAMP2"	"PRKD1"	"NEDD4"	"WIPF2"	"VAMP1"	"F8"	"MYO10"	"IGF2R"	"COG6"	"STX7"	"BBS2"	"YES1"	"RAB8B"	"VAV3"	"TREM2"	"SH3GL3"	"TTN"	"SNX32"	"DYNC2H1"	"SCARA5"	"PPP3CB"	"CLTC"	"LDLR"	"SYNRG"	"SYK"	"ITSN1"	"MASP1"	"RAB11FIP1"	"RAB2B"	"VPS54"	"SYT2"	"MON1B"	"ENPP3"	"MACF1"	"GOLGA5"	"PIK3C2A"	"SEC16A"	"LAMP1"	"ACTN2"	"TGFBRAP1"	"PICK1"	"ZFYVE9"	"HIP1R"	"SCAMP5"
MIA3	"PIK3CD"	"NAPB"	"DENND1B"	"MYO5A"	"KLC2"	"OLR1"	"GOLGA4"	"CREB3L2"	"AP2B1"	"CPNE1"	"GOLGA1"	"PICALM"	"CDC37L1"	"ARCN1"	"RIN2"	"CLINT1"	"GOLPH3"	"CLEC7A"	"LLGL1"	"MAPKAPK3"	"SYT5"	"PDCD6IP"	"PRKCI"	"SYNJ1"	"DYNC1LI2"	"EXOC5"	"GCC1"	"TMED7"	"TAPBP"	"CCDC93"	"MON2"	"IGF1"	"CLASP2"	"COPA"	"STX16"	"NCKAP1"	"PIP5K1A"	"SCARB1"	"TLN1"	"KIFAP3"	"KIF3B"	"ACTR2"	"CANX"	"NSF"	"CSNK1D"	"PIK3CA"	"HIP1"	"ITGB3"	"LOXL2"
1122	GO_INTERLEUKIN_1_PRODUCTION	0.696344967548777	0.870387126585243	-0.330978009542224	-0.81810440661496	34654	10	c("S100A13"	"AIM2"	"CMA1")
1123	GO_MODULATION_BY_HOST_OF_VIRAL_PROCESS	0.00984371828699005	0.0610179284216224	-0.648513677320332	-1.73127240970033	484	13	c("PARK2"	"CAV2"	"CFL1")
1124	GO_REGULATION_OF_DNA_REPAIR	0.0085239039916287	0.0551916847591669	-0.400699467327847	-1.5782734599421	390	63	c("TWIST1"	"DEK"	"PCNA"	"UBE2N"	"MGMT"	"H2AFX"	"POLQ"	"RPA2"	"UBE2V2"	"RAD51AP1"	"HMGB1"	"BRCC3"	"UIMC1"	"RAD51"	"HMGA2"	"PPP4C"	"RNF168"	"TRIM28"	"CDK9"	"RTEL1"	"UBE2V1"	"OTUB1"	"FIGN"	"RNF8"	"FOXM1"	"RPS3"	"FIGNL1")
1125	GO_REGULATION_OF_MEMBRANE_LIPID_DISTRIBUTION	0.0370919599231925	0.158347586485695	0.45371748714112	1.49977858674622	1950	32	c("ATP8B4"	"ATP8A1"	"PLSCR4"	"ATP8A2"	"ANO4"	"ATP10B"	"ABCA1"	"ABCA4"	"ATP11C"	"TMEM30A"	"ATP10D"	"ATP11A"	"ABCB4"	"ARV1"	"ATP11B"	"ABCA7"	"ATP8B2"	"ANO6")
1126	GO_REFLEX	0.316412826048207	0.596141036077236	0.438763798292127	1.12512939957837	15975	12	c("GJA1"	"SHANK1"	"USP46"	"NPNT"	"SATB1"	"AUTS2")
1127	GO_LEUKOCYTE_MEDIATED_IMMUNITY	0.209185711116042	0.462832408516165	-0.273964936005222	-1.14336161311261	9427	86	c("RFTN1"	"SPON2"	"CAMK4"	"EXO1"	"TUBB4B"	"S100A13"	"UNC13D"	"BCL3"	"PTPN6"	"VAMP8"	"EMP2"	"ERCC1"	"C1QBP"	"LYN"	"LAT")
1128	GO_ORGANOPHOSPHATE_BIOSYNTHETIC_PROCESS	0.449305737490176	0.703781123177839	0.205344034435665	1.0016621573739	27439	356	c("HTR2B"	"FGFR3"	"FGF16"	"GPAM"	"MBOAT2"	"PANK3"	"AQP1"	"ADCY9"	"AMPD3"	"FGF1"	"NPR2"	"SLC44A5"	"SLC26A2"	"PNP"	"LPIN1"	"ABHD3"	"SH3YL1"	"ADORA2A"	"ADCY2"	"ADCY1"	"IP6K3"	"ETNK1"	"LPIN2"	"NMNAT2"	"PIK3R5"	"GPHN"	"ALOX15"	"IRS1"	"UPRT"	"ACACB"	"CDS1"	"PIK3R3"	"FGF7"	"PRPS2"	"CEPT1"	"PI4K2B"	"INPP4A"	"FGFR2"	"FAR1"	"FGF9"	"ACACA"	"NPR1"
PIK3CB	"SGMS1"	"PIKFYVE"	"LPIN3"	"ATP6V0A4"	"PIGM"	"MTMR1"	"NPPB"	"SERINC5"	"PIGA"	"ADCY10"	"CHKA"	"DDHD2"	"PIGV"	"AMPD2"	"SLC44A1"	"PIK3C2A"	"PIP4K2C"	"LPCAT3"	"ADCY7"	"PIGN"	"ADCY6"	"MTMR2"	"NAMPT"	"SERINC1"	"PTEN"	"PIK3CD"	"MTMR7"	"ATP6V0A2"	"CPNE1"	"IRS2"	"XYLB"	"LPGAT1"	"PRPS1"	"TAZ"	"CRYL1"	"SYNJ1"	"APOA2"	"FITM2"	"FADS1"	"PIP5K1A"	"ATP6V0A1"	"PIK3CA"	"ALDOA"	"IPMK"	"PIP4K2B"	"CDS2"	"FGFR1"	"ADCY5"	"MB21D1"
NMNAT3)
1129	GO_PROTEIN_LOCALIZATION_TO_CELL_PERIPHERY	0.720341843896025	0.886178680146235	0.205383838882755	0.886422495436591	40542	131	c("EFR3B"	"SCN3B"	"TMEM88"	"DPP6"	"TUB"	"RAMP3"	"CDH1"	"TNIK"	"ABCA12"	"KCNIP4"	"RAPGEF6"	"ATP1B1"	"TSPAN14"	"LRP6"	"PTCH1"	"BBS1"	"DENND4C"	"PIGW"	"CRB3"	"ANK3"	"LIN7B"	"DLG1"	"BBS2"	"MAP7"	"RAPGEF2"	"MACF1"	"WNT4"	"ACTN2"	"TTC7B"	"SPTBN4"	"ROCK2"	"MYO5A"	"GOLGA4"	"ZFYVE27"	"GOLPH3"	"IKBKB"	"CLASP2"	"RAP2A"	"PIP5K1A")
1130	GO_NEGATIVE_REGULATION_OF_FIBROBLAST_PROLIFERATION	0.245456051008156	0.510342209810787	-0.378923835497995	-1.17046796336316	11856	22	c("PMAIP1"	"GSTP1"	"EMD"	"MED31"	"FTH1")
1131	GO_REGULATION_OF_MUSCLE_TISSUE_DEVELOPMENT	0.0773814964444363	0.254417664052464	0.332155376681556	1.31339724394265	4232	77	c("IGFBP5"	"SHOX2"	"MYOG"	"NR1D2"	"GPC1"	"TSC22D3"	"CDON"	"CYP26B1"	"FGFR2"	"SIX4"	"WNT10B"	"GJA1"	"FGF9"	"PRICKLE1"	"HDAC4"	"TGFBR2"	"DDX17"	"NOG"	"ACTN3"	"MTM1"	"HMGCR"	"GREM1")
1132	GO_ORGANIC_ACID_BIOSYNTHETIC_PROCESS	0.0499118592513221	0.195155789452815	0.281103738551505	1.27942209641261	2887	192	c("CYP7B1"	"BCAT1"	"PADI4"	"NAALAD2"	"DHRS9"	"SDS"	"SLC1A3"	"FADS6"	"FA2H"	"MGLL"	"MTHFD1L"	"GLUL"	"GGT5"	"ALOX15"	"PTGES"	"HOGA1"	"ACACB"	"ELOVL7"	"ACSL3"	"ELOVL3"	"GGT7"	"CD74"	"ELOVL6"	"PTGDS"	"ALOX12B"	"PLOD1"	"ACLY"	"THNSL2"	"ACACA"	"ACSS2"	"GPT2"	"ACOX2"	"CBS"	"PRKAA2"	"PER2"	"ABAT"	"CSPG4"	"PTGS2"	"PNPLA8"	"GGT1"	"DSE"	"GLS"
MYO5A	"STAR")
1133	GO_NEGATIVE_REGULATION_OF_DNA_DEPENDENT_DNA_REPLICATION	0.361437160034354	0.630429734482333	-0.387361001690341	-1.07747682098975	17674	15	c("TIPIN"	"BLM"	"BRCA2"	"TERF1"	"CHEK2"	"ZRANB3"	"SMC1A"	"SMC3")
1134	GO_REGULATION_OF_LEUKOCYTE_MIGRATION	0.362701374351506	0.630826296056922	0.259396540667593	1.04781920816635	19924	87	c("EDNRA"	"ADORA1"	"CMKLR1"	"WNT5A"	"CXCL14"	"ITGA2"	"F2RL1"	"VEGFA"	"CD74"	"CD300A"	"CCR7"	"TNFSF18"	"LBP"	"IL4"	"TNFRSF18"	"CCL7"	"PLA2G7"	"ABR"	"JAM3"	"GREM1"	"ADAM17")
1135	GO_ORGAN_MATURATION	0.224614408627731	0.483440919310334	0.489406904807693	1.22572716194869	11329	11	c("FGFR3"	"ALDH1A2"	"IGF1"	"PLXNB1"	"ANO6")
1136	GO_REGULATION_OF_CELLULAR_RESPONSE_TO_HEAT	0.119173262972735	0.332355428650418	-0.308319400099631	-1.24441062804853	5419	72	c("CRYAB"	"HSP90AA1"	"NUP214"	"DNAJC2"	"RPA2"	"NUP37"	"MAPK3"	"AAAS"	"NUP85"	"HSPA8"	"RPA1"	"CAMK2D"	"RPA3"	"HSPB8"	"NUP35"	"CREBBP"	"NUP107"	"BAG1"	"HSP90AB1"	"PTGES3"	"TPR"	"HSBP1"	"NUP43"	"NUP50"	"BAG3"	"FKBP4"	"NUP88"	"NUP160")
1137	GO_POSITIVE_REGULATION_OF_ACUTE_INFLAMMATORY_RESPONSE	0.284366202767535	0.560890316786708	0.462634645102019	1.15867562347298	14343	11	c("TNFSF11"	"CCR7"	"PTGS2"	"TNFRSF11A")
1138	GO_GASTRULATION_WITH_MOUTH_FORMING_SECOND	0.630002677707059	0.831384187074062	-0.292495631070352	-0.881386381963323	30585	20	c("FOXA2"	"HHEX"	"CHRD")
1139	GO_ENDOTHELIAL_CELL_DIFFERENTIATION	0.836504458377628	0.951298734588452	-0.206841551688221	-0.798330069042385	38556	57	c("ARHGEF26"	"PDE4D"	"ENG"	"NRG1"	"EDF1"	"GPX1")
1140	GO_NEGATIVE_REGULATION_OF_CELLULAR_PROTEIN_LOCALIZATION	0.687405323523047	0.865621126241561	0.214852283117648	0.894534282171022	38117	104	c("OGT"	"SNAI2"	"FZD1"	"C1QTNF3"	"RHOQ"	"ASTN2"	"MDFIC"	"AXIN2"	"PKD1"	"DYRK2"	"GOPC"	"FLCN"	"FBXW11"	"BMP7"	"CYLD"	"CD27"	"SNX33"	"ERLEC1"	"DACT3"	"NUMB"	"CLTC"	"CABP1"	"PKD2"	"YOD1"	"ACTN2"	"SP100"	"AKAP1"	"OTUD7B"	"IL10"	"PPM1B"	"PPM1A"	"LZTS2"	"RAB23"	"OS9"	"WWTR1"	"SIRT4"	"GDI1")
1141	GO_REGULATION_OF_NUCLEOBASE_CONTAINING_COMPOUND_TRANSPORT	0.34727013203283	0.618243162164673	0.438346170244283	1.09784476256158	17516	11	c("ADORA1"	"NUP153")
1142	GO_PHOSPHATIDYLINOSITOL_3_PHOSPHATE_BIOSYNTHETIC_PROCESS	0.00284694807166717	0.0241597854039534	0.533325359670509	1.78634281144093	149	34	c("FGFR3"	"FGF16"	"FGF1"	"IRS1"	"PIK3R3"	"FGF7"	"INPP4A"	"FGFR2"	"FGF9"	"KL"	"FRS2"	"PIK3CB"	"PIKFYVE"	"PIK3C2A"	"PIK3CD"	"IRS2"	"SYNJ1"	"PIK3CA"	"FGFR1")
1143	GO_CYCLIC_NUCLEOTIDE_CATABOLIC_PROCESS	0.0120255846330784	0.0705895744434111	-0.671599560110617	-1.70595147000667	595	11	c("PDE3A"	"PDE4D"	"PDE10A")
1144	GO_RESPONSE_TO_EPIDERMAL_GROWTH_FACTOR	0.953151015651016	0.992874539942095	-0.195357105854754	-0.623530528041722	45796	25	c("GSTP1"	"MAPK3"	"SOX9"	"MCM7"	"TPR"	"ID1"	"STAT5B"	"AKT1")
1145	GO_POSITIVE_REGULATION_OF_TRANSMEMBRANE_TRANSPORT	0.303538920847593	0.582398862162799	0.26869156031524	1.08310538369468	16673	86	c("EDNRA"	"RELN"	"KCNJ11"	"NOS1"	"WNK3"	"GALR2"	"ATP1B2"	"HAP1"	"PDGFRB"	"ATP1B1"	"CASK"	"SHANK3"	"PDPK1"	"NLGN3"	"NOS1AP"	"ANK3"	"DRD1"	"KCNH2"	"ASPH"	"DMD"	"STIM2"	"PKD2"	"WNK1"	"ACTN2"	"AZIN1")
1146	GO_REGULATION_OF_NUCLEOTIDE_CATABOLIC_PROCESS	0.0045326426449303	0.0347154129428022	0.535007168749048	1.74084344450305	237	30	c("MYOG"	"PPARA"	"OGT"	"MLXIPL"	"HIF1A"	"CBFA2T3"	"INSR"	"HDAC4"	"PRKAA2"	"ACTN3"	"STAT3")
1147	GO_POSITIVE_REGULATION_OF_CARBOHYDRATE_METABOLIC_PROCESS	0.103242811798118	0.302893881465386	0.350197195957814	1.30024954144515	5561	55	c("CD244"	"ADCYAP1R1"	"PPARA"	"SLC45A3"	"IRS1"	"MLXIPL"	"HIF1A"	"FOXO1"	"PFKFB2"	"INSR"	"EPM2AIP1"	"DYRK2"	"PRKAA2"	"PRKCE"	"ARFGEF1"	"ACTN3")
1148	GO_WNT_SIGNALING_PATHWAY	0.718328480101751	0.8851071041593	0.191348665119312	0.913439622620568	42922	289	c("LGR6"	"NDRG2"	"MAGI2"	"PDE6B"	"LRP4"	"WNT5A"	"GLI1"	"TMEM88"	"GNG2"	"FRAT1"	"CAMK2A"	"WNT2B"	"FZD2"	"SNAI2"	"TNIK"	"APC"	"TMEM64"	"NOTUM"	"KDM6A"	"FZD7"	"FZD1"	"GNAO1"	"RNF43"	"CELSR3"	"TNKS"	"WNT10B"	"KREMEN1"	"USP34"	"ZNRF3"	"PRICKLE1"	"AXIN2"	"ZBTB33"	"LRP6"	"PSME4"	"TNRC6C"	"PRKAA2"	"FBXW11"	"CPZ"	"KLF4"	"WLS"	"VPS35"	"TMEM198"
CLTC	"WISP1"	"PPP3R1"	"MACF1"	"FRAT2"	"WNT4"	"NPHP3"	"FZD6")
1149	GO_REGULATION_OF_NEUROTRANSMITTER_LEVELS	0.0688216892596455	0.236963486649166	0.308621010864342	1.29499730138383	3827	109	c("APBA1"	"NOS1"	"SNPH"	"NAALAD2"	"SYTL5"	"SLC18A1"	"COLQ"	"SLC1A3"	"SLC6A9"	"PPFIA4"	"CAMK2A"	"CLN8"	"STX1B"	"GLUL"	"GAD2"	"PFN2"	"ATP2A2"	"RPH3AL"	"UNC13B"	"CASK"	"BRSK1"	"PER2"	"ABAT"	"DRD1"	"LIN7B"	"SLC18A2"	"SYN1")
1150	GO_POSITIVE_REGULATION_OF_STRESS_ACTIVATED_PROTEIN_KINASE_SIGNALING_CASCADE	0.29553598761097	0.572716467863026	0.259056960075516	1.08347083319132	16411	107	c("MAPK8IP2"	"WNT5A"	"ERN1"	"SASH1"	"F2RL1"	"TLR4"	"NOX1"	"TNIK"	"TNFSF11"	"FZD7"	"MAP3K2"	"VEGFA"	"SPAG9"	"CCR7"	"MDFIC"	"TNFRSF19"	"MAP2K7"	"MAP3K9"	"MAP3K7"	"ERCC6"	"TNFRSF11A"	"MAP3K5"	"CD27"	"FZD4"	"HMGCR"	"MAP4K5"	"SYK"	"MAP3K3"	"TAOK1")
1151	GO_PEPTIDYL_ARGININE_MODIFICATION	0.0530218325192726	0.201387662893871	0.563088659464707	1.50865528155675	2702	14	c("PRMT8"	"PADI4"	"FBXO11")
1152	GO_REGULATION_OF_CELLULAR_AMINE_METABOLIC_PROCESS	6.5922475169201e-05	0.00106785221972688	-0.479127956112347	-1.92359376302406	2	70	c("PARK2"	"COMT"	"PSMA7"	"PSMB6"	"PSMA2"	"PARK7"	"PSMB10"	"PSMC4"	"PSMD4"	"PSME2"	"PSMB4"	"APOC1"	"PSMD9"	"PSMC3"	"PSMB2"	"PSMB3"	"PSMA3"	"PSME1"	"PSMA5"	"PSMB7"	"PSMB5"	"PSMD14"	"PSMB1"	"PSMF1"	"PSMA4"	"PSMA6"	"PSMA1"	"PSMC1"	"PSMD7"	"NR1H4"	"NQO1"	"PSMD8"	"OAZ1"	"OAZ3"	"PSMC5"	"PSMD13"	"ODC1"	"PNKD"	"PSMC2"	"PSMD11"	"PSMD3"	"PSMC6"
1153	GO_RRNA_TRANSCRIPTION	0.330641855889827	0.607330694599686	-0.381848045631435	-1.09998338159114	16133	17	c("CD3EAP"	"NPM3"	"GTF3C6")
1154	GO_POSITIVE_REGULATION_OF_LIPID_TRANSPORT	0.143383673237946	0.372605196692683	0.366604162748414	1.26619994693532	7585	39	c("LIPG"	"ATP8A1"	"ATP8A2"	"TNFSF11"	"ABCA12"	"PLA2R1"	"ABCA1"	"PTCH1"	"TNFRSF11A")
1155	GO_ANATOMICAL_STRUCTURE_ARRANGEMENT	0.280587084148728	0.558172594868394	0.42307574789571	1.15517753935238	14337	15	c("DAB1"	"PLXNA4"	"PLXNA3"	"NRP1"	"BMPR1A"	"HSPA5")
1156	GO_EPITHELIAL_TO_MESENCHYMAL_TRANSITION	0.521134195543154	0.755929134190367	0.273231370081499	0.958602327792434	27641	42	c("WNT5A"	"MSX1"	"SNAI2"	"HIF1A"	"TGFBR3"	"FGFR2"	"LRP6"	"NOG"	"BMP7")
1157	GO_SINGLE_ORGANISM_MEMBRANE_BUDDING	0.839784627909559	0.952693668970954	0.208359918355637	0.78926555175339	45386	61	c("ATP8A1"	"ATP8A2"	"SEC24A"	"SEC23A"	"SEC24C"	"TRAPPC10"	"F8"	"SEC16A"	"GOLPH3"	"PRKCI"	"NSF"	"CSNK1D"	"PPP6R3")
1158	GO_NEGATIVE_REGULATION_OF_MAPK_CASCADE	0.504884483742156	0.743964489672673	0.228354314400114	0.976303303953179	28321	123	c("PTPN5"	"NDRG2"	"DUSP26"	"IRAK3"	"F2RL1"	"TLR4"	"FOXO1"	"CD300A"	"PAQR3"	"DAG1"	"PDCD4"	"FLCN"	"BMP7"	"KLF4"	"DUSP6"	"SPRED2"	"FKTN"	"ASH1L"	"ERRFI1"	"SORL1"	"HMGCR"	"DLG1"	"RANBP9"	"HIPK3"	"PTPRR"	"DUSP4"	"CRYBA1"	"NLRP6"	"RGS3"	"PTEN")
1159	GO_SPONGIOTROPHOBLAST_LAYER_DEVELOPMENT	0.865337664696031	0.963622948721076	-0.269045013115002	-0.683409821688841	42886	11	c("PLAC1"	"ASCL2")
1160	GO_NEGATIVE_REGULATION_OF_NERVOUS_SYSTEM_DEVELOPMENT	0.25643771264745	0.526624385285061	0.239264255638706	1.08988554121662	14847	193	c("DAB1"	"NOTCH3"	"LPAR1"	"LRP4"	"TLX2"	"RAP1GAP2"	"WNT5A"	"CRMP1"	"IRX3"	"SEMA6A"	"DLX2"	"SYNGAP1"	"ISL2"	"EIF2AK3"	"PLXNA3"	"NRP1"	"DNM3"	"SEMA5A"	"PAQR3"	"SLIT1"	"SEMA3B"	"NLGN3"	"CNTF"	"KANK1"	"BMPR1A"	"NOG"	"BMP7"	"STAT3"	"LINGO1"	"SORL1"	"SEMA6D"	"ZHX2"	"EPHB2"	"RAPGEF2"	"SEMA4A"	"ADCY6"	"MTMR2"	"PTEN"	"DTX1"	"SEMA4C"	"PMP22"	"SEMA4G"
SPG20	"TRPV4"	"GDI1")
1161	GO_HISTONE_H2A_MONOUBIQUITINATION	0.149976796271262	0.382762265601683	-0.519797683234438	-1.32035467931783	7432	11	BCOR
1162	GO_REGULATION_OF_EXTRACELLULAR_MATRIX_ORGANIZATION	0.0675943922914685	0.235214318684908	-0.470919492888313	-1.43655629128195	3268	21	c("FSCN1"	"CHADL"	"PARK7"	"GPX1"	"ETS1"	"HSPA8"	"SOX9")
1163	GO_CELL_DIFFERENTIATION_IN_SPINAL_CORD	0.216642672041463	0.473290597855933	0.381171282343685	1.19856416918139	11285	26	c("LHX5"	"LHX4"	"CLN8"	"ISL2"	"PTCH1"	"GATA2"	"DYNC2H1"	"GIGYF2"	"MDGA1"	"GLI3"	"HOXC10")
1164	GO_MITOTIC_G2_M_TRANSITION_CHECKPOINT	0.104679199019207	0.304945723549978	-0.485437674760693	-1.37543818210192	5122	16	c("CCNA2"	"CDK1"	"CLSPN"	"BLM"	"HMGA2"	"SYF2"	"TAOK3"	"NBN")
1165	GO_PYRIMIDINE_NUCLEOBASE_METABOLIC_PROCESS	0.330436382970022	0.607330694599686	-0.396786798566428	-1.10369545840813	16158	15	c("TYMS"	"UCK2"	"UMPS"	"RRM1"	"UCK1"	"CMPK1"	"MTOR"	"TYMP"	"DHODH")
1166	GO_RNA_METHYLATION	0.0519866635519973	0.199546913491288	-0.403186318074447	-1.42559085153291	2447	38	c("TRMT112"	"EMG1"	"METTL1"	"FBL"	"TFB1M"	"TRMT2A"	"HSD17B10"	"FTSJ1"	"DIMT1"	"NSUN2"	"TRMT1"	"TRMT5"	"TRDMT1"	"BCDIN3D"	"METTL3"	"FTSJ3")
1167	GO_PURINE_CONTAINING_COMPOUND_SALVAGE	0.703670122600229	0.876757302103903	0.312365527755336	0.819031249927495	35699	13	c("AMPD3"	"PNP"	"AMPD2")
1168	GO_INNER_EAR_RECEPTOR_STEREOCILIUM_ORGANIZATION	0.887097410020893	0.970960616728163	0.252971222088972	0.663297700332355	45005	13	c("PDZD7"	"USH1G")
1169	GO_NEGATIVE_REGULATION_OF_CATION_TRANSMEMBRANE_TRANSPORT	0.744022450179184	0.899195824546353	0.244302910406293	0.823575540107878	39238	35	c("OPRL1"	"ADRA2A"	"PLN"	"PRKCE"	"ANK3"	"KCNH2"	"NEDD4"	"CAB39"	"FMR1"	"PKD2"	"ACTN2")
1170	GO_REGULATION_OF_PHOSPHOLIPID_METABOLIC_PROCESS	0.00164092117919991	0.0160265600044126	0.501014779829785	1.7914917625487	86	46	c("HTR2B"	"FGFR3"	"FABP3"	"PDGFRA"	"PIK3R5"	"IRS1"	"PIK3R3"	"ACSL3"	"PDGFRB"	"CCR7"	"TNFAIP8L3"	"TEK"	"KLF4"	"XBP1"	"VAV3"	"LDLR"	"IDH1")
1171	GO_NEGATIVE_REGULATION_OF_CYTOPLASMIC_TRANSPORT	0.86656755923784	0.963874525693098	0.194793905791738	0.796224196634793	47798	93	c("NOS1"	"SNAI2"	"FZD1"	"C1QTNF3"	"MDFIC"	"AXIN2"	"PKD1"	"PLN"	"DYRK2"	"GOPC"	"FBXW11"	"BMP7"	"VPS35"	"CYLD"	"ERLEC1"	"DACT3"	"FMR1"	"CABP1"	"PKD2"	"NUP153"	"YOD1"	"SP100"	"BRAF"	"AKAP1")
1172	GO_POSITIVE_REGULATION_OF_CELLULAR_RESPONSE_TO_TRANSFORMING_GROWTH_FACTOR_BETA_STIMULUS	0.906166792995549	0.977095022274705	0.226728090156728	0.667346060721637	46624	20	c("TGFBR3"	"FLCN"	"NPNT"	"ADAM17"	"CITED2"	"RNF111"	"SDCBP"	"SMAD4"	"DAB2")
1173	GO_AXON_REGENERATION	0.660703823770652	0.847809019240894	0.303256174650708	0.85601736179339	33831	17	c("CHST3"	"RTN4RL2"	"NEFH"	"JAK2"	"JAM3"	"JUN"	"CALU")
1174	GO_MICROTUBULE_BASED_PROCESS	0.00471449641803624	0.0358718393575294	-0.258765322862783	-1.33441776278699	178	416	c("MAP2"	"MAP6"	"TUBB2A"	"NGF"	"TUBB6"	"STMN1"	"PSRC1"	"DYNLL1"	"TUBA1A"	"CAMSAP3"	"LMNA"	"BIRC5"	"MYBL2"	"TUBA1B"	"MAP1B"	"CRYAB"	"RANBP1"	"KIF22"	"AP2S1"	"TPPP"	"TUBB4B"	"HAUS1"	"PLK1"	"CENPA"	"NDC80"	"CETN3"	"KIF20B"	"AURKB"	"KIF23"	"DNAAF1"	"DYNLRB1"	"HAUS7"	"TACC3"	"CDK1"	"SSNA1"	"TUBA1C"	"GTSE1"	"SPC25"	"ARL3"	"GAPDH"	"BLOC1S1"	"NUSAP1"
DNAL4	"KIFC1"	"NEK6"	"FBXO5"	"SOD1"	"UBB"	"RSPH1"	"DYNC1I1"	"TTK"	"RACGAP1"	"DOCK7"	"AURKA"	"SPA17"	"CCNB1"	"DYNC1I2"	"TUBGCP2"	"ESPL1"	"RAB11A"	"SPIRE2"	"MAP7D1"	"UXT"	"DTNBP1"	"FLNA"	"BRCA2"	"IFT74"	"CEP250"	"AP3M2"	"AP2M1"	"CLIP1"	"CEP72"	"TTLL3"	"PRC1"	"PLK2"	"PCNT"	"WDR62"	"UCHL1"	"KLC3"	"CRIPT"	"FOPNL"	"TACC2"	"SPRY1"	"TUBA4A"	"CNTROB"	"KIF18A"	"BLOC1S2"	"ARL2"	"TUBA8"	"IFT27"	"RAN"	"DYNLT1"
CEP152	"FIGN"	"NDE1"	"KIF5A"	"CUL7"	"PPP2R3C"	"NEK3"	"PTK2"	"PLK4"	"IFT81")
1175	GO_CALCIUM_MEDIATED_SIGNALING	0.533823339304512	0.76518882652093	0.249780587422006	0.954395367620452	28905	64	c("HTR2B"	"CAMKK2"	"NCALD"	"TREML1"	"EIF2AK3"	"ATP1B1"	"ATP2A2"	"KISS1R"	"PDPK1"	"HDAC4"	"PLN"	"KDR"	"PLCE1"	"DRD1"	"ASPH"	"DMD"	"PPP3CB"	"PPP3R1")
1176	GO_SPERM_MOTILITY	0.612464331499938	0.821745072768604	-0.292967293928065	-0.893706919309932	29619	21	c("DDX4"	"SLIRP"	"ING2"	"GAS8"	"INSL6"	"TTLL5"	"PLTP"	"GAPDHS")
1177	GO_NEGATIVE_REGULATION_OF_SEQUENCE_SPECIFIC_DNA_BINDING_TRANSCRIPTION_FACTOR_ACTIVITY	0.224242424242424	0.483087595135788	-0.259899264121899	-1.12168438307237	9989	104	c("TWIST1"	"PYCARD"	"FOXA2"	"SIVA1"	"NR0B2"	"CDKN2A"	"SFRP4"	"AIM2"	"BRMS1"	"ID3"	"FOXS1"	"MAD2L2"	"CTNNBIP1"	"TAF3"	"PHB2"	"EZH2"	"NFKBIA"	"COMMD7"	"FLNA")
1178	GO_NEGATIVE_REGULATION_OF_PROTEIN_CATABOLIC_PROCESS	0.297159116169475	0.57474153421991	-0.256255858409973	-1.0814685735221	13367	91	c("ANXA2"	"TIMP1"	"OPHN1"	"PLK1"	"CDKN2A"	"NRG1"	"MAD2L1"	"PARK7"	"CENPF"	"HFE"	"PBK"	"RILP"	"MAD2L2"	"MAD1L1"	"TTK"	"TIMP2"	"FLNA"	"PSMF1"	"PSMG2"	"UBXN1"	"HSP90AB1"	"SVIP"	"TPR"	"PIN1"	"BUB3"	"TERF1"	"TAF9")
1179	GO_CELLULAR_AMINO_ACID_METABOLIC_PROCESS	0.299175361831033	0.577362497780188	0.224298452118167	1.06130684787958	17776	267	c("SLC7A8"	"SLC6A14"	"NOS1"	"BCAT1"	"TPH2"	"PADI4"	"PPM1K"	"FN3K"	"HDC"	"NAALAD2"	"ALDH1L2"	"SDS"	"SLC1A3"	"ATP7A"	"MTHFD1L"	"NMNAT2"	"GLUL"	"GGT5"	"CRYM"	"HOGA1"	"GAD2"	"MAT1A"	"SEPSECS"	"ARG2"	"GFPT1"	"NOX4"	"PLOD1"	"CTNS"	"THNSL2"	"ALDH6A1"	"GPT2"	"SLC3A1"	"CBS"	"IL4I1"	"ABAT"	"STAT5A"	"ASRGL1"	"GGT1"	"MTHFR"	"GLS"	"SLC6A6"	"NARS2")
1180	GO_POSITIVE_REGULATION_OF_DNA_BINDING	0.0024871951605084	0.0217349065812097	-0.529782597326989	-1.81274254980283	117	33	c("TWIST1"	"PARK2"	"HMGB2"	"HES1"	"PINX1"	"EDF1"	"PARK7"	"CALM2"	"NME1"	"MYOCD"	"HMGB1"	"HMGA2"	"CALM3"	"CALM1")
1181	GO_NUCLEOTIDE_TRANSPORT	0.511676994577847	0.74943338521041	0.321804340147534	0.959620151865818	26422	21	c("SLC25A36"	"SLC35E3"	"GJA1"	"SLC25A42"	"SLC35B4"	"SLC35A2"	"SLC25A19"	"SLC35B1"	"SLC35A1"	"P2RX7"	"SLC35D1"	"SLC35A3")
1182	GO_REGULATION_OF_HAIR_FOLLICLE_DEVELOPMENT	0.341070148897205	0.614111201480677	0.454509594967004	1.10720332701007	17133	10	c("KRT17"	"WNT10B"	"MYSM1"	"SMAD4"	"CDH3"	"TGFB2"	"HPSE")
1183	GO_SYNAPTIC_VESICLE_RECYCLING	0.972558349399073	0.99707144906808	-0.190693508785517	-0.558229272358208	47419	18	c("OPHN1"	"SYT12"	"STON2"	"CDK5"	"PLD2")
1184	GO_POSITIVE_REGULATION_OF_NUCLEOSIDE_METABOLIC_PROCESS	0.146696985598507	0.37783616955538	0.441069579910734	1.29823369682207	7547	20	c("MYOG"	"MLXIPL"	"HIF1A"	"INSR"	"PRKAA2"	"ACTN3"	"STAT3"	"PRKAA1"	"ARNT"	"IGF1")
1185	GO_DORSAL_VENTRAL_PATTERN_FORMATION	0.472731365964392	0.719858539262515	0.271048042257653	0.986248654874285	25197	50	c("LRP4"	"GLI1"	"AXIN2"	"LRP6"	"PTCH1"	"BMPR1A"	"NOG"	"DUSP6"	"RGS20"	"GREM1"	"DYNC2H1")
1186	GO_AEROBIC_RESPIRATION	0.00289466402741417	0.0243350688308291	-0.473025829403616	-1.7476023171534	135	46	c("IDH2"	"UQCRB"	"CHCHD5"	"FXN"	"BLOC1S1"	"UQCR10"	"UQCRH"	"SDHB"	"SUCLG1"	"NDUFV1"	"COX19"	"MDH2"	"SURF1"	"CAT"	"IDH3A"	"COX10"	"PANK2"	"IDH3G"	"IDH3B"	"SDHC"	"SDHD"	"CS"	"UQCRC1"	"OXA1L"	"SDHA"	"SIRT3")
1187	GO_CELLULAR_RESPONSE_TO_INSULIN_STIMULUS	0.0942490587584533	0.288207258403443	0.29378125742372	1.24847958312805	5281	118	c("GPAM"	"VLDLR"	"LPIN1"	"OGT"	"IRS1"	"HIF1A"	"PIK3R3"	"FOXO1"	"RHOQ"	"SOS1"	"GFPT1"	"TBC1D4"	"INSR"	"PDPK1"	"SOCS7"	"KL"	"ATP6V1A"	"DENND4C"	"ATP6V1B2"	"DRD1"	"ERRFI1"	"XBP1"	"ATP6V0A4"	"CPEB2"	"PIK3C2A"	"TRIB3"	"STXBP4"	"NAMPT"	"MYO5A"	"STAR"	"ATP6V0A2"	"IRS2"	"PDK2"	"GOT1"	"PRKDC"	"PRKCI"	"PDE3B"	"IGF1"	"INHBB"	"ATP6V0A1"	"PIK3CA")
1188	GO_COPPER_ION_TRANSPORT	0.202629016553067	0.456406152110082	0.422416823527122	1.2272070942563	10404	19	c("ATP7B"	"ATP7A"	"HEPH"	"HEPHL1"	"STEAP3"	"SLC11A2")
1189	GO_MEMBRANE_ASSEMBLY	0.202452338612961	0.456229240044427	-0.399898643157117	-1.21990471912514	9790	21	c("RFTN1"	"ANXA2"	"S100A10"	"CAV2"	"EMP2")
1190	GO_REGULATION_OF_DNA_DAMAGE_RESPONSE_SIGNAL_TRANSDUCTION_BY_P53_CLASS_MEDIATOR	0.0018368923121882	0.0173924895302707	-0.577829695718187	-1.86191225916695	87	26	c("ANKRD1"	"TWIST1"	"CD44"	"PMAIP1"	"CDKN2A"	"EEF1E1"	"SNAI1"	"HIC1"	"MIF")
1191	GO_POSITIVE_REGULATION_OF_CELLULAR_COMPONENT_ORGANIZATION	0.91272012047082	0.97770411061494	-0.166118144818318	-0.909106784041295	29698	875	c("ANKRD1"	"TWIST1"	"PYCARD"	"PARK2"	"FSCN1"	"ANXA2"	"AHSG"	"PTPRZ1"	"NGF"	"UBE2C"	"S100A10"	"PMAIP1"	"PFN1"	"PSRC1"	"DYNLL1"	"PLCB1"	"SCN1B"	"LTK"	"BIRC5"	"ANXA1"	"IQGAP2"	"SIVA1"	"MAP1B"	"DPYSL3"	"RANBP1"	"CDC42EP2"	"BTC"	"TPPP"	"RPL28"	"PLK1"	"NKAP"	"CYBA"	"HES1"	"EPHA4"	"CDC20"	"ANAPC10"	"SNAI1"	"E2F1"	"RANGRF"	"ATPIF1"	"PDCD5"	"METRN"
FEZ1	"UNC13D"	"UBE2N"	"NUSAP1"	"RTF1"	"PARK7"	"OSCP1"	"DSTN"	"ITPKA"	"GTF2H5"	"CCT3"	"SMARCB1"	"PAK1"	"EPHB3"	"PSMC4"	"TOMM7"	"U2AF1"	"GPX1"	"NME1"	"BAD"	"WRAP53"	"HFE"	"RPA2"	"BDNF"	"MICALL2"	"ERCC1"	"CXCL12"	"EEF2K"	"C1QBP"	"ANAPC11"	"MAPK3"	"PFDN2"	"CIB1"	"EIF5A"	"PSMC3"	"UBE2V2"	"AGER"	"NMT1"	"MARCKS"	"DLGAP5"	"MIS18A"	"PPP3CC"	"PIH1D1"	"EHD2"	"CASP8"	"CDC34"	"LYN"	"P2RY2"	"RALA"	"SYNPO"
PHB2	"FIS1"	"EZH2"	"ARPC5L"	"RPA1"	"AURKA"	"YWHAH"	"PSMB7"	"HNRNPA1"	"AKAP5"	"CCNB1"	"ZBED3"	"CHD1L"	"TRIM27"	"TUBGCP2"	"TNFRSF12A"	"CAMK1"	"ESPL1"	"RPA3"	"BAK1"	"RAB11A"	"H2AFY"	"NSMCE2"	"SPIRE2"	"ARPC1B"	"SEZ6"	"B2M"	"FLNA"	"LIMK1"	"STUB1"	"UBL5"	"WDR46"	"PHIP"	"ANK1"	"RPS6KA4"	"SORBS3"	"SLX1B"	"ZBTB17"	"CLIP1"	"GTF2F2"	"RUVBL2"	"STOML2"	"SOX9"	"ARPC4"	"TOR1A"	"ADAMTS1"	"ACTL6A"	"PLXNB2"	"LRRC7"	"TRIM28")
1192	GO_POSITIVE_REGULATION_OF_G1_S_TRANSITION_OF_MITOTIC_CELL_CYCLE	0.00115347380996519	0.0119432065535149	-0.633447991178285	-1.90878896571374	55	20	c("PLCB1"	"ANXA1"	"NACC2"	"LSM10"	"CDC45"	"CDC6"	"CREBBP"	"PLRG1"	"ANKRD17"	"MTBP"	"LSM11")
1193	GO_POSITIVE_REGULATION_OF_GENE_EXPRESSION	0.894665073451887	0.973162827907774	0.16935627789248	0.909391453070986	63641	1297	c("SOX6"	"RBM20"	"LUM"	"SALL1"	"ALK"	"SHOX2"	"GLIS3"	"OPRD1"	"RELN"	"MYOG"	"PRKCB"	"NOTCH3"	"NOS1"	"TXK"	"FOXD1"	"ESR1"	"OSR2"	"WNT5A"	"MSX1"	"GLI1"	"PLAGL1"	"CTSH"	"MAFB"	"TRIM31"	"THRB"	"PRRX1"	"ZIC2"	"PIWIL2"	"EBF4"	"SLC40A1"	"CAMKK2"	"NRIP1"	"LHX5"	"MAP2K1"	"FGF1"	"HAS3"	"PPARA"	"ERN1"	"FAM129A"	"ITGA2"	"DLX2"	"GALR2"
CPEB3	"LPIN2"	"OGT"	"MEF2B"	"CDH1"	"KRT17"	"ARNT2"	"ETS2"	"RARB"	"NR2C2"	"MED13"	"HSPA1A"	"TNFSF11"	"BMPR2"	"MLXIPL"	"HIF1A"	"NFAT5"	"AFAP1L2"	"KDM6A"	"FOXO3"	"ITGB8"	"FOXJ1"	"FZD7"	"FOXO1"	"NR3C1"	"RERE"	"CDON"	"FZD1"	"TAB2"	"FGF7"	"RORA"	"EIF2AK3"	"MAP3K2"	"NOTCH4"	"RHOQ"	"CCPG1"	"NCOA2"	"EP300"	"ATAD2B"	"PLAG1"	"ELF1"	"VEGFA"	"SATB2"	"TNKS"	"HOXC13"	"CYP26B1"	"ALOX12B"	"ABHD14B"	"KAT6A"	"ZBTB38"
GJA1	"SOX18"	"INSR"	"TNFSF18"	"FOSL2"	"ASXL2"	"MAML1"	"FGF9"	"KAT6B"	"IL11"	"FOXL2"	"IL4"	"TBX3"	"CHUK"	"TCF4"	"CEBPE"	"RHBDD1"	"DDR2"	"PROX2"	"NCOA1"	"NLRC5"	"HMBOX1"	"CASK"	"LRP6"	"PKD1"	"CD46"	"SMARCA1"	"CNTF"	"NOS1AP"	"TNRC6C"	"HDAC4"	"UHMK1"	"RORC"	"ATF6"	"SETD7"	"DDX17"	"ZXDA"	"PTCH1"	"HIF3A"	"BMPR1A"	"FLCN"	"CEBPA"	"FBXW11"	"NOG"	"TET3"	"BMP7"	"KDM5B"	"SIX6"	"TRIM52"	"GRHL1"
HINFP	"MAP3K7"	"SP1"	"JAK2"	"ERCC6"	"TNFRSF11A"	"NR1I3"	"RFX3"	"SERTAD2"	"ZMIZ1"	"NPAT"	"CARD14"	"GATA2"	"PHF8"	"LGR4"	"PIK3CB"	"CRX"	"ASH1L"	"CRTC1"	"MEF2A"	"ATXN7"	"AHI1"	"FZD4"	"TGFBR1"	"TAB3"	"XBP1"	"ATF2"	"WNT6"	"NPNT"	"NCOA3"	"MZF1"	"PRKD1"	"LPIN3"	"RREB1"	"ONECUT2"	"MYBL1"	"SS18L1"	"MAPRE3"	"GREM1"	"DYRK1B"	"WAC"	"CLOCK"	"PLP1"	"ASPH"	"MYSM1"	"HSPA5"	"YES1"	"BACH1"	"SETX"	"CSRNP3"
IKZF2	"PKD2"	"CITED2"	"PPP3R1"	"TRIM15"	"ACVR2A"	"CD34"	"IKBKG"	"TRIM24"	"CREBL2"	"TET1"	"GALR3"	"KDM3A"	"TRPS1"	"ELF4"	"MBTPS2"	"ZEB1"	"DHX33"	"REL"	"NFYA"	"WNT4"	"ELK1"	"TCF12"	"DCAF6"	"MAGED1"	"ERLIN2"	"PIM2"	"RUNX1"	"MED14"	"TERT"	"EPAS1"	"TCF20"	"ZFPM2"	"SP100"	"BRAF"	"CELF3"	"FOXK1"	"POU2F2"	"MAPK8"	"ARNTL"	"RPTOR"	"USP22"	"KLF12"	"NAMPT"	"PRKAA1"	"ITGA3"	"PTEN"	"IRF2BPL"	"FUBP3"	"CUX2"
INO80	"NIPBL"	"RAB3GAP1"	"CNOT1"	"STAR"	"ARNTL2"	"WWOX"	"ADAR"	"STRN3"	"RNASEL"	"TRAF6"	"CREB3L2"	"JUN"	"YY2"	"ZBTB49"	"EGFR"	"ZXDC")
1194	GO_NEUROMUSCULAR_PROCESS_CONTROLLING_BALANCE	0.00213038724030014	0.0192313986022434	0.510837429091308	1.79221715465675	112	42	c("IGDCC3"	"CNTNAP1"	"JPH4"	"GRIN2C"	"SLC1A3"	"CLN8"	"POU4F1"	"GAA"	"TPP1"	"SHANK1"	"USH1G"	"HERC1"	"JPH3"	"ABR"	"GIGYF2"	"GPR88"	"CLRN1")
1195	GO_ORGAN_OR_TISSUE_SPECIFIC_IMMUNE_RESPONSE	0.0700263226636124	0.23849990773856	-0.595922459267941	-1.47298846410438	3484	10	c("HIST1H2BK"	"FAU"	"RPL39"	"HIST1H2BC")
1196	GO_REGULATION_OF_CARDIAC_MUSCLE_CONTRACTION_BY_REGULATION_OF_THE_RELEASE_OF_SEQUESTERED_CALCIUM_ION	0.161810380057213	0.396550583492874	-0.453923207799468	-1.28614515150138	7918	16	c("CALM2"	"SLC8A1"	"GSTO1"	"ATP1A2"	"CAMK2D"	"CALM3"	"CALM1")
1197	GO_NEGATIVE_REGULATION_OF_ORGANELLE_ASSEMBLY	0.426756291499303	0.685316061893009	-0.354599620726703	-1.0214892923516	20823	17	c("FEZ1"	"CHMP2A"	"CHMP4B"	"FEZ2"	"TBC1D7"	"PHF23"	"MAP4"	"CDK5RAP2"	"RBM14")
1198	GO_RESPONSE_TO_INTERFERON_BETA	0.00694729918605607	0.0471503560817149	-0.59000616396816	-1.75297579628071	337	19	c("XAF1"	"AIM2"	"BST2"	"IFITM2"	"NDUFA13"	"CDC34"	"IRF1"	"DDX41"	"UBE2K"	"UBE2G2")
1199	GO_REGULATION_OF_ORGAN_FORMATION	0.497585199610516	0.739537593666653	0.333958430420618	0.970217406534163	25550	19	c("WNT5A"	"FGF1"	"WNT2B"	"FRS2"	"BMP7"	"CITED2"	"SULF1"	"TBX5"	"FGFR1")
1200	GO_FOREBRAIN_DEVELOPMENT	5.07459656957272e-05	0.00087054610523777	0.35940672331817	1.6901388045225	2	252	c("DAB1"	"SALL1"	"RELN"	"LRP2"	"NOTCH3"	"LPAR1"	"CNTNAP2"	"WNT5A"	"MSX1"	"GLI1"	"VLDLR"	"AQP1"	"LHX5"	"ATP7A"	"CHD5"	"SLC38A2"	"DCLK1"	"DLX2"	"WNT2B"	"PRKG1"	"EFHC1"	"TACC1"	"KCNA1"	"POU4F1"	"BTBD3"	"EMX2"	"PLXNA4"	"OGT"	"TAL2"	"CDH1"	"RARB"	"HAP1"	"HIF1A"	"CDON"	"GNAO1"	"DCLK2"	"PLXNA3"	"SATB2"	"NRP1"	"FGFR2"	"SEMA5A"	"SLIT1"
GATA2	"PHLPP2"	"SLC1A2"	"EPHB2"	"BBS2"	"RAPGEF2"	"UBA6"	"ALDH1A2"	"DYNC2H1"	"WNT7B"	"NUMB"	"DCX"	"ARHGAP35"	"PTPRS"	"NDST1"	"WNT4")
1201	GO_RHODOPSIN_MEDIATED_SIGNALING_PATHWAY	0.647694381666072	0.842683886613229	0.341040405595131	0.854140970128335	32670	11	c("PDE6B"	"RS1"	"RDH11"	"GNGT1")
1202	GO_ACTIVATION_OF_CYSTEINE_TYPE_ENDOPEPTIDASE_ACTIVITY	0.0291428195513453	0.134010848757868	-0.354809677104696	-1.42891690229437	1328	71	c("PYCARD"	"NGF"	"PMAIP1"	"BOK"	"F2R"	"CDKN2A"	"RPS27L"	"FAM162A"	"BAD"	"CYCS"	"CASP8"	"MTCH1"	"PDCD6"	"TRAF2"	"HSPE1"	"PERP"	"BAK1"	"ANP32B"	"AIFM1"	"FAS"	"IFT57"	"BAX"	"BBC3"	"BID"	"FADD"	"PDCD2"	"COL4A3"	"DIABLO")
1203	GO_REGULATION_OF_MESONEPHROS_DEVELOPMENT	0.260701071080818	0.532070599721253	0.401231449316	1.16565925790529	13386	19	c("WNT2B"	"VEGFA"	"SIX4"	"NOG"	"LGR4"	"GREM1"	"MAGED1")
1204	GO_CARBOHYDRATE_DERIVATIVE_METABOLIC_PROCESS	0.763383845991625	0.910605293097795	0.17854418252084	0.928440567955314	50677	766	c("LUM"	"ST8SIA2"	"CHIT1"	"FUT1"	"HTR2B"	"LRP2"	"PDE6B"	"CHST1"	"FN3K"	"HAS1"	"PANK3"	"AQP1"	"ADCY9"	"AMPD3"	"B4GALNT1"	"HAS3"	"FBXO2"	"ATP7A"	"CHST11"	"ADAMTSL1"	"NPR2"	"FMOD"	"CHST15"	"PIM1"	"SLC26A2"	"PNP"	"ENO2"	"CHST3"	"EXTL1"	"PFKFB3"	"ABCC5"	"ADORA2A"	"GALC"	"ADCY2"	"ADCY1"	"EDEM3"	"GPC1"	"GALNT7"	"ARSG"	"OGT"	"GPHN"	"HSPA1A"
GLCE	"B3GAT2"	"PFKFB2"	"MAT1A"	"B3GNT7"	"RORA"	"PRPS2"	"DPY19L4"	"PDGFRB"	"RHOQ"	"GAL3ST2"	"GNS"	"HKDC1"	"ATP1B1"	"TNKS"	"GFPT1"	"ENO4"	"SPOCK2"	"MGAT5"	"ABHD14B"	"C1GALT1"	"ALG2"	"XYLT1"	"CTNS"	"UGGT2"	"FUT10"	"NDST2"	"NPC1"	"ACACA"	"B4GALT5"	"NPR1"	"DAG1"	"CSGALNACT2"	"CASK"	"NAGLU"	"COG3"	"SYVN1"	"GK"	"KL"	"GPD1L"	"SHPK"	"ST3GAL1"	"NUDT16"	"ATP6V1A"	"POMT2"	"PANK1"	"PIGG"	"TET3"	"ARSB"	"PIGW"
CHPF2	"MTHFR"	"UGCG"	"DSE"	"ASAH1"	"TIPARP")
1205	GO_REGULATION_OF_CHROMATIN_BINDING	0.757618165332913	0.906840074828196	0.296700600759917	0.777957368218211	38436	13	c("HMBOX1"	"BTAF1"	"FBXO18"	"CTNNB1"	"SENP2"	"MED25"	"NFATC4"	"TDG"	"MEPCE"	"KAT2B"	"PYGO2"	"PPP3CA")
1206	GO_STEM_CELL_PROLIFERATION	0.0680120709166352	0.2361375038771	0.390610144713664	1.38391008766091	3605	44	c("WNT5A"	"MSX1"	"WNT2B"	"KCNA1"	"TRIM71"	"FGF7"	"RNF43"	"FGFR2"	"WNT10B"	"ZNRF3"	"NES"	"FRS2"	"BMP7"	"WNT7B"	"NUMB"	"CD34"	"RUNX1")
1207	GO_NAD_METABOLIC_PROCESS	0.642459891031804	0.838516573106923	0.254321244583361	0.888346259167364	34077	41	c("PNP"	"ENO2"	"PFKFB3"	"NMNAT2"	"PGAM2"	"PFKFB2"	"GPD1L")
1208	GO_PROTEIN_LOCALIZATION_TO_LYSOSOME	0.659668638126199	0.846948218350926	0.308279606895609	0.855581643671628	33683	16	c("SORL1"	"NEDD4"	"GNPTAB"	"RNF128"	"ZFYVE16"	"GCC2"	"HGS"	"GNPTG"	"AP3M1")
1209	GO_SOMATIC_DIVERSIFICATION_OF_IMMUNOGLOBULINS	0.0697842918064009	0.2381990988311	-0.462777834248383	-1.42948682135671	3370	22	c("EXO1"	"POLQ"	"ERCC1"	"CTNNBL1"	"TCF3"	"RNF168"	"RNF8"	"POLL"	"EXOSC3"	"UNG"	"NBN")
1210	GO_ERBB2_SIGNALING_PATHWAY	0.902333969870571	0.975710159613814	-0.205744984791356	-0.718132301634071	42526	36	c("BTC"	"HSP90AA1"	"NRG1"	"HRAS"	"UBA52"	"UBB"	"RPS27A"	"STUB1")
1211	GO_AMEBOIDAL_TYPE_CELL_MIGRATION	0.88329132157004	0.968952655492948	0.18994177177014	0.795754525883378	49057	108	c("HTR2B"	"WNT5A"	"SEMA6A"	"ITGB2"	"SYNE2"	"HIF1A"	"VEGFA"	"SGPL1"	"NRP1"	"SEMA5A"	"SOX18"	"STARD13"	"TNS1"	"SEMA3B"	"ARSB"	"KDR"	"AMOTL1"	"TGFBR1"	"GREM1"	"SEMA6D"	"AMOT")
1212	GO_SPINAL_CORD_MOTOR_NEURON_DIFFERENTIATION	0.51454658000619	0.75076130907843	0.317732345312145	0.957953228363319	26599	22	c("LHX4"	"CLN8"	"ISL2"	"PTCH1"	"DYNC2H1"	"GIGYF2")
1213	GO_MONOCARBOXYLIC_ACID_METABOLIC_PROCESS	0.0914803209029908	0.283906549985317	0.242489525280922	1.17864953975514	5575	343	c("CYP7B1"	"GPAM"	"PRKAR2B"	"DHRS9"	"FABP3"	"SDS"	"SLC1A3"	"PPARA"	"FADS6"	"FA2H"	"ENO2"	"LPIN1"	"PFKFB3"	"MGLL"	"UGT3A1"	"MTHFD1L"	"LPIN2"	"GGT5"	"ALOX15"	"PTGES"	"OGDHL"	"HIF1A"	"HOGA1"	"ACACB"	"ELOVL7"	"PGAM2"	"LIPA"	"PFKFB2"	"ACSL3"	"SLC16A8"	"ACOT11"	"ELOVL3"	"GGT7"	"HKDC1"	"CD74"	"ELOVL6"	"SGPL1"	"ENO4"	"PTGDS"	"CYP26B1"	"ALOX12B"	"VNN1"
STAT5A	"CSPG4"	"ACSBG1"	"PTGS2"	"PNPLA8"	"SORD"	"ACSL4"	"GGT1"	"DSE"	"SLC5A6"	"ELOVL5"	"ACAD11"	"XBP1"	"LPIN3"	"SESN2"	"ERO1LB"	"LDHAL6B"	"GBA2"	"RDH10"	"PLP1"	"SLC27A3"	"ALDH1A2"	"ADIPOR2"	"SYK"	"MSMO1"	"FADS2"	"IDH1"	"PEX7"	"MUT"	"HACL1"	"FASN"	"ACSF2"	"ALOXE3"	"MGST2"	"PFKFB4"	"PRKAA1"	"ACOT2"	"AACS"	"SPHK1"	"MYO5A"	"STAR"	"DHTKD1"	"IDUA"	"XYLB"	"EHHADH"	"SLC16A3")
1214	GO_CELLULAR_RESPONSE_TO_TOPOLOGICALLY_INCORRECT_PROTEIN	0.641805251248159	0.838516573106923	0.217454969048891	0.914858145146598	35736	111	c("FGF21"	"HERPUD1"	"ERN1"	"STC2"	"FKBP14"	"EDEM3"	"HYOU1"	"DNAJB9"	"EIF2AK3"	"EP300"	"GFPT1"	"TPP1"	"RHBDD1"	"SYVN1"	"ATF6"	"WFS1"	"XBP1"	"HSPA5"	"YOD1"	"AMFR"	"MBTPS2"	"SRPR"	"CREB3L2"	"EXTL3"	"MBTPS1"	"SEC61A2"	"EDEM1"	"TLN1"	"ERO1L"	"DNAJC3"	"CREB3L4"	"TSPYL2"	"ATXN3"	"BHLHA15"	"SDF2L1"	"DDIT3"	"CTH"	"ANKZF1"	"SEC61A1"	"SERP1"	"PDIA6"	"CREB3L1"
1215	GO_AMINOGLYCAN_BIOSYNTHETIC_PROCESS	0.00198930520321939	0.0184596404985368	0.427630168229794	1.69913272040629	108	79	c("LUM"	"CHST1"	"HAS1"	"HAS3"	"CHST11"	"FMOD"	"CHST15"	"CHST3"	"EXTL1"	"ABCC5"	"GPC1"	"HS3ST1"	"GLCE"	"B3GAT2"	"B3GNT7"	"PDGFRB"	"XYLT1"	"NDST2"	"B4GALT5"	"CSGALNACT2"	"ST3GAL1"	"CSPG4"	"CHPF2"	"DSE")
1216	GO_DICARBOXYLIC_ACID_METABOLIC_PROCESS	0.768360583296509	0.912818802177756	-0.208577392805565	-0.850505325012933	34775	76	c("IDH2"	"MTHFD2L"	"ASS1"	"MRPS36"	"DHFR"	"AMDHD1"	"ALDH5A1"	"HAL"	"NIT2"	"GRHPR"	"SDHB"	"GCLM"	"SUCLG1"	"MDH2"	"ACOT8"	"HAAO"	"ALDH1L1"	"NMNAT1"	"IDH3G"	"STAT5B"	"IDH3B")
1217	GO_POSITIVE_REGULATION_OF_PROTEASOMAL_PROTEIN_CATABOLIC_PROCESS	0.212678027862333	0.466827267012268	-0.271264210448654	-1.13960711376927	9571	89	c("PARK2"	"PLK1"	"ANAPC10"	"PSMC4"	"ANAPC11"	"PSMC3"	"UBE2V2"	"ECSCR"	"DLGAP5"	"FBXO5"	"AURKA"	"HSPBP1"	"ESPL1"	"NSMCE2"	"DDRGK1"	"STUB1"	"PLK2"	"SUMO2"	"PSMC1"	"CLU"	"TRIB1"	"SUMO1"	"RNF138"	"PSMC5"	"NFE2L2"	"OSBPL7"	"AKT1"	"PSMC2"	"PSMC6")
1218	GO_REGULATION_OF_ENERGY_HOMEOSTASIS	0.0321086450900777	0.143311771059626	0.60513474718583	1.58668042508959	1628	13	c("NR1D2"	"MLXIPL"	"FOXO1"	"PRKAA2"	"FLCN"	"PRKAA1"	"DLL1"	"TRPV4")
1219	GO_REGULATION_OF_MEMBRANE_POTENTIAL	0.0200098940652667	0.101890468246906	0.287485583053064	1.33952890230265	1172	233	c("OPRD1"	"MAPK8IP2"	"RELN"	"KCNJ11"	"KCND2"	"P2RX3"	"ADORA1"	"SCN3B"	"KCNK18"	"HCN4"	"CNTNAP1"	"SLC26A10"	"SCN4A"	"GRIN2C"	"KCNH6"	"SLC26A2"	"KCNK4"	"CACNA1G"	"STX1B"	"IGSF9B"	"KCNA1"	"SLC26A4"	"ATP1B2"	"SLC25A36"	"DSP"	"CACNA1D"	"CACNA1H"	"ATP1B1"	"ATP2A2"	"PTPN3"	"CACNA1S"	"GJA1"	"ATP1A1"	"CHRNB2"	"SHANK1"	"KCNK1"	"UNC13B"	"SHANK3"	"NLGN3"	"NOS1AP"	"GPD1L"	"MYH14"
1220	GO_POSITIVE_REGULATION_OF_RELEASE_OF_CYTOCHROME_C_FROM_MITOCHONDRIA	0.22062579158275	0.477140278387687	-0.377670904094879	-1.19310459228836	10625	24	c("PYCARD"	"PMAIP1"	"PDCD5"	"FAM162A"	"BAD")
1221	GO_PEPTIDYL_PROLINE_HYDROXYLATION	0.728521379090692	0.892903292292548	0.324936359993087	0.791557808316469	36597	10	c("P4HA3"	"OGFOD1")
1222	GO_MULTICELLULAR_ORGANISMAL_RESPONSE_TO_STRESS	0.0760916968467358	0.252070220687434	0.410686424834126	1.38447509112862	4012	35	c("MAPK8IP2"	"RELN"	"P2RX3"	"NOS1"	"ADCYAP1R1"	"FBXL20"	"DEAF1"	"DRD1"	"USP46"	"ALS2")
1223	GO_NEGATIVE_REGULATION_OF_SMALL_GTPASE_MEDIATED_SIGNAL_TRANSDUCTION	0.417818098997874	0.678936155973826	0.305563456657798	1.02346733441838	22013	34	c("SYNGAP1"	"BCL6"	"ARAP3"	"KANK1"	"FLCN"	"SCAI"	"RASA2"	"ARHGAP35"	"ITGA3"	"RASAL2"	"ITGB1"	"RABGEF1"	"NF1")
1224	GO_ESTABLISHMENT_OF_LOCALIZATION_BY_MOVEMENT_ALONG_MICROTUBULE	0.509996671474537	0.748002299304614	-0.233963919452627	-0.972111433151621	22982	84	c("DYNLL1"	"MAP1B"	"KIF23"	"SSNA1"	"ARL3"	"BLOC1S1"	"IFT43"	"SOD1"	"UBB"	"DYNC1I1"	"UXT"	"DTNBP1"	"IFT74"	"AP3M2"	"UCHL1"	"KLC3"	"BLOC1S2"	"IFT27"	"IFT57"	"NDE1"	"IFT81"	"SNAPIN"	"IFT20"	"KIF5B"	"AP3S1")
1225	GO_AMINO_ACID_BETAINE_TRANSPORT	0.0972648590837971	0.294124593358249	0.550682998322721	1.41212568965943	4910	12	c("SLC38A2"	"ACACB"	"ACACA"	"PRKAA2")
1226	GO_AMMONIUM_TRANSMEMBRANE_TRANSPORT	0.00968688845401174	0.0605300328262105	0.630337033570035	1.7210893959859	494	15	c("RHD"	"AQP1"	"ACACB"	"ACACA"	"PRKAA2")
1227	GO_REGULATION_OF_GROWTH	0.915333990398372	0.979235106149209	0.171861307923446	0.860252009748566	57579	469	c("IGFBP5"	"HOXB13"	"FGFR3"	"GPAM"	"WNT5A"	"MSX1"	"PLXNC1"	"SASH3"	"ESM1"	"ZC3H12D"	"SGK1"	"ATP8A2"	"COLQ"	"SEMA6A"	"STC2"	"PLXNA2"	"LATS1"	"PLXNA4"	"SOCS2"	"KRT17"	"LRP12"	"DCBLD2"	"BMPR2"	"ADNP"	"HIF1A"	"ACACB"	"CLSTN3"	"BCL6"	"IGFBP4"	"EP300"	"WISP2"	"VEGFA"	"PLXNA3"	"SGPL1"	"NRP1"	"MAPT"	"FGFR2"	"SIX4"	"TSPYL5"	"SEMA5A"	"WNT10B"	"GJA1"
NOG	"PLCE1"	"STAT5A"	"ACTN3"	"DUSP6"	"STAT3"	"CRIM1"	"ACSL4"	"SOCS5"	"WWC1"	"SERTAD2"	"MTM1"	"WRN"	"ADNP2"	"NEDD9"	"TGFBR1"	"GREM1"	"SEMA6D"	"ADAM17"	"FAM107A"	"DACT3"	"BBS2"	"NPPB"	"TNKS2"	"ADIPOR2"	"FGFR1OP"	"PTGER4"	"WISP1"	"DDR1"	"SYT2"	"PLXNA1"	"SEMA4A"	"MACF1"	"CDKN2AIP"	"SOCS4"	"CD320"	"FOXK1"	"DCUN1D3"	"PTEN"	"BNIPL"	"SPTBN4"	"SPHK1"	"INO80"	"SEMA4C"	"NIPBL"	"SEMA4G"	"GOLGA4"	"EXTL3"	"EGFR"	"MBD5"
RPS6KA3	"TMEM8B"	"IL10"	"RPS6KA1"	"IGF1"	"CLASP2"	"RAG2"	"TBX5"	"NTN1"	"YAP1"	"RNF6"	"GDF9")
1228	GO_CATION_TRANSPORT	1.58546446181409e-05	0.000587032157846369	0.373744022957377	1.87917631222497	0	495	c("EDNRA"	"TRPC3"	"SLC7A8"	"SLC9A9"	"ABCC8"	"SLC4A4"	"TRPC4"	"RHD"	"ANO1"	"ATP7B"	"KCNJ11"	"KCND2"	"SLC10A5"	"HTR2B"	"P2RX3"	"PRKCB"	"KCNC3"	"FAM26D"	"SCN3B"	"KCNK18"	"SLC13A3"	"SLC2A10"	"ATP8A1"	"SLC6A7"	"HCN4"	"AQP1"	"SLC18A1"	"SLC47A1"	"GRIN3A"	"SCN4A"	"SGK1"	"SLC40A1"	"JPH4"	"SLC22A14"	"GRIN2C"	"CACNG7"	"KCNH6"	"SLC5A3"	"ATP7A"	"SLC44A5"	"SLC1A4"	"SLC38A2"
SLC36A1	"NIPAL3"	"ATP1B2"	"NOX1"	"SLC4A11"	"SLC7A1"	"JPH1"	"SLC30A4"	"ACACB"	"HEPH"	"ATP2C1"	"SLC38A7"	"CACNA1D"	"CNNM2"	"TCN2"	"KCNIP4"	"KCNJ4"	"BSPRY"	"HEPHL1"	"CACNA1H"	"ATP1B1"	"SLC35A5"	"ATP2A2"	"RYR3"	"CACNA1S"	"SLC33A1"	"CCR7"	"SLC17A5"	"SLC7A3"	"SLC39A9"	"SLC39A14"	"ATP1A1"	"CHRNB2"	"ACACA"	"ITPR1"	"SLC10A2"	"KCND1"	"LMTK2"	"SLC36A4"	"KCNK1"	"VPS4B"	"LCK"	"CASK"	"PKD1"	"CYP27B1"	"SLC25A37"	"SLC25A42"	"SHROOM2"	"PLN"	"SLC23A2"
PRKAA2	"JPH3"	"STEAP3"	"PRKCE"	"CNGA3"	"IREB2"	"KCNK5"	"ATP6V1B2"	"SLC9A6"	"DRD1"	"SLC41A1"	"MTMR6"	"TMCO3"	"TRAPPC10"	"TRPM3"	"CNNM4"	"IBTK"	"ITPR3"	"SLC5A6"	"SLC18A2"	"SCN2B"	"SLC23A1"	"KCNH2"	"ATP13A3"	"TRPM6"	"SLC39A10"	"SLC10A7"	"ATP6V0A4"	"KCNU1"	"PKD1L3"	"HVCN1"	"ASPH"	"KCNQ5"	"SERINC5"	"SLC5A8"	"SLC38A10"	"SCARA5"	"STIM2"	"CLTC"	"SYK"	"SLC11A2"	"SLC12A5"	"PKD2"	"ORAI2"	"PKD1L2")
1229	GO_GABAERGIC_NEURON_DIFFERENTIATION	0.699379106636928	0.873097064112535	-0.330165760883903	-0.816096707651639	34805	10	INHBA
1230	GO_MACROAUTOPHAGY	0.0566150749916144	0.210143098258926	-0.257744980226512	-1.23531825433916	2362	214	c("LMCD1"	"PARK2"	"OPTN"	"HIST1H3I"	"HIST1H3E"	"HIST1H3G"	"SNRPD1"	"DYNLL1"	"HIST1H3H"	"HIST1H3B"	"CHAF1B"	"HIST1H3F"	"SNRPF"	"ZCCHC17"	"HIST1H3A"	"SNRPB2"	"ATPIF1"	"HIST1H3C"	"SFRP4"	"NME2"	"CCDC36"	"HIST1H3D"	"BLOC1S1"	"TOMM6"	"BOC"	"TOMM7"	"VAMP8"	"MAP1LC3A"	"YIPF1"	"UBA52"	"SNRPB"	"LAMTOR2"	"LSM4"	"UBB"	"NTHL1"	"VPS16"	"MRPS10"	"TOMM22"	"TOMM5"	"DZANK1"	"TOMM40"	"RPS27A")
1231	GO_FATTY_ACID_BETA_OXIDATION_USING_ACYL_COA_DEHYDROGENASE	0.899786867776047	0.974331908739993	-0.232088285459968	-0.668572904820778	43905	17	c("ACADL"	"ETFB")
1232	GO_MEMBRANE_DOCKING	0.990421918215061	1	0.159270266704908	0.591355652298973	53356	55	c("SNPH"	"NDRG4"	"STX1B"	"UNC13B"	"STX7"	"RAB8B"	"STX2"	"EXOC5"	"STX16"	"NSF"	"YKT6"	"STX11"	"PEX5"	"ICAM1"	"CPLX2"	"VPS33A"	"STX3")
1233	GO_EXCITATORY_POSTSYNAPTIC_POTENTIAL	0.182768740403864	0.429137310170486	0.424745495364236	1.25018577514875	9403	20	c("MAPK8IP2"	"ADORA1"	"GRIN2C"	"NLGN3")
1234	GO_GLUTAMINE_FAMILY_AMINO_ACID_METABOLIC_PROCESS	0.739128796442837	0.896595859478905	0.233440151717587	0.838264766896017	39229	47	c("NOS1"	"SLC1A3"	"GLUL"	"GAD2"	"ARG2"	"GFPT1"	"ASRGL1"	"GGT1"	"GLS")
1235	GO_REGULATION_OF_NUCLEASE_ACTIVITY	0.833484967536496	0.949956267241277	-0.243619537596966	-0.743169872344026	40308	21	c("HMGB2"	"PCNA"	"HMGB1"	"BAK1"	"BAX"	"RPS3"	"AKT1"	"NPM1")
1236	GO_RESPONSE_TO_INORGANIC_SUBSTANCE	0.746573206165767	0.900518257179432	0.186937751459208	0.909550609160864	45478	347	c("TRPC3"	"SLFN14"	"ABCC8"	"ATP7B"	"MYOG"	"NOS1"	"CYBRD1"	"TPH2"	"GPAM"	"WNT5A"	"AQP1"	"SLC18A1"	"SLC40A1"	"ATP7A"	"CACNA1G"	"AQP9"	"ADCY1"	"KCNA1"	"CDH1"	"ALOX15"	"PTGES"	"SLC30A4"	"ADNP"	"HIF1A"	"PGAM2"	"HSD17B1"	"FOXO1"	"GNAO1"	"EIF2AK3"	"PDGFRB"	"EP300"	"CACNA1H"	"RYR3"	"CCR7"	"ALG2"	"WNT10B"	"INSR"	"NPC1"	"IL4"	"NEFH"	"PLN"	"PTCH1"
NEDD4	"HVCN1"	"ASPH"	"HSPA5"	"PPP1R15B"	"SETX"	"TTN"	"ADCY10"	"PLEKHA1"	"SLC11A2"	"PKD2")
1237	GO_NEGATIVE_REGULATION_OF_HISTONE_ACETYLATION	0.0135388712899255	0.0767587958864194	-0.666105388900287	-1.69199555042389	670	11	c("TWIST1"	"NOC2L"	"PIH1D1"	"SET")
1238	GO_MODULATION_BY_SYMBIONT_OF_HOST_CELLULAR_PROCESS	0.036708676785084	0.15715449464116	-0.483346981810459	-1.52694713152143	1767	24	c("PARK2"	"PABPN1"	"BAD"	"CASP8"	"KPNA2")
1239	GO_REGULATION_OF_VESICLE_MEDIATED_TRANSPORT	0.241236367225412	0.505645676698121	0.223580408758032	1.08310295147976	14664	331	c("BLK"	"PTPN5"	"TBC1D21"	"MAGI2"	"DNAJC6"	"WNT5A"	"SYTL5"	"MAP2K1"	"ITGA2"	"AAK1"	"NDRG4"	"TBC1D16"	"CACNA1G"	"STXBP5"	"STX1B"	"SPINK2"	"F2RL1"	"TUB"	"PLB1"	"ALOX15"	"HAP1"	"TBC1D2"	"PFN2"	"ADRA2A"	"ACSL3"	"VEGFA"	"CACNA1H"	"CD300A"	"ATP2A2"	"NRP1"	"TBC1D4"	"TBC1D8B"	"RPH3AL"	"LBP"	"IL4"	"ABL2"	"VPS4B"	"UNC13B"	"SGSM1"	"CLIP3"	"PDPK1"	"MERTK"
SYN1	"PRKD1"	"GREM1"	"FMR1"	"SYK"	"B4GALT1"	"DNAJC13"	"RUNDC1"	"RAB2B"	"TBC1D15"	"SYT2"	"GAB2"	"LAMP1"	"ACTN2"	"BRAF"	"PICK1"	"MTMR2"	"SCAMP5"	"PRAM1"	"PRKAA1"	"PTEN"	"SCYL2"	"WASL"	"RABGAP1"	"PRKCG"	"RAB3GAP1"	"TBC1D9"	"CBL"	"PICALM")
1240	GO_ORGANONITROGEN_COMPOUND_CATABOLIC_PROCESS	0.0944830878341517	0.288601757779876	0.257798273826457	1.20194460500161	5541	234	c("LUM"	"CHDH"	"CHIT1"	"NOS1"	"ENPP2"	"BCAT1"	"PPM1K"	"HDC"	"ENPEP"	"CTSH"	"AMPD3"	"ALDH1L2"	"SDS"	"CPN1"	"FMOD"	"PNP"	"LNPEP"	"GALC"	"GPC1"	"GLUL"	"CRYM"	"HOGA1"	"GAD2"	"GNS"	"SGPL1"	"TPP1"	"THNSL2"	"ALDH6A1"	"GPT2"	"NAGLU"	"CBS"	"NUDT16"	"IL4I1"	"ABAT"	"ARSB"	"CSPG4"	"PNPLA8"	"ASRGL1"	"GGT1")
1241	GO_REGULATION_OF_ASTROCYTE_DIFFERENTIATION	0.633957203661594	0.833974827340903	0.298278359840157	0.877945420438383	32618	20	c("DAB1"	"NOG")
1242	GO_REGULATION_OF_HYDROGEN_PEROXIDE_INDUCED_CELL_DEATH	0.516074690481023	0.751638858410487	-0.357380273563843	-0.954062541824576	25426	13	c("ENDOG"	"PARK7")
1243	GO_ADP_METABOLIC_PROCESS	0.330580386672462	0.607330694599686	0.315988475319456	1.08509153660749	17491	38	c("AMPD3"	"ENO2"	"PFKFB3"	"OGDHL"	"PGAM2"	"PFKFB2"	"HKDC1"	"ENO4")
1244	GO_POSITIVE_REGULATION_OF_CELL_PROLIFERATION	0.570513623551519	0.791028283892339	0.191046318401318	0.968742017686723	36432	546	c("EDNRA"	"SHOX2"	"CYP7B1"	"HTR2B"	"NOTCH3"	"FGFR3"	"ESR1"	"FGF16"	"OSR2"	"GPAM"	"WNT5A"	"GLI1"	"SASH3"	"FGF21"	"CTSH"	"IL12RB1"	"ESM1"	"CD244"	"AQP1"	"PRRX1"	"LHX5"	"HOXA3"	"FGF1"	"ITGA2"	"PNP"	"PDGFRA"	"PRKCH"	"TLR4"	"NOX1"	"GLUL"	"ARNT2"	"RARB"	"BMPR2"	"IRS1"	"MLXIPL"	"HIF1A"	"CRLF1"	"TNFSF9"	"UFL1"	"FZD7"	"CDON"	"FGFBP1"
WNT10B	"INSR"	"CRKL"	"FOSL2"	"CD274"	"FGF9"	"CHRNB2"	"IL11"	"IL4"	"TBX3"	"DDR2"	"RICTOR"	"NES"	"BNC1"	"CD46"	"CNTF"	"HDAC4"	"NUDT16"	"TEK"	"TGFBR2"	"BMPR1A"	"NOG"	"KDM5B"	"KDR"	"STAT5A"	"PTGS2"	"KDM4C"	"MST1R"	"TGM1"	"STAT3"	"FZD3"	"JAK2"	"CNOT6"	"TNFRSF11A"	"ZMIZ1"	"BST1"	"CD55"	"TGFBR1"	"XBP1"	"HMGCR"	"PRKD1"	"SLC39A10"	"HIPK1"	"RREB1"	"CNOT6L"	"GREM1"	"DLG1"	"ADAM17")
1245	GO_REGULATION_OF_SODIUM_ION_TRANSPORT	0.408426164482586	0.670470776369895	0.273183764728443	1.02484720514486	22034	58	c("NOS1"	"SCN3B"	"WNK3"	"SGK1"	"ATP1B2"	"ATP1B1"	"PTPN3"	"ATP1A1"	"GPD1L"	"PRKCE"	"NKAIN3"	"ANK3"	"SCN2B"	"NKAIN2"	"NEDD4"	"DLG1"	"DMD")
1246	GO_POSITIVE_REGULATION_OF_TUMOR_NECROSIS_FACTOR_SUPERFAMILY_CYTOKINE_PRODUCTION	0.0225579910619281	0.112000235854699	-0.429413221834732	-1.53568245589833	1059	40	c("TWIST1"	"PYCARD"	"SPON2"	"HSPB1"	"LGALS9"	"CYBA")
1247	GO_NEGATIVE_REGULATION_OF_G_PROTEIN_COUPLED_RECEPTOR_PROTEIN_SIGNALING_PATHWAY	0.305520267929322	0.584511821235975	0.358522212328679	1.11589336260933	15872	25	c("HTR2B"	"NOS1"	"ADRA2A"	"RPH3AL")
1248	GO_HISTONE_DEUBIQUITINATION	0.670145569743261	0.855324305787269	0.290101953578687	0.85387918098089	34480	20	c("USP51"	"USP34"	"ATXN7"	"MYSM1"	"USP22"	"ATXN7L3")
1249	GO_GLUCOSAMINE_CONTAINING_COMPOUND_METABOLIC_PROCESS	0.146874391431353	0.377949786773734	0.447883974396954	1.30119436577876	7541	19	c("CHIT1"	"OGT"	"GFPT1"	"CHST4"	"EXTL2"	"GNPDA1")
1250	GO_ORGANIC_ACID_TRANSPORT	1.75235692005748e-05	0.000587032157846369	0.511751457488536	2.28030917369081	0	164	c("SLC6A12"	"SLC7A8"	"SLC6A14"	"TRPC4"	"SLC10A5"	"APBA1"	"SLC13A3"	"SLC16A12"	"SLC6A7"	"SLC26A10"	"FABP3"	"SLC1A3"	"PPARA"	"SLC16A7"	"SLC1A4"	"SLC38A2"	"SLC26A2"	"SLC6A9"	"PPFIA4"	"CLN8"	"AQP9"	"SLC16A5"	"SLC36A1"	"SLC26A4"	"SLC7A1"	"ACACB"	"SLC38A7"	"ACSL3"	"SLC16A8"	"ABCC2"	"NCOA2"	"SFXN5"	"SLC17A5"	"CTNS"	"SLC7A3"	"KISS1R"	"ACACA"	"SLC10A2"	"SLC36A4"	"UNC13B"	"NCOA1"	"SLC19A2"
SLC6A6	"SLC1A2"	"SLC5A6"	"SLCO2A1"	"SLC23A1"	"SLC16A9"	"SERINC5"	"SLC5A8"	"SLC38A10")
1251	GO_FOREBRAIN_REGIONALIZATION	0.426972050301573	0.685425781026247	0.39120024802066	1.02573811652888	21661	13	c("WNT2B"	"EMX2"	"PGAP1"	"WNT7B"	"GLI3")
1252	GO_FOREBRAIN_GENERATION_OF_NEURONS	0.0143783478996335	0.0799580614657848	0.437007099755489	1.57647583636681	764	48	c("SALL1"	"WNT5A"	"LHX5"	"ATP7A"	"DLX2"	"DCLK2"	"PLXNA3"	"SATB2"	"NRP1"	"FGFR2"	"SLIT1"	"UNCX"	"SHANK3"	"DRD1"	"TBR1"	"GATA2"	"RAPGEF2"	"NUMB"	"DCX")
1253	GO_CALCIUM_DEPENDENT_CELL_CELL_ADHESION_VIA_PLASMA_MEMBRANE_CELL_ADHESION_MOLECULES	0.754332455289061	0.906049531743282	0.303151883723267	0.777377482468413	38086	12	c("CDH22"	"ATP2C1"	"PCDHB5"	"PCDHB16")
1254	GO_PANCREAS_DEVELOPMENT	0.569965484071748	0.790504038021944	0.260251034997874	0.930586489987112	30218	46	c("WNT5A"	"CCDC40"	"APC"	"AFP"	"FOXO1"	"EIF2AK3"	"INSR"	"PDPK1"	"WLS"	"RFX3"	"XBP1"	"ONECUT2"	"MSLN"	"ALDH1A2"	"ILDR2"	"NPHP3")
1255	GO_LEUKOCYTE_CHEMOTAXIS	0.705044548982202	0.877577539014259	-0.227042512627154	-0.869727976772442	32522	55	c("EDN2"	"LGALS3"	"PDE4D"	"ANXA1"	"RPS19"	"CXCL10"	"NUP85"	"CCL17"	"HMGB1")
1256	GO_GLUCOSE_6_PHOSPHATE_METABOLIC_PROCESS	0.91886334260311	0.979948699232445	0.229714269214621	0.637535885064319	46918	16	c("G6PC2"	"HKDC1"	"SHPK")
1257	GO_MITOCHONDRIAL_TRANSMEMBRANE_TRANSPORT	0.000107068673847406	0.0016213754551029	-0.537452284546386	-2.02154713467642	4	50	c("ATP5E"	"HSP90AA1"	"DNLZ"	"ATP5J"	"ATP5J2"	"TOMM7"	"ATP5D"	"TIMM50"	"TIMM10"	"TIMM22"	"ATP5G3"	"NDUFA13"	"TIMM17A"	"ATP5O"	"ATP5G2"	"ATP5L"	"TOMM22"	"ATP5B"	"TOMM40"	"ATP5C1"	"STOML2"	"ATP5G1"	"ATP5S"	"ATP5F1"	"PAM16"	"TIMM17B"	"ATP5H"	"TIMM9"	"CPT2"	"TIMM23")
1258	GO_NUCLEAR_PORE_ORGANIZATION	0.900263852242744	0.974464877549829	-0.245043224543477	-0.654167504360244	44355	13	c("NUP35"	"NUP107"	"TPR"	"RTN4"	"NUP133"	"NUP93"	"AHCTF1"	"NUP205")
1259	GO_INTRA_S_DNA_DAMAGE_CHECKPOINT	0.96769637416517	0.99707144906808	-0.214097361369249	-0.543835538385791	47959	11	c("TIPIN"	"RAD9A"	"CHEK2")
[truncated: 4,089 more rows]
[truncated: 18 more columns]
