# Supplementary material for: Transcriptional heterogeneity of stemness phenotypes in the ovarian epithelium
Source: Commun Biol. 2021 May 5;4:527. doi: 10.1038/s42003-021-02045-w (PMC8100130; doi:10.1038/s42003-021-02045-w)
Supplement: Supplementary file 11 — Supplementary Data 9 [file 42003_2021_2045_MOESM11_ESM.xlsx]

## Sheet: Figure1
Figure 1a - Sphere form efficiency of mOSE treated with TGFB1
Left Panel - Primary Spheres			Right Panel - Secondary Spheres
Control	TGFB1		Control	TGFB1
2.67	5.67		21	17
2.67	7.33		10	19
3.33	6.33		0	18
			3	11
			3	17
			7	14
Figure 1b -Spheroid size
Control		TGFB1
Primary	Secondary	Primary	Secondary
3.885	2.133	13.206	7.466
12.895	4.771	10.238	3.887
3.129	4.234	7.757	10.669
	2.694		6.515
Figure 1c - Sphere form efficiency of hOSE treated with TGFB1
Control	TGFB1
38	141
5	66
5	93
32	40
Figure 1d - qPCR array of mOSE treated with TGFB1
Gene	Fold change
Ncam1	13.92
Cd44	12.73
Ascl2	6.08
Jag1	4.43
Col2a1	4.33
Myc	4.28
Bmp1	3.89
T	3.3
Tert	2.47
Dhh	2.43
Pparg	2.39
Frat1	-2.02
Hspa9	-2.1
Gja1	-2.21
Gll1	-2.36
Fgf3	-2.45
Dtx2	-2.66
Gdf2	-2.75
Ccne1	-3.06
Abcg2	-3.23
Foxa2	-4.08
Ccna2	-6.49
Cxcl12	-6.56
Cdc2a	-6.72
Bmp3	-7.96
Krt15	-16.65
Bmp2	-38.35
Figure 1e - Densitometry for CD44 in mOSE treated with TGFB1
0hr	6hr	12hr	24hr	48hr	96hr
0.39	0.21	0.39	0.29	0.28	0.52
0.18	0.178	0.17	0.15	0.47	0.82
0.37	0.18	0.12	0.2	0.16	0.5
Figure 1g - Sphere forming efficiency of CD44high/low mOSE
CD44 low	CD44 high
15	41
13	38.6
24.3	57

## Sheet: Figure2
Figure 2b - log(TPM) expression of stem cell markers
Aldh1a1		Cd44		Lgr5		Ly6a
Control	Spheroid	Control	Spheroid	Control	Spheroid	Control	Spheroid
9.033	9.54	1.72	4.94	0.019	0.19	0.93	1.61
9.0021	9.5	1.22	4.65	0.073	0.11	1.45	1.39
9.22	8.72	1.84	3.93	0.13	0.14	1.77	1.13

## Sheet: Figure3
See supplemental data files and available code to generate plots associated with RNA-seq data

## Sheet: Figure4
Figure 4a - Sphere forming efficiency in Snail-overexpressing cells
Left Panel - Primary Spheres			Right Panel - Secondary Spheres
Control	Snail		Control	Snail
1.67	6		20.5	34.5
2.33	5.33		22	32
2.33	12.33		11	53

## Sheet: Figure5
Figure 5a - Sphere forming efficiency in mOSE following BRCA1 KO
Left Panel - Primary Spheres			Right Panel - Secondary Spheres
Control	BRCA1 KO		Control	BRCA1 KO
2	10		4	70.5
3.33	20		19	43
0	11.33		5	58
			25.5	78.5
			17.5	47
Figure 5d - BrdU label retention following BRCA1 deletion
PBS		Ad-Cre
YFP-	YFP+	YFP-	YFP+
0.29	0	5.01	8.69
0.69	0	2.87	6.25
0.79	0	4.41	13.11
0.78	0	1.32	5.24

## Sheet: Sheet7
Figure 6 - See supplemental data and provided code RNA-seq data
